# Supplementary material for: Assessment of transcriptomic constraint-based methods for central carbon flux inference
Source: PLoS One. 2020 Sep 9;15(9):e0238689. doi: 10.1371/journal.pone.0238689 (PMC7480874; doi:10.1371/journal.pone.0238689)
Supplement: S1 Dataset — The genome-scale metabolic model of E. coli iJO1366 [18]. Individual models in SBML format (.xml) with set constraints used AC, DC, etc. are included. Transcriptomic data (.csv) study by Gerosa et al. [17]. Predicted fluxes generated using these data. MATLAB scripts used for calculating correlations (.m). (GZ) [file pone.0238689.s001.gz]

Archive with 47 entries (42 files):
- Ecoli_model_and_data
- Ecoli_model_and_data/._.DS_Store
- Ecoli_model_and_data/.DS_Store
- Ecoli_model_and_data/models
- Ecoli_model_and_data/predicted_fluxes_and_correlation_scripts
- Ecoli_model_and_data/expression
- Ecoli_model_and_data/expression/expo_glycerol.csv
- Ecoli_model_and_data/expression/._.DS_Store
- Ecoli_model_and_data/expression/.DS_Store
- Ecoli_model_and_data/expression/expo_gluconate.csv
- Ecoli_model_and_data/expression/expo_fructose.csv
- Ecoli_model_and_data/expression/expo_galactose.csv
- Ecoli_model_and_data/expression/expo_pyruvate.csv
- Ecoli_model_and_data/expression/expo_glucose.csv
- Ecoli_model_and_data/expression/expo_acetate.csv
- Ecoli_model_and_data/expression/expo_succinate.csv
- Ecoli_model_and_data/predicted_fluxes_and_correlation_scripts/._.DS_Store
- Ecoli_model_and_data/predicted_fluxes_and_correlation_scripts/.DS_Store
- Ecoli_model_and_data/predicted_fluxes_and_correlation_scripts/._FullAC_ecoli_predicted_flux.txt
- Ecoli_model_and_data/predicted_fluxes_and_correlation_scripts/FullAC_ecoli_predicted_flux.txt
- Ecoli_model_and_data/predicted_fluxes_and_correlation_scripts/._AC_ecoli_predicted_flux.txt
- Ecoli_model_and_data/predicted_fluxes_and_correlation_scripts/AC_ecoli_predicted_flux.txt
- Ecoli_model_and_data/predicted_fluxes_and_correlation_scripts/matlab_correl_scripts
- Ecoli_model_and_data/predicted_fluxes_and_correlation_scripts/._DC_ecoli_predicted_flux.txt
- Ecoli_model_and_data/predicted_fluxes_and_correlation_scripts/DC_ecoli_predicted_flux.txt
- Ecoli_model_and_data/predicted_fluxes_and_correlation_scripts/matlab_correl_scripts/._cal_correl_ecoli2.m
- Ecoli_model_and_data/predicted_fluxes_and_correlation_scripts/matlab_correl_scripts/cal_correl_ecoli2.m
- Ecoli_model_and_data/predicted_fluxes_and_correlation_scripts/matlab_correl_scripts/._test_cal_correl2_per_cond.m
- Ecoli_model_and_data/predicted_fluxes_and_correlation_scripts/matlab_correl_scripts/test_cal_correl2_per_cond.m
- Ecoli_model_and_data/models/._DC_glycerol_iJO1366.xml
- Ecoli_model_and_data/models/DC_glycerol_iJO1366.xml
- Ecoli_model_and_data/models/._DC_glucose_iJO1366.xml
- Ecoli_model_and_data/models/DC_glucose_iJO1366.xml
- Ecoli_model_and_data/models/._DC_acetate_iJO1366.xml
- Ecoli_model_and_data/models/DC_acetate_iJO1366.xml
- Ecoli_model_and_data/models/._DC_gluconate_iJO1366.xml
- Ecoli_model_and_data/models/DC_gluconate_iJO1366.xml
- Ecoli_model_and_data/models/FullAC_iJO1366.xml
- Ecoli_model_and_data/models/AC_iJO1366.xml
- Ecoli_model_and_data/models/._DC_galactose_iJO1366.xml
- Ecoli_model_and_data/models/DC_galactose_iJO1366.xml
- Ecoli_model_and_data/models/._DC_fructose_iJO1366.xml
- Ecoli_model_and_data/models/DC_fructose_iJO1366.xml
- Ecoli_model_and_data/models/._DC_succinate_iJO1366.xml
- Ecoli_model_and_data/models/DC_succinate_iJO1366.xml
- Ecoli_model_and_data/models/._DC_pyruvate_iJO1366.xml
- Ecoli_model_and_data/models/DC_pyruvate_iJO1366.xml
