# Supplementary material for: Assessment of transcriptomic constraint-based methods for central carbon flux inference
Source: PLoS One. 2020 Sep 9;15(9):e0238689. doi: 10.1371/journal.pone.0238689 (PMC7480874; doi:10.1371/journal.pone.0238689)
Supplement: S1 Dataset — The genome-scale metabolic model of E. coli iJO1366 [18]. Individual models in SBML format (.xml) with set constraints used AC, DC, etc. are included. Transcriptomic data (.csv) study by Gerosa et al. [17]. Predicted fluxes generated using these data. MATLAB scripts used for calculating correlations (.m). (GZ) [file pone.0238689.s001.gz › Ecoli_model_and_data/expression/expo_glycerol.csv]

b0002	21405.515
b0003	19435.2
b0004	29221.14
b0005	645.58295
b0006	1673.292
b0007	185.16685
b0008	6779.127
b0009	3350.1665
b0010	357.04595
b0011	190.408165
b0012	15.774275
b0013	83.5207
b0014	36276.56
b0015	6095.734
b0017	54.749235
b0018	937.37395
b0019	1437.4835
b0020	832.2608
b0021	2191.074
b0023	18000.615
b0024	312.80125
b0025	9613.224
b0026	14423.926
b0027	20603.475
b0028	10892.02
b0029	9792.3605
b0030	3213.24
b0031	5872.223
b0032	18550.935
b0033	24262.525
b0034	1338.1947
b0035	169.77145
b0036	173.23067
b0037	307.7624
b0038	242.5625
b0039	473.8429
b0040	88.375245
b0041	115.598505
b0042	149.66453
b0043	378.55525
b0044	98.69797
b0045	263.5917
b0046	672.6055
b0047	727.89755
b0048	3870.598
b0049	1086.59365
b0050	1664.0643
b0051	6505.2115
b0052	11507.48
b0053	11732.145
b0054	7118.477
b0055	1396.776
b0056	2620.6725
b0057	2176.676
b0058	2096.5925
b0059	1240.46765
b0060	228.3528
b0061	898.8192
b0062	16.846355
b0063	24.8668
b0064	2336.3505
b0065	579.70615
b0066	162.679
b0067	1100.4271
b0068	1215.29605
b0069	769.088
b0070	263.0134
b0071	14396.315
b0072	27521.04
b0073	41814.53
b0074	29561.235
b0076	113.429885
b0077	3659.7645
b0078	9686.2225
b0080	5520.3975
b0081	14571.555
b0082	7890.0925
b0083	4167.578
b0084	969.0531
b0085	4608.0855
b0086	5090.6245
b0087	1756.9715
b0088	6503.0685
b0089	3847.6445
b0090	4300.8545
b0091	3798.4985
b0092	10361.1835
b0093	9061.547
b0094	20223.34
b0095	32246.12
b0096	24425.53
b0097	13308.31
b0098	2540.629
b0099	745.0066
b0101	4300.038
b0102	3167.616
b0103	2310.0375
b0104	13137.52
b0106	116.07267
b0107	449.98
b0108	14.83436
b0109	3470.357
b0110	4339.8235
b0111	2323.6465
b0112	5252.736
b0113	12494.5525
b0114	35025.215
b0115	35345.535
b0116	42275.625
b0117	108.1808
b0118	10412.64
b0119	4029.0875
b0120	15295.33
b0121	31267.385
b0122	2022.9925
b0123	7474.717
b0124	1406.009
b0125	7693.4405
b0126	32059.965
b0127	3592.8615
b0128	1267.7465
b0129	950.08975
b0130	56.82587
b0131	41874.575
b0132	1178.9865
b0133	17883.37
b0134	10179.9235
b0135	137.958905
b0136	185.2364
b0137	713.1458
b0138	277.78812
b0139	239.4375
b0140	37.8212
b0141	33.437845
b0142	640.6858
b0143	10115.0315
b0144	922.8741
b0145	16376.595
b0146	12256.3755
b0147	1133.8983
b0148	982.84255
b0149	3210.271
b0150	4114.8285
b0151	2737.6195
b0152	733.48305
b0153	1107.495
b0154	18443.565
b0155	2151.607
b0156	13643.4535
b0157	448.167
b0158	1440.649
b0159	11647.553
b0160	1129.7673
b0161	4996.761
b0162	809.13345
b0163	3527.456
b0164	1294.9036
b0166	6852.0055
b0167	3307.4575
b0168	8065.9535
b0169	89760.91
b0170	61972.465
b0171	10714.131
b0172	20749.235
b0173	1364.632
b0174	8107.669
b0175	4755.68
b0176	12955.77
b0177	28790.355
b0178	52807.73
b0179	11281.87
b0180	30513.375
b0181	5773.8225
b0182	2757.968
b0183	2977.907
b0184	5412.0325
b0185	6526.15
b0186	3672.2925
b0187	2523.6825
b0188	2144.9485
b0189	3448.67
b0190	1864.1015
b0191	3393.837
b0192	4119.0515
b0193	59.208915
b0194	1174.0245
b0195	2849.697
b0196	7281.652
b0197	12989.31
b0198	14642.672
b0199	6475.67
b0200	6166.7665
b0207	1189.08
b0208	565.5725
b0209	4261.1175
b0210	654.6715
b0211	3437.023
b0212	5332.6145
b0213	521.9957
b0214	3841.0935
b0215	3119.907
b0217	138.37425
b0218	19.06544
b0219	4676.9575
b0220	4358.472
b0221	1249.8645
b0222	15418.3
b0223	13683.155
b0224	8534.4945
b0225	1142.594
b0226	18249.375
b0227	84.1173
b0228	1069.9159
b0229	20.02254
b0230	62.162445
b0231	2751.3845
b0232	1278.0386
b0233	301.32085
b0234	394.08295
b0235	53.506745
b0236	529.77065
b0237	12338.6085
b0238	2892.3755
b0239	2675.892
b0240	14055.7945
b0241	121.28245
b0242	4355.1005
b0243	3860.8095
b0245	51.197175
b0246	77.40886
b0247	79.145855
b0248	1474.624
b0249	146.754615
b0250	1024.757
b0251	1487.03
b0252	239.5901
b0253	709.8869
b0254	122.9008
b0255	2999.325
b0256	4345.9735
b0257	2023.015
b0258	376.9318
b0260	657.3099
b0261	2257.663
b0262	104.594535
b0263	130.7685
b0265	4017.276
b0266	1714.3405
b0267	147.04275
b0268	2740.664
b0269	822.3406
b0270	954.3487
b0271	1463.8015
b0272	4566.6795
b0273	14648.9595
b0276	349.22505
b0277	160.06415
b0278	354.78545
b0279	31.59784
b0280	14038.1
b0281	3145.501
b0282	191.2308
b0283	481.97275
b0284	482.6673
b0285	579.9303
b0286	400.3782
b0287	9596.215
b0288	298.71715
b0289	113.303855
b0290	362.6474
b0291	84.924925
b0292	277.2192
b0293	185.8378
b0294	440.2867
b0295	190.7699
b0296	99.859975
b0297	6482.039
b0298	2462.2325
b0299	2358.55
b0300	393.4373
b0301	180.951
b0302	64.107535
b0303	308.5128
b0304	72.755985
b0305	54.468875
b0306	6569.379
b0307	554.0853
b0308	1353.0255
b0309	15.431525
b0310	62.619545
b0311	1439.8595
b0312	4454.7975
b0313	6510.085
b0314	1840.1305
b0315	218.01105
b0316	215.4121
b0317	360.9478
b0318	147.4227
b0319	186.53235
b0320	213.7366
b0321	159.3434
b0322	1858.024
b0323	652.7698
b0324	1516.1975
b0325	3602.831
b0326	49.238805
b0327	80.628685
b0328	474.57655
b0329	30120.705
b0330	1421.0265
b0331	804.39465
b0332	116.009
b0333	866.69235
b0334	1692.424
b0335	940.771
b0336	9890.3715
b0337	27478.735
b0338	1074.4345
b0339	131.016505
b0340	408.9316
b0341	429.9738
b0342	161.8881
b0343	287.53125
b0344	58.97436
b0345	2770.7235
b0346	1335.284
b0347	171.64615
b0348	105.41023
b0349	82.863345
b0350	1564.777
b0351	1394.868
b0352	1078.1656
b0353	816.8482
b0354	2792.61
b0355	184.60605
b0356	3057.9215
b0357	9416.681
b0358	254.8485
b0359	536.2922
b0361	7400.611
b0362	235.9455
b0363	220.66865
b0364	17.26898
b0365	779.61275
b0366	284.7528
b0367	53.004585
b0368	476.2657
b0369	2370.821
b0370	19.07318
b0371	53.628525
b0374	217.0055
b0375	14.685015
b0376	4873.3875
b0377	1103.8013
b0378	1470.1423
b0379	188.8912
b0380	16656.805
b0381	1284.703
b0382	7401.701
b0383	383.88585
b0384	3287.976
b0385	117.510575
b0386	2367.134
b0387	3845.6565
b0388	3249.6465
b0389	3465.654
b0390	1141.9563
b0391	6733.9925
b0392	315.0997
b0393	1111.7984
b0394	2431.7475
b0395	964.9989
b0396	1413.054
b0397	1070.20005
b0398	1175.329
b0399	1799.1855
b0400	544.7649
b0401	1450.8145
b0402	125.877
b0403	613.31545
b0404	1721.8875
b0405	1452.6145
b0406	13134.72
b0407	38391.61
b0408	5001.5415
b0409	4557.5385
b0410	2883.154
b0411	4096.827
b0412	161.9125
b0413	8285.9025
b0414	5126.974
b0415	11923.3485
b0416	6929.525
b0417	3368.8035
b0418	4026.47
b0419	9902.534
b0420	12387.58
b0421	2618.4695
b0422	11337.983
b0423	2190.2275
b0424	4067.38
b0425	3575.2655
b0426	14854.53
b0427	431.7853
b0428	19841.45
b0429	30780.98
b0430	62931.92
b0431	87013.505
b0432	45815.225
b0433	529.55985
b0434	27829.44
b0435	14288.5125
b0436	18453.11
b0437	20465.285
b0438	14880.325
b0439	6248.131
b0440	40839.265
b0441	3670.021
b0442	682.8929
b0443	3089.4925
b0444	1231.277
b0445	421.7057
b0446	432.5033
b0447	1261.492
b0448	202.6277
b0449	266.67085
b0450	574.6069
b0451	634.67445
b0452	4749.369
b0453	4792.415
b0454	514.8482
b0456	231.7575
b0457	10612.845
b0458	3419.5235
b0459	1188.46855
b0460	5468.899
b0461	8078.53
b0462	9233.2705
b0463	16109.665
b0464	917.99465
b0465	1199.99575
b0466	2274.45
b0467	4031.823
b0468	1982.656
b0469	13848.865
b0470	25036.55
b0471	25455.445
b0472	43156.04
b0473	5421.888
b0474	17956.49
b0475	65.380165
b0476	114.600845
b0477	1265.0925
b0478	2409.398
b0479	536.50415
b0480	2098.441
b0481	1441.9763
b0482	591.41295
b0483	5000.89
b0484	7591.74
b0485	1667.315
b0486	553.97255
b0487	6582.1265
b0488	1843.1745
b0489	2448.9235
b0490	2768.7835
b0491	176.88615
b0492	9254.856
b0493	3090.286
b0494	4185.532
b0495	688.79225
b0496	1439.501
b0497	923.6341
b0498	8914.0835
b0499	114.7995
b0500	226.8205
b0501	1251.77475
b0502	671.43595
b0503	350.16275
b0504	42.642615
b0505	547.62685
b0506	2497.1935
b0507	834.9132
b0508	89.769425
b0509	117.666745
b0510	43.970605
b0511	258.0412
b0512	694.4119
b0513	94.303445
b0514	907.57595
b0515	12638.4725
b0516	1670.193
b0517	2410.606
b0518	255.4571
b0519	230.9732
b0520	122.32355
b0521	131.44925
b0522	3868.106
b0523	9624.579
b0524	2252.008
b0525	24975.265
b0526	4059.8135
b0527	97.832995
b0528	2079.264
b0529	7085.714
b0530	134.1512
b0531	14.585415
b0532	537.37725
b0533	43.491965
b0534	22.02822
b0535	15.129605
b0537	929.59175
b0538	79.72267
b0539	2296.3715
b0543	993.6572
b0544	251.18315
b0545	227.38645
b0546	10155.339
b0547	26.13847
b0548	27.13471
b0549	3599.9455
b0550	64.00884
b0551	4560.675
b0553	64179.055
b0554	159.18765
b0555	234.3088
b0556	140.4005
b0556	856.18235
b0557	4514.7325
b0558	46.505965
b0559	1072.48985
b0560	124.275645
b0561	17.80093
b0562	65.26018
b0563	256.94255
b0564	889.14305
b0565	87305.315
b0566	102.315035
b0567	233.16665
b0568	509.02265
b0569	390.3599
b0570	1789.965
b0571	17793.57
b0572	5396.032
b0573	60784.59
b0574	24691.445
b0575	2500.01
b0576	579.9036
b0577	563.3326
b0578	10320.625
b0579	1984.4205
b0580	1177.7655
b0581	712.32395
b0583	206.1711
b0584	3291.983
b0585	448.15065
b0586	1325.025
b0587	19.518725
b0588	737.33945
b0589	1281.3095
b0590	494.41025
b0591	708.99685
b0592	2073.3225
b0593	7379.951
b0594	2148.4305
b0595	3178.2005
b0596	1570.0485
b0597	5810.9275
b0598	50257.73
b0599	2067.4735
b0600	5858.1605
b0601	161.8194
b0602	848.705
b0603	120.48017
b0604	2033.576
b0605	128436.255
b0606	4893.9845
b0607	1409.905
b0608	544.7588
b0609	616.29545
b0610	8225.992
b0611	4031.747
b0612	96.59986
b0613	63.855695
b0614	139.5063
b0615	113.38035
b0616	82.88078
b0617	70.63123
b0618	28.51198
b0619	662.9426
b0620	1448.0785
b0621	17.88666
b0622	54.884325
b0623	80941.51
b0624	734.7176
b0625	1156.03375
b0626	1217.8389
b0627	5229.6015
b0628	17994.06
b0629	237.2482
b0630	3434.6965
b0631	1736.3295
b0632	9549.688
b0633	6697.381
b0634	1134.3397
b0635	998.40705
b0636	7219.602
b0637	11836.515
b0638	391.00615
b0639	2938.562
b0640	2587.965
b0641	14121.09
b0642	8891.674
b0643	10702.757
b0644	102.00163
b0645	29.570885
b0646	3841.064
b0647	115.8967
b0648	58.815855
b0649	207.86475
b0650	213.2292
b0651	6725.523
b0652	1341.295
b0653	1698.5345
b0654	2204.09
b0655	20438.83
b0657	1531.843
b0658	5456.252
b0659	11708.045
b0660	11007.634
b0661	5792.286
b0662	5258.515
b0663	125.4327
b0671	477.11095
b0674	5927.9395
b0675	3773.885
b0676	2267.02
b0677	3122.0335
b0678	1805.791
b0679	3943.882
b0680	5610.588
b0681	54.528475
b0682	1108.903
b0683	11571.554
b0684	17074.655
b0685	2313.0515
b0686	1274.1595
b0687	7705.387
b0688	4542.5855
b0689	171.5681
b0690	447.68595
b0691	566.062
b0692	224.77455
b0693	121.861595
b0694	1342.051
b0695	2567.4155
b0696	72.117325
b0697	136.51673
b0698	403.10425
b0699	441.58885
b0700	158.04075
b0701	867.24735
b0702	149.9492
b0703	2468.9805
b0704	330.68025
b0705	2104.18645
b0706	2241.6215
b0707	2197.882
b0708	1416.7795
b0709	77.50685
b0710	21355.545
b0711	13783.0785
b0712	7236.183
b0713	5188.921
b0714	779.0334
b0715	108.344425
b0716	69.881575
b0717	61.61948
b0718	322.92815
b0719	2015.9485
b0720	41621.395
b0721	76873.02
b0722	53496.475
b0723	31817.11
b0724	25650.24
b0725	4219.8845
b0726	26239.51
b0727	34812.915
b0728	58408.21
b0729	35568.475
b0730	523.53425
b0731	15.957115
b0732	1122.63365
b0733	25362.25
b0734	18334.605
b0735	10895.5
b0736	4610.257
b0737	3304.578
b0738	3371.2285
b0739	4718.6545
b0740	56512.265
b0741	46649.315
b0742	30067.185
b0750	4928.3845
b0751	2101.466
b0752	2127.4925
b0753	771.2902
b0754	24861.36
b0755	14964.29
b0756	12721.7605
b0757	14452.8155
b0758	2641.7145
b0759	4756.5565
b0760	954.5545
b0761	3760.0865
b0762	5275.797
b0763	2717.1705
b0764	877.7707
b0765	1594.0495
b0766	5116.559
b0767	9567.48
b0768	871.4362
b0769	26.40708
b0770	1088.56705
b0771	731.80955
b0772	4667.959
b0773	3381.379
b0774	5949.756
b0775	5378.5355
b0776	1759.162
b0777	6009.0865
b0778	2757.7895
b0779	4022.494
b0780	1459.345
b0781	5716.8
b0782	10106.7065
b0783	11933.325
b0784	15283.505
b0785	12504.72
b0786	10587.0705
b0787	312.1359
b0788	2906.825
b0789	1117.11255
b0790	1784.6535
b0791	1504.815
b0792	208.41815
b0793	3096.8135
b0794	817.28505
b0795	1904.087
b0796	874.4015
b0797	441.6947
b0798	734.6574
b0799	1286.50035
b0800	8922.8235
b0801	14213.595
b0802	1421.307
b0803	1503.332
b0804	658.3484
b0805	2910.8165
b0806	891.4099
b0807	717.52805
b0808	1973.4385
b0809	18586.875
b0810	10719.016
b0811	39432.48
b0812	25110.25
b0813	118.156465
b0814	23628.125
b0815	200.19815
b0816	166.8829
b0817	5555.673
b0818	1153.081
b0819	9322.577
b0820	1807.533
b0821	879.37215
b0822	1361.602
b0823	198.436
b0824	49.558665
b0825	814.7666
b0826	929.81265
b0827	3207.4295
b0828	11353.496
b0829	7407.5055
b0830	5574.4415
b0831	2484.1385
b0832	1429.968
b0833	464.0298
b0834	148.5461
b0835	2977.8795
b0836	325.1524
b0837	1301.3457
b0838	6128.844
b0839	3784.5315
b0840	2053.407
b0841	5506.2365
b0842	292.204
b0843	560.4439
b0844	1431.34025
b0845	736.90805
b0846	448.2306
b0847	713.44365
b0848	572.4933
b0849	2146.858
b0850	13510.3075
b0851	4034.1485
b0852	2039.3395
b0853	6011.332
b0854	8250.169
b0855	2626.803
b0856	979.9911
b0857	1266.674
b0858	805.4682
b0859	341.5174
b0860	3607.0155
b0861	1794.802
b0862	2409.819
b0863	8840.402
b0864	14418.39
b0865	11475.704
b0866	2417.4755
b0867	4559.388
b0868	607.5219
b0869	1052.37095
b0870	3873.9315
b0871	3817.4135
b0872	2139.131
b0873	61.498295
b0874	567.773
b0875	252.9289
b0876	481.54045
b0877	8397.623
b0878	3937.2545
b0879	1380.9335
b0880	79738.79
b0881	5207.6925
b0882	11305.805
b0884	5289.7475
b0885	1115.233
b0886	1765.748
b0887	1785.302
b0888	4607.9385
b0889	11915.554
b0890	4767.369
b0891	3259.715
b0892	3667.901
b0893	8357.7685
b0894	197.8494
b0895	174.3332
b0896	130.60875
b0897	3641.251
b0898	1205.07035
b0899	76.500205
b0900	95.392435
b0901	920.65915
b0902	2396.681
b0903	20887.43
b0904	11552.914
b0905	1492.011
b0906	1913.1205
b0907	16879.96
b0908	11801.7385
b0909	314.73305
b0910	31765.39
b0911	54797.375
b0912	19821.715
b0913	118.8246
b0914	1352.0235
b0915	642.3518
b0916	244.8156
b0917	3067.0675
b0918	4639.964
b0919	220.8397
b0920	557.21105
b0921	10980.422
b0922	4181.962
b0923	5548.896
b0924	5158.6075
b0925	2032.9405
b0926	43740.62
b0927	6328.218
b0928	32559.405
b0929	187263.85
b0930	4975.382
b0931	2752.479
b0932	6635.524
b0933	292.6917
b0934	401.3159
b0935	163.982
b0936	184.42675
b0937	281.5015
b0938	707.5361
b0939	404.89075
b0940	219.04835
b0941	327.70395
b0942	225.2916
b0943	355.74555
b0944	6147.2085
b0945	18518.255
b0946	4074.941
b0947	1562.4685
b0948	1326.44735
b0949	2090.2905
b0950	406.27595
b0951	5123.7355
b0952	952.06525
b0953	107594.75
b0954	22117.89
b0955	1739.722
b0956	737.17825
b0957	163224.75
b0958	3376.3755
b0959	178.87995
b0960	498.6093
b0961	748.33585
b0962	567.09755
b0963	16014.49
b0964	462.9702
b0965	7540.493
b0966	11922.036
b0967	2147.7355
b0968	39598.245
b0969	2186.2915
b0970	49864.855
b0972	349.7748
b0973	101.08149
b0974	69.779725
b0975	154.33625
b0976	210.73015
b0977	136.468445
b0978	859.15295
b0979	427.7222
b0980	1424.54715
b0981	397.39965
b0982	767.31905
b0983	422.64335
b0984	18585.935
b0985	114.10655
b0986	97.45235
b0987	8647.147
b0988	1830.5115
b0989	125.935805
b0990	219.48725
b0991	1353.2564
b0992	176.9815
b0993	5857.5075
b0994	59.618985
b0995	878.53775
b0996	75.70044
b0997	230.01715
b0998	87.66994
b0999	3706.736
b1000	2071.78555
b1001	32.98551
b1002	6918.9135
b1003	10271.753
b1004	12926.04
b1005	328.6359
b1006	348.7342
b1007	408.82935
b1008	208.5907
b1009	105.99996
b1010	220.06585
b1011	3744.4005
b1012	80.820895
b1013	548.62795
b1014	1609.5165
b1015	2386.072
b1017	1805.562
b1018	4112.7995
b1019	1384.9805
b1020	2732.8295
b1021	327.086
b1022	159.58632
b1023	28.188115
b1024	350.8879
b1025	228.89335
b1028	29.93831
b1029	81.249865
b1030	134.05595
b1031	93.719365
b1033	7265.1215
b1034	3822.021
b1035	5623.3005
b1036	1177.508
b1037	3071.9735
b1038	6138.173
b1039	3876.9735
b1040	3011.2825
b1041	367.07155
b1042	625.7168
b1043	400.0804
b1044	581.7675
b1045	5520.0575
b1046	238.94695
b1047	854.5461
b1048	8893.811
b1049	2082.6775
b1050	186.86355
b1051	60238.665
b1053	90.53373
b1054	2940.138
b1055	5152.4305
b1056	3822.715
b1057	1103.63595
b1059	4643.2925
b1060	1570.6136
b1061	6139.6335
b1062	10586.7105
b1063	2479.263
b1064	10146.439
b1065	3358.794
b1066	5005.8455
b1067	1755.7135
b1068	6057.6975
b1069	743.1604
b1070	593.07475
b1071	2698.9925
b1072	3676.515
b1073	7340.8885
b1074	8037.2095
b1075	5898.7445
b1076	5735.092
b1077	7239.588
b1078	3872.333
b1079	332.41875
b1080	1120.9771
b1081	392.9818
b1082	1145.2955
b1083	677.0086
b1084	7763.5915
b1085	1400.2785
b1086	8222.803
b1087	2348.3025
b1088	61929.415
b1089	78732.995
b1090	4400.361
b1091	20783.635
b1092	25331.39
b1093	33777.235
b1094	97104.73
b1095	3490.163
b1096	869.71825
b1097	1330.88015
b1098	3785.726
b1099	2600.244
b1100	949.8379
b1101	3344.5825
b1102	288.86295
b1103	14792.28
b1104	9598.8305
b1105	21031.41
b1106	8533.5465
b1107	6453.909
b1108	23166.7585
b1109	2606.978
b1110	243.6411
b1111	1803.5565
b1112	346.14095
b1113	4156.506
b1114	865.66935
b1115	61.421315
b1116	3142.8775
b1117	4914.1735
b1118	2610.844
b1119	6709.108
b1120	5565.3275
b1121	16.513305
b1122	173.2034
b1123	4726.4815
b1124	4631.7405
b1125	1437.828
b1126	6371.805
b1127	1694.1955
b1128	2071.964
b1129	2312.6465
b1130	8962.3015
b1131	11802.64
b1132	19894.01
b1133	14167.335
b1134	1842.3605
b1135	1769.7535
b1136	50704.595
b1137	202.07355
b1138	1017.27485
b1139	1532.48275
b1140	389.70565
b1141	1618.281
b1142	21.91352
b1143	3250.905
b1144	366.3152
b1145	804.58205
b1146	77.565265
b1147	85.427285
b1148	1159.37885
b1149	143.3898
b1150	2190.034
b1151	459.8224
b1152	85.399255
b1153	48.871815
b1154	145.88015
b1155	707.88365
b1156	468.9475
b1157	150.140165
b1158	55.34915
b1159	59.381565
b1160	46.478275
b1161	154.879275
b1162	3468.306
b1163	589.6351
b1164	6611.889
b1165	2860.7265
b1166	1205.6757
b1167	462.44255
b1168	16.77381
b1169	217.18005
b1170	821.479
b1171	653.37385
b1172	10825.7395
b1173	721.3898
b1174	20256.095
b1175	6132.9665
b1176	12418.5725
b1177	8833.476
b1178	4302.869
b1179	11627.28
b1180	4349.429
b1181	1107.4408
b1182	697.9211
b1183	651.7974
b1184	496.5886
b1185	703.10855
b1186	2481.2375
b1187	7406.0295
b1188	4524.8015
b1189	8068.0555
b1190	2748.2915
b1191	23628.51
b1192	1315.7362
b1193	11737.565
b1194	916.0345
b1195	702.7594
b1196	44.48425
b1197	5897.0975
b1198	2710.5155
b1199	3552.7735
b1200	25035.695
b1201	376.06515
b1202	167.39885
b1203	1591.3165
b1204	5692.311
b1205	3545.4235
b1206	682.94045
b1207	26429.28
b1208	4727.626
b1209	7518.808
b1210	1048.40895
b1211	1280.244
b1212	1135.4395
b1213	1572.69135
b1214	13247.255
b1215	17895.615
b1216	4350.1825
b1217	2852.6755
b1218	1680.675
b1219	2413.691
b1220	695.2764
b1221	2710.779
b1222	7379.058
b1223	666.12005
b1224	679.95265
b1225	508.5694
b1226	818.4352
b1227	144.617
b1228	116.1541
b1232	13735.0155
b1233	4698.113
b1234	5335.8605
b1235	2018.7045
b1236	7734.43
b1237	15326.725
b1238	1430.24965
b1239	54.336035
b1240	1095.2455
b1241	6238.057
b1242	97.461565
b1243	49467.055
b1244	7483.87
b1245	3770.3615
b1246	9287.5165
b1247	3084.6935
b1248	4685.992
b1249	3069.3765
b1250	2124.708
b1251	3137.1755
b1252	10774.058
b1253	5822.037
b1254	6747.7275
b1255	7318.416
b1256	958.8712
b1257	762.2289
b1258	3297.3175
b1259	1986.9926
b1260	8814.327
b1261	22906.835
b1262	28692.4
b1263	8466.474
b1264	13031.54
b1266	1893.0535
b1267	2229.168
b1268	128.43055
b1269	4590.535
b1270	1446.3315
b1271	6540.174
b1272	2279.03
b1273	4199.992
b1274	3145.8135
b1275	2980.0235
b1276	4883.644
b1277	3224.389
b1278	846.34415
b1279	7637.157
b1280	6232.402
b1281	4471.0315
b1282	6438.567
b1283	2611.156
b1284	8332.091
b1285	1095.7625
b1286	11916.175
b1287	18819.095
b1288	27054.52
b1289	1947.3115
b1290	489.71265
b1291	1337.00595
b1292	437.7017
b1293	875.57445
b1294	3752.002
b1295	1811.4485
b1296	960.9621
b1297	3497.585
b1298	1407.527
b1299	3629.989
b1300	1323.3426
b1301	460.25195
b1302	1858.7695
b1303	709.8984
b1304	3001.4125
b1305	1171.3869
b1306	1537.035
b1307	2470.8465
b1308	6073.417
b1309	118.314795
b1310	453.0029
b1311	28.25844
b1312	22.637435
b1313	786.42045
b1314	116.62065
b1315	416.832
b1316	108.566395
b1317	47.0093
b1318	178.6436
b1319	18.326035
b1320	585.19735
b1321	2547.079
b1322	745.21495
b1323	5432.5185
b1324	26234.54
b1325	3974.2615
b1326	1558.9355
b1327	488.34475
b1328	486.37875
b1329	427.60185
b1330	888.75355
b1332	2884.477
b1333	5675.6345
b1334	30433.71
b1335	902.77905
b1336	17.711105
b1337	168.14065
b1338	485.12315
b1339	1693.304
b1340	1699.404
b1341	2167.144
b1342	1345.793
b1343	1237.87615
b1344	3692.7915
b1345	650.6755
b1346	260.15315
b1347	246.09695
b1348	603.2053
b1349	430.8871
b1350	1996.0345
b1351	74.590105
b1352	17.478295
b1353	190.2413
b1354	29.689185
b1355	92.18142
b1356	1517.3255
b1357	560.109
b1358	422.96245
b1359	101.70898
b1360	2914.4935
b1361	314.1095
b1362	200.0503
b1363	123.6918
b1364	2658.095
b1365	952.59905
b1366	94.489115
b1367	39.79527
b1368	108.58225
b1369	187.0193
b1370	51902.775
b1371	653.4191
b1372	59.86474
b1373	405.81735
b1374	248.6923
b1375	1372.24645
b1376	17350.136
b1377	27.13408
b1378	2235.8885
b1379	1080.9955
b1380	4037.5115
b1381	831.10945
b1382	1256.38545
b1383	1125.9956
b1384	782.5983
b1385	810.2221
b1386	99.22827
b1387	17.018395
b1388	308.62845
b1389	354.88735
b1390	317.52345
b1391	488.56635
b1392	373.9114
b1393	1064.8665
b1394	188.0665
b1395	275.4768
b1396	199.3712
b1397	1787.587
b1398	522.0722
b1399	506.71875
b1400	858.7098
b1401	547.30735
b1405	661.35235
b1406	766.9142
b1407	148.107
b1408	15.47721
b1409	624.6475
b1410	556.6275
b1411	401.00455
b1412	8202.954
b1413	416.73325
b1414	2679.523
b1415	24869.17
b1416	2761.981
b1417	7213.9765
b1418	7093.8995
b1419	979.7343
b1420	16694.76
b1421	614.5393
b1422	2175.1245
b1423	851.72
b1424	1317.738
b1425	239.39108
b1426	1177.94615
b1427	1901.089
b1428	2649.4175
b1429	2820.518
b1430	5410.191
b1431	2039.6615
b1432	2425.647
b1433	149.55195
b1434	1256.7799
b1435	3624.646
b1436	498.3095
b1437	19.80642
b1438	1765.777
b1439	387.24345
b1440	2906.5795
b1441	2137.4765
b1442	2725.7675
b1443	2093.3905
b1444	10031.507
b1445	584.74755
b1446	4417.824
b1447	907.72265
b1448	6199.0155
b1449	3126.18
b1450	1132.2335
b1451	755.0004
b1452	6546.267
b1453	291.4156
b1454	265.30835
b1455	69.82807
b1456	380.6531
b1457	465.13645
b1458	949.16295
b1459	302.12105
b1460	91.98544
b1461	4664.573
b1462	153.71295
b1463	721.4793
b1464	2109.469
b1465	296.00865
b1466	545.89635
b1467	397.2318
b1468	765.35295
b1469	134.227305
b1470	127.3599
b1471	110.093385
b1472	16.51704
b1473	449.2641
b1474	241.23005
b1475	110.648315
b1476	125.009895
b1477	1727.4605
b1478	7229.1565
b1479	9078.6815
b1481	298.6682
b1482	13368.5905
b1483	236.12085
b1484	388.78255
b1485	469.348
b1486	550.09045
b1487	866.06135
b1488	2206.383
b1489	542.4688
b1490	2276.115
b1491	1933.221
b1492	2533.4515
b1493	3894.8205
b1494	156.37
b1495	523.6211
b1496	1475.70135
b1497	97.87952
b1498	621.02335
b1499	201.7654
b1500	56.7491
b1501	290.96605
b1502	105.15604
b1503	154.55083
b1504	56.120005
b1505	346.51585
b1506	48.297895
b1507	702.466
b1508	591.51405
b1509	1699.69645
b1510	1543.5355
b1511	1747.1553
b1512	724.97555
b1513	560.5058
b1514	164.5485
b1515	566.3414
b1516	1597.229
b1517	1392.4909
b1518	1067.5356
b1519	5309.972
b1520	219.29725
b1521	52.448585
b1522	63.42247
b1523	828.23815
b1524	1702.137
b1525	2031.827
b1526	4794.245
b1527	193.14925
b1528	422.0503
b1529	180.09685
b1530	7298.268
b1531	3139.5745
b1532	637.3382
b1533	4192.047
b1534	995.3879
b1535	279.76735
b1536	2229.657
b1537	627.87525
b1538	5311.455
b1539	8622.582
b1540	1738.9835
b1541	1181.0116
b1542	48.39753
b1543	79.0059
b1547	65.444725
b1549	60.34659
b1550	649.3866
b1551	35.25307
b1552	162.9092
b1553	111.5165
b1554	191.40285
b1555	127.6851
b1556	124.52494
b1557	864.45105
b1558	280.44795
b1559	1330.43265
b1560	63.605795
b1561	1585.33045
b1562	5167.0015
b1563	2455.6455
b1564	5391.864
b1565	74.312085
b1566	458.1533
b1567	1216.1333
b1568	823.7527
b1569	138.47173
b1570	5184.3355
b1571	1091.295
b1572	209.54555
b1573	368.23775
b1575	69.265335
b1576	102.20671
b1577	187.9022
b1579	136.656
b1580	199.22295
b1581	2650.3515
b1582	491.9018
b1583	33399.47
b1584	5406.851
b1585	625.14185
b1586	7190.0995
b1587	110.088975
b1588	337.7277
b1589	502.0346
b1590	370.99315
b1591	1649.6715
b1592	146.7826
b1593	502.8944
b1594	1314.178
b1595	15332.53
b1596	1184.5288
b1597	3065.173
b1598	545.42405
b1599	67.511885
b1600	4168.167
b1601	227.74535
b1602	9760.0525
b1603	19849.04
b1604	9206.5765
b1605	1396.28875
b1606	1154.88505
b1607	1231.808
b1608	3300.3025
b1609	1560.2235
b1610	4917.463
b1611	5097.8795
b1612	5688.789
b1613	6475.86
b1614	3971.421
b1615	99.770005
b1616	15.58129
b1617	498.28605
b1618	1537.29
b1619	4695.7395
b1620	472.2062
b1621	2560.573
b1622	781.5798
b1623	2201.256
b1624	6309.43
b1625	703.4433
b1626	1283.2355
b1627	4621.2915
b1628	1050.93185
b1629	2512.388
b1630	2239.4635
b1631	2468.005
b1632	3512.7165
b1633	215.8844
b1634	191.83115
b1635	10654.1675
b1636	2875.0245
b1637	3767.3095
b1638	13581.77
b1639	422.8763
b1640	2119.2015
b1641	42379.075
b1642	8863.18
b1643	286.79735
b1644	112.91372
b1645	141.66135
b1646	6324.577
b1647	7571.901
b1648	1047.0742
b1649	1208.39125
b1650	3386.0455
b1651	8587.7865
b1652	1027.5388
b1653	1817.1515
b1654	31904.135
b1655	2473.998
b1656	9035.548
b1657	340.0852
b1658	7811.4745
b1659	542.2694
b1660	169.7008
b1661	18851.28
b1662	1499.3045
b1663	3316.1745
b1664	4457.023
b1667	7264.8045
b1668	1607.959
b1669	123.81165
b1670	156.9666
b1671	275.7525
b1672	133.18113
b1673	83.432825
b1674	237.2603
b1675	224.9251
b1676	14590.09
b1677	114909.1
b1678	2858.837
b1679	1820.4375
b1680	7812.622
b1681	7440.65
b1682	8453.2225
b1683	10345.285
b1684	3450.398
b1685	1254.765
b1686	3308.724
b1687	12019.2195
b1688	747.17685
b1689	79.717155
b1690	29.39002
b1691	50.63123
b1692	206.0966
b1693	6904.146
b1694	77.451905
b1695	290.83705
b1696	238.53945
b1697	272.99105
b1698	164.2117
b1699	279.9985
b1700	323.88445
b1701	1061.5695
b1702	19250.06
b1703	2756.428
b1704	5316.904
b1705	268.91385
b1706	8600.4355
b1707	1053.6883
b1708	6271.5225
b1709	3672.704
b1710	10539.81
b1711	829.1588
b1712	27985.425
b1713	21632.405
b1714	51087.025
b1716	43470.82
b1717	76251.06
b1718	58426.895
b1719	39781.475
b1720	105.09283
b1721	29.646635
b1722	401.0813
b1723	8356.3355
b1724	6251.863
b1725	2103.809
b1726	696.9898
b1727	5881.8905
b1728	25.708515
b1729	8744.299
b1730	47.77735
b1731	1995.6025
b1732	6964.28
b1733	1137.682
b1734	376.44385
b1735	318.35215
b1736	985.75065
b1737	345.09265
b1738	998.0567
b1739	5150.225
b1740	15883.9
b1741	183.25065
b1742	145.6695
b1743	747.2709
b1744	101.799515
b1745	579.32335
b1746	348.73605
b1747	981.00095
b1748	355.82715
b1749	2937.179
b1750	95.63586
b1751	250.4989
b1752	1241.55275
b1753	862.8115
b1754	1379.18005
b1755	483.39805
b1756	376.42705
b1757	2290.072
b1758	1810.283
b1759	958.64665
b1760	549.1199
b1761	42629.075
b1762	147.969075
b1763	2728.443
b1764	6139.623
b1765	20858.1
b1766	980.8506
b1767	8116.142
b1768	2517.5225
b1769	266.14665
b1770	480.3387
b1771	368.3665
b1772	265.93135
b1773	204.5371
b1774	243.9895
b1775	229.77015
b1776	212.791
b1777	9035.793
b1778	25567.735
b1779	65613.545
b1780	5880.2245
b1781	710.60815
b1782	30202.025
b1783	10455.598
b1784	1169.25
b1785	244.5172
b1786	484.91795
b1787	3446.203
b1788	29.825485
b1789	652.7283
b1790	2844.764
b1791	212.0033
b1792	3586.41
b1793	1333.7755
b1794	1824.4825
b1795	15205.995
b1796	39.12204
b1797	39.617385
b1798	248.47225
b1799	1327.8965
b1800	447.4523
b1801	28.519555
b1802	295.09915
b1803	752.60095
b1804	640.21335
b1805	818.1838
b1806	1377.6435
b1807	2389.556
b1808	676.24405
b1809	11178.613
b1810	3667.5855
b1811	3174.8765
b1812	845.59365
b1813	2451.082
b1814	1036.47415
b1815	222.20735
b1816	381.5251
b1817	27869.655
b1818	26604.935
b1819	26446.845
b1820	553.02715
b1821	426.45545
b1822	363.693
b1823	155450.3
b1825	1019.23685
b1827	5329.731
b1828	206.48045
b1829	12627.43
b1830	7173.0885
b1832	4923.568
b1833	816.77795
b1834	864.2981
b1835	526.23485
b1836	11386.0235
b1837	3563.28
b1838	63.156455
b1839	3947.09
b1840	5104.691
b1841	8774.2905
b1842	1722.3555
b1843	2387.811
b1844	1052.43945
b1845	686.34525
b1846	2904.15
b1847	8728.7095
b1848	3192.6065
b1849	7459.3365
b1850	9459.5005
b1851	874.96075
b1852	5549.704
b1853	7838.4335
b1854	12497.485
b1855	5455.4735
b1856	1272.5999
b1857	7400.839
b1858	1247.6519
b1859	1092.1826
b1860	2253.5775
b1861	1212.0896
b1862	136.85605
b1863	4521.749
b1864	17171.275
b1865	7220.6785
b1866	12406.725
b1867	2463.6915
b1868	306.2634
b1869	1968.614
b1870	3615.429
b1871	1310.207
b1872	549.347
b1873	189.64545
b1874	915.24815
b1875	1457.673
b1876	7206.2345
b1877	87.12823
b1878	132.151295
b1879	399.5929
b1880	175.84475
b1881	2173.8045
b1882	328.5419
b1883	55.0476
b1884	80.941585
b1885	99.033235
b1886	692.30365
b1887	931.446
b1888	455.1922
b1889	218.8218
b1890	100.44842
b1891	1122.489
b1892	2335.2855
b1895	495.7867
b1896	3630.278
b1897	10936.0905
b1898	320.3382
b1899	440.6606
b1900	429.308
b1901	965.27595
b1902	1108.5652
b1903	158.35775
b1904	349.9239
b1905	5335.9745
b1906	46.860935
b1907	475.12355
b1908	4975.0855
b1912	1814.9625
b1913	1822.2145
b1914	2526.5745
b1915	508.5605
b1916	2922.305
b1917	3823.8535
b1918	3198.4355
b1919	12372.28
b1920	49245.36
b1921	1237.9745
b1922	2689.0595
b1923	2803.236
b1924	804.48875
b1925	293.95595
b1926	911.75055
b1927	3856.391
b1928	6355.729
b1929	14795.79
b1930	20236.215
b1931	433.00945
b1932	374.9267
b1933	188.2181
b1934	16.132015
b1935	56.78233
b1936	53.70601
b1937	601.20195
b1938	454.2127
b1939	1088.591
b1940	663.24615
b1941	11720.21
b1942	581.10975
b1943	775.8295
b1944	3097.787
b1945	2677.2785
b1946	1850.307
b1947	296.0191
b1948	132.77775
b1949	240.3804
b1950	21.619135
b1951	880.83575
b1952	2039.053
b1953	2420.3805
b1955	2432.318
b1956	251.90685
b1957	17073.61
b1958	2016.2515
b1959	202.2834
b1960	966.6482
b1961	3451.1495
b1962	1715.562
b1963	230.09115
b1964	429.7811
b1965	310.7047
b1966	318.9996
b1967	15145.025
b1968	341.5092
b1969	1977.315
b1970	1687.315
b1971	923.66035
b1972	332.6965
b1973	298.03
b1974	286.03305
b1976	6820.868
b1978	175.1054
b1979	98.611855
b1980	35.61575
b1981	1323.799
b1982	7178.6865
b1983	4124.471
b1985	144.6368
b1987	7439.9525
b1988	333.14395
b1990	834.80685
b1991	4344.9665
b1992	3072.024
b1993	2377.6165
b1994	35643.425
b1995	277.44045
b1997	8145.1205
b1998	619.97475
b1999	718.83255
b2000	8550.3085
b2001	1191.634
b2002	45.559595
b2003	66.644065
b2004	32.15816
b2005	79.85828
b2006	113.83066
b2007	46543.925
b2008	5406.009
b2009	4603.3455
b2010	767.3553
b2011	1320.798
b2012	28539.105
b2013	4645.3565
b2014	5566.2345
b2015	633.6837
b2016	5050.644
b2017	8343.876
b2019	17120.36
b2020	21755.5
b2021	11066.3805
b2022	11974.2675
b2023	20213.115
b2024	12234.46
b2025	17115.955
b2026	9628.361
b2027	7998.918
b2028	1468.848
b2029	8580.3995
b2031	9230.9415
b2032	11036.919
b2033	12663.93
b2034	4073.739
b2035	2646.072
b2036	3119.114
b2037	3639.427
b2038	2174.9495
b2039	9150.338
b2040	11321.447
b2041	9777.0035
b2042	27363.795
b2043	729.29495
b2044	239.69135
b2045	90.98306
b2046	28.049395
b2047	28.347235
b2048	100.967555
b2049	96.21353
b2050	164.94615
b2051	19.945225
b2052	155.6676
b2053	192.9133
b2054	95.16977
b2055	32.18181
b2056	18.872665
b2057	140.35605
b2058	90.09204
b2059	38.26695
b2060	67.79336
b2061	268.47125
b2062	47.11708
b2063	1940.184
b2064	642.99395
b2065	9813.539
b2066	3575.1065
b2067	1111.333
b2068	524.5734
b2069	241.85195
b2070	2044.7105
b2071	308.01264
b2072	46.17564
b2073	3213.6375
b2074	645.18455
b2075	429.7759
b2076	341.44665
b2077	606.2317
b2078	543.0513
b2079	6632.3595
b2080	7990.927
b2081	1810.547
b2082	2438.0125
b2084	246.6756
b2085	346.8016
b2086	545.36645
b2087	20.424075
b2090	17842.68
b2091	68190.8
b2092	132797.9
[truncated: 2,210 more rows]
