# Supplementary material for: Assessment of transcriptomic constraint-based methods for central carbon flux inference
Source: PLoS One. 2020 Sep 9;15(9):e0238689. doi: 10.1371/journal.pone.0238689 (PMC7480874; doi:10.1371/journal.pone.0238689)
Supplement: S1 Dataset — The genome-scale metabolic model of E. coli iJO1366 [18]. Individual models in SBML format (.xml) with set constraints used AC, DC, etc. are included. Transcriptomic data (.csv) study by Gerosa et al. [17]. Predicted fluxes generated using these data. MATLAB scripts used for calculating correlations (.m). (GZ) [file pone.0238689.s001.gz › Ecoli_model_and_data/expression/expo_gluconate.csv]

b0002	28344.205
b0003	29132.405
b0004	47439.295
b0005	1019.633
b0006	1613.8365
b0007	120.4804
b0008	5729.595
b0009	2502.3865
b0010	259.45985
b0011	118.4269
b0012	8.1394175
b0013	54.016675
b0014	40795.94
b0015	5874.7665
b0017	63.07141
b0018	617.0088
b0019	1154.947
b0020	833.03015
b0021	2001.982
b0023	20821.195
b0024	272.2788
b0025	7487.7275
b0026	17800.875
b0027	22368.365
b0028	11020.53
b0029	9086.486
b0030	1371.1865
b0031	7450.319
b0032	22354.525
b0033	34260.54
b0034	1644.083
b0035	138.12075
b0036	87.415825
b0037	283.22195
b0038	236.52315
b0039	488.38595
b0040	74.32708
b0041	60.04632
b0042	155.2668
b0043	310.0434
b0044	86.095825
b0045	149.0066
b0046	507.9834
b0047	631.4697
b0048	3098.0795
b0049	1230.9595
b0050	1282.474
b0051	7692.606
b0052	11979.715
b0053	12243.76
b0054	5350.897
b0055	1396.9445
b0056	2094.905
b0057	1363.546
b0058	2117.7785
b0059	1280.914
b0060	165.21365
b0061	1327.4265
b0062	8.1394175
b0063	10.916886
b0064	881.452
b0065	388.38005
b0066	182.64265
b0067	982.8479
b0068	1109.7079
b0069	724.003
b0070	223.20415
b0071	15010.57
b0072	21259.5
b0073	37295.31
b0074	19543.255
b0076	89.83562
b0077	3102.8485
b0078	8424.038
b0080	3458.5565
b0081	11316.2
b0082	7832.6325
b0083	4030.219
b0084	711.32025
b0085	4442.223
b0086	5123.3
b0087	1415.4205
b0088	7964.322
b0089	2791.9615
b0090	3910.738
b0091	3982.879
b0092	10005.268
b0093	6845.4845
b0094	11567.6075
b0095	32053.685
b0096	25263.13
b0097	11313.85
b0098	3261.9985
b0099	679.42415
b0101	4789.5865
b0102	3226.338
b0103	2192.543
b0104	15905.3
b0106	83.416675
b0107	254.62435
b0108	19.19308
b0109	3026.5325
b0110	3709.5325
b0111	1755.633
b0112	7470.598
b0113	27831.965
b0114	78022.265
b0115	104659.865
b0116	75344.76
b0117	59.465465
b0118	7783.5515
b0119	2898.956
b0120	16948.585
b0121	34527.775
b0122	1489.864
b0123	6786.4755
b0124	2568.861
b0125	8763.6785
b0126	29846.085
b0127	3562.0765
b0128	811.5785
b0129	408.739
b0130	70.267215
b0131	48564.375
b0132	772.764
b0133	18537.715
b0134	8735.325
b0135	89.955745
b0136	157.448
b0137	423.19535
b0138	164.5309
b0139	348.13285
b0140	8.1394175
b0141	66.52578
b0142	854.47
b0143	10566.367
b0144	625.93395
b0145	14018.715
b0146	8280.938
b0147	1067.23615
b0148	1061.667
b0149	4086.148
b0150	2905.377
b0151	2321.692
b0152	677.47415
b0153	1006.5572
b0154	15626.995
b0155	1695.549
b0156	12252.67
b0157	326.62655
b0158	1796.3355
b0159	10668.7175
b0160	856.50135
b0161	4620.346
b0162	330.60435
b0163	2313.423
b0164	1467.623
b0166	7315.4715
b0167	2976.642
b0168	9253.6815
b0169	107915.2
b0170	68048.48
b0171	14516.61
b0172	20184.115
b0173	1380.098
b0174	6245.6285
b0175	4610.005
b0176	8436.1385
b0177	24604.235
b0178	58163.055
b0179	9327.362
b0180	34566.995
b0181	5952.7325
b0182	2354.053
b0183	2952.358
b0184	5868.744
b0185	6705.3875
b0186	3353.868
b0187	2288.3675
b0188	2290.786
b0189	2994.417
b0190	1757.8505
b0191	3291.6325
b0192	3159.9715
b0193	58.613795
b0194	1144.2744
b0195	4996.8215
b0196	7195.696
b0197	15988.54
b0198	15998.965
b0199	8541.925
b0200	5445.306
b0207	617.9551
b0208	405.70675
b0209	3588.4965
b0210	495.26525
b0211	2066.144
b0212	4578.912
b0213	381.9875
b0214	3853.719
b0215	2518.0065
b0217	125.4019
b0218	21.38971
b0219	4175.8995
b0220	4625.0675
b0221	738.6416
b0222	13554.915
b0223	12590.28
b0224	7144.455
b0225	1088.81635
b0226	14024.35
b0227	89.24455
b0228	635.3381
b0229	17.84761
b0230	33.710115
b0231	1912.4755
b0232	1022.44885
b0233	301.9634
b0234	304.9119
b0235	33.8218
b0236	657.45355
b0237	13731.53
b0238	3656.6365
b0239	2035.1315
b0240	14335.475
b0241	99.926975
b0242	3478.6395
b0243	3040.8675
b0245	32.942855
b0246	74.97773
b0247	97.82499
b0248	1927.894
b0249	77.89057
b0250	521.69575
b0251	892.37625
b0252	201.82475
b0253	406.41015
b0254	130.8902
b0255	3370.967
b0256	3637.9105
b0257	1791.0405
b0258	234.9027
b0260	1142.356
b0261	3033.155
b0262	77.960525
b0263	92.58853
b0265	3379.2555
b0266	1142.46425
b0267	93.964825
b0268	668.0649
b0269	290.89305
b0270	548.63465
b0271	1592.3975
b0272	6488.2875
b0273	21750.24
b0276	178.4366
b0277	140.2314
b0278	392.88395
b0279	33.559435
b0280	7265.5005
b0281	3720.2685
b0282	124.9449
b0283	467.28755
b0284	366.4085
b0285	421.78065
b0286	264.00525
b0287	14459.965
b0288	674.27185
b0289	92.937345
b0290	334.5657
b0291	64.57842
b0292	294.177
b0293	345.14525
b0294	532.73915
b0295	89.015745
b0296	70.29154
b0297	4498.897
b0298	1967.867
b0299	2700.951
b0300	301.0372
b0301	118.5246
b0302	38.723905
b0303	165.1559
b0304	42.78449
b0305	49.32428
b0306	7936.894
b0307	297.01975
b0308	925.3786
b0309	8.1394175
b0310	46.02652
b0311	1561.1205
b0312	5208.2815
b0313	7235.9535
b0314	1496.8725
b0315	199.2813
b0316	194.66955
b0317	228.52675
b0318	126.5213
b0319	136.45915
b0320	160.4982
b0321	155.86885
b0322	2203.4585
b0323	455.41755
b0324	1224.34305
b0325	2146.7145
b0326	22.159655
b0327	68.5666
b0328	182.9997
b0329	13209.23
b0330	2140.606
b0331	69.05962
b0332	100.537475
b0333	50.36853
b0334	123.1371
b0335	288.1902
b0336	11357.28
b0337	35079.095
b0338	980.3376
b0339	90.380805
b0340	300.72805
b0341	459.97975
b0342	90.6293
b0343	195.08675
b0344	27.692995
b0345	2524.225
b0346	783.5808
b0347	148.89505
b0348	111.7688
b0349	57.27066
b0350	1487.329
b0351	1250.47
b0352	1182.60825
b0353	613.84185
b0354	2286.2105
b0355	208.84485
b0356	2274.2865
b0357	10192.606
b0358	139.16515
b0359	452.04765
b0361	3879.6285
b0362	161.52225
b0363	159.57535
b0364	11.712035
b0365	725.2745
b0366	296.31525
b0367	64.10342
b0368	537.80925
b0369	2446.014
b0370	14.035786
b0371	36.781905
b0374	113.8018
b0375	8.210822
b0376	3406.532
b0377	749.8228
b0378	1159.16715
b0379	102.127675
b0380	15987.1
b0381	2265.924
b0382	3308.982
b0383	256.03205
b0384	1499.057
b0385	43.824475
b0386	2459.3725
b0387	3870.1985
b0388	4841.059
b0389	4522.2035
b0390	479.9226
b0391	4558.312
b0392	215.11885
b0393	1024.8789
b0394	1643.5915
b0395	545.38925
b0396	1336.753
b0397	940.9997
b0398	1229.4485
b0399	1033.1618
b0400	380.38845
b0401	3164.528
b0402	180.63875
b0403	618.80225
b0404	1676.1365
b0405	2179.802
b0406	12114.345
b0407	31225.65
b0408	4444.766
b0409	3508.0485
b0410	1567.664
b0411	3787.5265
b0412	120.55208
b0413	7859.512
b0414	4706.675
b0415	10260.179
b0416	7113.8295
b0417	3991.7095
b0418	4181.0065
b0419	5856.622
b0420	10152.7685
b0421	1968.386
b0422	10987.9445
b0423	3048.401
b0424	5517.583
b0425	4630.7375
b0426	13531.32
b0427	492.5731
b0428	24475.675
b0429	37787.725
b0430	83001.4
b0431	103690.865
b0432	57469.065
b0433	578.2625
b0434	21014.915
b0435	9061.1485
b0436	22438.28
b0437	24026.765
b0438	14638.36
b0439	6703.4775
b0440	22250.865
b0441	2818.742
b0442	454.28265
b0443	459.5232
b0444	1306.6385
b0445	187.4096
b0446	332.24075
b0447	878.322
b0448	144.52095
b0449	176.7617
b0450	1630.914
b0451	1799.934
b0452	4790.357
b0453	5230.668
b0454	517.8816
b0456	166.6333
b0457	10971.594
b0458	3593.6235
b0459	816.4021
b0460	5346.286
b0461	5891.1445
b0462	7517.8335
b0463	14057.84
b0464	929.26865
b0465	1297.2385
b0466	2544.5245
b0467	3259.68
b0468	1523.679
b0469	11833.066
b0470	21809.025
b0471	21812.825
b0472	43817.7
b0473	5246.7175
b0474	28245.26
b0475	101.22265
b0476	61.84447
b0477	1492.9655
b0478	2100.037
b0479	472.86005
b0480	1892.721
b0481	1864.3895
b0482	648.6443
b0483	3238.691
b0484	7603.858
b0485	2652.4255
b0486	827.27835
b0487	5922.0755
b0488	2052.5485
b0489	2464.7965
b0490	2456.327
b0491	198.3946
b0492	7571.6165
b0493	2680.625
b0494	3711.595
b0495	420.4509
b0496	1158.1894
b0497	503.1971
b0498	12090.715
b0499	72.209675
b0500	235.23585
b0501	1332.762
b0502	462.0569
b0503	395.25295
b0504	51.286635
b0505	377.4404
b0506	2691.934
b0507	775.4755
b0508	72.65237
b0509	78.403005
b0510	25.66507
b0511	80.72532
b0512	255.326
b0513	55.21478
b0514	800.741
b0515	2806.7895
b0516	1736.642
b0517	2245.3605
b0518	146.5399
b0519	365.2434
b0520	101.449635
b0521	131.57895
b0522	6293.873
b0523	14082.76
b0524	2443.6135
b0525	21988.335
b0526	4858.7925
b0527	79.424945
b0528	2336.3665
b0529	8651.0305
b0530	173.66655
b0531	8.1394175
b0532	690.76525
b0533	33.09355
b0534	41.148466
b0535	8.1394175
b0537	571.38625
b0538	64.00842
b0539	4312.2645
b0543	823.28435
b0544	353.1695
b0545	127.6704
b0546	13209.04
b0547	22.96769
b0548	25.41347
b0549	4586.099
b0550	28.511785
b0551	6359.879
b0553	41875.84
b0554	134.4322
b0555	132.7576
b0556	336.24165
b0556	836.20515
b0557	4405.6335
b0558	20.22068
b0559	759.70875
b0560	105.2291
b0561	12.8456485
b0562	51.645455
b0563	79.974625
b0564	751.15975
b0565	99895.545
b0566	64.570695
b0567	179.6413
b0568	489.79345
b0569	310.5011
b0570	1202.794
b0571	11671.58
b0572	3823.754
b0573	41859.905
b0574	19884.205
b0575	2045.3635
b0576	561.48745
b0577	761.3705
b0578	7609.5855
b0579	1678.378
b0580	1161.5605
b0581	299.81135
b0583	194.8476
b0584	3392.375
b0585	403.6392
b0586	1166.068
b0587	17.915055
b0588	714.75915
b0589	1006.7075
b0590	432.6777
b0591	785.9632
b0592	1668.811
b0593	7966.1625
b0594	2227.9805
b0595	3152.416
b0596	1396.856
b0597	3174.8225
b0598	8911.5405
b0599	2216.923
b0600	5017.8655
b0601	141.7439
b0602	556.88965
b0603	62.90785
b0604	2369.1965
b0605	112394.435
b0606	4905.4095
b0607	1748.9635
b0608	402.6241
b0609	403.09675
b0610	3636.0125
b0611	3748.961
b0612	65.58226
b0613	57.15309
b0614	292.022
b0615	131.63415
b0616	75.25182
b0617	54.88977
b0618	8.1394175
b0619	797.27505
b0620	1293.3005
b0621	9.982887
b0622	34.086065
b0623	51010.065
b0624	883.98235
b0625	749.39595
b0626	1068.7505
b0627	5392.141
b0628	26186.195
b0629	218.63365
b0630	6039.4195
b0631	1146.486
b0632	12229.3525
b0633	6202.896
b0634	1381.0145
b0635	875.7924
b0636	9593.27
b0637	16559.48
b0638	451.13935
b0639	2265.7745
b0640	2286.4155
b0641	14496.885
b0642	11951.8485
b0643	8874.1975
b0644	76.910175
b0645	24.521735
b0646	3602.401
b0647	115.991
b0648	59.878035
b0649	96.758405
b0650	139.78575
b0651	4524.9505
b0652	1245.841
b0653	1324.8905
b0654	1855.3405
b0655	16869.35
b0657	1557.869
b0658	6695.338
b0659	11709.592
b0660	12724.19
b0661	7171.1265
b0662	4869.3735
b0663	65.060345
b0671	226.1113
b0674	5971.7615
b0675	2856.067
b0676	2149.012
b0677	2165.9075
b0678	1104.7196
b0679	1491.271
b0680	4922.6745
b0681	39.845165
b0682	1816.7695
b0683	9789.898
b0684	15787.02
b0685	2469.9715
b0686	1251.828
b0687	5772.681
b0688	5293.6905
b0689	162.2943
b0690	285.391
b0691	169.828945
b0692	165.07605
b0693	83.474105
b0694	953.93235
b0695	2145.3125
b0696	46.40225
b0697	359.015265
b0698	394.6969
b0699	1022.1185
b0700	98.996605
b0701	871.7387
b0702	146.56855
b0703	2120.41215
b0704	261.5911
b0705	1616.9563
b0706	1767.10455
b0707	1481.014
b0708	1012.87425
b0709	152.5521
b0710	18143.89
b0711	12575.295
b0712	8119.603
b0713	4837.7615
b0714	972.5812
b0715	99.305165
b0716	48.909335
b0717	32.998645
b0718	202.6142
b0719	2479.1535
b0720	25301.79
b0721	75564.105
b0722	50660.87
b0723	33181.135
b0724	23828.95
b0725	4993.2005
b0726	38369.6
b0727	49868.235
b0728	58850.465
b0729	43039.595
b0730	398.68975
b0731	13.4649165
b0732	1072.04275
b0733	20524.755
b0734	12809.405
b0735	7224.601
b0736	5250.0735
b0737	4040.1085
b0738	3593.482
b0739	5342.751
b0740	54083.415
b0741	57358.865
b0742	32736.825
b0750	4192.8425
b0751	2424.725
b0752	1890.2835
b0753	669.8442
b0754	35920.27
b0755	14942.685
b0756	8682.359
b0757	8996.259
b0758	2390.3915
b0759	2933.221
b0760	597.04185
b0761	4068.855
b0762	3698.1345
b0763	1159.90085
b0764	504.20105
b0765	1047.38135
b0766	4720.2355
b0767	7763.8395
b0768	216.5074
b0769	19.540425
b0770	570.48425
b0771	336.1287
b0772	4518.201
b0773	2674.364
b0774	6352.7295
b0775	5126.7535
b0776	1941.101
b0777	7581.843
b0778	2718.053
b0779	4521.173
b0780	1318.5565
b0781	5769.854
b0782	9775.5215
b0783	13661.835
b0784	22973.455
b0785	12657.88
b0786	8825.6815
b0787	250.7425
b0788	3206.082
b0789	812.1932
b0790	1378.715
b0791	443.845
b0792	184.4928
b0793	1619.9695
b0794	912.21355
b0795	2185.136
b0796	929.66315
b0797	1258.466
b0798	398.52435
b0799	1362.366
b0800	9185.564
b0801	17751.1
b0802	3678.0655
b0803	929.12925
b0804	498.97735
b0805	2927.2935
b0806	428.22045
b0807	1129.09885
b0808	2320.9075
b0809	13878.8
b0810	6664.477
b0811	23971.535
b0812	16982.075
b0813	116.37156
b0814	52708.43
b0815	142.00625
b0816	84.1107
b0817	3167.143
b0818	1189.10315
b0819	8801.5395
b0820	1866.9795
b0821	974.92455
b0822	1822.0875
b0823	133.3551
b0824	74.057235
b0825	580.7182
b0826	919.3134
b0827	3286.011
b0828	13366.37
b0829	7955.355
b0830	5914.8645
b0831	2524.959
b0832	1475.6325
b0833	1009.36775
b0834	234.9493
b0835	3691.5645
b0836	135.42065
b0837	633.1325
b0838	5531.026
b0839	2706.427
b0840	2018.508
b0841	6415.2875
b0842	275.57345
b0843	532.36535
b0844	1326.6225
b0845	668.7665
b0846	232.3745
b0847	799.62295
b0848	485.9857
b0849	2891.852
b0850	12582.875
b0851	3335.977
b0852	1832.0485
b0853	7412.179
b0854	4652.9135
b0855	2020.147
b0856	766.455
b0857	859.37555
b0858	787.9357
b0859	320.9734
b0860	4848.774
b0861	1559.533
b0862	2666.8755
b0863	9565.176
b0864	14880.835
b0865	11275.5955
b0866	1730.2835
b0867	3287.5435
b0868	741.95495
b0869	1083.61385
b0870	3448.3125
b0871	3039.895
b0872	2940.167
b0873	53.670925
b0874	635.41995
b0875	123.33005
b0876	474.3777
b0877	8776.302
b0878	3925.5555
b0879	1253.781
b0880	22132.51
b0881	5365.0655
b0882	11415.58
b0884	4938.7265
b0885	886.20175
b0886	1533.614
b0887	1552.5705
b0888	4655.244
b0889	9876.5475
b0890	4437.96
b0891	2823.431
b0892	5900.106
b0893	9366.5085
b0894	163.79045
b0895	136.63985
b0896	82.77272
b0897	2275.658
b0898	600.55135
b0899	57.639635
b0900	185.296595
b0901	678.4046
b0902	2193.8735
b0903	16727.95
b0904	6319.293
b0905	2122.226
b0906	1057.33875
b0907	19676.9
b0908	13259.04
b0909	362.31315
b0910	30023.105
b0911	79889.105
b0912	15406.03
b0913	64.43708
b0914	1287.8575
b0915	669.29895
b0916	191.67975
b0917	3181.352
b0918	4784.17
b0919	176.40665
b0920	780.9455
b0921	7842.3945
b0922	3184.6325
b0923	5768.8065
b0924	3960.0035
b0925	1760.2515
b0926	25907.065
b0927	4794.7875
b0928	26528.43
b0929	157452.5
b0930	4969.9385
b0931	2481.4345
b0932	6980.323
b0933	173.6399
b0934	491.96615
b0935	134.9172
b0936	152.81005
b0937	225.84575
b0938	1183.49275
b0939	113.0892
b0940	285.3122
b0941	271.46645
b0942	250.8466
b0943	435.2075
b0944	8769.3945
b0945	24813.06
b0946	3089.4645
b0947	1177.3285
b0948	1738.217
b0949	2324.392
b0950	372.8418
b0951	5343.3795
b0952	957.7929
b0953	43854.025
b0954	14310.82
b0955	1488.5385
b0956	450.02435
b0957	152356.0
b0958	2808.932
b0959	100.074925
b0960	578.1686
b0961	979.21475
b0962	446.55845
b0963	8672.654
b0964	258.8485
b0965	4921.9775
b0966	8030.393
b0967	2671.931
b0968	51751.97
b0969	2513.4845
b0970	34412.075
b0972	194.9889
b0973	79.48347
b0974	59.23196
b0975	177.247
b0976	175.52355
b0977	111.2593
b0978	661.764
b0979	364.35465
b0980	1135.1705
b0981	324.2775
b0982	699.7715
b0983	299.4748
b0984	15920.559
b0985	107.43622
b0986	63.75145
b0987	19862.977
b0988	1690.315
b0989	87.927625
b0990	158.27395
b0991	1093.70665
b0992	172.6489
b0993	8218.8565
b0994	77.80857
b0995	721.3792
b0996	51.609525
b0997	152.3366
b0998	65.466315
b0999	4280.515
b1000	2812.504
b1001	44.23666
b1002	2276.0155
b1003	5715.0015
b1004	8933.2775
b1005	308.9844
b1006	232.09245
b1007	403.1637
b1008	191.4023
b1009	105.304475
b1010	268.41375
b1011	3065.235
b1012	76.96379
b1013	511.4546
b1014	1956.3765
b1015	1766.14
b1017	1803.4535
b1018	5960.654
b1019	1874.3915
b1020	4793.9365
b1021	371.0635
b1022	146.293
b1023	31.072175
b1024	499.3148
b1025	332.7094
b1028	16.588575
b1029	44.24377
b1030	101.610105
b1031	85.167935
b1033	6296.77
b1034	4291.5355
b1035	7917.547
b1036	1145.40195
b1037	2231.628
b1038	3328.9025
b1039	1793.8285
b1040	1378.8495
b1041	174.6853
b1042	407.9853
b1043	172.5045
b1044	265.2932
b1045	3680.425
b1046	196.31395
b1047	723.9474
b1048	8320.8015
b1049	2109.38
b1050	162.1272
b1051	34278.69
b1053	69.823745
b1054	2612.736
b1055	6292.45
b1056	2195.307
b1057	664.29665
b1059	3912.8775
b1060	1371.856
b1061	6352.85
b1062	12236.69
b1063	2296.79
b1064	8227.775
b1065	2875.8885
b1066	3988.693
b1067	1549.716
b1068	6122.407
b1069	751.67005
b1070	387.00095
b1071	1215.545
b1072	1621.989
b1073	3737.6205
b1074	5173.313
b1075	2782.587
b1076	2653.381
b1077	3970.9875
b1078	2522.453
b1079	181.498
b1080	556.07535
b1081	356.79965
b1082	830.8402
b1083	457.3459
b1084	7626.4245
b1085	1783.5695
b1086	9343.438
b1087	1315.617
b1088	59288.08
b1089	96925.445
b1090	4416.7755
b1091	19851.585
b1092	28833.09
b1093	30999.85
b1094	99668.975
b1095	3938.083
b1096	856.6816
b1097	1008.752
b1098	4396.989
b1099	2681.552
b1100	651.5269
b1101	2386.595
b1102	268.43145
b1103	14748.6
b1104	8179.84
b1105	20186.015
b1106	8849.5085
b1107	5040.9965
b1108	18381.49
b1109	7028.4255
b1110	172.85005
b1111	1271.8025
b1112	1153.7113
b1113	1830.7825
b1114	813.6862
b1115	38.10795
b1116	4197.659
b1117	5532.8615
b1118	2112.702
b1119	5148.787
b1120	4780.1165
b1121	17.115196
b1122	237.63515
b1123	4183.5905
b1124	5386.936
b1125	2875.9385
b1126	8777.73
b1127	1162.455
b1128	1883.5835
b1129	2079.8085
b1130	10349.7065
b1131	15360.275
b1132	23355.93
b1133	17100.815
b1134	1994.4225
b1135	1592.757
b1136	61848.375
b1137	137.8871
b1138	624.67235
b1139	1288.729
b1140	324.27525
b1141	2582.5935
b1142	17.452495
b1143	2316.087
b1144	223.05825
b1145	630.6688
b1146	46.21529
b1147	56.13257
b1148	1341.215
b1149	99.68132
b1150	1947.1485
b1151	772.07695
b1152	56.952745
b1153	49.49244
b1154	195.07195
b1155	542.90535
b1156	363.8395
b1157	121.454355
b1158	54.965115
b1159	48.64867
b1160	20.07179
b1161	146.0459
b1162	2762.678
b1163	475.8145
b1164	8388.0705
b1165	1571.0385
b1166	1117.88465
b1167	307.91545
b1168	32.71743
b1169	222.9898
b1170	709.90595
b1171	642.6512
b1172	5538.458
b1173	616.1495
b1174	19164.41
b1175	4642.2905
b1176	9826.083
b1177	5659.2695
b1178	3408.5085
b1179	10388.328
b1180	4340.074
b1181	847.0743
b1182	317.68205
b1183	816.63235
b1184	609.83605
b1185	595.28765
b1186	2656.2295
b1187	5242.1625
b1188	2883.1695
b1189	8778.632
b1190	2894.2175
b1191	30384.96
b1192	1109.1882
b1193	13606.595
b1194	507.63775
b1195	430.87395
b1196	35.070735
b1197	2931.579
b1198	1553.148
b1199	1055.60115
b1200	6711.39
b1201	303.52
b1202	124.49165
b1203	2117.484
b1204	6655.5935
b1205	1814.3475
b1206	1085.7045
b1207	27069.305
b1208	4286.8005
b1209	6319.383
b1210	1157.9935
b1211	1182.851
b1212	1111.668
b1213	1669.02
b1214	12914.865
b1215	17769.96
b1216	6382.4825
b1217	2056.873
b1218	1374.2565
b1219	1989.722
b1220	632.2372
b1221	3262.99
b1222	6653.67
b1223	798.74435
b1224	1008.88275
b1225	403.6574
b1226	620.88705
b1227	122.56418
b1228	102.99535
b1232	17668.22
b1233	6986.146
b1234	4257.4385
b1235	1532.613
b1236	10516.177
b1237	13451.015
b1238	1339.2235
b1239	24.27257
b1240	1131.78555
b1241	4436.9475
b1242	70.30178
b1243	68011.335
b1244	10271.2455
b1245	5301.7245
b1246	12550.875
b1247	4247.164
b1248	4821.1925
b1249	2212.6665
b1250	2162.805
b1251	1853.5495
b1252	8709.2995
b1253	5535.2675
b1254	6647.6155
b1255	6621.2615
b1256	576.45455
b1257	387.4822
b1258	1301.97635
b1259	864.6711
b1260	8436.6785
b1261	28475.61
b1262	33979.315
b1263	7843.346
b1264	16345.72
b1266	2121.0765
b1267	2378.5085
b1268	58.167485
b1269	5353.9495
b1270	1046.7296
b1271	5451.6145
b1272	2222.956
b1273	3261.609
b1274	3342.432
b1275	3181.6915
b1276	3705.4195
b1277	3230.266
b1278	770.18585
b1279	6149.8745
b1280	6881.8875
b1281	4753.4535
b1282	8730.6795
b1283	2242.547
b1284	8925.601
b1285	1388.242
b1286	13837.82
b1287	20261.13
b1288	32805.335
b1289	1269.67635
b1290	367.66125
b1291	1120.5125
b1292	453.55125
b1293	888.98885
b1294	3642.933
b1295	1759.034
b1296	832.41485
b1297	3190.6805
b1298	2113.106
b1299	4921.5505
b1300	1812.0375
b1301	600.6845
b1302	1995.4385
b1303	843.2379
b1304	2033.8855
b1305	1041.08545
b1306	1348.5065
b1307	1845.4565
b1308	2359.0995
b1309	42.16027
b1310	593.72395
b1311	31.18469
b1312	15.258995
b1313	754.86695
b1314	99.00886
b1315	279.42915
b1316	79.16485
b1317	41.3405
b1318	175.9887
b1319	23.628691
b1320	416.0883
b1321	2061.8865
b1322	796.84855
b1323	5129.6335
b1324	33849.44
b1325	2680.6975
b1326	1013.90215
b1327	350.44935
b1328	391.69
b1329	205.184
b1330	925.45195
b1332	2886.298
b1333	5256.145
b1334	24650.61
b1335	739.1516
b1336	15.0460915
b1337	88.14329
b1338	179.4364
b1339	552.3768
b1340	1613.7265
b1341	1118.8
b1342	1345.3835
b1343	1200.343
b1344	4901.5345
b1345	943.99185
b1346	91.105685
b1347	243.5609
b1348	378.70445
b1349	325.2794
b1350	2755.9985
b1351	24.044665
b1352	9.9715765
b1353	135.9096
b1354	26.593045
b1355	100.926995
b1356	954.95105
b1357	320.5798
b1358	295.4106
b1359	71.746955
b1360	4413.7065
b1361	549.04845
b1362	169.90295
b1363	127.9189
b1364	3734.2865
b1365	1424.443
b1366	80.01686
b1367	26.498295
b1368	49.01434
b1369	245.24115
b1370	33625.835
b1371	394.13965
b1372	45.944375
b1373	351.2089
b1374	159.3341
b1375	1551.882
b1376	4983.561
b1377	10.237072
b1378	2002.873
b1379	1910.2175
b1380	7091.0295
b1381	697.3049
b1382	981.84295
b1383	1084.456
b1384	178.66765
b1385	421.47375
b1386	66.544305
b1387	9.670062
b1388	133.31565
b1389	162.68645
b1390	167.4401
b1391	313.0775
b1392	209.9723
b1393	1066.48325
b1394	156.9388
b1395	202.9879
b1396	119.4989
b1397	671.5787
b1398	173.7023
b1399	339.2434
b1400	546.3254
b1401	334.41165
b1405	742.269
b1406	352.58275
b1407	132.0708
b1408	8.1394175
b1409	638.6657
b1410	711.18935
b1411	335.00095
b1412	10360.8845
b1413	497.7412
b1414	2291.124
b1415	6291.913
b1416	3927.3035
b1417	6479.1815
b1418	6222.6245
b1419	770.7084
b1420	5151.415
b1421	290.323
b1422	2019.549
b1423	144.1916
b1424	823.38455
b1425	82.42496
b1426	304.24835
b1427	1125.3825
b1428	3390.3915
b1429	2250.552
b1430	5132.201
b1431	616.4683
b1432	4027.768
b1433	121.86135
b1434	1245.3492
b1435	4194.186
b1436	212.4422
b1437	13.775774
b1438	1213.4375
b1439	301.3455
b1440	327.69915
b1441	297.3487
b1442	550.3997
b1443	603.09995
b1444	2053.2785
b1445	853.7018
b1446	5290.87
b1447	692.1468
b1448	5078.248
b1449	2009.9565
b1450	740.121
b1451	851.33635
b1452	7618.0235
b1453	300.55535
b1454	163.6336
b1455	35.55201
b1456	267.901
b1457	256.59605
b1458	1152.8275
b1459	400.0159
b1460	63.476835
b1461	2963.0465
b1462	66.2078
b1463	521.43295
b1464	1905.988
b1465	204.4574
b1466	616.08555
b1467	253.29375
b1468	499.9478
b1469	69.271625
b1470	85.14787
b1471	127.68475
b1472	32.290495
b1473	468.58935
b1474	142.94805
b1475	91.959085
b1476	69.47214
b1477	1251.89105
b1478	4458.793
b1479	7619.6855
b1481	315.89765
b1482	7398.4845
b1483	106.380325
b1484	193.3767
b1485	169.577
b1486	257.4959
b1487	512.47515
b1488	582.88605
b1489	283.96295
b1490	2444.8735
b1491	1564.3685
b1492	2144.617
b1493	3433.511
b1494	63.07908
b1495	277.78435
b1496	977.18385
b1497	41.16769
b1498	251.80455
b1499	165.7991
b1500	19.679855
b1501	247.48195
b1502	67.846015
b1503	86.954635
b1504	8.437722
b1505	251.4734
b1506	34.32844
b1507	589.6219
b1508	468.4542
b1509	1545.00705
b1510	1069.69035
b1511	929.88685
b1512	285.3724
b1513	319.10475
b1514	52.40431
b1515	136.8981
b1516	575.39615
b1517	650.3861
b1518	476.06345
b1519	2832.5645
b1520	373.36065
b1521	33.71404
b1522	66.830525
b1523	780.0322
b1524	2265.4315
b1525	1739.109
b1526	2478.0765
b1527	124.12025
b1528	1189.3475
b1529	102.67543
b1530	6769.796
b1531	3539.228
b1532	812.9192
b1533	2981.106
b1534	829.54025
b1535	225.0664
b1536	2039.6325
b1537	308.33705
b1538	4054.809
b1539	7719.6325
b1540	2201.6065
b1541	899.24005
b1542	88.681285
b1543	67.182685
b1547	63.62658
b1549	9.7737615
b1550	346.1636
b1551	10.7849645
b1552	88.19614
b1553	56.0473
b1554	233.6253
b1555	122.6867
b1556	32.891765
b1557	530.1246
b1558	214.28975
b1559	737.46735
b1560	64.484485
b1561	1354.665
b1562	4832.077
b1563	1980.685
b1564	5348.588
b1565	38.101355
b1566	138.1812
b1567	1461.18
b1568	1049.9154
b1569	78.76552
b1570	3405.0475
b1571	1643.852
b1572	127.7938
b1573	298.7421
b1575	39.177215
b1576	37.38018
b1577	120.11885
b1579	98.73341
b1580	150.90895
b1581	1288.226
b1582	328.27105
b1583	28192.745
b1584	4956.935
b1585	386.0253
b1586	3050.53
b1587	710.08869
b1588	359.3554
b1589	576.51145
b1590	406.87085
b1591	1784.402
b1592	176.50295
b1593	251.6664
b1594	597.77595
b1595	18964.33
b1596	1835.0405
b1597	3089.79
b1598	442.0867
b1599	140.53645
b1600	2536.4825
b1601	222.22855
b1602	11401.86
b1603	19464.68
b1604	6664.3135
b1605	961.2429
b1606	971.00095
b1607	1230.0785
b1608	2580.008
b1609	1066.43825
b1610	5261.3435
b1611	3090.336
b1612	4652.8685
b1613	6967.109
b1614	3620.3685
b1615	93.481475
b1616	11.6742715
b1617	694.3175
b1618	1008.05185
b1619	4098.379
b1620	325.74605
b1621	1918.5425
b1622	565.1543
b1623	1770.9145
b1624	4117.5625
b1625	575.9319
b1626	961.03245
b1627	3167.7675
b1628	901.40205
b1629	2085.8305
b1630	2148.86
b1631	2500.4035
b1632	3136.426
b1633	155.3953
b1634	214.8397
b1635	7299.424
b1636	4047.9315
b1637	5669.6835
b1638	14700.45
b1639	360.31175
b1640	1597.722
b1641	44083.84
b1642	8208.7635
b1643	219.625
b1644	84.91582
b1645	77.929545
b1646	3728.301
b1647	4987.495
b1648	933.2309
b1649	1205.5313
b1650	3625.6385
b1651	7248.496
b1652	1093.9363
b1653	2247.0435
b1654	34754.805
b1655	1861.235
b1656	9727.599
b1657	511.8191
b1658	6565.2905
b1659	505.3503
b1660	207.3418
b1661	23078.925
b1662	1567.643
b1663	2413.2265
b1664	5235.106
b1667	5166.735
b1668	1179.07
b1669	79.01514
b1670	202.2979
b1671	214.2787
b1672	76.962665
b1673	55.258165
b1674	153.37755
b1675	168.92585
b1676	15339.185
b1677	141308.7
b1678	3526.795
b1679	1217.93035
b1680	4634.8025
b1681	4916.25
b1682	6112.858
b1683	6498.754
b1684	1656.725
b1685	1241.37145
b1686	4602.6865
b1687	12021.619
b1688	699.2017
b1689	22.468695
b1690	26.387895
b1691	19.8159215
b1692	112.22779
b1693	5816.373
b1694	73.71464
b1695	150.3732
b1696	177.4609
b1697	207.15535
b1698	96.9857
b1699	171.7531
b1700	312.78965
b1701	794.53925
b1702	27921.405
b1703	2544.8
b1704	8422.342
b1705	251.1336
b1706	7762.0375
b1707	1106.05085
b1708	3949.6425
b1709	2831.9435
b1710	7345.282
b1711	675.07425
b1712	26606.83
b1713	18064.32
b1714	53287.5
b1716	42538.745
b1717	80047.57
b1718	58074.145
b1719	37687.085
b1720	52.26427
b1721	11.48933
b1722	453.2416
b1723	8261.027
b1724	4398.1115
b1725	1275.4305
b1726	751.45545
b1727	4172.7165
b1728	25.247825
b1729	13231.0005
b1730	30.81428
b1731	2679.7155
b1732	3921.505
b1733	1004.53
b1734	328.0123
b1735	252.1405
b1736	802.103
b1737	228.10995
b1738	544.19805
b1739	4220.896
b1740	14796.025
b1741	195.3187
b1742	129.7807
b1743	376.66975
b1744	71.983165
b1745	445.7415
b1746	233.7929
b1747	678.109
b1748	285.90465
b1749	2869.2285
b1750	62.845625
b1751	150.38585
b1752	594.02725
b1753	610.25
b1754	1109.5288
b1755	374.10465
b1756	259.2373
b1757	1947.6715
b1758	601.707
b1759	799.51385
b1760	315.76775
b1761	40314.52
b1762	145.0657
b1763	2585.5335
b1764	6563.73
b1765	20816.235
b1766	788.02505
b1767	6663.2815
b1768	2091.209
b1769	186.416475
b1770	317.2651
b1771	253.90405
b1772	181.46985
b1773	102.483015
b1774	103.98247
b1775	114.086285
b1776	105.036875
b1777	8031.233
b1778	21316.66
b1779	69003.795
b1780	4498.1735
b1781	516.1364
b1782	28728.725
b1783	7410.1615
b1784	620.28175
b1785	196.75215
b1786	544.63035
b1787	3413.1315
b1788	17.125885
b1789	774.9715
b1790	4404.876
b1791	168.62635
b1792	2768.8555
b1793	1080.1545
b1794	1410.7865
b1795	20414.43
b1796	20.956305
b1797	36.440435
b1798	164.19785
b1799	688.79725
b1800	456.2064
b1801	9.1558745
b1802	108.6841
b1803	571.5772
b1804	635.1768
b1805	490.19295
b1806	1139.40225
b1807	2688.584
b1808	566.8604
b1809	9964.8605
b1810	2245.327
b1811	2770.3805
b1812	898.24505
b1813	2554.3755
b1814	1087.72775
b1815	165.21925
b1816	317.95325
b1817	13559.05
b1818	9329.879
b1819	11193.15
b1820	423.68815
b1821	427.95285
b1822	348.36285
b1823	159024.95
b1825	976.2169
b1827	3813.6235
b1828	139.3088
b1829	9949.9685
b1830	5178.523
b1832	3724.57
b1833	549.53215
b1834	673.987
b1835	671.7216
b1836	4239.5425
b1837	2238.9465
b1838	75.9634
b1839	3463.0075
b1840	5053.8485
b1841	8429.825
b1842	1606.536
b1843	1983.264
b1844	1011.62495
b1845	439.3199
b1846	1541.8095
b1847	6069.045
b1848	2543.293
b1849	9214.1125
b1850	31594.425
b1851	33905.035
b1852	6450.854
b1853	4396.933
b1854	11313.027
b1855	4738.7935
b1856	662.61075
b1857	5163.772
b1858	962.82475
b1859	712.34985
b1860	2225.5895
b1861	1229.2185
b1862	74.46687
b1863	4764.3375
b1864	19946.385
b1865	6688.583
b1866	14098.11
b1867	1709.0305
b1868	203.6723
b1869	1833.34
b1870	3684.9495
b1871	1416.4895
b1872	372.73475
b1873	161.26295
b1874	744.99215
b1875	1161.838
b1876	8266.741
b1877	83.797435
b1878	39.493475
b1879	254.84905
b1880	146.45035
b1881	1061.53575
b1882	156.6998
b1883	39.414715
b1884	48.28923
b1885	60.664065
b1886	274.46905
b1887	653.97645
b1888	288.4522
b1889	111.25824
b1890	45.59496
b1891	735.71115
b1892	1248.405
b1895	363.43035
b1896	3454.3325
b1897	10736.235
b1898	322.68995
b1899	194.03935
b1900	191.66345
b1901	143.06505
b1902	706.61035
b1903	264.43855
b1904	148.06605
b1905	4015.0275
b1906	29.207165
b1907	925.65655
b1908	4785.82
b1912	1284.89
b1913	1805.8395
b1914	2826.751
b1915	377.4595
b1916	3252.214
b1917	3420.416
b1918	3103.909
b1919	12954.06
b1920	47862.775
b1921	886.07575
b1922	1291.391
b1923	1640.752
b1924	505.11635
b1925	145.5244
b1926	1044.9495
b1927	3539.3165
b1928	5788.7685
b1929	6011.409
b1930	10134.167
b1931	210.8648
b1932	434.49655
b1933	179.8005
b1934	12.0911225
b1935	26.347775
b1936	30.74306
b1937	376.12215
b1938	254.8112
b1939	710.10355
b1940	392.86515
b1941	13820.135
b1942	334.16005
b1943	398.6242
b1944	1556.3795
b1945	1393.8165
b1946	1114.3115
b1947	261.6424
b1948	81.16218
b1949	139.3155
b1950	10.018421
b1951	616.63745
b1952	1808.029
b1953	1146.397
b1955	1618.5075
b1956	176.9675
b1957	14365.035
b1958	1943.95
b1959	137.06835
b1960	1322.4815
b1961	4096.25
b1962	2605.546
b1963	589.4355
b1964	177.0026
b1965	189.87925
b1966	171.00385
b1967	11030.3285
b1968	285.48515
b1969	1789.9905
b1970	689.22085
b1971	573.994
b1972	234.92125
b1973	175.40165
b1974	166.09265
b1976	2083.9295
b1978	113.345885
b1979	47.15814
b1980	19.91529
b1981	1056.36595
b1982	6449.2665
b1983	6212.673
b1985	152.4497
b1987	5622.145
b1988	941.48835
b1990	809.88335
b1991	3843.6445
b1992	2538.353
b1993	1587.7375
b1994	27877.635
b1995	117.9151
b1997	7583.9915
b1998	413.3948
b1999	432.30125
b2000	8050.7255
b2001	932.04885
b2002	31.90688
b2003	76.11809
b2004	27.99349
b2005	29.81848
b2006	69.98924
b2007	38746.115
b2008	3790.9835
b2009	3318.8005
b2010	649.0131
b2011	1250.251
b2012	28114.03
b2013	3417.4205
b2014	6420.94
b2015	419.5578
b2016	5853.501
b2017	6468.6365
b2019	16452.97
b2020	18669.905
b2021	8961.704
b2022	12763.97
b2023	20387.41
b2024	10983.9565
b2025	15543.78
b2026	11478.47
b2027	7494.0275
b2028	1475.70155
b2029	13382.01
b2031	9165.0
b2032	10868.1355
b2033	17236.045
b2034	5470.383
b2035	3011.0015
b2036	4508.694
b2037	4370.4985
b2038	2665.4555
b2039	9747.44
b2040	14755.645
b2041	10070.055
b2042	30472.15
b2043	542.95075
b2044	181.13415
b2045	89.130335
b2046	25.85233
b2047	22.85362
b2048	69.682325
b2049	68.18454
b2050	128.2993
b2051	31.30661
b2052	139.16575
b2053	173.72285
b2054	106.29392
b2055	18.07296
b2056	20.68714
b2057	159.58315
b2058	76.550525
b2059	34.8638
b2060	36.39051
b2061	453.12713
b2062	55.255565
b2063	2838.538
b2064	471.61145
b2065	9514.177
b2066	3707.3535
b2067	952.8675
b2068	356.6303
b2069	301.80745
b2070	3722.2395
b2071	39.33536
b2072	13.58348
b2073	4201.0655
b2074	501.3798
b2075	294.53025
b2076	252.00555
b2077	349.89295
b2078	426.7885
b2079	5983.756
b2080	3735.852
b2081	2481.819
b2082	1770.6205
b2084	275.7998
b2085	479.2769
b2086	434.25235
b2087	17.81112
b2090	7586.736
b2091	30260.28
b2092	62490.335
[truncated: 2,210 more rows]
