# Supplementary material for: Assessment of transcriptomic constraint-based methods for central carbon flux inference
Source: PLoS One. 2020 Sep 9;15(9):e0238689. doi: 10.1371/journal.pone.0238689 (PMC7480874; doi:10.1371/journal.pone.0238689)
Supplement: S1 Dataset — The genome-scale metabolic model of E. coli iJO1366 [18]. Individual models in SBML format (.xml) with set constraints used AC, DC, etc. are included. Transcriptomic data (.csv) study by Gerosa et al. [17]. Predicted fluxes generated using these data. MATLAB scripts used for calculating correlations (.m). (GZ) [file pone.0238689.s001.gz › Ecoli_model_and_data/expression/expo_fructose.csv]

b0002	15253.52
b0003	14406.095
b0004	17125.615
b0005	455.02655
b0006	883.9232
b0007	74.308105
b0008	7929.983
b0009	981.6849
b0010	172.73695
b0011	33.81054
b0012	1.880403
b0013	18.532275
b0014	29856.465
b0015	2355.597
b0017	41.605575
b0018	520.6625
b0019	681.1535
b0020	256.09085
b0021	1110.81
b0023	17580.61
b0024	114.7522
b0025	5075.5915
b0026	8021.786
b0027	17339.605
b0028	7980.154
b0029	6557.849
b0030	2137.1955
b0031	10510.65
b0032	24591.015
b0033	24055.045
b0034	1254.7
b0035	60.51097
b0036	122.52285
b0037	87.093315
b0038	86.91673
b0039	238.03615
b0040	45.144325
b0041	104.62667
b0042	51.81919
b0043	80.626435
b0044	29.39974
b0045	36.31872
b0046	354.1028
b0047	245.40585
b0048	3175.5585
b0049	488.23925
b0050	810.22355
b0051	3173.571
b0052	8629.4445
b0053	6155.2035
b0054	3524.871
b0055	1129.2575
b0056	1226.6855
b0057	1189.273
b0058	1151.3825
b0059	511.52685
b0060	115.48265
b0061	317.70335
b0062	6.3099995
b0063	4.742232
b0064	1164.5005
b0065	251.8786
b0066	107.4152
b0067	1364.0595
b0068	928.48455
b0069	497.7968
b0070	125.3284
b0071	9075.871
b0072	11638.225
b0073	24841.63
b0074	11073.975
b0076	51.84972
b0077	2012.118
b0078	4703.415
b0080	3024.631
b0081	7393.7145
b0082	4371.747
b0083	2395.379
b0084	699.7863
b0085	1543.025
b0086	4333.999
b0087	957.63885
b0088	3467.7455
b0089	1521.514
b0090	2351.4255
b0091	3429.0715
b0092	4225.963
b0093	3656.499
b0094	7382.514
b0095	9323.3765
b0096	14444.365
b0097	11131.59
b0098	1968.067
b0099	654.2722
b0101	3458.496
b0102	1805.3985
b0103	1597.7415
b0104	6441.237
b0106	27.176645
b0107	110.85715
b0108	7.9229825
b0109	1766.502
b0110	1628.269
b0111	1106.0105
b0112	4148.281
b0113	7241.031
b0114	26139.88
b0115	31165.69
b0116	31008.835
b0117	34.62814
b0118	6985.258
b0119	1749.4495
b0120	13042.1
b0121	30658.22
b0122	1199.491
b0123	3225.366
b0124	612.9553
b0125	3996.7615
b0126	28743.805
b0127	1820.4995
b0128	534.8409
b0129	332.92
b0130	30.163825
b0131	32897.715
b0132	551.1113
b0133	12391.845
b0134	4202.2205
b0135	30.89444
b0136	63.16794
b0137	201.93425
b0138	88.526515
b0139	49.854305
b0140	1.9279945
b0141	14.12632
b0142	363.75565
b0143	7359.5755
b0144	270.6527
b0145	10367.5215
b0146	4027.8975
b0147	557.66065
b0148	565.84765
b0149	1381.8095
b0150	2453.875
b0151	2395.1505
b0152	544.17445
b0153	1001.2791
b0154	13133.06
b0155	688.8495
b0156	7526.8035
b0157	245.92605
b0158	347.14835
b0159	6198.4825
b0160	370.80275
b0161	2481.707
b0162	631.24075
b0163	2247.581
b0164	257.67025
b0166	7544.336
b0167	2030.322
b0168	5007.44
b0169	59694.695
b0170	39040.445
b0171	4121.524
b0172	19933.72
b0173	441.2964
b0174	4278.2545
b0175	1822.351
b0176	3704.3275
b0177	19567.33
b0178	50064.605
b0179	5611.779
b0180	26487.185
b0181	3093.982
b0182	1381.2145
b0183	1814.015
b0184	3485.424
b0185	4864.316
b0186	1035.00435
b0187	1055.9435
b0188	1641.4835
b0189	1370.0705
b0190	1357.784
b0191	1625.5115
b0192	1331.706
b0193	19.967585
b0194	1006.48675
b0195	4629.9635
b0196	3500.747
b0197	10777.835
b0198	10233.885
b0199	6495.219
b0200	2735.306
b0207	800.57015
b0208	196.4908
b0209	2866.33
b0210	449.54975
b0211	1300.428
b0212	2133.92
b0213	314.7434
b0214	1593.63
b0215	1661.721
b0217	77.96406
b0218	5.832593
b0219	2626.41
b0220	2022.382
b0221	661.34625
b0222	9468.471
b0223	11049.355
b0224	4488.4165
b0225	663.86305
b0226	6982.413
b0227	43.591375
b0228	759.7533
b0229	8.628416
b0230	26.21309
b0231	808.11035
b0232	686.3074
b0233	151.4819
b0234	248.65505
b0235	18.073925
b0236	986.15225
b0237	5227.1355
b0238	3769.2495
b0239	782.13685
b0240	4847.1805
b0241	72.33035
b0242	1545.502
b0243	2501.527
b0245	25.62196
b0246	28.890045
b0247	92.494475
b0248	148.77306
b0249	60.92428
b0250	407.7641
b0251	862.27345
b0252	124.3474
b0253	226.525
b0254	89.677485
b0255	1363.1325
b0256	1737.779
b0257	1343.19
b0258	154.52385
b0260	831.716
b0261	2317.428
b0262	37.005965
b0263	91.92067
b0265	2663.7215
b0266	836.0357
b0267	25.148445
b0268	1164.8525
b0269	593.1208
b0270	418.10035
b0271	479.5648
b0272	5054.2825
b0273	12536.96
b0276	135.58565
b0277	63.577125
b0278	59.35691
b0279	20.24905
b0280	6267.795
b0281	2304.7315
b0282	55.92393
b0283	198.4159
b0284	171.2936
b0285	163.44515
b0286	58.808135
b0287	7085.268
b0288	196.07095
b0289	58.02823
b0290	166.36595
b0291	46.50672
b0292	234.104
b0293	201.35025
b0294	210.8588
b0295	73.61366
b0296	32.66277
b0297	8275.7945
b0298	742.3353
b0299	1544.789
b0300	116.64035
b0301	132.0061
b0302	45.179605
b0303	94.33553
b0304	21.909825
b0305	27.749535
b0306	5149.285
b0307	374.2886
b0308	751.9757
b0309	2.6853125
b0310	24.31937
b0311	769.24865
b0312	1922.2455
b0313	2871.112
b0314	1782.0715
b0315	125.93105
b0316	71.971935
b0317	182.57105
b0318	67.200765
b0319	369.65185
b0320	75.70023
b0321	63.78951
b0322	1488.093
b0323	239.9951
b0324	586.1951
b0325	1144.8265
b0326	7.584838
b0327	23.234405
b0328	246.07895
b0329	5360.4415
b0330	732.20425
b0331	63.711155
b0332	41.28497
b0333	31.04216
b0334	91.983355
b0335	204.7587
b0336	4677.128
b0337	24314.905
b0338	655.50655
b0339	31.90239
b0340	160.6754
b0341	217.0048
b0342	60.5156
b0343	83.23756
b0344	11.3544625
b0345	1910.5995
b0346	378.392
b0347	77.649
b0348	51.39515
b0349	24.32801
b0350	906.9796
b0351	472.3232
b0352	524.9009
b0353	245.3382
b0354	1050.697
b0355	115.9136
b0356	1110.8705
b0357	5000.1725
b0358	128.82465
b0359	41.94509
b0361	5891.107
b0362	81.99491
b0363	79.547515
b0364	6.7999095
b0365	1128.1705
b0366	261.876
b0367	101.735605
b0368	192.3535
b0369	1569.767
b0370	8.4014915
b0371	17.620315
b0374	61.658495
b0375	3.398298
b0376	2334.7175
b0377	560.10345
b0378	428.7899
b0379	81.43028
b0380	3170.1555
b0381	969.023
b0382	841.9167
b0383	153.42135
b0384	718.7274
b0385	61.789235
b0386	1961.552
b0387	2113.6115
b0388	3743.1985
b0389	2742.96
b0390	349.18185
b0391	1756.727
b0392	70.180645
b0393	1054.8485
b0394	702.60555
b0395	447.74125
b0396	999.7284
b0397	701.383
b0398	686.3856
b0399	761.4188
b0400	311.53435
b0401	1218.222
b0402	101.82901
b0403	237.5879
b0404	1670.555
b0405	942.50155
b0406	11125.175
b0407	26284.265
b0408	3382.042
b0409	2008.827
b0410	1162.1435
b0411	2567.091
b0412	69.68553
b0413	3569.6065
b0414	1759.821
b0415	6734.963
b0416	3517.189
b0417	2266.4375
b0418	3694.7015
b0419	3497.4885
b0420	9532.6405
b0421	2361.523
b0422	7790.218
b0423	1496.2985
b0424	2431.5695
b0425	2138.988
b0426	8911.2245
b0427	174.41255
b0428	18382.72
b0429	24312.465
b0430	50761.0
b0431	73631.405
b0432	19555.17
b0433	663.9505
b0434	16600.22
b0435	6378.7115
b0436	16385.21
b0437	9612.7795
b0438	7937.6025
b0439	3036.013
b0440	23970.34
b0441	1453.102
b0442	263.99045
b0443	731.8203
b0444	687.5788
b0445	124.60995
b0446	165.75035
b0447	667.7189
b0448	127.22075
b0449	102.3542
b0450	151.60185
b0451	280.6895
b0452	3336.3115
b0453	3247.797
b0454	250.88585
b0456	48.139295
b0457	839.3133
b0458	2434.1305
b0459	847.6629
b0460	3065.9635
b0461	2154.5125
b0462	5309.89
b0463	4784.029
b0464	539.83995
b0465	781.9078
b0466	1940.6055
b0467	2365.324
b0468	883.48915
b0469	9277.598
b0470	11479.675
b0471	17289.26
b0472	46313.73
b0473	2134.1025
b0474	10242.3875
b0475	36.22968
b0476	89.18312
b0477	954.911
b0478	876.2546
b0479	548.56225
b0480	816.0245
b0481	665.29785
b0482	243.5711
b0483	1816.4195
b0484	5954.0965
b0485	412.9855
b0486	160.8899
b0487	3603.28
b0488	1193.483
b0489	1148.26
b0490	1386.595
b0491	106.62295
b0492	4169.6465
b0493	1643.6315
b0494	1894.862
b0495	242.08385
b0496	683.8867
b0497	200.4717
b0498	5838.479
b0499	20.092145
b0500	43.86078
b0501	506.6341
b0502	266.4687
b0503	135.55875
b0504	16.99311
b0505	155.26515
b0506	1586.2825
b0507	452.50035
b0508	13.90305
b0509	28.366515
b0510	8.5429625
b0511	142.7456
b0512	217.46695
b0513	60.05418
b0514	426.13785
b0515	7006.362
b0516	461.58595
b0517	1073.6985
b0518	94.083915
b0519	78.848865
b0520	57.052915
b0521	41.743465
b0522	3075.7095
b0523	10869.45
b0524	1696.194
b0525	9691.653
b0526	3055.3565
b0527	56.639835
b0528	2401.895
b0529	3322.6465
b0530	30.63349
b0531	1.880403
b0532	229.5286
b0533	9.638794
b0534	3.8957295
b0535	5.504028
b0537	399.60635
b0538	40.058475
b0539	2463.852
b0543	351.54855
b0544	100.29447
b0545	85.93476
b0546	2998.5185
b0547	4.749727
b0548	5.3130145
b0549	565.6028
b0550	11.277695
b0551	9402.507
b0553	31336.03
b0554	52.210825
b0555	211.9128
b0556	67.413095
b0556	583.5254
b0557	2859.918
b0558	2.256721
b0559	774.52795
b0560	73.050295
b0561	28.08428
b0562	21.956445
b0563	75.63539
b0564	486.6944
b0565	93611.33
b0566	30.139955
b0567	129.0622
b0568	362.53395
b0569	181.2193
b0570	1763.1805
b0571	13509.28
b0572	4738.672
b0573	53928.17
b0574	16104.78
b0575	1666.1465
b0576	417.07255
b0577	219.15685
b0578	4092.6635
b0579	862.61265
b0580	542.87265
b0581	138.72755
b0583	165.54595
b0584	2763.3795
b0585	302.3433
b0586	2136.4035
b0587	9.840335
b0588	424.10285
b0589	913.01565
b0590	434.9257
b0591	982.42525
b0592	1826.1425
b0593	12071.84
b0594	2179.4335
b0595	1928.787
b0596	1111.101
b0597	5069.1635
b0598	22514.39
b0599	1168.0135
b0600	5888.044
b0601	108.19135
b0602	1578.976
b0603	49.85832
b0604	2017.2505
b0605	107112.695
b0606	2806.2465
b0607	555.4223
b0608	232.8606
b0609	241.6409
b0610	2888.5765
b0611	1998.546
b0612	97.2947
b0613	33.807205
b0614	70.520735
b0615	51.51857
b0616	5.2480175
b0617	5.9095345
b0618	2.895523
b0619	261.02765
b0620	632.40145
b0621	13.40163
b0622	24.829045
b0623	80439.71
b0624	350.899
b0625	318.40525
b0626	409.5264
b0627	3373.1455
b0628	14169.525
b0629	110.1341
b0630	1841.742
b0631	1554.166
b0632	4109.999
b0633	3159.597
b0634	981.8279
b0635	568.0574
b0636	5316.167
b0637	12177.285
b0638	185.99555
b0639	1565.6645
b0640	1312.1145
b0641	11871.575
b0642	7366.766
b0643	2058.3995
b0644	37.643185
b0645	12.390285
b0646	2275.248
b0647	15.38436
b0648	24.907105
b0649	211.6632
b0650	102.676015
b0651	4098.361
b0652	677.75375
b0653	1386.7405
b0654	1046.8205
b0655	13843.295
b0657	952.28085
b0658	4833.6165
b0659	5756.1115
b0660	5075.941
b0661	3347.2015
b0662	3239.787
b0663	32.393145
b0671	165.85875
b0674	3671.295
b0675	1246.683
b0676	1166.725
b0677	1497.9345
b0678	551.33575
b0679	1439.9095
b0680	3197.8385
b0681	23.09108
b0682	213.4519
b0683	5277.3105
b0684	9591.573
b0685	1310.4345
b0686	891.143
b0687	3455.566
b0688	4054.9615
b0689	96.88667
b0690	557.3741
b0691	376.91
b0692	153.7266
b0693	24.204035
b0694	890.1731
b0695	1231.984
b0696	45.01715
b0697	284.88565
b0698	78.98011
b0699	301.26795
b0700	23.91073
b0701	491.77125
b0702	82.99203
b0703	607.99925
b0704	149.9858
b0705	4350.324
b0706	1206.583
b0707	408.07955
b0708	536.0189
b0709	112.64075
b0710	11922.575
b0711	3928.7655
b0712	3076.296
b0713	3362.796
b0714	402.1313
b0715	86.38698
b0716	22.64527
b0717	18.225705
b0718	63.86676
b0719	308.4518
b0720	35140.015
b0721	55700.86
b0722	22009.885
b0723	24586.28
b0724	16782.99
b0725	1948.32
b0726	17746.95
b0727	23425.595
b0728	28640.94
b0729	33529.605
b0730	330.25155
b0731	9.5413115
b0732	181.09075
b0733	9298.8915
b0734	10027.9255
b0735	6084.856
b0736	3438.658
b0737	2387.938
b0738	1564.55
b0739	2041.071
b0740	12616.915
b0741	23768.18
b0742	19622.49
b0750	3114.228
b0751	1990.7415
b0752	1041.66035
b0753	275.97665
b0754	15588.335
b0755	7383.984
b0756	3443.2905
b0757	8832.895
b0758	926.11195
b0759	1948.5545
b0760	589.5305
b0761	1790.9465
b0762	4096.864
b0763	1023.43165
b0764	329.69345
b0765	1096.581
b0766	3789.8555
b0767	2837.6555
b0768	166.24125
b0769	9.609161
b0770	649.75445
b0771	1357.6345
b0772	3087.5155
b0773	2177.1425
b0774	3928.557
b0775	2381.337
b0776	1702.672
b0777	7048.6325
b0778	2318.212
b0779	1997.2215
b0780	764.4954
b0781	3877.5125
b0782	3902.639
b0783	6480.387
b0784	10481.5385
b0785	10391.13
b0786	4309.565
b0787	131.33985
b0788	253.7763
b0789	265.6119
b0790	320.95075
b0791	696.8311
b0792	110.1935
b0793	3835.527
b0794	296.49645
b0795	799.40425
b0796	345.31935
b0797	357.4886
b0798	272.9234
b0799	843.3998
b0800	5442.7535
b0801	10880.165
b0802	1282.6005
b0803	718.5413
b0804	410.4824
b0805	2431.523
b0806	145.9191
b0807	327.02965
b0808	365.13445
b0809	9228.4285
b0810	2812.7465
b0811	22395.005
b0812	7662.591
b0813	88.61608
b0814	28028.5
b0815	129.16975
b0816	81.365035
b0817	2749.4985
b0818	577.39555
b0819	4624.8875
b0820	1366.801
b0821	294.262
b0822	509.2949
b0823	45.675035
b0824	25.568755
b0825	263.02245
b0826	785.88125
b0827	1768.362
b0828	8926.8405
b0829	3712.208
b0830	4068.361
b0831	2109.728
b0832	1214.4045
b0833	329.49025
b0834	76.153165
b0835	1702.0095
b0836	98.1018
b0837	403.91485
b0838	2154.5215
b0839	1536.319
b0840	1220.6985
b0841	5843.0205
b0842	198.9494
b0843	187.6346
b0844	615.2226
b0845	265.67255
b0846	248.90175
b0847	309.372
b0848	330.0923
b0849	698.38475
b0850	12894.055
b0851	3224.746
b0852	1276.749
b0853	8068.7805
b0854	4138.5485
b0855	1426.0575
b0856	428.6001
b0857	632.2023
b0858	353.02425
b0859	347.13625
b0860	5304.1005
b0861	691.95355
b0862	1367.2745
b0863	6255.79
b0864	9796.595
b0865	2889.578
b0866	607.59115
b0867	1644.7635
b0868	439.7056
b0869	382.5826
b0870	1452.905
b0871	887.29315
b0872	1330.424
b0873	90.288055
b0874	467.9436
b0875	152.778
b0876	289.35235
b0877	3526.6175
b0878	1468.2195
b0879	789.7608
b0880	50452.615
b0881	3012.4075
b0882	3620.9645
b0884	1917.699
b0885	604.9908
b0886	836.0238
b0887	915.0133
b0888	2900.2375
b0889	7885.179
b0890	1794.928
b0891	1135.904
b0892	1541.1255
b0893	5453.2805
b0894	56.984875
b0895	72.372535
b0896	65.074055
b0897	1271.55
b0898	554.4048
b0899	27.10213
b0900	62.526465
b0901	656.21025
b0902	1083.0725
b0903	18044.88
b0904	5105.8765
b0905	1029.2795
b0906	400.58395
b0907	7000.346
b0908	6603.917
b0909	144.2427
b0910	15988.615
b0911	45780.7
b0912	8864.3475
b0913	48.27465
b0914	1168.194
b0915	384.5071
b0916	167.9116
b0917	1641.834
b0918	3108.9495
b0919	90.714365
b0920	236.5884
b0921	5122.514
b0922	1806.2685
b0923	2252.94
b0924	1572.9795
b0925	751.3481
b0926	15629.035
b0927	3450.7575
b0928	15211.025
b0929	141470.4
b0930	3775.694
b0931	1738.2255
b0932	4746.674
b0933	106.0679
b0934	369.5263
b0935	126.3905
b0936	146.03565
b0937	279.4978
b0938	497.47535
b0939	169.97165
b0940	41.539915
b0941	157.04815
b0942	55.302895
b0943	98.417185
b0944	1290.453
b0945	26124.665
b0946	2990.5985
b0947	751.6846
b0948	691.84435
b0949	1371.2965
b0950	280.90245
b0951	3454.8675
b0952	658.2702
b0953	55915.68
b0954	13675.195
b0955	1163.9895
b0956	398.4316
b0957	144659.0
b0958	1991.617
b0959	73.511775
b0960	202.2495
b0961	413.41995
b0962	285.4349
b0963	6640.3615
b0964	166.58495
b0965	2165.8465
b0966	9799.232
b0967	1096.9225
b0968	5719.847
b0969	1033.093
b0970	16321.845
b0972	163.7281
b0973	73.30138
b0974	24.56259
b0975	57.43741
b0976	99.833195
b0977	56.80086
b0978	221.17045
b0979	162.7054
b0980	548.0156
b0981	385.387
b0982	403.9654
b0983	188.45445
b0984	43220.14
b0985	47.13896
b0986	30.46095
b0987	13387.785
b0988	864.42315
b0989	14.212575
b0990	87.75061
b0991	453.31095
b0992	49.38754
b0993	4432.788
b0994	31.44416
b0995	520.59155
b0996	69.07779
b0997	110.74925
b0998	45.05776
b0999	1339.207
b1000	542.33355
b1001	17.897295
b1002	4770.288
b1003	2568.8545
b1004	2571.302
b1005	165.45585
b1006	96.6002
b1007	209.99585
b1008	83.942925
b1009	44.332015
b1010	53.020605
b1011	1180.5538
b1012	36.122465
b1013	350.56625
b1014	1197.78
b1015	1494.3795
b1017	1975.609
b1018	4277.4185
b1019	1684.842
b1020	2060.3865
b1021	118.58135
b1022	55.91314
b1023	7.41125
b1024	128.97606
b1025	110.749275
b1028	41.384015
b1029	37.352975
b1030	72.250715
b1031	64.761195
b1033	3490.617
b1034	1683.7935
b1035	5399.0955
b1036	472.59975
b1037	1093.4995
b1038	1010.41185
b1039	542.8169
b1040	624.2353
b1041	97.034195
b1042	264.55805
b1043	222.9437
b1044	339.2146
b1045	3233.1415
b1046	99.358665
b1047	784.7651
b1048	3960.6775
b1049	2232.0505
b1050	219.08765
b1051	14259.54
b1053	38.49173
b1054	2005.961
b1055	4157.7335
b1056	1745.523
b1057	438.98165
b1059	4572.342
b1060	618.9444
b1061	6806.035
b1062	12307.115
b1063	1325.954
b1064	3852.021
b1065	425.6754
b1066	3514.453
b1067	691.9372
b1068	4112.44
b1069	307.40865
b1070	337.54365
b1071	1573.685
b1072	4528.453
b1073	5728.0765
b1074	7890.4375
b1075	4695.2315
b1076	4091.284
b1077	7492.788
b1078	2635.8475
b1079	436.35515
b1080	890.1486
b1081	195.37795
b1082	830.0527
b1083	461.95135
b1084	3285.498
b1085	160.6252
b1086	3589.4555
b1087	1091.6865
b1088	38027.34
b1089	86929.67
b1090	1752.271
b1091	11761.275
b1092	14358.48
b1093	14143.86
b1094	99388.245
b1095	3652.726
b1096	433.87535
b1097	583.36055
b1098	2229.9205
b1099	1953.8645
b1100	521.73185
b1101	2552.0315
b1102	343.95815
b1103	5982.408
b1104	2434.2345
b1105	12744.025
b1106	6288.9235
b1107	1937.712
b1108	11400.16
b1109	2837.276
b1110	297.117
b1111	1139.372
b1112	394.2812
b1113	922.8813
b1114	583.9592
b1115	108.916695
b1116	1376.1375
b1117	3353.6985
b1118	1244.379
b1119	2574.7795
b1120	2446.0385
b1121	15.07114
b1122	130.16755
b1123	2582.284
b1124	2918.406
b1125	1802.258
b1126	5783.573
b1127	636.5286
b1128	1022.4833
b1129	853.4511
b1130	3590.255
b1131	8404.829
b1132	14666.625
b1133	8737.9895
b1134	1870.931
b1135	1092.6545
b1136	29396.675
b1137	51.55379
b1138	301.8133
b1139	669.3362
b1140	68.14949
b1141	1080.80275
b1142	34.309975
b1143	1875.31
b1144	137.4756
b1145	452.06275
b1146	25.171405
b1147	66.290905
b1148	336.7422
b1149	94.58135
b1150	990.03755
b1151	223.70478
b1152	33.676515
b1153	39.446725
b1154	51.3495
b1155	454.38665
b1156	64.635595
b1157	41.973255
b1158	12.455553
b1159	22.623505
b1160	9.724681
b1161	56.563035
b1162	2801.6495
b1163	194.8644
b1164	1133.26625
b1165	1059.25205
b1166	641.2753
b1167	326.8021
b1168	2.689536
b1169	71.940105
b1170	487.15955
b1171	349.89665
b1172	11750.505
b1173	109.0415
b1174	14011.89
b1175	4111.9365
b1176	3531.6005
b1177	3837.8675
b1178	2618.5435
b1179	7304.313
b1180	2311.5765
b1181	785.484
b1182	240.52395
b1183	269.42775
b1184	199.4629
b1185	603.99995
b1186	1103.104
b1187	4482.0865
b1188	1299.701
b1189	3694.082
b1190	2698.922
b1191	5749.055
b1192	512.9045
b1193	6126.179
b1194	636.24805
b1195	109.8017
b1196	7.776858
b1197	1074.1218
b1198	653.2137
b1199	508.009
b1200	5389.684
b1201	145.868
b1202	78.66894
b1203	732.28795
b1204	5199.833
b1205	1765.4575
b1206	489.8803
b1207	21341.32
b1208	1951.998
b1209	2942.902
b1210	662.34815
b1211	633.90435
b1212	614.26235
b1213	855.62245
b1214	9854.6665
b1215	12695.875
b1216	3163.0205
b1217	661.69455
b1218	550.39615
b1219	1257.7225
b1220	333.8002
b1221	1406.89
b1222	3885.6125
b1223	176.7735
b1224	318.67875
b1225	968.78385
b1226	615.02165
b1227	85.593895
b1228	29.42285
b1232	9488.6585
b1233	2546.4255
b1234	2317.9215
b1235	531.4392
b1236	4782.267
b1237	11368.02
b1238	686.6834
b1239	9.149262
b1240	782.13355
b1241	7885.604
b1242	124.5287
b1243	42297.555
b1244	6631.6665
b1245	2169.5505
b1246	8297.0395
b1247	1843.838
b1248	2875.929
b1249	1059.6155
b1250	995.43845
b1251	1463.501
b1252	10732.63
b1253	3024.8295
b1254	5418.1765
b1255	4331.443
b1256	464.20935
b1257	226.33665
b1258	430.35875
b1259	175.0826
b1260	6735.8805
b1261	21057.46
b1262	35899.9
b1263	8225.827
b1264	8934.726
b1266	1502.358
b1267	1294.991
b1268	64.04104
b1269	2762.186
b1270	685.7459
b1271	3046.9075
b1272	1076.365
b1273	2684.8455
b1274	2065.1955
b1275	2389.3395
b1276	2326.655
b1277	2061.7215
b1278	324.29265
b1279	4394.85
b1280	1469.024
b1281	6678.5085
b1282	7002.5805
b1283	650.42255
b1284	5847.363
b1285	255.54705
b1286	14482.395
b1287	11390.355
b1288	19739.24
b1289	1100.781
b1290	260.50995
b1291	600.399
b1292	199.39755
b1293	466.65725
b1294	3239.6305
b1295	839.8751
b1296	358.27575
b1297	1443.9015
b1298	678.7168
b1299	1076.611
b1300	550.625
b1301	311.316
b1302	1364.181
b1303	615.38145
b1304	1134.026
b1305	565.85225
b1306	780.3673
b1307	923.1139
b1308	3290.9875
b1309	20.431205
b1310	91.6797
b1311	15.49436
b1312	10.12705
b1313	1595.197
b1314	50.122355
b1315	184.22655
b1316	44.03836
b1317	32.14188
b1318	34.745275
b1319	1.880403
b1320	423.8763
b1321	1324.618
b1322	358.09305
b1323	2495.9055
b1324	28207.785
b1325	2236.319
b1326	690.6973
b1327	160.5909
b1328	367.82785
b1329	187.87865
b1330	836.354
b1332	2213.2095
b1333	5129.4875
b1334	16748.91
b1335	431.5661
b1336	14.13604
b1337	46.69391
b1338	450.1118
b1339	708.79385
b1340	1374.6555
b1341	841.4731
b1342	460.7617
b1343	492.33335
b1344	1680.8425
b1345	230.7617
b1346	502.16225
b1347	169.3002
b1348	797.66245
b1349	72.53717
b1350	2981.6735
b1351	12.929365
b1352	4.5524065
b1353	79.42987
b1354	29.201985
b1355	17.827675
b1356	1246.6285
b1357	111.888155
b1358	121.43995
b1359	45.665715
b1360	337.5033
b1361	233.6362
b1362	72.55835
b1363	65.03145
b1364	442.2285
b1365	258.24105
b1366	70.273895
b1367	15.975155
b1368	32.34686
b1369	99.0796
b1370	52380.125
b1371	1408.2835
b1372	24.492035
b1373	116.5422
b1374	257.58315
b1375	188.8225
b1376	4060.023
b1377	14.32961
b1378	1033.051
b1379	834.94945
b1380	2630.5365
b1381	355.70615
b1382	261.77265
b1383	306.706
b1384	466.23585
b1385	132.67555
b1386	61.25974
b1387	8.284352
b1388	113.43075
b1389	110.7946
b1390	102.87565
b1391	222.77805
b1392	156.2337
b1393	439.0876
b1394	80.613435
b1395	172.6497
b1396	56.05313
b1397	974.41785
b1398	194.4995
b1399	338.46705
b1400	438.17925
b1401	391.04185
b1405	299.7729
b1406	415.63085
b1407	54.702905
b1408	6.2103815
b1409	62.41799
b1410	363.54355
b1411	234.5279
b1412	5397.365
b1413	390.89265
b1414	1650.4495
b1415	8197.8445
b1416	3339.9245
b1417	5249.96
b1418	2235.7265
b1419	746.8114
b1420	14941.25
b1421	345.6808
b1422	1089.23
b1423	128.7409
b1424	659.9359
b1425	46.664785
b1426	494.78855
b1427	1376.942
b1428	552.39155
b1429	1220.4855
b1430	6191.6215
b1431	636.1218
b1432	603.43585
b1433	105.53585
b1434	566.7206
b1435	2928.409
b1436	589.4446
b1437	11.5081575
b1438	974.14125
b1439	165.34865
b1440	252.42965
b1441	212.39945
b1442	322.78295
b1443	225.92125
b1444	1149.9305
b1445	402.14935
b1446	2982.4565
b1447	662.558
b1448	3751.516
b1449	1950.7235
b1450	334.8296
b1451	568.6568
b1452	8389.7075
b1453	185.0021
b1454	88.17321
b1455	19.5452
b1456	188.78985
b1457	161.3759
b1458	238.6408
b1459	170.49035
b1460	38.944795
b1461	1172.5135
b1462	47.6484
b1463	338.45955
b1464	1049.7125
b1465	108.20675
b1466	146.7066
b1467	131.22055
b1468	185.13305
b1469	63.36054
b1470	29.988315
b1471	10.7958715
b1472	25.443155
b1473	250.37845
b1474	191.1031
b1475	32.75057
b1476	39.637495
b1477	933.71225
b1478	1673.14
b1479	9209.6885
b1481	103.26582
b1482	2257.817
b1483	43.658145
b1484	110.55925
b1485	171.52735
b1486	107.0601
b1487	116.74181
b1488	284.4702
b1489	176.71505
b1490	522.8493
b1491	854.88075
b1492	419.1133
b1493	535.3483
b1494	37.66399
b1495	267.68975
b1496	589.41015
b1497	41.5342
b1498	368.9082
b1499	112.536975
b1500	3.489184
b1501	187.16575
b1502	22.75852
b1503	43.988345
b1504	12.96691
b1505	681.388
b1506	25.310485
b1507	401.77875
b1508	340.4318
b1509	436.0772
b1510	709.54125
b1511	2299.8085
b1512	188.67585
b1513	407.0617
b1514	49.296355
b1515	73.14028
b1516	411.0769
b1517	531.59335
b1518	526.69275
b1519	1620.7545
b1520	187.86395
b1521	24.35289
b1522	54.143585
b1523	1341.5445
b1524	1049.4145
b1525	762.9838
b1526	7921.4865
b1527	76.65926
b1528	249.6359
b1529	79.273895
b1530	4080.816
b1531	2936.3125
b1532	785.09575
b1533	1942.5615
b1534	503.6951
b1535	221.40865
b1536	379.58275
b1537	183.13685
b1538	2686.0605
b1539	4645.9635
b1540	1532.986
b1541	804.42935
b1542	115.308815
b1543	40.37825
b1547	42.524175
b1549	5.413492
b1550	240.1133
b1551	6.269552
b1552	66.161995
b1553	118.5406
b1554	79.82186
b1555	54.38622
b1556	14.958295
b1557	251.1744
b1558	55.500475
b1559	523.61725
b1560	42.092095
b1561	1645.117
b1562	4439.3485
b1563	891.86285
b1564	2243.1545
b1565	19.502255
b1566	86.99931
b1567	745.2267
b1568	797.7053
b1569	22.488335
b1570	2338.087
b1571	348.62005
b1572	52.91715
b1573	151.04515
b1575	15.893005
b1576	14.717195
b1577	68.42208
b1579	40.582235
b1580	50.6891
b1581	2270.694
b1582	139.33045
b1583	17231.51
b1584	2687.0145
b1585	251.5741
b1586	1510.7815
b1587	31.52631
b1588	119.24465
b1589	178.80115
b1590	112.89855
b1591	1330.91
b1592	81.22532
b1593	182.671
b1594	664.61235
b1595	1307.04925
b1596	956.064
b1597	765.66005
b1598	235.65225
b1599	105.174505
b1600	712.6558
b1601	173.86035
b1602	5479.98
b1603	9896.079
b1604	6521.2175
b1605	332.84675
b1606	494.32355
b1607	1016.611
b1608	1663.056
b1609	1042.47795
b1610	3187.6555
b1611	3645.029
b1612	5385.448
b1613	3751.3765
b1614	1604.9235
b1615	3013.4995
b1616	5.215099
b1617	239.76285
b1618	860.1326
b1619	1647.8145
b1620	248.9196
b1621	1204.2455
b1622	499.836
b1623	827.89915
b1624	3591.721
b1625	247.0713
b1626	724.579
b1627	3743.766
b1628	856.11675
b1629	1611.344
b1630	1455.3965
b1631	1956.3085
b1632	3200.08
b1633	154.2449
b1634	120.85575
b1635	2663.3875
b1636	2641.62
b1637	3580.048
b1638	9841.083
b1639	328.74605
b1640	829.09795
b1641	33259.995
b1642	5424.552
b1643	161.35665
b1644	30.63972
b1645	41.72326
b1646	2507.605
b1647	3842.8845
b1648	1546.7025
b1649	695.51835
b1650	1878.531
b1651	4103.9895
b1652	478.75875
b1653	1148.7941
b1654	20302.65
b1655	1962.938
b1656	2790.0075
b1657	307.3146
b1658	4767.498
b1659	223.90695
b1660	163.8428
b1661	11308.78
b1662	979.32605
b1663	3247.1005
b1664	2069.9215
b1667	3387.3715
b1668	852.3154
b1669	37.777015
b1670	158.1207
b1671	165.10045
b1672	52.661285
b1673	30.59574
b1674	266.3246
b1675	58.22394
b1676	11713.91
b1677	103255.705
b1678	1192.8545
b1679	1196.854
b1680	5250.9055
b1681	3903.663
b1682	5458.8185
b1683	6541.0985
b1684	4457.718
b1685	899.7598
b1686	1954.216
b1687	7390.0305
b1688	462.8783
b1689	37.07404
b1690	9.523466
b1691	5.081165
b1692	43.563725
b1693	5612.211
b1694	33.23975
b1695	131.53515
b1696	145.41245
b1697	298.0888
b1698	64.232525
b1699	196.50025
b1700	174.28275
b1701	1346.52045
b1702	3021.6845
b1703	1283.604
b1704	3327.7915
b1705	181.88605
b1706	7374.6355
b1707	469.51345
b1708	2502.961
b1709	1466.2475
b1710	3323.8395
b1711	385.6211
b1712	12328.08
b1713	10502.375
b1714	36884.715
b1716	44473.845
b1717	72905.185
b1718	34873.69
b1719	15819.4
b1720	40.64354
b1721	4.6369645
b1722	363.7067
b1723	3913.6145
b1724	1502.538
b1725	775.6907
b1726	406.4049
b1727	3266.2775
b1728	27.446515
b1729	6427.954
b1730	17.92983
b1731	1117.9905
b1732	1239.176
b1733	665.78755
b1734	147.20375
b1735	158.39915
b1736	567.82905
b1737	175.5069
b1738	337.82385
b1739	2209.5935
b1740	10732.895
b1741	108.85415
b1742	48.88174
b1743	487.1882
b1744	31.041675
b1745	260.02775
b1746	65.78314
b1747	238.87985
b1748	97.89329
b1749	1884.2285
b1750	66.800665
b1751	104.175345
b1752	1102.4715
b1753	386.31745
b1754	538.33765
b1755	241.20915
b1756	252.1376
b1757	1784.786
b1758	4344.092
b1759	376.9554
b1760	198.07875
b1761	40268.16
b1762	105.969435
b1763	1515.6895
b1764	2641.372
b1765	13252.105
b1766	460.73735
b1767	3847.939
b1768	1572.411
b1769	93.153335
b1770	296.6336
b1771	130.23925
b1772	98.30583
b1773	39.456645
b1774	66.877355
b1775	63.74689
b1776	100.929085
b1777	4925.0625
b1778	16069.145
b1779	111591.0
b1780	8598.155
b1781	292.12795
b1782	13573.075
b1783	1862.1915
b1784	282.95265
b1785	45.242405
b1786	210.1356
b1787	1826.7315
b1788	27.235925
b1789	472.259
b1790	705.7902
b1791	82.487805
b1792	785.5172
b1793	593.77365
b1794	855.86765
b1795	6175.0575
b1796	13.784695
b1797	23.337505
b1798	156.36945
b1799	740.1415
b1800	189.2302
b1801	7.030888
b1802	89.28423
b1803	233.97165
b1804	449.38525
b1805	385.48125
b1806	851.06515
b1807	1728.0785
b1808	439.88915
b1809	7457.712
b1810	643.7861
b1811	1865.8185
b1812	466.3836
b1813	1433.713
b1814	680.19125
b1815	66.621235
b1816	191.4577
b1817	13183.535
b1818	11098.05
b1819	13175.125
b1820	463.18415
b1821	193.10125
b1822	275.915
b1823	117789.9
b1825	832.42445
b1827	2598.7315
b1828	137.8837
b1829	7723.859
b1830	3675.9415
b1832	2477.8595
b1833	400.32355
b1834	283.9477
b1835	294.1899
b1836	3382.8805
b1837	1606.1915
b1838	40.656445
b1839	3398.4475
b1840	4241.2105
b1841	6164.387
b1842	1147.675
b1843	2132.8105
b1844	661.7264
b1845	290.86955
b1846	1386.8555
b1847	3277.563
b1848	1033.4137
b1849	6474.6025
b1850	4252.3755
b1851	519.56755
b1852	2780.843
b1853	3249.6865
b1854	7505.126
b1855	3703.2205
b1856	506.1511
b1857	3056.4255
b1858	942.65275
b1859	595.33415
b1860	667.74
b1861	582.92965
b1862	38.821355
b1863	3453.7065
b1864	10233.94
b1865	3282.616
b1866	9917.08
b1867	1230.239
b1868	121.3421
b1869	1350.927
b1870	1846.936
b1871	961.35005
b1872	239.50965
b1873	66.68325
b1874	423.471
b1875	679.0213
b1876	5334.036
b1877	57.982145
b1878	89.89445
b1879	346.39105
b1880	195.3653
b1881	6220.3645
b1882	149.06685
b1883	20.62468
b1884	50.59284
b1885	46.02098
b1886	304.26355
b1887	632.312
b1888	267.42685
b1889	74.94663
b1890	69.29555
b1891	1113.311
b1892	1216.9945
b1895	216.9497
b1896	1506.4725
b1897	4885.0655
b1898	78.60222
b1899	97.46825
b1900	99.1617
b1901	246.14855
b1902	290.8761
b1903	68.16456
b1904	473.04965
b1905	2630.1455
b1906	13.72607
b1907	415.16105
b1908	1408.139
b1912	1628.561
b1913	741.26385
b1914	1273.855
b1915	482.23565
b1916	1127.89865
b1917	2469.6365
b1918	1656.5725
b1919	6516.4845
b1920	37658.3
b1921	1044.501
b1922	2863.509
b1923	1572.0635
b1924	480.67485
b1925	197.00745
b1926	183.8781
b1927	1112.9625
b1928	1860.9
b1929	5572.6645
b1930	15032.115
b1931	186.49035
b1932	194.7616
b1933	52.96013
b1934	1.880403
b1935	6.4439625
b1936	14.16533
b1937	384.9512
b1938	368.6115
b1939	675.45115
b1940	523.69265
b1941	8074.328
b1942	506.4656
b1943	712.9603
b1944	4188.1255
b1945	3615.9755
b1946	1042.83665
b1947	281.6517
b1948	111.78
b1949	245.5275
b1950	19.927125
b1951	628.72825
b1952	903.89675
b1953	316.6272
b1955	476.9523
b1956	82.05816
b1957	4987.806
b1958	1019.6505
b1959	116.9238
b1960	656.30575
b1961	2023.4205
b1962	780.43295
b1963	95.00376
b1964	178.76665
b1965	97.778265
b1966	125.36655
b1967	5561.0395
b1968	203.7274
b1969	1762.9285
b1970	3077.5995
b1971	666.0594
b1972	303.72025
b1973	62.01959
b1974	114.0705
b1976	1913.164
b1978	22.0758
b1979	74.1308
b1980	5.2446655
b1981	1074.441
b1982	3155.9445
b1983	4258.817
b1985	120.32105
b1987	14789.62
b1988	198.1842
b1990	436.2178
b1991	1874.018
b1992	2219.281
b1993	1049.5091
b1994	25371.115
b1995	85.826545
b1997	3924.9575
b1998	663.3475
b1999	221.76045
b2000	8443.1965
b2001	698.9053
b2002	32.24707
b2003	6.555714
b2004	7.570251
b2005	22.00781
b2006	50.11712
b2007	27417.455
b2008	1103.336
b2009	1316.5805
b2010	358.91525
b2011	956.70935
b2012	28838.455
b2013	4164.912
b2014	4458.644
b2015	239.9992
b2016	1810.1805
b2017	3588.832
b2019	12867.965
b2020	10485.34
b2021	6140.267
b2022	4805.2595
b2023	11256.92
b2024	3015.6775
b2025	9411.3125
b2026	5007.185
b2027	5021.1395
b2028	388.3395
b2029	9658.6315
b2031	4173.0485
b2032	3302.892
b2033	10574.145
b2034	2167.2305
b2035	1446.437
b2036	2340.3865
b2037	1317.9145
b2038	702.91075
b2039	7505.0245
b2040	7346.7245
b2041	4195.2775
b2042	12378.61
b2043	254.1049
b2044	112.9886
b2045	49.409445
b2046	14.83532
b2047	19.333755
b2048	45.910865
b2049	35.05373
b2050	101.6681
b2051	16.642905
b2052	116.37594
b2053	152.6547
b2054	7.4264285
b2055	14.53865
b2056	14.11966
b2057	55.53886
b2058	66.02633
b2059	12.204
b2060	23.101645
b2061	826.9582
b2062	26.728155
b2063	520.4304
b2064	276.8868
b2065	5690.9695
b2066	2093.9025
b2067	783.5468
b2068	181.53285
b2069	203.2212
b2070	724.6398
b2071	22.813745
b2072	18.12939
b2073	1428.3748
b2074	320.8867
b2075	226.65235
b2076	149.7495
b2077	638.11225
b2078	309.1367
b2079	4154.315
b2080	2011.081
b2081	1313.793
b2082	1185.403
b2084	192.0556
b2085	346.269785
b2086	185.6586
b2087	4.8011835
b2090	7005.3585
b2091	30609.075
b2092	55034.205
[truncated: 2,210 more rows]
