# Supplementary material for: Assessment of transcriptomic constraint-based methods for central carbon flux inference
Source: PLoS One. 2020 Sep 9;15(9):e0238689. doi: 10.1371/journal.pone.0238689 (PMC7480874; doi:10.1371/journal.pone.0238689)
Supplement: S1 Dataset — The genome-scale metabolic model of E. coli iJO1366 [18]. Individual models in SBML format (.xml) with set constraints used AC, DC, etc. are included. Transcriptomic data (.csv) study by Gerosa et al. [17]. Predicted fluxes generated using these data. MATLAB scripts used for calculating correlations (.m). (GZ) [file pone.0238689.s001.gz › Ecoli_model_and_data/expression/expo_galactose.csv]

b0002	23276.4445
b0003	20089.043
b0004	31168.0295
b0005	930.04734
b0006	1492.0433
b0007	149.12405
b0008	5578.716
b0009	2164.1155
b0010	280.2723
b0011	74.238985
b0012	21.07204
b0013	54.764695
b0014	36159.045
b0015	5587.461
b0017	42.54402
b0018	896.28985
b0019	1306.6805
b0020	726.67355
b0021	1657.1885
b0023	18238.2135
b0024	331.6767
b0025	8163.849
b0026	15068.245
b0027	16618.3815
b0028	8959.6325
b0029	7292.137
b0030	1893.32
b0031	9678.4435
b0032	23869.801
b0033	29002.6855
b0034	1353.5318
b0035	173.271
b0036	177.012315
b0037	160.99576
b0038	184.547195
b0039	406.04105
b0040	91.666845
b0041	194.5143
b0042	73.63839
b0043	307.6876
b0044	71.907555
b0045	231.7043
b0046	524.4776
b0047	662.05815
b0048	2290.828
b0049	1255.9603
b0050	1946.7835
b0051	7332.733
b0052	11309.5875
b0053	11886.169
b0054	5442.443
b0055	1367.5724
b0056	1825.674
b0057	1332.75155
b0058	2063.914
b0059	1627.8289
b0060	159.6884
b0061	1014.1174
b0062	194.905035
b0063	12.16206
b0064	1701.685
b0065	523.42075
b0066	123.8352
b0067	1003.9784
b0068	661.5114
b0069	625.4201
b0070	238.57935
b0071	19649.195
b0072	27691.04
b0073	42961.865
b0074	25278.26
b0076	88.776645
b0077	3831.0605
b0078	7372.1895
b0080	4297.7015
b0081	10136.268
b0082	7150.147
b0083	3805.416
b0084	819.05465
b0085	4956.721
b0086	5343.477
b0087	1769.6047
b0088	5450.704
b0089	3362.0565
b0090	4061.947
b0091	3957.7135
b0092	9639.786
b0093	6766.889
b0094	16817.36
b0095	25551.06
b0096	25902.68
b0097	12629.874
b0098	2637.922
b0099	650.1453
b0101	4373.4545
b0102	3565.8545
b0103	2113.673
b0104	12593.184
b0106	46.997895
b0107	230.2876
b0108	18.401025
b0109	2564.5255
b0110	3332.3915
b0111	1971.6315
b0112	6082.5415
b0113	7499.543
b0114	28644.345
b0115	41205.82
b0116	45935.64
b0117	84.15675
b0118	11876.035
b0119	2946.6225
b0120	19418.951
b0121	27242.495
b0122	1322.8095
b0123	4805.3505
b0124	2325.266
b0125	9852.9665
b0126	41134.015
b0127	3033.0655
b0128	863.8856
b0129	821.1656
b0130	55.567485
b0131	44144.01
b0132	1102.2367
b0133	14792.981
b0134	7189.2305
b0135	56.660995
b0136	111.89563
b0137	504.18565
b0138	154.02875
b0139	208.4249
b0140	28.56954
b0141	51.140125
b0142	594.8815
b0143	10375.231
b0144	590.23845
b0145	12735.165
b0146	8559.513
b0147	973.67345
b0148	1052.17325
b0149	3602.9875
b0150	4474.2985
b0151	2994.954
b0152	773.7211
b0153	936.4863
b0154	15429.445
b0155	1593.1701
b0156	12093.3845
b0157	431.2346
b0158	1493.626
b0159	9958.4315
b0160	834.21885
b0161	4588.807
b0162	444.05455
b0163	2067.1025
b0164	1191.5855
b0166	9457.5825
b0167	2906.908
b0168	6199.3695
b0169	109847.64
b0170	57831.885
b0171	9223.233
b0172	19556.89
b0173	1330.8095
b0174	6612.829
b0175	5583.804
b0176	10438.979
b0177	25720.325
b0178	46901.04
b0179	10735.3715
b0180	30852.63
b0181	5803.408
b0182	2303.382
b0183	3159.5665
b0184	5430.597
b0185	5724.546
b0186	2620.5325
b0187	2079.794
b0188	2188.634
b0189	3222.38
b0190	2162.7175
b0191	3163.157
b0192	3230.823
b0193	44.053815
b0194	1001.3146
b0195	3224.6215
b0196	5805.424
b0197	13201.968
b0198	16602.208
b0199	8209.818
b0200	4933.258
b0207	603.3811
b0208	499.0361
b0209	5757.8385
b0210	675.8325
b0211	2903.688
b0212	4377.589
b0213	352.158
b0214	3900.2085
b0215	2815.5005
b0217	104.141765
b0218	13.14786
b0219	4042.8085
b0220	5018.1605
b0221	1162.87385
b0222	12240.7695
b0223	10643.747
b0224	8502.2075
b0225	909.73085
b0226	13842.23
b0227	78.88873
b0228	970.0295
b0229	33.938515
b0230	43.66696
b0231	2007.611
b0232	1057.41335
b0233	272.0956
b0234	355.5697
b0235	24.030385
b0236	505.2021
b0237	10045.335
b0238	2732.7942
b0239	2744.2805
b0240	13791.8915
b0241	106.61455
b0242	5537.823
b0243	4304.065
b0245	28.20946
b0246	56.25811
b0247	75.763475
b0248	1547.2765
b0249	107.603765
b0250	696.4657
b0251	1068.91735
b0252	240.9055
b0253	597.7746
b0254	153.01375
b0255	2486.372
b0256	3590.6965
b0257	1816.944
b0258	273.93565
b0260	994.2841
b0261	2596.3315
b0262	82.42963
b0263	143.50685
b0265	3302.4195
b0266	1436.17365
b0267	78.875105
b0268	1013.09085
b0269	430.12765
b0270	561.7869
b0271	1259.7935
b0272	6170.274
b0273	22450.98
b0276	356.8823
b0277	139.07585
b0278	239.5603
b0279	33.95108
b0280	7924.1865
b0281	2866.976
b0282	184.17235
b0283	562.362
b0284	501.6327
b0285	493.9432
b0286	363.24325
b0287	12738.556
b0288	194.8613
b0289	81.55554
b0290	391.0862
b0291	165.134625
b0292	201.0472
b0293	180.69018
b0294	927.6209
b0295	81.95421
b0296	77.652395
b0297	12165.8665
b0298	2079.2915
b0299	2569.2695
b0300	264.38945
b0301	192.1527
b0302	76.757325
b0303	236.02725
b0304	59.950315
b0305	49.4466
b0306	4859.682
b0307	412.5395
b0308	980.8063
b0309	14.055315
b0310	40.68677
b0311	1202.78975
b0312	3612.74975
b0313	4888.4945
b0314	1729.5362
b0315	317.76447
b0316	225.25465
b0317	273.80285
b0318	134.28235
b0319	299.63375
b0320	223.09465
b0321	147.63425
b0322	2351.0505
b0323	482.3882
b0324	1096.8125
b0325	2942.334
b0326	37.80356
b0327	54.191665
b0328	302.2468
b0329	20271.185
b0330	1260.933
b0331	5430.94058
b0332	97.40366
b0333	5837.10068
b0334	16990.481815
b0335	7805.51385
b0336	8686.10715
b0337	22225.8095
b0338	794.83335
b0339	98.94009
b0340	426.2844
b0341	329.3543
b0342	111.10558
b0343	186.38195
b0344	29.872405
b0345	2931.2235
b0346	1718.1475
b0347	202.7154
b0348	137.56285
b0349	86.542365
b0350	1587.13255
b0351	1133.331
b0352	1025.41015
b0353	748.6956
b0354	2307.247
b0355	246.37005
b0356	2702.408
b0357	7629.0365
b0358	252.10465
b0359	546.0963
b0361	13642.9585
b0362	206.9824
b0363	195.63315
b0364	14.35832
b0365	750.975
b0366	242.496
b0367	71.549005
b0368	670.018
b0369	2530.0455
b0370	23.9538
b0371	31.392915
b0374	208.83545
b0375	11.7367785
b0376	4293.9985
b0377	904.90335
b0378	975.41855
b0379	186.91975
b0380	15387.6
b0381	1010.97015
b0382	2649.5825
b0383	162.8402
b0384	2379.0285
b0385	93.236245
b0386	2559.985
b0387	3061.8525
b0388	4986.1
b0389	4605.346
b0390	1033.1784
b0391	4423.3555
b0392	244.3401
b0393	1093.21495
b0394	1469.576
b0395	823.90215
b0396	1405.568
b0397	1098.7962
b0398	969.94695
b0399	1261.3664
b0400	405.78715
b0401	1698.3498
b0402	188.69667
b0403	542.5256
b0404	2097.138
b0405	2193.43
b0406	10739.3125
b0407	25797.875
b0408	4877.443
b0409	4543.9335
b0410	1604.5745
b0411	3847.9995
b0412	137.047645
b0413	6741.4925
b0414	3983.713
b0415	8558.6215
b0416	6260.125
b0417	2897.7265
b0418	4576.891
b0419	6778.264
b0420	9804.2955
b0421	2291.8015
b0422	10828.7025
b0423	3259.8705
b0424	3822.068
b0425	3462.168
b0426	11905.7165
b0427	316.7719
b0428	21817.3325
b0429	25697.85
b0430	55056.105
b0431	72683.16
b0432	39147.828
b0433	539.7162
b0434	18377.048
b0435	12162.915
b0436	13507.383
b0437	16075.2805
b0438	13478.1645
b0439	7465.2915
b0440	29080.59
b0441	3398.5945
b0442	515.8277
b0443	2267.06685
b0444	1763.7448
b0445	235.33985
b0446	388.9358
b0447	817.3448
b0448	144.13615
b0449	160.71156
b0450	1647.503
b0451	3058.688
b0452	4247.2425
b0453	5056.05
b0454	386.74305
b0456	214.32354
b0457	12444.2
b0458	4422.0175
b0459	1266.7845
b0460	6776.418
b0461	7756.4925
b0462	7314.759
b0463	11497.349
b0464	694.09735
b0465	1071.3319
b0466	1721.034
b0467	3386.5685
b0468	1684.5197
b0469	10516.3835
b0470	17844.43
b0471	16998.6015
b0472	34495.92
b0473	5482.3645
b0474	24059.882
b0475	99.296735
b0476	84.753825
b0477	1208.9298
b0478	1599.0545
b0479	492.79715
b0480	1557.9795
b0481	1766.89965
b0482	619.90475
b0483	3934.003
b0484	6801.669
b0485	1476.944
b0486	641.33465
b0487	6328.6125
b0488	1466.1445
b0489	1517.384
b0490	1828.72955
b0491	161.47359
b0492	7509.1635
b0493	2579.358
b0494	3611.3785
b0495	493.5499
b0496	1011.63535
b0497	535.5609
b0498	7020.49
b0499	79.23679
b0500	207.4511
b0501	1233.8535
b0502	493.0772
b0503	330.93145
b0504	37.664225
b0505	536.8281
b0506	3141.1315
b0507	1158.88295
b0508	75.559705
b0509	97.15394
b0510	21.23375
b0511	141.9658
b0512	403.4854
b0513	148.77215
b0514	657.42355
b0515	32751.73
b0516	1588.792
b0517	1697.589
b0518	359.5934
b0519	343.31255
b0520	148.540195
b0521	122.2139
b0522	5515.606
b0523	10898.5295
b0524	2302.0837
b0525	21842.83
b0526	4373.88
b0527	91.01564
b0528	2028.416
b0529	7176.916
b0530	148.22625
b0531	11.832436
b0532	807.5218
b0533	43.41423
b0534	17.267115
b0535	12.32008
b0537	523.5522
b0538	65.88926
b0539	1868.973
b0543	1043.24125
b0544	197.8931
b0545	146.56765
b0546	12159.27
b0547	24.612725
b0548	25.118545
b0549	4358.578
b0550	28.496015
b0551	5945.091
b0553	40372.33
b0554	81.959725
b0555	199.7623
b0556	181.636495
b0556	912.34615
b0557	3736.658
b0558	15.46441
b0559	2226.688
b0560	266.31585
b0561	16.79364
b0562	41.38873
b0563	89.70025
b0564	867.4669
b0565	79018.89
b0566	87.53852
b0567	136.2203
b0568	445.47815
b0569	291.9366
b0570	1722.67475
b0571	14315.6765
b0572	4170.6205
b0573	41385.465
b0574	16978.57
b0575	2061.90335
b0576	683.92015
b0577	653.3237
b0578	6632.9365
b0579	1441.32
b0580	1190.1197
b0581	545.1608
b0583	198.32527
b0584	3494.21
b0585	480.3386
b0586	1481.5347
b0587	16.533595
b0588	656.37635
b0589	1070.97065
b0590	381.4533
b0591	833.99505
b0592	1743.594
b0593	6902.964
b0594	2183.11105
b0595	3868.511
b0596	1680.92135
b0597	3665.7325
b0598	23321.016
b0599	2021.7735
b0600	5362.395
b0601	128.302745
b0602	1332.8371
b0603	169.02537
b0604	1308.5185
b0605	118769.65
b0606	4022.622
b0607	1020.7037
b0608	523.5745
b0609	519.04165
b0610	5524.872
b0611	3655.897
b0612	66.491545
b0613	79.06146
b0614	214.067705
b0615	120.21638
b0616	63.438185
b0617	74.98832
b0618	12.3330205
b0619	895.5277
b0620	1493.68585
b0621	12.7195
b0622	36.515825
b0623	62840.805
b0624	1436.74595
b0625	858.47565
b0626	1000.75495
b0627	4823.1715
b0628	13612.555
b0629	205.6385
b0630	4344.2385
b0631	1449.1915
b0632	8980.229
b0633	6294.7855
b0634	1408.31685
b0635	936.00365
b0636	8080.3475
b0637	12948.679
b0638	402.68135
b0639	2436.224
b0640	2424.707
b0641	11870.4315
b0642	9108.631
b0643	8776.7145
b0644	67.19536
b0645	26.199215
b0646	3001.0095
b0647	85.791455
b0648	69.348535
b0649	186.4172
b0650	146.23895
b0651	4385.0175
b0652	1128.5082
b0653	1413.7346
b0654	2005.866
b0655	16908.89
b0657	1522.2284
b0658	6974.6455
b0659	10010.934
b0660	11928.7445
b0661	6195.757
b0662	4370.096
b0663	74.686685
b0671	440.18955
b0674	4456.0155
b0675	3440.88245
b0676	2415.7825
b0677	2313.9
b0678	1129.28505
b0679	1943.7735
b0680	4944.465
b0681	25.68077
b0682	1244.286
b0683	11094.189
b0684	14091.476
b0685	2257.7072
b0686	1034.94365
b0687	7992.9965
b0688	4799.898
b0689	127.057185
b0690	615.51095
b0691	532.1134
b0692	186.5242
b0693	124.2344
b0694	876.5879
b0695	2546.9315
b0696	72.920105
b0697	404.5126
b0698	405.59455
b0699	603.455105
b0700	111.8954
b0701	790.39885
b0702	161.07535
b0703	1845.2215
b0704	400.15925
b0705	1853.0538
b0706	1917.131
b0707	2033.32355
b0708	1343.44105
b0709	202.28915
b0710	17532.72
b0711	11552.827
b0712	5982.1655
b0713	3485.27
b0714	766.81705
b0715	59.502625
b0716	49.12215
b0717	45.809585
b0718	281.47485
b0719	2216.158
b0720	26742.565
b0721	57639.665
b0722	39974.83
b0723	24680.97
b0724	20144.82
b0725	3017.789
b0726	22371.775
b0727	27756.145
b0728	44253.485
b0729	30279.81
b0730	374.21655
b0731	11.3156005
b0732	890.0915
b0733	15539.22
b0734	11153.5785
b0735	7404.772
b0736	5433.489
b0737	4320.8675
b0738	4367.2395
b0739	4126.5945
b0740	40972.585
b0741	42061.77
b0742	28371.23
b0750	4272.124
b0751	3024.3885
b0752	1081.1092
b0753	491.08485
b0754	27424.881
b0755	11650.9565
b0756	12484.11
b0757	13628.245
b0758	5182.3825
b0759	8847.191
b0760	1047.41115
b0761	3619.2915
b0762	4261.856
b0763	1048.4025
b0764	623.41605
b0765	1157.6495
b0766	3861.0315
b0767	8861.3235
b0768	244.625
b0769	26.29359
b0770	1040.99605
b0771	740.29335
b0772	3981.0355
b0773	3130.1855
b0774	5284.9895
b0775	5238.532
b0776	1752.8615
b0777	7018.172
b0778	3153.0915
b0779	4103.736
b0780	1361.6489
b0781	4853.2275
b0782	8761.0265
b0783	13017.7975
b0784	14754.405
b0785	9126.7325
b0786	7751.652
b0787	250.43885
b0788	3161.444
b0789	874.651
b0790	1511.418
b0791	1232.92165
b0792	188.028845
b0793	7734.7055
b0794	807.25645
b0795	1639.2757
b0796	820.01045
b0797	920.17885
b0798	582.27595
b0799	1251.85405
b0800	5952.752
b0801	15343.811
b0802	2053.2822
b0803	1399.179
b0804	640.9755
b0805	2886.24995
b0806	440.31255
b0807	801.3528
b0808	2048.3175
b0809	12726.829
b0810	6743.8975
b0811	23188.375
b0812	15746.385
b0813	86.33764
b0814	46674.675
b0815	177.3265
b0816	103.21358
b0817	3016.962
b0818	1249.48315
b0819	7758.091
b0820	1573.98575
b0821	1055.3783
b0822	1596.97015
b0823	252.18465
b0824	51.239795
b0825	546.43035
b0826	890.2426
b0827	3488.609
b0828	9909.201
b0829	7545.2065
b0830	5480.6435
b0831	2655.079
b0832	1590.38025
b0833	753.55445
b0834	212.039385
b0835	3037.272
b0836	414.3539
b0837	977.87175
b0838	4678.34
b0839	2805.526
b0840	1894.3745
b0841	5482.059
b0842	286.1597
b0843	430.593
b0844	1245.385
b0845	614.89805
b0846	322.2159
b0847	818.85935
b0848	506.8255
b0849	1979.621
b0850	12709.65
b0851	3625.942
b0852	1811.208
b0853	6435.5605
b0854	6237.103
b0855	1822.3255
b0856	724.9453
b0857	1044.64435
b0858	837.9666
b0859	447.4019
b0860	8883.3705
b0861	1818.59455
b0862	2385.1355
b0863	7703.038
b0864	13034.574
b0865	8225.148
b0866	1910.736
b0867	3525.113
b0868	692.033
b0869	952.80245
b0870	3138.6755
b0871	3311.1835
b0872	1270.17325
b0873	68.443515
b0874	778.55545
b0875	227.36485
b0876	361.39045
b0877	7547.21
b0878	3342.534
b0879	1259.09635
b0880	55132.88
b0881	5288.1775
b0882	11903.24
b0884	7284.631
b0885	913.7905
b0886	1645.71475
b0887	2074.18845
b0888	4979.9
b0889	11963.2825
b0890	3881.226
b0891	2872.01515
b0892	4068.0815
b0893	6744.2125
b0894	162.2402
b0895	186.78295
b0896	113.824375
b0897	4649.4025
b0898	1058.02575
b0899	55.100435
b0900	140.641655
b0901	861.53785
b0902	1943.1525
b0903	18715.845
b0904	7158.958
b0905	2108.01865
b0906	1596.225
b0907	19612.1125
b0908	12666.0725
b0909	298.0154
b0910	24928.72
b0911	69872.73
b0912	12809.17
b0913	94.962595
b0914	1587.0119
b0915	591.03705
b0916	202.046
b0917	2637.7115
b0918	4143.2635
b0919	227.4295
b0920	543.37075
b0921	8966.3035
b0922	2944.9235
b0923	4911.496
b0924	4445.1975
b0925	1727.128
b0926	34405.55
b0927	5682.8355
b0928	28282.895
b0929	159811.95
b0930	5208.0405
b0931	2468.3375
b0932	5836.619
b0933	196.2284
b0934	304.1626
b0935	154.23185
b0936	105.6103
b0937	184.0753
b0938	1055.4808
b0939	137.73181
b0940	170.976475
b0941	271.35185
b0942	241.194435
b0943	488.2801
b0944	6793.2705
b0945	15744.8045
b0946	3263.351
b0947	1407.0165
b0948	1487.09045
b0949	2394.9245
b0950	386.465
b0951	4111.402
b0952	836.85485
b0953	104461.78
b0954	14677.79
b0955	1631.588
b0956	424.63505
b0957	136837.21
b0958	2442.396
b0959	136.33855
b0960	695.95505
b0961	1097.20935
b0962	546.03425
b0963	8278.7005
b0964	391.66785
b0965	4894.799
b0966	9935.2385
b0967	2807.8251
b0968	44320.24
b0969	1980.00995
b0970	34743.13
b0972	175.9797
b0973	143.846805
b0974	59.789275
b0975	172.89713
b0976	262.28955
b0977	164.56231
b0978	930.61535
b0979	533.00505
b0980	1479.4325
b0981	489.4494
b0982	658.10025
b0983	268.8003
b0984	21124.445
b0985	89.8423
b0986	54.39321
b0987	4404.9515
b0988	1577.9225
b0989	141.8482
b0990	220.976305
b0991	970.00915
b0992	189.823
b0993	9596.267
b0994	81.519535
b0995	821.808
b0996	63.854995
b0997	207.29265
b0998	64.490395
b0999	3346.4775
b1000	1762.76
b1001	35.98996
b1002	5510.294
b1003	7710.5815
b1004	10871.4
b1005	377.8739
b1006	315.8082
b1007	374.5518
b1008	265.00615
b1009	182.46035
b1010	258.20575
b1011	4027.153
b1012	221.1722
b1013	597.5627
b1014	1075.7887
b1015	2481.41
b1017	2387.6725
b1018	5506.03
b1019	2103.3099
b1020	4520.3855
b1021	208.54995
b1022	103.330345
b1023	16.527445
b1024	338.00265
b1025	172.29845
b1028	28.608375
b1029	82.60804
b1030	105.192655
b1031	80.85251
b1033	5745.3625
b1034	3671.1365
b1035	5912.151
b1036	1070.77275
b1037	2283.871
b1038	4086.7045
b1039	2621.8625
b1040	2393.373
b1041	269.01105
b1042	435.39895
b1043	183.4705
b1044	281.04895
b1045	5207.848
b1046	195.01405
b1047	829.29045
b1048	7727.751
b1049	2046.6008
b1050	164.42865
b1051	48327.715
b1053	80.9074
b1054	2768.30755
b1055	5671.669
b1056	2297.9395
b1057	882.8193
b1059	5003.0855
b1060	1293.7985
b1061	6153.303
b1062	11666.937
b1063	1832.4535
b1064	8248.323
b1065	5218.0105
b1066	3603.9715
b1067	1596.363
b1068	5464.9975
b1069	887.0519
b1070	317.8486
b1071	1121.64775
b1072	1624.884
b1073	2405.418
b1074	2613.941
b1075	1884.8985
b1076	1614.785
b1077	2171.8285
b1078	1888.898
b1079	135.786895
b1080	394.9573
b1081	269.07515
b1082	453.1089
b1083	348.09515
b1084	8036.807
b1085	1664.219
b1086	9023.8245
b1087	1804.1075
b1088	62100.69
b1089	85247.725
b1090	4346.874
b1091	16754.915
b1092	24642.18
b1093	28685.105
b1094	86483.685
b1095	3831.025
b1096	929.5942
b1097	1412.16055
b1098	3795.718
b1099	2578.228
b1100	912.84325
b1101	7805.0465
b1102	257.091
b1103	10786.2155
b1104	9624.1255
b1105	16513.705
b1106	7553.6105
b1107	4510.543
b1108	18729.925
b1109	3127.66465
b1110	217.1023
b1111	1855.224
b1112	1123.13835
b1113	1721.7755
b1114	588.22955
b1115	96.023725
b1116	3813.193
b1117	4242.637
b1118	2086.217
b1119	4690.7255
b1120	4192.4375
b1121	52.039485
b1122	126.9573
b1123	3868.245
b1124	5343.4595
b1125	2303.7907
b1126	7921.306
b1127	1214.821
b1128	1966.1895
b1129	1985.6865
b1130	7444.3605
b1131	11878.271
b1132	19003.6565
b1133	15461.898
b1134	2102.24
b1135	1527.5367
b1136	54080.33
b1137	87.662015
b1138	527.5229
b1139	966.8387
b1140	248.11535
b1141	1623.604
b1142	11.6404765
b1143	2547.5925
b1144	368.29515
b1145	737.03165
b1146	32.45967
b1147	45.466125
b1148	1275.93705
b1149	102.67435
b1150	1665.6245
b1151	387.85735
b1152	44.535725
b1153	44.80588
b1154	111.448545
b1155	961.028
b1156	472.1323
b1157	116.88729
b1158	40.050135
b1159	55.50359
b1160	20.579735
b1161	72.391905
b1162	3186.7095
b1163	470.2474
b1164	7240.371
b1165	2182.472
b1166	1234.1965
b1167	481.2966
b1168	22.39692
b1169	129.111985
b1170	703.4267
b1171	755.62
b1172	7503.4525
b1173	755.87785
b1174	14773.425
b1175	4884.3755
b1176	10213.877
b1177	6154.829
b1178	2954.9875
b1179	9292.2055
b1180	3941.7985
b1181	1160.6511
b1182	748.30695
b1183	697.9439
b1184	525.43725
b1185	671.5867
b1186	2529.1036
b1187	4573.559
b1188	4547.142
b1189	3231.3905
b1190	1308.272
b1191	27211.23
b1192	969.99165
b1193	11002.118
b1194	227.45145
b1195	540.5602
b1196	36.691075
b1197	4167.938
b1198	1479.20645
b1199	926.87805
b1200	5951.4995
b1201	305.4253
b1202	125.93715
b1203	1246.2075
b1204	5855.3355
b1205	4532.177
b1206	635.4462
b1207	25661.83
b1208	3957.3845
b1209	6400.074
b1210	844.05735
b1211	1303.81975
b1212	1118.05805
b1213	1382.02785
b1214	11663.6325
b1215	17150.36
b1216	5008.091
b1217	2136.761
b1218	1602.759
b1219	2272.3335
b1220	753.1979
b1221	2421.777
b1222	5474.2385
b1223	501.3837
b1224	1224.276
b1225	580.15055
b1226	1153.04165
b1227	141.11482
b1228	66.66743
b1232	17382.2755
b1233	6182.255
b1234	4797.8265
b1235	1843.513
b1236	7343.0135
b1237	12569.517
b1238	1474.64245
b1239	35.69426
b1240	686.08015
b1241	4413.102
b1242	56.294015
b1243	44992.35
b1244	7273.4335
b1245	3876.67465
b1246	7302.0265
b1247	3265.7585
b1248	4090.564
b1249	2574.095
b1250	1764.8829
b1251	2739.248
b1252	8154.6885
b1253	4565.614
b1254	5652.364
b1255	4857.9775
b1256	734.13485
b1257	560.3564
b1258	2547.1075
b1259	1324.392
b1260	9940.411
b1261	29989.995
b1262	36887.735
b1263	9650.1985
b1264	17361.0295
b1266	1714.5437
b1267	2115.3
b1268	100.046025
b1269	4924.7635
b1270	1529.79085
b1271	4797.354
b1272	1961.9083
b1273	2775.6555
b1274	3175.8575
b1275	2525.19
b1276	5754.209
b1277	2413.462
b1278	955.55095
b1279	7080.5785
b1280	6165.7465
b1281	5302.813
b1282	6983.061
b1283	2133.8145
b1284	6348.7925
b1285	993.95585
b1286	11952.5935
b1287	19433.898
b1288	30692.155
b1289	1510.98405
b1290	415.4105
b1291	1252.6077
b1292	455.50355
b1293	1088.1762
b1294	3711.616
b1295	1922.71945
b1296	1027.1104
b1297	4393.387
b1298	2084.6336
b1299	4009.097
b1300	1802.35775
b1301	660.4355
b1302	2275.046
b1303	569.3461
b1304	2985.9195
b1305	922.1224
b1306	1247.7798
b1307	1928.934
b1308	2569.6705
b1309	63.33644
b1310	423.1179
b1311	21.295285
b1312	24.57233
b1313	458.6272
b1314	88.75747
b1315	370.50435
b1316	88.112405
b1317	37.486475
b1318	111.241035
b1319	15.025915
b1320	402.46785
b1321	2166.1795
b1322	718.8525
b1323	4982.8055
b1324	31060.135
b1325	3766.7225
b1326	1065.3987
b1327	423.1157
b1328	473.872
b1329	355.3675
b1330	741.20585
b1332	2424.039
b1333	4665.686
b1334	17979.385
b1335	673.58885
b1336	75.49055
b1337	106.5888
b1338	380.1301
b1339	1138.11335
b1340	1708.399
b1341	1466.5965
b1342	1301.553
b1343	1706.749
b1344	4135.058
b1345	598.563
b1346	473.2805
b1347	166.59635
b1348	1070.6868
b1349	312.72065
b1350	1092.39885
b1351	29.00418
b1352	41.497685
b1353	134.443615
b1354	30.478465
b1355	35.200755
b1356	1002.0896
b1357	331.9136
b1358	249.0962
b1359	43.383235
b1360	3679.309
b1361	349.4837
b1362	130.6363
b1363	106.24107
b1364	3254.4775
b1365	1092.2855
b1366	92.141435
b1367	27.009905
b1368	102.060055
b1369	179.64515
b1370	33719.795
b1371	1365.937
b1372	56.1276
b1373	424.4817
b1374	181.7634
b1375	1199.9218
b1376	8136.7195
b1377	26.41438
b1378	2408.618
b1379	1384.41745
b1380	2867.852
b1381	644.1934
b1382	915.90855
b1383	749.4552
b1384	540.37645
b1385	527.5817
b1386	64.519445
b1387	25.102515
b1388	153.518045
b1389	229.01395
b1390	237.335
b1391	383.46835
b1392	271.51775
b1393	874.51465
b1394	192.70435
b1395	244.56375
b1396	145.99955
b1397	1540.47285
b1398	431.88555
b1399	450.79065
b1400	947.60255
b1401	574.74375
b1405	611.8907
b1406	561.8925
b1407	107.4458
b1408	17.75991
b1409	603.15825
b1410	385.31325
b1411	424.9062
b1412	6299.422
b1413	397.7928
b1414	2527.39
b1415	17953.563
b1416	4834.7205
b1417	8264.931
b1418	5782.5295
b1419	1053.5358
b1420	16376.1525
b1421	523.7002
b1422	1994.55
b1423	794.1965
b1424	1082.3977
b1425	108.480045
b1426	1197.3938
b1427	1856.47
b1428	3279.4915
b1429	2272.835
b1430	6090.3265
b1431	950.55355
b1432	3499.704
b1433	99.28543
b1434	1154.68925
b1435	3217.258
b1436	428.6792
b1437	15.32304
b1438	1677.847
b1439	331.6415
b1440	1471.3221
b1441	1146.6512
b1442	1228.8316
b1443	1098.0927
b1444	5583.096
b1445	883.22175
b1446	4221.4625
b1447	728.39985
b1448	5772.865
b1449	2860.897
b1450	850.0321
b1451	830.78785
b1452	5543.0765
b1453	448.7957
b1454	214.7172
b1455	51.81734
b1456	249.67675
b1457	261.4727
b1458	819.0306
b1459	277.28125
b1460	65.24787
b1461	2466.9725
b1462	150.26884
b1463	713.86075
b1464	2141.5725
b1465	437.82905
b1466	535.5928
b1467	337.75705
b1468	494.1712
b1469	249.24725
b1470	63.383045
b1471	135.0928
b1472	22.65352
b1473	495.56795
b1474	174.15125
b1475	106.09205
b1476	89.735065
b1477	1421.6175
b1478	6521.97
b1479	7861.2855
b1481	357.5609
b1482	8859.1985
b1483	185.09345
b1484	319.35165
b1485	369.1139
b1486	462.47975
b1487	792.2071
b1488	1764.28985
b1489	358.24035
b1490	1613.888
b1491	1428.66915
b1492	2531.495
b1493	4222.986
b1494	102.447965
b1495	382.4448
b1496	876.3338
b1497	54.0825
b1498	302.185
b1499	161.9486
b1500	24.28664
b1501	253.8583
b1502	81.205805
b1503	103.839805
b1504	47.38529
b1505	505.59475
b1506	38.528645
b1507	682.4009
b1508	521.13035
b1509	1740.4115
b1510	1392.721
b1511	1999.9495
b1512	577.71085
b1513	873.36125
b1514	206.37214
b1515	554.19745
b1516	2538.72205
b1517	1981.40275
b1518	1874.1789
b1519	4766.956
b1520	584.434225
b1521	47.83202
b1522	58.692495
b1523	1065.5412
b1524	2082.3413
b1525	1293.1695
b1526	13338.33
b1527	120.72805
b1528	1139.1008
b1529	147.67666
b1530	8019.0425
b1531	3236.8675
b1532	688.8331
b1533	4081.4445
b1534	592.9762
b1535	312.14115
b1536	1950.561
b1537	582.14445
b1538	5544.919
b1539	7761.6455
b1540	2026.2275
b1541	1103.2918
b1542	42.36482
b1543	101.806295
b1547	60.86107
b1549	12.3080205
b1550	449.82365
b1551	32.776825
b1552	103.135675
b1553	66.184165
b1554	159.67165
b1555	99.833795
b1556	35.52016
b1557	513.54705
b1558	237.19696
b1559	1061.19515
b1560	36.98271
b1561	1971.57755
b1562	4999.6785
b1563	2103.4175
b1564	5008.1985
b1565	38.226995
b1566	220.601635
b1567	942.08755
b1568	837.8218
b1569	124.10014
b1570	3864.0055
b1571	811.808
b1572	151.02157
b1573	306.3276
b1575	44.248765
b1576	57.9074
b1577	134.8042
b1579	96.0371
b1580	132.37415
b1581	2116.681
b1582	392.34665
b1583	26501.67
b1584	4056.397
b1585	394.66155
b1586	2705.7655
b1587	65.122355
b1588	323.5796
b1589	452.8438
b1590	325.9792
b1591	1654.1117
b1592	160.199845
b1593	358.245
b1594	885.1532
b1595	16998.25
b1596	1038.71185
b1597	2554.349
b1598	565.27315
b1599	159.02587
b1600	4095.5405
b1601	304.97865
b1602	13427.478
b1603	25288.9955
b1604	6100.2685
b1605	931.19145
b1606	961.6113
b1607	1482.587
b1608	2513.534
b1609	1181.35185
b1610	4025.799
b1611	4469.8345
b1612	4632.465
b1613	4044.8945
b1614	3160.184
b1615	269.66255
b1616	14.55219
b1617	451.65535
b1618	1127.78955
b1619	4714.4685
b1620	397.9668
b1621	1843.003
b1622	534.0623
b1623	2272.098
b1624	4863.455
b1625	540.9746
b1626	1167.26215
b1627	4535.206
b1628	1036.6667
b1629	1376.56335
b1630	2111.496
b1631	2199.0285
b1632	3279.637
b1633	122.57796
b1634	201.53794
b1635	6808.9185
b1636	3581.0514
b1637	4177.6915
b1638	14485.0965
b1639	420.39685
b1640	1561.26375
b1641	44019.385
b1642	7016.453
b1643	247.1923
b1644	86.786475
b1645	63.3652
b1646	5458.251
b1647	5218.062
b1648	1412.7121
b1649	1077.3508
b1650	2813.565
b1651	5046.3305
b1652	1001.34015
b1653	1895.384
b1654	30602.21
b1655	1800.0075
b1656	8772.7895
b1657	611.866965
b1658	6781.634
b1659	510.00655
b1660	191.743225
b1661	18905.77
b1662	1265.65495
b1663	2883.7145
b1664	3562.399
b1667	4616.57
b1668	1466.798
b1669	93.710795
b1670	138.4877
b1671	250.71635
b1672	137.177225
b1673	63.76045
b1674	394.011
b1675	185.7274
b1676	13793.6485
b1677	125842.545
b1678	3142.044
b1679	1680.6733
b1680	6161.696
b1681	7399.6735
b1682	9002.2875
b1683	10613.204
b1684	3031.748
b1685	1305.92665
b1686	3840.537
b1687	10458.155
b1688	741.6272
b1689	199.66865
b1690	32.945495
b1691	15.12971
b1692	120.18128
b1693	6165.1295
b1694	82.5216
b1695	206.41065
b1696	198.44965
b1697	324.62125
b1698	97.37898
b1699	177.4175
b1700	228.91315
b1701	1911.08885
b1702	16543.725
b1703	2430.11
b1704	7301.6015
b1705	261.07808
b1706	8792.829
b1707	697.2518
b1708	4349.1455
b1709	3014.0965
b1710	10202.19
b1711	757.21815
b1712	25870.105
b1713	22942.45
b1714	54225.65
b1716	40184.21
b1717	88963.96
b1718	60466.71
b1719	25564.815
b1720	81.29709
b1721	16.771605
b1722	396.67995
b1723	7389.313
b1724	5358.352
b1725	1981.3065
b1726	691.5225
b1727	2489.9185
b1728	46.469995
b1729	13967.602
b1730	41.318415
b1731	1240.1184
b1732	6132.495
b1733	1226.813
b1734	222.09275
b1735	308.2206
b1736	720.4183
b1737	228.7245
b1738	706.02705
b1739	5155.7035
b1740	14876.9975
b1741	237.498535
b1742	102.2444
b1743	545.507
b1744	120.082275
b1745	626.69935
b1746	447.3524
b1747	1023.76025
b1748	480.2725
b1749	2838.1935
b1750	76.48522
b1751	195.14885
b1752	2101.9085
b1753	619.34165
b1754	971.00355
b1755	403.4424
b1756	323.57015
b1757	1539.409
b1758	2320.1
b1759	659.1441
b1760	380.91155
b1761	44679.205
b1762	104.495615
b1763	2739.945
b1764	5051.884
b1765	15111.76
b1766	873.4263
b1767	6778.4225
b1768	2464.1505
b1769	277.98045
b1770	406.30405
b1771	272.7199
b1772	142.989695
b1773	123.6129
b1774	103.94062
b1775	143.39475
b1776	109.13893
b1777	8107.1275
b1778	20848.74
b1779	58180.865
b1780	4558.771
b1781	500.69145
b1782	25530.545
b1783	11229.207
b1784	1016.4587
b1785	149.17755
b1786	414.18295
b1787	2958.122
b1788	22.777755
b1789	678.9849
b1790	3044.787
b1791	160.5866
b1792	2527.419
b1793	1011.92335
b1794	1341.1559
b1795	13669.7655
b1796	21.061755
b1797	52.851525
b1798	186.101635
b1799	865.1873
b1800	349.7655
b1801	21.47352
b1802	149.8172
b1803	1059.3028
b1804	660.09555
b1805	799.9099
b1806	1392.1979
b1807	2535.22495
b1808	729.61795
b1809	7984.1615
b1810	3313.3575
b1811	2400.0185
b1812	1314.90305
b1813	2675.2105
b1814	1044.8294
b1815	220.5139
b1816	290.25545
b1817	18741.2865
b1818	19762.9045
b1819	18647.9145
b1820	907.5958
b1821	427.13895
b1822	302.09705
b1823	170944.2
b1825	828.3786
b1827	4312.7865
b1828	170.0435
b1829	8567.2785
b1830	4521.8715
b1832	4062.1675
b1833	744.35615
b1834	660.50575
b1835	556.97945
b1836	8123.8215
b1837	3058.6345
b1838	78.952695
b1839	2869.879
b1840	5919.893
b1841	7261.47
b1842	1307.4933
b1843	1737.00775
b1844	852.77645
b1845	703.68445
b1846	1920.2975
b1847	7891.2625
b1848	2424.708
b1849	9364.796
b1850	8478.647
b1851	1142.08435
b1852	6481.2555
b1853	5168.0795
b1854	8972.7295
b1855	4936.0475
b1856	1039.8046
b1857	5486.526
b1858	1227.2753
b1859	1195.9706
b1860	2021.083
b1861	1103.01735
b1862	84.38159
b1863	3986.1035
b1864	16138.465
b1865	7705.1645
b1866	12151.3765
b1867	2396.38
b1868	276.1275
b1869	1460.578
b1870	2988.7715
b1871	1306.5108
b1872	427.26095
b1873	134.4709
b1874	682.50635
b1875	1449.06945
b1876	7315.638
b1877	76.47737
b1878	34.29266
b1879	302.04255
b1880	87.802145
b1881	2778.852
b1882	179.28135
b1883	30.748655
b1884	34.157745
b1885	28.395
b1886	76.4995
b1887	400.2913
b1888	128.53997
b1889	75.571225
b1890	39.630545
b1891	741.0459
b1892	1422.561
b1895	347.8932
b1896	4458.1985
b1897	13369.005
b1898	276.25725
b1899	340.51295
b1900	394.42725
b1901	1147.2907
b1902	447.60745
b1903	105.570155
b1904	119.38145
b1905	3156.223
b1906	36.407805
b1907	753.65765
b1908	4982.207
b1912	1424.8421
b1913	1901.0498
b1914	2402.007
b1915	418.4234
b1916	2581.267
b1917	2948.93
b1918	2971.636
b1919	10726.119
b1920	43715.08
b1921	516.6426
b1922	962.43095
b1923	937.41465
b1924	301.6626
b1925	129.860645
b1926	687.7696
b1927	3361.4925
b1928	6030.4485
b1929	6525.2865
b1930	10816.3825
b1931	327.95185
b1932	943.9718
b1933	143.33755
b1934	13.2338265
b1935	35.94682
b1936	22.5907
b1937	286.804
b1938	135.8166
b1939	624.63745
b1940	302.66315
b1941	9959.595
b1942	221.2725
b1943	428.5012
b1944	1277.1665
b1945	981.4486
b1946	721.87465
b1947	146.722
b1948	72.256595
b1949	145.30259
b1950	11.9920145
b1951	776.68045
b1952	2229.716
b1953	1686.1505
b1955	2238.9355
b1956	215.66785
b1957	13991.135
b1958	1797.245
b1959	156.16036
b1960	1218.6988
b1961	3529.96
b1962	2449.9875
b1963	688.608145
b1964	306.03835
b1965	254.64995
b1966	248.79765
b1967	10469.3155
b1968	271.05075
b1969	1954.473
b1970	1169.10645
b1971	780.02345
b1972	322.9931
b1973	251.84865
b1974	176.0189
b1976	3925.455
b1978	98.677925
b1979	74.49289
b1980	11.457501
b1981	1293.8203
b1982	6638.948
b1983	3916.2255
b1985	134.82295
b1987	7085.766
b1988	1689.125
b1990	772.8085
b1991	3656.556
b1992	2608.179
b1993	1941.86115
b1994	23144.07
b1995	217.7328
b1997	7080.681
b1998	488.51535
b1999	612.2746
b2000	8672.4875
b2001	970.14135
b2002	20.853695
b2003	25.4173
b2004	22.018265
b2005	50.455495
b2006	100.417875
b2007	31214.695
b2008	3241.691
b2009	3675.8875
b2010	595.9157
b2011	1215.8908
b2012	29545.345
b2013	4401.7145
b2014	6742.3165
b2015	544.5474
b2016	4825.4115
b2017	6960.8335
b2019	15471.2145
b2020	14628.6345
b2021	8206.8605
b2022	10632.2345
b2023	16401.585
b2024	10519.1675
b2025	13950.327
b2026	10361.985
b2027	8583.3745
b2028	1216.46075
b2029	10211.8045
b2031	8872.6425
b2032	9550.456
b2033	13576.7265
b2034	3918.5435
b2035	3457.569
b2036	3543.6455
b2037	4120.06195
b2038	2641.69755
b2039	8013.56
b2040	11539.633
b2041	9290.005
b2042	23012.04
b2043	403.57905
b2044	186.2646
b2045	93.42639
b2046	27.42181
b2047	30.61947
b2048	99.132915
b2049	71.639935
b2050	124.49565
b2051	60.92742
b2052	200.327075
b2053	211.34475
b2054	54.72226
b2055	15.487905
b2056	25.286355
b2057	140.9836
b2058	236.83498
b2059	50.01251
b2060	76.776565
b2061	184.78912
b2062	46.42292
b2063	1724.389
b2064	581.2229
b2065	7930.086
b2066	2655.483
b2067	901.43445
b2068	369.3205
b2069	293.91915
b2070	2658.2695
b2071	64.826215
b2072	17.272095
b2073	2392.559
b2074	556.4365
b2075	383.62075
b2076	293.24455
b2077	772.97035
b2078	428.47075
b2079	6003.285
b2080	5721.561
b2081	2474.4475
b2082	1699.165
b2084	293.8643
b2085	277.21545
b2086	486.87955
b2087	24.759565
b2090	9069.413
b2091	32610.305
b2092	75819.92
[truncated: 2,210 more rows]
