# Supplementary material for: Assessment of transcriptomic constraint-based methods for central carbon flux inference
Source: PLoS One. 2020 Sep 9;15(9):e0238689. doi: 10.1371/journal.pone.0238689 (PMC7480874; doi:10.1371/journal.pone.0238689)
Supplement: S1 Dataset — The genome-scale metabolic model of E. coli iJO1366 [18]. Individual models in SBML format (.xml) with set constraints used AC, DC, etc. are included. Transcriptomic data (.csv) study by Gerosa et al. [17]. Predicted fluxes generated using these data. MATLAB scripts used for calculating correlations (.m). (GZ) [file pone.0238689.s001.gz › Ecoli_model_and_data/expression/expo_pyruvate.csv]

b0002	15101.535
b0003	14882.94
b0004	22052.07
b0005	371.7212
b0006	962.64835
b0007	132.6987
b0008	6394.89
b0009	1186.302
b0010	197.3684
b0011	35.066665
b0012	4.2369065
b0013	10.6473245
b0014	28659.96
b0015	2409.7935
b0017	49.66774
b0018	746.53275
b0019	891.8561
b0020	323.11115
b0021	1797.2455
b0023	16174.83
b0024	140.84705
b0025	6048.5035
b0026	8205.8685
b0027	19067.66
b0028	9486.021
b0029	6588.434
b0030	2804.592
b0031	7058.3225
b0032	14463.96
b0033	25747.36
b0034	1006.3247
b0035	149.8672
b0036	160.7663
b0037	104.817
b0038	79.10645
b0039	253.5759
b0040	34.626195
b0041	124.237015
b0042	69.82102
b0043	92.107275
b0044	42.22074
b0045	40.523985
b0046	389.12305
b0047	299.183
b0048	3090.9905
b0049	789.4703
b0050	1218.4
b0051	3570.7715
b0052	8290.901
b0053	8446.519
b0054	4868.247
b0055	1147.711
b0056	665.91785
b0057	619.75295
b0058	1259.336
b0059	603.82795
b0060	122.48025
b0061	212.2057
b0062	546.313265
b0063	2.653928
b0064	2450.652
b0065	336.7033
b0066	177.0955
b0067	1615.2565
b0068	1591.043
b0069	517.027
b0070	123.90355
b0071	7018.749
b0072	8636.6915
b0073	19338.505
b0074	8721.3165
b0076	87.281495
b0077	3048.484
b0078	4699.977
b0080	4302.496
b0081	7816.4645
b0082	5212.994
b0083	3054.1425
b0084	618.9472
b0085	1784.841
b0086	3340.956
b0087	863.59835
b0088	3687.566
b0089	2010.1065
b0090	3237.102
b0091	4013.2785
b0092	4449.7925
b0093	3562.4125
b0094	5598.0775
b0095	14929.01
b0096	14666.245
b0097	9427.941
b0098	2673.712
b0099	404.9227
b0101	4558.544
b0102	2814.635
b0103	1879.0025
b0104	8470.542
b0106	28.24497
b0107	188.80225
b0108	7.2312245
b0109	2425.566
b0110	1967.333
b0111	1772.2795
b0112	9408.575
b0113	17869.35
b0114	97771.23
b0115	95987.955
b0116	68813.12
b0117	37.832395
b0118	14230.81
b0119	2068.6515
b0120	6422.08
b0121	17488.335
b0122	1106.542
b0123	3730.384
b0124	663.0143
b0125	4407.9375
b0126	21348.0
b0127	1974.8535
b0128	762.9063
b0129	533.06365
b0130	42.392055
b0131	38402.095
b0132	607.04335
b0133	17500.67
b0134	5972.935
b0135	37.975765
b0136	54.500415
b0137	220.3019
b0138	75.52047
b0139	54.984995
b0140	4.6718505
b0141	37.255935
b0142	189.1371
b0143	8206.042
b0144	369.37335
b0145	17226.865
b0146	4592.153
b0147	433.62695
b0148	723.8203
b0149	2222.611
b0150	2876.8555
b0151	3656.965
b0152	612.85135
b0153	1046.6614
b0154	17563.5
b0155	896.6008
b0156	9197.2155
b0157	275.91985
b0158	328.344
b0159	7953.046
b0160	543.13285
b0161	4852.57
b0162	637.45235
b0163	3225.37
b0164	222.9732
b0166	7984.288
b0167	1750.629
b0168	5655.4885
b0169	45624.56
b0170	37685.625
b0171	3588.636
b0172	23084.57
b0173	644.68445
b0174	6362.7495
b0175	2381.6855
b0176	4858.525
b0177	24400.51
b0178	30162.175
b0179	6253.4525
b0180	27106.39
b0181	3259.359
b0182	2756.029
b0183	2580.5245
b0184	4470.2935
b0185	2340.7135
b0186	1227.0805
b0187	1140.7915
b0188	1761.38
b0189	1818.643
b0190	1646.625
b0191	1814.457
b0192	1029.6375
b0193	28.94557
b0194	1188.2391
b0195	4680.757
b0196	5014.6995
b0197	9354.702
b0198	12192.78
b0199	5551.0035
b0200	3449.261
b0207	1393.0705
b0208	217.30355
b0209	3867.0215
b0210	293.1312
b0211	3037.198
b0212	2279.2055
b0213	552.19785
b0214	2387.527
b0215	2291.8815
b0217	91.309825
b0218	14.9338775
b0219	2664.1175
b0220	4062.487
b0221	2558.297
b0222	10388.8895
b0223	8105.411
b0224	4516.7895
b0225	880.76435
b0226	5980.5715
b0227	39.286695
b0228	670.05995
b0229	12.44117
b0230	31.446755
b0231	726.49095
b0232	698.397
b0233	128.64835
b0234	251.9841
b0235	14.39083
b0236	696.0407
b0237	7557.387
b0238	3515.0865
b0239	1021.18055
b0240	5455.7295
b0241	48.16533
b0242	1970.737
b0243	2542.2285
b0245	79.737035
b0246	35.799145
b0247	123.11945
b0248	104.324865
b0249	95.758825
b0250	455.92355
b0251	989.6555
b0252	138.9845
b0253	311.5407
b0254	77.422055
b0255	1057.26495
b0256	1068.7337
b0257	1546.7285
b0258	198.3974
b0260	577.1834
b0261	2147.6615
b0262	80.347035
b0263	87.132745
b0265	4521.2005
b0266	831.50035
b0267	30.681395
b0268	917.7708
b0269	597.93805
b0270	443.72975
b0271	441.2663
b0272	6470.9975
b0273	16755.865
b0276	218.07555
b0277	91.422105
b0278	70.45687
b0279	21.2614
b0280	5451.9085
b0281	1665.143
b0282	68.49266
b0283	373.4894
b0284	315.5297
b0285	264.37485
b0286	96.401575
b0287	1737.563
b0288	124.44305
b0289	87.91637
b0290	126.8874
b0291	55.91657
b0292	234.84855
b0293	186.16985
b0294	211.59915
b0295	71.3564
b0296	34.78261
b0297	7112.135
b0298	1043.17405
b0299	1419.9885
b0300	165.7138
b0301	150.99185
b0302	63.631105
b0303	129.6092
b0304	12.261105
b0305	31.27189
b0306	5472.5485
b0307	2613.3295
b0308	5503.545
b0309	2.352198
b0310	26.19784
b0311	614.2064
b0312	1603.208
b0313	2667.226
b0314	2124.869
b0315	257.54915
b0316	104.561625
b0317	192.6356
b0318	97.367435
b0319	290.5878
b0320	114.20781
b0321	94.376105
b0322	1258.6885
b0323	218.3393
b0324	688.7039
b0325	1855.06
b0326	10.316168
b0327	29.47174
b0328	272.51185
b0329	6647.004
b0330	374.1734
b0331	329.0353
b0332	43.13525
b0333	236.45355
b0334	558.32285
b0335	487.7105
b0336	3899.0895
b0337	17277.17
b0338	635.0656
b0339	27.991815
b0340	230.81795
b0341	208.38045
b0342	81.36045
b0343	92.068495
b0344	11.6820035
b0345	2530.996
b0346	511.84155
b0347	130.3509
b0348	74.70897
b0349	15.04969
b0350	826.9131
b0351	422.3635
b0352	573.25295
b0353	261.754
b0354	1148.348
b0355	117.51555
b0356	1459.209
b0357	7004.4275
b0358	195.42105
b0359	302.9554
b0361	5938.2115
b0362	104.57515
b0363	139.9469
b0364	5.5333845
b0365	1186.2485
b0366	292.75245
b0367	102.76219
b0368	382.9808
b0369	2398.165
b0370	4.419521
b0371	19.34175
b0374	67.254445
b0375	17.52252
b0376	1969.6205
b0377	810.4262
b0378	519.01215
b0379	339.1608
b0380	2986.246
b0381	2131.1795
b0382	812.9749
b0383	201.77145
b0384	824.69915
b0385	83.46091
b0386	2286.714
b0387	3124.671
b0388	4336.9995
b0389	3179.3475
b0390	386.19365
b0391	2919.7385
b0392	110.1972
b0393	1056.4234
b0394	1063.57395
b0395	681.9864
b0396	894.8842
b0397	762.69255
b0398	578.9594
b0399	744.5645
b0400	303.5587
b0401	2500.9995
b0402	142.10265
b0403	391.2889
b0404	1979.6055
b0405	534.1552
b0406	14073.805
b0407	34189.465
b0408	3273.924
b0409	2808.736
b0410	1316.23
b0411	3859.0075
b0412	75.90769
b0413	4863.909
b0414	1835.4385
b0415	9406.8175
b0416	4862.8645
b0417	2306.231
b0418	5180.6405
b0419	3951.7625
b0420	9825.4515
b0421	2746.5435
b0422	6859.493
b0423	2085.071
b0424	2566.4435
b0425	2880.5635
b0426	15078.79
b0427	210.46515
b0428	31234.165
b0429	46989.94
b0430	83484.445
b0431	104932.7
b0432	42261.205
b0433	816.81625
b0434	13634.47
b0435	6171.977
b0436	30111.53
b0437	15401.42
b0438	12119.405
b0439	3129.6705
b0440	41852.27
b0441	3071.1805
b0442	481.22645
b0443	628.5552
b0444	846.29485
b0445	130.212
b0446	237.2277
b0447	757.00265
b0448	102.85001
b0449	140.0461
b0450	165.4086
b0451	336.4743
b0452	5074.143
b0453	5783.933
b0454	351.84595
b0456	124.2208
b0457	2348.485
b0458	3797.381
b0459	663.8773
b0460	3285.4155
b0461	1767.52
b0462	6708.9505
b0463	6786.7905
b0464	520.5337
b0465	1285.799
b0466	1774.6295
b0467	2997.5235
b0468	1038.0552
b0469	7358.936
b0470	13748.075
b0471	21967.38
b0472	41263.03
b0473	2534.8315
b0474	17536.99
b0475	50.07515
b0476	138.28175
b0477	969.64155
b0478	1355.1
b0479	329.3426
b0480	1033.5454
b0481	559.49085
b0482	182.6532
b0483	2152.5315
b0484	4950.3425
b0485	745.6338
b0486	266.97365
b0487	4179.1095
b0488	2887.3515
b0489	2584.3315
b0490	1687.0135
b0491	138.7881
b0492	5757.0215
b0493	2070.521
b0494	1950.5885
b0495	448.50855
b0496	1212.2615
b0497	162.2042
b0498	4788.714
b0499	25.81706
b0500	45.53128
b0501	637.74335
b0502	332.22435
b0503	134.52455
b0504	15.63305
b0505	163.2956
b0506	1973.512
b0507	445.01775
b0508	22.961
b0509	62.38706
b0510	52.120029
b0511	167.3484
b0512	399.9153
b0513	50.959695
b0514	392.7068
b0515	7190.6615
b0516	564.7041
b0517	1419.272
b0518	167.0611
b0519	63.63149
b0520	66.28573
b0521	55.137325
b0522	4496.1955
b0523	15068.695
b0524	1796.203
b0525	9374.752
b0526	3344.6885
b0527	103.6556
b0528	1783.0555
b0529	3918.05
b0530	35.45995
b0531	4.1030615
b0532	709.51055
b0533	24.760995
b0534	2.3729535
b0535	5.605956
b0537	415.887
b0538	50.199285
b0539	2652.0165
b0543	427.1936
b0544	87.439875
b0545	69.968835
b0546	2091.635
b0547	4.0547465
b0548	3.648792
b0549	2594.0375
b0550	17.281575
b0551	10134.0415
b0553	35534.925
b0554	78.83346
b0555	235.84195
b0556	102.906875
b0556	813.7899
b0557	1678.614
b0558	2.787717
b0559	1112.98595
b0560	103.968935
b0561	13.834025
b0562	17.3928
b0563	69.73854
b0564	156.4224
b0565	63084.93
b0566	26.91268
b0567	266.8057
b0568	352.9805
b0569	184.87785
b0570	864.7505
b0571	8819.28
b0572	1378.3555
b0573	15710.005
b0574	6684.5425
b0575	793.724
b0576	421.9459
b0577	308.2183
b0578	5408.9515
b0579	1064.9565
b0580	1178.41665
b0581	224.2413
b0583	150.71865
b0584	2633.594
b0585	397.99675
b0586	1626.5245
b0587	16.04479
b0588	605.7775
b0589	1404.1765
b0590	710.47085
b0591	728.2145
b0592	1552.06
b0593	8305.183
b0594	1871.405
b0595	2187.3635
b0596	954.18525
b0597	4745.6945
b0598	37693.55
b0599	749.9195
b0600	3554.405
b0601	109.25295
b0602	1206.532
b0603	54.43794
b0604	1392.2148
b0605	108329.775
b0606	3995.586
b0607	2477.6115
b0608	502.92055
b0609	361.5084
b0610	3781.7265
b0611	2142.3205
b0612	93.66651
b0613	31.205895
b0614	55.39056
b0615	79.63429
b0616	13.167245
b0617	7.6991935
b0618	3.388769
b0619	265.93735
b0620	824.00475
b0621	20.2948005
b0622	33.57879
b0623	96995.795
b0624	341.05895
b0625	409.5544
b0626	522.91115
b0627	3618.475
b0628	23554.63
b0629	99.141075
b0630	1854.9145
b0631	1786.838
b0632	4913.3085
b0633	3307.3415
b0634	1038.3871
b0635	576.2384
b0636	5825.0115
b0637	12712.43
b0638	245.87405
b0639	1134.21665
b0640	1199.2695
b0641	11330.155
b0642	7081.694
b0643	2840.4305
b0644	46.669705
b0645	12.96309
b0646	1972.174
b0647	11.2133555
b0648	38.762005
b0649	267.9959
b0650	197.17
b0651	3752.273
b0652	1179.131
b0653	1823.8265
b0654	1106.0125
b0655	18552.425
b0657	1587.2395
b0658	5346.7905
b0659	5277.7275
b0660	4791.127
b0661	3638.188
b0662	5375.135
b0663	55.45492
b0671	589.1333
b0674	6768.33
b0675	1517.112
b0676	1505.3195
b0677	1435.756
b0678	889.6881
b0679	2463.9685
b0680	4680.886
b0681	43.630435
b0682	189.1615
b0683	5520.82
b0684	7782.896
b0685	927.35085
b0686	1043.6889
b0687	2659.993
b0688	3762.5555
b0689	85.893575
b0690	384.4589
b0691	533.0996
b0692	160.9195
b0693	32.714015
b0694	623.1663
b0695	1475.6685
b0696	106.40095
b0697	340.29065
b0698	223.29325
b0699	285.68455
b0700	29.592235
b0701	722.37385
b0702	59.28864
b0703	450.40865
b0704	101.995645
b0705	4593.3585
b0706	1420.5715
b0707	319.40435
b0708	559.6977
b0709	119.6399
b0710	12838.34
b0711	5164.1945
b0712	4436.6595
b0713	4775.679
b0714	355.9266
b0715	49.503275
b0716	28.37398
b0717	23.480765
b0718	58.15334
b0719	288.12745
b0720	53232.9
b0721	85212.475
b0722	39156.345
b0723	39887.895
b0724	41779.545
b0725	3299.1335
b0726	36546.635
b0727	39280.595
b0728	48169.465
b0729	65715.515
b0730	455.24045
b0731	13.562795
b0732	208.83815
b0733	19290.09
b0734	16992.34
b0735	8805.069
b0736	2638.0085
b0737	2474.142
b0738	1715.249
b0739	1709.4855
b0740	16965.71
b0741	31945.69
b0742	18851.46
b0750	2575.296
b0751	1305.006
b0752	1196.3975
b0753	738.8472
b0754	11321.07
b0755	8412.9235
b0756	4699.681
b0757	7529.6445
b0758	1030.1895
b0759	1537.034
b0760	445.5294
b0761	2140.2945
b0762	6299.416
b0763	1300.1535
b0764	505.23675
b0765	1171.9285
b0766	2522.547
b0767	4096.012
b0768	191.5691
b0769	11.1984685
b0770	717.8063
b0771	1492.902
b0772	2906.945
b0773	3246.4305
b0774	3786.9035
b0775	2232.525
b0776	1510.955
b0777	8182.599
b0778	1648.2695
b0779	2599.305
b0780	1200.745
b0781	3081.601
b0782	4821.906
b0783	7423.8855
b0784	11251.615
b0785	10367.27
b0786	8042.2305
b0787	157.86305
b0788	304.8122
b0789	371.1819
b0790	310.4856
b0791	3095.2875
b0792	123.20125
b0793	4308.4685
b0794	498.0977
b0795	1500.883
b0796	576.08365
b0797	487.5363
b0798	328.3541
b0799	1306.0975
b0800	7899.3555
b0801	13953.34
b0802	1474.7155
b0803	511.1924
b0804	292.8753
b0805	1039.287
b0806	166.52115
b0807	321.3306
b0808	555.935
b0809	17592.83
b0810	4873.021
b0811	36507.645
b0812	7854.894
b0813	173.67775
b0814	27018.605
b0815	145.3499
b0816	56.13453
b0817	2092.244
b0818	980.13775
b0819	7000.719
b0820	1076.55295
b0821	396.22875
b0822	627.9458
b0823	111.74055
b0824	24.98181
b0825	283.0254
b0826	1019.07815
b0827	2707.5025
b0828	10616.33
b0829	3549.0265
b0830	4745.154
b0831	2058.451
b0832	1500.452
b0833	431.25875
b0834	68.833115
b0835	1737.127
b0836	409.9775
b0837	627.19545
b0838	2640.0515
b0839	2436.1975
b0840	1556.9115
b0841	5074.0805
b0842	176.64405
b0843	338.79475
b0844	963.65025
b0845	398.4288
b0846	220.97465
b0847	508.12025
b0848	532.673
b0849	656.4729
b0850	9362.3935
b0851	2401.811
b0852	1471.46
b0853	6799.272
b0854	3290.205
b0855	2000.7485
b0856	547.0931
b0857	723.04075
b0858	396.6074
b0859	433.23925
b0860	6263.3675
b0861	885.719
b0862	1812.198
b0863	7961.6385
b0864	11651.835
b0865	3656.7845
b0866	808.4117
b0867	2290.965
b0868	503.9989
b0869	603.22695
b0870	2952.485
b0871	1066.1145
b0872	682.93175
b0873	32.778045
b0874	1087.82855
b0875	330.15005
b0876	658.3425
b0877	2475.3885
b0878	2495.6635
b0879	1022.941
b0880	103100.97
b0881	2213.76
b0882	6132.7405
b0884	1814.8665
b0885	765.32515
b0886	969.84795
b0887	1096.672
b0888	3635.9105
b0889	6935.9605
b0890	2833.781
b0891	1639.4615
b0892	1922.143
b0893	3193.5695
b0894	94.10216
b0895	88.66264
b0896	117.3163
b0897	2713.612
b0898	886.23595
b0899	63.263695
b0900	89.65072
b0901	692.3133
b0902	1658.813
b0903	21163.07
b0904	5944.1575
b0905	1105.8941
b0906	345.58905
b0907	11054.384
b0908	7399.6635
b0909	153.3541
b0910	14034.46
b0911	33055.16
b0912	16326.375
b0913	68.430065
b0914	1602.2835
b0915	490.4898
b0916	189.51725
b0917	2407.211
b0918	4425.1605
b0919	112.7396
b0920	278.6561
b0921	5999.6625
b0922	1814.333
b0923	2099.111
b0924	2208.865
b0925	742.5881
b0926	15802.105
b0927	5339.897
b0928	20965.85
b0929	129887.3
b0930	5530.74
b0931	2024.8615
b0932	7081.0765
b0933	123.9304
b0934	521.17235
b0935	197.4955
b0936	237.55605
b0937	391.0842
b0938	663.9433
b0939	105.188655
b0940	41.42617
b0941	161.20685
b0942	52.135665
b0943	112.2247
b0944	1578.274
b0945	8212.528
b0946	4414.4945
b0947	956.10205
b0948	535.17525
b0949	1464.029
b0950	223.3933
b0951	2576.672
b0952	794.19975
b0953	94583.87
b0954	31329.37
b0955	1436.868
b0956	972.06285
b0957	175477.35
b0958	3246.9465
b0959	104.75175
b0960	186.6693
b0961	316.977
b0962	484.32555
b0963	10120.4775
b0964	163.2835
b0965	3443.395
b0966	14365.67
b0967	1214.0825
b0968	5122.6055
b0969	2447.5605
b0970	27933.905
b0972	203.4781
b0973	94.878575
b0974	38.43649
b0975	75.394925
b0976	136.9923
b0977	76.51488
b0978	211.55465
b0979	112.14485
b0980	465.09445
b0981	606.8936
b0982	370.05345
b0983	150.897
b0984	54177.59
b0985	59.941055
b0986	17.85262
b0987	15443.65
b0988	1021.95125
b0989	15.23302
b0990	109.17375
b0991	410.8753
b0992	70.72236
b0993	10193.258
b0994	43.32539
b0995	592.05775
b0996	115.04505
b0997	136.1582
b0998	61.28415
b0999	2704.6535
b1000	1205.513
b1001	22.931155
b1002	7786.254
b1003	10191.2195
b1004	4269.806
b1005	154.45055
b1006	140.3202
b1007	183.7765
b1008	102.39811
b1009	63.861925
b1010	92.53905
b1011	656.7861
b1012	42.70246
b1013	389.68285
b1014	1273.1325
b1015	1428.2605
b1017	1426.526
b1018	2653.4655
b1019	1050.61445
b1020	1988.3915
b1021	178.5512
b1022	121.3852
b1023	12.90135
b1024	137.9604
b1025	169.33805
b1028	47.48804
b1029	42.86708
b1030	58.48976
b1031	51.46771
b1033	3304.044
b1034	2219.0055
b1035	5097.629
b1036	525.8173
b1037	904.3274
b1038	550.3072
b1039	269.53465
b1040	407.33075
b1041	168.76055
b1042	413.1044
b1043	65.75984
b1044	122.25525
b1045	2880.3235
b1046	115.03755
b1047	487.56665
b1048	3709.9725
b1049	2413.251
b1050	213.6465
b1051	15631.825
b1053	37.049435
b1054	2396.8505
b1055	4504.8075
b1056	2474.234
b1057	902.54205
b1059	7534.7595
b1060	1051.9584
b1061	4616.1675
b1062	13961.655
b1063	1851.435
b1064	5748.683
b1065	549.95635
b1066	2541.853
b1067	886.78435
b1068	4229.6215
b1069	434.2675
b1070	161.64035
b1071	982.33175
b1072	1267.0735
b1073	909.1559
b1074	1747.3425
b1075	1010.7133
b1076	948.52955
b1077	1720.209
b1078	904.4213
b1079	142.51085
b1080	404.316
b1081	53.44834
b1082	366.5337
b1083	226.75135
b1084	3775.6335
b1085	134.209125
b1086	2551.618
b1087	1815.0945
b1088	37352.07
b1089	96977.1
b1090	2281.43
b1091	13216.33
b1092	16124.185
b1093	13934.35
b1094	102810.26
b1095	2812.0355
b1096	452.36305
b1097	686.71385
b1098	2041.093
b1099	1924.206
b1100	667.76415
b1101	3072.8335
b1102	231.3102
b1103	10438.01
b1104	3317.5855
b1105	20845.785
b1106	4934.268
b1107	1917.4965
b1108	9554.3915
b1109	4476.286
b1110	765.4998
b1111	1054.3365
b1112	375.3228
b1113	1898.913
b1114	861.1749
b1115	31.42741
b1116	1654.361
b1117	6298.66
b1118	1970.3475
b1119	4035.3115
b1120	3850.6055
b1121	19.587225
b1122	165.4868
b1123	3297.574
b1124	1974.2215
b1125	1631.3315
b1126	5333.053
b1127	547.6451
b1128	1834.2455
b1129	924.2969
b1130	3271.1875
b1131	9275.194
b1132	13882.805
b1133	12283.19
b1134	1576.4635
b1135	634.03545
b1136	69427.33
b1137	100.88704
b1138	396.4166
b1139	803.2733
b1140	93.11702
b1141	1781.018
b1142	37.416265
b1143	2987.817
b1144	276.059
b1145	350.3429
b1146	92.942495
b1147	142.8057
b1148	553.87515
b1149	320.93775
b1150	1201.4852
b1151	222.5316
b1152	76.13472
b1153	67.874865
b1154	61.83373
b1155	403.91635
b1156	135.336505
b1157	33.74827
b1158	12.984857
b1159	25.302615
b1160	2.6713255
b1161	57.805165
b1162	3072.6465
b1163	287.94665
b1164	767.1504
b1165	529.6013
b1166	526.62425
b1167	186.83605
b1168	2.797615
b1169	93.83136
b1170	451.5762
b1171	1525.71
b1172	11465.46
b1173	147.16845
b1174	22013.52
b1175	7113.352
b1176	2815.6765
b1177	4426.8935
b1178	2020.7225
b1179	8720.9285
b1180	2925.9915
b1181	1158.014
b1182	231.81905
b1183	289.87735
b1184	176.5569
b1185	1331.6895
b1186	1568.916
b1187	4573.25
b1188	1827.71
b1189	7955.1025
b1190	5323.2755
b1191	2048.14365
b1192	1065.439
b1193	7486.231
b1194	163.9096
b1195	158.7789
b1196	22.37753
b1197	1938.005
b1198	410.49525
b1199	383.42085
b1200	3161.2845
b1201	150.80835
b1202	81.963105
b1203	881.10435
b1204	4759.5825
b1205	2800.262
b1206	1242.133
b1207	30014.075
b1208	1776.457
b1209	2618.4
b1210	820.39525
b1211	778.60355
b1212	777.26275
b1213	1058.595
b1214	10991.35
b1215	16430.465
b1216	3443.451
b1217	1240.437
b1218	732.5753
b1219	2029.2375
b1220	335.10785
b1221	2092.38
b1222	3302.706
b1223	172.2795
b1224	229.28305
b1225	981.0062
b1226	591.90915
b1227	96.265635
b1228	25.604385
b1232	5675.3505
b1233	2464.077
b1234	1748.406
b1235	629.97435
b1236	8591.545
b1237	14732.26
b1238	778.961
b1239	11.2236555
b1240	991.2606
b1241	2227.148
b1242	95.18483
b1243	40355.015
b1244	5718.1375
b1245	1963.6865
b1246	9534.3675
b1247	1584.976
b1248	3885.6595
b1249	1570.201
b1250	698.90515
b1251	1792.114
b1252	6161.916
b1253	2111.118
b1254	6221.0455
b1255	6541.1655
b1256	831.4911
b1257	368.1452
b1258	522.12565
b1259	244.03835
b1260	9314.7665
b1261	18920.175
b1262	31910.03
b1263	6242.5545
b1264	5810.417
b1266	1457.3325
b1267	1302.8795
b1268	46.56832
b1269	3286.73
b1270	620.17165
b1271	2935.136
b1272	1467.592
b1273	2818.6035
b1274	1556.8195
b1275	1538.815
b1276	5698.734
b1277	3238.3335
b1278	558.30865
b1279	4429.111
b1280	3458.983
b1281	5759.0845
b1282	4843.387
b1283	3840.0715
b1284	5977.181
b1285	355.8655
b1286	14502.01
b1287	9681.6065
b1288	33754.795
b1289	1165.191
b1290	227.76945
b1291	517.90725
b1292	306.9525
b1293	683.6032
b1294	2683.8635
b1295	593.39945
b1296	443.21235
b1297	1959.458
b1298	774.05305
b1299	1592.9345
b1300	703.2574
b1301	401.5457
b1302	1436.9705
b1303	514.32075
b1304	1699.6845
b1305	508.4456
b1306	1003.2753
b1307	1483.8385
b1308	9798.41
b1309	18.457305
b1310	82.693005
b1311	21.523245
b1312	10.5959965
b1313	940.2668
b1314	52.320465
b1315	175.8979
b1316	53.87457
b1317	38.489305
b1318	26.72533
b1319	2.352198
b1320	486.57935
b1321	1416.656
b1322	416.9183
b1323	3757.0875
b1324	33049.215
b1325	3275.467
b1326	541.14255
b1327	124.63925
b1328	472.80015
b1329	182.64365
b1330	1096.88845
b1332	3910.4525
b1333	10196.502
b1334	26207.28
b1335	533.64445
b1336	14.221185
b1337	35.045035
b1338	345.0005
b1339	1158.421
b1340	1469.3265
b1341	979.9001
b1342	658.763
b1343	441.9663
b1344	1697.151
b1345	193.6717
b1346	563.27575
b1347	198.23655
b1348	1447.061
b1349	82.02882
b1350	2568.4485
b1351	25.256605
b1352	22.202355
b1353	139.917
b1354	53.602585
b1355	44.585085
b1356	1374.787
b1357	190.8501
b1358	159.058
b1359	44.643585
b1360	400.36385
b1361	206.0906
b1362	69.5938
b1363	70.457505
b1364	482.1702
b1365	294.88725
b1366	115.4804
b1367	10.56608
b1368	37.925335
b1369	108.195095
b1370	50444.47
b1371	1444.945
b1372	16.893645
b1373	136.75885
b1374	218.52475
b1375	237.7134
b1376	7796.714
b1377	28.65535
b1378	1075.57
b1379	2658.2905
b1380	13277.895
b1381	430.87925
b1382	338.18695
b1383	388.64405
b1384	666.65595
b1385	225.61715
b1386	65.954365
b1387	10.96786
b1388	111.2802
b1389	130.27865
b1390	126.52235
b1391	244.96745
b1392	181.6142
b1393	337.6409
b1394	94.283435
b1395	118.28675
b1396	62.139755
b1397	985.2319
b1398	302.27925
b1399	402.32695
b1400	554.88415
b1401	469.495
b1405	335.61365
b1406	430.97045
b1407	66.99135
b1408	7.0217325
b1409	276.67485
b1410	261.0051
b1411	349.99755
b1412	7144.1255
b1413	382.0358
b1414	2036.301
b1415	18475.645
b1416	1979.728
b1417	3748.2995
b1418	2460.3565
b1419	697.1282
b1420	21970.455
b1421	292.4985
b1422	2359.779
b1423	434.37765
b1424	787.6738
b1425	54.13457
b1426	690.32195
b1427	1404.887
b1428	806.19005
b1429	686.3363
b1430	3656.2175
b1431	1382.1745
b1432	890.8402
b1433	134.74175
b1434	963.5969
b1435	2748.539
b1436	788.96585
b1437	17.41814
b1438	1187.848
b1439	152.91675
b1440	775.1255
b1441	416.05855
b1442	501.69285
b1443	618.41985
b1444	3797.3775
b1445	370.82535
b1446	2957.5205
b1447	670.1603
b1448	3365.9805
b1449	2368.974
b1450	223.3631
b1451	504.09765
b1452	14756.295
b1453	183.0792
b1454	98.6292
b1455	16.53785
b1456	143.83725
b1457	128.02625
b1458	160.9767
b1459	751.3208
b1460	33.55924
b1461	1552.04
b1462	72.42584
b1463	400.88555
b1464	880.3168
b1465	153.92055
b1466	231.66935
b1467	233.0107
b1468	249.46615
b1469	75.93611
b1470	64.991815
b1471	17.4070065
b1472	22.98945
b1473	323.78235
b1474	283.3339
b1475	44.47273
b1476	71.31802
b1477	1040.1984
b1478	4075.384
b1479	12177.73
b1481	250.4067
b1482	5187.9415
b1483	80.86496
b1484	212.237
b1485	336.0812
b1486	171.50285
b1487	317.51305
b1488	485.5984
b1489	239.84885
b1490	1019.38175
b1491	1391.4175
b1492	678.11335
b1493	834.737
b1494	24.5908
b1495	216.92575
b1496	365.31175
b1497	40.797315
b1498	399.16275
b1499	129.128275
b1500	6.1118585
b1501	363.965
b1502	34.586235
b1503	86.60277
b1504	19.19186
b1505	569.9023
b1506	20.577095
b1507	450.9374
b1508	242.052
b1509	374.76515
b1510	559.5843
b1511	1906.3665
b1512	245.77415
b1513	421.42325
b1514	78.993535
b1515	127.07855
b1516	741.36615
b1517	859.25275
b1518	851.04575
b1519	2841.263
b1520	187.85905
b1521	45.69493
b1522	57.769455
b1523	950.7895
b1524	1198.582
b1525	837.0279
b1526	8077.9385
b1527	60.410225
b1528	222.40685
b1529	80.13464
b1530	2701.1735
b1531	1575.1195
b1532	561.74785
b1533	2342.344
b1534	674.6142
b1535	395.09645
b1536	617.7211
b1537	214.27075
b1538	2478.671
b1539	6506.2955
b1540	1866.027
b1541	797.33325
b1542	23.24719
b1543	44.765685
b1547	21.43184
b1549	6.6489975
b1550	141.4627
b1551	12.6234805
b1552	48.974655
b1553	82.561145
b1554	98.891645
b1555	71.808005
b1556	118.878265
b1557	275.72335
b1558	60.13074
b1559	453.9532
b1560	28.26636
b1561	1806.91
b1562	5366.1785
b1563	1488.435
b1564	2854.5555
b1565	19.61672
b1566	91.001015
b1567	685.9693
b1568	634.0411
b1569	20.01544
b1570	1334.324
b1571	285.17245
b1572	48.96782
b1573	289.5167
b1575	17.393665
b1576	44.58269
b1577	109.45205
b1579	43.46851
b1580	58.58095
b1581	1699.4205
b1582	140.283
b1583	17990.475
b1584	2277.301
b1585	242.26545
b1586	2354.11
b1587	25.24316
b1588	101.566135
b1589	234.1645
b1590	165.7344
b1591	1991.427
b1592	109.01753
b1593	387.5078
b1594	604.44235
b1595	1235.79
b1596	577.44485
b1597	546.67365
b1598	440.634
b1599	207.0341
b1600	783.39895
b1601	227.427
b1602	8494.864
b1603	10580.039
b1604	8683.2225
b1605	505.3838
b1606	478.92925
b1607	1477.202
b1608	1848.1165
b1609	862.93365
b1610	3071.933
b1611	2905.4875
b1612	16429.845
b1613	8312.355
b1614	1848.6145
b1615	2752.5325
b1616	5.0210145
b1617	319.33445
b1618	1241.8915
b1619	4959.008
b1620	233.42875
b1621	1871.3815
b1622	785.0475
b1623	730.85965
b1624	4462.5555
b1625	242.2285
b1626	1044.85695
b1627	3211.294
b1628	879.42565
b1629	1301.428
b1630	1188.193
b1631	1951.2905
b1632	3246.4435
b1633	63.98783
b1634	144.15915
b1635	3012.065
b1636	3214.0945
b1637	4029.497
b1638	9505.7435
b1639	412.1895
b1640	1190.613
b1641	35811.8
b1642	7423.455
b1643	108.32275
b1644	44.5991
b1645	43.11051
b1646	3052.419
b1647	5680.012
b1648	1729.59975
b1649	499.1701
b1650	1915.392
b1651	7364.865
b1652	647.10515
b1653	2127.697
b1654	20039.065
b1655	2189.175
b1656	5287.086
b1657	211.68995
b1658	6685.8645
b1659	294.2114
b1660	204.4616
b1661	28444.52
b1662	1190.7815
b1663	3460.612
b1664	2605.551
b1667	10380.37
b1668	963.2264
b1669	43.46221
b1670	202.5281
b1671	128.70845
b1672	54.89839
b1673	44.178505
b1674	246.0912
b1675	93.652315
b1676	5792.9595
b1677	75156.06
b1678	1410.9765
b1679	1170.7135
b1680	3451.416
b1681	3563.872
b1682	3245.2095
b1683	4940.239
b1684	2485.3445
b1685	1076.163
b1686	2345.44
b1687	6801.4025
b1688	957.9874
b1689	49.70606
b1690	29.48198
b1691	8.196444
b1692	59.57571
b1693	4232.639
b1694	27.752525
b1695	80.40287
b1696	190.2895
b1697	248.58745
b1698	89.18416
b1699	188.3592
b1700	137.303755
b1701	1113.5794
b1702	41098.115
b1703	1917.1185
b1704	3328.575
b1705	163.0021
b1706	6907.4045
b1707	668.779
b1708	3463.0075
b1709	2107.914
b1710	4611.426
b1711	555.856
b1712	12035.115
b1713	9848.453
b1714	35877.76
b1716	57145.475
b1717	82753.885
b1718	33454.805
b1719	22313.86
b1720	24.965455
b1721	6.5411705
b1722	176.79765
b1723	5788.764
b1724	2129.6575
b1725	1461.816
b1726	427.36895
b1727	5940.796
b1728	34.62338
b1729	8139.85
b1730	16.18626
b1731	964.1663
b1732	2068.194
b1733	1171.5055
b1734	194.90275
b1735	268.92335
b1736	708.1764
b1737	209.16095
b1738	499.73045
b1739	3181.709
b1740	16290.225
b1741	123.4632
b1742	35.36073
b1743	1257.2345
b1744	90.031745
b1745	446.69205
b1746	151.49995
b1747	556.89565
b1748	201.6436
b1749	2189.3075
b1750	74.49152
b1751	137.9065
b1752	1236.6005
b1753	635.93535
b1754	845.629
b1755	321.86645
b1756	247.64015
b1757	1456.227
b1758	4096.4075
b1759	401.6876
b1760	245.6147
b1761	32786.19
b1762	84.49102
b1763	2194.2185
b1764	4718.616
b1765	16317.325
b1766	645.3113
b1767	2842.684
b1768	1604.5975
b1769	115.7329
b1770	418.95315
b1771	160.6833
b1772	97.372915
b1773	52.31938
b1774	48.77583
b1775	75.99709
b1776	136.0416
b1777	6226.8015
b1778	15267.815
b1779	105115.2
b1780	3864.759
b1781	373.60425
b1782	18996.78
b1783	3115.322
b1784	166.0062
b1785	49.571505
b1786	253.748
b1787	2005.183
b1788	26.270625
b1789	481.55275
b1790	560.0335
b1791	88.50712
b1792	645.8397
b1793	452.5049
b1794	955.95575
b1795	4153.043
b1796	5.7240535
b1797	18.67047
b1798	336.4075
b1799	836.10005
b1800	229.0826
b1801	10.193722
b1802	90.569525
b1803	359.45935
b1804	382.41925
b1805	538.39055
b1806	1426.7125
b1807	1817.445
b1808	367.94775
b1809	9166.14
b1810	742.5907
b1811	2026.79
b1812	464.757
b1813	1714.2515
b1814	1251.8535
b1815	80.339285
b1816	409.87765
b1817	7761.592
b1818	6669.67
b1819	6655.073
b1820	162.1201
b1821	197.3748
b1822	349.0859
b1823	77351.575
b1825	485.6553
b1827	2354.81
b1828	133.36825
b1829	15274.81
b1830	6479.6685
b1832	2730.8935
b1833	483.977
b1834	460.1746
b1835	399.22375
b1836	3499.402
b1837	1368.8265
b1838	59.65202
b1839	2779.2295
b1840	3447.8
b1841	6205.093
b1842	708.88945
b1843	3701.659
b1844	856.20985
b1845	432.2188
b1846	2572.0155
b1847	5306.879
b1848	1683.427
b1849	11000.285
b1850	6386.1985
b1851	318.2114
b1852	4341.1095
b1853	3372.1825
b1854	12044.215
b1855	3278.504
b1856	690.4199
b1857	2786.791
b1858	893.8507
b1859	929.51925
b1860	812.45695
b1861	605.49425
b1862	59.62157
b1863	4097.646
b1864	14041.78
b1865	3253.9795
b1866	10909.67
b1867	1989.015
b1868	157.10405
b1869	1281.624
b1870	2144.697
b1871	1335.9965
b1872	315.9439
b1873	64.363495
b1874	544.97405
b1875	1193.6915
b1876	5441.817
b1877	55.07144
b1878	28.893335
b1879	215.54465
b1880	77.5333
b1881	5422.6465
b1882	71.110395
b1883	16.596995
b1884	26.530355
b1885	12.889625
b1886	64.11589
b1887	259.5994
b1888	122.06385
b1889	39.223205
b1890	35.90402
b1891	556.4744
b1892	598.2735
b1895	248.6347
b1896	1743.737
b1897	5561.3805
b1898	144.6218
b1899	129.0291
b1900	181.40145
b1901	336.0564
b1902	1137.365
b1903	82.11696
b1904	135.9012
b1905	1449.2605
b1906	19.9534
b1907	457.5547
b1908	1928.1675
b1912	2163.8565
b1913	899.0597
b1914	1004.75795
b1915	555.35675
b1916	786.60775
b1917	2451.511
b1918	1524.798
b1919	7597.5165
b1920	30710.84
b1921	252.93815
b1922	588.6865
b1923	505.86755
b1924	256.5493
b1925	82.39516
b1926	106.404875
b1927	1492.7305
b1928	2047.5985
b1929	4817.17
b1930	15431.53
b1931	253.29805
b1932	200.348
b1933	53.763635
b1934	2.352198
b1935	6.329151
b1936	21.40176
b1937	87.722095
b1938	113.1256
b1939	216.57365
b1940	205.17255
b1941	4508.3605
b1942	95.27464
b1943	524.75175
b1944	1038.1621
b1945	638.38885
b1946	259.39085
b1947	91.64022
b1948	40.536775
b1949	150.81585
b1950	3.7868335
b1951	974.15035
b1952	1022.0313
b1953	498.7064
b1955	740.8272
b1956	108.0329
b1957	6521.949
b1958	1372.081
b1959	129.47065
b1960	849.77755
b1961	2519.548
b1962	932.9045
b1963	104.006225
b1964	459.2915
b1965	136.99725
b1966	185.4701
b1967	5705.257
b1968	144.65425
b1969	657.50635
b1970	687.59755
b1971	559.3064
b1972	130.1554
b1973	132.671145
b1974	143.65635
b1976	2009.944
b1978	21.605665
b1979	124.50585
b1980	6.107976
b1981	806.43445
b1982	3131.7775
b1983	2089.8775
b1985	208.2752
b1987	14500.2
b1988	186.1274
b1990	569.38745
b1991	2328.8595
b1992	1925.148
b1993	1202.082
b1994	30848.35
b1995	60.32626
b1997	5447.365
b1998	506.72145
b1999	306.7157
b2000	11485.99
b2001	1037.7425
b2002	34.02747
b2003	6.9312065
b2004	28.45033
b2005	20.369255
b2006	65.003985
b2007	16909.305
b2008	1443.642
b2009	1844.8245
b2010	443.36075
b2011	1193.7355
b2012	42830.365
b2013	4989.83
b2014	3472.595
b2015	331.75895
b2016	2222.902
b2017	3663.906
b2019	10466.79
b2020	12775.16
b2021	6811.6965
b2022	6412.613
b2023	13286.185
b2024	3730.6625
b2025	8328.63
b2026	4771.574
b2027	5288.313
b2028	788.80425
b2029	13239.65
b2031	4693.297
b2032	3659.2515
b2033	11985.0
b2034	2553.532
b2035	1794.7005
b2036	2720.08
b2037	1773.3835
b2038	1116.432
b2039	6722.352
b2040	8032.1545
b2041	6655.7445
b2042	16684.435
b2043	300.06
b2044	271.32795
b2045	79.988435
b2046	26.054085
b2047	31.601815
b2048	92.911545
b2049	54.56096
b2050	211.74735
b2051	59.71947
b2052	392.93315
b2053	786.9908
b2054	41.19406
b2055	50.73322
b2056	73.209175
b2057	120.53395
b2058	163.1042
b2059	40.87675
b2060	82.84292
b2061	808.11445
b2062	114.89755
b2063	777.48855
b2064	354.912
b2065	8161.873
b2066	2346.644
b2067	930.2838
b2068	356.0918
b2069	259.3117
b2070	713.33635
b2071	41.334765
b2072	25.70022
b2073	1969.68465
b2074	283.07575
b2075	242.2181
b2076	175.92665
b2077	741.3058
b2078	342.66615
b2079	3695.5495
b2080	3321.488
b2081	1552.3935
b2082	1127.65145
b2084	159.40825
b2085	132.98095
b2086	277.8068
b2087	6.160361
b2090	9531.2365
b2091	42487.22
b2092	99364.75
[truncated: 2,210 more rows]
