# Supplementary material for: Assessment of transcriptomic constraint-based methods for central carbon flux inference
Source: PLoS One. 2020 Sep 9;15(9):e0238689. doi: 10.1371/journal.pone.0238689 (PMC7480874; doi:10.1371/journal.pone.0238689)
Supplement: S1 Dataset — The genome-scale metabolic model of E. coli iJO1366 [18]. Individual models in SBML format (.xml) with set constraints used AC, DC, etc. are included. Transcriptomic data (.csv) study by Gerosa et al. [17]. Predicted fluxes generated using these data. MATLAB scripts used for calculating correlations (.m). (GZ) [file pone.0238689.s001.gz › Ecoli_model_and_data/expression/expo_glucose.csv]

b0002	27655.63
b0003	26225.485
b0004	42232.83
b0005	1419.7515
b0006	2141.0385
b0007	119.44085
b0008	7210.246
b0009	2453.312
b0010	279.86345
b0011	106.5603
b0012	10.868225
b0013	53.27371
b0014	44596.79
b0015	5732.2905
b0017	30.204925
b0018	578.04065
b0019	1292.8095
b0020	820.97195
b0021	1890.472
b0023	31366.035
b0024	216.83095
b0025	10549.965
b0026	16218.8
b0027	21728.57
b0028	9729.6895
b0029	9646.355
b0030	908.4101
b0031	13195.425
b0032	29731.36
b0033	43451.105
b0034	1872.1545
b0035	121.984155
b0036	102.013135
b0037	242.46725
b0038	230.02725
b0039	419.70295
b0040	112.57805
b0041	82.75872
b0042	67.408395
b0043	173.1247
b0044	68.24253
b0045	232.9982
b0046	628.31435
b0047	699.094
b0048	3025.5145
b0049	1417.099
b0050	1775.0505
b0051	8776.311
b0052	13224.795
b0053	15777.12
b0054	7114.491
b0055	1580.806
b0056	2232.6435
b0057	1872.4905
b0058	2102.055
b0059	1810.749
b0060	152.19445
b0061	914.7459
b0062	27.358825
b0063	10.868225
b0064	861.93385
b0065	492.0265
b0066	203.7425
b0067	1048.5663
b0068	874.2182
b0069	748.01305
b0070	245.1334
b0071	16161.035
b0072	32618.4
b0073	43071.56
b0074	25073.95
b0076	99.612095
b0077	4146.472
b0078	10549.375
b0080	4003.561
b0081	11951.8
b0082	7545.923
b0083	4597.5055
b0084	1014.6555
b0085	5077.4945
b0086	7301.181
b0087	2234.143
b0088	6891.3505
b0089	3176.633
b0090	4570.6355
b0091	4524.2485
b0092	10487.275
b0093	7688.407
b0094	18617.295
b0095	28922.595
b0096	25060.625
b0097	13327.785
b0098	3147.865
b0099	831.8883
b0101	5011.2445
b0102	3834.1865
b0103	2586.637
b0104	14323.9
b0106	74.143625
b0107	184.6578
b0108	24.71301
b0109	3110.92
b0110	3927.9975
b0111	1728.7565
b0112	7005.4715
b0113	11117.895
b0114	42018.46
b0115	54105.145
b0116	50866.325
b0117	59.89138
b0118	9993.27
b0119	2573.1165
b0120	24970.57
b0121	36054.67
b0122	2130.3865
b0123	6613.489
b0124	2920.5415
b0125	9500.7425
b0126	57122.6
b0127	3397.8185
b0128	1018.3955
b0129	327.9052
b0130	60.94301
b0131	54669.085
b0132	978.80115
b0133	16737.835
b0134	9449.5805
b0135	90.57829
b0136	132.57415
b0137	372.97705
b0138	168.89415
b0139	177.43935
b0140	27.036315
b0141	34.616925
b0142	571.73815
b0143	12074.37
b0144	698.71685
b0145	12717.975
b0146	6678.525
b0147	1270.7375
b0148	1029.761
b0149	1909.6235
b0150	4535.538
b0151	3242.7475
b0152	1038.614
b0153	1291.688
b0154	16613.355
b0155	1646.545
b0156	13201.03
b0157	325.2504
b0158	1190.3695
b0159	12284.26
b0160	973.8383
b0161	5276.974
b0162	263.6169
b0163	2152.005
b0164	1232.563
b0166	11717.75
b0167	3039.5865
b0168	9318.6295
b0169	111033.8
b0170	58202.41
b0171	13261.57
b0172	21542.61
b0173	1321.953
b0174	7514.5895
b0175	5092.915
b0176	8729.431
b0177	27029.485
b0178	59373.28
b0179	14709.075
b0180	36182.285
b0181	5713.158
b0182	2569.7865
b0183	3653.2655
b0184	6723.3995
b0185	6808.0075
b0186	2669.7065
b0187	1697.1065
b0188	2666.5755
b0189	3329.02
b0190	2208.825
b0191	3091.2735
b0192	3813.69
b0193	44.99009
b0194	1419.2595
b0195	3101.1895
b0196	7024.434
b0197	13407.44
b0198	19945.895
b0199	8700.4755
b0200	6511.1395
b0207	755.8819
b0208	446.45355
b0209	4549.892
b0210	676.50725
b0211	3232.5835
b0212	4497.9245
b0213	474.01185
b0214	3531.9465
b0215	2867.571
b0217	106.32683
b0218	14.575895
b0219	3806.7105
b0220	5910.273
b0221	595.85255
b0222	12643.74
b0223	11648.845
b0224	7796.54
b0225	1143.91785
b0226	16206.56
b0227	119.0841
b0228	758.7467
b0229	11.911165
b0230	43.964295
b0231	1230.9455
b0232	1199.8825
b0233	346.56015
b0234	381.7219
b0235	34.112935
b0236	497.88055
b0237	12717.79
b0238	3426.408
b0239	2550.1745
b0240	20284.835
b0241	95.017795
b0242	4241.7675
b0243	4858.6135
b0245	11.71941
b0246	72.21879
b0247	61.97972
b0248	1646.333
b0249	54.700275
b0250	624.044
b0251	884.6219
b0252	176.3926
b0253	390.9088
b0254	175.7919
b0255	3152.324
b0256	4598.956
b0257	1744.276
b0258	261.16665
b0260	1329.189
b0261	2419.43
b0262	77.37365
b0263	86.89594
b0265	2963.9675
b0266	1636.6915
b0267	98.763685
b0268	565.5508
b0269	212.48235
b0270	401.5756
b0271	860.56795
b0272	6774.442
b0273	32462.17
b0276	257.9711
b0277	136.32745
b0278	342.16035
b0279	48.74132
b0280	8981.0025
b0281	3511.767
b0282	144.74345
b0283	396.7538
b0284	362.9622
b0285	353.32195
b0286	241.74805
b0287	17698.86
b0288	274.6113
b0289	130.9187
b0290	331.0254
b0291	85.886805
b0292	253.6938
b0293	202.57645
b0294	409.4679
b0295	113.960495
b0296	102.477915
b0297	8569.886
b0298	2529.761
b0299	2639.321
b0300	336.52285
b0301	114.048205
b0302	70.35558
b0303	199.86185
b0304	84.67165
b0305	45.60827
b0306	5242.391
b0307	278.3825
b0308	747.78055
b0309	10.868225
b0310	41.9239
b0311	1561.3575
b0312	4071.7325
b0313	5872.465
b0314	1843.211
b0315	209.2444
b0316	153.069135
b0317	249.57345
b0318	183.68295
b0319	172.4865
b0320	164.5827
b0321	184.5939
b0322	1827.1535
b0323	402.05745
b0324	1366.891
b0325	2469.4615
b0326	27.90058
b0327	56.152045
b0328	82.551845
b0329	14035.005
b0330	979.5806
b0331	52.263885
b0332	123.56145
b0333	30.451555
b0334	73.953875
b0335	220.90435
b0336	12441.625
b0337	32734.65
b0338	1035.897
b0339	116.6589
b0340	317.764
b0341	309.17675
b0342	87.74668
b0343	192.5763
b0344	46.32764
b0345	2815.2145
b0346	737.6832
b0347	150.72215
b0348	98.39499
b0349	72.007535
b0350	1783.0925
b0351	1415.047
b0352	1042.30615
b0353	679.10645
b0354	2496.633
b0355	312.63085
b0356	3233.004
b0357	9048.476
b0358	156.25025
b0359	609.73495
b0361	4588.762
b0362	158.18605
b0363	91.887395
b0364	12.81212
b0365	740.9472
b0366	250.5254
b0367	58.424495
b0368	492.0969
b0369	2791.4245
b0370	17.060225
b0371	49.922465
b0374	138.4785
b0375	10.868225
b0376	4578.162
b0377	761.1456
b0378	1114.5625
b0379	93.50252
b0380	13163.22
b0381	1407.3765
b0382	2825.9725
b0383	180.421
b0384	2097.832
b0385	90.919365
b0386	2559.878
b0387	3142.588
b0388	6651.813
b0389	4643.073
b0390	638.4159
b0391	4392.546
b0392	269.09265
b0393	1063.5095
b0394	1301.349
b0395	672.4909
b0396	1600.6795
b0397	1077.4204
b0398	1473.281
b0399	1100.716
b0400	462.1731
b0401	2001.9085
b0402	197.88505
b0403	656.39585
b0404	2141.045
b0405	2799.2645
b0406	14311.565
b0407	38587.665
b0408	6545.24
b0409	5787.344
b0410	1622.0045
b0411	5861.426
b0412	165.66295
b0413	7394.84
b0414	5723.891
b0415	11777.89
b0416	8860.4515
b0417	3518.7865
b0418	3894.9405
b0419	5241.8025
b0420	11042.39
b0421	3209.663
b0422	11237.785
b0423	3610.5725
b0424	3619.044
b0425	4969.069
b0426	13586.13
b0427	354.23445
b0428	26225.455
b0429	33915.64
b0430	68450.215
b0431	94805.93
b0432	49179.615
b0433	667.0478
b0434	18677.26
b0435	10307.44
b0436	20422.81
b0437	19699.145
b0438	12186.945
b0439	9902.4575
b0440	28672.705
b0441	3189.468
b0442	305.84925
b0443	741.5655
b0444	1706.337
b0445	189.50735
b0446	431.9873
b0447	1043.796
b0448	162.808
b0449	201.92045
b0450	1894.269
b0451	2824.903
b0452	4177.819
b0453	4606.914
b0454	451.5466
b0456	116.57963
b0457	10726.8385
b0458	3871.0715
b0459	975.26055
b0460	7038.735
b0461	9671.407
b0462	8181.8655
b0463	11077.54
b0464	805.43625
b0465	1277.8405
b0466	2279.543
b0467	3435.4245
b0468	2314.494
b0469	16886.195
b0470	23383.75
b0471	22043.185
b0472	43990.985
b0473	7604.9545
b0474	28914.29
b0475	94.35819
b0476	57.026765
b0477	1975.9265
b0478	1711.0865
b0479	496.65805
b0480	1222.258
b0481	1927.299
b0482	789.21025
b0483	5416.7375
b0484	9178.3205
b0485	2033.467
b0486	832.31965
b0487	5519.6975
b0488	1229.3715
b0489	1591.866
b0490	1955.421
b0491	172.24255
b0492	10750.62
b0493	2730.8565
b0494	4067.4545
b0495	430.52545
b0496	947.8272
b0497	663.13465
b0498	8269.47
b0499	79.032385
b0500	203.48475
b0501	555.40675
b0502	521.66005
b0503	360.8309
b0504	30.62502
b0505	240.04645
b0506	2490.7445
b0507	732.77905
b0508	65.686375
b0509	90.209955
b0510	24.33158
b0511	112.53798
b0512	258.66285
b0513	99.18149
b0514	709.0615
b0515	4716.839
b0516	1219.663
b0517	2335.359
b0518	125.7001
b0519	253.78845
b0520	93.48206
b0521	90.181185
b0522	6553.8315
b0523	14905.56
b0524	2406.0465
b0525	36611.75
b0526	4261.209
b0527	99.110765
b0528	2542.668
b0529	9118.42
b0530	88.12913
b0531	10.868225
b0532	596.21225
b0533	29.757435
b0534	37.52052
b0535	10.868225
b0537	672.09155
b0538	85.56118
b0539	3008.9465
b0543	1131.0015
b0544	96.53926
b0545	152.251
b0546	9376.9915
b0547	20.856475
b0548	25.18754
b0549	3020.351
b0550	64.53126
b0551	5351.3525
b0553	33262.345
b0554	127.53145
b0555	141.34425
b0556	100.55862
b0556	660.40045
b0557	7293.569
b0558	14.059265
b0559	1104.893
b0560	141.2109
b0561	15.43833
b0562	51.72097
b0563	116.40418
b0564	1207.796
b0565	91904.08
b0566	105.482935
b0567	145.57385
b0568	399.1332
b0569	311.149
b0570	1961.031
b0571	14959.16
b0572	5902.546
b0573	51498.5
b0574	18396.09
b0575	2064.4015
b0576	765.80005
b0577	857.17025
b0578	8271.753
b0579	1370.9325
b0580	1123.464
b0581	439.1296
b0583	240.87725
b0584	3851.862
b0585	739.73475
b0586	1960.281
b0587	45.956995
b0588	835.79
b0589	1236.499
b0590	523.89515
b0591	1231.472
b0592	2153.86
b0593	10582.87
b0594	3143.356
b0595	4018.191
b0596	2367.0055
b0597	4173.134
b0598	5028.2505
b0599	2038.4015
b0600	5493.4525
b0601	137.8349
b0602	1035.94475
b0603	78.878515
b0604	1599.5125
b0605	142196.25
b0606	5325.3695
b0607	789.43045
b0608	382.64435
b0609	489.09665
b0610	4124.625
b0611	4502.12
b0612	74.916915
b0613	83.23688
b0614	115.40422
b0615	74.35398
b0616	43.60359
b0617	48.58733
b0618	10.868225
b0619	659.0362
b0620	1545.327
b0621	25.6197
b0622	42.50123
b0623	69428.565
b0624	1487.597
b0625	752.81725
b0626	832.8656
b0627	5456.2985
b0628	14346.17
b0629	260.6487
b0630	3173.555
b0631	1998.5105
b0632	12875.965
b0633	6843.1075
b0634	1441.6595
b0635	1364.503
b0636	10509.585
b0637	16930.085
b0638	555.1866
b0639	3611.3425
b0640	3356.6545
b0641	15409.805
b0642	11116.4225
b0643	6301.0045
b0644	68.32714
b0645	14.642075
b0646	1912.3465
b0647	87.602525
b0648	47.39257
b0649	167.44395
b0650	128.4954
b0651	3443.769
b0652	1257.1405
b0653	1297.1385
b0654	2034.482
b0655	15827.655
b0657	1944.7015
b0658	7075.884
b0659	14477.16
b0660	14846.735
b0661	8716.348
b0662	4614.2805
b0663	52.18151
b0671	143.8902
b0674	5455.0945
b0675	3127.9375
b0676	2436.713
b0677	3005.44
b0678	1243.149
b0679	1506.937
b0680	6724.911
b0681	41.427225
b0682	431.3252
b0683	11881.54
b0684	16343.635
b0685	2623.1225
b0686	1105.2284
b0687	9022.595
b0688	4758.5125
b0689	139.00425
b0690	381.44395
b0691	415.61505
b0692	172.25045
b0693	96.979355
b0694	1132.1029
b0695	2233.855
b0696	69.14929
b0697	137.44295
b0698	292.8509
b0699	924.10305
b0700	79.29736
b0701	737.98205
b0702	165.44345
b0703	692.3884
b0704	266.2175
b0705	1765.109
b0706	754.43865
b0707	2045.7535
b0708	1395.922
b0709	240.3825
b0710	19616.665
b0711	13370.11
b0712	6212.2615
b0713	4095.7045
b0714	1241.9695
b0715	91.29535
b0716	69.25798
b0717	47.314795
b0718	148.31225
b0719	1561.657
b0720	22685.31
b0721	48105.225
b0722	26210.53
b0723	25577.835
b0724	16302.26
b0725	3174.188
b0726	24055.035
b0727	31609.05
b0728	30333.495
b0729	25843.475
b0730	616.43565
b0731	13.56672
b0732	826.06795
b0733	15684.0
b0734	11369.2565
b0735	6496.101
b0736	6738.951
b0737	5289.2915
b0738	3986.5465
b0739	6345.345
b0740	43240.545
b0741	47252.415
b0742	39545.47
b0750	6535.336
b0751	3807.3225
b0752	1250.434
b0753	475.79585
b0754	40145.585
b0755	14389.845
b0756	9879.8425
b0757	11898.095
b0758	1771.6105
b0759	4178.9645
b0760	1216.542
b0761	3753.8205
b0762	5853.8025
b0763	1175.4515
b0764	661.65645
b0765	1096.2305
b0766	5334.539
b0767	7909.5265
b0768	194.071
b0769	19.86797
b0770	777.5719
b0771	748.35225
b0772	5787.916
b0773	3786.6595
b0774	7064.1245
b0775	5684.727
b0776	2513.037
b0777	8935.6265
b0778	3455.717
b0779	4213.434
b0780	1221.5175
b0781	5987.7285
b0782	9161.5035
b0783	12110.81
b0784	16368.735
b0785	12181.94
b0786	8299.1825
b0787	221.7691
b0788	2313.9565
b0789	951.66895
b0790	1765.3815
b0791	539.20835
b0792	300.0887
b0793	8412.509
b0794	1013.47635
b0795	1946.424
b0796	919.73055
b0797	1230.405
b0798	593.51435
b0799	1198.1265
b0800	7125.045
b0801	15092.725
b0802	3915.8735
b0803	1041.2175
b0804	568.1162
b0805	4594.92
b0806	445.87915
b0807	1056.68525
b0808	1605.8695
b0809	12690.55
b0810	7499.55
b0811	25683.325
b0812	21443.92
b0813	115.6203
b0814	53112.465
b0815	195.68995
b0816	89.26179
b0817	4185.9315
b0818	1333.181
b0819	8400.45
b0820	2234.361
b0821	967.5689
b0822	2710.6
b0823	90.04296
b0824	59.58199
b0825	661.7817
b0826	1024.75765
b0827	3708.012
b0828	10162.0345
b0829	9665.5735
b0830	6358.008
b0831	3148.85
b0832	1865.8535
b0833	1256.578
b0834	256.39955
b0835	3756.949
b0836	140.22735
b0837	909.6494
b0838	5480.652
b0839	2265.386
b0840	2029.1235
b0841	5665.477
b0842	350.4591
b0843	520.26635
b0844	1749.587
b0845	765.90235
b0846	270.4691
b0847	768.9893
b0848	435.59605
b0849	2097.408
b0850	13558.595
b0851	4263.439
b0852	2319.067
b0853	7745.756
b0854	5738.649
b0855	2027.879
b0856	878.1293
b0857	877.47725
b0858	677.49305
b0859	595.68135
b0860	7849.47
b0861	1939.268
b0862	2978.492
b0863	7090.456
b0864	13361.015
b0865	6131.1045
b0866	1704.764
b0867	3501.2705
b0868	676.17015
b0869	992.03025
b0870	3773.2275
b0871	3169.294
b0872	2525.4605
b0873	132.24885
b0874	637.5615
b0875	171.37795
b0876	355.4792
b0877	9333.747
b0878	2727.234
b0879	1153.054
b0880	19346.49
b0881	6230.8035
b0882	10853.92
b0884	8109.1645
b0885	1045.57995
b0886	1886.545
b0887	2254.541
b0888	6067.987
b0889	14285.745
b0890	5324.868
b0891	3941.2755
b0892	3688.924
b0893	9613.817
b0894	144.93535
b0895	158.3016
b0896	85.18352
b0897	3168.372
b0898	833.93715
b0899	39.73286
b0900	92.58834
b0901	965.6475
b0902	1913.5615
b0903	17225.95
b0904	7808.5075
b0905	2518.6725
b0906	1318.9675
b0907	23721.75
b0908	16741.215
b0909	406.04195
b0910	37660.08
b0911	83625.05
b0912	12626.22
b0913	71.448515
b0914	2063.8295
b0915	869.6714
b0916	234.34545
b0917	3569.6605
b0918	5552.899
b0919	177.314
b0920	542.80635
b0921	7982.2815
b0922	3857.702
b0923	4937.6905
b0924	4961.32
b0925	2031.781
b0926	34431.3
b0927	6983.5085
b0928	28080.325
b0929	171095.95
b0930	7020.827
b0931	3233.728
b0932	5481.9605
b0933	237.55435
b0934	365.04325
b0935	136.6469
b0936	115.9647
b0937	165.45255
b0938	506.03745
b0939	164.1461
b0940	246.59445
b0941	246.1533
b0942	167.9829
b0943	415.3681
b0944	5160.365
b0945	26011.895
b0946	2826.823
b0947	1347.386
b0948	1997.901
b0949	2873.884
b0950	467.60405
b0951	5405.4115
b0952	1318.1335
b0953	49242.175
b0954	14714.695
b0955	1363.78
b0956	416.9195
b0957	151127.2
b0958	2071.6155
b0959	132.49285
b0960	660.64485
b0961	1144.658
b0962	572.85965
b0963	10585.6395
b0964	293.2075
b0965	5507.483
b0966	7949.094
b0967	2764.9115
b0968	28192.24
b0969	1894.4215
b0970	35372.025
b0972	139.08715
b0973	71.436435
b0974	46.285585
b0975	151.3835
b0976	201.3355
b0977	106.4468
b0978	1023.1935
b0979	532.0057
b0980	1611.0615
b0981	427.5869
b0982	650.1387
b0983	356.03785
b0984	24470.185
b0985	116.63395
b0986	95.71581
b0987	4799.798
b0988	1621.7655
b0989	105.47718
b0990	209.52295
b0991	1286.9195
b0992	141.008
b0993	4088.1155
b0994	70.98912
b0995	803.26075
b0996	74.455405
b0997	158.363
b0998	68.807935
b0999	3626.2
b1000	1552.9
b1001	60.99184
b1002	1551.485
b1003	5159.627
b1004	10550.305
b1005	390.1952
b1006	290.5609
b1007	362.07595
b1008	183.17515
b1009	124.04345
b1010	119.157075
b1011	2413.9355
b1012	96.935575
b1013	660.40105
b1014	1137.6055
b1015	2451.686
b1017	3142.7345
b1018	7825.02
b1019	2398.8265
b1020	4057.343
b1021	286.5389
b1022	121.6631
b1023	17.45453
b1024	271.0763
b1025	248.21995
b1028	41.76599
b1029	35.828865
b1030	72.848195
b1031	96.89165
b1033	6477.084
b1034	3731.6165
b1035	6083.5225
b1036	1537.4165
b1037	2113.6605
b1038	4238.2155
b1039	2324.313
b1040	2295.002
b1041	354.5776
b1042	375.98435
b1043	161.61815
b1044	203.04395
b1045	4396.7405
b1046	173.4004
b1047	975.404
b1048	9346.246
b1049	2473.2165
b1050	177.3796
b1051	31193.27
b1053	94.920985
b1054	2646.772
b1055	6430.284
b1056	2879.479
b1057	711.09
b1059	5152.351
b1060	1272.0995
b1061	8879.021
b1062	17265.54
b1063	1888.44
b1064	11434.65
b1065	3250.2175
b1066	5320.5785
b1067	1717.9275
b1068	5327.5255
b1069	804.0664
b1070	260.88925
b1071	1316.4515
b1072	892.8605
b1073	1718.525
b1074	1508.8965
b1075	1061.95705
b1076	1028.2905
b1077	1716.089
b1078	2201.9785
b1079	107.282875
b1080	342.35415
b1081	187.1389
b1082	421.2727
b1083	311.33965
b1084	8909.5745
b1085	1202.16675
b1086	9525.271
b1087	1912.095
b1088	85176.395
b1089	107729.175
b1090	3862.61
b1091	24253.2
b1092	27526.53
b1093	31055.84
b1094	94814.62
b1095	4178.6215
b1096	971.71625
b1097	1902.4865
b1098	4817.1045
b1099	3064.4565
b1100	868.94405
b1101	11206.31
b1102	458.6093
b1103	11071.115
b1104	9191.46
b1105	17184.945
b1106	7694.4615
b1107	6081.8745
b1108	15759.615
b1109	4739.0215
b1110	301.3227
b1111	1678.705
b1112	1523.7265
b1113	1902.9725
b1114	950.10335
b1115	45.01382
b1116	4002.7085
b1117	4726.7705
b1118	2384.732
b1119	4433.6605
b1120	3862.5635
b1121	57.011465
b1122	146.6677
b1123	4046.8905
b1124	6808.481
b1125	3367.239
b1126	11551.08
b1127	1193.8045
b1128	1908.438
b1129	1896.7975
b1130	7903.217
b1131	19995.72
b1132	25434.435
b1133	17283.265
b1134	2623.1855
b1135	2590.421
b1136	68439.02
b1137	99.7822
b1138	411.4283
b1139	1006.31165
b1140	221.40485
b1141	840.5562
b1142	10.868225
b1143	2503.271
b1144	203.69015
b1145	991.07835
b1146	21.98667
b1147	22.028155
b1148	720.6739
b1149	56.187065
b1150	1781.984
b1151	277.71105
b1152	61.48289
b1153	46.301375
b1154	91.68678
b1155	654.131
b1156	262.6297
b1157	111.8128
b1158	57.45596
b1159	64.11476
b1160	27.012405
b1161	141.3622
b1162	3294.156
b1163	456.973
b1164	6348.4985
b1165	2055.9525
b1166	968.78775
b1167	382.96275
b1168	10.868225
b1169	205.20335
b1170	716.0448
b1171	813.1284
b1172	10226.1035
b1173	577.47215
b1174	18064.71
b1175	4687.603
b1176	12565.575
b1177	5254.4715
b1178	3284.4835
b1179	10695.67
b1180	3882.136
b1181	937.676
b1182	311.5786
b1183	707.34985
b1184	441.77175
b1185	817.8095
b1186	3355.3765
b1187	5620.8585
b1188	2819.5865
b1189	3526.7145
b1190	1184.917
b1191	27668.92
b1192	1340.909
b1193	11199.31
b1194	243.42415
b1195	302.09625
b1196	44.25104
b1197	2430.9755
b1198	2022.874
b1199	1150.73365
b1200	8483.7365
b1201	293.7067
b1202	164.37175
b1203	1140.7424
b1204	6990.9135
b1205	1196.2635
b1206	708.48455
b1207	31104.02
b1208	5000.222
b1209	6170.927
b1210	1124.608
b1211	1340.2035
b1212	1165.4965
b1213	1926.402
b1214	14359.56
b1215	14988.19
b1216	5599.4785
b1217	1870.989
b1218	1699.1305
b1219	1826.7255
b1220	663.8475
b1221	2309.778
b1222	7237.2845
b1223	531.43995
b1224	589.99995
b1225	522.2887
b1226	621.58865
b1227	102.651685
b1228	46.655595
b1232	23742.51
b1233	7153.5305
b1234	5634.955
b1235	1987.328
b1236	7597.777
b1237	14496.8
b1238	1812.0755
b1239	45.276465
b1240	938.19655
b1241	5955.4155
b1242	75.18127
b1243	42636.61
b1244	9029.0295
b1245	4158.4455
b1246	9161.101
b1247	3731.862
b1248	4287.024
b1249	2935.3465
b1250	2306.925
b1251	2834.3035
b1252	10600.855
b1253	6764.0605
b1254	6869.2535
b1255	6380.287
b1256	281.1941
b1257	375.10345
b1258	1516.411
b1259	1120.7865
b1260	10863.745
b1261	30869.55
b1262	42089.77
b1263	12734.94
b1264	21319.305
b1266	2375.266
b1267	2569.2505
b1268	66.811745
b1269	6306.256
b1270	1495.294
b1271	4825.466
b1272	2430.3915
b1273	2902.4985
b1274	4108.896
b1275	2812.782
b1276	2837.4865
b1277	3750.4055
b1278	900.86005
b1279	7723.4385
b1280	6356.1115
b1281	6570.087
b1282	9592.5465
b1283	2842.675
b1284	7305.605
b1285	775.50965
b1286	19728.945
b1287	19629.705
b1288	36527.78
b1289	969.35375
b1290	468.81045
b1291	1363.4685
b1292	623.47405
b1293	1100.934
b1294	4171.9045
b1295	2392.192
b1296	886.11515
b1297	4785.627
b1298	3644.2625
b1299	4968.0735
b1300	2205.159
b1301	1028.98855
b1302	3088.0775
b1303	620.2823
b1304	2401.6725
b1305	818.86025
b1306	1132.93075
b1307	1865.628
b1308	1196.137
b1309	34.811185
b1310	317.81595
b1311	29.529785
b1312	17.07085
b1313	950.0898
b1314	137.03475
b1315	327.13805
b1316	81.846735
b1317	34.25833
b1318	124.2857
b1319	10.868225
b1320	445.6744
b1321	2112.925
b1322	907.92035
b1323	5107.115
b1324	35053.05
b1325	2162.857
b1326	1137.9545
b1327	408.9574
b1328	508.2261
b1329	289.97105
b1330	959.1703
b1332	3256.599
b1333	4092.5715
b1334	26409.195
b1335	847.83755
b1336	10.868225
b1337	87.691345
b1338	317.38675
b1339	530.71775
b1340	1464.725
b1341	1456.035
b1342	1255.049
b1343	1406.8305
b1344	5058.606
b1345	521.3697
b1346	362.1243
b1347	135.84015
b1348	537.9317
b1349	248.6005
b1350	1230.8726
b1351	23.655485
b1352	24.29389
b1353	125.80199
b1354	14.812475
b1355	28.205835
b1356	1471.346
b1357	253.4047
b1358	250.31575
b1359	99.82453
b1360	2522.585
b1361	295.26705
b1362	120.8255
b1363	157.25845
b1364	2062.7835
b1365	775.80895
b1366	84.68633
b1367	20.03815
b1368	51.26118
b1369	143.109
b1370	34413.215
b1371	533.4316
b1372	60.101325
b1373	342.6871
b1374	198.6351
b1375	916.21365
b1376	3016.906
b1377	10.868225
b1378	3013.0865
b1379	1181.2937
b1380	3167.4575
b1381	643.68415
b1382	858.11725
b1383	870.73315
b1384	145.19775
b1385	390.7766
b1386	72.84399
b1387	20.26486
b1388	83.429895
b1389	131.58505
b1390	132.9374
b1391	248.7059
b1392	189.636
b1393	880.6686
b1394	153.94785
b1395	226.82695
b1396	156.1167
b1397	697.87575
b1398	151.96545
b1399	393.7607
b1400	682.4012
b1401	450.877
b1405	640.0989
b1406	415.3167
b1407	134.6556
b1408	11.907215
b1409	510.46905
b1410	574.70905
b1411	357.5879
b1412	8776.834
b1413	552.86095
b1414	2286.0475
b1415	4318.2095
b1416	6405.059
b1417	9639.9625
b1418	9127.25
b1419	1072.299
b1420	3628.5525
b1421	327.369
b1422	1701.542
b1423	220.6564
b1424	1023.8375
b1425	90.322975
b1426	252.84045
b1427	1442.9325
b1428	2227.398
b1429	3042.5955
b1430	6869.252
b1431	897.2059
b1432	3058.8085
b1433	87.081805
b1434	1144.9185
b1435	4488.2545
b1436	383.86865
b1437	15.24767
b1438	1321.723
b1439	341.6347
b1440	296.4447
b1441	282.2109
b1442	532.4027
b1443	540.20465
b1444	1779.0925
b1445	1419.5135
b1446	5584.3805
b1447	1009.06205
b1448	6651.195
b1449	2330.513
b1450	769.7144
b1451	1042.1355
b1452	7927.3055
b1453	279.3993
b1454	180.67145
b1455	75.791245
b1456	275.2169
b1457	314.4584
b1458	506.1616
b1459	307.61155
b1460	69.84525
b1461	3815.5295
b1462	152.02769
b1463	732.32225
b1464	2421.3615
b1465	231.51015
b1466	431.00045
b1467	232.74825
b1468	375.53835
b1469	138.965685
b1470	57.53462
b1471	64.19272
b1472	24.1323
b1473	534.40945
b1474	136.04665
b1475	84.321865
b1476	114.79473
b1477	1511.213
b1478	4949.875
b1479	7865.148
b1481	451.71925
b1482	8354.622
b1483	162.45595
b1484	171.59235
b1485	200.97725
b1486	281.65375
b1487	515.8023
b1488	557.9556
b1489	316.53505
b1490	1377.1745
b1491	1612.368
b1492	2446.0705
b1493	4404.359
b1494	73.99604
b1495	414.23305
b1496	1061.6999
b1497	33.23458
b1498	134.38255
b1499	152.55905
b1500	42.30472
b1501	260.2667
b1502	59.379135
b1503	75.245845
b1504	14.2262
b1505	296.83895
b1506	27.22478
b1507	741.6044
b1508	635.35045
b1509	594.26095
b1510	1097.5325
b1511	1656.1725
b1512	273.4341
b1513	240.4823
b1514	64.135995
b1515	91.01516
b1516	502.31975
b1517	503.6271
b1518	479.6556
b1519	2575.0315
b1520	759.63335
b1521	50.274675
b1522	57.1644
b1523	1412.042
b1524	2664.9265
b1525	1648.6495
b1526	4918.577
b1527	108.320575
b1528	1552.88
b1529	139.4365
b1530	7224.6925
b1531	4024.6815
b1532	1005.3585
b1533	3434.674
b1534	620.81645
b1535	278.1122
b1536	1727.985
b1537	425.2542
b1538	5676.504
b1539	8066.827
b1540	2463.382
b1541	1097.7575
b1542	62.980935
b1543	65.77639
b1547	33.491445
b1549	23.504625
b1550	624.2565
b1551	18.283415
b1552	118.55562
b1553	87.360405
b1554	157.65975
b1555	69.136685
b1556	28.11321
b1557	750.90265
b1558	234.40085
b1559	1127.747
b1560	26.982595
b1561	1754.654
b1562	4475.2705
b1563	2285.132
b1564	6156.0715
b1565	36.9858
b1566	134.65825
b1567	784.5726
b1568	711.27145
b1569	114.12145
b1570	6160.545
b1571	693.9449
b1572	116.008705
b1573	217.95785
b1575	56.39961
b1576	44.389175
b1577	77.93623
b1579	76.105565
b1580	104.50127
b1581	1656.012
b1582	465.9488
b1583	23822.805
b1584	5242.063
b1585	431.78025
b1586	2816.1045
b1587	108.856145
b1588	286.30235
b1589	563.62815
b1590	426.6546
b1591	2048.1715
b1592	168.0864
b1593	218.92465
b1594	966.66115
b1595	10820.823
b1596	763.48755
b1597	1423.7505
b1598	514.00305
b1599	191.7121
b1600	2783.3305
b1601	210.303
b1602	18132.745
b1603	32074.49
b1604	6134.3315
b1605	765.3751
b1606	906.83045
b1607	1373.1195
b1608	2648.3315
b1609	1331.633
b1610	4545.041
b1611	3294.6535
b1612	2606.9145
b1613	4965.0825
b1614	3360.9265
b1615	231.76
b1616	10.868225
b1617	396.1533
b1618	1069.2045
b1619	3615.8595
b1620	279.4716
b1621	2023.443
b1622	642.3137
b1623	1803.138
b1624	6032.219
b1625	687.2041
b1626	951.89235
b1627	5199.362
b1628	1184.2329
b1629	2501.604
b1630	2980.7
b1631	3047.1095
b1632	3318.9065
b1633	165.2968
b1634	208.547
b1635	6156.6935
b1636	4195.2185
b1637	5849.0645
b1638	17543.105
b1639	396.3203
b1640	1213.58345
b1641	38429.85
b1642	7429.2265
b1643	280.47595
b1644	64.432835
b1645	93.96879
b1646	3784.4065
b1647	4633.347
b1648	919.87745
b1649	1289.605
b1650	3247.936
b1651	6285.88
b1652	1473.633
b1653	1358.2415
b1654	35560.5
b1655	1760.549
b1656	7478.229
b1657	888.7988
b1658	7505.613
b1659	527.57395
b1660	273.80505
b1661	20468.325
b1662	1809.115
b1663	3086.432
b1664	3872.236
b1667	4639.242
b1668	1104.81385
b1669	66.548995
b1670	123.68365
b1671	206.3809
b1672	107.777195
b1673	65.491525
b1674	235.66885
b1675	341.91665
b1676	17867.02
b1677	160350.2
b1678	3974.059
b1679	2249.892
b1680	8475.845
b1681	9453.7115
b1682	11451.765
b1683	10864.71
b1684	4785.089
b1685	1461.702
b1686	3803.95
b1687	12968.76
b1688	806.275
b1689	21.041535
b1690	15.67911
b1691	19.121585
b1692	116.6265
b1693	5842.27
b1694	90.471025
b1695	177.51745
b1696	191.99135
b1697	246.4725
b1698	113.9644
b1699	160.83565
b1700	309.42545
b1701	1037.8915
b1702	15617.53
b1703	2491.6595
b1704	10567.23
b1705	412.7527
b1706	8043.143
b1707	786.53225
b1708	3973.4485
b1709	2819.068
b1710	8132.2595
b1711	723.545
b1712	30946.34
b1713	21506.905
b1714	51652.275
b1716	52328.935
b1717	89998.7
b1718	70713.555
b1719	34015.275
b1720	66.29077
b1721	33.162075
b1722	628.93635
b1723	8692.383
b1724	4702.5565
b1725	1438.1405
b1726	838.78775
b1727	3588.218
b1728	106.455295
b1729	23803.775
b1730	49.79639
b1731	1661.42395
b1732	5282.7885
b1733	1173.3165
b1734	262.22625
b1735	224.4022
b1736	649.3719
b1737	279.9599
b1738	547.5613
b1739	4812.049
b1740	17574.95
b1741	252.7274
b1742	92.547625
b1743	393.76375
b1744	70.50819
b1745	404.0373
b1746	234.5353
b1747	497.46805
b1748	229.16075
b1749	4051.395
b1750	50.61673
b1751	115.50563
b1752	1190.52285
b1753	554.057
b1754	983.12675
b1755	411.19975
b1756	354.2751
b1757	1057.16935
b1758	998.78455
b1759	1000.57425
b1760	333.4995
b1761	58029.075
b1762	133.6026
b1763	2571.3625
b1764	6540.473
b1765	14999.065
b1766	1212.908
b1767	8442.306
b1768	2505.699
b1769	107.18882
b1770	259.19185
b1771	254.1417
b1772	148.83825
b1773	114.91489
b1774	103.078555
b1775	64.022135
b1776	68.537875
b1777	6567.6385
b1778	20569.59
b1779	83502.015
b1780	5675.679
b1781	723.0863
b1782	27374.82
b1783	8067.905
b1784	686.6505
b1785	112.7548
b1786	435.90015
b1787	3166.533
b1788	46.77714
b1789	804.3265
b1790	2335.345
b1791	223.9292
b1792	2669.7985
b1793	1334.6445
b1794	1742.0115
b1795	22741.725
b1796	29.32491
b1797	31.665275
b1798	156.1204
b1799	644.6659
b1800	294.4022
b1801	15.16513
b1802	146.9637
b1803	548.6077
b1804	758.47655
b1805	467.09205
b1806	1461.248
b1807	2837.361
b1808	812.27125
b1809	10273.0945
b1810	2322.2975
b1811	2947.219
b1812	1187.1115
b1813	2669.4145
b1814	1054.168
b1815	203.5908
b1816	445.36425
b1817	20983.585
b1818	19151.07
b1819	22195.12
b1820	780.17865
b1821	405.51825
b1822	412.0127
b1823	169905.2
b1825	1458.5245
b1827	4614.933
b1828	191.43585
b1829	8682.6975
b1830	7169.3075
b1832	5230.2635
b1833	736.21815
b1834	759.4615
b1835	696.43335
b1836	6616.4695
b1837	2631.0985
b1838	84.967065
b1839	4573.214
b1840	7017.928
b1841	10649.425
b1842	2649.1085
b1843	1796.966
b1844	934.0498
b1845	672.06135
b1846	1472.912
b1847	7641.2815
b1848	2954.3315
b1849	11488.48
b1850	11312.46
b1851	1244.164
b1852	7909.8245
b1853	3770.5775
b1854	10206.839
b1855	5457.0335
b1856	1026.77275
b1857	5658.413
b1858	1302.5655
b1859	983.44405
b1860	2358.0975
b1861	1238.98485
b1862	79.903045
b1863	4946.334
b1864	18063.665
b1865	10239.2255
b1866	17505.515
b1867	2055.9705
b1868	306.61145
b1869	1665.5005
b1870	3783.94
b1871	1495.62
b1872	356.4439
b1873	162.27765
b1874	1059.25
b1875	1513.7545
b1876	9573.543
b1877	76.418945
b1878	21.978205
b1879	290.85485
b1880	62.70137
b1881	1992.616
b1882	156.12025
b1883	28.458845
b1884	34.183455
b1885	29.02652
b1886	55.48008
b1887	401.29685
b1888	154.69885
b1889	68.917455
b1890	34.34235
b1891	698.20905
b1892	1465.8015
b1895	312.07415
b1896	3326.516
b1897	9591.7685
b1898	153.1717
b1899	207.09265
b1900	156.6582
b1901	136.8744
b1902	451.73715
b1903	114.290815
b1904	179.858905
b1905	3756.7445
b1906	22.38955
b1907	899.54495
b1908	3929.1455
b1912	1820.7665
b1913	2151.383
b1914	3264.6595
b1915	485.62325
b1916	2114.335
b1917	4454.322
b1918	3358.936
b1919	12470.76
b1920	44028.635
b1921	335.63
b1922	543.53765
b1923	835.6219
b1924	241.84215
b1925	87.2079
b1926	525.6273
b1927	3397.2325
b1928	5140.375
b1929	4806.808
b1930	5445.4615
b1931	214.8889
b1932	831.145
b1933	115.00714
b1934	11.23398
b1935	26.84582
b1936	45.955735
b1937	199.9429
b1938	95.7288
b1939	520.80995
b1940	200.9211
b1941	11597.065
b1942	162.10825
b1943	342.36215
b1944	913.85175
b1945	665.0821
b1946	539.0778
b1947	86.667805
b1948	54.764065
b1949	117.2683
b1950	15.648545
b1951	782.5637
b1952	2725.33
b1953	1286.1075
b1955	1493.3345
b1956	204.00255
b1957	12535.645
b1958	1503.3115
b1959	186.20675
b1960	1135.8985
b1961	3848.669
b1962	3203.904
b1963	808.37005
b1964	406.0775
b1965	178.08245
b1966	182.769
b1967	8429.2565
b1968	370.4348
b1969	2717.9405
b1970	1087.1735
b1971	578.3472
b1972	302.11015
b1973	306.2443
b1974	192.3682
b1976	1778.5495
b1978	144.51705
b1979	40.38923
b1980	14.552365
b1981	1481.644
b1982	8240.2505
b1983	5716.4125
b1985	149.1675
b1987	8398.0015
b1988	1607.0845
b1990	744.3244
b1991	3818.381
b1992	2943.129
b1993	1549.3785
b1994	20725.13
b1995	208.2161
b1997	6727.7375
b1998	470.22195
b1999	588.14695
b2000	9473.564
b2001	867.61895
b2002	27.096755
b2003	17.63381
b2004	17.549785
b2005	64.8562
b2006	90.66539
b2007	32051.29
b2008	3001.167
b2009	2488.043
b2010	655.81055
b2011	1450.654
b2012	29415.37
b2013	4733.665
b2014	7496.203
b2015	564.24205
b2016	4453.9475
b2017	7723.37
b2019	18805.11
b2020	17164.35
b2021	12998.185
b2022	12145.73
b2023	19657.36
b2024	10463.17
b2025	19144.885
b2026	11255.819
b2027	11619.48
b2028	1096.484
b2029	15799.245
b2031	9354.654
b2032	9457.725
b2033	15184.585
b2034	4699.3665
b2035	3675.62
b2036	3570.697
b2037	3172.1245
b2038	2213.371
b2039	10704.565
b2040	11502.995
b2041	10185.73
b2042	31059.65
b2043	563.17915
b2044	220.39225
b2045	109.5106
b2046	33.016425
b2047	32.046955
b2048	84.39095
b2049	117.954145
b2050	111.7773
b2051	26.58175
b2052	163.7642
b2053	230.3403
b2054	19.661125
b2055	19.05176
b2056	37.330975
b2057	112.876865
b2058	71.86451
b2059	86.31749
b2060	42.26821
b2061	131.5706
b2062	40.96532
b2063	1756.826
b2064	608.6253
b2065	7870.7225
b2066	4069.2465
b2067	980.6798
b2068	364.4048
b2069	287.42235
b2070	1622.9465
b2071	64.218245
b2072	13.60524
b2073	3229.15
b2074	739.56065
b2075	421.29365
b2076	265.6137
b2077	580.3635
b2078	628.58405
b2079	5716.554
b2080	3815.198
b2081	2718.5665
b2082	1833.8515
b2084	167.6583
b2085	349.26705
b2086	410.5419
b2087	26.343125
b2090	4631.379
b2091	15887.12
b2092	29298.89
[truncated: 2,210 more rows]
