# Supplementary material for: Assessment of transcriptomic constraint-based methods for central carbon flux inference
Source: PLoS One. 2020 Sep 9;15(9):e0238689. doi: 10.1371/journal.pone.0238689 (PMC7480874; doi:10.1371/journal.pone.0238689)
Supplement: S1 Dataset — The genome-scale metabolic model of E. coli iJO1366 [18]. Individual models in SBML format (.xml) with set constraints used AC, DC, etc. are included. Transcriptomic data (.csv) study by Gerosa et al. [17]. Predicted fluxes generated using these data. MATLAB scripts used for calculating correlations (.m). (GZ) [file pone.0238689.s001.gz › Ecoli_model_and_data/expression/expo_acetate.csv]

b0002	7004.309
b0003	8315.037
b0004	14319.586
b0005	262.91385
b0006	769.6058
b0007	127.3106
b0008	4504.5485
b0009	964.36965
b0010	205.29875
b0011	38.894065
b0012	1.74525
b0013	19.265985
b0014	25980.19
b0015	2299.9265
b0017	48.020845
b0018	754.5773
b0019	858.181
b0020	294.5587
b0021	1348.16025
b0023	15689.2795
b0024	150.27025
b0025	4238.905
b0026	5451.654
b0027	12327.662
b0028	6919.627
b0029	4790.1665
b0030	2709.0195
b0031	4688.0875
b0032	10616.4685
b0033	13113.3955
b0034	703.97475
b0035	113.17005
b0036	141.94395
b0037	103.881005
b0038	66.70428
b0039	212.66455
b0040	33.99952
b0041	96.95566
b0042	64.78025
b0043	98.77929
b0044	40.94685
b0045	43.59135
b0046	462.92615
b0047	270.62385
b0048	2475.0755
b0049	664.0669
b0050	1006.81615
b0051	2544.0145
b0052	6668.378
b0053	5834.891
b0054	3561.08
b0055	801.7036
b0056	651.24235
b0057	728.24745
b0058	1144.45815
b0059	511.239
b0060	139.13995
b0061	241.30175
b0062	115.122175
b0063	1.8075245
b0064	2303.8575
b0065	316.38245
b0066	129.74121
b0067	1342.67445
b0068	955.2838
b0069	365.6484
b0070	125.99155
b0071	8882.6415
b0072	11286.4485
b0073	23598.6
b0074	10591.3265
b0076	75.58198
b0077	1960.897
b0078	3583.43
b0080	3435.267
b0081	6779.283
b0082	4435.14
b0083	2488.144
b0084	585.73685
b0085	1377.3625
b0086	2774.7575
b0087	693.33725
b0088	3039.2935
b0089	1422.597
b0090	2441.525
b0091	3152.874
b0092	4123.518
b0093	3249.894
b0094	5081.143
b0095	11584.348
b0096	12503.3
b0097	7463.368
b0098	1924.2891
b0099	359.74465
b0101	3256.2135
b0102	2105.3615
b0103	1502.0445
b0104	5431.2705
b0106	31.95334
b0107	169.92355
b0108	12.071787
b0109	1456.06305
b0110	1571.9025
b0111	1444.1485
b0112	6559.113
b0113	9335.6835
b0114	44317.728
b0115	58963.252
b0116	44054.885
b0117	39.718605
b0118	11306.761
b0119	1817.0215
b0120	4848.3645
b0121	12971.6145
b0122	1097.4075
b0123	2339.714
b0124	553.79495
b0125	3669.5875
b0126	17729.125
b0127	1670.506
b0128	454.619
b0129	567.6255
b0130	36.64774
b0131	26753.345
b0132	597.42925
b0133	11746.2335
b0134	4263.3755
b0135	49.229365
b0136	45.82647
b0137	236.2987
b0138	97.84483
b0139	45.335965
b0140	4.441015
b0141	26.8774945
b0142	178.13315
b0143	5410.421
b0144	348.88695
b0145	12974.46
b0146	5559.1085
b0147	416.68845
b0148	529.68515
b0149	2104.101
b0150	1969.03
b0151	2090.2335
b0152	469.83955
b0153	698.39485
b0154	10615.6745
b0155	741.6943
b0156	8174.149
b0157	214.2566
b0158	367.5823
b0159	5440.315
b0160	407.3534
b0161	3867.8025
b0162	529.38675
b0163	3336.4075
b0164	159.86993
b0166	4878.51
b0167	1455.43655
b0168	4297.1225
b0169	33412.245
b0170	26483.445
b0171	2221.1235
b0172	15230.755
b0173	580.71895
b0174	4273.863
b0175	1972.5255
b0176	3768.2355
b0177	16347.655
b0178	22989.435
b0179	4113.8045
b0180	20668.01
b0181	2256.556
b0182	2199.0975
b0183	1714.9715
b0184	3612.6655
b0185	2363.9975
b0186	1561.382
b0187	977.03575
b0188	1355.6605
b0189	1542.37
b0190	1305.5897
b0191	1698.5285
b0192	1092.141
b0193	29.323395
b0194	916.453
b0195	3774.146
b0196	3588.6335
b0197	6790.3195
b0198	7395.425
b0199	3651.342
b0200	2484.546
b0207	890.0002
b0208	181.26845
b0209	2809.092
b0210	364.19365
b0211	2645.92
b0212	1798.933
b0213	383.1382
b0214	1728.888
b0215	1582.6145
b0217	68.29636
b0218	8.191078
b0219	2448.8305
b0220	3702.741
b0221	2005.0955
b0222	7307.9365
b0223	6134.3435
b0224	3264.5525
b0225	674.1565
b0226	6067.319
b0227	38.186725
b0228	541.61605
b0229	15.150425
b0230	31.821195
b0231	605.34175
b0232	644.2838
b0233	118.05515
b0234	202.23365
b0235	21.051545
b0236	762.25135
b0237	5685.5225
b0238	2018.669
b0239	712.68505
b0240	4781.1025
b0241	38.0267
b0242	1631.46105
b0243	2058.781
b0245	43.84357
b0246	25.18644
b0247	83.639615
b0248	150.084615
b0249	125.98732
b0250	441.91765
b0251	900.98635
b0252	134.1618
b0253	376.89105
b0254	60.886945
b0255	1122.989
b0256	978.6358
b0257	1256.741
b0258	161.9516
b0260	355.93285
b0261	1459.8615
b0262	50.703695
b0263	108.967955
b0265	3408.4975
b0266	616.6895
b0267	78.492895
b0268	867.4307
b0269	539.5513
b0270	421.5604
b0271	893.0649
b0272	4173.7155
b0273	10822.1785
b0276	223.9931
b0277	98.76782
b0278	43.82197
b0279	19.36108
b0280	5586.966
b0281	1622.5405
b0282	75.2545
b0283	345.3935
b0284	376.9627
b0285	315.6313
b0286	114.0994
b0287	1237.45475
b0288	98.988905
b0289	77.976905
b0290	102.04736
b0291	55.689825
b0292	200.5391
b0293	159.22175
b0294	388.4965
b0295	88.35776
b0296	27.431315
b0297	6581.338
b0298	832.7997
b0299	1507.043
b0300	133.1109
b0301	139.7539
b0302	50.948595
b0303	108.905685
b0304	21.146695
b0305	29.75352
b0306	2282.4725
b0307	1264.10705
b0308	2489.3788
b0309	1.74525
b0310	30.855395
b0311	509.6908
b0312	1467.2665
b0313	2513.915
b0314	1898.035
b0315	183.55445
b0316	74.8935
b0317	252.7619
b0318	125.63255
b0319	272.0239
b0320	90.66226
b0321	81.270745
b0322	1140.8323
b0323	244.6102
b0324	561.4399
b0325	2317.0715
b0326	11.460028
b0327	28.485495
b0328	318.94135
b0329	15799.993
b0330	1063.87605
b0331	882.7566
b0332	54.19362
b0333	737.2271
b0334	1808.29865
b0335	1172.7239
b0336	1758.6203
b0337	9911.588
b0338	488.96085
b0339	32.80509
b0340	168.7633
b0341	162.11115
b0342	90.0601
b0343	99.525215
b0344	65.466445
b0345	1987.0325
b0346	775.4667
b0347	108.174855
b0348	88.454
b0349	25.51692
b0350	667.811
b0351	359.2134
b0352	450.64245
b0353	245.9778
b0354	1112.4019
b0355	90.601265
b0356	1194.7388
b0357	5718.8685
b0358	198.9953
b0359	76.6976
b0361	5206.4975
b0362	112.74233
b0363	95.889635
b0364	8.17352
b0365	719.6339
b0366	242.52225
b0367	57.08812
b0368	314.87625
b0369	1588.94735
b0370	14.591657
b0371	18.292285
b0374	98.51324
b0375	2.987894
b0376	1783.0245
b0377	634.38815
b0378	355.25455
b0379	246.36795
b0380	2038.8915
b0381	1317.11425
b0382	1064.7315
b0383	153.2074
b0384	1264.2617
b0385	71.532285
b0386	1707.1135
b0387	2328.4735
b0388	3270.4995
b0389	2604.4075
b0390	413.2228
b0391	2263.88
b0392	118.2449
b0393	842.4644
b0394	977.268
b0395	796.19545
b0396	836.2318
b0397	630.68005
b0398	433.9072
b0399	730.14415
b0400	274.7206
b0401	1589.3211
b0402	118.91168
b0403	260.63625
b0404	1463.7796
b0405	422.2061
b0406	10138.7455
b0407	25869.605
b0408	2813.2415
b0409	1845.33
b0410	1438.70695
b0411	3152.8035
b0412	73.982255
b0413	3680.3455
b0414	1260.31915
b0415	5461.922
b0416	3402.1925
b0417	1451.5365
b0418	3338.265
b0419	4335.6545
b0420	8485.8745
b0421	2255.8845
b0422	6236.862
b0423	1473.72385
b0424	2009.0665
b0425	2016.3275
b0426	11295.7645
b0427	145.873465
b0428	20395.395
b0429	26044.795
b0430	60883.995
b0431	69508.925
b0432	25733.65
b0433	511.11555
b0434	9741.847
b0435	10645.4425
b0436	18463.491
b0437	10845.5265
b0438	8084.466
b0439	2453.49
b0440	36185.57
b0441	2321.4865
b0442	434.6374
b0443	1905.79535
b0444	677.5738
b0445	140.5449
b0446	162.224035
b0447	560.01055
b0448	97.708725
b0449	107.85578
b0450	124.79692
b0451	201.1848
b0452	3307.0205
b0453	4556.853
b0454	325.95635
b0456	179.440525
b0457	1025.8255
b0458	2841.181
b0459	622.7588
b0460	2726.281
b0461	1549.077
b0462	4762.6365
b0463	4591.443
b0464	416.27085
b0465	957.53795
b0466	1430.2905
b0467	2388.7715
b0468	649.82635
b0469	6845.68
b0470	10427.926
b0471	13881.875
b0472	23680.69
b0473	2488.2765
b0474	13825.3405
b0475	47.813775
b0476	121.73895
b0477	696.9441
b0478	1205.0505
b0479	172.88425
b0480	1004.3328
b0481	355.0272
b0482	150.76542
b0483	1883.29
b0484	3589.487
b0485	1904.7082
b0486	495.417
b0487	4156.986
b0488	2096.738
b0489	1838.5945
b0490	1098.80115
b0491	96.099925
b0492	4570.382
b0493	1635.0885
b0494	1532.3145
b0495	364.3149
b0496	1063.99835
b0497	146.06235
b0498	1955.03435
b0499	17.764645
b0500	47.31358
b0501	861.46185
b0502	252.0613
b0503	95.90904
b0504	19.264665
b0505	214.51905
b0506	1859.707
b0507	500.09405
b0508	46.811535
b0509	55.25502
b0510	18.422162
b0511	150.2161
b0512	355.9005
b0513	46.93011
b0514	394.25865
b0515	6535.1705
b0516	618.42015
b0517	1021.00605
b0518	161.7173
b0519	57.292035
b0520	60.65049
b0521	52.96077
b0522	2898.17765
b0523	9460.6845
b0524	1350.2257
b0525	8734.592
b0526	2302.3415
b0527	79.692275
b0528	1482.61185
b0529	2477.884
b0530	57.067225
b0531	3.151718
b0532	320.22025
b0533	40.79082
b0534	14.1967145
b0535	16.496605
b0537	358.20415
b0538	44.132095
b0539	1651.3775
b0543	348.8256
b0544	114.156395
b0545	73.609385
b0546	3121.0435
b0547	3.524954
b0548	2.889998
b0549	1389.5246
b0550	18.4055565
b0551	7791.1465
b0553	26461.39
b0554	78.46074
b0555	202.37915
b0556	101.310165
b0556	694.91955
b0557	1569.6976
b0558	3.8579205
b0559	1921.92905
b0560	104.92164
b0561	17.47634
b0562	20.67502
b0563	115.831985
b0564	157.4298
b0565	54869.695
b0566	25.2885
b0567	200.81605
b0568	307.28395
b0569	153.05035
b0570	634.9888
b0571	6407.135
b0572	1085.74135
b0573	13422.182
b0574	4363.581
b0575	520.15175
b0576	319.46185
b0577	206.0749
b0578	3480.9245
b0579	883.7694
b0580	874.95985
b0581	304.21935
b0583	98.20663
b0584	1643.936
b0585	174.929285
b0586	1210.91425
b0587	10.70393
b0588	466.23005
b0589	882.6075
b0590	423.7176
b0591	522.9904
b0592	1148.3372
b0593	5278.1885
b0594	1305.0167
b0595	1436.4271
b0596	640.84765
b0597	3104.9215
b0598	34661.895
b0599	575.3271
b0600	2398.7305
b0601	80.453095
b0602	1121.18385
b0603	49.85821
b0604	926.2713
b0605	110550.715
b0606	3212.0635
b0607	1939.665
b0608	415.63845
b0609	367.53475
b0610	4129.0725
b0611	1720.1335
b0612	82.680145
b0613	95.15826
b0614	54.964085
b0615	40.147635
b0616	10.597375
b0617	9.856431
b0618	3.1820505
b0619	247.77955
b0620	771.5499
b0621	7.173103
b0622	32.328475
b0623	77273.395
b0624	344.1356
b0625	429.8065
b0626	554.56635
b0627	3249.2385
b0628	13699.7445
b0629	87.980785
b0630	1441.11205
b0631	1524.9955
b0632	3138.961
b0633	2510.8705
b0634	699.4565
b0635	537.0889
b0636	3849.6285
b0637	8814.871
b0638	171.11775
b0639	891.05725
b0640	986.24985
b0641	7964.381
b0642	5679.9605
b0643	4496.592
b0644	42.75352
b0645	14.26214
b0646	2124.439
b0647	10.502434
b0648	54.21722
b0649	211.5718
b0650	136.332335
b0651	2975.027
b0652	835.768
b0653	1320.9735
b0654	811.90855
b0655	17062.35
b0657	1150.3609
b0658	3343.4175
b0659	4311.2405
b0660	4359.259
b0661	2561.1655
b0662	4205.5785
b0663	63.913045
b0671	598.07435
b0674	4211.7525
b0675	1015.3763
b0676	1028.5298
b0677	1143.56945
b0678	737.33735
b0679	2054.66
b0680	2599.612
b0681	47.170185
b0682	274.5218
b0683	4452.661
b0684	5750.578
b0685	775.4503
b0686	756.22965
b0687	2524.1355
b0688	2968.4685
b0689	76.806265
b0690	359.00725
b0691	362.5877
b0692	165.7201
b0693	32.206215
b0694	524.6542
b0695	1497.0475
b0696	61.220725
b0697	299.1271
b0698	136.47905
b0699	177.319395
b0700	31.2931
b0701	453.34875
b0702	51.5681
b0703	541.3999
b0704	166.36945
b0705	4108.8895
b0706	1328.261
b0707	530.88115
b0708	549.215
b0709	82.622535
b0710	9431.564
b0711	3880.778
b0712	2876.1565
b0713	3414.2555
b0714	243.4166
b0715	37.680485
b0716	33.612935
b0717	27.45441
b0718	106.715895
b0719	486.1071
b0720	47053.1
b0721	64750.52
b0722	23736.565
b0723	29026.025
b0724	30026.0
b0725	2595.7305
b0726	24338.985
b0727	26541.39
b0728	33707.95
b0729	46042.145
b0730	429.68615
b0731	17.54296
b0732	213.66375
b0733	12884.976
b0734	13112.543
b0735	6388.4285
b0736	2310.2825
b0737	1854.6438
b0738	1335.6674
b0739	1242.18405
b0740	12200.955
b0741	23124.545
b0742	12844.0135
b0750	1601.6015
b0751	911.15905
b0752	974.41895
b0753	954.4917
b0754	8157.3775
b0755	7087.5495
b0756	3479.45
b0757	7226.175
b0758	771.94505
b0759	1721.1125
b0760	384.02565
b0761	1619.3705
b0762	5283.4725
b0763	978.56905
b0764	376.5741
b0765	995.3823
b0766	1811.672
b0767	3789.514
b0768	163.0411
b0769	10.3356945
b0770	546.45545
b0771	1092.6965
b0772	2043.7285
b0773	2875.802
b0774	2436.589
b0775	1477.2913
b0776	1063.2972
b0777	4895.666
b0778	1192.6475
b0779	2112.279
b0780	929.737
b0781	2443.9485
b0782	3689.2705
b0783	5227.7685
b0784	6929.2295
b0785	7025.5545
b0786	5684.006
b0787	158.102
b0788	279.6159
b0789	397.9496
b0790	391.0488
b0791	3022.06
b0792	132.09015
b0793	3028.477
b0794	384.08225
b0795	1244.6069
b0796	475.82515
b0797	347.50965
b0798	362.669
b0799	946.06225
b0800	5751.6025
b0801	8679.2225
b0802	1110.8203
b0803	1045.74155
b0804	208.0545
b0805	664.06795
b0806	423.0658
b0807	236.219
b0808	579.42725
b0809	11797.754
b0810	3884.4445
b0811	31879.615
b0812	22469.217
b0813	116.634215
b0814	19066.93
b0815	135.96102
b0816	63.13915
b0817	2068.2765
b0818	702.81415
b0819	4292.2645
b0820	1073.3261
b0821	269.27775
b0822	428.85065
b0823	79.921215
b0824	25.563255
b0825	253.0713
b0826	717.7902
b0827	1888.7065
b0828	7924.4995
b0829	2768.658
b0830	3625.5285
b0831	1559.951
b0832	1113.49575
b0833	312.91825
b0834	69.828065
b0835	1209.83975
b0836	576.3021
b0837	844.7872
b0838	2047.5575
b0839	2373.6655
b0840	1142.33765
b0841	3353.373
b0842	163.0936
b0843	267.04165
b0844	701.8934
b0845	289.87885
b0846	267.39425
b0847	415.21145
b0848	422.8589
b0849	734.57055
b0850	8291.988
b0851	2342.7165
b0852	1127.71035
b0853	5320.3475
b0854	2624.823
b0855	1466.98415
b0856	382.6951
b0857	569.28595
b0858	348.89895
b0859	343.843
b0860	4026.919
b0861	652.23895
b0862	1314.6633
b0863	6691.8645
b0864	8570.2715
b0865	4199.357
b0866	849.1152
b0867	2135.6735
b0868	385.3436
b0869	461.2615
b0870	2100.738
b0871	1407.5105
b0872	714.26605
b0873	30.416785
b0874	648.2769
b0875	253.6753
b0876	397.5138
b0877	2195.7
b0878	2087.909
b0879	757.19835
b0880	99031.87
b0881	2520.8895
b0882	5195.423
b0884	1772.79885
b0885	566.25625
b0886	746.59625
b0887	668.41215
b0888	2183.422
b0889	5537.726
b0890	2141.598
b0891	1200.15885
b0892	1234.0663
b0893	2848.4405
b0894	78.763545
b0895	82.38265
b0896	84.698785
b0897	3183.5885
b0898	1236.88885
b0899	61.778135
b0900	72.128265
b0901	620.0428
b0902	1359.0973
b0903	19008.125
b0904	4651.314
b0905	717.9296
b0906	516.7729
b0907	6665.025
b0908	4705.6435
b0909	134.27495
b0910	12091.5705
b0911	23972.84
b0912	16045.4
b0913	74.944975
b0914	1222.74425
b0915	380.7767
b0916	171.4631
b0917	1897.139
b0918	2993.9405
b0919	128.82845
b0920	208.1777
b0921	4732.7885
b0922	1479.011
b0923	1551.001
b0924	1668.05955
b0925	713.1543
b0926	13318.045
b0927	3838.036
b0928	13386.583
b0929	108595.435
b0930	4244.767
b0931	1442.28655
b0932	5725.6205
b0933	100.079115
b0934	333.8071
b0935	112.334335
b0936	150.069935
b0937	256.6774
b0938	631.3093
b0939	123.78175
b0940	45.062565
b0941	132.3954
b0942	87.09761
b0943	104.57476
b0944	1789.5925
b0945	4580.2535
b0946	3095.3905
b0947	841.2632
b0948	424.38875
b0949	1143.47355
b0950	192.06
b0951	2378.3615
b0952	681.37635
b0953	128374.8
b0954	22572.535
b0955	1356.76
b0956	662.32675
b0957	126195.195
b0958	2101.131
b0959	145.1595
b0960	132.454905
b0961	296.3537
b0962	373.8825
b0963	7007.036
b0964	213.34955
b0965	3038.6815
b0966	13262.28
b0967	774.47135
b0968	5413.49
b0969	1302.98545
b0970	22704.92
b0972	170.7757
b0973	86.700925
b0974	39.19616
b0975	123.093
b0976	127.5126
b0977	78.983315
b0978	209.86775
b0979	113.10665
b0980	451.5025
b0981	523.76455
b0982	363.62505
b0983	141.8113
b0984	42134.575
b0985	53.233625
b0986	25.30367
b0987	11047.926
b0988	732.7465
b0989	14.387625
b0990	101.278225
b0991	437.76515
b0992	73.90482
b0993	5477.617
b0994	49.88946
b0995	450.54985
b0996	83.27997
b0997	103.52745
b0998	56.170255
b0999	2774.391
b1000	1205.501
b1001	23.401775
b1002	8774.131
b1003	8023.782
b1004	5158.619
b1005	296.97195
b1006	126.21875
b1007	153.61625
b1008	85.17526
b1009	46.130605
b1010	58.39865
b1011	939.2477
b1012	39.939475
b1013	326.45765
b1014	959.3585
b1015	1332.61
b1017	857.92655
b1018	1659.9506
b1019	663.82955
b1020	1592.0935
b1021	150.7558
b1022	70.881945
b1023	15.328495
b1024	133.919
b1025	141.6817
b1028	52.988515
b1029	66.066095
b1030	73.481045
b1031	70.43656
b1033	2907.4395
b1034	1480.15245
b1035	3732.5925
b1036	470.4593
b1037	1068.32285
b1038	787.30135
b1039	459.76065
b1040	661.84885
b1041	225.21405
b1042	428.47995
b1043	60.895875
b1044	111.896505
b1045	3012.635
b1046	113.533855
b1047	358.9997
b1048	2768.859
b1049	1574.63
b1050	226.901
b1051	26329.08
b1053	36.772325
b1054	1615.9625
b1055	3557.0425
b1056	2909.1645
b1057	761.98705
b1059	4597.0035
b1060	1595.051
b1061	3769.575
b1062	8670.965
b1063	1314.0865
b1064	4468.3315
b1065	634.7163
b1066	2243.886
b1067	710.2956
b1068	3345.8725
b1069	284.3345
b1070	153.359885
b1071	741.90145
b1072	941.16155
b1073	837.6341
b1074	1181.352
b1075	677.74305
b1076	713.8166
b1077	1196.5087
b1078	689.8586
b1079	88.46225
b1080	295.2419
b1081	50.505155
b1082	351.9318
b1083	207.76675
b1084	2722.333
b1085	128.5374
b1086	2715.657
b1087	1594.949
b1088	25721.685
b1089	85562.215
b1090	1800.651
b1091	10672.781
b1092	12460.9495
b1093	11528.645
b1094	90267.22
b1095	2346.54
b1096	380.37215
b1097	586.19805
b1098	1527.5535
b1099	1524.326
b1100	760.2826
b1101	2331.4155
b1102	176.31415
b1103	8129.4085
b1104	2825.8105
b1105	15831.14
b1106	3722.4295
b1107	1851.575
b1108	9483.027
b1109	2602.54085
b1110	413.59725
b1111	735.3293
b1112	345.34665
b1113	1879.948
b1114	635.157
b1115	37.880775
b1116	1153.28075
b1117	4140.8955
b1118	1540.518
b1119	2948.359
b1120	2305.446
b1121	14.08677
b1122	95.349245
b1123	2681.0685
b1124	1813.7795
b1125	1120.6054
b1126	3762.0415
b1127	666.1535
b1128	1229.20445
b1129	794.19695
b1130	2545.8365
b1131	6047.741
b1132	9795.5955
b1133	8207.455
b1134	1336.1695
b1135	578.54715
b1136	51715.665
b1137	85.85635
b1138	311.3419
b1139	669.2504
b1140	71.785955
b1141	1788.7785
b1142	41.205715
b1143	2111.7956
b1144	213.106265
b1145	332.4344
b1146	79.73711
b1147	82.216425
b1148	389.3896
b1149	180.435185
b1150	899.362
b1151	124.25535
b1152	74.926465
b1153	52.49322
b1154	64.682275
b1155	428.4713
b1156	87.650815
b1157	52.119365
b1158	29.70397
b1159	17.76463
b1160	3.105411
b1161	51.63209
b1162	2381.4455
b1163	198.24535
b1164	958.138
b1165	697.52175
b1166	609.457
b1167	293.69175
b1168	7.101734
b1169	85.93851
b1170	427.4859
b1171	1052.19575
b1172	9551.1585
b1173	174.87255
b1174	17094.5975
b1175	5359.235
b1176	2367.0775
b1177	3160.2965
b1178	2189.4585
b1179	6861.4955
b1180	2443.1705
b1181	829.05065
b1182	510.0136
b1183	250.40545
b1184	161.7711
b1185	832.1271
b1186	1013.9768
b1187	4237.113
b1188	2669.8745
b1189	5146.0025
b1190	3507.638
b1191	2229.6875
b1192	748.7602
b1193	5371.76
b1194	128.275
b1195	333.86745
b1196	18.36274
b1197	3074.7735
b1198	332.2605
b1199	312.80445
b1200	3116.6515
b1201	133.51845
b1202	69.68555
b1203	613.50185
b1204	3639.962
b1205	4745.0775
b1206	747.6965
b1207	17996.514
b1208	1355.8097
b1209	1835.287
b1210	686.8652
b1211	616.2707
b1212	580.89255
b1213	831.3452
b1214	8075.626
b1215	12495.292
b1216	3047.775
b1217	1190.5975
b1218	744.7291
b1219	2128.5225
b1220	261.4008
b1221	1803.14
b1222	3279.5425
b1223	132.57805
b1224	297.41455
b1225	771.91105
b1226	503.9248
b1227	102.66263
b1228	31.05228
b1232	4494.7
b1233	1510.98405
b1234	2062.0495
b1235	734.33945
b1236	4766.7625
b1237	13099.5615
b1238	640.45925
b1239	9.0918355
b1240	558.79785
b1241	1890.6565
b1242	95.197215
b1243	31045.835
b1244	3999.8695
b1245	984.1141
b1246	6681.4815
b1247	1267.63195
b1248	2689.2355
b1249	1148.63645
b1250	676.60675
b1251	1455.226
b1252	5388.7285
b1253	1436.6179
b1254	4976.036
b1255	4764.7515
b1256	978.4102
b1257	567.567
b1258	1081.67555
b1259	468.24165
b1260	6664.29
b1261	13899.214
b1262	23138.32
b1263	4079.5535
b1264	4306.7465
b1266	1047.5451
b1267	1263.5235
b1268	38.99216
b1269	2648.1425
b1270	494.95285
b1271	2524.2915
b1272	1210.0485
b1273	2820.478
b1274	1656.4785
b1275	1336.16195
b1276	7237.9255
b1277	2260.4485
b1278	354.2585
b1279	4995.786
b1280	2601.986
b1281	3658.3475
b1282	3519.7795
b1283	3884.0325
b1284	4744.0695
b1285	374.6278
b1286	8133.832
b1287	8831.1645
b1288	24943.515
b1289	985.27715
b1290	223.60695
b1291	478.7526
b1292	239.48035
b1293	478.842
b1294	2333.407
b1295	537.8403
b1296	484.1837
b1297	2195.6785
b1298	1066.7485
b1299	1408.9375
b1300	823.89785
b1301	431.32595
b1302	1891.1835
b1303	461.6242
b1304	1889.138
b1305	516.83325
b1306	844.7073
b1307	1276.78615
b1308	7401.6215
b1309	23.575795
b1310	96.572205
b1311	19.119645
b1312	47.915584
b1313	996.1747
b1314	50.18878
b1315	149.8891
b1316	45.50677
b1317	27.416445
b1318	36.089975
b1319	5.601775
b1320	362.09545
b1321	1295.2885
b1322	360.30615
b1323	2745.5095
b1324	22019.64
b1325	2857.441
b1326	622.67785
b1327	149.5303
b1328	394.2661
b1329	187.2558
b1330	831.02765
b1332	2993.81
b1333	8208.9005
b1334	17969.56
b1335	463.2654
b1336	16.657035
b1337	40.149135
b1338	310.4376
b1339	1091.4695
b1340	1131.20425
b1341	1151.046
b1342	539.1402
b1343	461.25025
b1344	1377.6337
b1345	193.9382
b1346	412.3117
b1347	137.7248
b1348	1052.8077
b1349	83.812945
b1350	2305.457
b1351	23.513155
b1352	20.452
b1353	97.99012
b1354	40.548725
b1355	29.715325
b1356	1253.4848
b1357	177.69815
b1358	150.92513
b1359	53.44603
b1360	454.019
b1361	166.51065
b1362	84.13863
b1363	57.82857
b1364	475.7321
b1365	244.41855
b1366	90.26647
b1367	15.30967
b1368	39.7982
b1369	124.70255
b1370	39293.06
b1371	1549.1745
b1372	20.238335
b1373	135.9376
b1374	220.83535
b1375	253.7029
b1376	8795.246
b1377	31.32374
b1378	992.2657
b1379	1799.1813
b1380	7744.677
b1381	396.74755
b1382	303.2989
b1383	379.34835
b1384	695.21315
b1385	206.7007
b1386	64.586935
b1387	9.4131565
b1388	137.522
b1389	123.204415
b1390	126.4464
b1391	221.12615
b1392	168.2078
b1393	240.4965
b1394	85.33179
b1395	119.77015
b1396	58.10111
b1397	1581.263
b1398	349.35385
b1399	474.86435
b1400	490.30295
b1401	402.5522
b1405	249.2646
b1406	525.88035
b1407	96.70315
b1408	3.8644855
b1409	161.918195
b1410	229.34685
b1411	277.18535
b1412	5708.6225
b1413	348.9415
b1414	1842.8115
b1415	17244.945
b1416	1648.231
b1417	3965.7945
b1418	1590.8416
b1419	568.3852
b1420	29380.035
b1421	436.3178
b1422	1694.832
b1423	912.96025
b1424	666.41335
b1425	43.57698
b1426	975.619
b1427	1220.548
b1428	520.0037
b1429	579.57445
b1430	2970.58
b1431	1083.4325
b1432	621.2008
b1433	127.3003
b1434	708.8145
b1435	2195.14
b1436	644.82775
b1437	26.94244
b1438	909.6749
b1439	143.66665
b1440	1455.62315
b1441	650.82315
b1442	805.74905
b1443	777.3702
b1444	4364.1115
b1445	283.28845
b1446	2817.1685
b1447	533.92965
b1448	2672.216
b1449	2556.8145
b1450	571.13355
b1451	474.20535
b1452	9976.9155
b1453	169.2932
b1454	145.17875
b1455	45.661
b1456	147.5
b1457	142.142935
b1458	156.358555
b1459	651.45515
b1460	36.027925
b1461	1665.541
b1462	88.948395
b1463	356.62195
b1464	670.3165
b1465	234.5434
b1466	146.7209
b1467	220.7582
b1468	293.3506
b1469	69.682835
b1470	57.7164
b1471	15.2898825
b1472	14.893605
b1473	280.87235
b1474	222.89975
b1475	46.16595
b1476	53.58261
b1477	1078.1323
b1478	4479.1015
b1479	8716.9165
b1481	236.873
b1482	6811.122
b1483	100.720515
b1484	269.73975
b1485	408.6563
b1486	261.33185
b1487	389.1278
b1488	1095.3662
b1489	256.3339
b1490	676.68625
b1491	881.772
b1492	2988.51115
b1493	4462.7269
b1494	15.29034
b1495	133.096615
b1496	381.0983
b1497	56.82074
b1498	573.75545
b1499	134.8686
b1500	11.412178
b1501	321.0356
b1502	33.6722
b1503	48.685365
b1504	17.25978
b1505	502.3292
b1506	51.67948
b1507	419.46605
b1508	246.45435
b1509	345.3002
b1510	576.3018
b1511	2024.082
b1512	519.55155
b1513	1302.39275
b1514	280.517935
b1515	527.764375
b1516	2480.61145
b1517	2750.25165
b1518	2774.6645
b1519	3858.026
b1520	152.6828
b1521	40.1626
b1522	61.0702
b1523	802.47475
b1524	889.8358
b1525	675.0889
b1526	6865.9525
b1527	75.06614
b1528	150.11884
b1529	71.45201
b1530	2771.434
b1531	1435.5725
b1532	418.4019
b1533	1586.0085
b1534	509.612
b1535	381.1132
b1536	927.3656
b1537	453.36825
b1538	1994.316
b1539	4907.851
b1540	1390.6779
b1541	856.6695
b1542	25.060085
b1543	51.375305
b1547	21.47017
b1549	4.423234
b1550	254.1511
b1551	20.0775185
b1552	53.079775
b1553	62.48042
b1554	91.407185
b1555	62.36521
b1556	30.650435
b1557	273.6226
b1558	60.571855
b1559	605.16705
b1560	22.31916
b1561	1390.0735
b1562	4381.9095
b1563	1167.94145
b1564	2712.8855
b1565	31.06361
b1566	164.935015
b1567	404.352
b1568	609.2464
b1569	30.562085
b1570	1501.73
b1571	342.2623
b1572	59.944065
b1573	224.63485
b1575	19.943895
b1576	40.225415
b1577	91.9423
b1579	58.79735
b1580	62.169245
b1581	1528.8355
b1582	129.25555
b1583	12686.71
b1584	1709.789
b1585	271.02955
b1586	2937.9865
b1587	33.288525
b1588	97.31317
b1589	196.26805
b1590	127.5626
b1591	1322.39495
b1592	88.42523
b1593	233.25355
b1594	608.6945
b1595	1745.9445
b1596	1165.7854
b1597	684.4127
b1598	421.43295
b1599	116.91423
b1600	1914.81295
b1601	179.26555
b1602	5375.9335
b1603	6790.3895
b1604	5617.5345
b1605	464.46085
b1606	498.3163
b1607	1122.20285
b1608	1305.3853
b1609	618.56285
b1610	2461.568
b1611	2016.584
b1612	12049.208
b1613	5935.8275
b1614	2029.3115
b1615	1946.026
b1616	4.1695585
b1617	271.951
b1618	1131.599
b1619	5321.9825
b1620	213.2028
b1621	1362.85505
b1622	479.9012
b1623	687.36385
b1624	2995.6725
b1625	169.6637
b1626	787.47585
b1627	2575.901
b1628	641.7937
b1629	896.88315
b1630	1013.0909
b1631	1422.06815
b1632	2240.9695
b1633	65.829675
b1634	78.95242
b1635	2771.495
b1636	1944.7433
b1637	2852.415
b1638	5773.786
b1639	322.271
b1640	913.24335
b1641	31666.145
b1642	5716.6965
b1643	81.294985
b1644	31.911845
b1645	32.875165
b1646	3809.0275
b1647	5038.423
b1648	1022.7861
b1649	481.7382
b1650	1449.5935
b1651	5818.768
b1652	464.5768
b1653	1259.3245
b1654	14068.139
b1655	1576.2785
b1656	4981.818
b1657	177.374
b1658	5373.448
b1659	261.2051
b1660	108.9689
b1661	18787.28
b1662	683.0355
b1663	2828.6375
b1664	2740.229
b1667	7997.011
b1668	952.0293
b1669	41.897115
b1670	168.07365
b1671	125.7835
b1672	57.90356
b1673	44.573085
b1674	201.0331
b1675	134.5229
b1676	5319.077
b1677	85433.945
b1678	1821.6445
b1679	874.43725
b1680	2931.864
b1681	2573.036
b1682	2402.2
b1683	3570.524
b1684	2218.614
b1685	916.864
b1686	1731.7462
b1687	5806.0105
b1688	620.22935
b1689	67.83772
b1690	20.608885
b1691	16.761295
b1692	74.16801
b1693	2785.743
b1694	26.735275
b1695	86.843185
b1696	164.55365
b1697	236.9894
b1698	72.90721
b1699	145.2654
b1700	144.361295
b1701	1186.9578
b1702	25766.275
b1703	1446.157
b1704	2159.30215
b1705	130.90079
b1706	4707.1095
b1707	529.72625
b1708	2660.4215
b1709	1865.421
b1710	4517.9825
b1711	362.69935
b1712	10065.846
b1713	7877.058
b1714	28150.2
b1716	42003.15
b1717	59198.695
b1718	29774.87
b1719	16462.675
b1720	37.398675
b1721	10.836345
b1722	119.105165
b1723	4929.838
b1724	3113.81
b1725	1751.886
b1726	414.32945
b1727	3453.1395
b1728	24.15857
b1729	5139.7315
b1730	14.751245
b1731	846.0003
b1732	2776.424
b1733	849.3844
b1734	144.6422
b1735	187.49515
b1736	603.42445
b1737	206.78445
b1738	595.206
b1739	5744.174
b1740	11056.2175
b1741	102.62057
b1742	53.70099
b1743	1179.68925
b1744	254.61739
b1745	903.01755
b1746	327.9776
b1747	2078.16285
b1748	699.1638
b1749	1657.6115
b1750	67.64854
b1751	117.76345
b1752	1119.98455
b1753	487.74175
b1754	639.67565
b1755	280.2408
b1756	197.2986
b1757	1417.864
b1758	3528.387
b1759	341.683
b1760	217.01505
b1761	20572.54
b1762	77.530925
b1763	1544.4207
b1764	3342.1895
b1765	11489.332
b1766	504.77995
b1767	2090.022
b1768	1125.17605
b1769	98.6932
b1770	337.86355
b1771	121.53165
b1772	83.502595
b1773	39.54613
b1774	55.281345
b1775	85.13049
b1776	123.49465
b1777	6601.6155
b1778	15313.315
b1779	66217.655
b1780	2794.5675
b1781	293.22195
b1782	13646.178
b1783	5097.2505
b1784	563.8788
b1785	87.548805
b1786	250.29765
b1787	1476.668
b1788	26.81453
b1789	383.01305
b1790	464.962
b1791	72.41735
b1792	749.0844
b1793	416.07395
b1794	751.27925
b1795	5695.044
b1796	15.9258
b1797	23.435515
b1798	217.30115
b1799	910.0605
b1800	192.1671
b1801	14.365895
b1802	99.51584
b1803	374.9339
b1804	306.0218
b1805	745.56175
b1806	1085.05545
b1807	1508.462
b1808	303.62995
b1809	7753.9955
b1810	1181.43615
b1811	1907.3155
b1812	351.54935
b1813	1513.177
b1814	966.36525
b1815	97.022615
b1816	266.6565
b1817	6653.858
b1818	5527.0615
b1819	6301.8865
b1820	149.62885
b1821	168.6375
b1822	225.51725
b1823	77464.705
b1825	356.1803
b1827	2215.7535
b1828	108.66902
b1829	11041.31
b1830	4891.3385
b1832	1828.1575
b1833	424.3984
b1834	422.61215
b1835	302.27095
b1836	13689.7335
b1837	1433.176
b1838	49.680105
b1839	2293.663
b1840	2719.928
b1841	4410.11
b1842	619.19935
b1843	3818.138
b1844	638.83715
b1845	395.29065
b1846	2476.41
b1847	5735.164
b1848	1222.118
b1849	6104.944
b1850	4353.8325
b1851	244.7245
b1852	2705.8155
b1853	2421.4205
b1854	8276.2215
b1855	2767.264
b1856	673.2989
b1857	2478.55
b1858	744.96565
b1859	622.6537
b1860	603.8072
b1861	478.7667
b1862	49.1603
b1863	2896.1285
b1864	10242.28
b1865	2718.3635
b1866	8556.432
b1867	1313.5536
b1868	130.226155
b1869	1222.9915
b1870	1738.946
b1871	1040.72175
b1872	293.0403
b1873	94.215205
b1874	391.96565
b1875	725.24165
b1876	3829.884
b1877	70.86083
b1878	31.032995
b1879	217.5188
b1880	61.948695
b1881	5779.3575
b1882	65.395665
b1883	17.537925
b1884	23.243905
b1885	16.863175
b1886	48.30259
b1887	241.8789
b1888	90.592695
b1889	33.608705
b1890	120.948335
b1891	509.0654
b1892	555.4099
b1895	208.7038
b1896	2510.429
b1897	8249.1795
b1898	145.2839
b1899	132.66325
b1900	200.4021
b1901	862.7189
b1902	852.90605
b1903	188.020395
b1904	96.91695
b1905	1292.338
b1906	25.92407
b1907	406.51665
b1908	1281.0201
b1912	1760.52885
b1913	623.068
b1914	906.73875
b1915	561.9838
b1916	741.23005
b1917	1705.469
b1918	1125.27745
b1919	5368.421
b1920	24553.055
b1921	208.71015
b1922	449.38595
b1923	506.8067
b1924	164.472
b1925	61.687395
b1926	193.65305
b1927	1830.663
b1928	1430.847
b1929	4304.006
b1930	12464.24
b1931	283.52965
b1932	192.5943
b1933	32.51381
b1934	4.0705855
b1935	8.5314795
b1936	22.722425
b1937	87.737675
b1938	85.32271
b1939	231.2295
b1940	156.96169
b1941	3483.6755
b1942	81.241265
b1943	442.34765
b1944	712.11385
b1945	554.656
b1946	196.33665
b1947	82.06833
b1948	29.76128
b1949	97.706125
b1950	7.3858435
b1951	731.5847
b1952	1144.561
b1953	1124.60825
b1955	1199.1879
b1956	92.174495
b1957	8736.5745
b1958	1079.3085
b1959	89.10589
b1960	539.9467
b1961	1847.6175
b1962	761.42905
b1963	73.60332
b1964	364.3159
b1965	148.68275
b1966	216.045
b1967	15098.19
b1968	121.29468
b1969	631.37325
b1970	841.72155
b1971	549.55635
b1972	151.912
b1973	150.27053
b1974	198.10145
b1976	1849.023
b1978	26.197535
b1979	65.09735
b1980	10.040383
b1981	678.7115
b1982	2470.009
b1983	2048.9645
b1985	158.4008
b1987	12056.045
b1988	141.6694
b1990	712.967
b1991	2017.3985
b1992	1511.874
b1993	767.86245
b1994	23940.11
b1995	67.81565
b1997	4458.5375
b1998	414.38525
b1999	285.464
b2000	7382.853
b2001	679.4045
b2002	32.237905
b2003	8.811629
b2004	13.9803605
b2005	39.49115
b2006	47.19344
b2007	14386.745
b2008	1411.691
b2009	2519.253
b2010	417.2891
b2011	902.68315
b2012	31083.885
b2013	3654.93
b2014	2263.2985
b2015	300.9912
b2016	1973.507
b2017	3303.911
b2019	6027.4765
b2020	7621.1295
b2021	4471.242
b2022	3679.509
b2023	8302.716
b2024	2097.973
b2025	5555.822
b2026	3409.93
b2027	4011.784
b2028	600.5486
b2029	8327.0295
b2031	3636.2725
b2032	2590.836
b2033	8549.5995
b2034	2124.64995
b2035	1214.2556
b2036	2359.5095
b2037	1196.5221
b2038	625.6418
b2039	5643.2675
b2040	6127.8735
b2041	3714.501
b2042	13951.7985
b2043	246.03945
b2044	211.92245
b2045	62.806225
b2046	23.038825
b2047	17.820965
b2048	67.666485
b2049	42.98451
b2050	147.11795
b2051	37.78169
b2052	230.84882
b2053	442.578415
b2054	29.03878
b2055	33.661635
b2056	46.10986
b2057	84.47713
b2058	130.35261
b2059	30.884715
b2060	58.57321
b2061	694.73135
b2062	76.316185
b2063	560.7468
b2064	290.9923
b2065	5988.306
b2066	1674.7988
b2067	783.91155
b2068	280.81095
b2069	176.16095
b2070	397.81375
b2071	46.00725
b2072	33.669935
b2073	1137.8174
b2074	248.5243
b2075	194.09325
b2076	154.00615
b2077	632.24905
b2078	268.75145
b2079	2826.13
b2080	4643.894
b2081	1236.62205
b2082	1081.98185
b2084	146.79395
b2085	104.91882
b2086	312.8379
b2087	7.336499
b2090	7933.3955
b2091	34115.045
b2092	65002.875
[truncated: 2,210 more rows]
