# Supplementary material for: Assessment of transcriptomic constraint-based methods for central carbon flux inference
Source: PLoS One. 2020 Sep 9;15(9):e0238689. doi: 10.1371/journal.pone.0238689 (PMC7480874; doi:10.1371/journal.pone.0238689)
Supplement: S1 Dataset — The genome-scale metabolic model of E. coli iJO1366 [18]. Individual models in SBML format (.xml) with set constraints used AC, DC, etc. are included. Transcriptomic data (.csv) study by Gerosa et al. [17]. Predicted fluxes generated using these data. MATLAB scripts used for calculating correlations (.m). (GZ) [file pone.0238689.s001.gz › Ecoli_model_and_data/expression/expo_succinate.csv]

b0002	22655.99
b0003	20123.945
b0004	37062.85
b0005	1132.1457
b0006	1743.8095
b0007	113.26906
b0008	6668.5715
b0009	3590.5745
b0010	371.58045
b0011	90.498395
b0012	13.626075
b0013	53.72374
b0014	62975.52
b0015	7255.2025
b0017	44.52756
b0018	1019.95065
b0019	1470.8765
b0020	868.3598
b0021	1651.6335
b0023	24830.565
b0024	126.0587
b0025	10643.7445
b0026	17895.2585
b0027	21885.785
b0028	8392.59
b0029	7661.5435
b0030	5554.885
b0031	5975.465
b0032	26203.23
b0033	29975.81
b0034	2118.182
b0035	227.23765
b0036	298.961
b0037	334.04345
b0038	238.26585
b0039	520.25785
b0040	81.13906
b0041	96.705945
b0042	53.60496
b0043	187.49315
b0044	67.469595
b0045	308.6844
b0046	566.9912
b0047	655.0747
b0048	3965.4785
b0049	1347.782
b0050	1464.8495
b0051	7609.9675
b0052	11837.585
b0053	14873.37
b0054	7492.0425
b0055	1342.1035
b0056	2872.6595
b0057	1713.7685
b0058	1768.5345
b0059	1664.6985
b0060	155.67074
b0061	845.4349
b0062	14.69387
b0063	13.822515
b0064	2125.284
b0065	556.55975
b0066	330.03235
b0067	1798.692
b0068	1613.5075
b0069	822.8649
b0070	363.4074
b0071	19343.475
b0072	31408.825
b0073	46760.285
b0074	27999.08
b0076	111.96865
b0077	4129.4075
b0078	7954.904
b0080	6460.918
b0081	11107.24
b0082	7524.958
b0083	4520.5785
b0084	902.5808
b0085	4652.4555
b0086	5597.2795
b0087	2002.5195
b0088	7170.765
b0089	3731.161
b0090	4377.4055
b0091	4423.69
b0092	11688.185
b0093	8571.015
b0094	23298.735
b0095	30462.62
b0096	29838.44
b0097	15945.76
b0098	3378.649
b0099	874.4469
b0101	4303.6665
b0102	3439.9655
b0103	2543.1735
b0104	16268.125
b0106	72.663885
b0107	249.2948
b0108	37.43876
b0109	2912.3245
b0110	5097.542
b0111	2100.9115
b0112	6779.648
b0113	14117.915
b0114	38384.04
b0115	57452.395
b0116	69021.99
b0117	70.65396
b0118	20875.43
b0119	3532.568
b0120	24515.085
b0121	37040.845
b0122	1624.484
b0123	5283.485
b0124	1434.29185
b0125	8601.646
b0126	37563.865
b0127	3150.1725
b0128	1015.589
b0129	705.5632
b0130	55.85554
b0131	40133.585
b0132	1596.078
b0133	18339.55
b0134	11452.3
b0135	103.42826
b0136	201.9233
b0137	556.9224
b0138	231.77845
b0139	179.3348
b0140	14.09589
b0141	51.716325
b0142	607.03145
b0143	10607.5135
b0144	872.1898
b0145	21787.405
b0146	6969.6895
b0147	1398.95
b0148	917.3163
b0149	3138.2135
b0150	5532.4075
b0151	3032.658
b0152	733.00105
b0153	942.79875
b0154	17382.02
b0155	2177.7865
b0156	10516.7255
b0157	625.93745
b0158	1225.094
b0159	11739.14
b0160	852.5598
b0161	5077.175
b0162	784.281
b0163	2344.022
b0164	1249.739
b0166	7014.1785
b0167	2426.8705
b0168	7881.9365
b0169	132600.15
b0170	64195.625
b0171	11910.71
b0172	24763.695
b0173	1326.1055
b0174	10154.015
b0175	5049.429
b0176	12552.84
b0177	29791.655
b0178	44128.635
b0179	12042.09
b0180	34863.075
b0181	6129.133
b0182	2934.8965
b0183	3445.536
b0184	6109.5235
b0185	5859.8365
b0186	2526.428
b0187	1803.1255
b0188	2348.4625
b0189	2845.423
b0190	1882.7105
b0191	2497.9695
b0192	3356.2275
b0193	53.00704
b0194	951.08795
b0195	3585.517
b0196	7083.5865
b0197	13408.97
b0198	21689.845
b0199	11185.945
b0200	6645.1535
b0207	589.0956
b0208	530.2847
b0209	3662.768
b0210	605.4129
b0211	6766.157
b0212	4608.0695
b0213	386.4612
b0214	3570.3765
b0215	3110.1815
b0217	126.9188
b0218	15.732575
b0219	3212.974
b0220	3764.641
b0221	923.2617
b0222	16657.385
b0223	12559.45
b0224	6492.3955
b0225	727.2051
b0226	16970.85
b0227	93.22302
b0228	1121.3226
b0229	23.877255
b0230	60.43266
b0231	2337.03
b0232	1176.7465
b0233	274.70815
b0234	286.9326
b0235	40.119415
b0236	1173.02545
b0237	13332.455
b0238	3606.1125
b0239	2547.998
b0240	17522.205
b0241	75.51983
b0242	3866.1935
b0243	5800.204
b0245	19.152495
b0246	86.43765
b0247	68.751645
b0248	1799.344
b0249	116.654575
b0250	945.1123
b0251	1623.427
b0252	155.8449
b0253	589.0283
b0254	189.60445
b0255	2501.807
b0256	3851.2175
b0257	1492.8335
b0258	220.38445
b0260	846.78635
b0261	2334.8695
b0262	112.7232
b0263	152.2008
b0265	2493.988
b0266	1549.5175
b0267	68.962725
b0268	1750.89
b0269	667.77855
b0270	769.6523
b0271	908.88715
b0272	5179.47
b0273	23301.9
b0276	405.59345
b0277	148.6615
b0278	393.28635
b0279	40.926055
b0280	10724.155
b0281	3439.7315
b0282	106.4132
b0283	278.2282
b0284	295.96195
b0285	273.4931
b0286	210.21435
b0287	4030.5575
b0288	269.74085
b0289	109.668115
b0290	369.3329
b0291	85.60335
b0292	282.99635
b0293	465.38325
b0294	927.99085
b0295	114.68505
b0296	101.01604
b0297	5761.553
b0298	2092.6245
b0299	2049.587
b0300	340.4501
b0301	241.13125
b0302	98.04178
b0303	244.0832
b0304	36.72203
b0305	60.199645
b0306	5470.3345
b0307	478.8848
b0308	1053.576
b0309	12.604325
b0310	42.726815
b0311	1104.824
b0312	2504.783
b0313	6267.3495
b0314	2058.875
b0315	249.91495
b0316	190.543765
b0317	382.6075
b0318	174.79795
b0319	217.64975
b0320	199.57095
b0321	183.1438
b0322	1784.7896
b0323	479.52725
b0324	1100.2538
b0325	1777.599
b0326	30.876155
b0327	67.522785
b0328	672.53405
b0329	15078.875
b0330	929.8942
b0331	467.48645
b0332	94.62716
b0333	537.5683
b0334	953.1918
b0335	547.47335
b0336	17412.44
b0337	38848.17
b0338	901.5568
b0339	114.40845
b0340	367.11355
b0341	580.99285
b0342	109.93325
b0343	225.44205
b0344	41.207035
b0345	3375.8115
b0346	2013.042
b0347	231.0368
b0348	136.7053
b0349	90.30115
b0350	1442.5235
b0351	1280.972
b0352	809.176
b0353	643.02855
b0354	3111.4505
b0355	414.08865
b0356	4626.676
b0357	11639.46
b0358	220.0956
b0359	629.223
b0361	4998.316
b0362	205.6848
b0363	157.82405
b0364	12.124735
b0365	793.2724
b0366	262.0278
b0367	71.98421
b0368	517.74765
b0369	2601.193
b0370	15.039675
b0371	55.78102
b0374	175.1617
b0375	13.626515
b0376	4892.0115
b0377	897.40725
b0378	1023.2925
b0379	188.56835
b0380	13015.095
b0381	1474.232
b0382	7083.8065
b0383	334.13895
b0384	1513.299
b0385	132.755825
b0386	2329.5985
b0387	2806.4255
b0388	6547.918
b0389	4509.358
b0390	948.50985
b0391	5319.618
b0392	279.3969
b0393	1575.7565
b0394	1487.4055
b0395	842.6709
b0396	1243.113
b0397	1206.4665
b0398	1244.203
b0399	1578.873
b0400	448.468
b0401	1704.5755
b0402	210.55705
b0403	523.1386
b0404	1506.44
b0405	2226.027
b0406	21876.33
b0407	36855.605
b0408	7030.9875
b0409	6477.2445
b0410	2940.8605
b0411	5366.9645
b0412	155.0387
b0413	8298.747
b0414	6214.554
b0415	14823.435
b0416	8546.6
b0417	2944.217
b0418	3961.1255
b0419	5250.3275
b0420	13764.54
b0421	3060.1455
b0422	13643.147
b0423	2886.419
b0424	4264.762
b0425	3205.892
b0426	14203.385
b0427	516.5157
b0428	34764.77
b0429	44869.085
b0430	87506.735
b0431	110490.65
b0432	65335.825
b0433	754.6654
b0434	29727.665
b0435	10007.303
b0436	17061.185
b0437	18057.04
b0438	9157.392
b0439	7927.7315
b0440	43456.525
b0441	3048.8805
b0442	647.38975
b0443	2250.948
b0444	1802.058
b0445	242.6555
b0446	369.56815
b0447	835.4796
b0448	180.68705
b0449	173.61755
b0450	713.06765
b0451	309.49605
b0452	3392.039
b0453	3689.054
b0454	545.9029
b0456	166.9647
b0457	8321.543
b0458	4771.109
b0459	1838.1605
b0460	5614.01
b0461	8077.348
b0462	9878.8275
b0463	12317.545
b0464	864.71955
b0465	1226.6795
b0466	1988.029
b0467	3047.7355
b0468	1473.9525
b0469	16418.615
b0470	25271.725
b0471	22959.135
b0472	46995.205
b0473	9959.1855
b0474	36628.02
b0475	84.052425
b0476	137.7783
b0477	1334.362
b0478	2108.1605
b0479	245.5443
b0480	1998.748
b0481	1055.87145
b0482	388.37705
b0483	3348.4515
b0484	5596.341
b0485	955.3322
b0486	488.996
b0487	5341.6485
b0488	2012.695
b0489	2618.422
b0490	2060.5205
b0491	181.06735
b0492	10638.78
b0493	2802.758
b0494	4206.4715
b0495	756.56055
b0496	1413.401
b0497	810.4982
b0498	9009.1295
b0499	81.105385
b0500	213.7119
b0501	698.62565
b0502	550.13155
b0503	387.92165
b0504	48.35902
b0505	443.20515
b0506	1917.6705
b0507	2162.141
b0508	66.094455
b0509	83.119735
b0510	43.84796
b0511	274.34705
b0512	663.3084
b0513	102.668965
b0514	618.31175
b0515	5251.345
b0516	1583.7595
b0517	2187.056
b0518	261.41565
b0519	313.62545
b0520	106.84668
b0521	110.383385
b0522	4985.63
b0523	10341.415
b0524	2274.07
b0525	34266.29
b0526	3746.316
b0527	92.609555
b0528	2364.0915
b0529	8128.9405
b0530	117.54295
b0531	16.24293
b0532	522.6897
b0533	37.49206
b0534	15.423895
b0535	11.96552
b0537	645.7488
b0538	50.9137
b0539	3081.8205
b0543	1045.8774
b0544	221.53555
b0545	319.15785
b0546	10185.8175
b0547	28.98736
b0548	63.25117
b0549	2831.967
b0550	31.30205
b0551	8583.6025
b0553	122613.8
b0554	128.7426
b0555	271.4977
b0556	444.3142
b0556	875.63345
b0557	13362.815
b0558	34.722825
b0559	1480.1645
b0560	111.95337
b0561	17.68896
b0562	52.231065
b0563	182.5972
b0564	378.07125
b0565	133870.425
b0566	71.89174
b0567	167.36345
b0568	459.1921
b0569	566.58245
b0570	820.4454
b0571	9979.828
b0572	2452.726
b0573	25825.005
b0574	9121.335
b0575	967.55755
b0576	999.94735
b0577	664.3425
b0578	8307.393
b0579	1882.7325
b0580	1029.44335
b0581	352.6827
b0583	179.18265
b0584	2957.4615
b0585	457.2144
b0586	913.90755
b0587	19.31317
b0588	718.1168
b0589	1050.209
b0590	441.5013
b0591	968.87735
b0592	2115.027
b0593	6992.0945
b0594	2165.9745
b0595	3406.988
b0596	1594.157
b0597	3458.325
b0598	62034.425
b0599	3901.58
b0600	7030.579
b0601	130.137805
b0602	1367.409
b0603	70.74474
b0604	1735.753
b0605	138906.9
b0606	6418.747
b0607	1250.8115
b0608	410.3546
b0609	388.78215
b0610	15241.57
b0611	3160.1645
b0612	143.8286
b0613	79.96229
b0614	524.98805
b0615	121.6505
b0616	48.276625
b0617	38.56667
b0618	12.181225
b0619	1395.35125
b0620	1690.6155
b0621	18.085535
b0622	29.36713
b0623	77604.115
b0624	777.4619
b0625	813.2001
b0626	838.73145
b0627	4312.415
b0628	20534.97
b0629	189.6782
b0630	3149.8205
b0631	2044.245
b0632	11987.48
b0633	7419.0995
b0634	1539.343
b0635	1333.8005
b0636	7583.493
b0637	12888.4
b0638	481.35625
b0639	3372.19
b0640	2774.468
b0641	12615.44
b0642	8610.068
b0643	8260.2615
b0644	80.749535
b0645	28.296455
b0646	5709.8985
b0647	77.22997
b0648	65.514895
b0649	207.14825
b0650	206.9726
b0651	9069.3655
b0652	1735.7215
b0653	1644.415
b0654	3474.152
b0655	21945.065
b0657	1799.404
b0658	6254.2835
b0659	11721.185
b0660	11382.48
b0661	5979.1085
b0662	4416.5805
b0663	52.852215
b0671	133.4125
b0674	3056.175
b0675	4083.844
b0676	2040.566
b0677	3357.5455
b0678	1361.1805
b0679	4174.9655
b0680	6767.6035
b0681	72.84687
b0682	915.5628
b0683	14352.5
b0684	15997.55
b0685	2109.1165
b0686	1252.2457
b0687	10762.614
b0688	4589.3745
b0689	135.23075
b0690	514.7426
b0691	421.27835
b0692	156.8301
b0693	97.402555
b0694	983.50235
b0695	1887.6615
b0696	50.365125
b0697	252.9221
b0698	304.45585
b0699	232.0005
b0700	90.16121
b0701	842.60035
b0702	94.536295
b0703	2292.6575
b0704	233.71465
b0705	2312.0095
b0706	1475.11065
b0707	647.75025
b0708	1185.849
b0709	108.61112
b0710	17221.415
b0711	14242.61
b0712	6374.086
b0713	3553.2285
b0714	772.9673
b0715	69.236735
b0716	61.557375
b0717	83.872875
b0718	346.2521
b0719	1616.795
b0720	54534.73
b0721	111069.8
b0722	85499.225
b0723	60591.425
b0724	40673.485
b0725	7700.987
b0726	45002.28
b0727	49529.97
b0728	49944.11
b0729	52684.85
b0730	509.93985
b0731	16.961365
b0732	630.58545
b0733	21113.19
b0734	12947.815
b0735	7194.0405
b0736	5761.5805
b0737	4565.3035
b0738	3628.0345
b0739	6251.5255
b0740	41756.375
b0741	62060.45
b0742	32180.61
b0750	4376.104
b0751	2490.2645
b0752	1320.07
b0753	409.86575
b0754	21672.805
b0755	11932.18
b0756	12406.045
b0757	13972.485
b0758	3016.4695
b0759	5339.1425
b0760	1121.8745
b0761	3892.169
b0762	5602.1775
b0763	2437.3935
b0764	1138.9465
b0765	1751.0815
b0766	6955.2425
b0767	7819.7095
b0768	281.6939
b0769	40.189975
b0770	1446.07775
b0771	675.6312
b0772	5180.042
b0773	3142.068
b0774	7373.465
b0775	6064.5005
b0776	1890.6485
b0777	8071.2015
b0778	2310.7545
b0779	3302.052
b0780	946.00815
b0781	4980.311
b0782	9138.7965
b0783	7814.637
b0784	11806.741
b0785	8803.2695
b0786	8380.7725
b0787	251.83615
b0788	2670.881
b0789	473.25655
b0790	986.31995
b0791	1821.219
b0792	273.92565
b0793	3299.963
b0794	1023.3615
b0795	1850.2145
b0796	893.23865
b0797	487.8566
b0798	517.96875
b0799	1029.45305
b0800	4336.1265
b0801	12903.195
b0802	919.6332
b0803	800.7147
b0804	380.5555
b0805	2596.9885
b0806	351.17845
b0807	1040.1524
b0808	1917.3695
b0809	20302.575
b0810	11249.305
b0811	45640.32
b0812	19314.36
b0813	144.5639
b0814	26693.295
b0815	142.6408
b0816	145.57995
b0817	4781.662
b0818	1077.5135
b0819	8870.503
b0820	2159.554
b0821	721.5409
b0822	1465.7575
b0823	132.37425
b0824	62.7613
b0825	734.68595
b0826	875.41455
b0827	4308.2035
b0828	11537.185
b0829	9248.992
b0830	6243.2185
b0831	3367.5305
b0832	1851.2165
b0833	989.11765
b0834	215.54765
b0835	3519.218
b0836	318.85395
b0837	1025.1835
b0838	5788.619
b0839	3765.988
b0840	1921.0195
b0841	8053.3785
b0842	379.5261
b0843	541.48425
b0844	1625.7615
b0845	592.17415
b0846	450.6326
b0847	827.7975
b0848	524.0693
b0849	1921.2115
b0850	13437.57
b0851	4498.245
b0852	2578.2365
b0853	8853.214
b0854	7743.739
b0855	2056.905
b0856	961.22555
b0857	996.72015
b0858	882.68325
b0859	472.409
b0860	7213.491
b0861	2281.3275
b0862	3117.286
b0863	9790.931
b0864	14108.965
b0865	12114.8435
b0866	2115.3515
b0867	3436.4835
b0868	742.9645
b0869	1156.0075
b0870	4461.504
b0871	1607.4765
b0872	2782.2765
b0873	67.08706
b0874	454.9867
b0875	154.4728
b0876	415.18835
b0877	9840.203
b0878	2758.045
b0879	1109.7428
b0880	89893.85
b0881	5449.0465
b0882	7204.302
b0884	7608.7625
b0885	872.57055
b0886	1933.987
b0887	2311.74
b0888	6104.5865
b0889	10585.8005
b0890	4111.385
b0891	3792.5715
b0892	4636.1405
b0893	7300.0715
b0894	163.63575
b0895	161.6221
b0896	113.71228
b0897	2125.879
b0898	851.89955
b0899	81.31479
b0900	483.06825
b0901	1193.235
b0902	2239.21
b0903	16420.755
b0904	8778.6025
b0905	1525.9425
b0906	1319.585
b0907	16608.5
b0908	9845.025
b0909	375.78205
b0910	34577.235
b0911	101427.015
b0912	13156.635
b0913	96.752335
b0914	1853.2405
b0915	737.22725
b0916	216.878
b0917	3092.2945
b0918	4105.6615
b0919	234.4016
b0920	496.01345
b0921	8535.536
b0922	3690.5015
b0923	4842.263
b0924	5017.556
b0925	1430.096
b0926	31789.315
b0927	5827.4865
b0928	33733.4
b0929	230848.6
b0930	5517.832
b0931	2692.601
b0932	5429.589
b0933	246.40255
b0934	396.2296
b0935	243.2876
b0936	259.4523
b0937	432.39435
b0938	1152.15025
b0939	243.8957
b0940	151.92565
b0941	208.07135
b0942	243.38275
b0943	456.88625
b0944	5319.3215
b0945	20309.095
b0946	4384.0575
b0947	1468.329
b0948	1487.6055
b0949	2399.9865
b0950	484.6832
b0951	4833.1735
b0952	863.7254
b0953	98355.02
b0954	19817.595
b0955	1389.4165
b0956	638.69125
b0957	167290.95
b0958	2659.3075
b0959	146.7359
b0960	470.555
b0961	1063.1565
b0962	551.45695
b0963	15458.125
b0964	282.474
b0965	5090.0245
b0966	10809.5615
b0967	2672.1945
b0968	47098.895
b0969	2781.9765
b0970	76111.915
b0972	180.6889
b0973	92.434155
b0974	73.665295
b0975	139.50594
b0976	243.59405
b0977	133.3658
b0978	301.82095
b0979	299.7672
b0980	1039.6375
b0981	402.8469
b0982	760.50945
b0983	459.8087
b0984	24058.14
b0985	112.53643
b0986	95.711335
b0987	8382.5335
b0988	1816.148
b0989	94.59718
b0990	106.33741
b0991	1204.4115
b0992	156.8973
b0993	4897.626
b0994	81.199105
b0995	904.9895
b0996	84.811845
b0997	210.9602
b0998	80.98971
b0999	3135.11
b1000	1665.5145
b1001	42.186735
b1002	5542.7715
b1003	2346.574
b1004	5735.0885
b1005	488.30455
b1006	278.53045
b1007	304.221
b1008	138.6431
b1009	94.303415
b1010	144.88335
b1011	3239.926
b1012	70.56289
b1013	576.0074
b1014	1394.68
b1015	2964.5085
b1017	1136.9078
b1018	3306.266
b1019	1062.22545
b1020	2761.155
b1021	274.59905
b1022	181.0097
b1023	39.594385
b1024	337.3761
b1025	247.8449
b1028	38.20947
b1029	71.073145
b1030	66.092715
b1031	74.552575
b1033	7065.1365
b1034	3987.758
b1035	6250.983
b1036	1487.7
b1037	1219.7967
b1038	1745.391
b1039	906.8931
b1040	884.6086
b1041	338.40795
b1042	424.566
b1043	477.8847
b1044	513.7209
b1045	4189.5635
b1046	285.7808
b1047	1013.3652
b1048	8935.3985
b1049	2063.611
b1050	227.4889
b1051	33110.775
b1053	91.934755
b1054	2462.26
b1055	4606.61
b1056	4204.4165
b1057	1231.28
b1059	4642.325
b1060	2082.3985
b1061	6250.472
b1062	13236.685
b1063	1842.841
b1064	8842.0785
b1065	2680.0225
b1066	3920.762
b1067	1696.535
b1068	5498.0615
b1069	1031.6196
b1070	748.80665
b1071	2603.3565
b1072	6145.4195
b1073	11005.68
b1074	12872.004
b1075	8366.0855
b1076	7270.525
b1077	11550.23
b1078	5893.148
b1079	693.95315
b1080	1579.007
b1081	564.8332
b1082	1442.8915
b1083	944.2016
b1084	9110.5095
b1085	1615.8355
b1086	9754.247
b1087	1933.321
b1088	84100.2
b1089	117946.2
b1090	5705.3925
b1091	20582.6
b1092	30684.005
b1093	41725.325
b1094	93498.205
b1095	3789.2585
b1096	959.5794
b1097	2046.25
b1098	4168.697
b1099	2355.218
b1100	698.157
b1101	2026.1155
b1102	281.3066
b1103	12210.43
b1104	9038.147
b1105	16017.51
b1106	7835.3905
b1107	5012.4855
b1108	16919.985
b1109	2334.1575
b1110	171.78865
b1111	1444.528
b1112	335.16655
b1113	10437.524
b1114	745.34685
b1115	80.463855
b1116	3380.38
b1117	3688.248
b1118	2692.0695
b1119	5852.183
b1120	4260.289
b1121	46.50226
b1122	199.65555
b1123	4831.575
b1124	7166.497
b1125	2763.705
b1126	8182.6515
b1127	1030.7882
b1128	1975.8095
b1129	2606.04
b1130	8618.1615
b1131	15814.345
b1132	25556.595
b1133	16108.29
b1134	2098.544
b1135	1324.7865
b1136	61532.38
b1137	253.42065
b1138	1192.523
b1139	1599.6225
b1140	274.4932
b1141	1517.001
b1142	13.68391
b1143	1995.986
b1144	466.5425
b1145	790.9798
b1146	90.22469
b1147	96.092115
b1148	1056.6914
b1149	134.881
b1150	1854.2115
b1151	328.97845
b1152	44.79063
b1153	52.954415
b1154	369.8544
b1155	1136.2155
b1156	309.25775
b1157	117.82675
b1158	48.68567
b1159	44.105625
b1160	37.986155
b1161	198.1773
b1162	3165.6405
b1163	468.28845
b1164	6063.336
b1165	1230.828
b1166	702.0502
b1167	292.10065
b1168	16.952235
b1169	424.0579
b1170	733.40435
b1171	925.26055
b1172	8944.4105
b1173	738.88595
b1174	17857.005
b1175	6183.0215
b1176	13863.185
b1177	5463.096
b1178	3265.725
b1179	8767.8205
b1180	3292.994
b1181	1012.94175
b1182	474.85675
b1183	634.4919
b1184	368.7675
b1185	709.3561
b1186	2275.669
b1187	6423.2735
b1188	1275.1645
b1189	8409.59
b1190	2982.367
b1191	29152.885
b1192	1121.201
b1193	12124.395
b1194	2294.9615
b1195	263.29885
b1196	58.932175
b1197	2701.785
b1198	736.9264
b1199	694.2316
b1200	5654.8935
b1201	329.1622
b1202	147.08765
b1203	1696.113
b1204	6540.6235
b1205	3821.7575
b1206	861.20935
b1207	34725.925
b1208	4718.67
b1209	7699.593
b1210	1026.105
b1211	1366.6095
b1212	1045.2735
b1213	1695.5565
b1214	13243.955
b1215	17724.085
b1216	6075.482
b1217	1450.966
b1218	1199.02
b1219	2922.174
b1220	445.88575
b1221	2234.8515
b1222	7869.7845
b1223	638.6841
b1224	1147.9773
b1225	1040.70285
b1226	1396.06925
b1227	150.067395
b1228	70.281235
b1232	17156.35
b1233	4400.008
b1234	4229.1445
b1235	1544.6535
b1236	5764.677
b1237	15854.105
b1238	1677.7705
b1239	45.3269
b1240	832.695
b1241	3190.382
b1242	83.36623
b1243	55347.92
b1244	10042.583
b1245	5490.137
b1246	8743.8735
b1247	4783.2265
b1248	3147.7405
b1249	2769.833
b1250	1879.188
b1251	3314.8925
b1252	8627.3205
b1253	5666.9185
b1254	6977.6645
b1255	7271.93
b1256	2172.7905
b1257	336.5663
b1258	1170.6525
b1259	1121.2575
b1260	8298.3455
b1261	25473.915
b1262	28206.64
b1263	7476.4375
b1264	12823.555
b1266	1696.2095
b1267	2238.4685
b1268	87.737285
b1269	6501.2435
b1270	1852.6615
b1271	5010.0915
b1272	2066.1765
b1273	3012.7735
b1274	2700.2645
b1275	2292.9895
b1276	5013.0485
b1277	2658.6515
b1278	834.62305
b1279	9387.452
b1280	6549.306
b1281	6407.1325
b1282	7135.9455
b1283	2123.0065
b1284	7287.6285
b1285	718.3945
b1286	14934.25
b1287	21313.245
b1288	36278.405
b1289	1767.9785
b1290	451.17865
b1291	1448.324
b1292	467.46295
b1293	902.5676
b1294	3997.0165
b1295	1671.1155
b1296	777.92605
b1297	2270.332
b1298	1430.297
b1299	3126.414
b1300	876.2667
b1301	485.38265
b1302	1646.218
b1303	627.4014
b1304	3378.3165
b1305	1028.5155
b1306	1363.2145
b1307	2234.7965
b1308	5219.546
b1309	56.89113
b1310	395.611
b1311	27.04796
b1312	22.03199
b1313	2385.831
b1314	124.9672
b1315	423.11135
b1316	88.98175
b1317	114.86792
b1318	85.415075
b1319	13.99419
b1320	678.31185
b1321	2380.902
b1322	978.9378
b1323	4936.6915
b1324	45791.33
b1325	3347.152
b1326	1022.998
b1327	344.05505
b1328	459.6163
b1329	446.8569
b1330	1353.6485
b1332	2989.9695
b1333	4222.6115
b1334	25910.86
b1335	878.1017
b1336	13.57055
b1337	141.60025
b1338	444.4732
b1339	1620.026
b1340	1515.939
b1341	1566.2855
b1342	1127.9575
b1343	1259.5705
b1344	4275.6475
b1345	570.08875
b1346	320.9681
b1347	181.6407
b1348	473.0121
b1349	290.74915
b1350	1009.25025
b1351	79.793065
b1352	11.753885
b1353	196.908
b1354	36.05125
b1355	35.042575
b1356	1226.3405
b1357	303.3026
b1358	230.77325
b1359	79.9174
b1360	3122.7245
b1361	745.35685
b1362	107.278605
b1363	142.0243
b1364	2430.4435
b1365	889.41845
b1366	105.78191
b1367	34.65748
b1368	75.2884
b1369	178.2437
b1370	69769.535
b1371	759.9694
b1372	45.319345
b1373	444.9609
b1374	211.60115
b1375	792.0279
b1376	21400.5
b1377	28.945205
b1378	1581.396
b1379	910.6942
b1380	4292.6835
b1381	561.93295
b1382	1080.24035
b1383	962.06865
b1384	839.3473
b1385	539.82665
b1386	82.21343
b1387	27.18564
b1388	199.3522
b1389	281.69655
b1390	273.1637
b1391	355.9478
b1392	316.92215
b1393	814.92805
b1394	208.59275
b1395	217.5768
b1396	145.11975
b1397	2739.28
b1398	593.5465
b1399	555.8215
b1400	979.72035
b1401	492.87165
b1405	509.24295
b1406	441.10265
b1407	179.66145
b1408	19.995745
b1409	410.5116
b1410	599.79545
b1411	392.4338
b1412	4875.2225
b1413	395.7666
b1414	2232.0565
b1415	30112.2
b1416	2322.2935
b1417	5993.933
b1418	7839.6755
b1419	1097.17825
b1420	21382.72
b1421	712.0659
b1422	2589.4735
b1423	612.1798
b1424	2038.482
b1425	163.84704
b1426	1030.11575
b1427	1376.7625
b1428	1828.2595
b1429	2842.212
b1430	6301.0405
b1431	920.4457
b1432	3056.423
b1433	214.33205
b1434	996.69505
b1435	4631.446
b1436	945.98625
b1437	19.10846
b1438	1462.1115
b1439	345.13545
b1440	978.66925
b1441	787.68555
b1442	995.5312
b1443	1003.07455
b1444	5014.9785
b1445	658.5977
b1446	3863.23
b1447	788.54885
b1448	5437.891
b1449	2132.4315
b1450	644.5577
b1451	811.1555
b1452	8866.2875
b1453	242.1588
b1454	149.39975
b1455	33.12179
b1456	371.5913
b1457	432.61215
b1458	528.242
b1459	371.8798
b1460	86.592385
b1461	4361.0985
b1462	135.504625
b1463	643.01895
b1464	2386.6665
b1465	196.6338
b1466	372.4985
b1467	185.30675
b1468	331.03635
b1469	98.529545
b1470	22.26772
b1471	121.5161
b1472	73.04224
b1473	492.9256
b1474	196.4515
b1475	105.88985
b1476	176.0092
b1477	1089.0405
b1478	4162.6725
b1479	13348.885
b1481	366.1867
b1482	6349.9395
b1483	221.4246
b1484	324.8554
b1485	328.37765
b1486	565.2316
b1487	874.35675
b1488	1543.294
b1489	260.6414
b1490	1082.6462
b1491	2120.8405
b1492	1333.1895
b1493	2099.5875
b1494	314.76121
b1495	717.3635
b1496	1287.6395
b1497	109.7238
b1498	736.3294
b1499	229.61365
b1500	28.113195
b1501	210.40365
b1502	131.894855
b1503	128.11995
b1504	18.24252
b1505	513.98695
b1506	47.21705
b1507	754.25265
b1508	720.8367
b1509	1576.44385
b1510	1299.3645
b1511	3524.622
b1512	971.428
b1513	1491.055
b1514	526.89855
b1515	1364.848
b1516	3882.601
b1517	3141.275
b1518	3146.8555
b1519	3157.724
b1520	353.0872
b1521	77.44419
b1522	50.961085
b1523	1106.7275
b1524	2339.0775
b1525	2353.419
b1526	5277.115
b1527	143.35875
b1528	417.2029
b1529	174.40885
b1530	12547.3765
b1531	2781.682
b1532	569.98505
b1533	3268.378
b1534	790.6394
b1535	385.50205
b1536	1309.387
b1537	369.73815
b1538	5505.1755
b1539	11805.77
b1540	1782.5845
b1541	1209.6195
b1542	68.110595
b1543	62.233645
b1547	69.12458
b1549	12.33019
b1550	616.36835
b1551	14.654245
b1552	92.91753
b1553	108.733435
b1554	128.7558
b1555	53.36411
b1556	41.010185
b1557	309.97385
b1558	222.6929
b1559	1273.885
b1560	43.562305
b1561	3514.267
b1562	4500.188
b1563	2341.479
b1564	5976.192
b1565	38.42939
b1566	206.4575
b1567	790.83935
b1568	780.02695
b1569	116.122465
b1570	5283.6435
b1571	797.98285
b1572	165.457525
b1573	247.66585
b1575	47.051845
b1576	39.93149
b1577	117.10018
b1579	100.18209
b1580	103.57335
b1581	1606.0445
b1582	597.35585
b1583	31117.63
b1584	7131.836
b1585	438.6883
b1586	4524.469
b1587	96.47264
b1588	325.8504
b1589	682.6651
b1590	402.45165
b1591	1386.765
b1592	203.43615
b1593	390.9245
b1594	1075.6757
b1595	8854.692
b1596	910.19235
b1597	2009.4015
b1598	496.13545
b1599	253.345
b1600	1896.009
b1601	369.73765
b1602	12231.35
b1603	23239.325
b1604	6114.192
b1605	1284.2855
b1606	1384.885
b1607	1367.432
b1608	2686.783
b1609	1460.26
b1610	5325.7805
b1611	5239.184
b1612	8285.243
b1613	6211.5935
b1614	3608.0535
b1615	139.629855
b1616	14.447185
b1617	449.79225
b1618	1465.746
b1619	3703.611
b1620	374.97765
b1621	3155.2915
b1622	1102.156
b1623	1688.5625
b1624	4375.6535
b1625	909.0931
b1626	1081.02835
b1627	4868.172
b1628	990.27715
b1629	1945.7735
b1630	2540.3165
b1631	2578.368
b1632	3275.2865
b1633	129.1241
b1634	231.29795
b1635	9244.9515
b1636	3092.0795
b1637	3821.2515
b1638	15430.035
b1639	467.0127
b1640	1674.2255
b1641	48569.355
b1642	11604.695
b1643	309.30065
b1644	99.18669
b1645	88.016345
b1646	4413.7875
b1647	5210.7945
b1648	826.044
b1649	849.12635
b1650	2418.416
b1651	6800.107
b1652	1083.331
b1653	1408.341
b1654	24531.165
b1655	2007.9795
b1656	14431.2515
b1657	296.06505
b1658	10188.2055
b1659	586.6227
b1660	213.9038
b1661	9102.8795
b1662	1745.4835
b1663	4178.0075
b1664	4641.1925
b1667	4388.0085
b1668	848.9226
b1669	98.161205
b1670	158.6625
b1671	243.7514
b1672	136.69215
b1673	61.56316
b1674	441.0988
b1675	400.10665
b1676	7233.012
b1677	181863.25
b1678	2188.9295
b1679	1480.421
b1680	5777.897
b1681	5894.517
b1682	5967.278
b1683	7391.195
b1684	2634.054
b1685	965.80555
b1686	3765.6135
b1687	11937.0
b1688	921.16645
b1689	63.006205
b1690	39.84953
b1691	13.826935
b1692	148.43165
b1693	5738.1515
b1694	118.25565
b1695	257.56395
b1696	186.1017
b1697	302.7953
b1698	101.223535
b1699	241.04365
b1700	207.02105
b1701	1497.308
b1702	32519.43
b1703	3694.1235
b1704	5597.7875
b1705	279.30755
b1706	6153.609
b1707	1142.7505
b1708	5174.1515
b1709	2734.296
b1710	7255.4155
b1711	817.4589
b1712	25403.23
b1713	22064.78
b1714	45264.96
b1716	36484.91
b1717	87931.05
b1718	71321.08
b1719	29517.425
b1720	62.456045
b1721	19.867215
b1722	308.28255
b1723	6530.4975
b1724	4174.6165
b1725	1018.2569
b1726	719.7121
b1727	4236.3555
b1728	36.28002
b1729	14400.18
b1730	44.724955
b1731	2307.35
b1732	3353.0855
b1733	1229.996
b1734	365.48555
b1735	619.9049
b1736	794.4577
b1737	423.70175
b1738	860.77215
b1739	4727.809
b1740	11505.465
b1741	208.1867
b1742	166.0966
b1743	759.70965
b1744	77.36811
b1745	503.5777
b1746	296.905
b1747	641.80695
b1748	329.805
b1749	3872.2635
b1750	96.729
b1751	254.23855
b1752	1239.04785
b1753	709.5757
b1754	995.56815
b1755	388.18795
b1756	400.7774
b1757	2144.019
b1758	841.74555
b1759	772.18035
b1760	585.83735
b1761	20919.775
b1762	111.251355
b1763	2349.753
b1764	9197.5445
b1765	18677.43
b1766	1059.566
b1767	9624.232
b1768	3163.777
b1769	214.37515
b1770	513.9441
b1771	322.88385
b1772	199.70125
b1773	177.11495
b1774	163.8731
b1775	179.93055
b1776	167.36685
b1777	8523.466
b1778	29163.14
b1779	66002.08
b1780	5744.7965
b1781	824.91575
b1782	38449.455
b1783	3688.8235
b1784	283.7495
b1785	138.0721
b1786	572.27195
b1787	3382.4655
b1788	36.738905
b1789	651.45945
b1790	2350.155
b1791	221.6409
b1792	3051.923
b1793	1588.8755
b1794	1666.4685
b1795	12792.93
b1796	40.478355
b1797	24.15243
b1798	275.2148
b1799	1002.36995
b1800	486.32165
b1801	35.580825
b1802	267.7953
b1803	1154.329
b1804	701.59975
b1805	1002.91685
b1806	1252.453
b1807	2676.6145
b1808	773.2053
b1809	9993.243
b1810	2974.4055
b1811	2214.552
b1812	1010.70075
b1813	2142.046
b1814	1064.354
b1815	155.75485
b1816	487.9346
b1817	14049.29
b1818	16849.835
b1819	17479.265
b1820	507.0539
b1821	311.335
b1822	241.8411
b1823	180589.2
b1825	818.88935
b1827	5666.4035
b1828	150.8569
b1829	19690.89
b1830	5332.4065
b1832	3473.341
b1833	706.15975
b1834	785.6045
b1835	506.9468
b1836	6535.5325
b1837	3551.2695
b1838	113.285095
b1839	2392.3195
b1840	4594.036
b1841	6779.162
b1842	2647.8715
b1843	5024.0995
b1844	741.9474
b1845	590.83585
b1846	4367.8245
b1847	5232.8795
b1848	3338.1895
b1849	7980.2045
b1850	10192.936
b1851	585.91505
b1852	4388.891
b1853	5090.9865
b1854	10063.7965
b1855	4713.2325
b1856	1163.5535
b1857	7242.291
b1858	1382.859
b1859	1010.57235
b1860	2462.3915
b1861	1675.5881
b1862	120.3746
b1863	3541.158
b1864	16305.755
b1865	8006.334
b1866	14416.53
b1867	2147.4045
b1868	316.63745
b1869	2252.5045
b1870	3394.718
b1871	1447.934
b1872	486.4415
b1873	221.13245
b1874	779.63275
b1875	1719.1645
b1876	9509.472
b1877	92.498675
b1878	155.6635
b1879	475.65775
b1880	268.4583
b1881	2863.0475
b1882	491.68695
b1883	97.845425
b1884	157.17735
b1885	199.25955
b1886	1255.1165
b1887	2015.7795
b1888	950.1541
b1889	261.75765
b1890	244.65805
b1891	1126.8635
b1892	2754.442
b1895	505.01515
b1896	1678.8235
b1897	6186.2405
b1898	228.8071
b1899	372.9446
b1900	405.67245
b1901	903.6799
b1902	1901.6065
b1903	580.01075
b1904	399.04745
b1905	4501.6415
b1906	37.35679
b1907	931.8656
b1908	5985.9655
b1912	2051.9295
b1913	1412.176
b1914	2283.5705
b1915	549.37085
b1916	2679.225
b1917	3384.3125
b1918	2806.245
b1919	10231.31
b1920	51805.025
b1921	1977.3705
b1922	4581.0965
b1923	8081.914
b1924	1215.483
b1925	568.29345
b1926	477.49075
b1927	2326.4655
b1928	6933.79
b1929	19783.89
b1930	21663.97
b1931	343.47875
b1932	251.0349
b1933	114.82485
b1934	15.62623
b1935	57.644055
b1936	28.660445
b1937	1077.9457
b1938	572.75195
b1939	1350.1695
b1940	1095.32
b1941	13233.76
b1942	984.1262
b1943	974.92765
b1944	5030.222
b1945	3640.704
b1946	2813.679
b1947	517.4255
b1948	216.83895
b1949	378.40995
b1950	15.61779
b1951	676.0235
b1952	1517.405
b1953	822.4619
b1955	1015.2846
b1956	223.90705
b1957	12937.86
b1958	1303.525
b1959	123.1654
b1960	928.3758
b1961	2911.0555
b1962	1743.281
b1963	233.59465
b1964	249.0672
b1965	254.5081
b1966	228.28685
b1967	8346.025
b1968	244.73505
b1969	2137.415
b1970	892.4736
b1971	517.1908
b1972	265.42985
b1973	256.52605
b1974	248.75735
b1976	7465.8965
b1978	77.56204
b1979	50.839205
b1980	34.424135
b1981	1109.963
b1982	7131.5815
b1983	5327.2195
b1985	102.20341
b1987	7940.6265
b1988	230.12245
b1990	875.40555
b1991	3956.4355
b1992	2815.7065
b1993	2063.596
b1994	46485.045
b1995	190.32325
b1997	7367.8965
b1998	733.47625
b1999	562.06365
b2000	12730.5
b2001	1093.9145
b2002	29.69333
b2003	15.53392
b2004	19.48012
b2005	68.618795
b2006	308.32462
b2007	29371.465
b2008	3897.509
b2009	3637.4785
b2010	638.91495
b2011	1491.623
b2012	27835.45
b2013	5120.9955
b2014	6826.5985
b2015	367.4801
b2016	3349.9215
b2017	7600.883
b2019	19513.175
b2020	18495.11
b2021	11156.479
b2022	10156.202
b2023	19019.12
b2024	10316.48
b2025	18795.425
b2026	9578.1255
b2027	10126.563
b2028	976.6755
b2029	11400.13
b2031	13718.005
b2032	14242.835
b2033	17819.31
b2034	5829.173
b2035	4213.9855
b2036	4669.479
b2037	3991.669
b2038	2326.197
b2039	12520.825
b2040	13935.785
b2041	14735.105
b2042	31208.675
b2043	558.74225
b2044	203.48135
b2045	80.47028
b2046	26.682665
b2047	26.25167
b2048	68.752895
b2049	68.481475
b2050	118.29335
b2051	29.434995
b2052	253.2988
b2053	163.9911
b2054	211.618985
b2055	16.96308
b2056	13.762975
b2057	121.7353
b2058	129.126235
b2059	34.91366
b2060	59.058895
b2061	423.3178
b2062	28.95658
b2063	1524.527
b2064	872.8865
b2065	10074.202
b2066	3824.041
b2067	977.03015
b2068	286.96875
b2069	204.46785
b2070	2806.1065
b2071	111.16714
b2072	42.939075
b2073	2801.5955
b2074	770.4878
b2075	435.57125
b2076	321.76505
b2077	669.84575
b2078	528.8195
b2079	3450.1835
b2080	3893.8
b2081	2623.7905
b2082	2684.795
b2084	256.41565
b2085	236.16105
b2086	273.755
b2087	19.33079
b2090	12348.95
b2091	61035.825
b2092	122073.0
[truncated: 2,210 more rows]
