# Supplementary material for: Assessment of transcriptomic constraint-based methods for central carbon flux inference
Source: PLoS One. 2020 Sep 9;15(9):e0238689. doi: 10.1371/journal.pone.0238689 (PMC7480874; doi:10.1371/journal.pone.0238689)
Supplement: S1 Dataset — The genome-scale metabolic model of E. coli iJO1366 [18]. Individual models in SBML format (.xml) with set constraints used AC, DC, etc. are included. Transcriptomic data (.csv) study by Gerosa et al. [17]. Predicted fluxes generated using these data. MATLAB scripts used for calculating correlations (.m). (GZ) [file pone.0238689.s001.gz › Ecoli_model_and_data/predicted_fluxes_and_correlation_scripts/FullAC_ecoli_predicted_flux.txt]

Rxns	Eflux2_all8C_acetate	fructose flux	galactose flux	gluconate flux	glucose flux	glycerol flux	pyruvate flux	succinate flux	SPOT_acetate flux	fructose flux	galactose flux	gluconate flux	glucose flux	glycerol flux	pyruvate flux	succinate flux	Lee_acetate flux	fructose flux	galactose flux	gluconate flux	glucose flux	glycerol flux	pyruvate flux	succinate flux	pFBA_acetate flux	fructose flux	galactose flux	gluconate flux	glucose flux	glycerol flux	pyruvate flux	succinate flux
DM_4CRSOL	3.77E-21	1.61E-21	7.66E-17	2.30E-20	5.21E-17	8.68E-12	8.73E-20	1.77E-23	1.80E-16	7.43E-17	3.18E-16	2.14E-16	2.55E-16	6.91E-17	5.24E-17	1.68E-16	0	0	0	0	0	0	0	0	4.49E-12	4.49E-12	4.49E-12	4.49E-12	4.49E-12	4.49E-12	4.49E-12	4.49E-12
DM_5DRIB	1.15E-20	5.01E-21	2.41E-16	8.77E-20	2.28E-16	6.54E-12	2.57E-19	4.90E-23	4.33E-13	2.23E-13	8.04E-13	5.64E-13	9.13E-13	1.75E-13	1.49E-13	4.00E-13	0	0	0	0	0	0	0	0	4.38E-12	4.38E-12	4.38E-12	4.38E-12	4.38E-12	4.38E-12	4.38E-12	4.38E-12
DM_AACALD	1.11E-20	4.52E-21	1.12E-15	6.63E-20	2.07E-16	1.45E-11	2.08E-19	3.04E-23	2.76E-13	1.72E-13	5.55E-13	4.44E-13	7.57E-13	1.34E-13	9.27E-14	3.25E-13	0	0	0	0	0	0	0	0	7.65E-12	7.65E-12	7.65E-12	7.65E-12	7.65E-12	7.65E-12	7.65E-12	7.65E-12
DM_AMOB	5.65E-21	2.43E-21	1.29E-16	2.85E-19	1.55E-16	5.52E-12	1.11E-19	2.80E-23	1.09E-17	3.52E-18	1.65E-17	3.31E-17	3.47E-17	9.25E-18	6.46E-18	1.29E-17	0	0	0	0	0	0	0	0	6.66E-12	6.66E-12	6.66E-12	6.66E-12	6.66E-12	6.66E-12	6.66E-12	6.66E-12
DM_MTHTHF	0.66983264	0.610368829	0.812877024	1.060380459	0.882763533	1.135814882	0.933342573	1.064283074	2.49E-11	2.78E-04	1.36E-11	1.96E-11	2.87E-11	1.53E-12	6.87E-04	3.38E-12	0	0	0	0	0	0	0	0	0.047148691	0.047148691	0.047148691	0.047148691	0.047148691	0.047148691	0.047148691	0.047148691
DM_OXAM	334.1978	217.46695	353.7228	216.79932	236.78288	543.3754	4.0528	472.7545	6.26E-13	9.17E-13	2.03E-12	1.54E-12	3.53E-12	5.74E-13	2.16E-13	1.10E-12	0	0.141340985	0.206304856	0.149524864	0	0	0.247569899	0.105981235	992.262276	992.262276	992.262276	992.262276	992.262276	992.262276	992.262276	992.262276
Ec_biomass_iJO1366_WT_53p95M	6.44E-23	2.91E-23	1.40E-18	3.91E-22	1.08E-18	9.82E-14	1.46E-21	2.64E-25	1.16E-12	-1.17E-13	1.24E-12	1.29E-12	1.51E-12	4.16E-13	2.74E-13	9.56E-13	0	0	0	0	0	0	0	0	5.51E-14	5.51E-14	5.51E-14	5.51E-14	5.51E-14	5.51E-14	5.51E-14	5.51E-14
Ec_biomass_iJO1366_core_53p95M	1501.866906	1368.539975	1822.594224	2377.534661	1979.290432	2546.670139	2092.696352	2386.28492	1.73E-14	-7.88E-15	5.08E-14	4.04E-14	5.22E-14	1.35E-14	9.11E-15	3.14E-14	0	0	0	0	0	0	0	0	105.7145544	105.7145544	105.7145544	105.7145544	105.7145544	105.7145544	105.7145544	105.7145544
EX_12ppd-R[e]	-8.29E-14	-1.63E-16	9.12E-13	-9.74E-12	-9.22E-13	1106.1005	1006.0085	928.00865	1.30E-04	3.46E-10	7.48E-11	2.84E-11	7.19E-11	8.59E-04	3.69E-05	5.52E-09	0	0.99488971	0	0	0.785087274	0	1.774217096	0	130.2871189	130.2871189	130.2871189	130.2871189	130.2871189	130.2871189	130.2871189	130.2871189
EX_12ppd-S[e]	164.46375	1.47E-12	-8.72E-13	62.0609045	55.49381	6.06E-11	140.069767	2.24E-12	-8.32E-11	5.24E-13	-6.74E-12	2.08E-12	2.84E-12	-6.05E-11	-1.97E-12	-2.48E-04	0	0	0	0	0	0	0	0	-5.07E-11	-5.07E-11	-5.07E-11	-5.07E-11	-5.07E-11	-5.07E-11	-5.07E-11	-5.07E-11
EX_14glucan[e]	-123.4592763	-112.5416368	-256.9858105	-171.9738145	-310.92435	-6.09E-14	-185.3473737	-2.00E-22	-8.36E-13	-6.94E-13	-1.83E-12	-1.99E-11	-3.43E-12	-2.87E-13	-3.58E-13	-9.73E-13	0	0	0	0	0	0	0	0	2.73E-12	2.73E-12	2.73E-12	2.73E-12	2.73E-12	2.73E-12	2.73E-12	2.73E-12
EX_15dap[e]	-5.76E-12	-6.22E-14	-1.28E-12	1.25E-11	-2.02E-12	4.88E-10	4.46E-12	-3.81E-12	8.06E-13	6.07E-13	1.96E-12	1.30E-12	2.56E-12	5.35E-13	2.47E-13	1.00E-12	0	0	0	0.006163734	0	0	0	0	1.48E-11	1.48E-11	1.48E-11	1.48E-11	1.48E-11	1.48E-11	1.48E-11	1.48E-11
EX_23camp[e]	-305.22015	-249.70335	-1.04E-11	8.12E-12	7.20E-12	-1.96E-09	-346.135	-394.6094	-3.20E-12	-6.10E-12	-7.33E-12	-6.56E-12	-1.35E-11	-3.71E-12	-1.08E-12	-8.45E-12	0	0	0	0	0	0	0	0	-4.90E-10	-4.90E-10	-4.90E-10	-4.90E-10	-4.90E-10	-4.90E-10	-4.90E-10	-4.90E-10
EX_23ccmp[e]	-305.22015	-249.70335	8.06E-12	8.01E-13	1.35E-11	-1.87E-09	-346.135	-394.6094	-3.20E-12	-6.13E-12	-7.34E-12	-6.57E-12	-1.37E-11	-3.71E-12	-1.08E-12	-8.45E-12	0	0	0	0	0	0	0	0	-4.89E-10	-4.89E-10	-4.89E-10	-4.89E-10	-4.89E-10	-4.89E-10	-4.89E-10	-4.89E-10
EX_23cgmp[e]	-305.22015	-249.70335	3.07E-14	2.15E-11	1.61E-11	-1.87E-09	-346.135	-394.6094	-3.20E-12	-6.12E-12	-7.33E-12	-6.57E-12	-1.37E-11	-3.71E-12	-1.08E-12	-8.45E-12	0	0	0	0	0	0	0	0	-4.90E-10	-4.90E-10	-4.90E-10	-4.90E-10	-4.90E-10	-4.90E-10	-4.90E-10	-4.90E-10
EX_23cump[e]	-305.22015	-249.70335	5.50E-13	1.17E-11	1.32E-11	-1.89E-09	-346.135	-394.6094	-3.20E-12	-6.15E-12	-7.34E-12	-6.57E-12	-1.39E-11	-3.71E-12	-1.08E-12	-8.45E-12	0	0	0	0	0	0	0	0	-4.90E-10	-4.90E-10	-4.90E-10	-4.90E-10	-4.90E-10	-4.90E-10	-4.90E-10	-4.90E-10
EX_23dappa[e]	-2.88E-12	6.36E-12	6.19E-12	-83.320285	2.20E-12	-7.72E-10	2.10E-12	-4.92E-13	-6.11E-13	-3.83E-13	-1.32E-12	-9.67E-13	-1.63E-12	-2.95E-13	-2.13E-13	-6.57E-13	0	0	0	0	0	0	0	0	-1.16E-10	-1.16E-10	-1.16E-10	-1.16E-10	-1.16E-10	-1.16E-10	-1.16E-10	-1.16E-10
EX_26dap-M[e]	-1.26E-11	-2.76E-12	-2.88E-12	-8.67E-12	1.52E-11	-4.13E-12	1.45E-12	-1.42E-11	-3.78E-13	-1.52E-13	-6.16E-13	-4.06E-13	-6.54E-13	-1.53E-13	-1.06E-13	-3.51E-13	0	0	0	0	0	0	0	0	3.30E-12	3.30E-12	3.30E-12	3.30E-12	3.30E-12	3.30E-12	3.30E-12	3.30E-12
EX_2ddglcn[e]	372.3036	204.7786	746.73635	384.4251	438.5387	661.5953	428.49033	826.6146	5.05E-04	2.20E-04	4.46E-04	2.96E-04	2.49E-04	2.30E-04	4.39E-04	2.50E-04	0	0	0	0	0	0	0	0	310.151735	310.151735	310.151735	310.151735	310.151735	310.151735	310.151735	310.151735
EX_34dhpac[e]	-2.56E-13	-1.24E-12	8.11E-12	-9.93E-12	-2.21E-12	4.44E-10	-9.47E-12	2.53E-12	4.38E-13	2.77E-13	9.47E-13	6.88E-13	1.15E-12	2.22E-13	1.38E-13	5.01E-13	0	0	0	0	0	0	0	0	1.17E-10	1.17E-10	1.17E-10	1.17E-10	1.17E-10	1.17E-10	1.17E-10	1.17E-10
EX_3amp[e]	305.22015	3.05E-12	-260.94655	-239.1189	-219.8518	-375.4671	-1.23E-11	1.05E-11	6.41E-13	2.91E-12	4.25E-13	-1.95E-12	1.39E-12	2.49E-12	2.17E-13	4.64E-12	0	0	0	0	0	0	0	0	-2.25E-10	-2.25E-10	-2.25E-10	-2.25E-10	-2.25E-10	-2.25E-10	-2.25E-10	-2.25E-10
EX_3cmp[e]	305.22015	249.70335	-3.88E-13	-233.8363493	-206.5338362	9.98E-10	346.135	176.6995632	5.03E-13	4.51E-12	2.23E-12	3.31E-12	8.27E-12	2.44E-12	4.08E-13	5.33E-12	0	0	0	0	0	0	0	0	-1.96E-10	-1.96E-10	-1.96E-10	-1.96E-10	-1.96E-10	-1.96E-10	-1.96E-10	-1.96E-10
EX_3gmp[e]	305.22015	249.70335	8.00E-13	1.17E-11	-8.92E-12	1.04E-09	346.135	394.6094	5.03E-13	4.01E-12	2.23E-12	1.77E-12	6.82E-12	2.44E-12	3.82E-13	5.33E-12	0	0	0	0	0	0	0	0	-2.03E-10	-2.03E-10	-2.03E-10	-2.03E-10	-2.03E-10	-2.03E-10	-2.03E-10	-2.03E-10
EX_3hcinnm[e]	-1.07E-11	9.06E-12	-3.12E-11	2.37E-12	4.89E-12	-4.05E-10	-3.98E-11	-4.11E-11	-4.00E-13	-2.42E-13	-7.18E-13	-5.96E-13	-9.31E-13	-1.94E-13	-1.30E-13	-4.14E-13	0	0	0	0	0	0	0	0	-3.15E-10	-3.15E-10	-3.15E-10	-3.15E-10	-3.15E-10	-3.15E-10	-3.15E-10	-3.15E-10
EX_3hpp[e]	39.939475	36.122465	182.46035	76.96379	96.935575	80.820895	42.70246	70.56289	8.58E-13	7.93E-13	2.24E-12	1.72E-12	3.11E-12	5.50E-13	2.82E-13	1.20E-12	0	0.045418877	0.233060064	0.063582937	0.061082679	0.05235424	0.035891287	0.033907207	4.24E-11	4.24E-11	4.24E-11	4.24E-11	4.24E-11	4.24E-11	4.24E-11	4.24E-11
EX_3hpppn[e]	-3.14E-11	-8.87E-12	-3.21E-11	-1.04E-12	-7.14E-12	-9.51E-11	-15.04969	-4.02E-11	-2.20E-13	-1.25E-13	-3.83E-13	-3.17E-13	-4.90E-13	-9.88E-14	-7.33E-14	-2.20E-13	0	0	0	0	0	0	0	0	-1.77E-10	-1.77E-10	-1.77E-10	-1.77E-10	-1.77E-10	-1.77E-10	-1.77E-10	-1.77E-10
EX_3ump[e]	305.22015	249.70335	-8.40E-12	2.44E-13	-2.84E-12	1.05E-09	346.135	394.6094	1.28E-12	5.59E-12	4.53E-12	4.98E-12	1.15E-11	3.13E-12	5.49E-13	7.08E-12	0	0	0	0	0	0	0	0	-2.20E-10	-2.20E-10	-2.20E-10	-2.20E-10	-2.20E-10	-2.20E-10	-2.20E-10	-2.20E-10
EX_4abut[e]	2180.90615	419.1133	2.11E-11	1264.57075	886.11515	574.2425	-1.71E-11	352.321	2.93E-12	1.51E-12	1.07E-11	-4.61E-05	1.54E-11	4.36E-12	-1.52E-12	7.90E-12	0	0	0	0	0	0	0	0	-1.51E-10	-1.51E-10	-1.51E-10	-1.51E-10	-1.51E-10	-1.51E-10	-1.51E-10	-1.51E-10
EX_4hoxpacd[e]	-2.26E-13	7.90E-13	9.33E-12	-1.01E-11	-1.85E-12	4.45E-10	-7.60E-12	4.48E-12	4.38E-13	2.77E-13	9.47E-13	6.88E-13	1.15E-12	2.22E-13	1.38E-13	5.01E-13	0	0	0	0	0	0	0	0	1.17E-10	1.17E-10	1.17E-10	1.17E-10	1.17E-10	1.17E-10	1.17E-10	1.17E-10
EX_5dglcn[e]	-714.4684	-891.19345	-712.73525	-18412.1	490.797582	-910.9318	-702.9952	-900.10225	8.23E-04	5.07E-04	6.95E-04	5.45E-04	6.30E-04	6.14E-04	8.36E-04	7.77E-04	0	0	0	28.18287483	1.111416592	0	0	0	462.9095368	462.9095368	462.9095368	462.9095368	462.9095368	462.9095368	462.9095368	462.9095368
EX_5mtr[e]	3.77E-12	9.43E-12	-1.54E-11	-1.63E-11	-5.19E-14	1.21E-11	-3.20E-12	1.47E-11	2.80E-12	2.97E-12	7.27E-12	4.87E-12	8.37E-12	1.14E-12	1.09E-12	2.88E-12	0	0	0	0	0	0	0	0	4.89E-12	4.89E-12	4.89E-12	4.89E-12	4.89E-12	4.89E-12	4.89E-12	4.89E-12
EX_LalaDglu[e]	-861.103055	-1458.4996	-2276.74029	-2053.91755	-2162.857	-2100.14845	-1041.3923	-1980.14987	-2.28E-04	-4.94E-04	-4.05E-04	-7.05E-04	-6.29E-04	-6.00E-04	-4.20E-04	-4.09E-04	0	0	0	0	0	0	0	0	-8.05E-10	-8.05E-10	-8.05E-10	-8.05E-10	-8.05E-10	-8.05E-10	-8.05E-10	-8.05E-10
EX_LalaDgluMdap[e]	4.55E-12	13.10935008	384.8783203	988.8817201	848.614942	-2.59E-09	366.8145259	1038.090715	1.48E-04	4.16E-04	2.15E-04	4.27E-04	3.74E-04	4.94E-04	1.82E-04	2.99E-04	0	0	0	0	0	0	0	0	-2.937596032	-2.937596032	-2.937596032	-2.937596032	-2.937596032	-2.937596032	-2.937596032	-2.937596032
EX_LalaDgluMdapDala[e]	-41.73387759	-520.7678852	-435.5245686	-1054.948653	-903.6154645	-70.76686983	-966.1089221	-1104.4008	-1.48E-04	-4.16E-04	-2.15E-04	-4.27E-04	-3.74E-04	-4.94E-04	-1.82E-04	-2.99E-04	0	0	0	0	0	0	0	0	-5.42E-09	-5.42E-09	-5.42E-09	-5.42E-09	-5.42E-09	-5.42E-09	-5.42E-09	-5.42E-09
EX_LalaLglu[e]	-861.103055	-1458.4996	-2276.74029	-2053.91755	-2373.2477	-2100.14845	-1041.3923	-1980.14987	-2.73E-04	-5.93E-04	-4.86E-04	-8.46E-04	-7.55E-04	-7.20E-04	-5.04E-04	-4.91E-04	0	0	0	0	0	0	0	0	-8.05E-10	-8.05E-10	-8.05E-10	-8.05E-10	-8.05E-10	-8.05E-10	-8.05E-10	-8.05E-10
EX_ac[e]	16526.55254	7477.696747	9207.823062	18543.03256	9992.67516	9155.197504	28915.69722	11007.57222	5.67E-04	0.002429047	0.001341486	0.002808387	0.002524328	0.001716935	0.001739085	0.002088277	-53.66673836	0	5.079528313	0	6.019357486	16.1180799	42.14169326	11.83133131	1000	1000	1000	1000	1000	1000	1000	1000
EX_acac[e]	-17.815875	-6.5035895	-12.541475	-10.942439	-10.868225	-20.46926	-22.18868	-13.45375	-1.69E-04	-5.45E-13	-6.92E-12	-8.49E-13	-1.67E-12	-2.23E-12	-9.40E-13	-1.76E-12	0	0	0	0	0	0	0	0	3.87E-12	3.87E-12	3.87E-12	3.87E-12	3.87E-12	3.87E-12	3.87E-12	3.87E-12
EX_acald[e]	-6924.750111	-14820.54147	-10315.55346	-10191.58221	-9376.959996	-15694.75227	-7878.812173	-10394.88132	-3.39E-04	1.26E-05	-1.61E-04	5.96E-04	7.19E-04	-2.15E-04	-5.78E-05	-7.92E-05	0	0	0	0	0	0	0	0	-408.345633	-408.345633	-408.345633	-408.345633	-408.345633	-408.345633	-408.345633	-408.345633
EX_acgal[e]	3.80E-12	3.96E-13	-1.26E-11	-1.65E-11	-1.19E-12	8.55E-10	-4.63E-12	5.50E-12	2.58E-12	1.55E-12	4.96E-12	3.18E-12	5.37E-12	1.22E-12	6.48E-13	3.00E-12	0	0	0	0	0	0	0	0	6.81E-10	6.81E-10	6.81E-10	6.81E-10	6.81E-10	6.81E-10	6.81E-10	6.81E-10
EX_acgal1p[e]	978.8805903	474.4071828	-6.95E-13	-2.71E-12	1.36E-11	2.01E-10	1033.5454	726.8228691	-1.31E-12	-8.15E-13	-2.55E-12	-1.54E-12	-2.42E-12	-6.43E-13	-2.40E-13	-1.16E-12	0	0	0	0	0	0	0	0	-4.15E-10	-4.15E-10	-4.15E-10	-4.15E-10	-4.15E-10	-4.15E-10	-4.15E-10	-4.15E-10
EX_acgam[e]	-409.618923	-223.5089187	-582.225324	-623.8642103	-738.4991445	-352.108441	-423.0738014	-462.4045965	2.40E-12	1.47E-12	4.66E-12	2.96E-12	5.18E-12	1.14E-12	5.85E-13	2.80E-12	0	0	0	0	0	0	0	0	6.83E-10	6.83E-10	6.83E-10	6.83E-10	6.83E-10	6.83E-10	6.83E-10	6.83E-10
EX_acgam1p[e]	978.8805903	474.4071828	9.51E-12	-212.505021	-286.1030405	1.84E-10	946.3017279	635.3690322	-1.31E-12	-8.15E-13	-2.56E-12	-1.54E-12	-2.54E-12	-6.43E-13	-2.40E-13	-1.16E-12	0	0	0	0	0	0	0	0	-4.15E-10	-4.15E-10	-4.15E-10	-4.15E-10	-4.15E-10	-4.15E-10	-4.15E-10	-4.15E-10
EX_acmana[e]	-307.2141922	-167.631689	-436.668993	-377.82235	-311.6444	-264.0813308	-339.116269	-384.9092127	-1.91E-13	-8.20E-14	-3.38E-13	-2.23E-13	-3.41E-13	-8.57E-14	-6.27E-14	-2.04E-13	0	0	0	0	0	0	0	0	5.46E-12	5.46E-12	5.46E-12	5.46E-12	5.46E-12	5.46E-12	5.46E-12	5.46E-12
EX_acmum[e]	-5.36E-20	-194.6878	-127.2613846	-3.70E-19	-1.62E-15	-410.3533	-8.98E-19	-494.0638	-0.003539482	-0.003473553	-0.003575865	-0.003495931	-0.003465338	-0.003095696	-0.003422491	-0.003430089	0	0	0	0	0	0	0	0	1.14E-12	1.14E-12	1.14E-12	1.14E-12	1.14E-12	1.14E-12	1.14E-12	1.14E-12
EX_acnam[e]	1.75E-11	8.03E-12	-6.82E-12	1.29E-11	1.61E-11	-1.57E-11	2.99E-12	-1.46E-12	-4.68E-13	-2.24E-13	-8.32E-13	-6.57E-13	-9.34E-13	-2.06E-13	-1.59E-13	-4.70E-13	0	0	0	0	0	0	0	0	9.09E-13	9.09E-13	9.09E-13	9.09E-13	9.09E-13	9.09E-13	9.09E-13	9.09E-13
EX_acolipa[e]	2.10E-21	9.52E-22	4.92E-17	1.66E-20	3.02E-17	1.46E-11	4.57E-20	2.04E-23	9.59E-13	3.56E-13	1.52E-12	7.57E-13	1.32E-12	6.11E-13	2.77E-13	8.16E-13	0	0.080764438	0	0	0	0	0	0	8.19E-12	8.19E-12	8.19E-12	8.19E-12	8.19E-12	8.19E-12	8.19E-12	8.19E-12
EX_acser[e]	-6.40E-12	-1.35E-11	-6.36E-12	3.48E-12	1.14E-11	6.74E-12	5.54E-12	1.28E-11	1.42E-04	3.71E-04	6.86E-04	0.001074679	7.82E-04	3.49E-04	5.13E-04	2.85E-11	0	0	0	0	0	0	0	0	2.81E-10	2.81E-10	2.81E-10	2.81E-10	2.81E-10	2.81E-10	2.81E-10	2.81E-10
EX_ade[e]	3628.530973	4035.606452	5042.263218	6377.260908	6456.383395	7422.208605	3539.666235	6232.892394	4.04E-04	9.09E-04	7.69E-04	0.001042458	8.37E-04	4.93E-04	8.05E-04	8.53E-04	0	0	0	0	1.684719559	1.548482573	0	0	104.9492166	104.9492166	104.9492166	104.9492166	104.9492166	104.9492166	104.9492166	104.9492166
EX_adn[e]	-2434.917026	-1897.238354	-3847.9995	-3704.838179	-4351.274422	-4096.827	-1863.31588	-4924.345627	6.01E-05	-3.93E-04	-2.45E-04	-6.83E-04	-5.75E-04	4.15E-05	-3.30E-04	-1.84E-04	0	0	0	0	0	0	0	0	-45.87250169	-45.87250169	-45.87250169	-45.87250169	-45.87250169	-45.87250169	-45.87250169	-45.87250169
EX_adocbl[e]	-5.50E-20	-1.40E-20	-2.83E-16	-4.95E-19	-9.34E-17	-4.44E-12	-6.31E-19	-2.02E-22	-1.11E-16	-4.68E-17	-1.90E-16	-1.38E-16	-1.73E-16	-4.54E-17	-3.49E-17	-1.10E-16	0	0	0	0	0	0	0	0	2.61E-12	2.61E-12	2.61E-12	2.61E-12	2.61E-12	2.61E-12	2.61E-12	2.61E-12
EX_ag[e]	0	0	0	0	0	0	0	0	-2.12E-22	-2.12E-22	-1.06E-22	-7.41E-22	0	0	-2.12E-22	2.01E-21	0	0	0	0	0	0	0	0	0	0	0	0	0	0	0	0
EX_agm[e]	47.834805	14.97513	6.74E-13	26.27629	2.35E-11	48.738085	15.95767	21.27312	-1.83E-12	-8.64E-05	-1.22E-11	-9.14E-05	-8.05E-05	-1.34E-04	-1.16E-12	-3.94E-05	0	0.694093633	0	0	0	0	0	0	-6.81E-10	-6.81E-10	-6.81E-10	-6.81E-10	-6.81E-10	-6.81E-10	-6.81E-10	-6.81E-10
EX_akg[e]	-12571.176	-10205.208	-16842.24716	-15120.25	-16807.955	-14347.045	-15606.445	-13843.26	-0.001803289	-1.38E-04	-0.001098794	2.11E-04	5.53E-05	-0.001036299	-0.001268835	-8.13E-04	0	0	0	0	0	0	0	0	-1000	-1000	-1000	-1000	-1000	-1000	-1000	-1000
EX_ala-B[e]	-4.61E-12	7.01E-13	1.32E-11	-5.17E-12	2.28E-12	-1.01E-11	-4.47E-12	-1.13E-11	-2.89E-16	-1.03E-16	-4.83E-16	-3.10E-16	-3.70E-16	-9.98E-17	-8.18E-17	-2.15E-16	0	0	0	0	0	0	0	0	-4.55E-12	-4.55E-12	-4.55E-12	-4.55E-12	-4.55E-12	-4.55E-12	-4.55E-12	-4.55E-12
EX_ala-D[e]	20.8669388	32.12384449	410.2014445	1021.915187	876.1152033	35.38343493	395.890449	1071.245758	1.48E-04	2.70E-04	2.15E-04	1.19E-04	6.75E-05	4.94E-04	1.82E-04	2.99E-04	0	0	0	0	0	0	0	0	1.468798023	1.468798023	1.468798023	1.468798023	1.468798023	1.468798023	1.468798023	1.468798023
EX_ala-L[e]	10599.2953	14285.72946	13876.45853	23421.70745	14667.50515	23833.8224	15195.37314	21292.11601	0.001063666	5.58E-04	0.001077842	4.25E-04	4.74E-04	0.00123119	6.89E-04	0.001345508	0	0	0	0	0	0	0	0	920.7005454	920.7005454	920.7005454	920.7005454	920.7005454	920.7005454	920.7005454	920.7005454
EX_alaala[e]	-901.802415	-1170.998645	-951.2329991	-1770.598592	-903.4921363	-1629.375785	-1142.65046	-1694.465918	6.98E-13	-2.18E-12	3.93E-13	-2.93E-11	-8.23E-05	-1.20E-13	-5.56E-14	1.96E-13	0	0	0	0	0	0	0	0	-1.58E-10	-1.58E-10	-1.58E-10	-1.58E-10	-1.58E-10	-1.58E-10	-1.58E-10	-1.58E-10
EX_all-D[e]	1.13E-11	1.22E-11	6.23E-12	-1.68E-11	1.67E-11	3.86E-12	1.71E-11	9.31E-12	-4.86E-13	-2.15E-13	-8.79E-13	-7.59E-13	-9.08E-13	-1.73E-13	-1.60E-13	-4.69E-13	0	0	0	0	0	0	0	0	4.21E-12	4.21E-12	4.21E-12	4.21E-12	4.21E-12	4.21E-12	4.21E-12	4.21E-12
EX_alltn[e]	-150.2161	-142.7456	-141.9658	-80.72532	-112.53798	-258.0412	-167.3484	-274.34705	-3.18E-13	-6.56E-13	-1.42E-12	-9.83E-13	-2.83E-12	-3.70E-13	-1.10E-13	-6.25E-13	0	0	0	0	0.065372155	0.129281683	0	0	-992.262276	-992.262276	-992.262276	-992.262276	-992.262276	-992.262276	-992.262276	-992.262276
EX_amp[e]	-5.72E-12	-511.0811421	-2028.5784	-2266.487667	-1487.1766	-3062.176	-358.3747914	-2601.855686	-3.28E-12	-6.99E-12	-9.55E-12	-1.97E-11	-1.83E-11	-1.64E-12	-1.08E-12	-5.46E-12	0	0	0	0	0	0	0	0	-7.18E-10	-7.18E-10	-7.18E-10	-7.18E-10	-7.18E-10	-7.18E-10	-7.18E-10	-7.18E-10
EX_anhgm[e]	8.19E-12	7.37E-12	-5.78E-12	-1.04E-11	-4.69E-12	-1.22E-11	6.65E-12	-1.41E-11	5.29E-12	1.20E-12	6.98E-12	3.62E-12	5.86E-12	1.66E-12	1.22E-12	4.01E-12	0	0	0	0	0	0	0	0	-6.03E-12	-6.03E-12	-6.03E-12	-6.03E-12	-6.03E-12	-6.03E-12	-6.03E-12	-6.03E-12
EX_arab-L[e]	-1.75E-11	4.81E-12	1.70E-12	-1.54E-11	-3.50E-11	-6.22E-12	-3.77E-11	8.57E-12	-4.95E-13	-2.28E-13	-9.28E-13	-9.06E-13	-1.12E-12	-1.53E-13	-1.78E-13	-4.61E-13	0	0	0	0	0	0	0	0	4.32E-12	4.32E-12	4.32E-12	4.32E-12	4.32E-12	4.32E-12	4.32E-12	4.32E-12
EX_arbt[e]	0	0	0	0	0	0	0	0	1.27E-21	4.76E-22	3.18E-22	5.29E-22	0	2.12E-22	-4.24E-22	-7.41E-22	0	0	0	0	0	0	0	0	0	0	0	0	0	0	0	0
EX_arbtn[e]	-2.24E-06	-1.19E-06	-474.0363512	-7.615246496	-530.4483515	-97.10496938	-1.34E-05	-1.77E-07	-1.28E-05	-1.12E-05	-1.71E-05	-2.81E-05	-1.86E-05	-2.46E-05	-8.08E-06	-2.13E-07	0	0	0	0	0	0	0	0	-47.10688732	-47.10688732	-47.10688732	-47.10688732	-47.10688732	-47.10688732	-47.10688732	-47.10688732
EX_arbtn-fe3[e]	2.24E-06	1.19E-06	474.0363512	7.615246496	530.4483515	97.10496938	1.34E-05	1.77E-07	1.28E-05	1.12E-05	1.71E-05	2.81E-05	1.86E-05	2.46E-05	8.08E-06	2.13E-07	0	0	0	0	0	0	0	0	47.10688732	47.10688732	47.10688732	47.10688732	47.10688732	47.10688732	47.10688732	47.10688732
EX_arg-L[e]	-492.075021	-419.7783062	-539.1087907	-729.5320223	-585.4582754	-802.0227389	-634.9605095	-727.1171089	-1.87E-12	-1.86E-12	-5.39E-12	-3.85E-12	-8.41E-12	-1.61E-12	-5.25E-13	-2.83E-12	0	0	0	0	0	0	0	0	-31.26951948	-31.26951948	-31.26951948	-31.26951948	-31.26951948	-31.26951948	-31.26951948	-31.26951948
EX_ascb-L[e]	8.42E-12	-50.65904	-117.03095	-98.06574	-2.15E-13	-208.23065	-69.10863	-224.3102	-6.46E-13	-3.27E-13	-1.16E-12	-8.29E-13	-1.38E-12	-2.87E-13	-2.10E-13	-7.58E-13	0	0	0	0	0	0	0	0	-1.14E-13	-1.14E-13	-1.14E-13	-1.14E-13	-1.14E-13	-1.14E-13	-1.14E-13	-1.14E-13
EX_asn-L[e]	-527.3456271	-424.0203386	-439.3454507	-802.9885676	-477.117855	-803.9477204	-711.5680692	-773.7864613	-7.30E-14	-1.39E-04	-2.65E-12	-3.73E-05	-9.31E-11	-9.13E-13	-3.49E-13	-5.40E-12	0	0	0	0	0	0.01064448	0	0.017304822	-25.48302191	-25.48302191	-25.48302191	-25.48302191	-25.48302191	-25.48302191	-25.48302191	-25.48302191
EX_aso3[e]	0	0	0	0	0	0	0	0	-8.35E-19	6.86E-19	-2.34E-18	-8.15E-19	9.29E-19	8.04E-19	-2.39E-18	4.21E-19	0	0	0	0	0	0	0	0	0	0	0	0	0	0	0	0
EX_asp-L[e]	-10068.19811	-15169.22421	955.7558151	-15463.02689	-337.9310188	-20555.09703	-15437.46919	-13941.12909	0.001024752	-5.95E-04	9.00E-04	-2.78E-04	-1.54E-04	6.32E-04	4.91E-04	-0.001002544	0	12.23956773	0	0	0	0	0	0	960.5261592	960.5261592	960.5261592	960.5261592	960.5261592	960.5261592	960.5261592	960.5261592
EX_btn[e]	-0.003003734	-0.00273708	-0.003645188	-0.004755069	-0.003958581	-0.00509334	-0.004185393	-0.00477257	-3.42E-17	4.12E-18	-4.05E-18	-1.18E-18	-6.17E-18	5.11E-18	2.11E-18	-1.43E-18	0	0	0	0	0	0	0	0	-2.11E-04	-2.11E-04	-2.11E-04	-2.11E-04	-2.11E-04	-2.11E-04	-2.11E-04	-2.11E-04
EX_but[e]	1.18E-11	3.00E-11	-3.86E-11	-1.50E-11	-1.84E-11	2.62E-11	3.93E-12	1.76E-12	-1.87E-13	9.70E-14	2.45E-13	2.16E-13	4.79E-13	3.18E-15	-1.58E-14	1.65E-13	0	0	0	0	0	0	0	0	1.57E-11	1.57E-11	1.57E-11	1.57E-11	1.57E-11	1.57E-11	1.57E-11	1.57E-11
EX_butso3[e]	4.82E-13	-9.92E-12	3.93E-12	1.35E-11	2.24E-12	-2.84E-11	8.16E-13	2.60E-12	-6.40E-13	-3.26E-13	-1.32E-12	-8.13E-13	-1.43E-12	-2.74E-13	-1.93E-13	-7.36E-13	0	0	0	0	0	0	0	0	-8.19E-12	-8.19E-12	-8.19E-12	-8.19E-12	-8.19E-12	-8.19E-12	-8.19E-12	-8.19E-12
EX_ca2[e]	-7.817217248	-7.123250569	-9.486602936	-12.37506791	-10.3022067	-13.25541808	-10.89248451	-12.42061301	-5.85E-15	-2.18E-15	-6.42E-15	-6.58E-15	-7.73E-15	-2.12E-15	-1.42E-15	-4.87E-15	0	0	0	0	0	0	0	0	-0.550244256	-0.550244256	-0.550244256	-0.550244256	-0.550244256	-0.550244256	-0.550244256	-0.550244256
EX_cbi[e]	0	0	0	0	0	0	0	0	-4.97E-18	-1.95E-18	-7.81E-18	-1.50E-17	-1.85E-17	-5.38E-18	-2.73E-18	-5.79E-18	0	0	0	0	0	0	0	0	0	0	0	0	0	0	0	0
EX_cbl1[e]	-6.47E-21	-2.65E-21	-1.02E-16	-4.04E-20	-5.28E-17	4.24E-12	-1.33E-19	-2.46E-23	-1.11E-16	-4.37E-17	-1.90E-16	-1.39E-16	-1.74E-16	-4.53E-17	-3.52E-17	-1.10E-16	0	0	0	0	0	0	0	0	4.66E-12	4.66E-12	4.66E-12	4.66E-12	4.66E-12	4.66E-12	4.66E-12	4.66E-12
EX_cd2[e]	1.68E-11	-3.85E-12	4.60E-14	2.06E-11	1.08E-11	7.08E-12	-3.35E-12	-1.66E-11	4.13E-17	-1.96E-18	1.45E-18	5.37E-18	2.56E-18	3.11E-18	2.44E-18	-6.98E-18	0	0	0	0	0	0	0	0	3.75E-12	3.75E-12	3.75E-12	3.75E-12	3.75E-12	3.75E-12	3.75E-12	3.75E-12
EX_cgly[e]	455.6493	211.3161869	583.2305078	616.45785	592.6512821	482.4719133	425.7370647	654.56615	8.21E-04	7.69E-04	8.54E-04	7.40E-04	6.68E-04	0.001136783	8.12E-04	8.69E-04	0	0	0	0	0	0	0	0	266.899869	266.899869	266.899869	266.899869	266.899869	266.899869	266.899869	266.899869
EX_chol[e]	184.34335	203.4502	-4.12E-12	9.96E-12	-1.39E-11	1826.001623	203.36895	438.2269	1.13E-04	2.82E-04	1.54E-04	2.71E-04	2.31E-04	3.04E-04	1.97E-04	2.45E-04	0	0	0	0	0	0	0	0	1.60E-09	1.60E-09	1.60E-09	1.60E-09	1.60E-09	1.60E-09	1.60E-09	1.60E-09
EX_chtbs[e]	-4.06E-12	-7.67E-12	-1.04E-11	-1.70E-12	1.39E-11	-1.46E-11	-1.25E-12	-3.02E-12	-2.13E-13	-1.02E-13	-3.88E-13	-2.88E-13	-4.40E-13	-1.05E-13	-7.38E-14	-2.33E-13	0	0	0	0	0	0	0	0	4.21E-12	4.21E-12	4.21E-12	4.21E-12	4.21E-12	4.21E-12	4.21E-12	4.21E-12
EX_cit[e]	-82.680145	-97.2947	-66.491545	-65.58226	-74.916915	-96.59986	-93.66651	-143.8286	-3.05E-04	-2.78E-04	-0.001474244	-1.64E-04	-7.78E-04	-0.00131006	1.31E-04	-7.42E-04	0	0	0	0	0	0	0	0	701.0928629	701.0928629	701.0928629	701.0928629	701.0928629	701.0928629	701.0928629	701.0928629
EX_cl[e]	-7.817217248	-7.123250569	-9.486602936	-12.37506791	-10.3022067	-13.25541808	-10.89248451	-12.42061301	-5.92E-15	-2.17E-15	-6.43E-15	-6.58E-15	-7.73E-15	-2.13E-15	-1.41E-15	-4.90E-15	0	0	0	0	0	0	0	0	-0.550244256	-0.550244256	-0.550244256	-0.550244256	-0.550244256	-0.550244256	-0.550244256	-0.550244256
EX_cm[e]	-1.55E-12	4.38E-12	9.81E-12	-7.47E-12	-1.37E-11	4.77E-12	2.39E-12	-1.09E-11	3.55E-19	3.35E-19	-2.35E-18	9.61E-19	1.51E-18	1.65E-18	-3.08E-19	5.43E-19	0	0	0	0	0	0	0	0	3.75E-12	3.75E-12	3.75E-12	3.75E-12	3.75E-12	3.75E-12	3.75E-12	3.75E-12
EX_cmp[e]	8.04E-12	-3.62E-12	8.97E-12	-233.8363493	-206.5338362	-9.09E-10	-2.14E-12	5.91E-12	-3.51E-12	-2.22E-12	-6.43E-12	-4.14E-12	-6.44E-12	-1.73E-12	-7.96E-13	-4.15E-12	0	0	0	0	0	0	0	0	-6.90E-10	-6.90E-10	-6.90E-10	-6.90E-10	-6.90E-10	-6.90E-10	-6.90E-10	-6.90E-10
EX_co2[e]	59199.6412	45451.49434	38026.77478	86104.43563	38157.64578	65595.82515	83750.1459	82383.78128	0.005480507	0.003630549	0.00414929	0.004653431	0.003654586	0.004766864	0.006008499	0.004885499	81.78393535	24.34564483	72.18105574	105.0837125	72.81218277	34.93272721	177.8273602	111.4473248	1000	1000	1000	1000	1000	1000	1000	1000
EX_cobalt2[e]	-0.037546673	-0.034213499	-0.045564856	-0.059438367	-0.049482261	-0.063666753	-0.052317409	-0.059657123	-1.69E-17	-5.60E-18	-2.44E-17	-3.11E-17	-3.45E-17	-2.61E-18	-1.36E-17	-1.58E-17	0	0	0	0	0	0	0	0	-0.002642864	-0.002642864	-0.002642864	-0.002642864	-0.002642864	-0.002642864	-0.002642864	-0.002642864
EX_colipa[e]	-7.03E-18	-6.02E-18	-36.515825	-34.086065	-42.50123	-54.884325	-2.44E-16	-4.72E-20	-1.67E-04	-9.10E-05	-1.34E-04	-1.35E-04	-1.11E-04	-1.32E-04	-1.71E-04	-1.04E-04	0	0.252435185	0	0	0	0	0	0	-140.2422569	-140.2422569	-140.2422569	-140.2422569	-140.2422569	-140.2422569	-140.2422569	-140.2422569
EX_colipap[e]	6.90E-22	3.17E-22	1.61E-17	5.41E-21	9.29E-18	-1.97E-12	1.58E-20	7.15E-24	4.22E-13	1.27E-13	5.81E-13	2.77E-13	4.93E-13	2.85E-13	1.17E-13	3.09E-13	0	0.142613268	0	0	0	0	0	0	2.16E-12	2.16E-12	2.16E-12	2.16E-12	2.16E-12	2.16E-12	2.16E-12	2.16E-12
EX_cpgn[e]	2.25E-06	1.19E-06	474.0363512	7.615246496	530.4483515	97.10496947	1.34E-05	1.77E-07	1.28E-05	1.12E-05	1.71E-05	2.81E-05	1.86E-05	2.46E-05	8.08E-06	2.13E-07	0	0	0	0	0	0	0	0	47.10688732	47.10688732	47.10688732	47.10688732	47.10688732	47.10688732	47.10688732	47.10688732
EX_cpgn-un[e]	-2.25E-06	-1.19E-06	-474.0363512	-7.615246496	-530.4483515	-97.10496947	-1.34E-05	-1.77E-07	-1.28E-05	-1.12E-05	-1.71E-05	-2.81E-05	-1.86E-05	-2.46E-05	-8.08E-06	-2.13E-07	0	0	0	0	0	0	0	0	-47.10688732	-47.10688732	-47.10688732	-47.10688732	-47.10688732	-47.10688732	-47.10688732	-47.10688732
EX_crn[e]	1.06E-11	-7.75E-12	1.50E-11	-3.33E-11	-9.64E-12	1.93E-11	-3.57E-12	-2.87E-11	-4.44E-17	-5.51E-18	-1.16E-17	-2.62E-17	-3.88E-17	-3.95E-18	4.27E-18	-2.95E-17	0	0	0	0	0	0	0	0	5.80E-12	5.80E-12	5.80E-12	5.80E-12	5.80E-12	5.80E-12	5.80E-12	5.80E-12
EX_crn-D[e]	7.39E-12	6.60E-12	-1.18E-11	1.88E-11	5.57E-12	1.48E-11	1.84E-11	-3.64E-11	1.24E-17	-6.73E-18	-1.14E-17	-1.82E-17	-2.24E-17	-2.24E-18	1.26E-18	5.22E-18	0	0	0	0	0	0	0	0	3.87E-12	3.87E-12	3.87E-12	3.87E-12	3.87E-12	3.87E-12	3.87E-12	3.87E-12
EX_csn[e]	-7.40E-12	1.08E-11	1.13E-11	2.79E-12	5.01E-13	-1.26E-10	-4.03E-12	7.15E-12	-3.94E-12	-4.85E-04	-3.58E-04	-7.11E-04	-6.06E-04	-7.82E-04	-2.61E-12	-7.67E-04	0	0	0	0	0	0	0	0	-2.76E-10	-2.76E-10	-2.76E-10	-2.76E-10	-2.76E-10	-2.76E-10	-2.76E-10	-2.76E-10
EX_cu[e]	-1.02E-11	6.88E-12	-3581.259273	-76.91901134	-4006.944774	-731.417059	4.98E-12	-3.93E-12	-8.48E-05	-7.86E-05	-1.21E-04	-1.98E-04	-1.32E-04	-1.81E-04	-5.68E-05	-3.66E-11	0	0	0	0	0	0	0	0	-355.2615162	-355.2615162	-355.2615162	-355.2615162	-355.2615162	-355.2615162	-355.2615162	-355.2615162
EX_cu2[e]	-1.064823637	-0.970294842	3579.967053	75.23333926	4005.541457	729.6114699	-1.483721714	-1.691876008	8.48E-05	7.86E-05	1.21E-04	1.98E-04	1.32E-04	1.81E-04	5.68E-05	3.66E-11	0	0	0	0	0	0	0	0	355.1865646	355.1865646	355.1865646	355.1865646	355.1865646	355.1865646	355.1865646	355.1865646
EX_cyan[e]	-828.697507	-277.5306934	1.39E-11	1.50E-11	-8.28E-12	-2.26E-09	-1477.852482	-80.74868697	-8.35E-12	-1.14E-12	-4.02E-12	-2.30E-12	-3.91E-12	-8.98E-13	-3.14E-12	-3.18E-12	0	0	0	0	0	0	0	0	-5.52E-10	-5.52E-10	-5.52E-10	-5.52E-10	-5.52E-10	-5.52E-10	-5.52E-10	-5.52E-10
EX_cynt[e]	-162.11115	-160.6754	7.23E-12	-300.72805	-309.17675	-408.9316	-208.38045	-367.11355	-5.46E-13	-4.88E-13	-1.49E-12	-1.00E-12	-2.07E-12	-4.22E-13	-1.78E-13	-7.65E-13	0	0	0	0	0	0	0	0	-6.03E-12	-6.03E-12	-6.03E-12	-6.03E-12	-6.03E-12	-6.03E-12	-6.03E-12	-6.03E-12
EX_cys-D[e]	-4.11E-12	9.99E-12	6.17E-12	-1.75E-11	-4.51E-12	-1.07E-11	9.20E-12	-1.41E-11	-8.10E-13	-4.90E-13	-1.81E-12	-1.76E-12	-2.48E-12	-3.81E-13	-3.03E-13	-1.09E-12	0	0	0	0	0	0	0	0	-4.55E-13	-4.55E-13	-4.55E-13	-4.55E-13	-4.55E-13	-4.55E-13	-4.55E-13	-4.55E-13
EX_cys-L[e]	3.99E-12	-7.32E-12	5.49E-12	2.06E-11	1.14E-11	-4.51E-11	1.27E-11	5.93E-12	4.01E-12	1.87E-12	1.03E-11	8.60E-12	1.15E-11	2.96E-12	1.26E-12	6.04E-12	0	0	0	0	0	0	0	0	-9.909259471	-9.909259471	-9.909259471	-9.909259471	-9.909259471	-9.909259471	-9.909259471	-9.909259471
EX_cytd[e]	-697.7434483	-607.543431	-1127.531711	-655.8612028	-619.145338	-1402.414554	-823.5524538	-953.8174532	4.05E-12	2.53E-12	4.30E-12	1.83E-12	4.66E-12	1.29E-12	5.32E-13	4.42E-12	0	0	0	0	0	0	0	0	-16.96982884	-16.96982884	-16.96982884	-16.96982884	-16.96982884	-16.96982884	-16.96982884	-16.96982884
EX_dad-2[e]	-1500.440849	-1446.549987	-3404.30973	-3009.865208	-3563.162671	-4096.827	-1386.813121	-2530.460958	-4.64E-04	-6.03E-04	-5.23E-04	-5.99E-04	-4.65E-04	-6.50E-04	-4.75E-04	-6.68E-04	0	0	0	0	0	0	0	0	-80.67388124	-80.67388124	-80.67388124	-80.67388124	-80.67388124	-80.67388124	-80.67388124	-80.67388124
EX_damp[e]	1.11E-11	-210.6222303	-1244.844271	-1803.172353	-1487.1766	-43.42717087	-40.70628537	-1005.932573	-7.81E-12	-1.02E-05	-2.12E-11	-1.33E-11	-1.42E-11	-8.91E-12	-1.28E-12	-3.25E-11	0	0	0	0	0	0	0	0	-7.54E-10	-7.54E-10	-7.54E-10	-7.54E-10	-7.54E-10	-7.54E-10	-7.54E-10	-7.54E-10
EX_dca[e]	-7.32E-12	-1.22E-11	1.10E-11	-1.69E-11	1.60E-11	2.05E-12	-3.08E-12	1.44E-11	-2.81E-13	-1.06E-13	-4.08E-13	-2.85E-13	-4.24E-13	-9.98E-14	-8.39E-14	-2.21E-13	0	0	0	0	0	0	0	0	4.21E-12	4.21E-12	4.21E-12	4.21E-12	4.21E-12	4.21E-12	4.21E-12	4.21E-12
EX_dcmp[e]	-1.46E-11	9.19E-13	4.11E-12	1.73E-11	7.26E-12	-8.50E-10	-5.82E-12	-3.57E-13	-3.51E-12	-2.21E-12	-6.42E-12	-4.14E-12	-6.33E-12	-1.73E-12	-7.98E-13	-4.15E-12	0	0	0	0	0	0	0	0	-6.73E-10	-6.73E-10	-6.73E-10	-6.73E-10	-6.73E-10	-6.73E-10	-6.73E-10	-6.73E-10
EX_dcyt[e]	1.20E-13	-1.21E-13	1.43E-13	-1.562011659	-48.19384285	6.87E-10	-78.96858607	9.67E-14	7.65E-13	-1.77E-13	-2.69E-11	-1.85E-12	-1.41E-12	-9.95E-12	-3.10E-13	-4.56E-13	0	0	0	0	0	0	0	0	3.77E-10	3.77E-10	3.77E-10	3.77E-10	3.77E-10	3.77E-10	3.77E-10	3.77E-10
EX_ddca[e]	-5.10E-21	-1.72E-21	-8.06E-17	-1.27E-20	-5.36E-17	4.30E-12	-1.87E-19	-7.33E-24	-2.77E-13	-9.72E-14	-3.73E-13	-2.55E-13	-3.71E-13	-9.07E-14	-7.87E-14	-2.05E-13	0	0	0	0	0	0	0	0	6.48E-12	6.48E-12	6.48E-12	6.48E-12	6.48E-12	6.48E-12	6.48E-12	6.48E-12
EX_dgmp[e]	1.60E-11	2.19E-12	-5.51E-13	1.77E-11	9.56E-13	-8.51E-10	4.33E-12	-6.22E-12	-4.21E-12	-6.67E-12	-9.25E-12	-5.18E-12	-7.65E-12	-2.32E-12	-9.65E-13	-6.14E-12	0	0	0	0	0	0	0	0	-7.35E-10	-7.35E-10	-7.35E-10	-7.35E-10	-7.35E-10	-7.35E-10	-7.35E-10	-7.35E-10
EX_dgsn[e]	1.51E-11	-1.92E-13	-1.61E-11	-2.65E-12	1.19E-12	8.43E-10	3.77E-13	-7.82E-12	-1.39E-04	-3.79E-04	-2.28E-04	-1.75E-04	-1.31E-04	-2.04E-04	-2.25E-04	-2.49E-04	0	0	0	0	0	0	0	0	-63.14817108	-63.14817108	-63.14817108	-63.14817108	-63.14817108	-63.14817108	-63.14817108	-63.14817108
EX_dha[e]	595.8499	267.3801	217.69725	214.083	-52.19145	-1024.9418	560.47705	772.82635	0.001164358	0.001192572	9.74E-04	4.32E-04	8.69E-04	0.001559284	0.001074659	0.001267023	0	77.3844696	0	0	0.242159191	65.38732512	0	0	-180.1441511	-180.1441511	-180.1441511	-180.1441511	-180.1441511	-180.1441511	-180.1441511	-180.1441511
EX_dimp[e]	1.45E-11	4.60E-12	1.81E-12	1.60E-12	4.55E-12	-8.20E-10	4.77E-12	-3.35E-12	-4.96E-12	-4.33E-12	-9.48E-12	-4.39E-12	-6.27E-12	-2.45E-12	-9.80E-13	-6.65E-12	0	0	0	0	0	0	0	0	-7.29E-10	-7.29E-10	-7.29E-10	-7.29E-10	-7.29E-10	-7.29E-10	-7.29E-10	-7.29E-10
EX_din[e]	-1.83E-11	3.64E-12	7.19E-12	-1.87E-11	-1.45E-11	7.90E-10	-9.01E-12	-6.97E-12	-2.46E-04	-2.79E-04	-2.41E-04	-5.17E-05	-1.82E-05	-2.37E-04	-2.42E-04	-2.88E-04	0	0	0	0	0	0	0	0	-56.88251187	-56.88251187	-56.88251187	-56.88251187	-56.88251187	-56.88251187	-56.88251187	-56.88251187
EX_dms[e]	188.43041	133.3665	268.9418	322.5259	324.5553	379.2909	128.72699	442.2649	2.64E-04	2.43E-04	3.06E-04	2.16E-04	2.57E-04	2.86E-04	1.85E-04	3.16E-04	0	0	0	0	0	0	0	0	103.5997766	103.5997766	103.5997766	103.5997766	103.5997766	103.5997766	103.5997766	103.5997766
EX_dmso[e]	-188.43041	-133.3665	-268.9418	-322.5259	-324.5553	-379.2909	-128.72699	-442.2649	-2.64E-04	-2.43E-04	-3.06E-04	-2.16E-04	-2.57E-04	-2.86E-04	-1.85E-04	-3.16E-04	0	0	0	0	0	0	0	0	-103.5997766	-103.5997766	-103.5997766	-103.5997766	-103.5997766	-103.5997766	-103.5997766	-103.5997766
EX_dopa[e]	-4.15E-14	-7.15E-13	-7.88E-12	1.44E-11	-1.01E-11	-4.45E-10	1.27E-11	-7.91E-13	-4.38E-13	-2.77E-13	-9.47E-13	-6.88E-13	-1.15E-12	-2.22E-13	-1.38E-13	-5.01E-13	0	0	0	0	0	0	0	0	-1.10E-10	-1.10E-10	-1.10E-10	-1.10E-10	-1.10E-10	-1.10E-10	-1.10E-10	-1.10E-10
EX_doxrbcn[e]	-1.55E-12	4.38E-12	9.81E-12	-7.47E-12	-1.37E-11	4.77E-12	2.39E-12	-1.09E-11	-7.48E-20	-1.63E-18	-1.40E-18	-1.35E-18	5.86E-19	-1.59E-18	-1.28E-18	-2.60E-19	0	0	0	0	0	0	0	0	3.75E-12	3.75E-12	3.75E-12	3.75E-12	3.75E-12	3.75E-12	3.75E-12	3.75E-12
EX_dtmp[e]	-1.18E-11	1.77E-12	4.95E-12	1.98E-11	-1.25E-12	-8.40E-10	3.09E-12	-7.83E-12	-3.51E-12	-3.76E-12	-7.53E-12	-5.68E-12	-7.27E-12	-1.73E-12	-8.70E-13	-4.46E-12	0	0	0	0	0	0	0	0	-7.08E-10	-7.08E-10	-7.08E-10	-7.08E-10	-7.08E-10	-7.08E-10	-7.08E-10	-7.08E-10
EX_dump[e]	-1.16E-11	2.31E-12	-7.35E-12	6.80E-12	3.96E-12	-8.57E-10	3.24E-12	1.65E-12	-5.14E-12	-2.22E-12	-6.88E-12	-4.14E-12	-6.44E-12	-1.73E-12	-9.22E-13	-4.15E-12	0	0	0	0	0	0	0	0	-7.52E-10	-7.52E-10	-7.52E-10	-7.52E-10	-7.52E-10	-7.52E-10	-7.52E-10	-7.52E-10
EX_duri[e]	6.74E-14	-2.48E-13	-2.19E-13	-2.90E-14	1.85E-13	8.28E-10	-2.78E-13	-2.71E-13	-2.66E-04	9.86E-13	-5.00E-05	3.61E-13	9.96E-13	-4.52E-12	-1.80E-04	-3.51E-12	0	0	0	0	0	0	0	0	-79.37023397	-79.37023397	-79.37023397	-79.37023397	-79.37023397	-79.37023397	-79.37023397	-79.37023397
EX_eca4colipa[e]	1.71E-21	8.35E-22	5.19E-17	1.20E-20	2.83E-17	3.63E-12	3.71E-20	1.53E-23	1.66E-12	2.67E-13	1.55E-12	6.83E-13	1.38E-12	5.55E-13	3.28E-13	9.06E-13	0	0.035653317	0	0	0	-4.03E-13	0	0	8.87E-12	8.87E-12	8.87E-12	8.87E-12	8.87E-12	8.87E-12	8.87E-12	8.87E-12
EX_enlipa[e]	1.03E-21	5.26E-22	2.74E-17	1.00E-20	1.54E-17	-2.30E-12	2.14E-20	1.07E-23	7.90E-13	3.57E-13	1.31E-12	8.95E-13	1.27E-12	2.92E-13	2.60E-13	6.04E-13	0	0	0	0	0	0	0	-3.47E-12	2.27E-12	2.27E-12	2.27E-12	2.27E-12	2.27E-12	2.27E-12	2.27E-12	2.27E-12
EX_enter[e]	-2.24E-06	-1.18E-06	-474.0363512	-7.615246496	-530.4483515	-97.10496939	-1.34E-05	-1.76E-07	-1.28E-05	-1.12E-05	-1.71E-05	-2.81E-05	-1.86E-05	-2.46E-05	-8.08E-06	-2.15E-07	0	0	0	0	0	0	0	0	-47.10688732	-47.10688732	-47.10688732	-47.10688732	-47.10688732	-47.10688732	-47.10688732	-47.10688732
EX_etha[e]	184.34335	203.4502	-9.28E-12	-1.11E-11	-1.31E-11	1826.001623	203.36895	438.2269	1.14E-04	2.82E-04	1.54E-04	2.71E-04	2.31E-04	3.04E-04	1.97E-04	2.45E-04	0	0.213508707	0.202220672	0.32222238	0.147955376	0	0	0.209837796	1.30E-09	1.30E-09	1.30E-09	1.30E-09	1.30E-09	1.30E-09	1.30E-09	1.30E-09
EX_ethso3[e]	-40.69988134	-3.87E-12	3.12E-12	-87.94338894	-1.65E-12	-74.73267218	-8.37E-12	-1.18E-11	-5.58E-13	-2.63E-13	-1.14E-12	-5.97E-13	-1.01E-12	-2.22E-13	-1.56E-13	-5.79E-13	0	0	0	0	0	0	0	0	-2.84E-12	-2.84E-12	-2.84E-12	-2.84E-12	-2.84E-12	-2.84E-12	-2.84E-12	-2.84E-12
EX_etoh[e]	7564.4968	10669.6145	13637.48	11170.027	14138.2945	16525.135	7761.741	11979.7305	-2.65E-04	3.56E-04	-9.37E-05	7.68E-04	7.86E-04	2.64E-05	3.23E-05	-2.39E-05	0	0	0	0	7.971782474	6.643282795	0	0	-276.6739802	-276.6739802	-276.6739802	-276.6739802	-276.6739802	-276.6739802	-276.6739802	-276.6739802
EX_f6p[e]	-103.97199	-41.56532	-84.421845	-22.661885	-16.90346	-4.14E-11	-156.55805	-7.80E-12	-8.18E-13	-5.82E-13	-1.89E-12	-4.81E-12	-3.22E-12	-2.37E-13	-3.50E-13	-9.06E-13	0	0	0	0	0	0	0	0	-1.59E-09	-1.59E-09	-1.59E-09	-1.59E-09	-1.59E-09	-1.59E-09	-1.59E-09	-1.59E-09
EX_fald[e]	-2.86E-13	5.94E-12	-1.15E-11	-1.28E-11	-1.71E-12	1.76E-09	-3.92E-12	5.02E-13	2.45E-14	-6.40E-15	2.46E-13	-1.30E-13	-7.97E-14	-1.55E-14	-2.52E-14	1.18E-14	0	0	0	0	0	0	0	0	-1.60E-10	-1.60E-10	-1.60E-10	-1.60E-10	-1.60E-10	-1.60E-10	-1.60E-10	-1.60E-10
EX_fe2[e]	4.31E-12	-21.98012054	-4295.599847	-106.7228026	-4805.824547	-873.9447238	133.0264039	149.9922779	-1.10E-04	-1.00E-04	-1.55E-04	-2.53E-04	-1.69E-04	-2.30E-04	-7.27E-05	-2.29E-11	-70.89593252	-67.82442347	-32.25505827	-121.8808741	-44.68490692	-72.10618569	-128.5246594	-104.0375391	-425.6598673	-425.6598673	-425.6598673	-425.6598673	-425.6598673	-425.6598673	-425.6598673	-425.6598673
EX_fe3[e]	-1.35E-05	-7.13E-06	1422.109054	22.84573949	1591.345055	291.3149074	-8.04E-05	-1.06E-06	3.30E-05	3.35E-05	5.20E-05	8.42E-05	5.69E-05	8.19E-05	2.42E-05	-1.28E-06	70.89593252	67.82442347	32.25505827	121.8808741	44.68490692	72.10618569	128.5246594	104.0375391	141.3206619	141.3206619	141.3206619	141.3206619	141.3206619	141.3206619	141.3206619	141.3206619
EX_fe3dcit[e]	-24.12148438	-2.31E-20	-1.64E-16	-4.44E-17	-2.48E-16	-40.90206911	-166.6372	-188.3184	-6.10E-13	-2.76E-13	-1.57E-12	-7.52E-13	-1.48E-12	-3.40E-13	-1.78E-13	-5.86E-13	0	0	0	0	0	0	0	0	1.25E-12	1.25E-12	1.25E-12	1.25E-12	1.25E-12	1.25E-12	1.25E-12	1.25E-12
EX_fe3dhbzs[e]	-1.18E-20	-4.26E-21	-1.94E-16	-8.00E-20	-1.08E-16	-1.67E-12	-1.93E-19	-4.51E-23	-6.53E-13	-2.70E-13	-1.12E-12	-7.98E-13	-1.23E-12	-2.75E-13	-2.05E-13	-5.86E-13	0	0	0	0	0	0	0	0	-6.82E-13	-6.82E-13	-6.82E-13	-6.82E-13	-6.82E-13	-6.82E-13	-6.82E-13	-6.82E-13
EX_fe3hox[e]	2.25E-06	1.19E-06	474.0363512	7.615246496	530.4483515	97.10496939	1.34E-05	1.77E-07	1.28E-05	1.12E-05	1.71E-05	2.81E-05	1.86E-05	2.46E-05	8.08E-06	2.13E-07	0	0	0	0	0	0	0	0	47.10688732	47.10688732	47.10688732	47.10688732	47.10688732	47.10688732	47.10688732	47.10688732
EX_fe3hox-un[e]	-2.25E-06	-1.19E-06	-474.0363512	-7.615246496	-530.4483515	-97.10496939	-1.34E-05	-1.77E-07	-1.28E-05	-1.12E-05	-1.71E-05	-2.81E-05	-1.86E-05	-2.46E-05	-8.08E-06	-2.13E-07	0	0	0	0	0	0	0	0	-47.10688732	-47.10688732	-47.10688732	-47.10688732	-47.10688732	-47.10688732	-47.10688732	-47.10688732
EX_fecrm[e]	2.25E-06	1.19E-06	474.0363512	7.615246496	530.4483515	97.10496939	1.34E-05	1.77E-07	1.28E-05	1.12E-05	1.71E-05	2.81E-05	1.86E-05	2.46E-05	8.08E-06	2.13E-07	0	0	0	0	0	0	0	0	47.10688732	47.10688732	47.10688732	47.10688732	47.10688732	47.10688732	47.10688732	47.10688732
EX_fecrm-un[e]	-2.25E-06	-1.19E-06	-474.0363512	-7.615246496	-530.4483515	-97.10496939	-1.34E-05	-1.77E-07	-1.28E-05	-1.12E-05	-1.71E-05	-2.81E-05	-1.86E-05	-2.46E-05	-8.08E-06	-2.13E-07	0	0	0	0	0	0	0	0	-47.10688732	-47.10688732	-47.10688732	-47.10688732	-47.10688732	-47.10688732	-47.10688732	-47.10688732
EX_feenter[e]	2.24E-06	1.18E-06	474.0363512	7.615246496	530.4483515	97.10496939	1.34E-05	1.76E-07	1.28E-05	1.12E-05	1.71E-05	2.81E-05	1.86E-05	2.46E-05	8.08E-06	2.15E-07	0	0	0	0	0	0	0	0	47.10688732	47.10688732	47.10688732	47.10688732	47.10688732	47.10688732	47.10688732	47.10688732
EX_feoxam[e]	2.25E-06	1.19E-06	474.0363512	7.615246496	530.4483515	97.10496939	1.34E-05	1.77E-07	1.28E-05	1.12E-05	1.71E-05	2.81E-05	1.86E-05	2.46E-05	8.08E-06	2.14E-07	0	0	0	0	0	0	0	0	47.10688732	47.10688732	47.10688732	47.10688732	47.10688732	47.10688732	47.10688732	47.10688732
EX_feoxam-un[e]	-2.25E-06	-1.19E-06	-474.0363512	-7.615246496	-530.4483515	-97.10496939	-1.34E-05	-1.77E-07	-1.28E-05	-1.12E-05	-1.71E-05	-2.81E-05	-1.86E-05	-2.46E-05	-8.08E-06	-2.14E-07	0	0	0	0	0	0	0	0	-47.10688732	-47.10688732	-47.10688732	-47.10688732	-47.10688732	-47.10688732	-47.10688732	-47.10688732
EX_for[e]	2794.177852	1056.52212	3651.457932	4537.896322	3566.829071	4279.370102	3411.655897	4593.363274	0.002199865	0.001901093	0.002219187	0.00167426	0.00175113	0.002605726	0.002006822	0.002610815	2.543637494	0.889408628	4.133854069	0	7.151190676	1.99909394	9.738937422	6.937728176	787.2879385	787.2879385	787.2879385	787.2879385	787.2879385	787.2879385	787.2879385	787.2879385
EX_fru[e]	-422.4819694	-1789.091761	-1703.605923	-3199.482139	-2015.777635	-1.32E-10	-971.3052987	-1995.615948	-1.52E-12	-3.37E-12	-2.20E-12	-1.44E-12	-2.13E-12	-3.96E-13	-5.02E-13	-1.39E-12	0	-161.318057	0	0	0	0	0	0	4.77E-12	4.77E-12	4.77E-12	4.77E-12	4.77E-12	4.77E-12	4.77E-12	4.77E-12
EX_frulys[e]	1.86E-12	-4.21E-12	6.40E-12	1.42E-11	5.60E-12	-2.13E-12	-7.94E-13	-1.00E-11	-5.52E-13	-2.99E-13	-1.10E-12	-1.48E-12	-1.57E-12	-2.17E-13	-2.03E-13	-5.94E-13	0	0	0	0	0	0	0	0	2.05E-12	2.05E-12	2.05E-12	2.05E-12	2.05E-12	2.05E-12	2.05E-12	2.05E-12
EX_fruur[e]	-159.0217	-186.395	-171.4845	-112.0695	-51.288985	-322.504449	-115.21938	-423.9503214	-1.63E-04	-9.21E-05	-1.92E-04	-1.55E-04	-1.26E-04	-1.25E-04	-1.49E-04	-1.28E-04	0	0	0	0	0	0	0	0	-96.27980955	-96.27980955	-96.27980955	-96.27980955	-96.27980955	-96.27980955	-96.27980955	-96.27980955
EX_fuc-L[e]	-162.7185	1.61E-11	5.80E-12	-53.39175	-44.625585	1.89E-11	-137.2907	-7.86E-12	-6.63E-13	-3.44E-13	-1.15E-12	-1.04E-12	-1.41E-12	-1.80E-13	-2.27E-13	-6.87E-13	0	0	0	0	0	0	0	0	4.32E-12	4.32E-12	4.32E-12	4.32E-12	4.32E-12	4.32E-12	4.32E-12	4.32E-12
EX_fum[e]	-5.37E-12	1.25E-11	-1.41E-12	1.32E-11	7.15E-12	-2.79E-11	-4.51E-12	-7.59E-12	-8.99E-13	-7.79E-13	-1.50E-12	-2.07E-12	-2.80E-12	-5.18E-13	-3.61E-13	-2.31E-11	0	0	0	0	0	0	0	0	-7.84E-10	-7.84E-10	-7.84E-10	-7.84E-10	-7.84E-10	-7.84E-10	-7.84E-10	-7.84E-10
EX_fusa[e]	-1.55E-12	4.38E-12	9.81E-12	-7.47E-12	-1.37E-11	4.77E-12	2.39E-12	-1.09E-11	2.39E-18	-9.07E-19	7.11E-19	3.44E-19	3.84E-19	-1.65E-18	6.16E-19	-1.35E-18	0	0	0	0	0	0	0	0	3.75E-12	3.75E-12	3.75E-12	3.75E-12	3.75E-12	3.75E-12	3.75E-12	3.75E-12
EX_g1p[e]	978.8805903	474.4071828	-9.53E-12	-8.37E-12	2.53E-12	1.78E-10	1033.5454	726.8228691	-4.27E-12	-5.53E-13	-3.19E-12	-9.53E-13	-1.23E-12	-2.65E-13	-5.34E-13	-4.77E-13	0	0	0	0	0	0	0	0	-4.19E-10	-4.19E-10	-4.19E-10	-4.19E-10	-4.19E-10	-4.19E-10	-4.19E-10	-4.19E-10
EX_g3pc[e]	-184.34335	-203.4502	5.36E-12	5.63E-12	2.68E-12	-1826.001623	-203.36895	-438.2269	-1.13E-04	-2.82E-04	-1.54E-04	-2.71E-04	-2.31E-04	-3.04E-04	-1.97E-04	-2.45E-04	0	0	0	0	0	0	0	0	-1.59E-09	-1.59E-09	-1.59E-09	-1.59E-09	-1.59E-09	-1.59E-09	-1.59E-09	-1.59E-09
EX_g3pe[e]	-184.34335	-203.4502	-9.36E-12	8.25E-12	1.53E-11	-1826.001623	-203.36895	-438.2269	-1.14E-04	-2.82E-04	-1.54E-04	-2.71E-04	-2.31E-04	-3.04E-04	-1.97E-04	-2.45E-04	0	0	0	0	0	0	0	0	-1.60E-09	-1.60E-09	-1.60E-09	-1.60E-09	-1.60E-09	-1.60E-09	-1.60E-09	-1.60E-09
EX_g3pg[e]	-184.34335	-67.07899294	1.32E-11	-9.27E-12	-2.41E-12	-602.8330233	-203.36895	-2.30E-12	-1.24E-04	-2.31E-04	-1.63E-04	-2.37E-04	-2.13E-04	-0.001375189	-2.02E-04	-2.65E-04	0	0	0	0	0	0	0	0	-2.15E-09	-2.15E-09	-2.15E-09	-2.15E-09	-2.15E-09	-2.15E-09	-2.15E-09	-2.15E-09
EX_g3pi[e]	-184.34335	-203.4502	3.39E-12	-1.01E-11	-2.28E-12	-1826.001623	-203.36895	-438.2269	-1.14E-04	-2.82E-04	-1.54E-04	-2.71E-04	-2.31E-04	-3.04E-04	-1.97E-04	-2.45E-04	0	0	0	0	0	0	0	0	-1.59E-09	-1.59E-09	-1.59E-09	-1.59E-09	-1.59E-09	-1.59E-09	-1.59E-09	-1.59E-09
EX_g3ps[e]	-510.9628	-346.88725	6.27E-12	2.00E-12	-354.4769	-1213.734483	-432.99545	-410.3653681	-2.66E-12	-1.59E-12	-3.84E-12	-3.72E-12	-6.06E-12	-1.29E-12	-8.83E-13	-4.02E-12	0	0	0	0	0	0	0	0	-1.72E-09	-1.72E-09	-1.72E-09	-1.72E-09	-1.72E-09	-1.72E-09	-1.72E-09	-1.72E-09
EX_g6p[e]	-103.97199	-41.56532	-84.421845	-22.661885	-16.90346	-1.20E-11	-156.55805	-9.86E-12	-9.50E-13	-7.40E-13	-2.28E-12	-1.37E-04	-4.70E-12	-2.59E-13	-4.28E-13	-1.02E-12	0	0	0	0	0	0	0	0	-4.55E-09	-4.55E-09	-4.55E-09	-4.55E-09	-4.55E-09	-4.55E-09	-4.55E-09	-4.55E-09
EX_gal[e]	3.03E-06	268.214053	642.9223333	1359.858978	1182.336224	0.136918224	742.8668721	1399.556954	2.11E-04	3.21E-04	5.08E-04	5.53E-04	5.16E-04	6.18E-04	2.57E-04	4.93E-04	0	0	-24.24183369	0	0	0	0	0	0.0151549	0.0151549	0.0151549	0.0151549	0.0151549	0.0151549	0.0151549	0.0151549
EX_gal-bD[e]	-3.03E-06	-1.58E-12	-1.20E-12	8.09E-12	-5.12E-12	-0.136918208	1.33E-12	1.03E-11	-2.00E-04	-1.25E-04	-5.08E-04	-2.52E-04	-3.02E-04	-4.68E-04	-2.30E-04	-4.29E-04	0	0	0	0	0	0	0	0	-0.015154894	-0.015154894	-0.015154894	-0.015154894	-0.015154894	-0.015154894	-0.015154894	-0.015154894
EX_gal1p[e]	978.8805903	474.4071828	-5.26E-13	-2.02E-11	-3.78E-12	1.72E-10	1033.5454	726.8228691	-1.15E-05	-2.34E-12	-3.06E-12	-8.78E-13	-9.41E-13	-8.16E-13	-9.30E-13	-1.30E-12	0	0	0	0	0	0	0	0	-4.19E-10	-4.19E-10	-4.19E-10	-4.19E-10	-4.19E-10	-4.19E-10	-4.19E-10	-4.19E-10
EX_galct-D[e]	-29.5483325	-14.97788	-22.6682925	-12.36656625	-13.42985	-37.85925002	-28.9269785	-50.089785	-1.06E-05	-3.05E-12	-8.18E-12	-5.68E-12	-7.38E-12	-1.50E-12	-4.43E-10	-2.49E-12	0	0	0	0	0	0	0	0	-141.1588915	-141.1588915	-141.1588915	-141.1588915	-141.1588915	-141.1588915	-141.1588915	-141.1588915
EX_galctn-D[e]	-1.56E-12	1.37E-11	1.33E-11	1.50E-11	-1.74E-12	-2.59E-11	2.79E-12	-4.54E-12	-2.00E-12	-7.16E-13	-2.94E-12	-2.07E-12	-3.20E-12	-4.68E-13	-6.72E-13	-1.33E-12	0	0	0	0	0	0	0	0	-1.82E-12	-1.82E-12	-1.82E-12	-1.82E-12	-1.82E-12	-1.82E-12	-1.82E-12	-1.82E-12
EX_galctn-L[e]	1.54E-11	2.15E-13	1.97E-12	-5.48E-13	3.75E-12	-4.45E-11	8.16E-12	3.62E-12	-9.21E-05	-4.55E-12	-2.09E-05	-1.36E-11	-2.84E-11	-7.28E-12	-3.58E-05	-6.79E-10	0	0	0	0	0	0	0	0	-56.03841186	-56.03841186	-56.03841186	-56.03841186	-56.03841186	-56.03841186	-56.03841186	-56.03841186
EX_galt[e]	-3.22E-12	4.09E-12	6.83E-12	2.18E-11	-1.36E-11	-2.41E-11	-5.13E-12	-2.87E-13	-1.14E-12	-3.87E-13	-2.07E-12	-1.12E-12	-1.90E-12	-2.69E-13	-3.70E-13	-1.05E-12	0	0	0	0	0	0	0	0	4.43E-12	4.43E-12	4.43E-12	4.43E-12	4.43E-12	4.43E-12	4.43E-12	4.43E-12
EX_galur[e]	-40.1626	-24.35289	-47.83202	-33.71404	-50.274675	-52.44858495	-45.69493	-77.44419	-1.02E-04	-5.30E-05	-5.35E-05	-1.96E-09	-7.23E-10	-2.38E-12	-1.15E-04	-1.92E-05	0	0	0	0	0	0	0	0	-85.62365639	-85.62365639	-85.62365639	-85.62365639	-85.62365639	-85.62365639	-85.62365639	-85.62365639
EX_gam[e]	1.18E-11	3.15E-12	-3.05E-12	1.57E-11	-1.19E-11	-3.98E-11	2.39E-12	1.21E-11	-2.66E-13	-1.23E-13	-5.05E-13	-3.54E-13	-5.34E-13	-1.10E-13	-9.28E-14	-2.99E-13	0	0	0	0	0	0	0	0	4.21E-12	4.21E-12	4.21E-12	4.21E-12	4.21E-12	4.21E-12	4.21E-12	4.21E-12
EX_gam6p[e]	-103.97199	-41.56532	-84.421845	-22.661885	-16.90346	-5.62E-12	-156.55805	-2.85E-12	-2.91E-13	-1.96E-13	-6.50E-13	-6.72E-13	-8.78E-13	-1.29E-13	-1.11E-13	-3.59E-13	0	0	0	0	0	0	0	0	-5.875192076	-5.875192076	-5.875192076	-5.875192076	-5.875192076	-5.875192076	-5.875192076	-5.875192076
EX_gbbtn[e]	0	0	0	0	0	0	0	0	6.40E-18	6.23E-18	1.94E-18	1.37E-17	1.87E-17	4.49E-19	4.63E-18	-6.48E-18	0	0	0	0	0	0	0	0	0	0	0	0	0	0	0	0
EX_gdp[e]	382.2267531	47.30859167	5.13E-12	1.55E-12	7.36E-12	6.14E-10	465.09445	-3.53E-12	1.14E-12	5.40E-13	2.10E-12	1.27E-12	2.24E-12	4.36E-13	3.22E-13	1.29E-12	0	0	0	0	0	0	0	0	3.05E-10	3.05E-10	3.05E-10	3.05E-10	3.05E-10	3.05E-10	3.05E-10	3.05E-10
EX_glc[e]	-888.9031579	-130.6391701	-245.6831194	160.5389741	96.81251981	4.31E-08	55.05397971	233.8902457	-4.29E-04	-1.85E-04	-3.12E-05	5.12E-04	3.08E-04	-1.67E-04	-2.36E-04	-4.87E-04	0	0	0	0	-150.726125	0	0	0	1.30E-08	1.30E-08	1.30E-08	1.30E-08	1.30E-08	1.30E-08	1.30E-08	1.30E-08
EX_glcn[e]	1769.41005	534.28375	306.749475	-1.76E-11	3089.784418	352.3160994	1698.46735	2521.3747	-0.001008659	-7.97E-04	-8.95E-04	-0.001191096	-8.65E-04	-9.41E-04	-0.001248121	-8.33E-04	0	0	0	-121.8808741	103.1446189	0	0	0	-839.676934	-839.676934	-839.676934	-839.676934	-839.676934	-839.676934	-839.676934	-839.676934
EX_glcr[e]	-29.5483325	-14.97788	-22.6682925	-12.36656625	-13.42985	-37.85924998	-28.9269785	-50.089785	-6.56E-11	-2.80E-12	-7.54E-12	-5.56E-12	-7.35E-12	-1.37E-12	-4.10E-11	-2.40E-12	0	0	0	0	0	0	0	0	-141.1588915	-141.1588915	-141.1588915	-141.1588915	-141.1588915	-141.1588915	-141.1588915	-141.1588915
EX_glcur[e]	-251.20185	-200.6986	-527.41983	-313.7302515	-383.9119935	-286.6422661	-267.57602	-310.7053935	-1.48E-04	-7.49E-05	-1.80E-04	-1.41E-04	-1.23E-04	-1.05E-04	-1.39E-04	-1.02E-04	0	0	0	0	0	0	0	0	-72.20985716	-72.20985716	-72.20985716	-72.20985716	-72.20985716	-72.20985716	-72.20985716	-72.20985716
EX_glcur1p[e]	978.8805903	474.4071828	1.42E-11	-5.749048477	-49.71160653	1.84E-10	1033.5454	718.114052	-1.70E-12	-9.64E-13	-3.69E-12	-2.00E-12	-3.26E-12	-7.65E-13	-3.07E-13	-1.48E-12	0	0	0	0	0	0	0	0	-4.87E-10	-4.87E-10	-4.87E-10	-4.87E-10	-4.87E-10	-4.87E-10	-4.87E-10	-4.87E-10
EX_gln-L[e]	-396.236044	-361.060533	-647.3153115	-627.262592	-525.5501836	-671.8854362	-552.113986	-629.571164	-6.51E-12	-3.93E-12	-1.31E-04	-7.43E-12	-1.61E-11	-3.18E-12	-1.80E-12	-8.15E-12	0	0	0	0	0	0	0	0	-3.46E-10	-3.46E-10	-3.46E-10	-3.46E-10	-3.46E-10	-3.46E-10	-3.46E-10	-3.46E-10
EX_glu-L[e]	-3040.76445	-816.6192	-1947.0701	-2811.7	-2192.525632	-2998.567137	-893.86955	-1663.7365	-0.001574787	-6.34E-04	-0.00141797	-6.46E-04	-6.35E-04	-0.001102131	-0.001428143	-0.001160027	0	0	0	0	0	0	0	0	-789.1877278	-789.1877278	-789.1877278	-789.1877278	-789.1877278	-789.1877278	-789.1877278	-789.1877278
EX_gly[e]	1320.699152	2136.394655	3459.442412	1219.570378	3017.225072	3774.348247	993.4307002	2200.843026	0.001314658	0.001523716	0.001586447	0.001986022	0.002291107	0.001817738	0.001694505	0.001586214	0	0	4.824330798	6.719341873	14.34899721	5.661459285	0	6.120585452	388.9857953	388.9857953	388.9857953	388.9857953	388.9857953	388.9857953	388.9857953	388.9857953
EX_glyald[e]	-1194.7388	-1110.8705	-1377.9043	-709.65655	-745.6968	-3057.9215	-1025.67435	-2959.4995	2.71E-05	-1.38E-04	2.47E-05	-9.14E-05	-4.83E-05	-0.002154319	1.23E-05	5.42E-05	0	0	0	0	0.404902152	0	0	0	-91.55991254	-91.55991254	-91.55991254	-91.55991254	-91.55991254	-91.55991254	-91.55991254	-91.55991254
EX_glyb[e]	0	0	0	0	0	0	0	0	-7.09E-18	-6.89E-18	-1.36E-17	-1.88E-17	-2.38E-17	-3.27E-18	-1.05E-17	-5.52E-17	0	0	0	0	0	0	0	0	0	0	0	0	0	0	0	0
EX_glyc[e]	1379.08215	1177.949493	1377.9043	709.65655	745.6968	3660.754523	1229.0433	2959.4995	9.65E-05	3.69E-04	1.38E-04	3.28E-04	2.61E-04	-0.001479397	1.90E-04	2.11E-04	0	0	0	0	5.146308743	-133.1642224	0	0	-82.63289067	-82.63289067	-82.63289067	-82.63289067	-82.63289067	-82.63289067	-82.63289067	-82.63289067
EX_glyc-R[e]	59.096665	29.95576	45.336585	24.7331325	26.8597	75.7185	28.9269785	100.17957	1.06E-05	5.99E-12	1.29E-11	-3.52E-13	7.43E-12	2.97E-12	4.84E-10	7.11E-05	0	0	0	0	0	0	0	0	282.317783	282.317783	282.317783	282.317783	282.317783	282.317783	282.317783	282.317783
EX_glyc2p[e]	1.02E-11	1.64E-11	1.28E-11	-5.20E-12	-3.75E-12	-7.61E-10	1.24E-11	1.41E-12	-3.47E-12	-1.56E-12	-5.97E-12	-3.58E-12	-6.21E-12	-2.62E-04	-8.63E-13	-3.56E-12	0	0	0	0	0	0	0	0	-7.61E-10	-7.61E-10	-7.61E-10	-7.61E-10	-7.61E-10	-7.61E-10	-7.61E-10	-7.61E-10
EX_glyc3p[e]	405.07995	542.8758929	-300.48955	-262.58105	-555.3537	-16235.41262	636.33305	1219.423918	-0.001250982	-9.78E-04	-0.001074001	-0.001280101	-0.001057654	-2.17E-04	-0.001461749	-0.001024386	0	0	0	0	0	0	0	0	-733.4307993	-733.4307993	-733.4307993	-733.4307993	-733.4307993	-733.4307993	-733.4307993	-733.4307993
EX_glyclt[e]	101.083864	106.9834532	1409.693901	136.5077707	1.324145299	165.6857223	3257.45664	244.8840246	0.001687534	0.001319952	8.48E-04	7.22E-04	8.40E-04	8.44E-04	0.001700206	0.0018418	0	1.821211048	0	0	0	0	2.771562378	0	298.9778602	298.9778602	298.9778602	298.9778602	298.9778602	298.9778602	298.9778602	298.9778602
EX_gmp[e]	1.45E-11	4.11E-12	-2.05E-12	2.29E-11	1.91E-12	-8.32E-10	-1.89E-12	-3.78E-12	-3.51E-12	-3.26E-12	-6.41E-12	-7.00E-12	-8.49E-12	-1.73E-12	-8.33E-13	-4.15E-12	0	0	0	0	0	0	0	0	-6.96E-10	-6.96E-10	-6.96E-10	-6.96E-10	-6.96E-10	-6.96E-10	-6.96E-10	-6.96E-10
EX_gsn[e]	-4.30E-13	-3.61E-12	-390.2712877	-2.08E-11	-1.88E-11	1.52E-09	-1.28E-11	-1.55E-11	5.01E-13	-1.86E-04	-1.67E-10	-3.55E-04	-2.34E-04	3.76E-13	-5.62E-05	-1.85E-11	0	0	0	0	0	0	0	0	-23.64273215	-23.64273215	-23.64273215	-23.64273215	-23.64273215	-23.64273215	-23.64273215	-23.64273215
EX_gthox[e]	0	0	0	0	0	0	0	0	2.37E-17	-2.68E-18	-8.15E-18	-1.91E-17	-3.96E-17	-9.10E-18	-3.40E-18	-6.29E-17	0	0	0	0	0	0	0	0	0	0	0	0	0	0	0	0
EX_gthrd[e]	-455.6493	-233.52975	-648.4629	-616.45785	-778.18205	-482.4719133	-497.96765	-654.56615	-8.21E-04	-7.69E-04	-8.54E-04	-7.40E-04	-6.68E-04	-0.001136783	-8.12E-04	-8.69E-04	0	0	0	0	0	0	0	0	-266.899869	-266.899869	-266.899869	-266.899869	-266.899869	-266.899869	-266.899869	-266.899869
EX_gtp[e]	-382.2267531	-47.30859167	-6.16E-12	1.67E-12	7.10E-12	-6.27E-10	-465.09445	4.09E-12	-1.14E-12	-5.40E-13	-2.10E-12	-1.27E-12	-2.24E-12	-4.36E-13	-3.22E-13	-1.29E-12	0	0	0	0	0	0	0	0	-2.98E-10	-2.98E-10	-2.98E-10	-2.98E-10	-2.98E-10	-2.98E-10	-2.98E-10	-2.98E-10
EX_gua[e]	-473.143155	-428.9550185	-228.0726862	-759.3809373	-686.7818468	-872.9563097	-659.1548842	-845.4670155	1.39E-04	3.55E-04	2.28E-04	4.41E-04	2.92E-04	3.65E-05	2.82E-04	2.49E-04	0	1.804786609	0	0	0	0	0	0	61.02657489	61.02657489	61.02657489	61.02657489	61.02657489	61.02657489	61.02657489	61.02657489
EX_h[e]	-3729.138781	-1248.888121	15165.86575	11224.07824	17293.00285	9823.136887	-6650.336169	-363.3690914	0.001406672	0.001574933	0.001388553	0.001746509	0.001460785	0.002143655	0.001518537	0.001439977	-118.1352251	161.318057	0	-121.8808741	143.4165203	0	-173.002498	-161.6224388	719.5154862	719.5154862	719.5154862	719.5154862	719.5154862	719.5154862	719.5154862	719.5154862
EX_h2[e]	-255.740235	-248.354299	-407.51545	-343.3529448	-315.8024445	-474.24319	-276.35162	-796.36357	-2.94E-04	-2.58E-05	-2.94E-04	-7.72E-05	-1.69E-04	-2.41E-10	-2.61E-04	-3.83E-04	0	0	0	0	0	0	0	0	-93.90980325	-93.90980325	-93.90980325	-93.90980325	-93.90980325	-93.90980325	-93.90980325	-93.90980325
EX_h2o[e]	-951.0954927	572.5557548	1459.559319	3594.272485	3095.154311	-1737.503029	1912.22116	3732.78263	5.74E-04	0.001125614	7.26E-04	0.00107823	9.11E-04	0.001490341	6.72E-04	9.25E-04	117.2858918	336.2648334	117.2970052	246.0067913	155.6952553	267.2319428	0	132.691523	18.30420162	18.30420162	18.30420162	18.30420162	18.30420162	18.30420162	18.30420162	18.30420162
EX_h2o2[e]	-8.65E-12	-1.26E-11	-3.50E-12	6.52E-12	2.11E-12	1.31E-09	-1.13E-11	3.20E-13	1.31E-12	8.30E-13	2.84E-12	2.06E-12	3.46E-12	6.67E-13	4.15E-13	1.50E-12	0	0	0	0	0	0	0	0	3.44E-10	3.44E-10	3.44E-10	3.44E-10	3.44E-10	3.44E-10	3.44E-10	3.44E-10
EX_h2s[e]	-1.44E-11	-5.36E-12	-9.55E-12	-5.28E-12	-1.85E-11	3.36E-12	5.85E-12	19.60679678	7.97E-13	3.57E-13	1.19E-12	7.95E-13	1.32E-12	4.05E-13	2.18E-13	5.60E-13	0	0	0	0	0	0	0	0	1.42E-11	1.42E-11	1.42E-11	1.42E-11	1.42E-11	1.42E-11	1.42E-11	1.42E-11
EX_hacolipa[e]	7.03E-18	6.02E-18	36.515825	34.086065	42.50123	54.884325	2.44E-16	4.72E-20	1.67E-04	9.10E-05	1.34E-04	1.35E-04	1.11E-04	1.32E-04	1.71E-04	1.04E-04	0	0	0	0	0	0	0	0	140.2422569	140.2422569	140.2422569	140.2422569	140.2422569	140.2422569	140.2422569	140.2422569
EX_halipa[e]	7.03E-18	6.02E-18	36.515825	34.086065	42.50123	54.884325	2.44E-16	4.72E-20	1.67E-04	9.10E-05	1.34E-04	1.35E-04	1.11E-04	1.32E-04	1.71E-04	1.04E-04	0	0	0	0	0	0	0	0	140.2422569	140.2422569	140.2422569	140.2422569	140.2422569	140.2422569	140.2422569	140.2422569
EX_hdca[e]	-1.41E-17	-1.20E-17	-73.03165	-68.17213	-85.00246	-109.76865	-4.88E-16	-9.45E-20	-3.35E-04	-1.82E-04	-2.67E-04	-2.70E-04	-2.23E-04	-2.64E-04	-3.41E-04	-2.08E-04	0	0	0	0	0	0	0	0	-280.4845138	-280.4845138	-280.4845138	-280.4845138	-280.4845138	-280.4845138	-280.4845138	-280.4845138
EX_hdcea[e]	-5.76E-21	-1.75E-21	-8.45E-17	-1.17E-20	-5.47E-17	2.18E-12	-2.23E-19	-6.61E-24	-2.47E-13	-8.78E-14	-3.28E-13	-2.10E-13	-3.26E-13	-8.43E-14	-6.89E-14	-1.84E-13	0	0	0	0	0	0	0	0	-5.91E-12	-5.91E-12	-5.91E-12	-5.91E-12	-5.91E-12	-5.91E-12	-5.91E-12	-5.91E-12
EX_hg2[e]	0	0	0	0	0	0	0	0	6.14E-17	-4.33E-18	-2.11E-17	-2.36E-17	-3.21E-17	-1.28E-17	8.11E-20	-3.80E-17	0	0	0	0	0	0	0	0	0	0	0	0	0	0	0	0
EX_his-L[e]	-142.283867	-129.6527401	-172.6689316	-225.2428787	-187.5140169	-241.2664357	-198.257867	-226.0718607	2.23E-12	6.26E-13	5.40E-12	3.11E-12	4.83E-12	9.44E-13	7.05E-13	2.22E-12	0	2.958971293	2.055725108	3.78048351	3.331976516	2.544115368	0	1.315999563	-10.01518546	-10.01518546	-10.01518546	-10.01518546	-10.01518546	-10.01518546	-10.01518546	-10.01518546
EX_hom-L[e]	-1.62E-11	1.27E-11	-6.99E-12	-1.50E-11	-7.88E-12	1.04E-11	-3.02E-12	-5.48E-12	2.99E-13	1.13E-13	5.26E-13	2.96E-13	4.70E-13	1.29E-13	8.21E-14	2.89E-13	0	0	0	0	0	0	0	0	3.07E-12	3.07E-12	3.07E-12	3.07E-12	3.07E-12	3.07E-12	3.07E-12	3.07E-12
EX_hxa[e]	5.93E-12	4.83E-11	-3.89E-11	18.2154665	-2.57E-11	32.485325	-1.33E-11	13.45375	3.24E-12	2.65E-04	1.29E-04	5.40E-04	3.99E-04	2.54E-04	7.15E-05	2.74E-04	3.829818129	0	3.562954126	3.859466695	2.26430772	2.413688018	4.109446136	1.84200936	9.56E-11	9.56E-11	9.56E-11	9.56E-11	9.56E-11	9.56E-11	9.56E-11	9.56E-11
EX_hxan[e]	-34.77516	-22.114585	5345.706595	4130.935105	4209.7246	3601.804886	0.902366696	4703.53817	1.24E-05	4.58E-04	2.12E-04	5.55E-04	3.86E-04	-1.44E-05	2.76E-04	2.02E-04	0	0	0	0	0	0	0	0	69.38078716	69.38078716	69.38078716	69.38078716	69.38078716	69.38078716	69.38078716	69.38078716
EX_idon-L[e]	343.6405	356.9097	405.985775	18412.1	249.6089	558.6157006	294.7376	838.2029	6.14E-04	6.70E-04	5.49E-04	0.001109541	6.16E-04	6.43E-04	6.75E-04	6.08E-04	0	0	0	55.9386871	0.071282652	0	0	0	376.7673972	376.7673972	376.7673972	376.7673972	376.7673972	376.7673972	376.7673972	376.7673972
EX_ile-L[e]	1589.3211	1218.222	-529.5164773	3164.528	-575.0412698	1450.8145	2500.9995	1704.5755	5.14E-13	4.45E-13	2.04E-12	7.86E-13	1.72E-12	3.56E-13	1.63E-13	8.28E-13	0	0	0	0	0	0	0	0	-30.71314378	-30.71314378	-30.71314378	-30.71314378	-30.71314378	-30.71314378	-30.71314378	-30.71314378
EX_imp[e]	1.32E-11	-7.65E-13	4.78E-12	7.53E-12	1.20E-11	-8.53E-10	-3.30E-12	4.73E-12	-2.75E-12	-2.57E-12	-6.19E-12	-5.95E-12	-7.66E-12	-1.22E-12	-8.16E-13	-3.73E-12	0	0	0	0	0	0	0	0	-6.85E-10	-6.85E-10	-6.85E-10	-6.85E-10	-6.85E-10	-6.85E-10	-6.85E-10	-6.85E-10
EX_indole[e]	468.0313	470.2945	137.1405447	214.5262	247.09155	1109.65065	580.5617	1204.0477	-0.001753815	-0.001094742	-0.00145855	-0.001153675	-0.001104873	-0.001570089	-0.001603062	-0.001742452	0	1.301695634	0	0	0	0	0	0	-1000	-1000	-1000	-1000	-1000	-1000	-1000	-1000
EX_inost[e]	184.34335	203.4502	1.01E-11	2.44E-12	-7.34E-12	1826.001623	203.36895	438.2269	1.14E-04	2.82E-04	1.54E-04	2.71E-04	2.31E-04	3.04E-04	1.97E-04	2.45E-04	0	0	0	0	0	0	0	0	1.82E-09	1.82E-09	1.82E-09	1.82E-09	1.82E-09	1.82E-09	1.82E-09	1.82E-09
EX_ins[e]	34.77516	22.114585	26.358105	29.563095	38.171	130.43371	27.24489	33.26283	2.34E-04	-8.21E-05	2.89E-05	-2.65E-04	-1.65E-04	3.40E-04	-3.38E-05	8.63E-05	0	0	0	0	0	0	0	0	-12.49827529	-12.49827529	-12.49827529	-12.49827529	-12.49827529	-12.49827529	-12.49827529	-12.49827529
EX_isetac[e]	8.98E-12	-7.11E-12	8.05E-12	6.18E-12	-7.27E-12	-3.61E-11	6.19E-12	-8.08E-12	-6.32E-13	-3.13E-13	-1.35E-12	-7.90E-13	-1.31E-12	-2.98E-13	-1.93E-13	-7.33E-13	0	0	0	0	0	0	0	0	-3.07E-12	-3.07E-12	-3.07E-12	-3.07E-12	-3.07E-12	-3.07E-12	-3.07E-12	-3.07E-12
EX_k[e]	-293.1539071	-267.1294233	-355.7576344	-464.078123	-386.3436372	-497.0921845	-408.4796791	-465.7861123	-2.21E-13	-8.17E-14	-2.41E-13	-2.47E-13	-2.90E-13	-7.98E-14	-5.31E-14	-1.84E-13	0	0	0	0	0	0	0	0	-20.63474102	-20.63474102	-20.63474102	-20.63474102	-20.63474102	-20.63474102	-20.63474102	-20.63474102
EX_kdo2lipid4[e]	-29.22032253	-26.62631375	-35.46039322	-46.25731436	-38.50907464	-49.54801423	-40.71550023	-46.42755939	1.91E-13	7.55E-14	3.09E-13	2.00E-13	2.88E-13	8.67E-14	5.52E-14	1.84E-13	0	0	0	0	0	0	0	3.47E-12	-2.056782371	-2.056782371	-2.056782371	-2.056782371	-2.056782371	-2.056782371	-2.056782371	-2.056782371
EX_lac-D[e]	4380.44935	2862.01715	4219.15765	1005.6367	1363.79115	7752.151	5797.37755	4786.7473	0.001869305	0.002127611	0.002156855	0.00196704	0.001922038	0.002574006	0.001865779	0.002674074	0	2.94255778	0	0	0.823828658	0	137.0401037	3.865442463	-10.38022439	-10.38022439	-10.38022439	-10.38022439	-10.38022439	-10.38022439	-10.38022439	-10.38022439
EX_lac-L[e]	-2372.3976	-3.80E-12	4.71E-12	-1005.6367	-826.0735741	-3.99E-11	-4454.514	-2748.7705	8.35E-11	5.55E-14	8.61E-12	-4.09E-13	-5.71E-13	6.17E-11	1.96E-12	2.48E-04	0	2.94255778	0	0	0	3.713997051	0	0	-16.75718209	-16.75718209	-16.75718209	-16.75718209	-16.75718209	-16.75718209	-16.75718209	-16.75718209
EX_lcts[e]	-1.44E-11	-268.214053	-642.9223333	-1359.858978	-1182.336224	-1.43E-08	-742.8668721	-1399.556954	-1.02E-11	-1.96E-04	-1.18E-09	-3.01E-04	-2.14E-04	-1.50E-04	-2.65E-05	-6.46E-05	0	0	0	0	0	0	0	0	-4.81E-09	-4.81E-09	-4.81E-09	-4.81E-09	-4.81E-09	-4.81E-09	-4.81E-09	-4.81E-09
EX_leu-L[e]	-676.6375992	-616.5696834	-821.1351984	-1071.153068	-891.7316975	-1147.353845	-942.8245803	-1075.095331	2.38E-12	2.09E-04	3.03E-04	3.81E-04	4.98E-04	2.24E-04	6.46E-13	4.41E-11	0	2.217990433	0.983972756	7.798269117	2.445180259	0	2.227733681	0	-47.62768391	-47.62768391	-47.62768391	-47.62768391	-47.62768391	-47.62768391	-47.62768391	-47.62768391
EX_lipa[e]	-7.03E-18	-6.02E-18	-36.515825	-34.086065	-42.50123	-54.884325	-2.44E-16	-4.72E-20	-1.67E-04	-9.10E-05	-1.34E-04	-1.35E-04	-1.11E-04	-1.32E-04	-1.71E-04	-1.04E-04	0	0	0	0	0.040938754	0	0	0	-140.2422569	-140.2422569	-140.2422569	-140.2422569	-140.2422569	-140.2422569	-140.2422569	-140.2422569
EX_lipa_cold[e]	1.07E-21	5.48E-22	2.91E-17	1.09E-20	1.65E-17	-1.63E-12	2.19E-20	1.37E-23	7.66E-05	5.90E-05	5.42E-05	6.87E-05	5.29E-05	4.96E-05	8.86E-05	5.21E-05	0	0	0	-1.23E-12	0	0	0	0	2.50E-12	2.50E-12	2.50E-12	2.50E-12	2.50E-12	2.50E-12	2.50E-12	2.50E-12
EX_lipoate[e]	1.26E-11	2.69E-12	7.69E-13	5.01E-12	-3.56E-12	-1.48E-11	-1.34E-11	-1.53E-11	2.34E-17	-1.15E-17	-7.58E-18	-2.12E-17	-2.36E-17	-7.71E-18	-9.35E-18	2.55E-17	0	0	0	0	0	0	0	0	1.71E-12	1.71E-12	1.71E-12	1.71E-12	1.71E-12	1.71E-12	1.71E-12	1.71E-12
EX_lys-L[e]	-515.3821495	-1.62E-12	-625.4432565	-815.8771717	-679.2152838	-873.9178717	-176.989223	-818.8799193	4.21E-13	4.39E-13	1.43E-12	2.54E-12	2.88E-12	2.49E-13	2.43E-13	7.35E-13	0	0	0	0	0	0	0	0	-36.2771122	-36.2771122	-36.2771122	-36.2771122	-36.2771122	-36.2771122	-36.2771122	-36.2771122
EX_lyx-L[e]	-2.42E-12	-9.92E-12	1.12E-11	-1.12E-11	9.83E-12	2.77E-11	6.36E-12	1.34E-11	-1.59E-12	-7.30E-13	-3.00E-12	-2.96E-12	-3.68E-12	-4.87E-13	-5.72E-13	-1.47E-12	0	0	0	0	0	0	0	0	-3.52E-12	-3.52E-12	-3.52E-12	-3.52E-12	-3.52E-12	-3.52E-12	-3.52E-12	-3.52E-12
EX_mal-D[e]	1.59E-11	5.72E-12	8.18E-12	-6.94E-13	3.94E-13	-3.80E-11	-5.55E-12	-1.16E-11	-6.92E-13	-4.32E-13	-1.33E-12	-8.85E-13	-1.60E-12	-3.71E-13	-2.15E-13	-2.00E-12	0	0	0	0	0	0	0	0	-7.28E-12	-7.28E-12	-7.28E-12	-7.28E-12	-7.28E-12	-7.28E-12	-7.28E-12	-7.28E-12
EX_mal-L[e]	2818.339897	-1.24E-11	2667.821524	5324.118492	1204.537971	4.00E-11	1932.64418	1.33E-11	0.001539594	7.89E-04	0.001742876	9.06E-04	0.001013027	0.001709766	0.001160202	5.15E-04	0	0	0	0	0	0	0	0	39.8220484	39.8220484	39.8220484	39.8220484	39.8220484	39.8220484	39.8220484	39.8220484
EX_malt[e]	-1.89E-18	-1.16E-20	-2.64E-16	-1.74E-19	-3.27E-15	2.87E-12	-4.06E-19	-4.80E-23	-1.12E-12	-6.06E-13	-1.82E-12	-1.76E-12	-1.98E-12	-3.64E-13	-3.55E-13	-1.13E-12	0	0	0	0	0	0	0	0	2.27E-12	2.27E-12	2.27E-12	2.27E-12	2.27E-12	2.27E-12	2.27E-12	2.27E-12
EX_malthx[e]	-137.1769737	-125.0462632	-285.5397895	-171.9737855	-345.4715	4.13E-12	-205.9415263	-6.13E-23	-2.54E-13	-2.11E-13	-5.53E-13	-4.54E-12	-1.04E-12	-8.72E-14	-1.09E-13	-2.96E-13	0	0	0	0	0	0	0	0	5.00E-12	5.00E-12	5.00E-12	5.00E-12	5.00E-12	5.00E-12	5.00E-12	5.00E-12
EX_maltpt[e]	-7.38E-21	-3.81E-21	-2.29E-16	-171.9738	-1.23E-16	3.57E-12	-2.13E-19	-8.46E-23	-3.77E-13	-2.62E-13	-7.60E-13	-1.57E-12	-1.17E-12	-1.33E-13	-1.48E-13	-4.19E-13	0	0	0	0	0	0	0	0	4.66E-12	4.66E-12	4.66E-12	4.66E-12	4.66E-12	4.66E-12	4.66E-12	4.66E-12
EX_malttr[e]	-2.79E-18	-7.44E-21	-1.63E-16	-1.16E-19	-3.10E-15	2.37E-12	-2.36E-19	-5.48E-23	-5.81E-13	-3.36E-13	-1.04E-12	-1.19E-12	-1.27E-12	-2.05E-13	-2.01E-13	-6.08E-13	0	0	0	0	0	0	0	0	3.75E-12	3.75E-12	3.75E-12	3.75E-12	3.75E-12	3.75E-12	3.75E-12	3.75E-12
EX_maltttr[e]	-3.69E-21	-1.91E-21	-1.15E-16	-8.75E-20	-6.15E-17	4.90E-12	-1.06E-19	-8.24E-23	-3.95E-13	-2.33E-13	-7.37E-13	-9.01E-13	-9.42E-13	-1.43E-13	-1.41E-13	-4.18E-13	0	0	0	0	0	0	0	0	4.66E-12	4.66E-12	4.66E-12	4.66E-12	4.66E-12	4.66E-12	4.66E-12	4.66E-12
EX_man[e]	-195.0041545	-953.1762535	-1037.848856	-2145.768396	-1208.099612	-3.79E-11	-572.906174	-1266.339886	-6.46E-13	-2.10E-13	-1.03E-12	-6.49E-13	-9.98E-13	-1.80E-13	-2.19E-13	-6.01E-13	0	0	0	0	0	0	0	0	4.32E-12	4.32E-12	4.32E-12	4.32E-12	4.32E-12	4.32E-12	4.32E-12	4.32E-12
EX_man6p[e]	-103.97199	-41.56532	-84.421845	-22.661885	-16.90346	-2.37E-11	-156.55805	9.54E-13	-8.18E-13	-5.82E-13	-1.89E-12	-4.81E-12	-3.21E-12	-2.37E-13	-3.50E-13	-9.06E-13	0	0	0	0	0	0	0	0	-1.59E-09	-1.59E-09	-1.59E-09	-1.59E-09	-1.59E-09	-1.59E-09	-1.59E-09	-1.59E-09
EX_manglyc[e]	6.84E-12	-3.05E-12	-3.54E-12	1.03E-11	1.13E-11	-1.80E-11	-1.17E-12	7.84E-12	-1.00E-12	-3.73E-13	-1.45E-12	-1.27E-12	-1.57E-12	-3.29E-13	-3.56E-13	-1.11E-12	0	0	0	0	0	0	0	0	1.02E-12	1.02E-12	1.02E-12	1.02E-12	1.02E-12	1.02E-12	1.02E-12	1.02E-12
EX_melib[e]	1.91E-11	-1.67E-12	2.11E-13	3.93E-13	-8.25E-14	1.12E-11	1.46E-12	-9.87E-13	-2.53E-13	-1.36E-13	-5.02E-13	-7.39E-13	-6.57E-13	-8.52E-14	-9.45E-14	-2.54E-13	0	0	0	0	0	0	0	0	5.68E-12	5.68E-12	5.68E-12	5.68E-12	5.68E-12	5.68E-12	5.68E-12	5.68E-12
EX_meoh[e]	-4.03E-13	-1.16E-12	-1.21E-11	-2.04E-12	-1.34E-12	5.93E-13	-1.66E-12	-8.12E-14	1.81E-17	4.00E-18	2.16E-17	3.11E-17	3.11E-17	7.08E-18	4.12E-18	-8.99E-18	0	0	0	0	0	0	0	0	6.93E-12	6.93E-12	6.93E-12	6.93E-12	6.93E-12	6.93E-12	6.93E-12	6.93E-12
EX_met-D[e]	0	0	0	0	0	0	0	0	-7.24E-19	-1.04E-18	-9.87E-19	-1.07E-18	-6.95E-20	-3.96E-19	-1.50E-18	-2.21E-18	0	0	0	0	0	0	0	0	0	0	0	0	0	0	0	0
EX_met-L[e]	-230.4810011	-210.0202502	-279.7007774	-364.8636016	-303.7478475	-390.8196396	-321.1514603	-366.2064426	-4.06E-13	-5.81E-13	-9.48E-13	-7.95E-13	-1.40E-12	-1.70E-13	-1.68E-13	-4.21E-13	0	0	0	0	0	0	0	0	-16.22327266	-16.22327266	-16.22327266	-16.22327266	-16.22327266	-16.22327266	-16.22327266	-16.22327266
EX_metsox-R-L[e]	5.92E-12	-3.63E-12	3.11E-13	-2.03E-11	7.74E-12	-2.70E-11	4.80E-12	-1.08E-13	-4.47E-13	-4.73E-13	-1.08E-12	-7.89E-13	-1.47E-12	-2.02E-13	-1.79E-13	-4.86E-13	0	0	0	0	0	0	0	0	-5.05E-10	-5.05E-10	-5.05E-10	-5.05E-10	-5.05E-10	-5.05E-10	-5.05E-10	-5.05E-10
EX_metsox-S-L[e]	5.06E-12	-1.02E-11	6.30E-12	8.33E-12	2.39E-12	-1.75E-11	3.29E-12	2.08E-12	-4.41E-13	-4.20E-13	-9.49E-13	-7.07E-13	-1.18E-12	-1.80E-13	-1.75E-13	-4.32E-13	0	0	0	0	0	0	0	0	-5.05E-10	-5.05E-10	-5.05E-10	-5.05E-10	-5.05E-10	-5.05E-10	-5.05E-10	-5.05E-10
EX_mg2[e]	-13.02869541	-11.87208428	-15.81100489	-20.62511318	-17.17034449	-22.09236346	-18.15414086	-20.70102168	-9.88E-15	-3.63E-15	-1.07E-14	-1.10E-14	-1.29E-14	-3.55E-15	-2.36E-15	-8.17E-15	0	0	0	0	0	0	0	0	-0.917073759	-0.917073759	-0.917073759	-0.917073759	-0.917073759	-0.917073759	-0.917073759	-0.917073759
EX_mincyc[e]	-1.55E-12	4.38E-12	9.81E-12	-7.47E-12	-1.37E-11	4.77E-12	2.39E-12	-1.09E-11	1.13E-18	-1.01E-18	1.98E-18	7.70E-19	-1.40E-19	-2.15E-19	-1.29E-18	-1.21E-18	0	0	0	0	0	0	0	0	3.75E-12	3.75E-12	3.75E-12	3.75E-12	3.75E-12	3.75E-12	3.75E-12	3.75E-12
EX_minohp[e]	-1.16E-18	-1.57E-18	-2.28E-14	-1.26E-16	-3.54E-14	-1.17E-10	-2.56E-16	-2.95E-20	-8.56E-13	-4.96E-13	-1.67E-12	-1.04E-12	-1.89E-12	-3.99E-13	-2.13E-13	-9.78E-13	0	0	0	0	0	0	0	0	-2.20E-10	-2.20E-10	-2.20E-10	-2.20E-10	-2.20E-10	-2.20E-10	-2.20E-10	-2.20E-10
EX_mmet[e]	-0.66983264	-0.610368829	-0.812877024	-1.060380459	-0.882763533	-1.135814882	-0.933342573	-1.064283074	-3.17E-13	-2.00E-13	-6.43E-13	-4.41E-13	-7.63E-13	-1.41E-13	-1.08E-13	-3.27E-13	0	0	0	0	0	0	0	0	-0.047148691	-0.047148691	-0.047148691	-0.047148691	-0.047148691	-0.047148691	-0.047148691	-0.047148691
EX_mn2[e]	-1.037790032	-0.945661123	-1.259412609	-1.64287645	-1.367689688	-1.759749066	-1.44605318	-1.648922879	-7.38E-16	-2.91E-16	-8.54E-16	-8.75E-16	-1.02E-15	-2.80E-16	-1.85E-16	-6.08E-16	0	0	0	0	0	0	0	0	-0.073048757	-0.073048757	-0.073048757	-0.073048757	-0.073048757	-0.073048757	-0.073048757	-0.073048757
EX_mnl[e]	-1.50E-12	1.40E-11	7.28E-12	6.62E-12	8.89E-12	-6.73E-12	1.10E-12	7.79E-12	-5.55E-13	-1.54E-13	-7.29E-13	-5.15E-13	-6.86E-13	-1.43E-13	-1.83E-13	-5.13E-13	0	0	0	0	0	0	0	0	4.32E-12	4.32E-12	4.32E-12	4.32E-12	4.32E-12	4.32E-12	4.32E-12	4.32E-12
EX_mobd[e]	-0.193740831	-0.176541657	-0.235114655	-0.306701971	-0.255328466	-0.328520448	-0.269957829	-0.307830755	-1.70E-16	-6.53E-17	-2.59E-16	-1.78E-16	-2.41E-16	-6.21E-17	-3.97E-17	-9.39E-17	0	0	0	0	0	0	0	0	-0.013637178	-0.013637178	-0.013637178	-0.013637178	-0.013637178	-0.013637178	-0.013637178	-0.013637178
EX_mso3[e]	-2.90E-12	6.90E-12	-4.13E-12	7.36E-12	1.77E-11	-1.76E-09	-6.89E-13	-4.16E-12	-5.30E-13	-2.64E-13	-1.11E-12	-6.51E-13	-1.13E-12	-2.16E-13	-1.55E-13	-5.72E-13	0	0	0	0	0	0	0	0	-2.96E-12	-2.96E-12	-2.96E-12	-2.96E-12	-2.96E-12	-2.96E-12	-2.96E-12	-2.96E-12
EX_n2o[e]	71.624235	66.657605	105.88805	99.00137	86.582245	124.21105	75.034835	90.81881	3.47E-04	2.49E-04	3.43E-04	1.74E-04	2.25E-04	3.98E-04	3.28E-04	3.46E-04	0	0	0	0	0	0	0	0	97.26712294	97.26712294	97.26712294	97.26712294	97.26712294	97.26712294	97.26712294	97.26712294
EX_na1[e]	-4.72E-12	1.02E-11	4.13E-11	1.74E-11	-4.63E-12	2.76E-11	-9.27E-12	-9.31E-12	-2.55E-17	4.20E-18	2.70E-19	3.00E-18	-2.23E-19	2.88E-18	-3.40E-18	-1.49E-17	0	0	0	0	0	0	0	0	3.98E-12	3.98E-12	3.98E-12	3.98E-12	3.98E-12	3.98E-12	3.98E-12	3.98E-12
EX_nac[e]	3.84E-12	5.40E-12	1.35E-11	2.25E-11	3.76E-12	-2.19E-12	1.42E-12	-1.45E-11	-2.53E-16	-1.18E-16	-5.00E-16	-3.22E-16	-3.93E-16	-1.10E-16	-8.07E-17	-2.42E-16	0	0	0	0	0	0	0	0	5.34E-12	5.34E-12	5.34E-12	5.34E-12	5.34E-12	5.34E-12	5.34E-12	5.34E-12
EX_nh4[e]	5219.768109	9721.678283	2276.469425	6819.755352	4717.950545	11674.88457	6835.289186	7202.038258	0.002673241	0.002405551	0.002006263	0.002529314	0.002205657	0.003489042	0.002758818	0.002737958	-0.053990182	-54.72940855	-19.24157751	-34.0212875	-39.94758539	-32.0916616	-3.813953576	-11.40156464	1000	1000	1000	1000	1000	1000	1000	1000
EX_ni2[e]	-0.485103011	-0.442038412	-0.588697934	-0.767943695	-0.639310809	-0.822574455	-0.675940922	-0.770770029	-3.69E-16	-1.41E-16	-3.94E-16	-4.09E-16	-4.79E-16	-1.27E-16	-8.64E-17	-2.62E-16	0	0	0	0	0	0	0	0	-0.034145801	-0.034145801	-0.034145801	-0.034145801	-0.034145801	-0.034145801	-0.034145801	-0.034145801
EX_nmn[e]	-3.421252813	-3.117534063	-4.151869643	-5.416023957	-4.508823603	-5.801314577	-4.767162291	-5.435957047	-5.99E-16	-2.37E-16	-9.88E-16	-6.49E-16	-7.90E-16	-2.20E-16	-1.63E-16	-5.00E-16	0	0	0	0	0	0	0	0	-0.240817755	-0.240817755	-0.240817755	-0.240817755	-0.240817755	-0.240817755	-0.240817755	-0.240817755
EX_no[e]	-489.51918	-509.4537	-418.88889	-852.0459	-173.16449	-1129.6734	-554.714245	-852.38591	-6.93E-04	-4.99E-04	-6.86E-04	-3.47E-04	-4.49E-04	-7.96E-04	-6.56E-04	-6.93E-04	0	0	0	0	0	0	0	0	-194.5342459	-194.5342459	-194.5342459	-194.5342459	-194.5342459	-194.5342459	-194.5342459	-194.5342459
EX_no2[e]	601.9152785	514.47825	1007.7873	799.3489246	815.15257	1322.815975	589.69906	964.118405	-0.001031391	-0.001535409	-0.001368416	-0.001527672	-0.00125167	-0.001669985	-0.001134196	-8.98E-04	0	0	0	0	0	0	0	0	336.4124371	336.4124371	336.4124371	336.4124371	336.4124371	336.4124371	336.4124371	336.4124371
EX_no3[e]	-284.95	-189.01882	-1019.08755	-222.87695	-875.00522	-530.5655	-229.230445	-343.0641	-0.002190415	-0.002076034	-0.002274506	-0.002028313	-0.001865976	-0.002519534	-0.002162573	-0.002174097	0	0	0	0	0	0	0	0	-355.4019619	-355.4019619	-355.4019619	-355.4019619	-355.4019619	-355.4019619	-355.4019619	-355.4019619
EX_novbcn[e]	7.83E-34	3.59E-35	4.78E-30	1.10E-31	4.08E-30	1.05E-23	-3.49E-32	-1.37E-35	-5.72E-21	-3.18E-22	-8.05E-21	-8.89E-21	-5.51E-21	-6.78E-21	-6.35E-22	1.41E-20	0	0	0	0	0	0	0	0	3.75E-12	3.75E-12	3.75E-12	3.75E-12	3.75E-12	3.75E-12	3.75E-12	3.75E-12
EX_o16a4colipa[e]	0	0	0	0	0	0	0	0	6.19E-18	7.63E-19	7.83E-18	1.40E-17	1.96E-17	5.17E-18	2.51E-18	5.23E-18	0	0	0	0	0	0	0	0	0	0	0	0	0	0	0	0
EX_o2[e]	-24920.83868	-20815.45429	-28870.87659	-37294.0601	-30685.89714	-37161.31831	-35442.4533	-42302.02453	-0.004658383	-0.003638391	-0.003863474	-0.0039759	-0.003610782	-0.004642347	-0.005235335	-0.004709985	-93.14709606	-129.3815287	-81.81490396	-121.8808741	-143.4165203	-125.6295543	-81.73124676	-118.942046	-1000	-1000	-1000	-1000	-1000	-1000	-1000	-1000
EX_o2s[e]	0	0	0	0	0	0	0	0	1.80E-18	-5.26E-19	-9.22E-19	1.98E-19	4.13E-19	-4.85E-19	-1.89E-19	1.35E-18	0	0	0	0	0	0	0	0	0	0	0	0	0	0	0	0
EX_ocdca[e]	-4.73E-21	-1.48E-21	-7.48E-17	-9.24E-21	-4.37E-17	5.20E-12	-1.87E-19	-5.20E-24	-1.82E-13	-6.74E-14	-2.50E-13	-1.77E-13	-2.60E-13	-6.12E-14	-5.27E-14	-1.42E-13	0	0	0	0	0	0	0	0	3.30E-12	3.30E-12	3.30E-12	3.30E-12	3.30E-12	3.30E-12	3.30E-12	3.30E-12
EX_ocdcea[e]	-5.09E-21	-1.57E-21	-7.77E-17	-1.03E-20	-4.77E-17	5.64E-12	-1.92E-19	-5.81E-24	-2.21E-13	-8.01E-14	-2.94E-13	-1.93E-13	-2.96E-13	-7.56E-14	-6.22E-14	-1.67E-13	0	0	0	0	0	0	0	0	2.39E-12	2.39E-12	2.39E-12	2.39E-12	2.39E-12	2.39E-12	2.39E-12	2.39E-12
EX_octa[e]	8.38E-12	-4.45E-13	1.87E-12	2.18E-11	-6.52E-12	-8.93E-12	2.44E-12	6.80E-12	-3.39E-13	-1.26E-13	-4.98E-13	-3.42E-13	-5.12E-13	-1.21E-13	-1.01E-13	-2.63E-13	0	0	0	0	0	0	0	0	4.32E-12	4.32E-12	4.32E-12	4.32E-12	4.32E-12	4.32E-12	4.32E-12	4.32E-12
EX_orn[e]	-7.46E-12	-2.74E-12	3.39E-11	-5.51E-11	6.76E-12	2.26E-11	-1.72E-11	-4.39E-11	-5.20E-13	-2.10E-13	-7.83E-13	-4.80E-13	-8.54E-13	-2.05E-13	-1.93E-13	-3.99E-13	0	0	0	0	0	0	0	0	1.48E-12	1.48E-12	1.48E-12	1.48E-12	1.48E-12	1.48E-12	1.48E-12	1.48E-12
EX_orot[e]	4.66E-12	1.06E-11	1.00E-11	-1.33E-11	7.57E-13	-4.24E-11	-3.82E-12	3.85E-12	-1.81E-13	-6.16E-14	-2.81E-13	-1.61E-13	-2.65E-13	-7.52E-14	-5.26E-14	-1.92E-13	0	0	0	0	0	0	0	0	-4.32E-12	-4.32E-12	-4.32E-12	-4.32E-12	-4.32E-12	-4.32E-12	-4.32E-12	-4.32E-12
EX_pacald[e]	1.35E-11	-1.55E-11	1.45E-11	-1.93E-11	1.84E-11	3.99E-10	4.95E-12	4.32E-12	-2.72E-13	-1.58E-13	-3.29E-13	-3.46E-13	-5.84E-13	-1.54E-13	-1.13E-13	-2.75E-13	0	0	0	0	0	0	0	0	7.74E-11	7.74E-11	7.74E-11	7.74E-11	7.74E-11	7.74E-11	7.74E-11	7.74E-11
EX_peamn[e]	-9.80E-14	-5.06E-12	4.18E-12	2.50E-13	-9.87E-13	-4.42E-10	5.78E-12	-3.33E-13	-4.38E-13	-2.77E-13	-9.47E-13	-6.88E-13	-1.15E-12	-2.22E-13	-1.38E-13	-5.01E-13	0	0	0	0	0	0	0	0	-1.10E-10	-1.10E-10	-1.10E-10	-1.10E-10	-1.10E-10	-1.10E-10	-1.10E-10	-1.10E-10
EX_phe-L[e]	-278.2433724	-253.5425584	-337.6629189	-440.4739589	-366.6932418	-471.8088434	-387.7033897	-442.0950756	3.57E-13	9.17E-14	7.52E-13	2.16E-13	5.28E-13	1.34E-13	9.04E-14	3.90E-13	0	0	0	0	0	1.782442334	0	0	-19.58520692	-19.58520692	-19.58520692	-19.58520692	-19.58520692	-19.58520692	-19.58520692	-19.58520692
EX_pheme[e]	2.17E-19	0	1.69E-17	0	1.04E-17	7.33E-13	0	0	2.87E-13	1.46E-13	5.56E-13	3.81E-13	6.09E-13	1.23E-13	9.52E-14	2.79E-13	0	0	0	0	0	0	0	0	5.68E-13	5.68E-13	5.68E-13	5.68E-13	5.68E-13	5.68E-13	5.68E-13	5.68E-13
EX_pi[e]	1822.476406	1703.172396	2960.086818	3865.293099	3361.997665	24659.35565	3237.974853	4754.344728	0.001689711	0.00221624	0.001763866	0.002393285	0.002187978	0.002959245	0.002197198	0.002153622	0	-2.188478099	0	0	-0.081877509	0	0	0	641.6848376	641.6848376	641.6848376	641.6848376	641.6848376	641.6848376	641.6848376	641.6848376
EX_pnto-R[e]	-0.865075338	-0.788279026	-1.049814273	-1.369459964	-1.140071289	-1.466882	-1.205393099	-1.374500114	-7.95E-17	-4.03E-17	-1.91E-16	-1.26E-16	-1.51E-16	-3.91E-17	-2.53E-17	-8.01E-17	0	0	0	0	0	0	0	0	-0.060891583	-0.060891583	-0.060891583	-0.060891583	-0.060891583	-0.060891583	-0.060891583	-0.060891583
EX_ppa[e]	1.07E-11	1.28E-11	-1.77E-12	-1.87E-11	-2.80E-12	-2.73E-12	-4.06E-12	8.04E-12	-3.43E-13	-1.53E-13	-6.64E-13	-4.58E-13	-6.77E-13	-1.38E-13	-1.13E-13	-3.29E-13	0	0	0	0	0	0	0	0	4.32E-12	4.32E-12	4.32E-12	4.32E-12	4.32E-12	4.32E-12	4.32E-12	4.32E-12
EX_ppal[e]	3.20E-13	8.05E-12	7.01E-12	4.56E-12	2.99E-12	9.18E-12	1.32E-13	-4.84E-13	-4.95E-13	-1.83E-13	-9.20E-13	-5.99E-13	-8.27E-13	-1.75E-13	-1.54E-13	-4.25E-13	0	0	0	0	0	0	0	0	4.21E-12	4.21E-12	4.21E-12	4.21E-12	4.21E-12	4.21E-12	4.21E-12	4.21E-12
EX_pppn[e]	-2.72E-11	-6.01E-12	-5.37E-12	-3.56E-11	-4.58E-11	-5.07E-11	1.74E-11	2.59E-11	-4.06E-13	-2.40E-13	-7.25E-13	-6.16E-13	-9.58E-13	-1.97E-13	-1.37E-13	-4.32E-13	0	0	0	0	0	0	0	0	-2.82E-10	-2.82E-10	-2.82E-10	-2.82E-10	-2.82E-10	-2.82E-10	-2.82E-10	-2.82E-10
EX_ppt[e]	-8.24E-12	7.15E-12	-1.18E-11	-25.49751068	-4.30524053	-8.44E-10	-7.27E-13	-2.08E-13	-3.58E-12	-1.64E-12	-7.30E-12	-3.50E-12	-6.22E-12	-1.27E-12	-7.98E-13	-4.94E-12	0	0	0	0	0	0	0	0	-7.71E-10	-7.71E-10	-7.71E-10	-7.71E-10	-7.71E-10	-7.71E-10	-7.71E-10	-7.71E-10
EX_pro-L[e]	-331.995189	-302.5226041	-402.8935662	-525.5659244	-437.5320464	-562.9541676	-462.6009922	-527.5002129	9.62E-13	6.42E-13	2.69E-12	1.74E-12	2.35E-12	8.66E-13	2.78E-13	1.45E-12	0	0	0	0.498579885	0	0	0	0	-23.36873082	-23.36873082	-23.36873082	-23.36873082	-23.36873082	-23.36873082	-23.36873082	-23.36873082
EX_progly[e]	-1.31E-11	4.11E-12	1.50E-11	-7.64E-12	1.79E-11	-9.49E-12	1.30E-12	1.95E-12	-1.26E-12	-7.31E-13	-2.81E-12	-2.79E-12	-3.02E-12	-9.66E-13	-4.05E-13	-1.85E-12	0	0	0	0	0	0	0	0	1.36E-12	1.36E-12	1.36E-12	1.36E-12	1.36E-12	1.36E-12	1.36E-12	1.36E-12
EX_psclys[e]	7.08E-14	8.13E-12	-4.28E-12	1.01E-11	2.41E-12	2.97E-11	1.44E-11	1.99E-12	-5.52E-13	-2.99E-13	-1.10E-12	-1.48E-12	-1.57E-12	-2.17E-13	-2.03E-13	-5.94E-13	0	0	0	0	0	0	0	0	2.05E-12	2.05E-12	2.05E-12	2.05E-12	2.05E-12	2.05E-12	2.05E-12	2.05E-12
EX_pser-L[e]	-1.11E-11	6.92E-13	1.48E-12	-229.4476587	5.95E-14	-7.67E-10	1.14E-12	1.31E-11	-1.04E-12	-5.12E-13	-1.54E-12	-1.14E-12	-1.90E-12	-4.40E-13	-2.90E-13	-1.22E-12	0	0	0	0	0	0	0	0	-6.94E-10	-6.94E-10	-6.94E-10	-6.94E-10	-6.94E-10	-6.94E-10	-6.94E-10	-6.94E-10
EX_ptrc[e]	2.11E-11	-3.45E-12	-4.60E-11	-61.55202709	-886.11515	-7.11E-11	5.72E-12	4.15E-11	-3.79E-12	8.64E-05	-2.89E-12	9.14E-05	8.05E-05	1.34E-04	-9.70E-13	3.94E-05	0	0	0	0	0	0	0	0	3.94E-10	3.94E-10	3.94E-10	3.94E-10	3.94E-10	3.94E-10	3.94E-10	3.94E-10
EX_pydam[e]	1.54E-11	1.39E-11	2.95E-12	2.20E-11	-1.06E-11	-3.67E-11	-9.73E-13	2.34E-12	-1.13E-17	-1.63E-17	-7.64E-17	-5.76E-17	-7.60E-17	-1.88E-17	-1.38E-17	-4.86E-17	0	0	0	0	0	0	0	0	-4.02E-11	-4.02E-11	-4.02E-11	-4.02E-11	-4.02E-11	-4.02E-11	-4.02E-11	-4.02E-11
EX_pydx[e]	-0.33491632	-0.305184414	-0.406438512	-0.530190229	-0.441381766	-0.567907441	-0.466671287	-0.532141537	-4.96E-17	-1.20E-17	-7.97E-17	-5.31E-17	-7.41E-17	-1.69E-17	-1.42E-17	-5.34E-17	0	0	0	0	0	0	0	0	-5.01E-11	-5.01E-11	-5.01E-11	-5.01E-11	-5.01E-11	-5.01E-11	-5.01E-11	-5.01E-11
EX_pydxn[e]	1.16E-11	1.05E-11	2.75E-12	1.21E-11	1.50E-11	-2.50E-11	7.16E-12	-4.30E-12	-6.84E-17	-3.41E-17	-1.52E-16	-1.13E-16	-1.55E-16	-3.66E-17	-2.51E-17	-5.78E-17	0	0	0	0	0	0	0	0	-4.93E-11	-4.93E-11	-4.93E-11	-4.93E-11	-4.93E-11	-4.93E-11	-4.93E-11	-4.93E-11
EX_pyr[e]	652.3110283	24319.4139	16671.72784	-7391.730138	17703.23873	16074.782	-3145.677536	4164.344597	0.001235483	0.001250726	0.001659847	0.001392591	0.001427733	0.001708896	0.001198104	0.002071158	0	153.6198353	0	0	0	0	-244.3769963	0	-41.32460688	-41.32460688	-41.32460688	-41.32460688	-41.32460688	-41.32460688	-41.32460688	-41.32460688
EX_quin[e]	1.55E-11	-2.32E-13	-2.01E-12	3.91E-12	-1.26E-12	206.0966	-2.94E-13	-1.50E-13	4.73E-05	7.94E-13	1.51E-04	5.57E-12	5.68E-11	3.94E-04	1.36E-12	1.40E-04	0	0	0	0	0	0	0	0	-1.86E-10	-1.86E-10	-1.86E-10	-1.86E-10	-1.86E-10	-1.86E-10	-1.86E-10	-1.86E-10
EX_r5p[e]	3.11E-13	1.19E-12	6.56E-13	3.72E-12	1.69E-13	-8.54E-10	8.36E-12	1.16E-11	-2.96E-12	-1.82E-12	-5.23E-12	-3.33E-12	-5.35E-12	-1.35E-12	-7.17E-13	-3.31E-12	0	0	0	0	0	0	0	0	-6.74E-10	-6.74E-10	-6.74E-10	-6.74E-10	-6.74E-10	-6.74E-10	-6.74E-10	-6.74E-10
EX_rfamp[e]	7.83E-34	3.59E-35	4.78E-30	1.10E-31	4.08E-30	1.05E-23	-3.49E-32	-1.37E-35	1.69E-21	4.24E-22	-1.06E-22	-5.72E-21	-2.12E-21	7.20E-21	-4.24E-22	1.98E-20	0	0	0	0	0	0	0	0	3.75E-12	3.75E-12	3.75E-12	3.75E-12	3.75E-12	3.75E-12	3.75E-12	3.75E-12
EX_rib-D[e]	-1.43E-12	3.38E-13	-2.03E-12	4.17E-13	1.20E-12	8.48E-10	-8.89E-12	-9.99E-13	2.66E-12	1.69E-12	4.70E-12	2.91E-12	4.83E-12	1.24E-12	6.21E-13	3.02E-12	0	0	0	0	0	0	0	0	6.83E-10	6.83E-10	6.83E-10	6.83E-10	6.83E-10	6.83E-10	6.83E-10	6.83E-10
EX_rmn[e]	-1.74525	6.71E-12	-2.89E-12	-8.6691545	-10.868225	-3.68E-11	-2.779067	2.56E-12	-1.25E-12	-6.52E-13	-2.19E-12	-1.96E-12	-2.74E-12	-3.45E-13	-4.36E-13	-1.26E-12	0	0	0	0	0	0	0	0	1.25E-12	1.25E-12	1.25E-12	1.25E-12	1.25E-12	1.25E-12	1.25E-12	1.25E-12
EX_sbt-D[e]	-1.33E-11	-1.06E-11	4.06E-12	-2.03E-11	1.08E-11	-1.68E-11	-8.98E-12	9.83E-12	-5.44E-13	-1.52E-13	-7.13E-13	-5.06E-13	-6.68E-13	-1.39E-13	-1.79E-13	-4.98E-13	0	0	0	0	0	0	0	0	4.32E-12	4.32E-12	4.32E-12	4.32E-12	4.32E-12	4.32E-12	4.32E-12	4.32E-12
EX_sel[e]	0	0	0	0	0	0	0	0	-1.06E-17	-3.22E-19	-2.66E-18	-1.64E-17	-1.82E-17	-6.19E-18	-4.68E-18	2.04E-18	0	0	0	0	0	0	0	0	0	0	0	0	0	0	0	0
EX_ser-D[e]	-99.04652906	-130.8758711	-3.30E-12	-558.4256771	-150.182928	-5.41E-10	-208.8547332	9.90E-13	-1.80E-12	-7.00E-13	-1.96E-12	-1.62E-12	-2.54E-12	-7.23E-13	-5.09E-13	-2.86E-12	0	0	0	0	0	0	0	0	-14.08379509	-14.08379509	-14.08379509	-14.08379509	-14.08379509	-14.08379509	-14.08379509	-14.08379509
EX_ser-L[e]	-103.6297651	-150.3097185	1417.71715	-649.2781669	-250.30488	2744.402333	-280.3015719	2261.179751	0.001843637	0.001804692	0.002206007	0.002070466	0.001863647	0.002148151	0.002101304	0.001651349	0	0	0	0	0	0	0	0	-23.47299179	-23.47299179	-23.47299179	-23.47299179	-23.47299179	-23.47299179	-23.47299179	-23.47299179
EX_skm[e]	-1.339665281	-1.220737658	-1.625754048	-2.120760917	-1.765527065	-2.271629764	-1.866685146	-2.128566148	-3.38E-12	-1.02E-12	-5.61E-12	-2.32E-12	-4.70E-12	-8.44E-13	-8.77E-13	-2.21E-12	0	0	0	0	0	0	0	0	-0.094297382	-0.094297382	-0.094297382	-0.094297382	-0.094297382	-0.094297382	-0.094297382	-0.094297382
EX_slnt[e]	0	0	0	0	0	0	0	0	-7.04E-18	4.42E-18	-4.13E-19	1.59E-17	1.80E-17	4.60E-18	2.53E-18	4.69E-18	0	0	0	0	0	0	0	0	0	0	0	0	0	0	0	0
EX_so2[e]	0	0	0	0	0	0	0	0	6.31E-20	-3.36E-19	-6.01E-19	-9.04E-20	-6.26E-19	-2.73E-19	3.95E-19	-5.46E-19	0	0	0	0	0	0	0	0	0	0	0	0	0	0	0	0
EX_so3[e]	828.697507	277.5306934	-1.25E-11	-1.48E-11	-4.62E-12	2.26E-09	1477.852482	80.74868697	8.35E-12	1.14E-12	4.02E-12	2.30E-12	3.91E-12	8.98E-13	3.14E-12	3.18E-12	0	0	0	0	0	0	0	0	5.59E-10	5.59E-10	5.59E-10	5.59E-10	5.59E-10	5.59E-10	5.59E-10	5.59E-10
EX_so4[e]	-6.51509864	-5.936726411	-7.906413744	-10.31374536	-8.586161893	-11.04745506	-9.078116777	-10.35170398	-1.23E-12	-6.70E-13	-3.84E-12	-2.45E-12	-4.71E-12	-6.72E-13	-3.89E-13	-1.57E-12	0	0	0	0	0	0	0	0	-0.458589737	-0.458589737	-0.458589737	-0.458589737	-0.458589737	-0.458589737	-0.458589737	-0.458589737
EX_spmd[e]	-1.09E-12	1.39E-12	-5.52E-12	-1.07E-12	-1.41E-11	9.68E-13	-1.80E-13	3.37E-13	2.80E-12	2.97E-12	7.27E-12	4.86E-12	8.36E-12	1.14E-12	1.09E-12	2.87E-12	0	0	0	0	0	0	0	0	5.00E-12	5.00E-12	5.00E-12	5.00E-12	5.00E-12	5.00E-12	5.00E-12	5.00E-12
EX_succ[e]	372.841945	3800.663166	13082.65679	23334.97651	17075.2593	18890.2753	111.714985	11544.58792	0.004346471	0.002423859	0.004283973	0.001975888	0.002380467	0.004169898	0.003189517	0.003169732	0	0	0	0	13.78641715	7.858655473	0	-46.69651312	940.6151485	940.6151485	940.6151485	940.6151485	940.6151485	940.6151485	940.6151485	940.6151485
EX_sucr[e]	-5.06E-13	-1.94E-12	-6.94E-12	1.81E-11	1.45E-12	1.83E-12	-8.67E-12	-9.74E-12	-5.35E-13	-2.23E-13	-8.59E-13	-9.30E-13	-1.02E-12	-1.66E-13	-1.94E-13	-5.30E-13	0	0	0	0	0	0	0	0	3.64E-12	3.64E-12	3.64E-12	3.64E-12	3.64E-12	3.64E-12	3.64E-12	3.64E-12
EX_sulfac[e]	-100.079115	-106.0679	-105.6103	-134.9172	1.19E-11	-163.982	-123.9304	-243.2876	-4.25E-13	-2.52E-13	-1.06E-12	-6.95E-13	-1.18E-12	-2.22E-13	-1.33E-13	-4.77E-13	0	0	0	0	0	0	0	0	-2.84E-12	-2.84E-12	-2.84E-12	-2.84E-12	-2.84E-12	-2.84E-12	-2.84E-12	-2.84E-12
EX_tartr-D[e]	7.50E-12	1.54E-11	-5.95E-12	-1.61E-12	4.48E-12	-6.46E-11	-2.51E-12	3.10E-12	-2.79E-12	-1.05E-12	-2.78E-12	-2.44E-12	-3.70E-12	-6.85E-13	-9.73E-13	-1.62E-12	0	0	0	0	0	0	0	0	-176.6219992	-176.6219992	-176.6219992	-176.6219992	-176.6219992	-176.6219992	-176.6219992	-176.6219992
EX_tartr-L[e]	-31.10838	-22.745685	-23.523105	-24.691235	-27.34952	-16.25751	-18.048475	-26.02424	-7.81E-04	-4.05E-04	-2.93E-04	-1.33E-04	-1.86E-04	-2.59E-04	-6.83E-04	-6.73E-04	0	0	0	0	0	0	0	0	-490.9172417	-490.9172417	-490.9172417	-490.9172417	-490.9172417	-490.9172417	-490.9172417	-490.9172417
EX_taur[e]	-9.77E-12	1.57E-11	7.26E-12	1.62E-12	1.13E-11	-1.48E-11	-2.47E-12	-1.35E-11	-2.76E-13	-1.72E-13	-5.55E-13	-4.44E-13	-7.57E-13	-1.34E-13	-9.27E-14	-3.25E-13	0	0	0	0	0	0	0	0	-2.27E-13	-2.27E-13	-2.27E-13	-2.27E-13	-2.27E-13	-2.27E-13	-2.27E-13	-2.27E-13
EX_tcynt[e]	828.697507	277.5306934	1.73E-12	-1.29E-11	8.04E-12	2.27E-09	1477.852482	80.74868697	8.35E-12	1.14E-12	4.02E-12	2.30E-12	3.91E-12	8.98E-13	3.14E-12	3.18E-12	0	0	0	0	0	0	0	0	5.59E-10	5.59E-10	5.59E-10	5.59E-10	5.59E-10	5.59E-10	5.59E-10	5.59E-10
EX_thm[e]	-0.33491632	-0.305184414	-0.406438512	-0.530190229	-0.441381766	-0.567907441	-0.466671287	-0.532141537	-2.68E-17	-3.07E-17	-1.21E-16	-8.56E-17	-9.86E-17	-2.59E-17	-2.37E-17	-8.33E-17	0	0	0	0	0	0	0	0	-0.023574346	-0.023574346	-0.023574346	-0.023574346	-0.023574346	-0.023574346	-0.023574346	-0.023574346
EX_thr-L[e]	-3873.924744	-4066.38555	-4454.067184	-6622.459608	-4228.81161	-8103.516299	-4676.812426	-5595.853117	-0.001198397	-0.001159152	-0.001212249	-0.001189538	-0.00164786	-0.001527261	-0.001575457	-0.001351742	0	0	0	0	0	0	0	0	-480.5218079	-480.5218079	-480.5218079	-480.5218079	-480.5218079	-480.5218079	-480.5218079	-480.5218079
EX_thrp[e]	-733.5685637	-812.7989	-470.5989	-448.8283	-264.9186	-1.23E-09	-1110.6405	-1006.64485	-1.16E-04	-2.69E-04	-1.73E-04	-6.26E-05	-3.32E-04	-2.90E-04	-1.19E-04	-2.34E-04	0	0	0	0	0	0	0	0	-1.83E-09	-1.83E-09	-1.83E-09	-1.83E-09	-1.83E-09	-1.83E-09	-1.83E-09	-1.83E-09
EX_thym[e]	1.73E-12	-4.57E-12	5.90E-12	9.38E-12	-1.43E-12	2.03E-11	-7.69E-12	9.13E-12	3.06E-11	2.36E-04	1.10E-04	2.36E-04	1.12E-04	8.06E-12	1.13E-04	5.39E-05	0	0	1.191861092	2.039103421	0	1.489491466	0	0	34.90558855	34.90558855	34.90558855	34.90558855	34.90558855	34.90558855	34.90558855	34.90558855
EX_thymd[e]	-1.44E-11	4.80E-11	8.35E-12	-1.57E-11	-4.77E-11	8.24E-10	-3.21E-12	4.13E-11	-2.55E-11	-2.36E-04	-1.10E-04	-2.36E-04	-1.12E-04	-5.16E-12	-1.13E-04	-5.39E-05	0	0	0	0	0	0	0	0	-37.67171558	-37.67171558	-37.67171558	-37.67171558	-37.67171558	-37.67171558	-37.67171558	-37.67171558
EX_tma[e]	354.99035	271.52208	396.65179	425.74495	473.46611	530.69178	358.81709	611.88859	8.73E-04	8.64E-04	8.63E-04	9.21E-04	8.36E-04	0.001126039	8.62E-04	8.85E-04	0	0	0	0	0	0	0	0	511.5080292	511.5080292	511.5080292	511.5080292	511.5080292	511.5080292	511.5080292	511.5080292
EX_tmao[e]	-354.99035	-271.52208	-396.65179	-425.74495	-473.46611	-530.69178	-358.81709	-611.88859	-8.73E-04	-8.64E-04	-8.63E-04	-9.21E-04	-8.36E-04	-0.001126039	-8.62E-04	-8.85E-04	0	0	0	0	0	0	0	0	-511.5080292	-511.5080292	-511.5080292	-511.5080292	-511.5080292	-511.5080292	-511.5080292	-511.5080292
EX_tre[e]	-254.8394961	-512.3430067	-1194.378782	-2159.405648	-1906.018694	-1.40E-08	-1201.4088	-2176.668093	-6.26E-12	-5.10E-12	-1.59E-04	-3.37E-04	-2.38E-04	-1.58E-11	-5.65E-12	-9.53E-12	0	0	0	0	0	0	0	0	-4.79E-09	-4.79E-09	-4.79E-09	-4.79E-09	-4.79E-09	-4.79E-09	-4.79E-09	-4.79E-09
EX_trp-L[e]	-553.4019206	-548.0864178	-240.7422682	-349.6724027	-359.600356	-1254.411021	-699.5168388	-1339.691294	0.001753815	0.001094742	0.00145855	0.001153675	0.001104873	0.001570089	0.001603062	0.001742452	0	0	0	0	0	0	0	0	993.9908676	993.9908676	993.9908676	993.9908676	993.9908676	993.9908676	993.9908676	993.9908676
EX_tsul[e]	-828.697507	-277.5306934	-8.37E-13	1.16E-11	-8.48E-13	-2.27E-09	-1477.852482	-80.74868697	-8.35E-12	-1.14E-12	-4.02E-12	-2.30E-12	-3.91E-12	-8.98E-13	-3.14E-12	-3.18E-12	0	0	0	0	0	0	0	0	-5.52E-10	-5.52E-10	-5.52E-10	-5.52E-10	-5.52E-10	-5.52E-10	-5.52E-10	-5.52E-10
EX_ttdca[e]	-5.03E-21	-1.65E-21	-7.86E-17	-1.13E-20	-5.02E-17	4.99E-12	-1.90E-19	-6.46E-24	-2.36E-13	-8.46E-14	-3.20E-13	-2.21E-13	-3.29E-13	-7.80E-14	-6.78E-14	-1.79E-13	0	0	0	0	0	0	0	0	2.73E-12	2.73E-12	2.73E-12	2.73E-12	2.73E-12	2.73E-12	2.73E-12	2.73E-12
EX_ttdcea[e]	-5.41E-21	-1.75E-21	-8.16E-17	-1.30E-20	-5.53E-17	3.84E-12	-1.94E-19	-7.42E-24	-2.99E-13	-1.04E-13	-3.93E-13	-2.46E-13	-3.77E-13	-1.02E-13	-8.21E-14	-2.19E-13	0	0	0	0	0	0	0	0	2.50E-12	2.50E-12	2.50E-12	2.50E-12	2.50E-12	2.50E-12	2.50E-12	2.50E-12
EX_ttrcyc[e]	-1.55E-12	4.38E-12	9.81E-12	-7.47E-12	-1.37E-11	4.77E-12	2.39E-12	-1.09E-11	-1.23E-18	-9.88E-19	-9.57E-19	-1.85E-18	-6.81E-19	1.56E-18	7.20E-19	-8.67E-19	0	0	0	0	0	0	0	0	3.75E-12	3.75E-12	3.75E-12	3.75E-12	3.75E-12	3.75E-12	3.75E-12	3.75E-12
EX_tungs[e]	0	0	0	0	0	0	0	0	-1.36E-18	8.99E-19	-9.94E-19	1.87E-18	-5.34E-19	-6.99E-19	2.02E-18	-1.34E-18	0	0	0	0	0	0	0	0	0	0	0	0	0	0	0	0
EX_tym[e]	-1.25E-12	4.76E-13	-8.10E-12	9.76E-12	-1.04E-12	-4.40E-10	1.26E-11	-1.40E-12	-4.38E-13	-2.77E-13	-9.47E-13	-6.88E-13	-1.15E-12	-2.22E-13	-1.38E-13	-5.01E-13	0	0	0	0	0	0	0	0	-1.10E-10	-1.10E-10	-1.10E-10	-1.10E-10	-1.10E-10	-1.10E-10	-1.10E-10	-1.10E-10
EX_tyr-L[e]	-207.1014389	-188.7161884	-251.3284531	-318.7541833	-272.9362334	-351.1756255	-288.5744562	-329.0591453	3.29E-12	1.94E-12	5.99E-12	3.60E-12	6.35E-12	1.49E-12	8.08E-13	3.73E-12	0	0	0	0	0	0	0	0	-14.57761419	-14.57761419	-14.57761419	-14.57761419	-14.57761419	-14.57761419	-14.57761419	-14.57761419
EX_tyrp[e]	1.60E-11	-1.66E-13	-6.80E-12	-9.0983363	-2.74E-12	-8.62E-10	1.64E-12	5.42E-12	-2.96E-12	-1.82E-12	-5.26E-12	-3.33E-12	-5.73E-12	-1.35E-12	-7.15E-13	-3.31E-12	0	0	0	0	0	0	0	0	-6.87E-10	-6.87E-10	-6.87E-10	-6.87E-10	-6.87E-10	-6.87E-10	-6.87E-10	-6.87E-10
EX_uacgam[e]	-978.8805903	-474.4071828	5.60E-12	7.81E-12	-1.45E-11	-1.04E-09	-1033.5454	-787.7920937	-1.27E-12	-7.30E-13	-2.41E-12	-1.64E-12	-2.96E-12	-5.80E-13	-4.08E-13	-1.84E-12	0	0	0	0	0	0	0	0	-2.55E-10	-2.55E-10	-2.55E-10	-2.55E-10	-2.55E-10	-2.55E-10	-2.55E-10	-2.55E-10
EX_udpacgal[e]	-978.8805903	-474.4071828	2.40E-12	1.96E-11	6.69E-12	-1.06E-09	-1033.5454	-726.8228691	-1.27E-12	-7.30E-13	-2.41E-12	-1.64E-12	-2.94E-12	-5.80E-13	-4.08E-13	-1.84E-12	0	0	0	0	0	0	0	0	-2.55E-10	-2.55E-10	-2.55E-10	-2.55E-10	-2.55E-10	-2.55E-10	-2.55E-10	-2.55E-10
EX_udpg[e]	-978.8805903	-474.4071828	-1.89E-12	1.87E-11	3.04E-12	-1.00E-09	-1033.5454	-726.8228691	-1.27E-12	-7.30E-13	-2.41E-12	-1.64E-12	-2.96E-12	-5.80E-13	-4.08E-13	-1.84E-12	0	0	0	0	0	0	0	0	-2.55E-10	-2.55E-10	-2.55E-10	-2.55E-10	-2.55E-10	-2.55E-10	-2.55E-10	-2.55E-10
EX_udpgal[e]	-978.8805903	-474.4071828	-8.64E-12	1.12E-11	8.13E-12	-1.04E-09	-1033.5454	-726.8228691	-1.28E-12	-7.30E-13	-2.41E-12	-1.64E-12	-2.95E-12	-5.80E-13	-4.07E-13	-1.84E-12	0	0	0	0	0	0	0	0	-2.55E-10	-2.55E-10	-2.55E-10	-2.55E-10	-2.55E-10	-2.55E-10	-2.55E-10	-2.55E-10
EX_udpglcur[e]	-978.8805903	-474.4071828	-8.19E-12	6.17E-12	-5.15E-12	-1.03E-09	-1033.5454	-732.6287472	-1.27E-12	-7.30E-13	-2.41E-12	-1.64E-12	-2.94E-12	-5.80E-13	-4.08E-13	-1.84E-12	0	0	0	0	0	0	0	0	-2.55E-10	-2.55E-10	-2.55E-10	-2.55E-10	-2.55E-10	-2.55E-10	-2.55E-10	-2.55E-10
EX_ump[e]	4059.980594	1884.314039	3.05E-12	6.56E-12	7.62E-12	4.31E-09	3641.835633	2642.46364	4.06E-12	3.03E-12	8.89E-12	6.42E-12	1.22E-11	2.24E-12	1.43E-12	7.66E-12	0	0	0	0	0	0	0	0	5.79E-10	5.79E-10	5.79E-10	5.79E-10	5.79E-10	5.79E-10	5.79E-10	5.79E-10
EX_ura[e]	126.21875	96.6002	315.8082	232.09245	290.5609	348.7342	140.3202	278.53045	5.71E-04	0.002076195	0.001264219	0.002133344	0.001969987	0.001322225	0.001008773	0.001724194	0	6.518701869	0	0	0	0.801124582	0	0.219643393	106.687413	106.687413	106.687413	106.687413	106.687413	106.687413	106.687413	106.687413
EX_urea[e]	-3.67E-11	5.91E-12	4.90E-12	-1.15E-11	-2.32E-11	-1.52E-11	-3.86E-12	-1.90E-11	3.11E-12	8.64E-05	1.59E-11	9.14E-05	8.05E-05	1.34E-04	1.55E-12	3.94E-05	0.026995091	1.684571604	2.236925461	1.550682272	1.881885059	2.076676612	0.669324998	0.271632518	6.98E-10	6.98E-10	6.98E-10	6.98E-10	6.98E-10	6.98E-10	6.98E-10	6.98E-10
EX_uri[e]	869.1975171	509.83646	26.358105	29.563095	38.171	130.43371	1553.136257	1091.688638	4.48E-04	0.001420731	7.70E-04	0.00115825	0.001292168	0.001314602	4.08E-04	0.001302471	0	0	0	0	0	0	0	0	-42.55106914	-42.55106914	-42.55106914	-42.55106914	-42.55106914	-42.55106914	-42.55106914	-42.55106914
EX_val-L[e]	1961.109996	1979.23625	1202.377024	4262.06405	741.1012756	2741.1795	3403.99835	2930.115	-1.92E-12	-2.09E-04	-3.03E-04	-3.81E-04	-4.98E-04	-2.24E-04	-5.45E-13	-4.00E-11	0	0	0	0	0	0	0	0	-44.73438227	-44.73438227	-44.73438227	-44.73438227	-44.73438227	-44.73438227	-44.73438227	-44.73438227
EX_xan[e]	-111.6427	-1.416005	-11.250295	14.300605	41.9812	-163.47586	121.88641	32.22092	-1.31E-04	3.47E-04	6.63E-05	4.12E-04	2.80E-04	-8.31E-05	9.34E-05	2.73E-05	0	0	0	0	0.119697237	0	0	0	35.9837607	35.9837607	35.9837607	35.9837607	35.9837607	35.9837607	35.9837607	35.9837607
EX_xmp[e]	1.87E-11	1.90E-12	-7.50E-12	2.08E-11	1.26E-11	-8.60E-10	9.72E-12	1.42E-11	-3.04E-12	-2.90E-12	-7.09E-12	-6.62E-12	-9.10E-12	-1.29E-12	-8.46E-13	-4.30E-12	0	0	0	0	0	0	0	0	-7.07E-10	-7.07E-10	-7.07E-10	-7.07E-10	-7.07E-10	-7.07E-10	-7.07E-10	-7.07E-10
EX_xtsn[e]	34.77516	22.114585	-26.358105	29.563095	38.171	130.43371	27.24489	33.26283	1.31E-04	-1.37E-04	-6.63E-05	-3.23E-04	-2.08E-04	2.77E-04	-9.34E-05	-2.73E-05	0	0	0	0	0	0	0	0	-35.9837607	-35.9837607	-35.9837607	-35.9837607	-35.9837607	-35.9837607	-35.9837607	-35.9837607
EX_xyl-D[e]	2.67E-12	6.33E-12	8.95E-12	1.91E-11	-1.18E-11	2.51E-11	1.71E-12	1.04E-11	-1.20E-12	-5.45E-13	-2.23E-12	-2.11E-12	-2.64E-12	-3.83E-13	-4.21E-13	-1.12E-12	0	0	0	0	0	0	0	0	2.50E-12	2.50E-12	2.50E-12	2.50E-12	2.50E-12	2.50E-12	2.50E-12	2.50E-12
EX_xylu-L[e]	1.67E-11	6.55E-12	-2.78E-12	1.98E-11	-1.22E-12	7.42E-13	-3.95E-12	-1.41E-11	-7.94E-13	-3.64E-13	-1.49E-12	-1.47E-12	-1.82E-12	-2.42E-13	-2.86E-13	-7.33E-13	0	0	0	0	0	0	0	0	1.93E-12	1.93E-12	1.93E-12	1.93E-12	1.93E-12	1.93E-12	1.93E-12	1.93E-12
EX_zn2[e]	-0.512136615	-0.466672131	-0.62150463	-0.810739319	-0.674938037	-0.868414518	-0.713609456	-0.813723158	-3.87E-16	-1.39E-16	-4.22E-16	-4.28E-16	-5.01E-16	-1.35E-16	-9.35E-17	-2.88E-16	0	0	0	0	0	0	0	0	-0.036048663	-0.036048663	-0.036048663	-0.036048663	-0.036048663	-0.036048663	-0.036048663	-0.036048663
12DGR120tipp	7.55E-21	2.92E-21	1.56E-16	3.61E-20	1.21E-16	9.04E-12	1.73E-19	2.31E-23	8.44E-13	3.23E-13	1.56E-12	1.03E-12	1.37E-12	4.37E-13	2.38E-13	8.60E-13	0.337486914	0.320429317	0.345227439	0.329649592	0.601511138	0.207606042	0.156708649	0.451870348	7.19E-12	7.19E-12	7.19E-12	7.19E-12	7.19E-12	7.19E-12	7.19E-12	7.19E-12
12DGR140tipp	8.64E-21	2.99E-21	1.83E-16	3.67E-20	1.19E-16	9.03E-12	2.01E-19	2.27E-23	8.10E-13	3.07E-13	1.53E-12	9.98E-13	1.33E-12	4.33E-13	2.26E-13	8.49E-13	0.337486914	0.320429317	0.345227439	0.432181993	0.601511138	0.207606042	0	0.451870348	6.86E-12	6.86E-12	6.86E-12	6.86E-12	6.86E-12	6.86E-12	6.86E-12	6.86E-12
12DGR141tipp	1.02E-20	3.89E-21	2.06E-16	4.36E-20	1.35E-16	8.69E-12	2.33E-19	2.53E-23	7.45E-13	2.87E-13	1.26E-12	8.96E-13	1.18E-12	3.07E-13	2.17E-13	6.97E-13	0.337486914	0.320429317	0.345227439	0.322929756	0.601511138	0.271192686	0	0.451870348	7.00E-12	7.00E-12	7.00E-12	7.00E-12	7.00E-12	7.00E-12	7.00E-12	7.00E-12
12DGR160tipp	4.93E-20	9.62E-21	3.01E-16	8.10E-20	1.98E-16	9.79E-12	6.49E-19	2.79E-23	7.57E-13	2.88E-13	1.44E-12	9.36E-13	1.24E-12	4.11E-13	2.11E-13	8.14E-13	0.337486914	0.320429317	0.107287491	0.432181993	0.601511138	0.328513485	0	0.451870348	7.29E-12	7.29E-12	7.29E-12	7.29E-12	7.29E-12	7.29E-12	7.29E-12	7.29E-12
12DGR161tipp	2.69E-20	7.91E-21	2.58E-16	8.17E-20	1.07E-16	7.27E-12	3.87E-19	3.82E-23	8.97E-13	3.70E-13	1.50E-12	1.05E-12	1.43E-12	3.47E-13	2.75E-13	7.83E-13	0.337486914	0.320429317	0.345227439	0.417433753	0	0.428981647	0	0.451870348	7.20E-12	7.20E-12	7.20E-12	7.20E-12	7.20E-12	7.20E-12	7.20E-12	7.20E-12
12DGR180tipp	6.90E-21	2.96E-21	1.61E-16	3.49E-20	1.15E-16	8.13E-12	1.58E-19	2.24E-23	6.99E-13	2.72E-13	1.33E-12	8.60E-13	1.15E-12	3.76E-13	2.02E-13	7.63E-13	0.280445106	0.320429317	0.184715664	0.432181993	0.601511138	0.207606042	0	0.451870348	6.60E-12	6.60E-12	6.60E-12	6.60E-12	6.60E-12	6.60E-12	6.60E-12	6.60E-12
12DGR181tipp	7.41E-21	3.22E-21	1.67E-16	3.90E-20	1.21E-16	9.18E-12	1.67E-19	2.67E-23	9.84E-13	3.99E-13	1.64E-12	1.12E-12	1.50E-12	4.05E-13	2.95E-13	8.51E-13	0.039223137	0.320429317	0.153034364	0.432181993	0.353016372	0.428981647	0	0.451870348	7.00E-12	7.00E-12	7.00E-12	7.00E-12	7.00E-12	7.00E-12	7.00E-12	7.00E-12
12PPDRtex	0	0	0	0	0	-1106.1005	-1006.0085	-928.00865	-1.30E-04	-3.46E-10	-7.48E-11	-2.84E-11	-7.19E-11	-8.59E-04	-3.69E-05	-5.52E-09	0	-0.99488971	0	0	-0.785087274	0	-1.774217096	0	-130.2871189	-130.2871189	-130.2871189	-130.2871189	-130.2871189	-130.2871189	-130.2871189	-130.2871189
12PPDRtpp	-1.60E-19	-1.83E-19	-7.00E-15	-1.45E-18	-2.42E-15	-1106.1005	-1006.0085	-928.00865	-1.30E-04	-3.46E-10	-7.48E-11	-2.84E-11	-7.19E-11	-8.59E-04	-3.69E-05	-5.52E-09	0	-0.99488971	0	0	-0.785087274	0	-1.774217096	0	-130.2871189	-130.2871189	-130.2871189	-130.2871189	-130.2871189	-130.2871189	-130.2871189	-130.2871189
12PPDStex	-164.46375	0	0	-62.0609045	-55.49381	-2.91E-11	-140.069767	0	8.32E-11	-5.24E-13	6.74E-12	-2.08E-12	-2.84E-12	6.05E-11	1.97E-12	2.48E-04	0	0	0	0	0	0	0	0	5.82E-11	5.82E-11	5.82E-11	5.82E-11	5.82E-11	5.82E-11	5.82E-11	5.82E-11
12PPDStpp	-164.46375	-4.31E-13	1.30E-12	-62.0609045	-55.49381	-5.93E-11	-140.069767	-2.16E-12	8.32E-11	-5.24E-13	6.74E-12	-2.08E-12	-2.84E-12	6.05E-11	1.97E-12	2.48E-04	0	0	0	0	0	0	0	0	5.82E-11	5.82E-11	5.82E-11	5.82E-11	5.82E-11	5.82E-11	5.82E-11	5.82E-11
14GLUCANabcpp	96.02388158	87.53238421	199.8778526	171.9738	241.83005	6.17E-12	144.1590684	1.11E-22	4.70E-13	3.91E-13	1.04E-12	1.38E-11	1.97E-12	1.62E-13	2.01E-13	5.46E-13	0	0	0	0	0	0	0	0	3.79E-12	3.79E-12	3.79E-12	3.79E-12	3.79E-12	3.79E-12	3.79E-12	3.79E-12
14GLUCANtexi	123.4592763	112.5416368	256.9858105	171.9738145	310.92435	7.57E-12	185.3473737	2.00E-22	8.36E-13	6.94E-13	1.83E-12	1.99E-11	3.43E-12	2.87E-13	3.58E-13	9.73E-13	0	0	0	0	0	0	0	0	4.68E-12	4.68E-12	4.68E-12	4.68E-12	4.68E-12	4.68E-12	4.68E-12	4.68E-12
23CAMPtex	305.22015	249.70335	0	0	0	1.95E-09	346.135	394.6094	3.20E-12	6.10E-12	7.33E-12	6.56E-12	1.35E-11	3.71E-12	1.08E-12	8.45E-12	0	0	0	0	0	0	0	0	4.97E-10	4.97E-10	4.97E-10	4.97E-10	4.97E-10	4.97E-10	4.97E-10	4.97E-10
23CCMPtex	305.22015	249.70335	0	0	0	1.89E-09	346.135	394.6094	3.20E-12	6.13E-12	7.34E-12	6.57E-12	1.37E-11	3.71E-12	1.08E-12	8.45E-12	0	0	0	0	0	0	0	0	4.97E-10	4.97E-10	4.97E-10	4.97E-10	4.97E-10	4.97E-10	4.97E-10	4.97E-10
23CGMPtex	305.22015	249.70335	0	0	0	1.89E-09	346.135	394.6094	3.20E-12	6.12E-12	7.33E-12	6.57E-12	1.37E-11	3.71E-12	1.08E-12	8.45E-12	0	0	0	0	0	0	0	0	4.97E-10	4.97E-10	4.97E-10	4.97E-10	4.97E-10	4.97E-10	4.97E-10	4.97E-10
23CUMPtex	305.22015	249.70335	0	0	0	1.89E-09	346.135	394.6094	3.20E-12	6.15E-12	7.34E-12	6.57E-12	1.39E-11	3.71E-12	1.08E-12	8.45E-12	0	0	0	0	0	0	0	0	4.97E-10	4.97E-10	4.97E-10	4.97E-10	4.97E-10	4.97E-10	4.97E-10	4.97E-10
23DAPPAt2pp	1.55E-18	1.79E-19	7.42E-15	83.320285	2.02E-15	8.01E-10	4.08E-16	1.60E-20	6.11E-13	3.83E-13	1.32E-12	9.67E-13	1.63E-12	2.95E-13	2.13E-13	6.57E-13	0	0	0	0	0	0	0	0	1.24E-10	1.24E-10	1.24E-10	1.24E-10	1.24E-10	1.24E-10	1.24E-10	1.24E-10
23DAPPAtex	0	0	0	83.320285	0	7.57E-10	-2.91E-11	0	6.11E-13	3.83E-13	1.32E-12	9.67E-13	1.63E-12	2.95E-13	2.13E-13	6.57E-13	0	0	0	0	0	0	0	0	1.24E-10	1.24E-10	1.24E-10	1.24E-10	1.24E-10	1.24E-10	1.24E-10	1.24E-10
23PDE2pp	305.22015	249.70335	7.67E-15	1.50E-17	2.30E-15	1.90E-09	346.135	394.6094	3.20E-12	6.15E-12	7.34E-12	6.57E-12	1.39E-11	3.71E-12	1.08E-12	8.45E-12	0	0	0	0	0	0	0	0	4.97E-10	4.97E-10	4.97E-10	4.97E-10	4.97E-10	4.97E-10	4.97E-10	4.97E-10
23PDE4pp	305.22015	249.70335	7.67E-15	1.55E-17	2.33E-15	1.90E-09	346.135	394.6094	3.20E-12	6.13E-12	7.34E-12	6.57E-12	1.37E-11	3.71E-12	1.08E-12	8.45E-12	0	0	0	0	0	0	0	0	4.97E-10	4.97E-10	4.97E-10	4.97E-10	4.97E-10	4.97E-10	4.97E-10	4.97E-10
23PDE7pp	305.22015	249.70335	7.81E-15	1.55E-17	2.33E-15	1.96E-09	346.135	394.6094	3.20E-12	6.10E-12	7.33E-12	6.56E-12	1.35E-11	3.71E-12	1.08E-12	8.45E-12	0	0	0	0	0	0	0	0	4.97E-10	4.97E-10	4.97E-10	4.97E-10	4.97E-10	4.97E-10	4.97E-10	4.97E-10
23PDE9pp	305.22015	249.70335	7.67E-15	1.50E-17	2.30E-15	1.90E-09	346.135	394.6094	3.20E-12	6.12E-12	7.33E-12	6.57E-12	1.37E-11	3.71E-12	1.08E-12	8.45E-12	0	0	0	0	0	0	0	0	4.97E-10	4.97E-10	4.97E-10	4.97E-10	4.97E-10	4.97E-10	4.97E-10	4.97E-10
26DAHtex	0	0	0	0	0	0	-2.91E-11	0	3.78E-13	1.52E-13	6.16E-13	4.06E-13	6.54E-13	1.53E-13	1.06E-13	3.51E-13	0	0	0	0	0	0	0	0	4.21E-12	4.21E-12	4.21E-12	4.21E-12	4.21E-12	4.21E-12	4.21E-12	4.21E-12
2AGPA120tipp	1.27E-20	3.91E-21	1.81E-16	3.55E-20	1.08E-16	1.45E-11	3.24E-19	1.89E-23	8.85E-13	3.83E-13	1.21E-12	9.50E-13	1.54E-12	2.98E-13	3.01E-13	6.58E-13	0.203507822	0.171744738	0.147771471	0.220699203	0.236435148	0.241814886	0	0.228233936	7.83E-12	7.83E-12	7.83E-12	7.83E-12	7.83E-12	7.83E-12	7.83E-12	7.83E-12
2AGPA140tipp	1.18E-20	3.46E-21	2.00E-16	3.21E-20	1.02E-16	1.44E-11	3.03E-19	1.76E-23	9.59E-13	4.07E-13	1.26E-12	9.98E-13	1.64E-12	3.01E-13	3.30E-13	6.74E-13	0.191057441	0.679735378	0	0.220699203	0.236435148	0.241814886	0	0	6.22E-12	6.22E-12	6.22E-12	6.22E-12	6.22E-12	6.22E-12	6.22E-12	6.22E-12
2AGPA141tipp	1.50E-20	4.28E-21	2.34E-16	3.71E-20	1.32E-16	1.45E-11	3.65E-19	1.88E-23	1.13E-12	4.88E-13	1.59E-12	1.16E-12	1.96E-12	3.84E-13	3.70E-13	9.31E-13	0.203507822	0.803493009	0	0.220699203	0.236435148	0.241814886	0	0.228233936	6.33E-12	6.33E-12	6.33E-12	6.33E-12	6.33E-12	6.33E-12	6.33E-12	6.33E-12
2AGPA160tipp	5.26E-21	2.09E-21	9.18E-17	2.54E-20	6.76E-17	1.00E-11	1.12E-19	1.34E-23	1.09E-12	4.64E-13	1.35E-12	1.09E-12	1.83E-12	3.17E-13	3.83E-13	7.22E-13	0	0.745986512	0.147771471	0.220699203	0.236435148	0.241814886	0	0	4.26E-12	4.26E-12	4.26E-12	4.26E-12	4.26E-12	4.26E-12	4.26E-12	4.26E-12
2AGPA161tipp	4.85E-21	2.00E-21	8.77E-17	2.53E-20	5.46E-17	9.01E-12	1.01E-19	1.46E-23	1.30E-12	5.60E-13	1.75E-12	1.25E-12	1.97E-12	4.07E-13	4.28E-13	1.05E-12	0	0.421664092	0	0.220699203	0.236435148	0.241814886	0.148458293	0	4.09E-12	4.09E-12	4.09E-12	4.09E-12	4.09E-12	4.09E-12	4.09E-12	4.09E-12
2AGPA180tipp	1.21E-20	3.83E-21	1.81E-16	2.98E-20	1.28E-16	1.30E-11	3.04E-19	1.71E-23	1.33E-12	5.69E-13	1.50E-12	1.20E-12	2.20E-12	3.48E-13	4.61E-13	8.18E-13	0.203507822	0.803493009	0.147771471	0.220699203	0.236435148	0.241814886	0.258606203	0.228233936	6.88E-12	6.88E-12	6.88E-12	6.88E-12	6.88E-12	6.88E-12	6.88E-12	6.88E-12
2AGPA181tipp	1.31E-20	4.16E-21	1.93E-16	3.14E-20	1.47E-16	1.47E-11	3.21E-19	1.78E-23	1.21E-12	5.29E-13	1.66E-12	1.23E-12	2.24E-12	3.89E-13	4.11E-13	9.99E-13	0.203507822	0.458987966	0.147771471	0.220699203	0.236435148	0.241814886	0.258606203	0.228233936	6.94E-12	6.94E-12	6.94E-12	6.94E-12	6.94E-12	6.94E-12	6.94E-12	6.94E-12
2AGPE120tipp	1.01E-20	4.18E-21	1.90E-16	4.76E-20	1.22E-16	1.30E-11	2.45E-19	2.75E-23	1.14E-12	5.19E-13	1.80E-12	1.47E-12	2.14E-12	3.88E-13	3.88E-13	9.13E-13	0	0.171744738	0.147771471	0.220699203	0.236435148	0.241814886	0	0	6.47E-12	6.47E-12	6.47E-12	6.47E-12	6.47E-12	6.47E-12	6.47E-12	6.47E-12
2AGPE140tipp	8.99E-21	3.85E-21	1.82E-16	4.45E-20	1.20E-16	1.34E-11	2.17E-19	2.66E-23	1.24E-12	5.69E-13	1.86E-12	1.60E-12	2.29E-12	3.93E-13	4.32E-13	9.38E-13	0.154433439	0.171744738	0.147771471	0.220699203	0.236435148	0.241814886	0	0.228233936	6.13E-12	6.13E-12	6.13E-12	6.13E-12	6.13E-12	6.13E-12	6.13E-12	6.13E-12
2AGPE141tipp	8.88E-21	3.70E-21	1.83E-16	4.44E-20	1.27E-16	1.26E-11	2.12E-19	2.64E-23	1.48E-12	6.72E-13	2.88E-12	2.32E-12	2.91E-12	6.14E-13	4.79E-13	1.50E-12	0.203507822	0.171744738	0.147771471	0.220699203	0.236435148	0.241814886	0.258606203	0.228233936	6.10E-12	6.10E-12	6.10E-12	6.10E-12	6.10E-12	6.10E-12	6.10E-12	6.10E-12
2AGPE160tipp	4.30E-21	1.92E-21	9.34E-17	2.60E-20	7.10E-17	1.12E-11	9.88E-20	1.67E-23	1.42E-12	6.46E-13	2.06E-12	1.92E-12	2.67E-12	4.17E-13	4.99E-13	1.02E-12	0	0.171744738	0.23114623	0.220699203	0.236435148	0.241814886	0	0.044120505	3.54E-12	3.54E-12	3.54E-12	3.54E-12	3.54E-12	3.54E-12	3.54E-12	3.54E-12
2AGPE161tipp	4.30E-21	1.93E-21	9.35E-17	2.60E-20	7.13E-17	1.06E-11	9.89E-20	1.66E-23	1.76E-12	7.86E-13	4.16E-12	4.21E-12	3.53E-12	7.80E-13	5.72E-13	2.06E-12	0	0.171744738	0.147771471	0.220699203	0.236435148	0.241814886	0.258606203	0	3.67E-12	3.67E-12	3.67E-12	3.67E-12	3.67E-12	3.67E-12	3.67E-12	3.67E-12
2AGPE180tipp	1.05E-20	4.07E-21	1.85E-16	4.34E-20	1.36E-16	1.35E-11	2.54E-19	2.63E-23	1.58E-12	7.11E-13	2.41E-12	2.64E-12	3.17E-12	4.66E-13	5.36E-13	1.17E-12	0.203507822	0.171744738	0.147771471	0.220699203	0.236435148	0.241814886	0.258606203	0.228233936	6.40E-12	6.40E-12	6.40E-12	6.40E-12	6.40E-12	6.40E-12	6.40E-12	6.40E-12
2AGPE181tipp	1.05E-20	4.05E-21	1.87E-16	4.23E-20	1.41E-16	1.30E-11	2.54E-19	2.47E-23	1.39E-12	6.45E-13	3.07E-12	2.94E-12	3.29E-12	5.76E-13	4.62E-13	1.59E-12	0.203507822	0.171744738	0.286369475	0.220699203	0.236435148	0.241814886	0.258606203	0.228233936	6.08E-12	6.08E-12	6.08E-12	6.08E-12	6.08E-12	6.08E-12	6.08E-12	6.08E-12
2AGPEAT120	4.27E-21	1.70E-21	7.50E-17	1.96E-20	4.55E-17	8.72E-12	1.03E-19	1.16E-23	7.87E-13	3.28E-13	1.06E-12	1.03E-12	1.37E-12	2.29E-13	2.74E-13	5.64E-13	0	0	0	0.211972425	0.236435148	0.241814886	0	0	3.45E-12	3.45E-12	3.45E-12	3.45E-12	3.45E-12	3.45E-12	3.45E-12	3.45E-12
2AGPEAT140	3.17E-21	1.48E-21	6.37E-17	1.79E-20	4.51E-17	8.72E-12	7.47E-20	1.14E-23	8.95E-13	3.81E-13	1.13E-12	1.17E-12	1.53E-12	2.34E-13	3.20E-13	5.90E-13	0.035495764	0	0	0.220699203	0	0.075066407	0	0	3.70E-12	3.70E-12	3.70E-12	3.70E-12	3.70E-12	3.70E-12	3.70E-12	3.70E-12
2AGPEAT141	2.65E-21	1.18E-21	5.84E-17	1.63E-20	4.45E-17	8.04E-12	6.23E-20	1.07E-23	1.15E-12	4.92E-13	2.26E-12	1.96E-12	2.20E-12	4.81E-13	3.70E-13	1.19E-12	0	0.171744738	0	0	0.021266954	0	0	0	3.56E-12	3.56E-12	3.56E-12	3.56E-12	3.56E-12	3.56E-12	3.56E-12	3.56E-12
2AGPEAT160	3.14E-21	1.40E-21	6.80E-17	1.89E-20	5.22E-17	1.63E-11	7.18E-20	1.20E-23	1.10E-12	4.61E-13	1.35E-12	1.53E-12	1.95E-12	2.64E-13	3.90E-13	6.84E-13	0	0.041578036	0	0	0	0	0	0	6.02E-12	6.02E-12	6.02E-12	6.02E-12	6.02E-12	6.02E-12	6.02E-12	6.02E-12
2AGPEAT161	3.14E-21	1.40E-21	6.80E-17	1.89E-20	5.25E-17	1.57E-11	7.19E-20	1.20E-23	1.45E-12	6.19E-13	3.63E-12	3.91E-12	2.92E-12	6.60E-13	4.74E-13	1.78E-12	0	0.171744738	0	0.083849521	0.094390412	0	0	0	5.94E-12	5.94E-12	5.94E-12	5.94E-12	5.94E-12	5.94E-12	5.94E-12	5.94E-12
2AGPEAT180	4.68E-21	1.59E-21	6.99E-17	1.79E-20	5.25E-17	1.11E-11	1.13E-19	1.13E-23	1.22E-12	5.18E-13	1.73E-12	2.28E-12	2.46E-12	3.13E-13	4.23E-13	8.38E-13	0.092505095	0.088845316	0	0	0	0	0	0	3.83E-12	3.83E-12	3.83E-12	3.83E-12	3.83E-12	3.83E-12	3.83E-12	3.83E-12
2AGPEAT181	4.75E-21	1.62E-21	7.48E-17	1.82E-20	5.73E-17	8.78E-12	1.15E-19	1.16E-23	1.06E-12	4.61E-13	2.49E-12	2.62E-12	2.61E-12	4.43E-13	3.55E-13	1.30E-12	0.203507822	0.171744738	0	0	0	0.080361601	0.113595429	0	3.98E-12	3.98E-12	3.98E-12	3.98E-12	3.98E-12	3.98E-12	3.98E-12	3.98E-12
2AGPG120tipp	1.28E-20	4.31E-21	1.97E-16	4.19E-20	1.18E-16	1.21E-11	3.27E-19	2.33E-23	1.17E-12	5.16E-13	1.72E-12	1.48E-12	2.15E-12	4.01E-13	4.01E-13	8.93E-13	0	0.171744738	0.147771471	0.213979367	0.236435148	0.241814886	0	0.020136887	7.48E-12	7.48E-12	7.48E-12	7.48E-12	7.48E-12	7.48E-12	7.48E-12	7.48E-12
2AGPG140tipp	1.15E-20	3.81E-21	2.06E-16	3.83E-20	1.13E-16	1.26E-11	2.96E-19	2.20E-23	1.29E-12	5.76E-13	1.80E-12	1.63E-12	2.35E-12	4.07E-13	4.52E-13	9.21E-13	0.203507822	0.171744738	0	0.111446966	0.236435148	0.241814886	0	0.228233936	5.60E-12	5.60E-12	5.60E-12	5.60E-12	5.60E-12	5.60E-12	5.60E-12	5.60E-12
2AGPG141tipp	1.39E-20	4.31E-21	2.33E-16	4.15E-20	1.35E-16	1.10E-11	3.43E-19	2.30E-23	1.57E-12	7.04E-13	3.02E-12	2.44E-12	3.08E-12	6.63E-13	5.06E-13	1.56E-12	0.203507822	0.171744738	0.115573115	0.220699203	0.236435148	0.086386878	0.148458293	0.228233936	5.66E-12	5.66E-12	5.66E-12	5.66E-12	5.66E-12	5.66E-12	5.66E-12	5.66E-12
2AGPG160tipp	6.83E-21	2.83E-21	1.30E-16	3.60E-20	9.70E-17	1.60E-11	1.49E-19	2.05E-23	1.51E-12	6.69E-13	2.04E-12	2.00E-12	2.80E-12	4.39E-13	5.30E-13	1.02E-12	0	0.171744738	0.147771471	0.111446966	0.236435148	0	0	0	4.83E-12	4.83E-12	4.83E-12	4.83E-12	4.83E-12	4.83E-12	4.83E-12	4.83E-12
2AGPG161tipp	6.47E-21	2.76E-21	1.26E-16	3.59E-20	8.50E-17	1.58E-11	1.40E-19	2.16E-23	1.91E-12	8.54E-13	4.56E-12	4.53E-12	3.85E-12	8.46E-13	6.21E-13	2.20E-12	0	0.171744738	0.024103045	0.220699203	0.236435148	0.241814886	0	0	4.72E-12	4.72E-12	4.72E-12	4.72E-12	4.72E-12	4.72E-12	4.72E-12	4.72E-12
2AGPG180tipp	1.26E-20	4.17E-21	1.93E-16	3.59E-20	1.36E-16	1.11E-11	3.17E-19	2.14E-23	1.69E-12	7.55E-13	2.46E-12	2.78E-12	3.44E-12	4.98E-13	5.76E-13	1.20E-12	0.203507822	0.171744738	0.147771471	0.111446966	0.236435148	0.241814886	0.258606203	0.223852821	6.18E-12	6.18E-12	6.18E-12	6.18E-12	6.18E-12	6.18E-12	6.18E-12	6.18E-12
2AGPG181tipp	1.33E-20	4.43E-21	2.05E-16	3.71E-20	1.53E-16	1.27E-11	3.31E-19	2.18E-23	1.51E-12	6.89E-13	3.29E-12	3.15E-12	3.60E-12	6.34E-13	5.03E-13	1.69E-12	0.203507822	0.171744738	0.147771471	0.220699203	0.236435148	0.241814886	0.258606203	0.228233936	6.05E-12	6.05E-12	6.05E-12	6.05E-12	6.05E-12	6.05E-12	6.05E-12	6.05E-12
2AGPGAT120	4.62E-21	2.00E-21	8.75E-17	2.41E-20	5.42E-17	1.02E-11	1.10E-19	1.34E-23	8.17E-13	3.62E-13	1.20E-12	1.10E-12	1.53E-12	2.17E-13	2.87E-13	5.97E-13	0	0	0	0	0	0	0	0	2.97E-12	2.97E-12	2.97E-12	2.97E-12	2.97E-12	2.97E-12	2.97E-12	2.97E-12
2AGPGAT140	3.45E-21	1.75E-21	7.16E-17	2.21E-20	5.42E-17	9.62E-12	7.97E-20	1.32E-23	9.28E-13	4.19E-13	1.27E-12	1.25E-12	1.71E-12	2.22E-13	3.34E-13	6.23E-13	0	0	0	0	0	0	0	0	3.64E-12	3.64E-12	3.64E-12	3.64E-12	3.64E-12	3.64E-12	3.64E-12	3.64E-12
2AGPGAT141	2.76E-21	1.31E-21	6.33E-17	1.95E-20	5.12E-17	9.45E-12	6.44E-20	1.23E-23	1.19E-12	5.41E-13	2.49E-12	2.07E-12	2.44E-12	4.61E-13	3.87E-13	1.24E-12	0.066258147	0	0	0	0.073123458	0	0	0.107404673	3.49E-12	3.49E-12	3.49E-12	3.49E-12	3.49E-12	3.49E-12	3.49E-12	3.49E-12
2AGPGAT160	3.38E-21	1.56E-21	7.80E-17	2.18E-20	6.07E-17	1.90E-11	7.88E-20	1.38E-23	1.14E-12	5.07E-13	1.51E-12	1.62E-12	2.16E-12	2.49E-13	4.09E-13	7.18E-13	0	0	0	0	0	0	0	0	6.49E-12	6.49E-12	6.49E-12	6.49E-12	6.49E-12	6.49E-12	6.49E-12	6.49E-12
2AGPGAT161	3.48E-21	1.58E-21	7.90E-17	2.18E-20	6.25E-17	1.93E-11	8.15E-20	1.36E-23	1.54E-12	6.92E-13	4.06E-12	4.20E-12	3.25E-12	6.56E-13	5.03E-13	1.90E-12	0	0	0	0	0	0	0	0	5.86E-12	5.86E-12	5.86E-12	5.86E-12	5.86E-12	5.86E-12	5.86E-12	5.86E-12
2AGPGAT180	5.19E-21	1.87E-21	8.12E-17	2.22E-20	6.20E-17	1.35E-11	1.23E-19	1.31E-23	1.28E-12	5.76E-13	1.91E-12	2.42E-12	2.76E-12	2.94E-13	4.45E-13	8.77E-13	0.203507822	0	0.018348441	0	0.236435148	0	0.184377057	0	3.63E-12	3.63E-12	3.63E-12	3.63E-12	3.63E-12	3.63E-12	3.63E-12	3.63E-12
2AGPGAT181	5.12E-21	1.86E-21	8.54E-17	2.21E-20	6.59E-17	9.14E-12	1.23E-19	1.31E-23	1.11E-12	5.13E-13	2.76E-12	2.80E-12	2.93E-12	4.24E-13	3.73E-13	1.37E-12	0.203507822	0	0.147771471	0	0.027074717	0	0.070781628	0.107404673	3.71E-12	3.71E-12	3.71E-12	3.71E-12	3.71E-12	3.71E-12	3.71E-12	3.71E-12
2DGULRGx	0	0	0	0	0	0	0	0	-4.90E-18	-1.16E-18	-1.01E-18	-1.41E-17	-1.63E-17	-5.11E-18	-2.70E-18	-5.24E-18	0	0	0	0	0	0	0	0	0	0	0	0	0	0	0	0
2DGULRGy	0	0	0	0	0	0	0	0	-5.01E-18	-6.38E-20	-6.43E-18	-1.42E-17	-1.59E-17	-5.06E-18	-2.75E-18	-5.19E-18	0	0	0	0	0	0	0	0	0	0	0	0	0	0	0	0
2DGULRx	0	0	0	0	0	0	0	0	-5.00E-18	-2.19E-18	-1.17E-17	-1.41E-17	-1.58E-17	-5.16E-18	-3.03E-18	-5.23E-18	0	0	0	0	0	0	0	0	0	0	0	0	0	0	0	0
2DGULRy	0	0	0	0	0	0	0	0	-5.01E-18	4.82E-20	-1.02E-17	-1.43E-17	-1.64E-17	-5.06E-18	-2.69E-18	-5.20E-18	0	0	0	0	0	0	0	0	0	0	0	0	0	0	0	0
2MAHMP	5.94E-21	2.66E-21	1.30E-16	3.54E-20	1.01E-16	9.00E-12	1.36E-19	2.18E-23	1.03E-12	4.37E-13	1.78E-12	1.34E-12	1.76E-12	4.31E-13	3.12E-13	1.01E-12	0	0.38402218	1.228885256	1.209227308	0.958252219	1.049915296	0	1.024071704	5.69E-12	5.69E-12	5.69E-12	5.69E-12	5.69E-12	5.69E-12	5.69E-12	5.69E-12
34dhpactex	0	0	0	0	0	-4.07E-10	-2.91E-11	0	-4.38E-13	-2.77E-13	-9.47E-13	-6.88E-13	-1.15E-12	-2.22E-13	-1.38E-13	-5.01E-13	0	0	0	0	0	0	0	0	-1.10E-10	-1.10E-10	-1.10E-10	-1.10E-10	-1.10E-10	-1.10E-10	-1.10E-10	-1.10E-10
3AMACHYD	39.939475	36.122465	182.46035	76.96379	96.935575	80.820895	42.70246	70.56289	8.58E-13	7.93E-13	2.24E-12	1.72E-12	3.11E-12	5.50E-13	2.82E-13	1.20E-12	0	0.045418877	0.233060064	0.063582937	0.061082679	0.05235424	0.035891287	0.033907207	4.24E-11	4.24E-11	4.24E-11	4.24E-11	4.24E-11	4.24E-11	4.24E-11	4.24E-11
3AMPtex	-305.22015	0	260.94655	239.1189	219.8518	375.4671	-2.91E-11	0	-6.41E-13	-2.91E-12	-4.25E-13	1.95E-12	-1.39E-12	-2.49E-12	-2.17E-13	-4.64E-12	0	0	0	0	0	0	0	0	2.32E-10	2.32E-10	2.32E-10	2.32E-10	2.32E-10	2.32E-10	2.32E-10	2.32E-10
3CMPtex	-305.22015	-249.70335	0	233.8363493	206.5338362	-1.02E-09	-346.135	-176.6995632	-5.03E-13	-4.51E-12	-2.23E-12	-3.31E-12	-8.27E-12	-2.44E-12	-4.08E-13	-5.33E-12	0	0	0	0	0	0	0	0	2.04E-10	2.04E-10	2.04E-10	2.04E-10	2.04E-10	2.04E-10	2.04E-10	2.04E-10
3GMPtex	-305.22015	-249.70335	0	0	0	-1.05E-09	-346.135	-394.6094	-5.03E-13	-4.01E-12	-2.23E-12	-1.77E-12	-6.82E-12	-2.44E-12	-3.82E-13	-5.33E-12	0	0	0	0	0	0	0	0	2.10E-10	2.10E-10	2.10E-10	2.10E-10	2.10E-10	2.10E-10	2.10E-10	2.10E-10
3HAD100	1.04E-20	4.01E-21	3.03E-16	1.07E-19	2.78E-16	9.88E-12	1.95E-19	5.53E-23	5.17E-04	4.84E-04	4.25E-04	6.21E-04	4.88E-04	4.49E-04	6.10E-04	4.61E-04	2.069803186	1.24431443	1.269513385	2.843236818	2.499926975	1.900643218	2.316891097	1.252338676	1.73E-11	1.73E-11	1.73E-11	1.73E-11	1.73E-11	1.73E-11	1.73E-11	1.73E-11
3HAD120	2.31E-20	1.21E-20	5.92E-16	2.58E-19	3.50E-16	1.20E-11	4.13E-19	1.96E-22	3.83E-04	2.95E-04	2.71E-04	3.44E-04	2.65E-04	2.48E-04	4.43E-04	2.60E-04	0.478007173	0.316255082	0.359939654	0.469667986	0.52052462	0.564721456	0	0.469892463	1.22E-11	1.22E-11	1.22E-11	1.22E-11	1.22E-11	1.22E-11	1.22E-11	1.22E-11
3HAD121	2.50E-20	9.98E-21	4.77E-16	2.53E-19	2.35E-16	1.06E-11	3.88E-19	1.59E-22	1.34E-04	1.89E-04	1.54E-04	2.78E-04	2.23E-04	2.01E-04	1.67E-04	2.01E-04	2.069803186	1.24431443	1.269513385	2.843236818	2.499926975	1.900643218	2.316891097	1.252338676	1.32E-11	1.32E-11	1.32E-11	1.32E-11	1.32E-11	1.32E-11	1.32E-11	1.32E-11
3HAD140	9.61E-20	2.50E-20	8.08E-16	5.86E-19	1.94E-16	5.01E-12	1.39E-18	3.03E-22	7.66E-05	5.90E-05	5.42E-05	6.87E-05	5.29E-05	4.96E-05	8.86E-05	5.21E-05	0.548998702	0.39352109	0	0	0	0	0.407064496	0.443043281	1.80E-11	1.80E-11	1.80E-11	1.80E-11	1.80E-11	1.80E-11	1.80E-11	1.80E-11
3HAD141	2.50E-20	9.98E-21	4.77E-16	2.53E-19	2.35E-16	1.06E-11	3.88E-19	1.59E-22	1.34E-04	1.89E-04	1.54E-04	2.78E-04	2.23E-04	2.01E-04	1.67E-04	2.01E-04	2.069803186	1.24431443	1.269513385	2.843236818	2.499926975	1.900643218	2.316891097	1.252338676	1.32E-11	1.32E-11	1.32E-11	1.32E-11	1.32E-11	1.32E-11	1.32E-11	1.32E-11
3HAD160	1.64E-19	8.79E-20	7.70E-16	4.43E-19	2.84E-16	8.05E-12	2.23E-18	3.06E-22	3.79E-11	2.14E-11	2.72E-11	2.99E-11	5.32E-11	5.76E-12	1.60E-10	1.26E-11	0	2.008661288	1.858894641	0	0	0	0.814128992	0	2.10E-11	2.10E-11	2.10E-11	2.10E-11	2.10E-11	2.10E-11	2.10E-11	2.10E-11
3HAD161	4.54E-20	1.45E-20	7.12E-16	2.92E-19	3.63E-16	1.33E-11	8.63E-19	1.86E-22	1.34E-04	1.89E-04	1.54E-04	2.78E-04	2.23E-04	2.01E-04	1.67E-04	2.01E-04	0.953953801	0.735426496	1.269513385	1.925815331	1.331061187	0.651054652	1.909826601	0.095056797	2.28E-11	2.28E-11	2.28E-11	2.28E-11	2.28E-11	2.28E-11	2.28E-11	2.28E-11
3HAD180	1.07E-20	5.08E-21	1.83E-16	1.11E-19	1.45E-16	7.82E-12	1.97E-19	7.86E-23	2.63E-11	1.61E-11	1.55E-11	1.86E-11	3.40E-11	3.20E-12	1.55E-10	7.05E-12	1.575358925	0.617481378	1.332205469	0.452977526	0.344358631	0.744465164	1.7161884	0.680320694	6.09E-12	6.09E-12	6.09E-12	6.09E-12	6.09E-12	6.09E-12	6.09E-12	6.09E-12
3HAD181	8.05E-21	4.18E-21	2.13E-16	1.02E-19	1.49E-16	8.15E-12	1.63E-19	7.86E-23	1.30E-11	6.48E-12	2.61E-11	2.35E-11	7.15E-11	5.51E-12	4.54E-12	1.40E-11	2.057802863	1.93851186	1.452453525	0.762658559	0.493105663	0.946844915	1.502762105	1.157281879	8.11E-12	8.11E-12	8.11E-12	8.11E-12	8.11E-12	8.11E-12	8.11E-12	8.11E-12
3HAD40	1.41E-20	6.74E-21	2.95E-16	1.43E-19	2.35E-16	7.25E-12	2.68E-19	1.53E-22	5.17E-04	4.84E-04	4.25E-04	6.21E-04	4.88E-04	4.49E-04	6.10E-04	4.61E-04	0	0.928059348	0	-7.38E-12	0	-2.43E-12	0	-6.93E-12	1.27E-11	1.27E-11	1.27E-11	1.27E-11	1.27E-11	1.27E-11	1.27E-11	1.27E-11
3HAD60	1.42E-20	6.48E-21	2.95E-16	1.47E-19	2.23E-16	6.64E-12	2.67E-19	1.53E-22	5.17E-04	4.84E-04	4.25E-04	6.21E-04	4.88E-04	4.49E-04	6.10E-04	4.61E-04	0	0.928059348	0	-7.38E-12	0	-2.43E-12	0	0	1.25E-11	1.25E-11	1.25E-11	1.25E-11	1.25E-11	1.25E-11	1.25E-11	1.25E-11
3HAD80	1.40E-20	5.61E-21	2.96E-16	1.38E-19	2.35E-16	8.26E-12	2.55E-19	1.02E-22	5.17E-04	4.84E-04	4.25E-04	6.21E-04	4.88E-04	4.49E-04	6.10E-04	4.61E-04	0	0.928059348	0	-7.38E-12	0	-2.43E-12	0	0	1.22E-11	1.22E-11	1.22E-11	1.22E-11	1.22E-11	1.22E-11	1.22E-11	1.22E-11
3HCINNMH	2.50E-19	1.36E-20	2.66E-15	2.11E-18	6.07E-16	4.19E-10	1.13E-18	1.44E-21	4.00E-13	2.42E-13	7.18E-13	5.96E-13	9.31E-13	1.94E-13	1.30E-13	4.14E-13	0	0	0	0	0	0	0	0	3.23E-10	3.23E-10	3.23E-10	3.23E-10	3.23E-10	3.23E-10	3.23E-10	3.23E-10
3HPPPNH	2.50E-19	7.80E-21	1.64E-15	1.97E-18	4.69E-16	1.04E-10	15.04969	1.38E-21	2.20E-13	1.25E-13	3.83E-13	3.17E-13	4.90E-13	9.88E-14	7.33E-14	2.20E-13	0	0	0	0	0	0	0	0	1.84E-10	1.84E-10	1.84E-10	1.84E-10	1.84E-10	1.84E-10	1.84E-10	1.84E-10
3HPPtex	-39.939475	-36.122465	-182.46035	-76.96379	-96.935575	-80.820895	-42.70246	-70.56289	-8.58E-13	-7.93E-13	-2.24E-12	-1.72E-12	-3.11E-12	-5.50E-13	-2.82E-13	-1.20E-12	0	-0.045418877	-0.233060064	-0.063582937	-0.061082679	-0.05235424	-0.035891287	-0.033907207	-3.50E-11	-3.50E-11	-3.50E-11	-3.50E-11	-3.50E-11	-3.50E-11	-3.50E-11	-3.50E-11
3HPPtpp	39.939475	36.122465	182.46035	76.96379	96.935575	80.820895	42.70246	70.56289	8.58E-13	7.93E-13	2.24E-12	1.72E-12	3.11E-12	5.50E-13	2.82E-13	1.20E-12	0	0.045418877	0.233060064	0.063582937	0.061082679	0.05235424	0.035891287	0.033907207	4.24E-11	4.24E-11	4.24E-11	4.24E-11	4.24E-11	4.24E-11	4.24E-11	4.24E-11
3KGK	0	0	0	0	0	0	0	0	0	0	0	0	0	0	0	0	0	0	0	0	0	0	0	0	0	0	0	0	0	0	0	0
3NTD2pp	2.93E-18	3.94E-18	6.76E-14	3.45E-16	9.45E-14	8.44E-10	4.13E-16	5.63E-20	1.92E-12	5.61E-13	2.81E-12	1.59E-12	2.38E-12	5.80E-13	5.29E-13	1.37E-12	0	0	0	0	0	0	0	0	7.21E-10	7.21E-10	7.21E-10	7.21E-10	7.21E-10	7.21E-10	7.21E-10	7.21E-10
3NTD4pp	5.52E-18	2.00E-17	2.58E-13	233.8363493	206.5338362	8.95E-10	6.70E-15	217.9098368	2.70E-12	1.62E-12	5.11E-12	3.26E-12	5.48E-12	1.27E-12	6.70E-13	3.11E-12	0	0	0	0	0	0	0	0	6.97E-10	6.97E-10	6.97E-10	6.97E-10	6.97E-10	6.97E-10	6.97E-10	6.97E-10
3NTD7pp	2.92E-16	249.70335	260.94655	239.1189	219.8518	375.4671	346.135	394.6094	2.56E-12	3.20E-12	6.91E-12	8.51E-12	1.21E-11	1.22E-12	8.62E-13	3.80E-12	0	0	0	0	0	0	0	0	7.25E-10	7.25E-10	7.25E-10	7.25E-10	7.25E-10	7.25E-10	7.25E-10	7.25E-10
3NTD9pp	3.96E-18	6.22E-18	9.21E-14	3.79E-16	1.06E-13	8.48E-10	1.07E-15	1.54E-19	2.70E-12	2.11E-12	5.10E-12	4.80E-12	6.85E-12	1.27E-12	6.96E-13	3.11E-12	0	0	0	0	0	0	0	0	7.03E-10	7.03E-10	7.03E-10	7.03E-10	7.03E-10	7.03E-10	7.03E-10	7.03E-10
3OAR100	1.82E-12	0	0	0	0	7.28E-12	0	0	5.17E-04	4.84E-04	4.25E-04	6.21E-04	4.88E-04	4.49E-04	6.10E-04	4.61E-04	2.069803186	1.24431443	1.269513385	2.843236818	2.499926975	1.900643218	2.316891097	1.252338676	1.78E-11	1.78E-11	1.78E-11	1.78E-11	1.78E-11	1.78E-11	1.78E-11	1.78E-11
3OAR120	1.82E-12	0	0	0	0	7.28E-12	0	0	3.83E-04	2.95E-04	2.71E-04	3.44E-04	2.65E-04	2.48E-04	4.43E-04	2.60E-04	0.478007173	0.316255082	0.359939654	0.469667986	0.52052462	0.564721456	0	0.469892463	1.23E-11	1.23E-11	1.23E-11	1.23E-11	1.23E-11	1.23E-11	1.23E-11	1.23E-11
3OAR121	2.50E-20	9.98E-21	4.77E-16	2.53E-19	2.35E-16	1.06E-11	3.88E-19	1.59E-22	1.34E-04	1.89E-04	1.54E-04	2.78E-04	2.23E-04	2.01E-04	1.67E-04	2.01E-04	2.069803186	1.24431443	1.269513385	2.843236818	2.499926975	1.900643218	2.316891097	1.252338676	1.32E-11	1.32E-11	1.32E-11	1.32E-11	1.32E-11	1.32E-11	1.32E-11	1.32E-11
3OAR140	-1.82E-12	0	0	3.64E-12	0	7.28E-12	-3.64E-12	0	3.83E-04	2.95E-04	2.71E-04	3.44E-04	2.65E-04	2.48E-04	4.43E-04	2.60E-04	0.548998702	2.43938592	0	-4.92E-12	0.163755018	-1.61E-12	0.407064496	0.443043281	1.68E-11	1.68E-11	1.68E-11	1.68E-11	1.68E-11	1.68E-11	1.68E-11	1.68E-11
3OAR141	2.50E-20	9.98E-21	4.77E-16	2.53E-19	2.35E-16	1.06E-11	3.88E-19	1.59E-22	1.34E-04	1.89E-04	1.54E-04	2.78E-04	2.23E-04	2.01E-04	1.67E-04	2.01E-04	2.069803186	1.24431443	1.269513385	2.843236818	2.499926975	1.900643218	2.316891097	1.252338676	1.32E-11	1.32E-11	1.32E-11	1.32E-11	1.32E-11	1.32E-11	1.32E-11	1.32E-11
3OAR160	1.82E-12	0	0	0	0	7.28E-12	0	0	3.79E-11	2.14E-11	2.72E-11	2.99E-11	5.32E-11	5.76E-12	1.60E-10	1.26E-11	0	2.008661288	1.858894641	0	0	0	0.814128992	0	2.11E-11	2.11E-11	2.11E-11	2.11E-11	2.11E-11	2.11E-11	2.11E-11	2.11E-11
3OAR161	4.54E-20	1.45E-20	7.12E-16	2.92E-19	3.63E-16	1.33E-11	8.63E-19	1.86E-22	1.34E-04	1.89E-04	1.54E-04	2.78E-04	2.23E-04	2.01E-04	1.67E-04	2.01E-04	0.953953801	0.735426496	1.269513385	1.925815331	1.331061187	0.651054652	1.909826601	0.095056797	2.28E-11	2.28E-11	2.28E-11	2.28E-11	2.28E-11	2.28E-11	2.28E-11	2.28E-11
3OAR180	1.82E-12	0	0	0	0	7.28E-12	0	0	2.63E-11	1.61E-11	1.55E-11	1.86E-11	3.40E-11	3.20E-12	1.55E-10	7.05E-12	1.575358925	0.617481378	1.332205469	0.452977526	0.344358631	0.744465164	1.7161884	0.680320694	4.89E-12	4.89E-12	4.89E-12	4.89E-12	4.89E-12	4.89E-12	4.89E-12	4.89E-12
3OAR181	8.05E-21	4.18E-21	2.13E-16	1.02E-19	1.49E-16	8.15E-12	1.63E-19	7.86E-23	1.30E-11	6.48E-12	2.61E-11	2.35E-11	7.15E-11	5.51E-12	4.54E-12	1.40E-11	2.057802863	1.93851186	1.452453525	0.762658559	0.493105663	0.946844915	1.502762105	1.157281879	8.11E-12	8.11E-12	8.11E-12	8.11E-12	8.11E-12	8.11E-12	8.11E-12	8.11E-12
3OAR40	1.82E-12	0	0	0	0	7.28E-12	0	0	5.17E-04	4.84E-04	4.25E-04	6.21E-04	4.88E-04	4.49E-04	6.10E-04	4.61E-04	0	0.928059348	0	-7.38E-12	0	-2.43E-12	0	-6.93E-12	1.25E-11	1.25E-11	1.25E-11	1.25E-11	1.25E-11	1.25E-11	1.25E-11	1.25E-11
3OAR60	1.82E-12	0	0	0	0	7.28E-12	0	0	5.17E-04	4.84E-04	4.25E-04	6.21E-04	4.88E-04	4.49E-04	6.10E-04	4.61E-04	0	0.928059348	0	-7.38E-12	0	-2.43E-12	0	0	1.24E-11	1.24E-11	1.24E-11	1.24E-11	1.24E-11	1.24E-11	1.24E-11	1.24E-11
3OAR80	1.82E-12	0	0	0	0	7.28E-12	0	0	5.17E-04	4.84E-04	4.25E-04	6.21E-04	4.88E-04	4.49E-04	6.10E-04	4.61E-04	0	0.928059348	0	-7.38E-12	0	-2.43E-12	0	0	1.26E-11	1.26E-11	1.26E-11	1.26E-11	1.26E-11	1.26E-11	1.26E-11	1.26E-11
3OAS100	1.79E-20	7.66E-21	3.81E-16	1.75E-19	3.50E-16	1.07E-11	3.42E-19	1.43E-22	5.17E-04	4.84E-04	4.25E-04	6.21E-04	4.88E-04	4.49E-04	6.10E-04	4.61E-04	2.069803186	1.24431443	1.269513385	2.843236818	2.499926975	1.900643218	2.316891097	1.252338676	1.77E-11	1.77E-11	1.77E-11	1.77E-11	1.77E-11	1.77E-11	1.77E-11	1.77E-11
3OAS120	1.89E-20	7.39E-21	4.22E-16	1.77E-19	3.03E-16	1.25E-11	3.41E-19	1.33E-22	3.83E-04	2.95E-04	2.71E-04	3.44E-04	2.65E-04	2.48E-04	4.43E-04	2.60E-04	0.478007173	0.316255082	0.359939654	0.469667986	0.52052462	0.564721456	0	0.469892463	1.22E-11	1.22E-11	1.22E-11	1.22E-11	1.22E-11	1.22E-11	1.22E-11	1.22E-11
3OAS121	2.50E-20	9.98E-21	4.77E-16	2.53E-19	2.35E-16	1.06E-11	3.88E-19	1.59E-22	1.34E-04	1.89E-04	1.54E-04	2.78E-04	2.23E-04	2.01E-04	1.67E-04	2.01E-04	2.069803186	1.24431443	1.269513385	2.843236818	2.499926975	1.900643218	2.316891097	1.252338676	1.32E-11	1.32E-11	1.32E-11	1.32E-11	1.32E-11	1.32E-11	1.32E-11	1.32E-11
3OAS140	1.24E-20	3.31E-21	1.78E-16	8.11E-20	3.13E-16	9.01E-12	2.27E-19	4.58E-23	3.83E-04	2.95E-04	2.71E-04	3.44E-04	2.65E-04	2.48E-04	4.43E-04	2.60E-04	0.548998702	2.43938592	0	-4.92E-12	0.163755018	-1.61E-12	0.407064496	0.443043281	1.63E-11	1.63E-11	1.63E-11	1.63E-11	1.63E-11	1.63E-11	1.63E-11	1.63E-11
3OAS141	2.50E-20	9.98E-21	4.77E-16	2.53E-19	2.35E-16	1.06E-11	3.88E-19	1.59E-22	1.34E-04	1.89E-04	1.54E-04	2.78E-04	2.23E-04	2.01E-04	1.67E-04	2.01E-04	2.069803186	1.24431443	1.269513385	2.843236818	2.499926975	1.900643218	2.316891097	1.252338676	1.32E-11	1.32E-11	1.32E-11	1.32E-11	1.32E-11	1.32E-11	1.32E-11	1.32E-11
3OAS160	9.32E-20	1.68E-20	6.33E-16	4.34E-19	2.13E-16	9.29E-12	1.39E-18	1.48E-22	3.79E-11	2.14E-11	2.72E-11	2.99E-11	5.32E-11	5.76E-12	1.60E-10	1.26E-11	0	2.008661288	1.858894641	0	0	0	0.814128992	0	2.13E-11	2.13E-11	2.13E-11	2.13E-11	2.13E-11	2.13E-11	2.13E-11	2.13E-11
3OAS161	4.54E-20	1.45E-20	7.12E-16	2.92E-19	3.63E-16	1.33E-11	8.63E-19	1.86E-22	1.34E-04	1.89E-04	1.54E-04	2.78E-04	2.23E-04	2.01E-04	1.67E-04	2.01E-04	0.953953801	0.735426496	1.269513385	1.925815331	1.331061187	0.651054652	1.909826601	0.095056797	2.28E-11	2.28E-11	2.28E-11	2.28E-11	2.28E-11	2.28E-11	2.28E-11	2.28E-11
3OAS180	2.96E-21	1.70E-21	1.76E-16	4.77E-20	9.90E-17	7.50E-12	6.56E-20	4.21E-23	2.63E-11	1.61E-11	1.55E-11	1.86E-11	3.40E-11	3.20E-12	1.55E-10	7.05E-12	1.575358925	0.617481378	1.332205469	0.452977526	0.344358631	0.744465164	1.7161884	0.680320694	6.29E-12	6.29E-12	6.29E-12	6.29E-12	6.29E-12	6.29E-12	6.29E-12	6.29E-12
3OAS181	8.05E-21	4.18E-21	2.13E-16	1.02E-19	1.49E-16	8.15E-12	1.63E-19	7.86E-23	1.30E-11	6.48E-12	2.61E-11	2.35E-11	7.15E-11	5.51E-12	4.54E-12	1.40E-11	2.057802863	1.93851186	1.452453525	0.762658559	0.493105663	0.946844915	1.502762105	1.157281879	8.11E-12	8.11E-12	8.11E-12	8.11E-12	8.11E-12	8.11E-12	8.11E-12	8.11E-12
3OAS60	1.41E-20	6.74E-21	2.95E-16	1.43E-19	2.35E-16	7.25E-12	2.68E-19	1.53E-22	5.17E-04	4.84E-04	4.25E-04	6.21E-04	4.88E-04	4.49E-04	6.10E-04	4.61E-04	0	0.928059348	0	-7.38E-12	0	-2.43E-12	0	0	1.27E-11	1.27E-11	1.27E-11	1.27E-11	1.27E-11	1.27E-11	1.27E-11	1.27E-11
3OAS80	1.42E-20	6.48E-21	2.95E-16	1.47E-19	2.23E-16	6.64E-12	2.67E-19	1.53E-22	5.17E-04	4.84E-04	4.25E-04	6.21E-04	4.88E-04	4.49E-04	6.10E-04	4.61E-04	0	0.928059348	0	-7.38E-12	0	-2.43E-12	0	0	1.25E-11	1.25E-11	1.25E-11	1.25E-11	1.25E-11	1.25E-11	1.25E-11	1.25E-11
3OXCOAT	4.87E-20	8.17E-21	2.81E-15	3.27E-19	8.89E-16	4.60E-11	8.35E-19	2.39E-22	7.10E-13	4.35E-13	1.28E-12	1.03E-12	1.74E-12	3.76E-13	2.51E-13	7.76E-13	0	0	0	0	0	0	0	0	4.11E-11	4.11E-11	4.11E-11	4.11E-11	4.11E-11	4.11E-11	4.11E-11	4.11E-11
3PEPTabcpp	3.69E-20	6.74E-21	6.65E-14	2.40E-17	1.02E-14	1.40E-08	3.63E-19	1.33E-20	2.04E-12	3.90E-13	2.32E-12	1.05E-12	1.73E-12	5.86E-13	3.65E-13	1.35E-12	0	0	0	0	0	0	0	0	2.937596037	2.937596037	2.937596037	2.937596037	2.937596037	2.937596037	2.937596037	2.937596037
3PEPTtex	0	-13.10935008	-384.8783203	-988.8817201	-848.614942	2.59E-09	-366.8145259	-1038.090715	-1.48E-04	-4.16E-04	-2.15E-04	-4.27E-04	-3.74E-04	-4.94E-04	-1.82E-04	-2.99E-04	0	0	0	0	0	0	0	0	2.937596032	2.937596032	2.937596032	2.937596032	2.937596032	2.937596032	2.937596032	2.937596032
3UMPtex	-305.22015	-249.70335	0	0	0	-1.05E-09	-346.135	-394.6094	-1.28E-12	-5.59E-12	-4.53E-12	-4.98E-12	-1.15E-11	-3.13E-12	-5.49E-13	-7.08E-12	0	0	0	0	0	0	0	0	2.27E-10	2.27E-10	2.27E-10	2.27E-10	2.27E-10	2.27E-10	2.27E-10	2.27E-10
42A12BOOXpp	3.14E-19	1.83E-19	3.55E-15	2.85E-18	1.01E-15	4.42E-10	2.59E-17	2.11E-21	4.38E-13	2.77E-13	9.47E-13	6.88E-13	1.15E-12	2.22E-13	1.38E-13	5.01E-13	0	0	0	0	0	0	0	0	1.17E-10	1.17E-10	1.17E-10	1.17E-10	1.17E-10	1.17E-10	1.17E-10	1.17E-10
4HOXPACDtex	0	0	0	0	0	-4.07E-10	-2.91E-11	0	-4.38E-13	-2.77E-13	-9.47E-13	-6.88E-13	-1.15E-12	-2.22E-13	-1.38E-13	-5.01E-13	0	0	0	0	0	0	0	0	-1.10E-10	-1.10E-10	-1.10E-10	-1.10E-10	-1.10E-10	-1.10E-10	-1.10E-10	-1.10E-10
4HTHRS	0	0	0	0	0	0	0	0	0	0	0	0	0	0	0	0	0	0	0	0	0	0	0	0	0	0	0	0	0	0	0	0
4PCP	20.8669388	469.6295463	25.32312415	33.03346657	27.50026126	35.38343493	541.14255	33.15504267	1.06E-12	4.83E-13	1.78E-12	1.43E-12	2.49E-12	5.07E-13	3.32E-13	1.10E-12	0	0.126353927	0.597927477	0.26640689	0.207435483	0.699228188	0.695662499	0	3.44E-10	3.44E-10	3.44E-10	3.44E-10	3.44E-10	3.44E-10	3.44E-10	3.44E-10
4PCPpp	9.64E-18	13.10935008	384.8783203	988.8817201	848.614942	1.15E-08	366.8145259	1038.090715	1.48E-04	4.16E-04	2.15E-04	4.27E-04	3.74E-04	4.94E-04	1.82E-04	2.99E-04	0	0	0	0	0	0	0	0	4.40E-09	4.40E-09	4.40E-09	4.40E-09	4.40E-09	4.40E-09	4.40E-09	4.40E-09
4PEPTabcpp	41.73387759	507.6585351	50.6462483	66.06693315	55.00052251	70.76686982	599.2943962	66.31008534	2.40E-12	9.49E-13	3.84E-12	2.81E-12	4.94E-12	1.07E-12	7.06E-13	2.35E-12	0	0.01602494	0.187770561	0.328705973	0.401438328	0.285843077	0	0.286092298	1.03E-09	1.03E-09	1.03E-09	1.03E-09	1.03E-09	1.03E-09	1.03E-09	1.03E-09
4PEPTtex	41.73387759	520.7678852	435.5245686	1054.948653	903.6154645	70.76686983	966.1089221	1104.4008	1.48E-04	4.16E-04	2.15E-04	4.27E-04	3.74E-04	4.94E-04	1.82E-04	2.99E-04	0	0	0	0	0	0	0	0	5.43E-09	5.43E-09	5.43E-09	5.43E-09	5.43E-09	5.43E-09	5.43E-09	5.43E-09
5DGLCNR	370.8279	534.28375	306.749475	-1.46E-11	-740.406482	352.3160994	408.2576	61.89935	-0.001437766	-0.001177299	-0.00124442	-0.001654204	-0.001245756	-0.001257277	-0.001510409	-0.00138506	0	0	0	-84.12156193	-1.182699244	0	0	0	-839.676934	-839.676934	-839.676934	-839.676934	-839.676934	-839.676934	-839.676934	-839.676934
5DGLCNt2rpp	714.4684	891.19345	712.73525	18412.1	-490.797582	910.9318	702.9952	900.10225	-8.23E-04	-5.07E-04	-6.95E-04	-5.45E-04	-6.30E-04	-6.14E-04	-8.36E-04	-7.77E-04	0	0	0	-28.18287483	-1.111416592	0	0	0	-462.9095368	-462.9095368	-462.9095368	-462.9095368	-462.9095368	-462.9095368	-462.9095368	-462.9095368
5DGLCNtex	714.4684	891.19345	712.73525	18412.1	-490.797582	910.9318	702.9952	900.10225	-8.23E-04	-5.07E-04	-6.95E-04	-5.45E-04	-6.30E-04	-6.14E-04	-8.36E-04	-7.77E-04	0	0	0	-28.18287483	-1.111416592	0	0	0	-462.9095368	-462.9095368	-462.9095368	-462.9095368	-462.9095368	-462.9095368	-462.9095368	-462.9095368
5DOAN	1.15E-20	5.01E-21	2.41E-16	8.77E-20	2.28E-16	6.54E-12	2.57E-19	4.90E-23	4.33E-13	2.23E-13	8.04E-13	5.64E-13	9.13E-13	1.75E-13	1.49E-13	4.00E-13	0	0	0	0	0	0	0	0	4.38E-12	4.38E-12	4.38E-12	4.38E-12	4.38E-12	4.38E-12	4.38E-12	4.38E-12
5MTRtex	0	0	0	0	0	-2.91E-11	-2.91E-11	0	-2.80E-12	-2.97E-12	-7.27E-12	-4.87E-12	-8.37E-12	-1.14E-12	-1.09E-12	-2.88E-12	0	0	0	0	0	0	0	0	2.39E-12	2.39E-12	2.39E-12	2.39E-12	2.39E-12	2.39E-12	2.39E-12	2.39E-12
5MTRtpp	5.49E-21	2.47E-21	1.18E-16	3.29E-20	8.68E-17	8.99E-12	1.28E-19	2.10E-23	2.80E-12	2.97E-12	7.27E-12	4.87E-12	8.37E-12	1.14E-12	1.09E-12	2.88E-12	0	0	0	0	0	0	0	0	4.93E-12	4.93E-12	4.93E-12	4.93E-12	4.93E-12	4.93E-12	4.93E-12	4.93E-12
A5PISO	9.09E-13	0	0	0	0	1.82E-11	-1.82E-12	0	1.53E-04	1.18E-04	1.08E-04	1.37E-04	1.06E-04	9.92E-05	1.77E-04	1.04E-04	0	1.534398623	0	-2.46E-12	0.081877509	-1.21E-12	0	0	8.53E-12	8.53E-12	8.53E-12	8.53E-12	8.53E-12	8.53E-12	8.53E-12	8.53E-12
AACPS1	3.51E-20	1.19E-20	7.13E-16	1.70E-19	6.84E-16	2.65E-11	8.56E-19	1.24E-22	1.33E-12	5.75E-13	5.82E-12	6.57E-12	4.28E-12	1.24E-12	3.92E-13	2.37E-12	0.478007173	4.173056114	2.154437583	0.664292338	1.459549642	1.522156759	0.407064496	0.469892463	2.31E-11	2.31E-11	2.31E-11	2.31E-11	2.31E-11	2.31E-11	2.31E-11	2.31E-11
AACPS2	4.65E-20	1.73E-20	8.53E-16	2.44E-19	6.27E-16	2.54E-11	1.08E-18	1.90E-22	1.05E-12	4.67E-13	4.00E-12	5.52E-12	2.82E-12	7.95E-13	3.45E-13	1.53E-12	0.478007173	1.44158756	0.526689172	0.662097609	0.52052462	0.57001665	0.407064496	0.469892463	2.60E-11	2.60E-11	2.60E-11	2.60E-11	2.60E-11	2.60E-11	2.60E-11	2.60E-11
AACPS3	191.6802695	174.6640199	232.6140556	303.4399937	252.6128792	325.0264165	267.0866501	304.5567717	1.09E-12	4.97E-13	5.34E-12	6.10E-12	3.20E-12	1.16E-12	3.32E-13	2.19E-12	1.575358925	1.006319916	0.526689172	1.55866827	1.762969519	2.174939851	0.902059408	0.768561704	13.49213715	13.49213715	13.49213715	13.49213715	13.49213715	13.49213715	13.49213715	13.49213715
AACPS4	225.922835	205.8667313	274.1692039	357.6477839	297.7407011	383.0904957	314.8001269	358.9640679	7.55E-13	3.37E-13	2.56E-12	3.14E-12	1.91E-12	5.43E-13	2.45E-13	9.99E-13	1.103849062	3.153560858	0.526689172	0.494398566	0.52052462	1.968079836	0.407064496	1.062225082	15.90242899	15.90242899	15.90242899	15.90242899	15.90242899	15.90242899	15.90242899	15.90242899
AACPS5	2.63E-20	1.05E-20	5.13E-16	1.46E-19	3.85E-16	2.32E-11	6.31E-19	1.11E-22	8.90E-13	3.90E-13	3.51E-12	4.59E-12	2.11E-12	7.47E-13	2.81E-13	1.27E-12	0.478007173	0.458987966	0.526689172	0.662097609	0.871355791	0.564721456	0.407064496	0.469892463	1.63E-11	1.63E-11	1.63E-11	1.63E-11	1.63E-11	1.63E-11	1.63E-11	1.63E-11
AACPS6	2.46E-20	1.00E-20	5.27E-16	1.51E-19	3.89E-16	2.95E-11	6.06E-19	1.19E-22	7.61E-13	3.45E-13	4.42E-12	4.99E-12	2.30E-12	9.49E-13	2.26E-13	1.73E-12	0.478007173	1.49879296	0.526689172	0.652713218	0.601381961	0.927824409	0.407064496	0.680320693	1.75E-11	1.75E-11	1.75E-11	1.75E-11	1.75E-11	1.75E-11	1.75E-11	1.75E-11
AACPS7	3.15E-20	1.15E-20	5.78E-16	1.43E-19	6.04E-16	2.14E-11	7.71E-19	1.07E-22	1.47E-12	6.58E-13	5.84E-12	6.84E-12	4.03E-12	1.25E-12	4.49E-13	2.43E-12	0.478007173	3.665065474	0.526689172	0.41714271	0.629909744	0.623938345	0.407064496	0.469892463	2.12E-11	2.12E-11	2.12E-11	2.12E-11	2.12E-11	2.12E-11	2.12E-11	2.12E-11
AACPS8	9.52E-21	4.30E-21	2.16E-16	6.95E-20	2.14E-16	1.06E-11	2.14E-19	5.50E-23	9.81E-13	4.12E-13	1.89E-12	1.34E-12	2.01E-12	5.20E-13	3.17E-13	1.03E-12	0.478007173	0.316255082	0.359939654	0.469667986	0.52052462	0.564721456	0	0.469892463	9.72E-12	9.72E-12	9.72E-12	9.72E-12	9.72E-12	9.72E-12	9.72E-12	9.72E-12
AACPS9	9.82E-21	4.60E-21	2.12E-16	6.94E-20	2.01E-16	1.14E-11	2.23E-19	5.95E-23	1.01E-12	4.28E-13	1.90E-12	1.35E-12	2.02E-12	5.09E-13	3.26E-13	1.02E-12	2.069803186	0.316255082	1.269513385	2.843236818	2.499926975	1.900643219	2.316891097	1.252338676	9.38E-12	9.38E-12	9.38E-12	9.38E-12	9.38E-12	9.38E-12	9.38E-12	9.38E-12
AACTOOR	1.78E-19	1.90E-19	9.98E-15	1.59E-18	3.07E-15	9.45E-11	1.84E-18	2.83E-22	4.31E-13	3.88E-13	1.11E-12	1.07E-12	1.46E-12	2.22E-13	1.56E-13	5.99E-13	2.452534381	1.791586927	0	2.282348263	0	0	2.941678407	0	1.29E-11	1.29E-11	1.29E-11	1.29E-11	1.29E-11	1.29E-11	1.29E-11	1.29E-11
AADDGT	6.85E-21	3.34E-21	2.08E-16	4.78E-20	1.13E-16	2.20E-11	1.48E-19	6.10E-23	6.63E-12	1.07E-12	6.21E-12	2.73E-12	5.54E-12	2.22E-12	1.31E-12	3.63E-12	0	0.142613268	0	0	0	-1.61E-12	0	0	2.44E-11	2.44E-11	2.44E-11	2.44E-11	2.44E-11	2.44E-11	2.44E-11	2.44E-11
AAMYL	96.02388158	87.53238421	199.8778526	171.9738	241.83005	6.17E-12	144.1590684	1.11E-22	4.70E-13	3.91E-13	1.04E-12	1.38E-11	1.97E-12	1.62E-13	2.01E-13	5.46E-13	0	0	0	0	0	0	0	0	3.79E-12	3.79E-12	3.79E-12	3.79E-12	3.79E-12	3.79E-12	3.79E-12	3.79E-12
AAMYLpp	27.43539474	25.00925263	57.10795789	1.45E-05	69.0943	8.91E-12	41.18830526	8.84E-23	3.66E-13	3.03E-13	7.96E-13	6.11E-12	1.46E-12	1.26E-13	1.57E-13	4.27E-13	0	0	0	0	0	0	0	0	4.56E-12	4.56E-12	4.56E-12	4.56E-12	4.56E-12	4.56E-12	4.56E-12	4.56E-12
AB6PGH	0	0	0	0	0	0	0	0	0	0	0	0	0	0	0	0	0	0	0	0	0	0	0	0	0	0	0	0	0	0	0	0
ABTA	1.28E-20	5.46E-21	2.04E-15	7.46E-20	3.35E-16	9.97E-12	7.21E-19	4.81E-23	1.94E-12	1.62E-12	2.71E-12	4.61E-05	8.76E-12	8.55E-13	3.19E-12	1.71E-12	11.86536518	2.531296142	8.194666885	4.044203638	3.900090385	5.244547385	2.712161319	2.696551047	4.68E-10	4.68E-10	4.68E-10	4.68E-10	4.68E-10	4.68E-10	4.68E-10	4.68E-10
ABUTD	7.64E-20	5.56E-21	2.97E-15	61.55202709	886.11515	5.57E-11	2.32E-19	1.96E-22	3.62E-12	2.42E-12	1.09E-11	1.21E-11	2.10E-11	4.59E-12	1.28E-12	8.22E-12	0.026995091	1.146436953	2.872101598	1.068202366	1.033152274	1.852013001	1.282593031	0.952642024	3.05E-10	3.05E-10	3.05E-10	3.05E-10	3.05E-10	3.05E-10	3.05E-10	3.05E-10
ABUTt2pp	807.605	3.57E-20	1475.14	880.04625	849.02245	1959.209	678.11335	980.8685	8.48E-04	3.73E-04	7.94E-04	4.11E-04	3.90E-04	8.42E-04	6.55E-04	6.48E-04	7.474551518	0.420923204	1.501759177	1.184687111	1.477724392	1.352857858	0.58812442	0.523290763	243.5273146	243.5273146	243.5273146	243.5273146	243.5273146	243.5273146	243.5273146	243.5273146
ABUTtex	-2180.90615	-419.1133	0	-1264.57075	-886.11515	-574.2425	-2.91E-11	-352.321	-2.93E-12	-1.51E-12	-1.07E-11	4.61E-05	-1.54E-11	-4.36E-12	1.52E-12	-7.90E-12	0	0	0	0	0	0	0	0	1.58E-10	1.58E-10	1.58E-10	1.58E-10	1.58E-10	1.58E-10	1.58E-10	1.58E-10
ACACCT	17.815875	6.5035895	12.541475	10.942439	10.868225	20.46926	22.18868	13.45375	1.69E-04	5.45E-13	6.92E-12	8.49E-13	1.67E-12	2.23E-12	9.40E-13	1.76E-12	0	0	0	0	0	0	0	0	3.59E-12	3.59E-12	3.59E-12	3.59E-12	3.59E-12	3.59E-12	3.59E-12	3.59E-12
ACACT1r	399.7872295	374.0271617	494.2417846	668.3608051	539.4853553	720.1329773	559.698097	663.5208396	-2.27E-04	1.35E-04	2.85E-05	3.31E-04	2.28E-04	1.03E-04	-6.98E-06	1.25E-04	3.829818129	2.140737898	3.562954126	3.859466695	2.509940246	2.413688018	4.109446136	1.84200936	29.39456614	29.39456614	29.39456614	29.39456614	29.39456614	29.39456614	29.39456614	29.39456614
ACACT2r	417.6031045	380.5307512	506.7832596	679.3032441	550.3535803	740.6022373	581.886777	676.9745896	-5.78E-05	1.35E-04	2.85E-05	3.31E-04	2.28E-04	1.03E-04	-6.98E-06	1.25E-04	3.829818129	2.140737898	3.562954126	3.859466695	2.509940246	2.413688018	4.109446136	1.84200936	29.39456614	29.39456614	29.39456614	29.39456614	29.39456614	29.39456614	29.39456614	29.39456614
ACACT3r	417.6031045	380.5307512	506.7832596	661.0877776	550.3535803	708.1169123	581.886777	663.5208396	-5.78E-05	-1.30E-04	-1.00E-04	-2.09E-04	-1.70E-04	-1.51E-04	-7.85E-05	-1.49E-04	0	2.140737898	0	0	0.245632526	0	0	0	29.39456614	29.39456614	29.39456614	29.39456614	29.39456614	29.39456614	29.39456614	29.39456614
ACACT4r	417.6031045	380.5307512	506.7832596	661.0877776	550.3535803	708.1169123	581.886777	663.5208396	-5.78E-05	-1.30E-04	-1.00E-04	-2.09E-04	-1.70E-04	-1.51E-04	-7.85E-05	-1.49E-04	-2.069803186	1.824482816	-1.269513385	-2.843236818	-2.254294449	-1.900643219	-2.316891097	-1.252338676	29.39456614	29.39456614	29.39456614	29.39456614	29.39456614	29.39456614	29.39456614	29.39456614
ACACT5r	417.6031045	380.5307512	506.7832596	661.0877776	550.3535803	708.1169123	581.886777	663.5208396	-5.78E-05	-1.30E-04	-1.00E-04	-2.09E-04	-1.70E-04	-1.51E-04	-7.85E-05	-1.49E-04	-2.547810359	1.508227734	-1.629453039	-3.312904804	-2.774819069	-2.465364675	-2.316891097	-1.722231139	29.39456614	29.39456614	29.39456614	29.39456614	29.39456614	29.39456614	29.39456614	29.39456614
ACACT6r	417.6031045	380.5307512	506.7832596	661.0877776	550.3535803	708.1169123	581.886777	663.5208396	-5.78E-05	-1.30E-04	-1.00E-04	-2.09E-04	-1.70E-04	-1.51E-04	-7.85E-05	-1.49E-04	-2.618801888	-1.126369312	-1.269513385	-2.843236818	-2.458988221	-1.900643218	-2.723955593	-1.695381957	29.39456614	29.39456614	29.39456614	29.39456614	29.39456614	29.39456614	29.39456614	29.39456614
ACACT7r	417.6031045	380.5307512	506.7832596	661.0877776	550.3535803	708.1169123	581.886777	663.5208396	-5.78E-05	-1.30E-04	-1.00E-04	-2.09E-04	-1.70E-04	-1.51E-04	-7.85E-05	-1.49E-04	-0.953953801	-2.744087784	-3.128408026	-1.925815331	-1.331061187	-0.651054652	-2.723955593	-0.095056797	29.39456614	29.39456614	29.39456614	29.39456614	29.39456614	29.39456614	29.39456614	29.39456614
ACACT8r	0	-9.09E-13	6.37E-12	1.59E-12	-9.09E-13	-1.91E-11	-4.55E-13	1.09E-11	3.96E-11	2.27E-11	4.20E-11	4.24E-11	1.06E-10	8.82E-12	1.60E-10	2.13E-11	3.633161788	2.555993238	2.784658994	1.215636085	0.837464294	1.691310079	3.218950505	1.837602572	1.32E-11	1.32E-11	1.32E-11	1.32E-11	1.32E-11	1.32E-11	1.32E-11	1.32E-11
ACACt2pp	17.815875	6.5035895	12.541475	10.942439	10.868225	20.46926	22.18868	13.45375	1.69E-04	5.45E-13	6.92E-12	8.49E-13	1.67E-12	2.23E-12	9.40E-13	1.76E-12	0	0	0	0	0	0	0	0	3.64E-12	3.64E-12	3.64E-12	3.64E-12	3.64E-12	3.64E-12	3.64E-12	3.64E-12
ACACtex	17.815875	6.5035895	12.541475	10.942439	10.868225	20.46926	22.18868	13.45375	1.69E-04	5.45E-13	6.92E-12	8.49E-13	1.67E-12	2.23E-12	9.40E-13	1.76E-12	0	0	0	0	0	0	0	0	3.64E-12	3.64E-12	3.64E-12	3.64E-12	3.64E-12	3.64E-12	3.64E-12	3.64E-12
ACALD	2249.8699	8185.98867	4782.000781	5687.4175	3409.147905	7632.925	2649.5115	4471.354	0.002943807	0.002908645	0.003133808	0.002120534	0.003709881	0.003605213	0.002955781	0.00300317	3.390680236	8.410561539	-3.877789518	3.220565755	4.106514227	4.372076582	2.388976603	3.872001656	1000	1000	1000	1000	1000	1000	1000	1000
ACALDtex	6924.750111	14820.54147	10315.55346	10191.58221	9376.959996	15694.75227	7878.812173	10394.88132	3.39E-04	-1.26E-05	1.61E-04	-5.96E-04	-7.19E-04	2.15E-04	5.78E-05	7.92E-05	0	0	0	0	0	0	0	0	408.345633	408.345633	408.345633	408.345633	408.345633	408.345633	408.345633	408.345633
ACALDtpp	6924.750111	14820.54147	10315.55346	10191.58221	9376.959996	15694.75227	7878.812173	10394.88132	3.39E-04	-1.26E-05	1.61E-04	-5.96E-04	-7.19E-04	2.15E-04	5.78E-05	7.92E-05	0	0	0	0	0	0	0	0	408.345633	408.345633	408.345633	408.345633	408.345633	408.345633	408.345633	408.345633
ACANTHAT	0	0	0	0	0	0	0	0	0	0	0	0	0	0	0	0	0	0	0	0	0	0	0	0	0	0	0	0	0	0	0	0
ACBIPGT	0	0	0	0	0	0	0	0	0	0	0	0	0	0	0	0	0	0	0	0	0	0	0	0	0	0	0	0	0	0	0	0
ACCOAC	2.20E-20	1.77E-20	1.69E-15	3.65E-20	2.69E-14	1.99E-11	2.91E-18	2.01E-23	0.003238627	0.003092921	0.002704713	0.00400375	0.003151857	0.002891952	0.00382819	0.002969458	11.82353102	14.57284336	10.08154683	12.14082986	16.81241813	13.37714222	13.30064389	17.77941674	1.33E-10	1.33E-10	1.33E-10	1.33E-10	1.33E-10	1.33E-10	1.33E-10	1.33E-10
ACCOAL	4.60E-06	2.86E-06	5.37E-04	2.60E-05	2.19E-04	0.245734184	3.27E-05	4.33E-07	0.003753202	0.001406561	0.002091039	0.001262818	5.98E-04	0.002383899	0.003026153	0.003208274	3.481322556	5.63258418	3.499529944	2.090414444	1.09465176	7.936781171	9.31191164	4.074720039	0.028251201	0.028251201	0.028251201	0.028251201	0.028251201	0.028251201	0.028251201	0.028251201
ACGAL1PPpp	5.44E-18	8.35E-18	6.87E-14	3.79E-16	1.06E-13	8.54E-10	3.58E-15	3.28E-19	2.58E-12	1.55E-12	4.96E-12	3.18E-12	5.37E-12	1.22E-12	6.48E-13	3.00E-12	0	0	0	0	0	0	0	0	6.81E-10	6.81E-10	6.81E-10	6.81E-10	6.81E-10	6.81E-10	6.81E-10	6.81E-10
ACGAL1Ptex	-978.8805903	-474.4071828	0	0	0	-2.04E-10	-1033.5454	-726.8228691	1.31E-12	8.15E-13	2.55E-12	1.54E-12	2.42E-12	6.43E-13	2.40E-13	1.16E-12	0	0	0	0	0	0	0	0	4.22E-10	4.22E-10	4.22E-10	4.22E-10	4.22E-10	4.22E-10	4.22E-10	4.22E-10
ACGALtex	0	0	0	0	0	-8.44E-10	-2.91E-11	0	-2.58E-12	-1.55E-12	-4.96E-12	-3.18E-12	-5.37E-12	-1.22E-12	-6.48E-13	-3.00E-12	0	0	0	0	0	0	0	0	-6.73E-10	-6.73E-10	-6.73E-10	-6.73E-10	-6.73E-10	-6.73E-10	-6.73E-10	-6.73E-10
ACGAM1PPpp	7.05E-18	1.27E-17	1.11E-13	212.505021	286.1030405	8.66E-10	87.24367207	152.4230615	2.58E-12	1.55E-12	4.97E-12	3.18E-12	5.50E-12	1.22E-12	6.48E-13	3.00E-12	0	0	0	0	0	0	0	0	6.81E-10	6.81E-10	6.81E-10	6.81E-10	6.81E-10	6.81E-10	6.81E-10	6.81E-10
ACGAM1Ptex	-978.8805903	-474.4071828	0	212.505021	286.1030405	-1.75E-10	-946.3017279	-635.3690322	1.31E-12	8.15E-13	2.56E-12	1.54E-12	2.54E-12	6.43E-13	2.40E-13	1.16E-12	0	0	0	0	0	0	0	0	4.23E-10	4.23E-10	4.23E-10	4.23E-10	4.23E-10	4.23E-10	4.23E-10	4.23E-10
ACGAMK	1.82E-17	4.98E-20	1.32E-15	6.84E-19	3.48E-14	9.13E-12	1.62E-18	1.07E-22	1.17E-12	5.78E-13	2.15E-12	1.71E-12	2.46E-12	5.86E-13	4.00E-13	1.30E-12	0.715109999	1.29505105	1.161599501	1.161910056	1.321800435	1.974459666	0.722130521	1.213086722	3.92E-12	3.92E-12	3.92E-12	3.92E-12	3.92E-12	3.92E-12	3.92E-12	3.92E-12
ACGAMT	6.85E-21	3.34E-21	2.08E-16	4.78E-20	1.13E-16	2.20E-11	1.48E-19	6.10E-23	6.63E-12	1.07E-12	6.21E-12	2.73E-12	5.54E-12	2.22E-12	1.31E-12	3.63E-12	0	0.142613268	0	0	0	-1.61E-12	0	0	2.44E-11	2.44E-11	2.44E-11	2.44E-11	2.44E-11	2.44E-11	2.44E-11	2.44E-11
ACGAptspp	409.618923	223.5089187	582.225324	836.3692313	1024.602185	352.108441	510.3174734	614.827658	1.88E-13	7.67E-14	3.17E-13	2.15E-13	3.25E-13	7.99E-14	6.22E-14	1.98E-13	0	0	0	0	0	0	0	0	1.98E-12	1.98E-12	1.98E-12	1.98E-12	1.98E-12	1.98E-12	1.98E-12	1.98E-12
ACGAtex	409.618923	223.5089187	582.225324	623.8642103	738.4991445	352.108441	423.0738014	462.4045965	-2.40E-12	-1.47E-12	-4.66E-12	-2.96E-12	-5.18E-12	-1.14E-12	-5.85E-13	-2.80E-12	0	0	0	0	0	0	0	0	-6.76E-10	-6.76E-10	-6.76E-10	-6.76E-10	-6.76E-10	-6.76E-10	-6.76E-10	-6.76E-10
ACGK	1.46E-20	1.52E-20	2.81E-15	8.88E-20	4.22E-16	2.84E-11	2.26E-19	6.40E-23	1.14E-12	6.78E-13	2.60E-12	1.55E-12	2.91E-12	4.80E-13	3.76E-13	1.21E-12	0.026995091	3.331513242	3.163309166	3.238810386	2.57241095	2.219311794	1.576020806	1.164418905	5.72E-12	5.72E-12	5.72E-12	5.72E-12	5.72E-12	5.72E-12	5.72E-12	5.72E-12
ACGS	1.46E-20	1.52E-20	2.81E-15	8.88E-20	4.22E-16	2.84E-11	2.26E-19	6.40E-23	1.14E-12	6.78E-13	2.60E-12	1.55E-12	2.91E-12	4.80E-13	3.76E-13	1.21E-12	0.026995091	3.331513242	3.163309166	3.238810386	2.57241095	2.219311794	1.576020806	1.164418905	5.72E-12	5.72E-12	5.72E-12	5.72E-12	5.72E-12	5.72E-12	5.72E-12	5.72E-12
ACHBS	2025.65699	1615.82255	1.92E-14	3855.270767	6.46E-12	2190.696029	3108.988479	2397.860471	8.51E-13	5.69E-13	2.41E-12	1.16E-12	2.16E-12	4.77E-13	2.44E-13	1.11E-12	0	0	0	0	0	0	0	0	1.37E-11	1.37E-11	1.37E-11	1.37E-11	1.37E-11	1.37E-11	1.37E-11	1.37E-11
ACKr	-15651.12455	-6779.29685	-7880.0774	-17095.03795	-8645.56035	-7869.4705	-26854.0299	-9276.637	8.18E-04	0.001230377	0.00113837	0.001174689	0.001208605	4.41E-04	8.22E-04	6.63E-04	27.09083988	4.623613588	-3.680046082	5.501112338	4.117378685	-3.639633824	-42.98288633	-17.69037023	-1000	-1000	-1000	-1000	-1000	-1000	-1000	-1000
ACLS	2596.643	2558.350363	1973.629641	5268.146372	1578.661773	3818.833529	4289.547924	3939.900099	1.47E-12	1.63E-12	6.79E-11	1.99E-12	1.10E-11	2.70E-12	3.44E-13	5.00E-12	0	2.217990433	0.983972756	7.798269117	2.445180259	0	2.227733681	0	1.46E-11	1.46E-11	1.46E-11	1.46E-11	1.46E-11	1.46E-11	1.46E-11	1.46E-11
ACM6PH	1.07E-19	194.6878	127.2613846	5.81E-19	2.97E-15	410.3533	1.42E-18	494.0638	0.003539482	0.003473553	0.003575865	0.003495931	0.003465338	0.003095696	0.003422491	0.003430089	0.715109999	1.29505105	1.161599501	1.161910056	1.321800435	1.974459666	0.722130521	1.213086722	6.85E-12	6.85E-12	6.85E-12	6.85E-12	6.85E-12	6.85E-12	6.85E-12	6.85E-12
ACMAMUT	6.85E-21	3.34E-21	2.08E-16	4.78E-20	1.13E-16	2.20E-11	1.48E-19	6.10E-23	6.63E-12	1.07E-12	6.21E-12	2.73E-12	5.54E-12	2.22E-12	1.31E-12	3.63E-12	0	0.142613268	0	0	0	-1.61E-12	0	0	2.44E-11	2.44E-11	2.44E-11	2.44E-11	2.44E-11	2.44E-11	2.44E-11	2.44E-11
ACMANAptspp	307.2141922	167.631689	436.668993	377.82235	311.6444	264.0813308	339.116269	384.9092127	1.91E-13	8.20E-14	3.38E-13	2.23E-13	3.41E-13	8.57E-14	6.27E-14	2.04E-13	0	0	0	0	0	0	0	0	1.98E-12	1.98E-12	1.98E-12	1.98E-12	1.98E-12	1.98E-12	1.98E-12	1.98E-12
ACMANAtex	307.2141922	167.631689	436.668993	377.82235	311.6444	264.0813308	339.116269	384.9092127	1.91E-13	8.20E-14	3.38E-13	2.23E-13	3.41E-13	8.57E-14	6.27E-14	2.04E-13	0	0	0	0	0	0	0	0	2.05E-12	2.05E-12	2.05E-12	2.05E-12	2.05E-12	2.05E-12	2.05E-12	2.05E-12
ACMUMptspp	5.36E-20	194.6878	127.2613846	3.70E-19	1.62E-15	410.3533	8.98E-19	494.0638	0.003539482	0.003473553	0.003575865	0.003495931	0.003465338	0.003095696	0.003422491	0.003430089	0	0	0	0	0	0	0	0	6.16E-12	6.16E-12	6.16E-12	6.16E-12	6.16E-12	6.16E-12	6.16E-12	6.16E-12
ACMUMtex	5.36E-20	194.6878	127.2613846	3.70E-19	1.62E-15	410.3533	8.98E-19	494.0638	0.003539482	0.003473553	0.003575865	0.003495931	0.003465338	0.003095696	0.003422491	0.003430089	0	0	0	0	0	0	0	0	6.16E-12	6.16E-12	6.16E-12	6.16E-12	6.16E-12	6.16E-12	6.16E-12	6.16E-12
ACNAMt2pp	4.06E-18	3.22E-20	7.40E-16	5.26E-19	2.48E-15	1.44E-11	1.22E-18	4.23E-23	4.68E-13	2.24E-13	8.32E-13	6.57E-13	9.34E-13	2.06E-13	1.59E-13	4.70E-13	0	0	0	0	0	0	0	0	6.42E-12	6.42E-12	6.42E-12	6.42E-12	6.42E-12	6.42E-12	6.42E-12	6.42E-12
ACNAMtex	2.91E-11	0	0	-2.91E-11	0	0	0	0	4.68E-13	2.24E-13	8.32E-13	6.57E-13	9.34E-13	2.06E-13	1.59E-13	4.70E-13	0	0	0	0	0	0	0	0	6.48E-12	6.48E-12	6.48E-12	6.48E-12	6.48E-12	6.48E-12	6.48E-12	6.48E-12
ACNML	4.06E-18	3.22E-20	7.40E-16	5.26E-19	2.48E-15	1.44E-11	1.22E-18	4.23E-23	4.68E-13	2.24E-13	8.32E-13	6.57E-13	9.34E-13	2.06E-13	1.59E-13	4.70E-13	0	0	0	0	0	0	0	0	6.42E-12	6.42E-12	6.42E-12	6.42E-12	6.42E-12	6.42E-12	6.42E-12	6.42E-12
ACOAD1f	-417.6031045	-380.5307512	-506.7832596	-679.3032441	-550.3535803	-740.6022373	-581.886777	-676.9745896	5.78E-05	-1.35E-04	-2.85E-05	-3.31E-04	-2.28E-04	-1.03E-04	6.98E-06	-1.25E-04	-3.829818129	-2.140737898	-3.562954126	-3.859466695	-2.509940246	-2.413688018	-4.109446136	-1.84200936	-29.39456614	-29.39456614	-29.39456614	-29.39456614	-29.39456614	-29.39456614	-29.39456614	-29.39456614
ACOAD2f	-417.6031045	-380.5307512	-506.7832596	-679.3032441	-550.3535803	-740.6022373	-581.886777	-676.9745896	5.78E-05	-1.35E-04	-2.85E-05	-3.31E-04	-2.28E-04	-1.03E-04	6.98E-06	-1.25E-04	-3.829818129	-2.140737898	-3.562954126	-3.859466695	-2.509940246	-2.413688018	-4.109446136	-1.84200936	-29.39456614	-29.39456614	-29.39456614	-29.39456614	-29.39456614	-29.39456614	-29.39456614	-29.39456614
ACOAD3f	-417.6031045	-380.5307512	-506.7832596	-661.0877776	-550.3535803	-708.1169123	-581.886777	-663.5208396	5.78E-05	1.30E-04	1.00E-04	2.09E-04	1.70E-04	1.51E-04	7.85E-05	1.49E-04	0	-2.140737898	0	0	-0.245632526	0	0	0	-29.39456614	-29.39456614	-29.39456614	-29.39456614	-29.39456614	-29.39456614	-29.39456614	-29.39456614
ACOAD4f	-417.6031045	-380.5307512	-506.7832596	-661.0877776	-550.3535803	-708.1169123	-581.886777	-663.5208396	5.78E-05	1.30E-04	1.00E-04	2.09E-04	1.70E-04	1.51E-04	7.85E-05	1.49E-04	2.069803186	-1.824482816	1.269513385	2.843236818	2.254294449	1.900643219	2.316891097	1.252338676	-29.39456614	-29.39456614	-29.39456614	-29.39456614	-29.39456614	-29.39456614	-29.39456614	-29.39456614
ACOAD5f	-417.6031045	-380.5307512	-506.7832596	-661.0877776	-550.3535803	-708.1169123	-581.886777	-663.5208396	5.78E-05	1.30E-04	1.00E-04	2.09E-04	1.70E-04	1.51E-04	7.85E-05	1.49E-04	2.547810359	-1.508227734	1.629453039	3.312904804	2.774819069	2.465364675	2.316891097	1.722231139	-29.39456614	-29.39456614	-29.39456614	-29.39456614	-29.39456614	-29.39456614	-29.39456614	-29.39456614
ACOAD6f	-417.6031045	-380.5307512	-506.7832596	-661.0877776	-550.3535803	-708.1169123	-581.886777	-663.5208396	5.78E-05	1.30E-04	1.00E-04	2.09E-04	1.70E-04	1.51E-04	7.85E-05	1.49E-04	1.502952503	0.617481378	1.269513385	1.925815331	1.290122433	0.651054652	2.316891097	0.538100078	-29.39456614	-29.39456614	-29.39456614	-29.39456614	-29.39456614	-29.39456614	-29.39456614	-29.39456614
ACOAD7f	-191.6802695	-174.6640199	-232.6140556	-303.4399937	-252.6128792	-325.0264165	-267.0866501	-304.5567717	5.13E-11	2.81E-11	5.39E-11	5.38E-11	1.25E-10	1.14E-11	1.65E-10	2.70E-11	2.057802863	3.947173148	3.311348166	0.762658559	0.493105663	0.946844915	2.316891097	1.157281879	-13.49213715	-13.49213715	-13.49213715	-13.49213715	-13.49213715	-13.49213715	-13.49213715	-13.49213715
ACOAD8f	2.27E-13	-1.14E-13	-3.41E-12	0	1.14E-13	-2.32E-11	4.55E-13	-1.71E-12	2.65E-11	1.62E-11	1.57E-11	1.88E-11	3.42E-11	3.26E-12	1.55E-10	7.20E-12	1.575358925	0.617481378	1.332205469	0.452977526	0.344358631	0.744465164	1.7161884	0.680320693	5.23E-12	5.23E-12	5.23E-12	5.23E-12	5.23E-12	5.23E-12	5.23E-12	5.23E-12
ACOATA	0	0	0	0	3.64E-12	7.28E-12	0	-3.64E-12	5.17E-04	4.84E-04	4.25E-04	6.21E-04	4.88E-04	4.49E-04	6.10E-04	4.61E-04	0	0.928059348	0	-7.38E-12	-6.459832085	-4.768126378	0	-11.1768056	7.73E-12	7.73E-12	7.73E-12	7.73E-12	7.73E-12	7.73E-12	7.73E-12	7.73E-12
ACODA	3.08E-20	2.00E-20	2.71E-15	1.67E-19	3.92E-16	2.83E-11	3.90E-19	1.22E-22	4.28E-13	2.40E-13	8.55E-13	5.69E-13	9.53E-13	1.83E-13	1.36E-13	4.25E-13	0.026995091	2.443798905	3.163309166	1.639507796	1.881885059	2.219311794	1.576020806	1.164418905	3.75E-12	3.75E-12	3.75E-12	3.75E-12	3.75E-12	3.75E-12	3.75E-12	3.75E-12
ACOLIPAabctex	2.10E-21	9.52E-22	4.93E-17	1.66E-20	3.02E-17	2.21E-11	4.57E-20	2.04E-23	9.59E-13	3.56E-13	1.52E-12	7.57E-13	1.32E-12	6.11E-13	2.77E-13	8.16E-13	0	0.080764438	0	0	0	0	0	0	8.17E-12	8.17E-12	8.17E-12	8.17E-12	8.17E-12	8.17E-12	8.17E-12	8.17E-12
ACONIs	0	0	0	0	0	0	0	0	5.51E-21	-2.12E-22	2.12E-22	5.29E-22	2.12E-22	0	4.24E-22	4.13E-21	0	0	0	0	0	0	0	0	0	0	0	0	0	0	0	0
ACONMT	0	0	0	0	0	0	0	0	0	0	0	0	0	0	0	0	0	0	0	0	0	0	0	0	0	0	0	0	0	0	0	0
ACONTa	202.0934472	97.2947	3.05336	11488.971	264.8438283	4196.006346	426.94091	9440.297531	0.003815372	0.002219579	0.002795134	6.38E-04	0.001140886	0.002848147	0.002681449	0.003136204	39.18125931	9.271650504	20.8331008	15.67960018	18.02561241	8.375699839	40.14820606	16.33853379	-701.0928629	-701.0928629	-701.0928629	-701.0928629	-701.0928629	-701.0928629	-701.0928629	-701.0928629
ACONTb	202.0934472	97.2947	3.05336	11488.971	264.8438283	4196.006346	426.94091	9440.297531	0.003815372	0.002219579	0.002795134	6.38E-04	0.001140886	0.002848147	0.002681449	0.003136204	39.18125931	9.271650504	20.8331008	15.67960018	18.02561241	8.375699839	40.14820606	16.33853379	-701.0928629	-701.0928629	-701.0928629	-701.0928629	-701.0928629	-701.0928629	-701.0928629	-701.0928629
ACOTA	0	0	0	0	0	-1.36E-11	0	0	-4.28E-13	-2.40E-13	-8.55E-13	-5.69E-13	-9.53E-13	-1.83E-13	-1.36E-13	-4.25E-13	-0.026995091	-2.443798905	-3.163309166	-1.639507796	-1.881885059	-2.219311794	-1.576020806	-1.164418905	3.75E-12	3.75E-12	3.75E-12	3.75E-12	3.75E-12	3.75E-12	3.75E-12	3.75E-12
ACPPAT120	1.38E-20	6.57E-21	3.16E-16	9.98E-20	2.13E-16	1.48E-11	3.16E-19	7.06E-23	3.06E-12	1.37E-12	7.26E-12	8.55E-12	6.45E-12	1.47E-12	1.03E-12	3.09E-12	0.203507822	0.515234214	0.443314413	0.443405348	0.472870296	0.594329901	0	0.248370823	9.37E-12	9.37E-12	9.37E-12	9.37E-12	9.37E-12	9.37E-12	9.37E-12	9.37E-12
ACPPAT140	1.23E-20	6.33E-21	2.75E-16	9.64E-20	2.15E-16	1.45E-11	2.79E-19	7.30E-23	3.46E-12	1.56E-12	7.53E-12	8.81E-12	7.08E-12	1.48E-12	1.24E-12	3.16E-12	0.513502938	1.023224854	0.147771471	0.332146169	0.709305444	0.76107838	0	0.456467872	1.05E-11	1.05E-11	1.05E-11	1.05E-11	1.05E-11	1.05E-11	1.05E-11	1.05E-11
ACPPAT141	1.09E-20	5.20E-21	2.53E-16	7.92E-20	2.00E-16	1.57E-11	2.52E-19	6.01E-23	5.09E-12	2.37E-12	1.15E-11	1.10E-11	1.09E-11	2.83E-12	1.59E-12	5.31E-12	0.796928279	0.975237747	0.263344586	0.789759548	0.737351248	0.909802608	0.407064496	0.813587171	1.00E-11	1.00E-11	1.00E-11	1.00E-11	1.00E-11	1.00E-11	1.00E-11	1.00E-11
ACPPAT160	31.94671159	29.11066998	38.76900927	50.57333228	42.10214654	54.17107084	44.51444168	50.75946195	4.64E-12	2.10E-12	8.11E-12	9.74E-12	8.77E-12	1.59E-12	1.94E-12	3.41E-12	0	1.198749913	0.526689172	0.552845372	0.709305444	0.715237344	0	0.044120505	2.248690321	2.248690321	2.248690321	2.248690321	2.248690321	2.248690321	2.248690321	2.248690321
ACPPAT161	37.65380583	34.31112189	45.69486732	59.60796399	49.62345018	63.84841718	52.46668782	59.82734465	2.89E-05	6.50E-05	5.00E-05	1.04E-04	8.52E-05	7.55E-05	3.92E-05	7.45E-05	0	0.975237747	0.171874516	0.828777669	0.679240072	0.836144787	0.407064496	0	2.650405483	2.650405483	2.650405483	2.650405483	2.650405483	2.650405483	2.650405483	2.650405483
ACPPAT180	1.51E-20	6.56E-21	3.10E-16	1.06E-19	2.34E-16	1.76E-11	3.42E-19	7.64E-23	1.05E-11	6.34E-12	9.69E-12	1.27E-11	1.46E-11	1.84E-12	6.72E-11	4.03E-12	1.256437819	1.058137169	0.989483141	0.552845372	0.472870296	0.836144787	1.061626448	0.680320693	1.13E-11	1.13E-11	1.13E-11	1.13E-11	1.13E-11	1.13E-11	1.13E-11	1.13E-11
ACPPAT181	1.47E-20	6.41E-21	3.15E-16	1.01E-19	2.35E-16	1.61E-11	3.39E-19	7.42E-23	5.34E-12	2.59E-12	1.37E-11	1.46E-11	2.94E-11	2.66E-12	1.82E-12	6.73E-12	1.608662516	1.198749913	1.109731197	0.712378084	0.682230727	0.755783186	0.954913301	0.813587171	1.16E-11	1.16E-11	1.16E-11	1.16E-11	1.16E-11	1.16E-11	1.16E-11	1.16E-11
ACPS1	0	0	0	0	0	0	0	0	0	0	0	0	0	0	0	0	0	0	0	0	0	0	0	0	0	0	0	0	0	0	0	0
ACS	5.44E-21	2.15E-21	8.64E-17	3.07E-20	7.61E-17	6.72E-12	1.68E-19	2.02E-23	0.002567354	3.83E-11	0.001204358	6.63E-12	5.19E-12	0.001037462	0.001038709	0.001605363	28.03311357	5.63258418	21.44490663	2.090414444	0	0.971907577	9.31191164	13.27218964	2.38E-11	2.38E-11	2.38E-11	2.38E-11	2.38E-11	2.38E-11	2.38E-11	2.38E-11
ACSERtex	0	0	0	0	0	-2.91E-11	-2.91E-11	0	-1.42E-04	-3.71E-04	-6.86E-04	-0.001074679	-7.82E-04	-3.49E-04	-5.13E-04	-2.85E-11	0	0	0	0	0	0	0	0	-2.74E-10	-2.74E-10	-2.74E-10	-2.74E-10	-2.74E-10	-2.74E-10	-2.74E-10	-2.74E-10
ACSERtpp	8.74E-21	3.36E-21	1.45E-15	5.99E-20	2.76E-16	1.27E-11	1.16E-19	3.45E-23	1.42E-04	3.71E-04	6.86E-04	0.001074679	7.82E-04	3.49E-04	5.13E-04	2.85E-11	0	0	0	0	0	0	0	0	2.81E-10	2.81E-10	2.81E-10	2.81E-10	2.81E-10	2.81E-10	2.81E-10	2.81E-10
ACt2rpp	-16526.55254	-7477.696747	-9207.823062	-18543.03256	-9992.67516	-9155.197504	-28915.69722	-11007.57222	-0.001763918	-0.002429047	-0.001801076	-0.002808387	-0.002524328	-0.00192994	-0.001739085	-0.002324185	40.5100475	-1.573613576	-17.18808003	-0.409296071	-6.214599952	-19.65009534	-46.28320831	-16.82540971	-1000	-1000	-1000	-1000	-1000	-1000	-1000	-1000
ACt4pp	9.92E-19	1.01E-18	1.66E-14	9.83E-18	4.96E-15	2.69E-09	6.24E-17	1.24E-20	0.001197007	1.04E-12	4.60E-04	2.09E-12	3.12E-12	2.13E-04	2.47E-11	2.36E-04	13.15669086	1.573613576	12.10855172	0.409296071	0.195242466	3.532015439	4.14151505	4.994078399	8.14E-12	8.14E-12	8.14E-12	8.14E-12	8.14E-12	8.14E-12	8.14E-12	8.14E-12
ACtex	-16526.55254	-7477.696747	-9207.823062	-18543.03256	-9992.67516	-9155.197504	-28915.69722	-11007.57222	-5.67E-04	-0.002429047	-0.001341486	-0.002808387	-0.002524328	-0.001716935	-0.001739085	-0.002088277	53.66673836	0	-5.079528313	0	-6.019357486	-16.1180799	-42.14169326	-11.83133131	-1000	-1000	-1000	-1000	-1000	-1000	-1000	-1000
ADA	9.39E-18	1.34E-18	2272.098	1770.9145	1803.138	2201.256	28.1472567	1688.5625	1.34E-12	1.09E-05	1.91E-11	6.94E-05	9.48E-10	4.30E-05	5.12E-13	4.61E-12	-6.69E-13	0.801125133	0	1.026970577	0	0	0	0	1.47E-10	1.47E-10	1.47E-10	1.47E-10	1.47E-10	1.47E-10	1.47E-10	1.47E-10
ADCL	1.00474896	0.915553243	1.219315536	1.590570688	1.324145299	1.703722323	1.40001386	1.596424611	9.52E-16	4.00E-16	1.63E-15	1.15E-15	1.37E-15	3.80E-16	2.90E-16	8.97E-16	0	0	0	0	0	0	0	0	0.070723037	0.070723037	0.070723037	0.070723037	0.070723037	0.070723037	0.070723037	0.070723037
ADCS	1.00474896	0.915553243	1.219315536	1.590570688	1.324145299	1.703722323	1.40001386	1.596424611	9.52E-16	3.97E-16	1.63E-15	1.15E-15	1.37E-15	3.80E-16	2.90E-16	8.97E-16	0	0	0	0	0	0	0	0	0.070723037	0.070723037	0.070723037	0.070723037	0.070723037	0.070723037	0.070723037	0.070723037
ADD	4.60E-18	1.03E-18	827.8687	618.6692	641.6196	113.1734044	1.00E-15	1359.676	1.30E-12	3.94E-10	1.21E-11	2.77E-11	6.64E-11	8.91E-12	5.39E-13	3.92E-12	0	0.649959794	0	0.230784824	0	0	0	0	1.47E-10	1.47E-10	1.47E-10	1.47E-10	1.47E-10	1.47E-10	1.47E-10	1.47E-10
ADEt2rpp	-3628.530973	-4035.606452	-5042.263218	-6377.260908	-6456.383395	-7422.208605	-3539.666235	-6232.892394	-4.04E-04	-9.09E-04	-7.69E-04	-0.001042458	-8.37E-04	-4.93E-04	-8.05E-04	-8.53E-04	0	0	0	0	-1.684719559	-1.548482573	0	0	-104.9492166	-104.9492166	-104.9492166	-104.9492166	-104.9492166	-104.9492166	-104.9492166	-104.9492166
ADEtex	-3628.530973	-4035.606452	-5042.263218	-6377.260908	-6456.383395	-7422.208605	-3539.666235	-6232.892394	-4.04E-04	-9.09E-04	-7.69E-04	-0.001042458	-8.37E-04	-4.93E-04	-8.05E-04	-8.53E-04	0	0	0	0	-1.684719559	-1.548482573	0	0	-104.9492166	-104.9492166	-104.9492166	-104.9492166	-104.9492166	-104.9492166	-104.9492166	-104.9492166
ADK1	508.8463811	552.0251218	700.3760029	929.986732	757.0666608	993.9815462	911.4968034	972.3345832	0.001945783	0.001522251	0.001684535	0.001184099	0.001449114	0.001637474	0.001626105	0.002063692	-944.1080434	1000	-942.7123343	1000	1000	1000	1000	-952.9968396	31.22497372	31.22497372	31.22497372	31.22497372	31.22497372	31.22497372	31.22497372	31.22497372
ADK3	-157.3474139	-99.20346535	-149.5172134	-186.8612557	-164.1336755	-201.2361457	-118.011389	-168.0864105	9.73E-04	7.61E-04	8.42E-04	5.92E-04	7.25E-04	8.19E-04	8.13E-04	0.001031849	999.4297703	-922.5349226	995.1232475	-954.6628486	-933.8683008	-948.0766992	-944.0870551	995.433338	-11.94349175	-11.94349175	-11.94349175	-11.94349175	-11.94349175	-11.94349175	-11.94349175	-11.94349175
ADK4	0	0	0	3.64E-12	0	1.09E-11	-3.64E-12	0	-5.13E-13	-2.25E-13	-9.42E-13	-7.13E-13	-1.02E-12	-2.26E-13	-1.62E-13	-5.12E-13	0	-6.839168724	0	0	-7.684677066	-6.152128669	0	0	4.55E-12	4.55E-12	4.55E-12	4.55E-12	4.55E-12	4.55E-12	4.55E-12	4.55E-12
ADMDC	5.49E-21	2.47E-21	1.18E-16	3.29E-20	8.68E-17	8.99E-12	1.28E-19	2.10E-23	2.80E-12	2.97E-12	7.27E-12	4.87E-12	8.37E-12	1.14E-12	1.09E-12	2.88E-12	0	0	0	0	0	0	0	0	4.93E-12	4.93E-12	4.93E-12	4.93E-12	4.93E-12	4.93E-12	4.93E-12	4.93E-12
ADNCYC	7.36E-21	3.27E-21	1.60E-16	4.40E-20	1.21E-16	9.67E-12	1.69E-19	2.81E-23	7.31E-13	3.24E-13	1.27E-12	9.71E-13	1.49E-12	3.20E-13	2.44E-13	6.75E-13	0	0.167220654	0.315048869	0.168064608	0.174194294	0.269206043	0	0	6.07E-12	6.07E-12	6.07E-12	6.07E-12	6.07E-12	6.07E-12	6.07E-12	6.07E-12
ADNK1	307.496736	280.1989801	373.1634092	486.783579	405.2458608	521.4128843	428.4649293	488.5751333	3.77E-11	2.78E-04	3.06E-04	1.35E-04	4.07E-04	9.40E-11	6.87E-04	2.47E-11	2.618405034	4.640811857	2.321797972	3.583737796	5.565269492	5.066720977	0	0	21.64431501	21.64431501	21.64431501	21.64431501	21.64431501	21.64431501	21.64431501	21.64431501
ADNUC	1.10E-18	1.64E-20	3.49E-16	2.46E-19	2.13E-15	8.09E-12	5.81E-19	1.97E-23	5.99E-13	2.72E-13	1.00E-12	8.30E-13	1.17E-12	2.40E-13	1.85E-13	6.22E-13	0.900347423	1.441417357	1.036850388	0.625906136	0	1.086482119	0	0	4.82E-12	4.82E-12	4.82E-12	4.82E-12	4.82E-12	4.82E-12	4.82E-12	4.82E-12
ADNt2pp	2400.141866	2635.908262	6111.166345	6180.881651	6020.131822	7404.03639	2540.580782	7887.547883	3.13E-04	5.59E-04	6.82E-04	0.001054408	8.62E-04	6.06E-04	6.00E-04	7.04E-04	2.850298561	2.960935588	1.862443228	5.02131559	4.736173467	3.971613578	3.574517013	4.644228046	22.93625087	22.93625087	22.93625087	22.93625087	22.93625087	22.93625087	22.93625087	22.93625087
ADNt2rpp	34.77516	22.114585	26.358105	29.563095	38.171	130.43371	27.24489	33.26283	-3.73E-04	-1.66E-04	-4.36E-04	-3.72E-04	-2.88E-04	-6.47E-04	-2.70E-04	-5.19E-04	-2.850298561	-2.960935588	-1.862443228	-5.02131559	-4.736173467	-3.971613578	-3.574517013	-4.644228046	22.93625082	22.93625082	22.93625082	22.93625082	22.93625082	22.93625082	22.93625082	22.93625082
ADNtex	2434.917026	1897.238354	3847.9995	3704.838179	4351.274422	4096.827	1863.31588	4924.345627	-6.01E-05	3.93E-04	2.45E-04	6.83E-04	5.75E-04	-4.15E-05	3.30E-04	1.84E-04	0	0	0	0	0	0	0	0	45.87250169	45.87250169	45.87250169	45.87250169	45.87250169	45.87250169	45.87250169	45.87250169
ADOCBIK	0	0	0	0	0	0	0	0	0	0	0	0	0	0	0	0	0	0	0	0	0	0	0	0	0	0	0	0	0	0	0	0
ADOCBLS	0	0	0	0	0	0	0	0	0	0	0	0	0	0	0	0	0	0	0	0	0	0	0	0	0	0	0	0	0	0	0	0
ADOCBLabcpp	5.50E-20	1.40E-20	2.83E-16	4.95E-19	9.34E-17	1.19E-11	6.31E-19	2.02E-22	1.48E-16	7.96E-17	8.74E-17	1.43E-16	1.73E-16	4.56E-17	3.84E-17	1.12E-16	0	0	0	0	0	0	0	0	4.78E-12	4.78E-12	4.78E-12	4.78E-12	4.78E-12	4.78E-12	4.78E-12	4.78E-12
ADOCBLtonex	5.50E-20	1.40E-20	2.83E-16	4.95E-19	9.34E-17	1.19E-11	6.31E-19	2.02E-22	1.11E-16	4.68E-17	1.90E-16	1.38E-16	1.72E-16	4.54E-17	3.44E-17	1.10E-16	0	0	0	0	0	0	0	0	4.78E-12	4.78E-12	4.78E-12	4.78E-12	4.78E-12	4.78E-12	4.78E-12	4.78E-12
ADPRDP	3.20E-21	1.42E-21	6.59E-17	1.92E-20	4.65E-17	7.09E-12	7.29E-20	1.22E-23	3.70E-13	1.58E-13	6.31E-13	4.77E-13	7.15E-13	1.59E-13	1.21E-13	3.39E-13	0	0	0	0	0	0	0	0	3.55E-12	3.55E-12	3.55E-12	3.55E-12	3.55E-12	3.55E-12	3.55E-12	3.55E-12
ADPT	3.70E-21	1.86E-21	1.10E-16	2.46E-20	6.27E-17	3.09E-09	1.02E-19	8.16E-23	8.47E-13	4.12E-13	1.27E-12	7.28E-13	1.36E-12	4.98E-13	3.23E-13	5.66E-13	0	0	0	0	0	0	4.050215633	3.642838843	5.19E-09	5.19E-09	5.19E-09	5.19E-09	5.19E-09	5.19E-09	5.19E-09	5.19E-09
ADSK	7.44E-21	3.30E-21	1.94E-16	4.54E-20	1.35E-16	7.75E-12	1.37E-19	2.44E-23	1.33E-12	7.26E-13	4.05E-12	2.59E-12	4.96E-12	7.22E-13	4.22E-13	1.68E-12	0	1.5137785	0	0	0	0	0	0	4.58E-12	4.58E-12	4.58E-12	4.58E-12	4.58E-12	4.58E-12	4.58E-12	4.58E-12
ADSL1r	0	0	0	-1.82E-12	0	5.46E-12	0	0	3.02E-13	1.15E-13	4.29E-13	2.95E-13	4.05E-13	1.14E-13	1.02E-13	2.43E-13	0	5.083716142	2.055725108	5.038238911	5.016696075	4.092597941	0	1.315999563	6.48E-12	6.48E-12	6.48E-12	6.48E-12	6.48E-12	6.48E-12	6.48E-12	6.48E-12
ADSL2r	0	0	0	-1.82E-12	0	1.82E-12	0	0	8.60E-13	2.02E-13	1.13E-12	7.33E-13	9.32E-13	2.07E-13	2.68E-13	5.49E-13	0.196012633	1.946127594	0.206304856	0.149524864	1.869788951	1.677764256	0.343143773	0.105981235	1.82E-12	1.82E-12	1.82E-12	1.82E-12	1.82E-12	1.82E-12	1.82E-12	1.82E-12
ADSS	3.58E-21	1.55E-21	9.59E-17	2.22E-20	7.49E-17	6.63E-12	7.49E-20	1.42E-23	3.02E-13	1.15E-13	4.29E-13	2.95E-13	4.05E-13	1.14E-13	1.02E-13	2.43E-13	0	5.083716142	2.055725108	5.038238911	5.016696075	4.092597941	0	1.315999563	5.83E-12	5.83E-12	5.83E-12	5.83E-12	5.83E-12	5.83E-12	5.83E-12	5.83E-12
AGDC	716.8331152	585.8284076	1146.155702	1214.191581	1336.246585	1026.543072	849.4337425	1493.800671	0.003539482	0.003473553	0.003575865	0.003495931	0.003465338	0.003095696	0.003422491	0.003430089	1.430219998	2.5901021	2.323199002	2.323820112	2.64360087	3.948919331	1.444261042	2.426173444	8.84E-12	8.84E-12	8.84E-12	8.84E-12	8.84E-12	8.84E-12	8.84E-12	8.84E-12
AGM3PA	3.48E-21	1.59E-21	9.74E-17	2.33E-20	6.12E-17	4.73E-12	7.90E-20	1.90E-23	2.13E-13	1.05E-13	3.87E-13	3.11E-13	4.54E-13	1.07E-13	7.16E-14	2.36E-13	0	1.168697123	0.290674049	0.328705973	0	0	0	0.463497212	2.96E-12	2.96E-12	2.96E-12	2.96E-12	2.96E-12	2.96E-12	2.96E-12	2.96E-12
AGM3PApp	1.56E-21	7.52E-22	4.18E-17	9.87E-21	2.53E-17	1.17E-12	4.28E-20	1.51E-23	4.42E-12	1.04E-12	5.90E-12	3.13E-12	5.07E-12	1.41E-12	1.03E-12	3.40E-12	0	0	0	0	0	0	0	0	9.55E-13	9.55E-13	9.55E-13	9.55E-13	9.55E-13	9.55E-13	9.55E-13	9.55E-13
AGM3PH	5.57E-21	2.47E-21	1.37E-16	3.49E-20	1.01E-16	5.48E-12	1.09E-19	2.09E-23	2.23E-13	1.11E-13	4.10E-13	3.31E-13	4.74E-13	1.12E-13	7.56E-14	2.49E-13	0.326467508	0	0	0	0.401438328	0.985071265	0.026468022	0	3.26E-12	3.26E-12	3.26E-12	3.26E-12	3.26E-12	3.26E-12	3.26E-12	3.26E-12
AGM3Pt2pp	7.28E-21	3.23E-21	1.89E-16	4.72E-20	1.31E-16	1.76E-12	1.48E-19	3.11E-23	2.21E-13	1.14E-13	4.15E-13	3.39E-13	4.77E-13	1.15E-13	7.56E-14	2.53E-13	0.326467508	0.639513055	0.187770561	0.328705973	0.401438328	0.285843077	0.026468022	0.463497212	1.79E-12	1.79E-12	1.79E-12	1.79E-12	1.79E-12	1.79E-12	1.79E-12	1.79E-12
AGM4PA	1.18E-21	5.46E-22	3.10E-17	7.52E-21	2.04E-17	3.03E-12	2.64E-20	6.00E-24	1.19E-13	5.76E-14	2.16E-13	1.72E-13	2.45E-13	5.88E-14	4.01E-14	1.31E-13	0	0.110328987	0.683154891	0	0.518923779	0.413385111	0	0	1.79E-12	1.79E-12	1.79E-12	1.79E-12	1.79E-12	1.79E-12	1.79E-12	1.79E-12
AGM4PApp	8.04E-22	3.72E-22	2.15E-17	5.16E-21	1.36E-17	1.07E-12	1.93E-20	5.61E-24	9.76E-13	2.18E-13	1.27E-12	6.59E-13	9.98E-13	2.96E-13	2.25E-13	7.31E-13	0	0.01602494	0.187770561	0.328705973	0.401438328	0.285843077	0	0.286092298	7.72E-13	7.72E-13	7.72E-13	7.72E-13	7.72E-13	7.72E-13	7.72E-13	7.72E-13
AGM4PCP	1.77E-21	8.32E-22	4.53E-17	1.11E-20	3.06E-17	8.44E-12	3.96E-20	8.78E-24	2.15E-13	1.01E-13	3.83E-13	3.03E-13	4.51E-13	1.04E-13	7.16E-14	2.32E-13	0	0.529184068	0.102903488	0	0	0.699228188	0	0	4.42E-12	4.42E-12	4.42E-12	4.42E-12	4.42E-12	4.42E-12	4.42E-12	4.42E-12
AGM4PCPpp	1.66E-21	7.34E-22	4.38E-17	1.08E-20	2.97E-17	8.06E-12	3.54E-20	8.84E-24	1.31E-12	2.93E-13	1.72E-12	8.92E-13	1.48E-12	4.12E-13	2.97E-13	9.90E-13	0.326467508	0.639513055	0.187770561	0.328705973	0	0.285843077	0	0	4.11E-12	4.11E-12	4.11E-12	4.11E-12	4.11E-12	4.11E-12	4.11E-12	4.11E-12
AGM4PH	3.75E-21	1.73E-21	9.47E-17	2.35E-20	6.55E-17	5.30E-12	8.06E-20	1.71E-23	3.05E-13	1.48E-13	5.54E-13	4.43E-13	6.36E-13	1.51E-13	1.03E-13	3.35E-13	0.388642491	0	0	0.50449811	0	0.290160213	0.695662499	0.463497212	3.16E-12	3.16E-12	3.16E-12	3.16E-12	3.16E-12	3.16E-12	3.16E-12	3.16E-12
AGM4Pt2pp	6.70E-21	3.11E-21	1.71E-16	4.21E-20	1.16E-16	1.76E-12	1.47E-19	3.18E-23	6.38E-13	3.07E-13	1.15E-12	9.19E-13	1.33E-12	3.14E-13	2.15E-13	6.98E-13	0.388642491	0.639513055	0.786058379	0.50449811	0.518923779	1.402773512	0.695662499	0.463497212	2.02E-12	2.02E-12	2.02E-12	2.02E-12	2.02E-12	2.02E-12	2.02E-12	2.02E-12
AGMH	4.44E-20	1.51E-20	4.31E-16	1.53E-19	1.19E-15	8.61E-12	3.34E-19	3.60E-23	4.34E-13	2.17E-13	7.99E-13	6.50E-13	9.09E-13	2.18E-13	1.47E-13	4.82E-13	0	1.29505105	1.161599501	0.657411946	0.920362107	0.699228188	0	0.74958951	5.29E-12	5.29E-12	5.29E-12	5.29E-12	5.29E-12	5.29E-12	5.29E-12	5.29E-12
AGMHE	1.95E-20	9.08E-21	5.02E-16	1.47E-19	2.91E-16	5.43E-11	4.28E-19	1.87E-22	1.29E-11	3.25E-12	1.57E-11	7.41E-12	1.37E-11	6.29E-12	3.11E-12	8.72E-12	0	2.045864831	0	0	0	-1.61E-12	0	0	2.55E-11	2.55E-11	2.55E-11	2.55E-11	2.55E-11	2.55E-11	2.55E-11	2.55E-11
AGMT	4.12E-21	2.18E-21	8.16E-17	2.42E-20	6.86E-17	5.50E-12	1.10E-19	1.57E-23	3.11E-12	8.64E-05	1.59E-11	9.14E-05	8.05E-05	1.34E-04	1.55E-12	3.94E-05	0.026995091	1.684571604	2.236925461	1.550682272	1.881885059	2.076676612	0.669324998	0.271632518	6.98E-10	6.98E-10	6.98E-10	6.98E-10	6.98E-10	6.98E-10	6.98E-10	6.98E-10
AGMt2pp	3.98E-20	1.30E-20	3.03E-16	1.22E-19	1.11E-15	1.59E-11	2.29E-19	1.10E-23	1.02E-13	5.50E-14	1.95E-13	1.66E-13	2.10E-13	5.24E-14	3.56E-14	1.15E-13	0	0.01602494	0.187770561	0.328705973	0.401438328	0.285843077	0	0.286092298	7.89E-12	7.89E-12	7.89E-12	7.89E-12	7.89E-12	7.89E-12	7.89E-12	7.89E-12
AGMtex	-47.834805	-14.97513	0	-26.27629	-5.82E-11	-48.738085	-15.95767	-21.27312	1.83E-12	8.64E-05	1.22E-11	9.14E-05	8.05E-05	1.34E-04	1.16E-12	3.94E-05	0	-0.694093633	0	0	0	0	0	0	6.89E-10	6.89E-10	6.89E-10	6.89E-10	6.89E-10	6.89E-10	6.89E-10	6.89E-10
AGPAT120	1.28E-20	6.31E-21	3.03E-16	1.04E-19	1.91E-16	1.29E-11	2.95E-19	7.88E-23	3.57E-12	1.64E-12	4.98E-12	3.81E-12	6.47E-12	1.27E-12	1.24E-12	2.52E-12	0.203507822	0.515234214	0.443314413	0.443405348	0.472870296	0.594329901	0	0.248370823	7.93E-12	7.93E-12	7.93E-12	7.93E-12	7.93E-12	7.93E-12	7.93E-12	7.93E-12
AGPAT140	1.01E-20	5.92E-21	2.36E-16	9.99E-20	1.96E-16	1.28E-11	2.30E-19	8.34E-23	4.11E-12	1.90E-12	5.23E-12	4.17E-12	7.26E-12	1.30E-12	1.51E-12	2.60E-12	0.513502938	1.023224854	0.147771471	0.332146169	0.709305444	0.76107838	0	0.456467872	1.00E-11	1.00E-11	1.00E-11	1.00E-11	1.00E-11	1.00E-11	1.00E-11	1.00E-11
AGPAT141	7.84E-21	4.08E-21	1.98E-16	7.28E-20	1.65E-16	1.49E-11	1.84E-19	6.38E-23	6.28E-12	3.01E-12	1.01E-11	6.54E-12	1.22E-11	3.03E-12	1.99E-12	5.17E-12	0.796928279	0.975237747	0.263344586	0.789759548	0.844695204	0.909802608	0.407064496	0.813587171	9.36E-12	9.36E-12	9.36E-12	9.36E-12	9.36E-12	9.36E-12	9.36E-12	9.36E-12
AGPAT160	95.84013476	87.33200995	116.3070278	151.7199968	126.3064396	162.5132083	133.543325	152.2783859	5.69E-12	2.63E-12	6.01E-12	5.18E-12	9.44E-12	1.44E-12	2.47E-12	2.93E-12	0	1.198749913	0.526689172	0.552845372	0.709305444	0.715237344	0	0.044120505	6.746068575	6.746068575	6.746068575	6.746068575	6.746068575	6.746068575	6.746068575	6.746068575
AGPAT161	112.9614175	102.9333657	137.084602	178.823892	148.8703505	191.5452479	157.4000634	179.4820339	2.89E-05	6.50E-05	5.00E-05	1.04E-04	8.52E-05	7.55E-05	3.92E-05	7.45E-05	0	0.975237747	0.171874516	0.828777669	0.679240072	0.836144787	0.407064496	0	7.951214495	7.951214495	7.951214495	7.951214495	7.951214495	7.951214495	7.951214495	7.951214495
AGPAT180	1.46E-20	6.17E-21	2.87E-16	1.14E-19	2.15E-16	1.84E-11	3.33E-19	8.88E-23	1.31E-11	8.03E-12	7.49E-12	8.04E-12	1.64E-11	1.72E-12	7.77E-11	3.53E-12	0.796928279	1.058137169	0.8694115	0.552845372	0.472870296	0.836144787	1.061626448	0.680320693	1.09E-11	1.09E-11	1.09E-11	1.09E-11	1.09E-11	1.09E-11	1.09E-11	1.09E-11
AGPAT181	1.41E-20	5.94E-21	2.96E-16	1.07E-19	2.15E-16	1.49E-11	3.28E-19	8.48E-23	6.50E-12	3.25E-12	1.20E-11	1.01E-11	3.50E-11	2.74E-12	2.27E-12	6.58E-12	0.927147521	1.198749913	0.8694115	0.712378084	0.682230727	0.755783186	0.954913301	0.813587171	1.12E-11	1.12E-11	1.12E-11	1.12E-11	1.12E-11	1.12E-11	1.12E-11	1.12E-11
AGPR	0	0	0	0	0	-1.18E-11	-9.09E-13	-1.82E-12	-1.14E-12	-6.78E-13	-2.60E-12	-1.55E-12	-2.91E-12	-4.80E-13	-3.76E-13	-1.21E-12	-0.026995091	-3.331513242	-3.163309166	-3.238810386	-2.57241095	-2.219311794	-1.576020806	-1.164418905	1.59E-12	1.59E-12	1.59E-12	1.59E-12	1.59E-12	1.59E-12	1.59E-12	1.59E-12
AGt3	0	0	0	0	0	0	0	0	0	0	0	0	0	0	0	0	0	0	0	0	0	0	0	0	0	0	0	0	0	0	0	0
AHCYSNS	0.66983264	0.610368829	0.812877024	1.060380459	0.882763533	1.135814882	0.933342573	1.064283074	2.49E-11	2.78E-04	1.36E-11	1.96E-11	2.87E-11	1.53E-12	6.87E-04	3.38E-12	0	0	0	0	0	0	0	0	0.047148691	0.047148691	0.047148691	0.047148691	0.047148691	0.047148691	0.047148691	0.047148691
AICART	-9.09E-13	0	0	0	0	3.64E-12	-1.82E-12	3.64E-12	3.20E-12	8.69E-13	6.66E-12	3.97E-12	5.90E-12	1.19E-12	1.00E-12	2.86E-12	0.196012633	4.905098887	2.262029964	3.930008374	5.201765467	4.221879624	0.343143773	1.421980798	6.03E-12	6.03E-12	6.03E-12	6.03E-12	6.03E-12	6.03E-12	6.03E-12	6.03E-12
AIRC2	1.06E-21	4.19E-22	2.41E-17	6.63E-21	1.93E-17	2.49E-12	2.45E-20	4.54E-24	8.60E-13	2.02E-13	1.13E-12	7.33E-13	9.32E-13	2.07E-13	2.68E-13	5.49E-13	0.196012633	1.946127594	0.206304856	0.149524864	1.869788951	1.677764256	0.343143773	0.105981235	1.81E-12	1.81E-12	1.81E-12	1.81E-12	1.81E-12	1.81E-12	1.81E-12	1.81E-12
AIRC3	0	-1.82E-12	0	1.82E-12	0	1.27E-11	-1.82E-12	0	-8.60E-13	-2.02E-13	-1.13E-12	-7.33E-13	-9.32E-13	-2.07E-13	-2.68E-13	-5.49E-13	-0.196012633	-1.946127594	-0.206304856	-0.149524864	-1.869788951	-1.677764256	-0.343143773	-0.105981235	5.68E-12	5.68E-12	5.68E-12	5.68E-12	5.68E-12	5.68E-12	5.68E-12	5.68E-12
AKGDH	15410.3932	13955.13917	22371.775	32308.04016	24055.035	24970.87656	16522.13892	28573.34992	2.86E-13	5.23E-13	5.88E-13	2.08E-12	2.17E-12	1.96E-13	1.48E-13	5.16E-13	15.56102359	0	12.63843392	2.655551441	14.12552202	3.131152454	32.45641917	13.64198274	1000	1000	1000	1000	1000	1000	1000	1000
AKGt2rpp	12571.176	10205.208	16842.24716	15120.25	16807.955	14347.045	15606.445	13843.26	0.001803289	1.38E-04	0.001098794	-2.11E-04	-5.53E-05	0.001036299	0.001268835	8.13E-04	0	0	0	0	0	0	0	0	1000	1000	1000	1000	1000	1000	1000	1000
AKGtex	12571.176	10205.208	16842.24716	15120.25	16807.955	14347.045	15606.445	13843.26	0.001803289	1.38E-04	0.001098794	-2.11E-04	-5.53E-05	0.001036299	0.001268835	8.13E-04	0	0	0	0	0	0	0	0	1000	1000	1000	1000	1000	1000	1000	1000
ALAALAD	3.68E-21	1.64E-21	7.99E-17	2.20E-20	6.08E-17	4.84E-12	8.44E-20	1.40E-23	5.02E-13	2.07E-13	8.50E-13	6.16E-13	8.08E-13	2.08E-13	1.50E-13	4.82E-13	0	0.269844831	0	0.342193046	0.322955758	1.098188179	0	0.863951549	3.02E-12	3.02E-12	3.02E-12	3.02E-12	3.02E-12	3.02E-12	3.02E-12	3.02E-12
ALAALAabcpp	901.802415	1170.998645	951.2329991	1770.598592	903.4921363	1629.375785	1142.65046	1694.465918	7.88E-13	2.58E-12	1.67E-12	3.05E-11	8.23E-05	6.17E-13	4.26E-13	9.98E-13	0	0	0	0	0	0	0	0	1.60E-10	1.60E-10	1.60E-10	1.60E-10	1.60E-10	1.60E-10	1.60E-10	1.60E-10
ALAALAr	-860.0685374	-1132.969656	-900.5867509	-1704.531658	-848.4916137	-1558.608915	-1084.498614	-1628.155832	6.00E-12	-6.80E-13	7.95E-12	-2.48E-11	-8.23E-05	1.74E-12	1.28E-12	4.59E-12	0.715109999	1.564895881	1.161599501	1.504103102	1.644756193	3.072647845	0.722130521	2.077038271	2.937596038	2.937596038	2.937596038	2.937596038	2.937596038	2.937596038	2.937596038	2.937596038
ALAALAtex	901.802415	1170.998645	951.2329991	1770.598592	903.4921363	1629.375785	1142.65046	1694.465918	-6.98E-13	2.18E-12	-3.93E-13	2.93E-11	8.23E-05	1.20E-13	5.56E-14	-1.96E-13	0	0	0	0	0	0	0	0	1.66E-10	1.66E-10	1.66E-10	1.66E-10	1.66E-10	1.66E-10	1.66E-10	1.66E-10
ALAGLUE	861.103055	1928.129146	2276.74029	2053.91755	2162.857	2100.14845	1582.53485	1980.14987	2.28E-04	4.94E-04	4.05E-04	7.05E-04	6.29E-04	6.00E-04	4.20E-04	4.09E-04	0.715109999	1.29505105	0.888601526	0.595112863	0.60600827	0.804474627	0.490921138	0.564039832	8.13E-10	8.13E-10	8.13E-10	8.13E-10	8.13E-10	8.13E-10	8.13E-10	8.13E-10
ALAR	-1761.870952	-2773.597847	-1851.81975	-3475.13025	-1751.98375	-3187.9847	-2768.291624	-3322.62175	7.47E-12	2.68E-04	3.61E-04	4.52E-04	8.00E-04	3.02E-04	1.61E-04	1.54E-04	2.67657174	2.951443167	1.040591077	2.043847619	1.071858407	1.724343094	4.97872159	1.814177876	5.875192074	5.875192074	5.875192074	5.875192074	5.875192074	5.875192074	5.875192074	5.875192074
ALATA_D2	1.71E-20	8.75E-21	2.80E-15	1.95E-19	8.13E-16	4.87E-11	2.23E-19	1.07E-22	3.64E-12	4.14E-04	3.61E-04	7.60E-04	0.001271328	3.02E-04	1.61E-04	1.54E-04	2.67657174	1.527954678	1.040591077	2.043847619	1.071858407	1.724343094	4.97872159	1.814177876	2.36E-10	2.36E-10	2.36E-10	2.36E-10	2.36E-10	2.36E-10	2.36E-10	2.36E-10
ALATA_L	-5044.9343	-5701.3645	-6260.893281	-8945.726	-6788.24002	-11271.841	-6912.4915	-8251.2915	-3.75E-04	-1.21E-04	-6.25E-04	-8.15E-05	-9.60E-04	-3.69E-04	-1.11E-04	-5.53E-04	-1000	-1000	-1000	-1000	989.6648358	992.9989172	-1000	-1000	-653.8087415	-653.8087415	-653.8087415	-653.8087415	-653.8087415	-653.8087415	-653.8087415	-653.8087415
ALATA_L2	1.70E-20	8.73E-21	2.43E-15	1.12E-19	6.11E-16	2.34E-11	2.23E-19	6.11E-23	3.64E-12	5.48E-04	5.42E-04	9.86E-04	0.001800012	4.53E-04	2.41E-04	2.30E-04	2.110053673	7.748785359	4.943483661	7.195053572	9.263305783	5.276739694	3.006871804	6.582011975	2.36E-10	2.36E-10	2.36E-10	2.36E-10	2.36E-10	2.36E-10	2.36E-10	2.36E-10
ALATRS	0	0	0	0	0	0	0	0	0	0	0	0	0	0	0	0	0	0	0	0	0	0	0	0	0	0	0	0	0	0	0	0
ALAabcpp	4.11E-21	2.17E-21	8.10E-17	2.41E-20	6.36E-17	5.48E-12	1.10E-19	1.56E-23	4.90E-13	2.15E-13	8.53E-13	6.50E-13	8.72E-13	2.08E-13	1.54E-13	4.91E-13	0	0	0	0	0	0	0	0	3.02E-12	3.02E-12	3.02E-12	3.02E-12	3.02E-12	3.02E-12	3.02E-12	3.02E-12
ALAt2pp	1.84E-18	7.67E-19	1.52E-14	9.87E-18	4.47E-15	1.93E-09	1.38E-16	9.09E-21	4.04E-04	4.45E-04	2.63E-04	5.41E-04	3.88E-04	4.87E-04	6.35E-04	4.65E-04	10.0422657	6.054233608	6.721796653	5.237212812	5.049496247	7.057630432	8.488879429	8.757156182	1.14E-09	1.14E-09	1.14E-09	1.14E-09	1.14E-09	1.14E-09	1.14E-09	1.14E-09
ALAt2rpp	-10599.2953	-14285.72946	-13876.45853	-23421.70745	-14667.50515	-23833.8224	-15195.37314	-21292.11601	-0.001468114	-0.001003382	-0.001340501	-9.66E-04	-8.61E-04	-0.00171779	-0.001324205	-0.001810033	-10.17257226	-6.127964277	-6.861600951	-5.317236488	-5.132879257	-7.153332321	-8.609801626	-8.832209253	-920.7005454	-920.7005454	-920.7005454	-920.7005454	-920.7005454	-920.7005454	-920.7005454	-920.7005454
ALAt4pp	1.42E-18	6.21E-19	1.22E-14	8.14E-18	3.66E-15	1.40E-09	1.06E-16	7.47E-21	2.05E-12	1.61E-12	3.97E-12	5.23E-12	7.99E-12	9.03E-13	8.44E-13	1.93E-12	0.130306559	0.073730669	0.139804298	0.080023676	0.08338301	0.095701889	0.120922197	0.075053071	9.72E-10	9.72E-10	9.72E-10	9.72E-10	9.72E-10	9.72E-10	9.72E-10	9.72E-10
ALAtex	-10599.2953	-14285.72946	-13876.45853	-23421.70745	-14667.50515	-23833.8224	-15195.37314	-21292.11601	-0.001063666	-5.58E-04	-0.001077842	-4.25E-04	-4.74E-04	-0.00123119	-6.89E-04	-0.001345508	0	0	0	0	0	0	0	0	-920.7005454	-920.7005454	-920.7005454	-920.7005454	-920.7005454	-920.7005454	-920.7005454	-920.7005454
ALCD19	1194.7388	1110.8705	1377.9043	709.65655	745.6968	3057.9215	1025.67435	2959.4995	-2.71E-05	1.38E-04	-2.47E-05	9.14E-05	4.83E-05	0.002154319	-1.23E-05	-5.42E-05	0	0	0	0	-0.404902152	0	0	0	91.55991254	91.55991254	91.55991254	91.55991254	91.55991254	91.55991254	91.55991254	91.55991254
ALCD2x	-7564.4968	-10669.6145	-13637.48	-11170.027	-14138.2945	-16525.135	-7761.741	-11979.7305	2.65E-04	-3.56E-04	9.37E-05	-7.68E-04	-7.86E-04	-2.64E-05	-3.23E-05	2.39E-05	0	0	0	0	-7.971782474	-6.643282795	0	0	276.6739802	276.6739802	276.6739802	276.6739802	276.6739802	276.6739802	276.6739802	276.6739802
ALDD19xr	2.84E-14	-2.84E-14	0	0	-5.68E-14	4.97E-11	-1.71E-13	0	7.10E-13	4.35E-13	1.28E-12	1.03E-12	1.74E-12	3.76E-13	2.51E-13	7.76E-13	0	0	0	0	0	0	0	0	4.38E-11	4.38E-11	4.38E-11	4.38E-11	4.38E-11	4.38E-11	4.38E-11	4.38E-11
ALDD2x	1.27E-20	6.86E-21	1.07E-15	8.47E-20	3.01E-16	1.81E-11	1.73E-19	4.87E-23	6.06E-13	2.13E-13	9.79E-13	6.31E-13	1.17E-12	2.52E-13	1.79E-13	5.74E-13	0	0.538134651	0	0.992938715	1.37435959	0	0.599575264	0.505281637	3.48E-12	3.48E-12	3.48E-12	3.48E-12	3.48E-12	3.48E-12	3.48E-12	3.48E-12
ALDD2y	5.43E-20	2.35E-20	2.40E-15	3.05E-19	8.24E-16	5.19E-11	5.40E-18	1.69E-22	9.04E-05	5.07E-13	5.58E-12	2.12E-12	3.91E-12	1.03E-12	1.33E-12	1.81E-12	0	1.243417904	13.12442073	0.58242279	0.360237554	4.048008296	3.834269183	2.007701939	3.54E-12	3.54E-12	3.54E-12	3.54E-12	3.54E-12	3.54E-12	3.54E-12	3.54E-12
ALDD3y	3.71E-21	1.64E-21	7.78E-17	2.17E-20	5.86E-17	8.61E-13	1.02E-19	1.38E-23	4.95E-13	1.83E-13	9.20E-13	5.99E-13	8.27E-13	1.75E-13	1.54E-13	4.25E-13	0	0	0	0	0	0	0	0	3.13E-12	3.13E-12	3.13E-12	3.13E-12	3.13E-12	3.13E-12	3.13E-12	3.13E-12
ALDD4	3.94E-20	1.54E-20	2.20E-15	2.60E-19	4.86E-16	5.46E-11	3.60E-19	6.27E-23	6.40E-13	3.26E-13	1.32E-12	8.13E-13	1.43E-12	2.74E-13	1.93E-13	7.36E-13	0	0	0	0	0	0	0	0	1.56E-11	1.56E-11	1.56E-11	1.56E-11	1.56E-11	1.56E-11	1.56E-11	1.56E-11
ALLK	7.35E-21	2.87E-21	1.22E-16	3.91E-20	1.19E-16	4.58E-12	1.40E-19	1.41E-23	4.86E-13	2.15E-13	8.79E-13	7.59E-13	9.08E-13	1.73E-13	1.60E-13	4.69E-13	0	0	0	0	0	0	0	0	3.04E-12	3.04E-12	3.04E-12	3.04E-12	3.04E-12	3.04E-12	3.04E-12	3.04E-12
ALLPI	0	-1.14E-13	0	0	1.14E-13	4.55E-12	-1.14E-13	0	4.86E-13	2.15E-13	8.79E-13	7.59E-13	9.08E-13	1.73E-13	1.60E-13	4.69E-13	0	0	0	0	0	0	0	0	2.96E-12	2.96E-12	2.96E-12	2.96E-12	2.96E-12	2.96E-12	2.96E-12	2.96E-12
ALLTAMH	334.1978	217.46695	353.7228	216.79932	236.78288	543.3754	167.3484	472.7545	7.47E-13	1.02E-12	2.37E-12	1.80E-12	4.01E-12	6.65E-13	2.57E-13	1.26E-12	0.196012633	0.141340985	0.206304856	0.149524864	0	0	0.343143773	0.105981235	992.262276	992.262276	992.262276	992.262276	992.262276	992.262276	992.262276	992.262276
ALLTN	334.1978	217.46695	353.7228	216.79932	236.78288	543.3754	167.3484	472.7545	7.47E-13	1.02E-12	2.37E-12	1.80E-12	4.01E-12	6.65E-13	2.57E-13	1.26E-12	0.196012633	0.141340985	0.206304856	0.149524864	0	0	0.343143773	0.105981235	992.262276	992.262276	992.262276	992.262276	992.262276	992.262276	992.262276	992.262276
ALLTNt2rpp	150.2161	142.7456	141.9658	80.72532	112.53798	258.0412	167.3484	274.34705	3.18E-13	6.56E-13	1.42E-12	9.83E-13	2.83E-12	3.70E-13	1.10E-13	6.25E-13	0	0	0	0	-0.065372155	-0.129281683	0	0	992.262276	992.262276	992.262276	992.262276	992.262276	992.262276	992.262276	992.262276
ALLTNtex	150.2161	142.7456	141.9658	80.72532	112.53798	258.0412	167.3484	274.34705	3.18E-13	6.56E-13	1.42E-12	9.83E-13	2.83E-12	3.70E-13	1.10E-13	6.25E-13	0	0	0	0	-0.065372155	-0.129281683	0	0	992.262276	992.262276	992.262276	992.262276	992.262276	992.262276	992.262276	992.262276
ALLULPE	2.84E-14	0	0	-2.84E-14	5.68E-14	4.55E-12	-2.84E-14	1.14E-13	4.86E-13	2.15E-13	8.79E-13	7.59E-13	9.08E-13	1.73E-13	1.60E-13	4.69E-13	0	0	0	0	0	0	0	0	2.96E-12	2.96E-12	2.96E-12	2.96E-12	2.96E-12	2.96E-12	2.96E-12	2.96E-12
ALLabcpp	7.35E-21	2.87E-21	1.22E-16	3.91E-20	1.19E-16	4.58E-12	1.40E-19	1.41E-23	4.86E-13	2.15E-13	8.79E-13	7.59E-13	9.08E-13	1.73E-13	1.60E-13	4.69E-13	0	0	0	0	0	0	0	0	3.04E-12	3.04E-12	3.04E-12	3.04E-12	3.04E-12	3.04E-12	3.04E-12	3.04E-12
ALLtex	0	0	0	0	0	-2.91E-11	-2.91E-11	0	4.86E-13	2.15E-13	8.79E-13	7.59E-13	9.08E-13	1.73E-13	1.60E-13	4.69E-13	0	0	0	0	0	0	0	0	2.96E-12	2.96E-12	2.96E-12	2.96E-12	2.96E-12	2.96E-12	2.96E-12	2.96E-12
ALPATE160pp	0	0	0	0	0	0	0	0	-5.91E-18	-1.02E-18	-4.93E-18	-9.92E-18	-1.78E-17	8.60E-19	-2.69E-18	-5.63E-18	0	0	0	0	0	0	0	0	0	0	0	0	0	0	0	0
ALPATG160pp	0	0	0	0	0	0	0	0	-4.72E-18	-1.01E-18	-6.00E-18	-1.38E-17	-1.57E-17	-5.19E-18	-2.69E-18	-5.11E-18	0	0	0	0	0	0	0	0	0	0	0	0	0	0	0	0
ALR2	2.94E-20	1.82E-20	2.66E-15	2.14E-19	7.39E-16	9.51E-11	4.21E-19	2.01E-22	3.02E-12	1.49E-12	4.20E-12	2.06E-12	4.32E-12	2.99E-12	7.34E-13	2.40E-12	0	0.497444855	0	0	0.392543637	0	0.887108548	0	4.56E-10	4.56E-10	4.56E-10	4.56E-10	4.56E-10	4.56E-10	4.56E-10	4.56E-10
ALR4x	2.94E-20	1.82E-20	2.66E-15	2.14E-19	7.39E-16	9.51E-11	4.21E-19	2.01E-22	3.02E-12	1.49E-12	4.20E-12	2.06E-12	4.32E-12	2.99E-12	7.34E-13	2.40E-12	0	0.497444855	0	0	0.392543637	0	0.887108548	0	4.56E-10	4.56E-10	4.56E-10	4.56E-10	4.56E-10	4.56E-10	4.56E-10	4.56E-10
ALTRH	40.1626	24.35289	47.83202	33.71404	50.274675	52.44858495	45.69493	77.44419	1.94E-04	5.30E-05	7.44E-05	1.97E-09	7.51E-10	9.66E-12	1.51E-04	1.92E-05	0	0	0	0	0	0	0	0	141.6620683	141.6620683	141.6620683	141.6620683	141.6620683	141.6620683	141.6620683	141.6620683
AM3PA	7.67E-21	3.44E-21	1.90E-16	4.81E-20	1.37E-16	6.89E-12	1.54E-19	3.06E-23	3.94E-13	1.94E-13	7.19E-13	5.78E-13	8.36E-13	1.97E-13	1.33E-13	4.36E-13	0.715109999	0	0	0	0.401438328	1.275231478	0.026468022	0.463497212	4.19E-12	4.19E-12	4.19E-12	4.19E-12	4.19E-12	4.19E-12	4.19E-12	4.19E-12
AM4PA	1.65E-21	7.58E-22	4.16E-17	1.03E-20	2.89E-17	3.89E-12	3.51E-20	7.36E-24	1.34E-13	6.57E-14	2.46E-13	1.97E-13	2.74E-13	6.67E-14	4.55E-14	1.48E-13	0	0	0	0.50449811	0	0	0.695662499	0	2.23E-12	2.23E-12	2.23E-12	2.23E-12	2.23E-12	2.23E-12	2.23E-12	2.23E-12
AM4PCP	2.10E-21	9.72E-22	5.32E-17	1.32E-20	3.66E-17	8.91E-12	4.55E-20	9.69E-24	1.71E-13	8.25E-14	3.08E-13	2.46E-13	3.62E-13	8.42E-14	5.73E-14	1.87E-13	0.388642491	0	0	0	0	0.290160213	0	0.463497212	4.61E-12	4.61E-12	4.61E-12	4.61E-12	4.61E-12	4.61E-12	4.61E-12	4.61E-12
AMALT1	1.23E-21	7.67E-22	7.18E-17	2.20E-20	1.72E-17	5.49E-12	5.07E-20	3.55E-23	4.28E-13	2.02E-13	7.22E-13	6.28E-13	7.74E-13	1.68E-13	1.35E-13	4.20E-13	0	0	0	0	0	0	0	0	3.22E-12	3.22E-12	3.22E-12	3.22E-12	3.22E-12	3.22E-12	3.22E-12	3.22E-12
AMALT2	43.439375	39.59798333	90.42093333	57.3246	109.3993083	7.18E-12	65.21481667	2.52E-23	1.04E-12	7.13E-13	2.01E-12	9.76E-12	3.02E-12	3.50E-13	3.92E-13	1.14E-12	0	0	0	0	0	0	0	0	5.65E-12	5.65E-12	5.65E-12	5.65E-12	5.65E-12	5.65E-12	5.65E-12	5.65E-12
AMALT3	43.439375	39.59798333	90.42093333	143.3115	109.3993083	7.18E-12	65.21481667	2.52E-23	1.04E-12	7.13E-13	2.01E-12	9.76E-12	3.02E-12	3.50E-13	3.92E-13	1.14E-12	0	0	0	0	0	0	0	0	5.65E-12	5.65E-12	5.65E-12	5.65E-12	5.65E-12	5.65E-12	5.65E-12	5.65E-12
AMALT4	173.7575	158.3919333	361.6837333	315.2853	437.5972333	7.17E-12	260.8592667	2.52E-23	1.04E-12	7.13E-13	2.01E-12	9.69E-12	3.01E-12	3.50E-13	3.93E-13	1.14E-12	0	0	0	0	0	0	0	0	5.65E-12	5.65E-12	5.65E-12	5.65E-12	5.65E-12	5.65E-12	5.65E-12	5.65E-12
AMANAPEr	307.2141922	167.631689	436.668993	377.82235	311.6444	264.0813308	339.116269	384.9092127	6.59E-13	3.06E-13	1.17E-12	8.81E-13	1.28E-12	2.91E-13	2.21E-13	6.74E-13	0	0	0	0	0	0	0	0	6.25E-12	6.25E-12	6.25E-12	6.25E-12	6.25E-12	6.25E-12	6.25E-12	6.25E-12
AMANK	4.06E-18	3.22E-20	7.40E-16	5.26E-19	2.48E-15	1.44E-11	1.22E-18	4.23E-23	4.68E-13	2.24E-13	8.32E-13	6.57E-13	9.34E-13	2.06E-13	1.59E-13	4.70E-13	0	0	0	0	0	0	0	0	6.42E-12	6.42E-12	6.42E-12	6.42E-12	6.42E-12	6.42E-12	6.42E-12	6.42E-12
AMAOTr	0	0	9.09E-13	0	9.09E-13	3.64E-12	-4.55E-13	-9.09E-13	9.22E-18	4.99E-18	1.37E-17	3.04E-17	3.43E-17	9.97E-18	6.51E-18	1.91E-17	0	0	0	0	0	0	0	0	5.57E-12	5.57E-12	5.57E-12	5.57E-12	5.57E-12	5.57E-12	5.57E-12	5.57E-12
AMMQLT8	3.54E-20	8.17E-21	1.86E-16	2.00E-19	8.67E-17	8.81E-12	4.52E-19	1.10E-22	2.24E-16	9.63E-17	3.71E-16	2.69E-16	3.29E-16	8.98E-17	6.93E-17	2.19E-16	0	0	0	0	0	0	0	0	3.81E-12	3.81E-12	3.81E-12	3.81E-12	3.81E-12	3.81E-12	3.81E-12	3.81E-12
AMPMS2	3.77E-21	1.61E-21	7.66E-17	2.30E-20	5.21E-17	8.68E-12	8.73E-20	1.77E-23	1.80E-16	7.10E-17	3.17E-16	2.15E-16	2.54E-16	6.91E-17	5.23E-17	1.68E-16	0	0	0	0	0	0	0	0	4.49E-12	4.49E-12	4.49E-12	4.49E-12	4.49E-12	4.49E-12	4.49E-12	4.49E-12
AMPN	9.05E-19	1.38E-20	2.95E-16	2.06E-19	1.76E-15	4.85E-12	4.87E-19	1.69E-23	8.11E-13	3.21E-13	1.80E-12	2.68E-12	2.86E-12	3.14E-13	2.25E-13	1.42E-12	2.618405034	3.119712461	0	3.681746487	4.619281601	3.738010614	2.772940474	3.642838843	3.03E-12	3.03E-12	3.03E-12	3.03E-12	3.03E-12	3.03E-12	3.03E-12	3.03E-12
AMPTASECG	1.88E-18	22.21356308	65.23239219	8.46E-19	185.5307679	8.16E-11	72.23058529	5.76E-23	1.66E-12	1.06E-12	4.05E-12	4.25E-12	3.60E-12	1.67E-12	5.32E-13	2.39E-12	0	0.20684114	0	0	0	0	0	0	1.13E-09	1.13E-09	1.13E-09	1.13E-09	1.13E-09	1.13E-09	1.13E-09	1.13E-09
AMPTASEPG	9.33E-21	6.52E-21	1.66E-16	5.37E-20	1.39E-16	1.27E-11	3.17E-19	3.54E-23	1.26E-12	7.31E-13	2.81E-12	2.79E-12	3.02E-12	9.66E-13	4.05E-13	1.85E-12	0	0	0	0	0	0	0	0	6.06E-12	6.06E-12	6.06E-12	6.06E-12	6.06E-12	6.06E-12	6.06E-12	6.06E-12
AMPtex	0	511.0811421	2028.5784	2266.487667	1487.1766	3062.176	358.3747914	2601.855686	3.28E-12	6.99E-12	9.55E-12	1.97E-11	1.83E-11	1.64E-12	1.08E-12	5.46E-12	0	0	0	0	0	0	0	0	7.25E-10	7.25E-10	7.25E-10	7.25E-10	7.25E-10	7.25E-10	7.25E-10	7.25E-10
ANHGMtex	0	0	0	0	0	0	-2.91E-11	0	-5.29E-12	-1.20E-12	-6.98E-12	-3.62E-12	-5.86E-12	-1.66E-12	-1.22E-12	-4.01E-12	0	0	0	0	0	0	0	0	1.35E-11	1.35E-11	1.35E-11	1.35E-11	1.35E-11	1.35E-11	1.35E-11	1.35E-11
ANHMK	5.37E-20	1.93E-20	6.63E-16	2.12E-19	1.36E-15	4.38E-12	5.24E-19	7.39E-23	9.62E-13	4.77E-13	1.76E-12	1.42E-12	2.02E-12	4.81E-13	3.26E-13	1.07E-12	0.715109999	1.29505105	1.161599501	1.161910056	1.321800435	1.974459666	0.722130521	1.213086722	4.36E-12	4.36E-12	4.36E-12	4.36E-12	4.36E-12	4.36E-12	4.36E-12	4.36E-12
ANPRT	6.10E-21	2.69E-21	1.33E-16	3.95E-20	9.47E-17	1.05E-11	1.56E-19	3.67E-23	2.71E-12	8.21E-13	4.50E-12	1.67E-12	3.57E-12	5.69E-13	6.99E-13	1.46E-12	0	1.301695634	0	0	0	0	0	0	3.40E-12	3.40E-12	3.40E-12	3.40E-12	3.40E-12	3.40E-12	3.40E-12	3.40E-12
ANS	6.10E-21	2.69E-21	1.33E-16	3.95E-20	9.47E-17	1.05E-11	1.56E-19	3.67E-23	2.71E-12	8.21E-13	4.50E-12	1.67E-12	3.57E-12	5.69E-13	6.99E-13	1.46E-12	0	1.301695634	0	0	0	0	0	0	3.40E-12	3.40E-12	3.40E-12	3.40E-12	3.40E-12	3.40E-12	3.40E-12	3.40E-12
AOBUTDs	1.78E-19	1.90E-19	9.98E-15	1.59E-18	3.07E-15	9.45E-11	1.84E-18	2.83E-22	4.31E-13	3.88E-13	1.11E-12	1.07E-12	1.46E-12	2.22E-13	1.56E-13	5.99E-13	2.452534381	1.791586927	0	2.282348263	0	0	2.941678407	0	1.29E-11	1.29E-11	1.29E-11	1.29E-11	1.29E-11	1.29E-11	1.29E-11	1.29E-11
AOXSr2	5.62E-21	2.40E-21	1.27E-16	2.57E-20	6.32E-17	8.34E-12	1.11E-19	2.77E-23	1.16E-17	3.47E-18	1.72E-17	3.24E-17	3.45E-17	9.35E-18	6.39E-18	1.38E-17	0	0	0	0	0	0	0	0	6.95E-12	6.95E-12	6.95E-12	6.95E-12	6.95E-12	6.95E-12	6.95E-12	6.95E-12
AP4AH	7.37E-21	3.28E-21	1.60E-16	4.40E-20	1.21E-16	9.67E-12	1.69E-19	2.81E-23	7.77E-13	3.34E-13	1.36E-12	1.01E-12	1.44E-12	3.39E-13	2.50E-13	7.34E-13	0	0.829733123	0	1.189721915	1.448202119	1.169991807	0	0	6.07E-12	6.07E-12	6.07E-12	6.07E-12	6.07E-12	6.07E-12	6.07E-12	6.07E-12
AP4AS	7.37E-21	3.28E-21	1.60E-16	4.40E-20	1.21E-16	9.67E-12	1.69E-19	2.81E-23	7.77E-13	3.34E-13	1.36E-12	1.01E-12	1.44E-12	3.39E-13	2.50E-13	7.34E-13	0	0.829733123	0	1.189721915	1.448202119	1.169991807	0	0	6.07E-12	6.07E-12	6.07E-12	6.07E-12	6.07E-12	6.07E-12	6.07E-12	6.07E-12
AP5AH	0	0	0	0	0	0	0	0	0	0	0	0	0	0	0	0	0	0	0	0	0	0	0	0	0	0	0	0	0	0	0	0
APCS	0	0	0	0	0	0	0	0	0	0	0	0	0	0	0	0	0	0	0	0	0	0	0	0	0	0	0	0	0	0	0	0
APG3PAT120	7.82E-21	3.87E-21	1.86E-16	6.46E-20	1.16E-16	1.32E-11	1.80E-19	4.96E-23	2.37E-12	1.08E-12	3.06E-12	2.26E-12	4.12E-12	8.10E-13	8.13E-13	1.60E-12	0.203507822	0.515234214	0.443314413	0.443405348	0.472870296	0.594329901	0	0.248370823	7.45E-12	7.45E-12	7.45E-12	7.45E-12	7.45E-12	7.45E-12	7.45E-12	7.45E-12
APG3PAT140	6.08E-21	3.62E-21	1.42E-16	6.21E-20	1.19E-16	1.31E-11	1.38E-19	5.28E-23	2.76E-12	1.26E-12	3.22E-12	2.50E-12	4.66E-12	8.28E-13	1.01E-12	1.66E-12	0.513502938	1.023224854	0.147771471	0.332146169	0.709305444	0.76107838	0	0.456467872	8.84E-12	8.84E-12	8.84E-12	8.84E-12	8.84E-12	8.84E-12	8.84E-12	8.84E-12
APG3PAT141	4.60E-21	2.43E-21	1.18E-16	4.44E-20	9.90E-17	1.38E-11	1.08E-19	3.98E-23	4.33E-12	2.04E-12	6.66E-12	4.12E-12	8.17E-12	2.11E-12	1.35E-12	3.54E-12	0.796928279	0.975237747	0.263344586	0.789759548	0.737351248	0.909802608	0.407064496	0.813587171	8.41E-12	8.41E-12	8.41E-12	8.41E-12	8.41E-12	8.41E-12	8.41E-12	8.41E-12
APG3PAT160	31.94671159	29.11066998	38.76900927	50.57333228	42.10214654	54.17107084	44.51444168	50.75946195	3.89E-12	1.77E-12	3.76E-12	3.17E-12	6.17E-12	9.32E-13	1.69E-12	1.89E-12	0	1.198749913	0.526689172	0.552845372	0.709305444	0.715237344	0	0.044120505	2.248690321	2.248690321	2.248690321	2.248690321	2.248690321	2.248690321	2.248690321	2.248690321
APG3PAT161	37.65380583	34.31112189	45.69486732	59.60796399	49.62345018	63.84841718	52.46668782	59.82734465	2.89E-05	6.50E-05	5.00E-05	1.04E-04	8.52E-05	7.55E-05	3.92E-05	7.45E-05	0	0.975237747	0.171874516	0.828777669	0.679240072	0.836144787	0.407064496	0	2.650405483	2.650405483	2.650405483	2.650405483	2.650405483	2.650405483	2.650405483	2.650405483
APG3PAT180	9.01E-21	3.78E-21	1.76E-16	7.14E-20	1.31E-16	1.70E-11	2.05E-19	5.63E-23	9.57E-12	5.94E-12	4.78E-12	5.18E-12	1.11E-11	1.13E-12	6.68E-11	2.32E-12	0.796928279	1.058137169	0.8694115	0.552845372	0.472870296	0.836144787	1.061626448	0.680320693	9.43E-12	9.43E-12	9.43E-12	9.43E-12	9.43E-12	9.43E-12	9.43E-12	9.43E-12
APG3PAT181	8.68E-21	3.62E-21	1.81E-16	6.64E-20	1.31E-16	1.46E-11	2.02E-19	5.37E-23	4.48E-12	2.21E-12	8.06E-12	6.74E-12	2.57E-11	1.88E-12	1.54E-12	4.61E-12	0.927147521	1.198749913	0.8694115	0.712378084	0.682230727	0.755783186	0.954913301	0.813587171	9.65E-12	9.65E-12	9.65E-12	9.65E-12	9.65E-12	9.65E-12	9.65E-12	9.65E-12
APH120	5.98E-21	2.69E-21	1.31E-16	3.52E-20	9.77E-17	9.07E-12	1.36E-19	2.09E-23	6.85E-13	2.96E-13	4.20E-12	6.29E-12	2.34E-12	6.55E-13	2.21E-13	1.49E-12	0	0	0	0	0	0	0	0	5.59E-12	5.59E-12	5.59E-12	5.59E-12	5.59E-12	5.59E-12	5.59E-12	5.59E-12
APH140	6.19E-21	2.71E-21	1.33E-16	3.43E-20	9.61E-17	8.88E-12	1.41E-19	2.02E-23	7.03E-13	3.02E-13	4.31E-12	6.31E-12	2.43E-12	6.56E-13	2.29E-13	1.49E-12	0	0	0	0	0	0	0	0	5.33E-12	5.33E-12	5.33E-12	5.33E-12	5.33E-12	5.33E-12	5.33E-12	5.33E-12
APH141	6.31E-21	2.77E-21	1.35E-16	3.48E-20	1.01E-16	9.39E-12	1.44E-19	2.03E-23	7.58E-13	3.30E-13	4.88E-12	6.87E-12	2.77E-12	7.18E-13	2.43E-13	1.77E-12	0	0	0	0	0	0	0	0	5.29E-12	5.29E-12	5.29E-12	5.29E-12	5.29E-12	5.29E-12	5.29E-12	5.29E-12
APH160	3.68E-21	1.64E-21	7.97E-17	2.20E-20	6.05E-17	4.89E-12	8.44E-20	1.40E-23	7.46E-13	3.23E-13	4.35E-12	6.57E-12	2.59E-12	6.58E-13	2.51E-13	1.52E-12	0	0	0	0	0	0	0	0	3.85E-12	3.85E-12	3.85E-12	3.85E-12	3.85E-12	3.85E-12	3.85E-12	3.85E-12
APH161	3.68E-21	1.64E-21	7.97E-17	2.20E-20	6.05E-17	4.89E-12	8.44E-20	1.40E-23	8.68E-13	3.72E-13	6.34E-12	8.59E-12	3.21E-12	8.34E-13	2.76E-13	2.37E-12	0	0	0	0	0	0	0	0	3.37E-12	3.37E-12	3.37E-12	3.37E-12	3.37E-12	3.37E-12	3.37E-12	3.37E-12
APH180	6.07E-21	2.79E-21	1.35E-16	3.41E-20	1.03E-16	8.11E-12	1.38E-19	2.01E-23	9.42E-13	4.05E-13	4.91E-12	7.52E-12	3.51E-12	7.12E-13	3.21E-13	1.72E-12	0.45950954	0	0.120071641	0	0	0	0	0	5.53E-12	5.53E-12	5.53E-12	5.53E-12	5.53E-12	5.53E-12	5.53E-12	5.53E-12
APH181	6.04E-21	2.78E-21	1.35E-16	3.48E-20	1.03E-16	9.00E-12	1.37E-19	2.05E-23	8.63E-13	3.76E-13	5.62E-12	7.85E-12	3.71E-12	7.76E-13	2.83E-13	2.12E-12	0.681514995	0	0.240319697	0	0	0	0	0	5.60E-12	5.60E-12	5.60E-12	5.60E-12	5.60E-12	5.60E-12	5.60E-12	5.60E-12
APPLDHr	0	0	0	0	0	0	0	0	2.71E-19	6.29E-18	-5.42E-20	-4.88E-19	2.71E-20	2.71E-20	-5.42E-20	-2.71E-19	0	0	0	0	0	0	0	0	0	0	0	0	0	0	0	0
APRAUR	0.66983264	0.610368829	0.812877024	1.060380459	0.882763533	1.135814882	0.933342573	1.064283074	5.04E-16	2.00E-16	8.34E-16	5.67E-16	6.90E-16	1.88E-16	1.45E-16	4.54E-16	0	0	0	0	0	0	0	0	0.047148691	0.047148691	0.047148691	0.047148691	0.047148691	0.047148691	0.047148691	0.047148691
ARAI	0	0	-2.84E-14	0	0	4.57E-12	-1.14E-13	0	4.95E-13	2.28E-13	9.28E-13	9.06E-13	1.12E-12	1.53E-13	1.78E-13	4.61E-13	0	0	0	0	0	0	0	0	3.07E-12	3.07E-12	3.07E-12	3.07E-12	3.07E-12	3.07E-12	3.07E-12	3.07E-12
ARBTNR1	2.78E-21	8.96E-22	8.27E-17	2.00E-20	5.62E-17	7.58E-12	4.00E-20	1.15E-23	3.96E-13	1.61E-13	6.72E-13	4.30E-13	6.85E-13	1.66E-13	1.21E-13	3.61E-13	0	0	0	0	0	0	0	0	4.89E-12	4.89E-12	4.89E-12	4.89E-12	4.89E-12	4.89E-12	4.89E-12	4.89E-12
ARBTNR2	3.33E-21	9.87E-22	8.28E-17	2.00E-20	5.70E-17	7.58E-12	5.15E-20	1.15E-23	3.30E-13	1.45E-13	5.42E-13	4.37E-13	6.57E-13	1.30E-13	1.05E-13	2.94E-13	0	0	0	0	0	0	0	0	5.89E-12	5.89E-12	5.89E-12	5.89E-12	5.89E-12	5.89E-12	5.89E-12	5.89E-12
ARBTNR3	4.04E-21	1.24E-21	1.08E-16	2.44E-20	7.19E-17	1.13E-11	6.18E-20	1.41E-23	3.74E-13	1.69E-13	6.31E-13	5.00E-13	7.62E-13	1.51E-13	1.19E-13	3.42E-13	0	0	0	0	0	0	0	0	7.38E-12	7.38E-12	7.38E-12	7.38E-12	7.38E-12	7.38E-12	7.38E-12	7.38E-12
ARBTNabcpp	2.03E-20	6.24E-21	5.47E-16	1.29E-19	3.70E-16	1.54E-11	3.07E-19	7.40E-23	2.20E-12	9.52E-13	3.69E-12	2.73E-12	4.21E-12	8.94E-13	6.90E-13	1.99E-12	0	0	0	0	0	0	0	0	1.80E-11	1.80E-11	1.80E-11	1.80E-11	1.80E-11	1.80E-11	1.80E-11	1.80E-11
ARBTNexs	2.24E-06	1.19E-06	474.0363512	7.615246496	530.4483515	97.10496938	1.34E-05	1.77E-07	1.28E-05	1.12E-05	1.71E-05	2.81E-05	1.86E-05	2.46E-05	8.08E-06	2.13E-07	0	0	0	0	0	0	0	0	47.10688732	47.10688732	47.10688732	47.10688732	47.10688732	47.10688732	47.10688732	47.10688732
ARBTNtex	2.03E-20	6.24E-21	5.47E-16	1.29E-19	3.70E-16	1.54E-11	3.07E-19	7.40E-23	2.20E-12	9.52E-13	3.69E-12	2.73E-12	4.21E-12	8.94E-13	6.90E-13	1.99E-12	0	0	0	0	0	0	0	0	1.80E-11	1.80E-11	1.80E-11	1.80E-11	1.80E-11	1.80E-11	1.80E-11	1.80E-11
ARBTNtonex	2.03E-20	6.24E-21	5.47E-16	1.29E-19	3.70E-16	1.54E-11	3.07E-19	7.40E-23	2.20E-12	9.52E-13	3.69E-12	2.73E-12	4.21E-12	8.94E-13	6.90E-13	1.99E-12	0	0	0	0	0	0	0	0	1.80E-11	1.80E-11	1.80E-11	1.80E-11	1.80E-11	1.80E-11	1.80E-11	1.80E-11
ARBTNtpp	2.03E-20	6.24E-21	5.47E-16	1.29E-19	3.70E-16	1.54E-11	3.07E-19	7.40E-23	2.20E-12	9.52E-13	3.69E-12	2.73E-12	4.21E-12	8.94E-13	6.90E-13	1.99E-12	0	0	0	0	0	0	0	0	1.80E-11	1.80E-11	1.80E-11	1.80E-11	1.80E-11	1.80E-11	1.80E-11	1.80E-11
ARBTptspp	0	0	0	0	0	0	0	0	0	0	0	0	0	0	0	0	0	0	0	0	0	0	0	0	0	0	0	0	0	0	0	0
ARBTtex	0	0	0	0	0	0	0	0	0	0	0	0	0	0	0	0	0	0	0	0	0	0	0	0	0	0	0	0	0	0	0	0
ARBabcpp	4.12E-21	2.18E-21	8.14E-17	2.42E-20	6.45E-17	5.48E-12	1.10E-19	1.56E-23	5.51E-13	2.31E-13	9.46E-13	6.88E-13	9.31E-13	2.30E-13	1.66E-13	5.51E-13	0	0	0	0	0	0	0	0	3.03E-12	3.03E-12	3.03E-12	3.03E-12	3.03E-12	3.03E-12	3.03E-12	3.03E-12
ARBt2rpp	0	4.55E-13	4.55E-13	0	9.09E-13	1.91E-11	-9.09E-13	0	2.21E-12	9.65E-13	3.65E-12	3.27E-12	4.54E-12	7.74E-13	7.70E-13	1.63E-12	0.093031969	0.243305251	0.157841456	0.699527049	0.938311892	0.222694403	0.201394534	0.22590368	2.61E-09	2.61E-09	2.61E-09	2.61E-09	2.61E-09	2.61E-09	2.61E-09	2.61E-09
ARBt3ipp	1.76E-20	3.29E-21	2.04E-15	1.23E-19	5.11E-16	2.02E-11	1.80E-19	6.84E-23	2.26E-12	9.68E-13	3.67E-12	3.06E-12	4.35E-12	8.51E-13	7.58E-13	1.72E-12	0.093031969	0.243305251	0.157841456	0.699527049	0.938311892	0.222694403	0.201394534	0.22590368	2.61E-09	2.61E-09	2.61E-09	2.61E-09	2.61E-09	2.61E-09	2.61E-09	2.61E-09
ARBtex	0	0	0	0	5.82E-11	0	0	0	4.95E-13	2.28E-13	9.28E-13	9.06E-13	1.12E-12	1.53E-13	1.78E-13	4.61E-13	0	0	0	0	0	0	0	0	3.07E-12	3.07E-12	3.07E-12	3.07E-12	3.07E-12	3.07E-12	3.07E-12	3.07E-12
ARGAGMt7pp	47.834805	14.97513	8.53E-13	26.27629	9.95E-14	48.738085	15.95767	21.27312	-2.68E-12	-8.64E-05	-1.48E-11	-9.14E-05	-8.05E-05	-1.34E-04	-1.42E-12	-3.94E-05	0	-1.672220348	-2.21442628	-1.536692218	-1.856109531	-2.059695537	-0.655012945	-0.250059143	-6.87E-10	-6.87E-10	-6.87E-10	-6.87E-10	-6.87E-10	-6.87E-10	-6.87E-10	-6.87E-10
ARGDC	47.834805	14.97513	6.45E-15	26.27629	3.96E-15	48.738085	15.95767	21.27312	4.27E-13	3.59E-13	1.07E-12	7.05E-13	1.44E-12	3.05E-13	1.31E-13	5.67E-13	0.026995091	0.012351256	0.022499181	0.013990054	0.025775528	0.016981075	0.014312053	0.021573375	7.38E-12	7.38E-12	7.38E-12	7.38E-12	7.38E-12	7.38E-12	7.38E-12	7.38E-12
ARGDCpp	1.54E-19	1.16E-19	4.52E-15	1.53E-18	1.53E-15	4.05E-10	1.15E-17	1.16E-21	8.53E-13	9.61E-13	2.58E-12	1.84E-12	4.79E-12	8.21E-13	2.65E-13	1.22E-12	0	2.366313981	2.21442628	1.536692218	1.856109531	2.059695537	0.655012945	0.250059143	9.34E-12	9.34E-12	9.34E-12	9.34E-12	9.34E-12	9.34E-12	9.34E-12	9.34E-12
ARGORNt7pp	203.3201053	186.1765921	241.8776636	289.4439274	252.5695751	326.0197349	259.9741132	287.5580296	6.51E-12	8.64E-05	2.15E-11	9.14E-05	8.05E-05	1.34E-04	2.58E-12	3.94E-05	0.578362479	0.316545349	0.646693937	0.577443301	0.48797939	0.580624908	0.442786903	0.480838039	31.26951948	31.26951948	31.26951948	31.26951948	31.26951948	31.26951948	31.26951948	31.26951948
ARGSL	4.55E-13	-4.55E-13	9.09E-13	0	0	1.82E-12	0	0	5.15E-13	1.00E-13	5.06E-13	3.56E-13	4.53E-13	9.71E-14	1.96E-13	2.50E-13	0.026995091	2.443798905	2.236925461	1.550682272	1.881885059	2.076676612	0.669324998	0.271632518	2.05E-12	2.05E-12	2.05E-12	2.05E-12	2.05E-12	2.05E-12	2.05E-12	2.05E-12
ARGSS	1.54E-21	5.61E-22	3.86E-17	9.37E-21	2.63E-17	2.03E-12	2.88E-20	5.85E-24	5.15E-13	1.00E-13	5.06E-13	3.56E-13	4.53E-13	9.71E-14	1.96E-13	2.50E-13	0.026995091	2.443798905	2.236925461	1.550682272	1.881885059	2.076676612	0.669324998	0.271632518	2.01E-12	2.01E-12	2.01E-12	2.01E-12	2.01E-12	2.01E-12	2.01E-12	2.01E-12
ARGTRS	0	0	0	0	0	0	0	0	0	0	0	0	0	0	0	0	0	0	0	0	0	0	0	0	0	0	0	0	0	0	0	0
ARGabcpp	240.9201106	218.6265842	297.2311272	413.8118049	332.8887002	427.264919	359.0287263	418.2859593	5.35E-13	2.34E-13	9.47E-13	7.03E-13	9.25E-13	2.34E-13	1.63E-13	5.55E-13	0	0	0	0	0	0	0	0	3.03E-12	3.03E-12	3.03E-12	3.03E-12	3.03E-12	3.03E-12	3.03E-12	3.03E-12
ARGt3pp	3.33E-21	1.31E-21	7.83E-17	2.02E-20	5.73E-17	4.32E-12	6.84E-20	1.27E-23	3.35E-12	1.16E-12	4.88E-12	3.58E-12	4.79E-12	1.03E-12	1.06E-12	2.09E-12	0.578362479	1.010638982	0.646693937	0.577443301	0.48797939	0.580624908	0.442786903	0.480838039	2.11E-09	2.11E-09	2.11E-09	2.11E-09	2.11E-09	2.11E-09	2.11E-09	2.11E-09
ARGtex	492.075021	419.7783062	539.1087907	729.5320223	585.4582754	802.0227389	634.9605095	727.1171089	1.87E-12	1.86E-12	5.39E-12	3.85E-12	8.41E-12	1.61E-12	5.25E-13	2.83E-12	0	0	0	0	0	0	0	0	31.26951948	31.26951948	31.26951948	31.26951948	31.26951948	31.26951948	31.26951948	31.26951948
ASAD	0	0	3.64E-12	-3.64E-12	0	-7.28E-12	0	0	-3.41E-12	-2.10E-12	-7.90E-12	-4.52E-12	-7.33E-12	-1.35E-12	-1.03E-12	-3.33E-12	0	0	0	-0.006163734	-3.849890873	0	0	0	-1.16E-11	-1.16E-11	-1.16E-11	-1.16E-11	-1.16E-11	-1.16E-11	-1.16E-11	-1.16E-11
ASCBPL	4.45E-19	50.65904	117.03095	98.06574	2.71E-15	208.23065	69.10863	224.3102	6.46E-13	3.27E-13	1.16E-12	8.29E-13	1.38E-12	2.87E-13	2.10E-13	7.58E-13	0	0	0	0	0	0	0	0	7.44E-12	7.44E-12	7.44E-12	7.44E-12	7.44E-12	7.44E-12	7.44E-12	7.44E-12
ASCBptspp	4.45E-19	50.65904	117.03095	98.06574	2.71E-15	208.23065	69.10863	224.3102	6.46E-13	3.27E-13	1.16E-12	8.29E-13	1.38E-12	2.87E-13	2.10E-13	7.58E-13	0	0	0	0	0	0	0	0	7.44E-12	7.44E-12	7.44E-12	7.44E-12	7.44E-12	7.44E-12	7.44E-12	7.44E-12
ASCBtex	0	50.65904	117.03095	98.06574	0	208.23065	69.10863	224.3102	6.46E-13	3.27E-13	1.16E-12	8.29E-13	1.38E-12	2.87E-13	2.10E-13	7.58E-13	0	0	0	0	0	0	0	0	7.50E-12	7.50E-12	7.50E-12	7.50E-12	7.50E-12	7.50E-12	7.50E-12	7.50E-12
ASNN	4.13E-21	2.19E-21	4.57E-14	2.43E-20	6.47E-17	5.54E-12	1.10E-19	1.57E-23	6.53E-13	1.39E-04	2.06E-12	3.73E-05	8.82E-11	6.58E-13	3.11E-13	1.12E-12	0	0.560250172	0	0.673614671	0.859826805	0.463453667	0	0	8.58E-11	8.58E-11	8.58E-11	8.58E-11	8.58E-11	8.58E-11	8.58E-11	8.58E-11
ASNNpp	165.3131	94.126935	4.70E-14	229.87195	1.82E-14	190.06015	207.11315	198.56055	9.48E-13	2.32E-12	2.30E-12	3.59E-12	6.17E-12	6.14E-13	3.92E-13	5.11E-12	0.119311979	0.090684217	0.109415393	0.129730257	0.107651545	0.105423085	0.123672643	0.114776945	1.22E-10	1.22E-10	1.22E-10	1.22E-10	1.22E-10	1.22E-10	1.22E-10	1.22E-10
ASNS1	6.22E-21	1.98E-21	4.07E-17	4.13E-20	8.11E-17	7.77E-12	1.64E-19	2.35E-23	5.50E-13	1.32E-13	7.19E-13	4.26E-13	6.42E-13	1.65E-13	1.46E-13	3.87E-13	0	0	0	0	0	0	0	0	1.56E-12	1.56E-12	1.56E-12	1.56E-12	1.56E-12	1.56E-12	1.56E-12	1.56E-12
ASNS2	3.37E-20	6.48E-21	7.99E-17	2.34E-19	9.45E-16	3.92E-11	3.58E-19	1.32E-22	1.26E-12	1.99E-13	1.29E-12	6.57E-13	9.65E-13	2.94E-13	2.75E-13	6.75E-13	0.119311979	0.650934389	0.109415393	0.803344928	0.96747835	0.579521232	0.123672643	0.132081767	3.17E-12	3.17E-12	3.17E-12	3.17E-12	3.17E-12	3.17E-12	3.17E-12	3.17E-12
ASNTRS	0	0	0	0	0	0	0	0	0	0	0	0	0	0	0	0	0	0	0	0	0	0	0	0	0	0	0	0	0	0	0	0
ASNabcpp	192.7393271	144.8913036	8.15E-17	272.5612676	197.718555	322.4719704	321.3757192	333.0671113	5.48E-13	2.33E-13	9.38E-13	6.88E-13	9.06E-13	2.28E-13	1.65E-13	5.47E-13	0	0	0	0	0	0	0	0	3.03E-12	3.03E-12	3.03E-12	3.03E-12	3.03E-12	3.03E-12	3.03E-12	3.03E-12
ASNt2rpp	169.2932	185.0021	439.3454507	300.55535	279.3993	291.4156	183.0792	242.1588	-1.42E-12	1.39E-04	-5.82E-13	3.73E-05	8.60E-11	7.14E-14	-2.08E-13	-2.60E-13	-0.119311979	-0.090684217	-0.109415393	-0.129730257	-0.107651545	-0.116067565	-0.123672643	-0.132081767	25.48302191	25.48302191	25.48302191	25.48302191	25.48302191	25.48302191	25.48302191	25.48302191
ASNtex	527.3456271	424.0203386	439.3454507	802.9885676	477.117855	803.9477204	711.5680692	773.7864613	7.31E-14	1.39E-04	2.65E-12	3.73E-05	9.31E-11	9.13E-13	3.49E-13	5.40E-12	0	0	0	0	0	-0.01064448	0	-0.017304822	25.48302191	25.48302191	25.48302191	25.48302191	25.48302191	25.48302191	25.48302191	25.48302191
ASO3t8pp	0	0	0	0	0	0	0	0	0	0	0	0	0	0	0	0	0	0	0	0	0	0	0	0	0	0	0	0	0	0	0	0
ASO3tex	0	0	0	0	0	0	0	0	-2.78E-17	-6.94E-18	0	6.94E-18	0	-6.94E-18	0	0	0	0	0	0	0	0	0	0	0	0	0	0	0	0	0	0
ASP1DC	9.23E-21	5.21E-21	1.96E-16	6.19E-20	1.38E-16	1.64E-11	2.42E-19	4.24E-23	2.63E-16	1.09E-16	4.70E-16	3.08E-16	3.73E-16	1.01E-16	7.75E-17	2.49E-16	0	0	0	0	0	0	0	0	4.43E-12	4.43E-12	4.43E-12	4.43E-12	4.43E-12	4.43E-12	4.43E-12	4.43E-12
ASPCT	3.83E-21	1.58E-21	9.94E-17	2.25E-20	8.85E-17	5.84E-12	1.47E-19	1.49E-23	7.53E-04	0.003012065	0.001625458	0.002580309	0.002656154	0.001854665	0.001237147	0.00225981	0	6.564120746	1.424921156	2.102686358	0.061082679	2.342970288	0.035891287	0.2535506	1.07E-11	1.07E-11	1.07E-11	1.07E-11	1.07E-11	1.07E-11	1.07E-11	1.07E-11
ASPK	5.46E-12	-7.28E-12	-7.28E-12	0	-7.28E-12	2.91E-11	-7.28E-12	0	3.41E-12	2.10E-12	7.90E-12	4.52E-12	7.33E-12	1.35E-12	1.03E-12	3.33E-12	0	0	0	0.006163734	3.849890873	0	0	0	1.86E-11	1.86E-11	1.86E-11	1.86E-11	1.86E-11	1.86E-11	1.86E-11	1.86E-11
ASPO3	1.77E-21	7.87E-22	4.14E-17	1.13E-20	2.53E-17	7.92E-12	5.33E-20	1.19E-23	4.13E-16	1.68E-16	7.41E-16	4.82E-16	5.90E-16	1.60E-16	1.22E-16	3.88E-16	0	0	0	0	0	0	0	0	4.04E-12	4.04E-12	4.04E-12	4.04E-12	4.04E-12	4.04E-12	4.04E-12	4.04E-12
ASPO4	1.37E-21	5.47E-22	3.93E-17	8.90E-21	2.20E-17	5.21E-12	2.61E-20	7.90E-24	4.13E-16	1.68E-16	7.39E-16	4.82E-16	5.90E-16	1.60E-16	1.22E-16	3.88E-16	0	0	0	0	0	0	0	0	4.04E-12	4.04E-12	4.04E-12	4.04E-12	4.04E-12	4.04E-12	4.04E-12	4.04E-12
ASPO5	1.77E-21	7.86E-22	4.13E-17	1.13E-20	2.52E-17	7.92E-12	5.33E-20	1.19E-23	4.13E-16	1.69E-16	7.39E-16	4.82E-16	5.90E-16	1.60E-16	1.22E-16	3.88E-16	0	0	0	0	0	0	0	0	4.04E-12	4.04E-12	4.04E-12	4.04E-12	4.04E-12	4.04E-12	4.04E-12	4.04E-12
ASPO6	1.56E-21	7.29E-22	4.06E-17	1.00E-20	2.37E-17	7.46E-12	3.33E-20	9.57E-24	4.13E-16	1.70E-16	7.40E-16	4.82E-16	5.90E-16	1.60E-16	1.23E-16	3.88E-16	0	0	0	0	0	0	0	0	4.04E-12	4.04E-12	4.04E-12	4.04E-12	4.04E-12	4.04E-12	4.04E-12	4.04E-12
ASPT	1.66E-20	3.66E-21	1.61E-15	1.15E-19	2.70E-16	2.81E-11	1.79E-19	6.61E-23	5.83E-13	2.97E-13	8.50E-13	6.54E-13	1.03E-12	2.30E-13	2.03E-13	5.75E-13	0	0	5.548035745	0	0	0	0	0	1.45E-10	1.45E-10	1.45E-10	1.45E-10	1.45E-10	1.45E-10	1.45E-10	1.45E-10
ASPTA	9871.478682	14933.45774	-1395.101266	15119.78222	-139.1868362	20131.26961	15140.12742	13564.46373	-0.001777502	-0.002278075	-0.002525489	-0.00226473	-0.002502316	-0.002486893	-0.001727758	-0.001257266	-0.223007724	-28.27733112	-11.47191233	-8.847296139	-12.67934364	-10.20065358	-1.048360058	-1.964468738	-986.0091811	-986.0091811	-986.0091811	-986.0091811	-986.0091811	-986.0091811	-986.0091811	-986.0091811
ASPTRS	0	0	0	0	0	0	0	0	0	0	0	0	0	0	0	0	0	0	0	0	0	0	0	0	0	0	0	0	0	0	0	0
ASPabcpp	4.12E-21	2.19E-21	8.14E-17	2.42E-20	6.46E-17	5.50E-12	1.10E-19	1.57E-23	4.97E-13	2.32E-13	8.57E-13	7.12E-13	9.29E-13	2.18E-13	1.60E-13	3.83E-13	0	0	0	0	0	0	0	0	3.02E-12	3.02E-12	3.02E-12	3.02E-12	3.02E-12	3.02E-12	3.02E-12	3.02E-12
ASPt2_2pp	3.58E-20	6.65E-21	4.01E-15	2.50E-19	1.03E-15	4.12E-11	3.62E-19	1.38E-22	1.22E-11	6.82E-04	8.67E-12	2.46E-09	2.18E-11	3.13E-05	3.52E-05	0.004984916	8.986222328	7.765643589	8.753743145	3.032915031	2.081714627	6.411117313	6.962043542	41.12895688	9.01E-10	9.01E-10	9.01E-10	9.01E-10	9.01E-10	9.01E-10	9.01E-10	9.01E-10
ASPt2_3pp	1.77E-20	3.31E-21	2.02E-15	1.24E-19	5.12E-16	2.04E-11	1.81E-19	6.87E-23	1.91E-12	1.38E-12	3.48E-12	6.36E-12	9.96E-12	1.18E-12	9.15E-13	8.77E-13	1.950196955	3.234531931	3.273950506	3.667303903	4.091753774	4.732540425	3.987542724	5.567556235	7.64E-10	7.64E-10	7.64E-10	7.64E-10	7.64E-10	7.64E-10	7.64E-10	7.64E-10
ASPt2pp	275.9068	346.2868	2.21E-13	660.207	168.9655094	391.15995	444.3427	303.02945	4.64E-12	1.43E-08	9.26E-12	1.95E-04	1.27E-04	3.51E-12	3.39E-12	1.21E-12	0.12762309	0.355760358	0.108025569	0.388284521	0.462772139	0.21040694	0.392867272	0.166578386	1.10E-09	1.10E-09	1.10E-09	1.10E-09	1.10E-09	1.10E-09	1.10E-09	1.10E-09
ASPt2rpp	9957.604409	14917.06434	-955.7558151	15032.69184	168.9655094	20353.99723	15200.23964	13836.66019	-0.001024752	-8.68E-05	-9.00E-04	8.37E-05	2.68E-05	-6.64E-04	-5.26E-04	-0.003982372	-10.94473039	-23.50481939	-12.02630383	-6.958773198	-6.528588995	-11.24864159	-11.2187809	-46.74831456	-960.5261592	-960.5261592	-960.5261592	-960.5261592	-960.5261592	-960.5261592	-960.5261592	-960.5261592
ASPtex	10068.19811	15169.22421	-955.7558151	15463.02689	337.9310188	20555.09703	15437.46919	13941.12909	-0.001024752	5.95E-04	-9.00E-04	2.78E-04	1.54E-04	-6.32E-04	-4.91E-04	0.001002544	0	-12.23956773	0	0	0	0	0	0	-960.5261592	-960.5261592	-960.5261592	-960.5261592	-960.5261592	-960.5261592	-960.5261592	-960.5261592
ASR	0	0	0	0	0	0	0	0	0	0	0	0	0	0	0	0	0	0	0	0	0	0	0	0	0	0	0	0	0	0	0	0
AST	1.05E-20	4.99E-21	1.99E-16	6.55E-20	1.70E-16	1.39E-11	2.72E-19	3.97E-23	7.64E-13	5.10E-13	1.87E-12	1.29E-12	2.19E-12	4.55E-13	2.42E-13	1.01E-12	0	0.065133668	0	0	0	0	0	0	1.33E-11	1.33E-11	1.33E-11	1.33E-11	1.33E-11	1.33E-11	1.33E-11	1.33E-11
ATHRDHr	0	0	0	0	9.09E-13	-1.09E-11	-9.09E-13	0	-2.03E-12	-3.42E-04	-3.59E-05	-0.001036269	-0.002103143	-5.08E-04	-2.10E-12	-5.41E-05	0	0	-2.126250932	0	-2.23384407	-4.551926527	0	-1.969630972	-1.53E-10	-1.53E-10	-1.53E-10	-1.53E-10	-1.53E-10	-1.53E-10	-1.53E-10	-1.53E-10
ATPHs	6.18E-21	2.40E-21	1.36E-16	3.78E-20	8.86E-17	5.98E-12	1.27E-19	2.28E-23	5.75E-13	3.39E-13	1.49E-12	1.66E-12	2.40E-12	3.08E-13	2.03E-13	7.92E-13	0	0	0	0	0	0	0	0	4.02E-12	4.02E-12	4.02E-12	4.02E-12	4.02E-12	4.02E-12	4.02E-12	4.02E-12
ATPM	3.68E-21	1.64E-21	7.98E-17	2.20E-20	6.07E-17	4.83E-12	8.44E-20	1.40E-23	4.87E-13	2.05E-13	8.23E-13	6.10E-13	7.95E-13	2.01E-13	1.48E-13	4.71E-13	0	0	0	0	0	0	0	0	3.03E-12	3.03E-12	3.03E-12	3.03E-12	3.03E-12	3.03E-12	3.03E-12	3.03E-12
ATPPRT	6.65E-21	2.75E-21	1.42E-16	4.23E-20	1.07E-16	1.08E-11	1.39E-19	3.05E-23	2.34E-12	6.67E-13	5.52E-12	3.24E-12	4.97E-12	9.83E-13	7.32E-13	2.31E-12	0	2.958971293	2.055725108	3.78048351	3.331976516	2.544115368	0	1.315999563	8.52E-12	8.52E-12	8.52E-12	8.52E-12	8.52E-12	8.52E-12	8.52E-12	8.52E-12
ATPS4rpp	38682.78	35176.0432	29810.33	35056.74	34077.765	48341.62	57139.02	62156.485	0.010240648	0.01061117	0.008882986	0.009860305	0.009160296	0.010795572	0.012121851	0.008934365	137.3168455	139.2615068	141.5939853	200.1244289	223.802525	211.5615442	68.03613959	140.2653689	1000	1000	1000	1000	1000	1000	1000	1000
BALAt2pp	7.95E-21	3.06E-21	2.02E-16	5.27E-20	1.43E-16	1.33E-11	1.48E-19	3.40E-23	2.63E-16	1.07E-16	4.60E-16	3.08E-16	3.73E-16	1.01E-16	7.77E-17	2.49E-16	0	0	0	0	0	0	0	0	1.21E-11	1.21E-11	1.21E-11	1.21E-11	1.21E-11	1.21E-11	1.21E-11	1.21E-11
BALAtex	0	0	0	0	0	0	-2.91E-11	0	2.64E-16	1.04E-16	4.86E-16	2.98E-16	3.61E-16	1.11E-16	9.02E-17	2.84E-16	0	0	0	0	0	0	0	0	1.21E-11	1.21E-11	1.21E-11	1.21E-11	1.21E-11	1.21E-11	1.21E-11	1.21E-11
BETALDHx	0	0	0	0	0	0	0	0	-2.77E-18	-2.32E-18	3.19E-18	-9.07E-18	-1.03E-17	-3.27E-18	-2.05E-18	-3.38E-18	0	0	0	0	0	0	0	0	0	0	0	0	0	0	0	0
BETALDHy	0	0	0	0	0	0	0	0	5.74E-18	-5.00E-19	8.26E-18	1.95E-17	2.08E-17	6.90E-18	4.11E-18	7.32E-18	0	0	0	0	0	0	0	0	0	0	0	0	0	0	0	0
BMOCOS	0.183227763	0.166961877	0.222356495	0.290059229	0.241473433	0.310693757	0.255308955	0.29112676	1.34E-16	5.27E-17	2.32E-16	1.49E-16	1.86E-16	4.98E-17	3.78E-17	1.21E-16	0	0	0	0	0	0	0	0	0.012897176	0.012897176	0.012897176	0.012897176	0.012897176	0.012897176	0.012897176	0.012897176
BMOGDS1	0.183227763	0.166961877	0.222356495	0.290059229	0.241473433	0.310693757	0.255308955	0.29112676	1.30E-16	5.32E-17	2.31E-16	1.54E-16	1.80E-16	5.04E-17	3.62E-17	1.21E-16	0	0	0	0	0	0	0	0	0.012897176	0.012897176	0.012897176	0.012897176	0.012897176	0.012897176	0.012897176	0.012897176
BMOGDS2	0.183227763	0.166961877	0.222356495	0.290059229	0.241473433	0.310693757	0.255308955	0.29112676	1.38E-16	5.11E-17	1.51E-16	1.54E-16	1.82E-16	4.98E-17	3.16E-17	1.15E-16	0	0	0	0	0	0	0	0	0.012897176	0.012897176	0.012897176	0.012897176	0.012897176	0.012897176	0.012897176	0.012897176
BPNT	7.44E-21	3.30E-21	1.94E-16	4.54E-20	1.35E-16	7.75E-12	1.37E-19	2.44E-23	1.33E-12	7.26E-13	4.05E-12	2.59E-12	4.96E-12	7.22E-13	4.22E-13	1.68E-12	0	1.5137785	0	0	0	0	0	0	4.58E-12	4.58E-12	4.58E-12	4.58E-12	4.58E-12	4.58E-12	4.58E-12	4.58E-12
BSORx	0	0	0	0	0	0	0	0	-5.00E-18	-2.12E-18	-9.66E-18	-1.42E-17	-1.57E-17	-4.99E-18	-2.62E-18	-5.07E-18	0	0	0	0	0	0	0	0	0	0	0	0	0	0	0	0
BSORy	0	0	0	0	0	0	0	0	4.86E-18	9.84E-19	8.45E-19	1.42E-17	1.56E-17	5.15E-18	2.57E-18	5.05E-18	0	0	0	0	0	0	0	0	0	0	0	0	0	0	0	0
BTNt2ipp	0.003003734	0.00273708	0.003645188	0.004755069	0.003958581	0.00509334	0.004185393	0.00477257	8.62E-19	1.40E-18	1.07E-18	1.95E-18	2.42E-18	6.84E-19	3.34E-19	1.07E-18	0	0	0	0	0	0	0	0	2.11E-04	2.11E-04	2.11E-04	2.11E-04	2.11E-04	2.11E-04	2.11E-04	2.11E-04
BTNtex	0.003003734	0.00273708	0.003645188	0.004755069	0.003958581	0.00509334	0.004185393	0.00477257	2.78E-17	1.39E-17	6.94E-18	0	0	-6.94E-18	0	-7.63E-17	0	0	0	0	0	0	0	0	2.11E-04	2.11E-04	2.11E-04	2.11E-04	2.11E-04	2.11E-04	2.11E-04	2.11E-04
BTS5	5.06E-21	2.18E-21	1.05E-16	5.00E-20	1.34E-16	4.63E-12	1.07E-19	2.14E-23	1.75E-17	4.29E-18	1.04E-17	4.00E-17	3.23E-17	7.92E-18	7.09E-18	1.65E-17	0	0	0	0	0	0	0	0	6.59E-12	6.59E-12	6.59E-12	6.59E-12	6.59E-12	6.59E-12	6.59E-12	6.59E-12
BUTCT	1.32E-19	2.96E-20	2.21E-15	9.68E-20	5.57E-16	1.98E-11	2.77E-17	5.24E-23	8.27E-13	2.29E-13	1.07E-12	5.97E-13	9.48E-13	2.71E-13	2.08E-13	5.71E-13	0	0	0	0	0	0	0	0	3.57E-12	3.57E-12	3.57E-12	3.57E-12	3.57E-12	3.57E-12	3.57E-12	3.57E-12
BUTSO3abcpp	3.94E-20	1.54E-20	2.20E-15	2.60E-19	4.86E-16	5.46E-11	3.60E-19	6.27E-23	6.40E-13	3.26E-13	1.32E-12	8.13E-13	1.43E-12	2.74E-13	1.93E-13	7.36E-13	0	0	0	0	0	0	0	0	1.56E-11	1.56E-11	1.56E-11	1.56E-11	1.56E-11	1.56E-11	1.56E-11	1.56E-11
BUTSO3tex	0	0	0	0	0	2.91E-11	-2.91E-11	0	6.40E-13	3.26E-13	1.32E-12	8.13E-13	1.43E-12	2.74E-13	1.93E-13	7.36E-13	0	0	0	0	0	0	0	0	1.57E-11	1.57E-11	1.57E-11	1.57E-11	1.57E-11	1.57E-11	1.57E-11	1.57E-11
BUTt2rpp	3.55E-15	-1.78E-15	0	0	0	-2.72E-11	0	0	1.87E-13	-9.70E-14	-2.45E-13	-2.16E-13	-4.79E-13	-3.17E-15	1.58E-14	-1.65E-13	0	0	0	0	0	0	0	0	-8.41E-12	-8.41E-12	-8.41E-12	-8.41E-12	-8.41E-12	-8.41E-12	-8.41E-12	-8.41E-12
BUTtex	0	-5.82E-11	5.82E-11	0	5.82E-11	-2.91E-11	-2.91E-11	0	1.86E-13	-9.70E-14	-2.45E-13	-2.16E-13	-4.79E-13	-3.18E-15	1.58E-14	-1.65E-13	0	0	0	0	0	0	0	0	-8.41E-12	-8.41E-12	-8.41E-12	-8.41E-12	-8.41E-12	-8.41E-12	-8.41E-12	-8.41E-12
BWCOGDS1	0	0	0	0	0	0	0	0	0	0	0	0	0	0	0	0	0	0	0	0	0	0	0	0	0	0	0	0	0	0	0	0
BWCOGDS2	0	0	0	0	0	0	0	0	0	0	0	0	0	0	0	0	0	0	0	0	0	0	0	0	0	0	0	0	0	0	0	0
BWCOS	0	0	0	0	0	0	0	0	0	0	0	0	0	0	0	0	0	0	0	0	0	0	0	0	0	0	0	0	0	0	0	0
CA2t3pp	1577.187781	1673.486043	1736.786781	2486.632894	1612.202689	3709.406513	2288.521984	2290.871164	9.68E-04	6.31E-04	8.77E-04	7.72E-04	7.03E-04	9.07E-04	8.13E-04	0.001044627	1.715132519	1.923675827	1.048214028	2.352676759	2.208461912	1.565328215	2.008079435	2.122630744	80.49936604	80.49936604	80.49936604	80.49936604	80.49936604	80.49936604	80.49936604	80.49936604
CA2tex	7.817217248	7.123250569	9.486602936	12.37506791	10.3022067	13.25541808	10.89248451	12.42061301	5.85E-15	2.19E-15	6.42E-15	6.59E-15	7.74E-15	2.12E-15	1.41E-15	4.92E-15	0	0	0	0	0	0	0	0	0.550244256	0.550244256	0.550244256	0.550244256	0.550244256	0.550244256	0.550244256	0.550244256
CADVtpp	2.10E-19	1.58E-19	4.99E-15	1.95E-18	1.62E-15	4.82E-10	1.58E-17	1.55E-21	8.06E-13	6.07E-13	1.96E-12	1.30E-12	2.56E-12	5.35E-13	2.47E-13	1.00E-12	0	0	0	0.006163734	0	0	0	0	1.47E-11	1.47E-11	1.47E-11	1.47E-11	1.47E-11	1.47E-11	1.47E-11	1.47E-11
CAT	0	0	0	0	0	0	0	0	0	0	0	0	0	0	0	0	0	0	0	0	0	0	0	0	0	0	0	0	0	0	0	0
CAt6pp	-1585.004998	-1680.609293	-1746.273384	-2499.007962	-1622.504896	-3722.661931	-2299.414469	-2303.291777	-9.68E-04	-6.31E-04	-8.77E-04	-7.72E-04	-7.03E-04	-9.07E-04	-8.13E-04	-0.001044627	-1.715132519	-1.923675827	-1.048214028	-2.352676759	-2.208461912	-1.565328215	-2.008079435	-2.122630744	-81.0496103	-81.0496103	-81.0496103	-81.0496103	-81.0496103	-81.0496103	-81.0496103	-81.0496103
CBIAT	0	0	0	0	0	0	0	0	8.13E-20	0	5.42E-20	2.71E-20	3.79E-19	5.42E-20	0	-3.25E-19	0	0	0	0	0	0	0	0	0	0	0	0	0	0	0	0
CBItonex	0	0	0	0	0	0	0	0	4.97E-18	1.95E-18	8.10E-18	1.50E-17	1.85E-17	5.38E-18	2.73E-18	5.79E-18	0	0	0	0	0	0	0	0	0	0	0	0	0	0	0	0
CBIuabcpp	0	0	0	0	0	0	0	0	4.97E-18	1.95E-18	7.87E-18	1.50E-17	1.84E-17	5.38E-18	2.73E-18	5.79E-18	0	0	0	0	0	0	0	0	0	0	0	0	0	0	0	0
CBL1abcpp	6.47E-21	2.65E-21	1.02E-16	4.04E-20	5.28E-17	3.26E-12	1.33E-19	2.46E-23	1.11E-16	1.15E-16	1.90E-16	1.38E-16	1.74E-16	4.56E-17	3.42E-17	1.11E-16	0	0	0	0	0	0	0	0	2.74E-12	2.74E-12	2.74E-12	2.74E-12	2.74E-12	2.74E-12	2.74E-12	2.74E-12
CBL1tonex	6.47E-21	2.65E-21	1.02E-16	4.04E-20	5.28E-17	3.26E-12	1.33E-19	2.46E-23	1.11E-16	8.45E-19	1.90E-16	1.38E-16	1.74E-16	4.54E-17	3.72E-17	1.09E-16	0	0	0	0	0	0	0	0	2.74E-12	2.74E-12	2.74E-12	2.74E-12	2.74E-12	2.74E-12	2.74E-12	2.74E-12
CBLAT	5.68E-14	-1.14E-13	2.27E-13	0	-2.27E-13	5.91E-12	0	-9.09E-13	1.11E-16	6.51E-17	1.90E-16	1.41E-16	1.65E-16	4.63E-17	2.87E-17	1.01E-16	0	0	0	0	0	0	0	0	1.82E-12	1.82E-12	1.82E-12	1.82E-12	1.82E-12	1.82E-12	1.82E-12	1.82E-12
CBMD	39.939475	36.122465	182.46035	76.96379	96.935575	80.820895	42.70246	70.56289	8.58E-13	7.93E-13	2.24E-12	1.72E-12	3.11E-12	5.50E-13	2.82E-13	1.20E-12	0	0.045418877	0.233060064	0.063582937	0.061082679	0.05235424	0.035891287	0.033907207	4.24E-11	4.24E-11	4.24E-11	4.24E-11	4.24E-11	4.24E-11	4.24E-11	4.24E-11
CBMKr	-334.1978	-217.46695	-353.7228	-216.79932	-236.78288	-543.3754	-4.0528	-472.7545	7.53E-04	0.003012065	0.001625458	0.002580309	0.002656154	0.001854665	0.001237147	0.00225981	0.026995091	0.472323847	3.455541761	0.48904526	0.418239978	0.580630987	0.457646386	0.419201883	-992.262276	-992.262276	-992.262276	-992.262276	-992.262276	-992.262276	-992.262276	-992.262276
CBPS	2.48E-21	1.04E-21	4.07E-17	1.53E-20	3.60E-17	3.23E-12	6.60E-20	9.42E-24	3.40E-13	2.38E-13	7.43E-13	5.47E-13	8.92E-13	1.55E-13	1.07E-13	4.25E-13	0	8.394254819	0	3.014798506	1.52472776	3.839015913	0	0	1.52E-12	1.52E-12	1.52E-12	1.52E-12	1.52E-12	1.52E-12	1.52E-12	1.52E-12
CCGS	0	0	0	0	0	0	0	0	0	0	0	0	0	0	0	0	0	0	0	0	0	0	0	0	0	0	0	0	0	0	0	0
CD2abcpp	3.88E-21	1.85E-21	8.06E-17	2.30E-20	6.25E-17	5.15E-12	9.47E-20	1.48E-23	5.17E-13	2.16E-13	8.67E-13	6.34E-13	8.33E-13	2.11E-13	1.58E-13	5.02E-13	0	0	0	0	0	0	0	0	3.02E-12	3.02E-12	3.02E-12	3.02E-12	3.02E-12	3.02E-12	3.02E-12	3.02E-12
CD2t3pp	6.84E-20	1.23E-20	8.12E-15	4.81E-19	2.01E-15	8.01E-11	6.80E-19	2.66E-22	2.06E-11	9.59E-12	4.21E-11	6.59E-11	9.86E-11	1.05E-11	7.52E-12	1.23E-11	0.573115697	0.556166449	0.721560723	0.515907716	0.664494756	0.6108941	0.601766765	0.604605876	1.06E-08	1.06E-08	1.06E-08	1.06E-08	1.06E-08	1.06E-08	1.06E-08	1.06E-08
CD2tex	0	0	0	0	0	0	-2.91E-11	0	-4.86E-17	-6.94E-18	0	0	-6.94E-18	6.94E-18	0	1.39E-17	0	0	0	0	0	0	0	0	3.64E-12	3.64E-12	3.64E-12	3.64E-12	3.64E-12	3.64E-12	3.64E-12	3.64E-12
CD2tpp	7.23E-20	1.42E-20	8.20E-15	5.04E-19	2.08E-15	7.77E-11	7.74E-19	2.81E-22	2.11E-11	9.81E-12	4.29E-11	6.65E-11	9.94E-11	1.07E-11	7.68E-12	1.28E-11	0.573115697	0.556166449	0.721560723	0.515907716	0.664494756	0.6108941	0.601766765	0.604605876	1.06E-08	1.06E-08	1.06E-08	1.06E-08	1.06E-08	1.06E-08	1.06E-08	1.06E-08
CDAPPA120	4.49E-21	1.99E-21	9.72E-17	2.66E-20	7.52E-17	5.74E-12	1.03E-19	1.65E-23	4.39E-13	1.88E-13	8.03E-13	5.96E-13	9.14E-13	1.93E-13	1.42E-13	4.29E-13	0.100548623	1.069713912	0.1450912	2.00050167	2.31117374	1.818205126	0	0.249359935	4.30E-12	4.30E-12	4.30E-12	4.30E-12	4.30E-12	4.30E-12	4.30E-12	4.30E-12
CDAPPA140	4.53E-21	2.00E-21	9.79E-17	2.67E-20	7.52E-17	5.28E-12	1.04E-19	1.64E-23	4.36E-13	1.87E-13	8.01E-13	5.93E-13	9.08E-13	1.93E-13	1.41E-13	4.28E-13	0.100548623	0.561723272	0.1450912	2.009228448	0.291547021	1.651456647	0	1.955487005	4.19E-12	4.19E-12	4.19E-12	4.19E-12	4.19E-12	4.19E-12	4.19E-12	4.19E-12
CDAPPA141	4.54E-21	2.02E-21	9.81E-17	2.72E-20	7.53E-17	4.57E-12	1.04E-19	1.68E-23	4.28E-13	1.83E-13	7.73E-13	5.78E-13	8.86E-13	1.85E-13	1.39E-13	4.13E-13	0.100548623	0.609710379	0.1450912	1.660867306	0.291547021	1.439145773	0	0.249359935	4.36E-12	4.36E-12	4.36E-12	4.36E-12	4.36E-12	4.36E-12	4.36E-12	4.36E-12
CDAPPA160	3.68E-21	1.64E-21	7.97E-17	2.20E-20	6.05E-17	4.84E-12	8.44E-20	1.40E-23	4.29E-13	1.84E-13	7.95E-13	5.86E-13	8.94E-13	1.92E-13	1.38E-13	4.25E-13	1.493623983	0.386198213	0.1450912	0.818983562	0.945949011	1.57639024	0	2.367834372	3.03E-12	3.03E-12	3.03E-12	3.03E-12	3.03E-12	3.03E-12	3.03E-12	3.03E-12
CDAPPA161	3.68E-21	1.64E-21	7.97E-17	2.20E-20	6.05E-17	4.84E-12	8.44E-20	1.40E-23	4.18E-13	1.79E-13	7.47E-13	5.57E-13	8.59E-13	1.80E-13	1.35E-13	4.01E-13	0.100548623	0.609710379	0.1450912	1.527345188	2.706315102	1.355014635	0	0.249359935	3.03E-12	3.03E-12	3.03E-12	3.03E-12	3.03E-12	3.03E-12	3.03E-12	3.03E-12
CDAPPA180	4.46E-21	1.99E-21	9.73E-17	2.64E-20	7.46E-17	4.49E-12	1.02E-19	1.63E-23	4.22E-13	1.81E-13	7.85E-13	5.75E-13	8.74E-13	1.90E-13	1.36E-13	4.20E-13	0.100548623	0.526810957	0.1450912	1.788529245	2.31117374	1.241307505	0	1.731634184	4.21E-12	4.21E-12	4.21E-12	4.21E-12	4.21E-12	4.21E-12	4.21E-12	4.21E-12
CDAPPA181	4.45E-21	1.99E-21	9.67E-17	2.64E-20	7.42E-17	4.64E-12	1.02E-19	1.62E-23	4.25E-13	1.81E-13	7.64E-13	5.66E-13	8.68E-13	1.85E-13	1.37E-13	4.08E-13	0.100548623	0.386198213	0.1450912	0.255554916	2.350308075	0.168629323	0	0.249359935	4.12E-12	4.12E-12	4.12E-12	4.12E-12	4.12E-12	4.12E-12	4.12E-12	4.12E-12
CDGR	0	0	0	0	0	0	0	0	0	0	0	0	0	0	0	0	0	0	0	0	0	0	0	0	0	0	0	0	0	0	0	0
CDGS	0	0	0	0	0	0	0	0	0	0	0	0	0	0	0	0	0	0	0	0	0	0	0	0	0	0	0	0	0	0	0	0
CDPMEK	3.587960039	3.269442	4.354177601	5.679930304	4.728524841	6.083994963	4.999451586	5.700834673	7.03E-15	3.01E-15	1.12E-14	8.33E-15	1.06E-14	2.84E-15	2.10E-15	6.55E-15	-9.78E-13	0	0	0	0	0	0	0	0.25255207	0.25255207	0.25255207	0.25255207	0.25255207	0.25255207	0.25255207	0.25255207
CFAS160E	0	0	0	0	0	0	0	0	0	0	0	0	0	0	0	0	0	0	0	0	0	0	0	0	0	0	0	0	0	0	0	0
CFAS160G	0	0	0	0	0	0	0	0	0	0	0	0	0	0	0	0	0	0	0	0	0	0	0	0	0	0	0	0	0	0	0	0
CFAS180E	0	0	0	0	0	0	0	0	0	0	0	0	0	0	0	0	0	0	0	0	0	0	0	0	0	0	0	0	0	0	0	0
CFAS180G	0	0	0	0	0	0	0	0	0	0	0	0	0	0	0	0	0	0	0	0	0	0	0	0	0	0	0	0	0	0	0	0
CGLYabcpp	1.88E-18	22.21356308	65.23239219	8.46E-19	185.5307679	8.16E-11	72.23058529	5.76E-23	1.66E-12	1.06E-12	4.05E-12	4.25E-12	3.60E-12	1.67E-12	5.32E-13	2.39E-12	0	0.20684114	0	0	0	0	0	0	1.13E-09	1.13E-09	1.13E-09	1.13E-09	1.13E-09	1.13E-09	1.13E-09	1.13E-09
CGLYtex	-455.6493	-211.3161869	-583.2305078	-616.45785	-592.6512821	-482.4719133	-425.7370647	-654.56615	-8.21E-04	-7.69E-04	-8.54E-04	-7.40E-04	-6.68E-04	-0.001136783	-8.12E-04	-8.69E-04	0	0	0	0	0	0	0	0	-266.899869	-266.899869	-266.899869	-266.899869	-266.899869	-266.899869	-266.899869	-266.899869
CHLabcpp	0	0	0	0	0	0	0	0	4.42E-18	5.02E-19	4.83E-18	1.35E-17	1.54E-17	4.67E-18	2.50E-18	4.98E-18	0	0	0	0	0	0	0	0	0	0	0	0	0	0	0	0
CHLt2pp	0	0	0	0	0	0	0	0	3.97E-18	2.48E-18	5.95E-18	1.35E-17	1.54E-17	4.67E-18	2.50E-18	4.98E-18	0	0	0	0	0	0	0	0	0	0	0	0	0	0	0	0
CHLtex	-184.34335	-203.4502	0	0	0	-1826.001623	-203.36895	-438.2269	-1.13E-04	-2.82E-04	-1.54E-04	-2.71E-04	-2.31E-04	-3.04E-04	-1.97E-04	-2.45E-04	0	0	0	0	0	0	0	0	-1.59E-09	-1.59E-09	-1.59E-09	-1.59E-09	-1.59E-09	-1.59E-09	-1.59E-09	-1.59E-09
CHOLD	0	0	0	0	0	0	0	0	1.68E-17	1.37E-18	2.56E-17	5.42E-17	6.18E-17	1.87E-17	1.03E-17	2.00E-17	0	0	0	0	0	0	0	0	0	0	0	0	0	0	0	0
CHORM	5.25E-21	2.57E-21	1.38E-16	3.38E-20	8.66E-17	8.79E-12	1.28E-19	3.95E-23	1.06E-12	3.47E-13	1.89E-12	9.06E-13	1.64E-12	4.12E-13	2.74E-13	1.12E-12	0	0	0	0	0	1.782442334	0	0	2.22E-12	2.22E-12	2.22E-12	2.22E-12	2.22E-12	2.22E-12	2.22E-12	2.22E-12
CHORS	1.339665281	1.220737658	1.625754048	2.120760917	1.765527065	2.271629764	1.866685146	2.128566148	4.02E-12	1.24E-12	6.79E-12	2.83E-12	5.54E-12	1.07E-12	1.05E-12	2.79E-12	0	1.301695634	0	0	0	1.782442334	0	0	0.094297383	0.094297383	0.094297383	0.094297383	0.094297383	0.094297383	0.094297383	0.094297383
CHRPL	0.33491632	0.305184414	0.406438512	0.530190229	0.441381766	0.567907441	0.466671287	0.532141537	2.44E-16	1.00E-16	4.34E-16	2.82E-16	3.60E-16	9.49E-17	7.24E-17	2.30E-16	0	0	0	0	0	0	0	0	0.023574346	0.023574346	0.023574346	0.023574346	0.023574346	0.023574346	0.023574346	0.023574346
CHTBSptspp	1.82E-17	3.05E-20	6.61E-16	4.73E-19	3.35E-14	1.23E-11	1.09E-18	3.27E-23	2.13E-13	1.02E-13	3.88E-13	2.88E-13	4.40E-13	1.05E-13	7.38E-14	2.33E-13	0	0	0	0	0	0	0	0	3.24E-12	3.24E-12	3.24E-12	3.24E-12	3.24E-12	3.24E-12	3.24E-12	3.24E-12
CHTBStex	0	0	0	0	0	0	-2.91E-11	0	2.13E-13	1.02E-13	3.88E-13	2.88E-13	4.40E-13	1.05E-13	7.38E-14	2.33E-13	0	0	0	0	0	0	0	0	3.30E-12	3.30E-12	3.30E-12	3.30E-12	3.30E-12	3.30E-12	3.30E-12	3.30E-12
CINNDO	0	0	0	0	0	0	0	0	0	0	0	0	0	0	0	0	0	0	0	0	0	0	0	0	0	0	0	0	0	0	0	0
CITL	1.14E-20	1.74E-20	63.438185	7.73E-20	2.96E-16	1.75E-11	1.81E-19	4.60E-23	1.88E-12	4.32E-13	1.05E-12	8.64E-13	1.19E-12	3.77E-13	5.12E-13	9.15E-13	0	0.005410875	0.014453988	0.027147562	0.025909512	0.029110262	0.006417703	0.018223255	3.58E-12	3.58E-12	3.58E-12	3.58E-12	3.58E-12	3.58E-12	3.58E-12	3.58E-12
CITt3pp	5.30E-21	1.80E-21	1.78E-15	3.57E-20	1.72E-16	6.65E-12	7.15E-20	2.02E-23	9.91E-04	4.95E-04	3.51E-04	5.09E-04	2.17E-04	4.35E-04	9.29E-04	0.001289767	0.125871844	0.086303608	0.044643675	0.03304272	0.043366368	0.044254388	0.07594279	0	701.0928629	701.0928629	701.0928629	701.0928629	701.0928629	701.0928629	701.0928629	701.0928629
CITt7pp	82.680145	97.2947	66.491545	65.58226	74.916915	96.59986	93.66651	143.8286	0.001296271	7.73E-04	0.001825435	6.72E-04	9.94E-04	0.0017454	7.98E-04	0.002032254	0.125871844	0.086303608	0.044643675	0.03304272	0.043366368	0.044254388	0.07594279	0	4.12E-09	4.12E-09	4.12E-09	4.12E-09	4.12E-09	4.12E-09	4.12E-09	4.12E-09
CITtex	82.680145	97.2947	66.491545	65.58226	74.916915	96.59986	93.66651	143.8286	3.05E-04	2.78E-04	0.001474244	1.64E-04	7.78E-04	0.00131006	-1.31E-04	7.42E-04	0	0	0	0	0	0	0	0	-701.0928629	-701.0928629	-701.0928629	-701.0928629	-701.0928629	-701.0928629	-701.0928629	-701.0928629
CLIPAabctex	1.07E-21	5.48E-22	2.92E-17	1.09E-20	1.65E-17	5.87E-12	2.19E-20	1.37E-23	7.66E-05	5.90E-05	5.42E-05	6.87E-05	5.29E-05	4.96E-05	8.86E-05	5.21E-05	0	0	0	-1.23E-12	0	0	0	0	2.44E-12	2.44E-12	2.44E-12	2.44E-12	2.44E-12	2.44E-12	2.44E-12	2.44E-12
CLPNH120pp	2.03E-20	6.34E-21	2.89E-16	4.57E-20	1.87E-16	1.24E-11	5.27E-19	2.58E-23	9.61E-13	4.06E-13	1.76E-12	1.11E-12	1.81E-12	6.33E-13	2.83E-13	9.42E-13	0.540994736	0.492174055	0.49299891	0.550348795	0.837946286	0.449420928	0.156708649	0.680104284	1.23E-11	1.23E-11	1.23E-11	1.23E-11	1.23E-11	1.23E-11	1.23E-11	1.23E-11
CLPNH140pp	2.01E-20	5.79E-21	3.55E-16	4.27E-20	1.74E-16	1.25E-11	5.16E-19	2.27E-23	9.34E-13	4.03E-13	1.75E-12	1.10E-12	1.79E-12	6.34E-13	2.78E-13	9.39E-13	0.528544355	1.000164695	0.345227439	0.652881196	0.837946286	0.449420928	0	0.451870348	8.46E-12	8.46E-12	8.46E-12	8.46E-12	8.46E-12	8.46E-12	8.46E-12	8.46E-12
CLPNH141pp	2.53E-20	7.97E-21	4.25E-16	6.57E-20	2.38E-16	1.16E-11	6.14E-19	3.18E-23	8.56E-13	3.64E-13	1.63E-12	1.00E-12	1.62E-12	7.27E-13	2.57E-13	8.34E-13	0.727319268	1.123922326	0.345227439	0.543628959	0.968636931	0.852793531	0	0.700599849	8.81E-12	8.81E-12	8.81E-12	8.81E-12	8.81E-12	8.81E-12	8.81E-12	8.81E-12
CLPNH160pp	5.45E-20	1.16E-20	3.67E-16	1.00E-19	2.44E-16	1.10E-11	7.57E-19	3.02E-23	8.66E-13	3.83E-13	1.71E-12	1.06E-12	1.71E-12	6.39E-13	2.59E-13	9.18E-13	0.337486914	1.123922326	0.255058962	0.652881196	0.837946286	0.570328371	0	0.451870348	6.02E-12	6.02E-12	6.02E-12	6.02E-12	6.02E-12	6.02E-12	6.02E-12	6.02E-12
CLPNH161pp	3.09E-20	9.48E-21	3.02E-16	9.67E-20	7.48E-17	1.20E-11	4.66E-19	4.28E-23	7.74E-13	3.25E-13	1.41E-12	8.74E-13	1.45E-12	6.70E-13	2.29E-13	7.42E-13	0.337486914	1.123922326	0.345227439	0.638132956	0.236435148	0.670796533	0.148458293	0.451870348	8.78E-12	8.78E-12	8.78E-12	8.78E-12	8.78E-12	8.78E-12	8.78E-12	8.78E-12
CLPNH180pp	1.86E-20	6.25E-21	2.97E-16	3.30E-20	2.01E-16	7.10E-12	4.87E-19	2.06E-23	7.95E-13	3.47E-13	1.69E-12	9.99E-13	1.56E-12	6.61E-13	2.33E-13	8.95E-13	0.966370658	1.123922326	0.503026507	0.652881196	0.837946286	0.449420928	0.728791099	0.680104284	9.26E-12	9.26E-12	9.26E-12	9.26E-12	9.26E-12	9.26E-12	9.26E-12	9.26E-12
CLPNH181pp	2.01E-20	6.74E-21	3.05E-16	3.63E-20	2.27E-16	1.08E-11	5.10E-19	2.07E-23	8.36E-13	3.53E-13	1.58E-12	9.37E-13	1.50E-12	7.03E-13	2.47E-13	7.95E-13	0.802764654	0.807064696	0.300805835	0.652881196	0.58945152	0.670796533	0.622077951	0.680104284	8.39E-12	8.39E-12	8.39E-12	8.39E-12	8.39E-12	8.39E-12	8.39E-12	8.39E-12
CLPNS120pp	2.27E-13	0	-4.55E-13	0	0	1.27E-11	-2.27E-13	0	9.61E-13	4.06E-13	1.76E-12	1.11E-12	1.81E-12	6.33E-13	2.83E-13	9.42E-13	0.540994736	0.492174055	0.49299891	0.550348795	0.837946286	0.449420928	0.156708649	0.680104284	3.75E-12	3.75E-12	3.75E-12	3.75E-12	3.75E-12	3.75E-12	3.75E-12	3.75E-12
CLPNS140pp	2.27E-13	0	-4.55E-13	0	0	1.36E-11	-2.27E-13	0	9.34E-13	4.03E-13	1.75E-12	1.10E-12	1.79E-12	6.34E-13	2.78E-13	9.39E-13	0.528544355	1.000164695	0.345227439	0.652881196	0.837946286	0.449420928	0	0.451870348	8.87E-12	8.87E-12	8.87E-12	8.87E-12	8.87E-12	8.87E-12	8.87E-12	8.87E-12
CLPNS141pp	2.27E-13	0	-4.55E-13	0	0	1.27E-11	-2.27E-13	0	8.56E-13	3.64E-13	1.63E-12	1.00E-12	1.62E-12	7.27E-13	2.57E-13	8.34E-13	0.727319268	1.123922326	0.345227439	0.543628959	0.968636931	0.852793531	0	0.700599849	9.44E-12	9.44E-12	9.44E-12	9.44E-12	9.44E-12	9.44E-12	9.44E-12	9.44E-12
CLPNS160pp	2.27E-13	0	-4.55E-13	0	0	1.09E-11	-2.27E-13	0	8.69E-13	3.84E-13	1.72E-12	1.06E-12	1.72E-12	6.41E-13	2.60E-13	9.20E-13	0.337486914	1.123922326	0.255058962	0.652881196	0.837946286	0.570328371	0	0.451870348	6.93E-12	6.93E-12	6.93E-12	6.93E-12	6.93E-12	6.93E-12	6.93E-12	6.93E-12
CLPNS161pp	2.27E-13	0	-4.55E-13	0	0	1.27E-11	-2.27E-13	0	7.77E-13	3.26E-13	1.42E-12	8.77E-13	1.45E-12	6.71E-13	2.30E-13	7.44E-13	0.337486914	1.123922326	0.345227439	0.638132956	0.236435148	0.670796533	0.148458293	0.451870348	8.98E-12	8.98E-12	8.98E-12	8.98E-12	8.98E-12	8.98E-12	8.98E-12	8.98E-12
CLPNS180pp	2.27E-13	0	-4.55E-13	0	0	1.46E-11	-2.27E-13	0	7.95E-13	3.47E-13	1.69E-12	9.99E-13	1.56E-12	6.61E-13	2.33E-13	8.95E-13	0.966370658	1.123922326	0.503026507	0.652881196	0.837946286	0.449420928	0.728791099	0.680104284	9.66E-12	9.66E-12	9.66E-12	9.66E-12	9.66E-12	9.66E-12	9.66E-12	9.66E-12
CLPNS181pp	2.27E-13	0	-4.55E-13	0	0	1.18E-11	-2.27E-13	0	8.37E-13	3.54E-13	1.58E-12	9.38E-13	1.50E-12	7.03E-13	2.48E-13	7.96E-13	0.802764654	0.807064696	0.300805835	0.652881196	0.58945152	0.670796533	0.622077951	0.680104284	6.37E-12	6.37E-12	6.37E-12	6.37E-12	6.37E-12	6.37E-12	6.37E-12	6.37E-12
CLt3_2pp	3.908608624	3.561625284	4.743301468	6.187533954	5.151103348	6.627709038	5.446242257	6.210306503	2.93E-15	1.08E-15	3.21E-15	3.29E-15	3.87E-15	1.06E-15	7.09E-16	2.45E-15	0	0	0	0	0	0	0	0	0.275122128	0.275122128	0.275122128	0.275122128	0.275122128	0.275122128	0.275122128	0.275122128
CLtex	7.817217248	7.123250569	9.486602936	12.37506791	10.3022067	13.25541808	10.89248451	12.42061301	5.95E-15	2.16E-15	6.42E-15	6.59E-15	7.74E-15	2.12E-15	1.42E-15	4.93E-15	0	0	0	0	0	0	0	0	0.550244256	0.550244256	0.550244256	0.550244256	0.550244256	0.550244256	0.550244256	0.550244256
CMPN	1.04E-18	1.39E-20	3.03E-16	2.08E-19	2.06E-15	5.04E-12	4.87E-19	1.70E-23	6.44E-13	9.94E-13	1.42E-12	4.42E-12	2.68E-12	2.99E-13	2.46E-13	9.72E-13	0	0	0	0	0	0	6.944759126	0	3.02E-12	3.02E-12	3.02E-12	3.02E-12	3.02E-12	3.02E-12	3.02E-12	3.02E-12
CMPtex	0	0	0	233.8363493	206.5338362	9.02E-10	-2.91E-11	0	3.51E-12	2.22E-12	6.43E-12	4.14E-12	6.44E-12	1.73E-12	7.96E-13	4.15E-12	0	0	0	0	0	0	0	0	6.97E-10	6.97E-10	6.97E-10	6.97E-10	6.97E-10	6.97E-10	6.97E-10	6.97E-10
CMtex	0	0	0	0	0	2.91E-11	-2.91E-11	0	2.63E-11	2.20E-05	9.40E-05	2.11E-04	2.00E-04	1.92E-04	4.55E-09	4.31E-05	4.502055326	4.261814465	3.243134578	4.550233491	5.100479253	4.849410578	4.213624447	5.485517219	5.25E-09	5.25E-09	5.25E-09	5.25E-09	5.25E-09	5.25E-09	5.25E-09	5.25E-09
CMtpp	3.51E-20	6.59E-21	4.08E-15	2.46E-19	1.02E-15	4.05E-11	3.61E-19	1.37E-22	2.63E-11	2.20E-05	9.40E-05	2.11E-04	2.00E-04	1.92E-04	4.55E-09	4.31E-05	4.502055326	4.261814465	3.243134578	4.550233491	5.100479253	4.849410578	4.213624447	5.485517219	5.25E-09	5.25E-09	5.25E-09	5.25E-09	5.25E-09	5.25E-09	5.25E-09	5.25E-09
CO2tex	-59199.6412	-45451.49434	-38026.77478	-86104.43563	-38157.64578	-65595.82515	-83750.1459	-82383.78128	-0.005480507	-0.003630549	-0.00414929	-0.004653431	-0.003654586	-0.004766864	-0.006008499	-0.004885499	-81.78393535	-24.34564483	-72.18105574	-105.0837125	-72.81218277	-34.93272721	-177.8273602	-111.4473248	-1000	-1000	-1000	-1000	-1000	-1000	-1000	-1000
CO2tpp	-59035.52175	-45307.60207	-37766.64477	-85794.47689	-37914.50022	-65076.80589	-83570.62572	-81935.05928	-0.005480507	-0.003630549	-0.003785372	-0.004653431	-0.003628395	-0.004688596	-0.006008499	-0.004853458	-81.26454891	-21.73068526	-69.4739777	-100.5144419	-70.59304135	-32.31746167	-176.9158718	-110.6092242	-1000	-1000	-1000	-1000	-1000	-1000	-1000	-1000
COBALT2abcpp	3.68E-21	1.64E-21	7.98E-17	2.20E-20	6.07E-17	3.73E-12	8.44E-20	1.40E-23	5.31E-13	2.20E-13	8.96E-13	6.52E-13	8.57E-13	2.16E-13	1.62E-13	5.14E-13	0	0.479029576	0	0.243461193	0.494617756	0.346146799	0	0.363688261	3.02E-12	3.02E-12	3.02E-12	3.02E-12	3.02E-12	3.02E-12	3.02E-12	3.02E-12
COBALT2t3pp	3.51E-20	6.59E-21	4.08E-15	2.46E-19	1.02E-15	4.09E-11	3.61E-19	1.37E-22	7.10E-06	7.98E-10	8.88E-05	1.39E-04	1.03E-04	5.57E-05	6.41E-05	2.75E-11	1.952991299	2.147971346	1.851411332	2.223246308	2.292594534	2.081325294	2.063858923	1.878577238	1.53E-08	1.53E-08	1.53E-08	1.53E-08	1.53E-08	1.53E-08	1.53E-08	1.53E-08
COBALT2tex	0.037546673	0.034213499	0.045564856	0.059438367	0.049482261	0.063666754	0.052317409	0.059657123	9.02E-17	1.39E-17	2.08E-17	2.08E-17	3.47E-17	6.94E-18	6.94E-18	-3.47E-17	0	0	0	0	0	0	0	0	0.002642864	0.002642864	0.002642864	0.002642864	0.002642864	0.002642864	0.002642864	0.002642864
COBALT2tpp	0.037546673	0.034213499	0.045564856	0.059438367	0.049482261	0.063666754	0.052317409	0.059657123	7.10E-06	7.98E-10	8.88E-05	1.39E-04	1.03E-04	5.57E-05	6.41E-05	2.80E-11	1.952991299	2.627000922	1.851411332	2.466707501	2.78721229	2.427472093	2.063858923	2.242265499	0.002642879	0.002642879	0.002642879	0.002642879	0.002642879	0.002642879	0.002642879	0.002642879
COLIPAKpp	6.90E-22	3.17E-22	1.62E-17	5.41E-21	9.30E-18	5.54E-12	1.58E-20	7.15E-24	4.22E-13	1.27E-13	5.81E-13	2.77E-13	4.93E-13	2.85E-13	1.17E-13	3.09E-13	0	0.142613268	0	0	0	0	0	0	2.07E-12	2.07E-12	2.07E-12	2.07E-12	2.07E-12	2.07E-12	2.07E-12	2.07E-12
COLIPAPabctex	6.90E-22	3.17E-22	1.62E-17	5.41E-21	9.30E-18	5.54E-12	1.58E-20	7.15E-24	4.22E-13	1.27E-13	5.81E-13	2.77E-13	4.93E-13	2.85E-13	1.17E-13	3.09E-13	0	0.142613268	0	0	0	0	0	0	2.07E-12	2.07E-12	2.07E-12	2.07E-12	2.07E-12	2.07E-12	2.07E-12	2.07E-12
COLIPAabcpp	4.87E-21	2.27E-21	1.26E-16	3.68E-20	7.27E-17	1.92E-11	1.07E-19	4.67E-23	3.23E-12	8.12E-13	3.94E-12	1.85E-12	3.44E-12	1.57E-12	7.76E-13	2.18E-12	0	0.511466208	0	0	0	-4.03E-13	0	0	9.13E-12	9.13E-12	9.13E-12	9.13E-12	9.13E-12	9.13E-12	9.13E-12	9.13E-12
COLIPAabctex	3.65E-22	1.67E-22	8.46E-18	2.89E-21	4.85E-18	2.96E-12	8.38E-21	3.83E-24	1.91E-13	6.30E-14	2.76E-13	1.35E-13	2.35E-13	1.20E-13	5.39E-14	1.49E-13	0	0.252435185	0	0	0	0	0	0	1.07E-12	1.07E-12	1.07E-12	1.07E-12	1.07E-12	1.07E-12	1.07E-12	1.07E-12
CPGNR1	2.78E-21	8.96E-22	8.27E-17	2.00E-20	5.62E-17	7.57E-12	4.00E-20	1.15E-23	3.97E-13	1.62E-13	6.74E-13	4.31E-13	6.88E-13	1.66E-13	1.21E-13	3.62E-13	0	0	0	0	0	0	0	0	4.89E-12	4.89E-12	4.89E-12	4.89E-12	4.89E-12	4.89E-12	4.89E-12	4.89E-12
CPGNR2	3.33E-21	9.87E-22	8.28E-17	2.00E-20	5.70E-17	7.58E-12	5.15E-20	1.15E-23	3.31E-13	1.46E-13	5.43E-13	4.39E-13	6.60E-13	1.30E-13	1.06E-13	2.94E-13	0	0	0	0	0	0	0	0	5.89E-12	5.89E-12	5.89E-12	5.89E-12	5.89E-12	5.89E-12	5.89E-12	5.89E-12
CPGNR3	4.04E-21	1.24E-21	1.08E-16	2.44E-20	7.19E-17	1.13E-11	6.18E-20	1.41E-23	3.75E-13	1.70E-13	6.33E-13	5.02E-13	7.66E-13	1.52E-13	1.19E-13	3.42E-13	0	0	0	0	0	0	0	0	7.38E-12	7.38E-12	7.38E-12	7.38E-12	7.38E-12	7.38E-12	7.38E-12	7.38E-12
CPGNUtex	2.03E-20	6.24E-21	5.47E-16	1.29E-19	3.70E-16	1.53E-11	3.07E-19	7.40E-23	2.21E-12	9.58E-13	3.70E-12	2.74E-12	4.23E-12	8.97E-13	6.93E-13	2.00E-12	0	0	0	0	0	0	0	0	1.80E-11	1.80E-11	1.80E-11	1.80E-11	1.80E-11	1.80E-11	1.80E-11	1.80E-11
CPGNUtpp	2.03E-20	6.24E-21	5.47E-16	1.29E-19	3.70E-16	1.53E-11	3.07E-19	7.40E-23	2.21E-12	9.58E-13	3.70E-12	2.74E-12	4.23E-12	8.97E-13	6.93E-13	2.00E-12	0	0	0	0	0	0	0	0	1.80E-11	1.80E-11	1.80E-11	1.80E-11	1.80E-11	1.80E-11	1.80E-11	1.80E-11
CPGNabcpp	2.03E-20	6.24E-21	5.47E-16	1.29E-19	3.70E-16	1.53E-11	3.07E-19	7.40E-23	2.21E-12	9.58E-13	3.70E-12	2.74E-12	4.23E-12	8.97E-13	6.93E-13	2.00E-12	0	0	0	0	0	0	0	0	1.80E-11	1.80E-11	1.80E-11	1.80E-11	1.80E-11	1.80E-11	1.80E-11	1.80E-11
CPGNexs	2.25E-06	1.19E-06	474.0363512	7.615246496	530.4483515	97.10496947	1.34E-05	1.77E-07	1.28E-05	1.12E-05	1.71E-05	2.81E-05	1.86E-05	2.46E-05	8.08E-06	2.13E-07	0	0	0	0	0	0	0	0	47.10688732	47.10688732	47.10688732	47.10688732	47.10688732	47.10688732	47.10688732	47.10688732
CPGNtonex	2.03E-20	6.24E-21	5.47E-16	1.29E-19	3.70E-16	1.53E-11	3.07E-19	7.40E-23	2.21E-12	9.58E-13	3.70E-12	2.74E-12	4.23E-12	8.97E-13	6.93E-13	2.00E-12	0	0	0	0	0	0	0	0	1.80E-11	1.80E-11	1.80E-11	1.80E-11	1.80E-11	1.80E-11	1.80E-11	1.80E-11
CPH4S	0	0	0	0	0	0	0	0	0	0	0	0	0	0	0	0	0	0	0	0	0	0	0	0	0	0	0	0	0	0	0	0
CPMPS	0.366455525	0.333923754	0.444712991	0.580118457	0.482946865	0.621387514	0.51061791	0.58225352	2.68E-16	1.10E-16	4.69E-16	3.13E-16	4.03E-16	1.05E-16	7.94E-17	2.54E-16	0	0	0	0	0	0	0	0	0.025794351	0.025794351	0.025794351	0.025794351	0.025794351	0.025794351	0.025794351	0.025794351
CPPPGO	0.33491632	0.305184414	0.406438512	0.530190229	0.441381766	0.567907441	0.466671287	0.532141537	7.09E-14	3.44E-14	1.55E-13	9.96E-14	1.54E-13	3.57E-14	2.10E-14	7.93E-14	0	0	0	0	0	0	0	0	0.023574346	0.023574346	0.023574346	0.023574346	0.023574346	0.023574346	0.023574346	0.023574346
CPPPGO2	1.36E-21	6.10E-22	2.96E-17	7.37E-21	2.10E-17	9.07E-12	3.17E-20	4.93E-24	2.16E-13	1.12E-13	4.02E-13	2.82E-13	4.56E-13	8.74E-14	7.43E-14	2.00E-13	0	0	0	0	0	0	0	0	4.22E-12	4.22E-12	4.22E-12	4.22E-12	4.22E-12	4.22E-12	4.22E-12	4.22E-12
CRNBTCT	0	0	0	0	0	0	0	0	-1.48E-18	-7.79E-19	-6.78E-21	-7.05E-19	1.90E-19	2.71E-20	4.68E-19	-4.27E-19	0	0	0	0	0	0	0	0	0	0	0	0	0	0	0	0
CRNCAL2	3.25E-20	1.26E-20	1.04E-16	1.90E-19	1.20E-16	3.18E-12	4.35E-19	1.20E-22	3.68E-18	4.76E-18	8.28E-18	1.60E-17	1.89E-17	5.04E-18	2.95E-18	6.17E-18	0	0	0	0	0	0	0	0	3.62E-12	3.62E-12	3.62E-12	3.62E-12	3.62E-12	3.62E-12	3.62E-12	3.62E-12
CRNCAR	0	-1.42E-14	0	0	1.42E-14	2.87E-12	0	0	-4.21E-18	-1.28E-18	-8.13E-18	-1.79E-17	-1.89E-17	-4.77E-18	-1.54E-18	-5.21E-18	0	0	0	0	0	0	0	0	9.32E-12	9.32E-12	9.32E-12	9.32E-12	9.32E-12	9.32E-12	9.32E-12	9.32E-12
CRNCBCT	0	0	1.99E-13	-1.42E-13	0	3.81E-12	2.13E-13	-2.84E-14	2.54E-18	1.21E-18	8.30E-18	1.57E-17	1.64E-17	4.86E-18	1.69E-18	5.23E-18	0	0	0	0	0	0	0	0	1.14E-13	1.14E-13	1.14E-13	1.14E-13	1.14E-13	1.14E-13	1.14E-13	1.14E-13
CRNCDH	0	-1.42E-14	1.71E-13	-1.56E-13	1.42E-14	4.86E-12	1.99E-13	-5.68E-14	2.39E-18	-3.29E-19	4.74E-20	7.91E-18	1.31E-17	-1.12E-19	9.35E-19	-3.27E-18	0	0	0	0	0	0	0	0	2.39E-12	2.39E-12	2.39E-12	2.39E-12	2.39E-12	2.39E-12	2.39E-12	2.39E-12
CRNDCAL2	3.25E-20	1.26E-20	1.04E-16	1.90E-19	1.20E-16	3.18E-12	4.35E-19	1.20E-22	2.45E-17	4.62E-18	7.94E-18	1.52E-17	1.87E-17	5.09E-18	1.93E-18	4.30E-18	0	0	0	0	0	0	0	0	3.62E-12	3.62E-12	3.62E-12	3.62E-12	3.62E-12	3.62E-12	3.62E-12	3.62E-12
CRNDabcpp	4.12E-21	2.18E-21	8.14E-17	2.42E-20	6.45E-17	5.48E-12	1.10E-19	1.56E-23	5.66E-13	2.34E-13	9.73E-13	7.11E-13	1.01E-12	2.33E-13	1.71E-13	5.66E-13	0	0	0	0	0	0	0	0	3.03E-12	3.03E-12	3.03E-12	3.03E-12	3.03E-12	3.03E-12	3.03E-12	3.03E-12
CRNDt2rpp	3.26E-06	1.98E-06	3.67E-04	1.78E-05	1.63E-04	0.147884814	2.28E-05	2.76E-07	5.27E-06	5.16E-06	7.34E-06	6.03E-06	8.47E-06	6.88E-06	3.63E-06	6.33E-06	0.042607984	0.047222997	0.051973437	0.044363579	0.063278625	0.049501536	0.031287049	0.046970013	0.019776242	0.019776242	0.019776242	0.019776242	0.019776242	0.019776242	0.019776242	0.019776242
CRNDtex	0	0	0	0	0	0	-5.82E-11	0	-4.16E-17	6.94E-18	2.78E-17	1.39E-17	2.78E-17	0	-6.94E-18	-2.08E-17	0	0	0	0	0	0	0	0	3.64E-12	3.64E-12	3.64E-12	3.64E-12	3.64E-12	3.64E-12	3.64E-12	3.64E-12
CRNabcpp	4.12E-21	2.18E-21	8.14E-17	2.42E-20	6.45E-17	5.49E-12	1.10E-19	1.56E-23	5.65E-13	2.34E-13	9.71E-13	7.11E-13	9.54E-13	2.33E-13	1.70E-13	5.65E-13	0	0	0	0	0	0	0	0	3.03E-12	3.03E-12	3.03E-12	3.03E-12	3.03E-12	3.03E-12	3.03E-12	3.03E-12
CRNt2rpp	-3.26E-06	-1.98E-06	-3.67E-04	-1.78E-05	-1.63E-04	-0.147884814	-2.28E-05	-2.76E-07	-5.27E-06	-5.16E-06	-7.34E-06	-6.03E-06	-8.47E-06	-6.88E-06	-3.63E-06	-6.33E-06	-0.042607984	-0.047222997	-0.051973437	-0.044363579	-0.063278625	-0.049501536	-0.031287049	-0.046970013	-0.019776242	-0.019776242	-0.019776242	-0.019776242	-0.019776242	-0.019776242	-0.019776242	-0.019776242
CRNt7pp	0	0	0	0	0	0	0	0	4.22E-18	8.36E-19	7.47E-18	1.43E-17	1.73E-17	4.67E-18	2.70E-18	5.52E-18	0	0	0	0	0	0	0	0	0	0	0	0	0	0	0	0
CRNt8pp	3.26E-06	1.98E-06	3.67E-04	1.78E-05	1.63E-04	0.147884814	2.28E-05	2.76E-07	5.27E-06	5.16E-06	7.34E-06	6.03E-06	8.47E-06	6.88E-06	3.63E-06	6.33E-06	0.042607984	0.047222997	0.051973437	0.044363579	0.063278625	0.049501536	0.031287049	0.046970013	0.019776242	0.019776242	0.019776242	0.019776242	0.019776242	0.019776242	0.019776242	0.019776242
CRNtex	0	0	0	2.91E-11	0	0	-2.91E-11	0	2.78E-17	6.94E-18	2.08E-17	2.78E-17	3.47E-17	0	-6.94E-18	2.08E-17	0	0	0	0	0	0	0	0	1.71E-12	1.71E-12	1.71E-12	1.71E-12	1.71E-12	1.71E-12	1.71E-12	1.71E-12
CS	71.17033343	1.12E-20	1.03E-15	11423.38874	189.9269133	4017.602348	2.73E-18	8919.832131	0.003510556	0.001941511	0.00132089	4.74E-04	3.63E-04	0.001538087	0.002812412	0.002393717	39.18125931	9.277061379	20.84755479	15.70674774	18.05152192	8.404810101	40.15462376	16.35675704	1.14E-10	1.14E-10	1.14E-10	1.14E-10	1.14E-10	1.14E-10	1.14E-10	1.14E-10
CSND	3.96E-18	1.20E-18	9.25E-15	1.42E-17	7.29E-15	1.44E-10	2.63E-16	1.02E-20	5.17E-12	4.85E-04	3.58E-04	7.11E-04	6.06E-04	7.82E-04	3.09E-12	7.67E-04	0	0	0	0	0	0	7.31347004	0	2.84E-10	2.84E-10	2.84E-10	2.84E-10	2.84E-10	2.84E-10	2.84E-10	2.84E-10
CSNt2pp	1.55E-18	1.17E-18	8.58E-15	1.38E-17	2.56E-15	1.46E-10	2.62E-16	1.02E-20	3.94E-12	4.85E-04	3.58E-04	7.11E-04	6.06E-04	7.82E-04	2.61E-12	7.67E-04	0	0	0	0	0	0	0	0	2.83E-10	2.83E-10	2.83E-10	2.83E-10	2.83E-10	2.83E-10	2.83E-10	2.83E-10
CSNtex	0	0	0	0	0	1.46E-10	-2.91E-11	0	3.94E-12	4.85E-04	3.58E-04	7.11E-04	6.06E-04	7.82E-04	2.61E-12	7.67E-04	0	0	0	0	0	0	0	0	2.83E-10	2.83E-10	2.83E-10	2.83E-10	2.83E-10	2.83E-10	2.83E-10	2.83E-10
CTBTCAL2	3.25E-20	1.26E-20	1.04E-16	1.90E-19	1.20E-16	3.18E-12	4.35E-19	1.20E-22	2.58E-18	3.78E-18	8.38E-18	1.46E-17	1.67E-17	4.90E-18	1.79E-18	4.80E-18	0	0	0	0	0	0	0	0	3.62E-12	3.62E-12	3.62E-12	3.62E-12	3.62E-12	3.62E-12	3.62E-12	3.62E-12
CTBTabcpp	4.12E-21	2.18E-21	8.14E-17	2.42E-20	6.45E-17	5.48E-12	1.10E-19	1.56E-23	5.65E-13	2.34E-13	9.72E-13	7.11E-13	9.69E-13	2.33E-13	1.70E-13	5.65E-13	0	0.519320385	0.587107562	0	1.277832349	0	1.22687706	1.056399969	3.03E-12	3.03E-12	3.03E-12	3.03E-12	3.03E-12	3.03E-12	3.03E-12	3.03E-12
CTBTt2rpp	0	0	0	0	0	9.55E-12	-2.27E-13	-4.55E-13	-5.65E-13	-2.34E-13	-9.72E-13	-7.11E-13	-9.69E-13	-2.33E-13	-1.70E-13	-5.65E-13	0	-0.519320385	-0.587107562	0	-1.277832349	0	-1.22687706	-1.056399969	4.32E-12	4.32E-12	4.32E-12	4.32E-12	4.32E-12	4.32E-12	4.32E-12	4.32E-12
CTECOAI6	1.82E-12	0	0	0	0	-9.09E-13	0	0	1.31E-11	6.22E-12	2.22E-11	1.52E-11	2.56E-11	6.28E-12	4.15E-12	1.12E-11	1.115849385	0.508887934	0	0.917421487	1.168865788	1.249588566	0.407064496	1.157281879	-4.77E-12	-4.77E-12	-4.77E-12	-4.77E-12	-4.77E-12	-4.77E-12	-4.77E-12	-4.77E-12
CTECOAI7	-225.922835	-205.8667313	-274.1692039	-357.6477839	-297.7407011	-383.0904957	-314.8001269	-358.9640679	5.78E-05	1.30E-04	1.00E-04	2.09E-04	1.70E-04	1.51E-04	7.85E-05	1.49E-04	-1.103849062	-1.203085364	-0.18294014	1.163156772	0.837955524	-0.295790263	0.407064496	-1.062225082	-15.90242899	-15.90242899	-15.90242899	-15.90242899	-15.90242899	-15.90242899	-15.90242899	-15.90242899
CTECOAI8	1.82E-12	0	0	0	0	2.73E-12	0	0	1.31E-11	6.54E-12	2.63E-11	2.36E-11	7.17E-11	5.57E-12	4.58E-12	1.41E-11	2.057802863	1.93851186	1.452453525	0.762658559	0.493105663	0.946844915	1.502762105	1.157281879	9.32E-12	9.32E-12	9.32E-12	9.32E-12	9.32E-12	9.32E-12	9.32E-12	9.32E-12
CTPS2	2.48E-21	1.04E-21	4.07E-17	1.53E-20	3.60E-17	3.24E-12	6.60E-20	9.42E-24	3.52E-12	4.22E-12	1.70E-11	1.13E-11	2.93E-11	2.84E-12	9.63E-13	3.74E-12	0.458242326	2.184393203	0.55917482	1.336299036	1.217901193	1.749577652	8.406211661	0.519725057	1.55E-12	1.55E-12	1.55E-12	1.55E-12	1.55E-12	1.55E-12	1.55E-12	1.55E-12
CU1Opp	2.57E-19	2.03E-19	895.3148181	19.22975283	1001.736193	182.8542648	1.59E-17	1.89E-21	2.12E-05	1.96E-05	3.03E-05	4.94E-05	3.30E-05	4.54E-05	1.42E-05	9.15E-12	0	0	0	0	0	0	0	0	88.81537906	88.81537906	88.81537906	88.81537906	88.81537906	88.81537906	88.81537906	88.81537906
CU1abcpp	0	0	0	0	0	0	0	0	5.02E-18	3.57E-19	5.71E-18	1.45E-17	1.60E-17	4.95E-18	2.68E-18	5.07E-18	0	0	0	0	0	0	0	0	0	0	0	0	0	0	0	0
CU2abcpp	3.68E-21	1.64E-21	7.98E-17	2.20E-20	6.07E-17	4.95E-12	8.44E-20	1.40E-23	1.01E-12	4.22E-13	1.70E-12	1.25E-12	1.66E-12	4.13E-13	3.09E-13	9.66E-13	0	0.479029576	0	0.243461193	0.494617756	0.346146799	0	0.363688261	3.08E-12	3.08E-12	3.08E-12	3.08E-12	3.08E-12	3.08E-12	3.08E-12	3.08E-12
CU2tex	1.064823637	0.970294842	-3579.967053	-75.23333926	-4005.541457	-729.6114699	1.483721714	1.691876008	-8.48E-05	-7.86E-05	-1.21E-04	-1.98E-04	-1.32E-04	-1.81E-04	-5.68E-05	-3.66E-11	0	0	0	0	0	0	0	0	-355.1865646	-355.1865646	-355.1865646	-355.1865646	-355.1865646	-355.1865646	-355.1865646	-355.1865646
CU2tpp	1.064823637	0.970294842	1.292219305	1.685672074	1.403316916	1.805589129	1.483721714	1.691876008	1.01E-12	4.22E-13	1.70E-12	1.26E-12	1.66E-12	4.13E-13	3.09E-13	9.67E-13	0	0.479029576	0	0.243461193	0.494617756	0.346146799	0	0.363688261	0.074951619	0.074951619	0.074951619	0.074951619	0.074951619	0.074951619	0.074951619	0.074951619
CUt3	0	0	0	0	0	0	0	0	-4.59E-18	-1.80E-19	1.68E-18	-1.40E-17	-1.69E-17	-4.81E-18	-2.68E-18	-5.11E-18	0	0	0	0	0	0	0	0	0	0	0	0	0	0	0	0
CUtex	0	0	3581.259273	76.91901134	4006.944774	731.417059	-2.91E-11	0	8.48E-05	7.86E-05	1.21E-04	1.98E-04	1.32E-04	1.81E-04	5.68E-05	3.66E-11	0	0	0	0	0	0	0	0	355.2615162	355.2615162	355.2615162	355.2615162	355.2615162	355.2615162	355.2615162	355.2615162
CYANST	0	0	0	0	0	0	0	0	0	0	0	0	0	0	0	0	0	0	0	0	0	0	0	0	0	0	0	0	0	0	0	0
CYANSTpp	828.697507	277.5306934	6.95E-15	1.03E-17	1.89E-15	2.27E-09	1477.852482	80.74868697	8.35E-12	1.14E-12	4.02E-12	2.30E-12	3.91E-12	8.98E-13	3.14E-12	3.18E-12	0	0	0	0	0	0	0	0	5.59E-10	5.59E-10	5.59E-10	5.59E-10	5.59E-10	5.59E-10	5.59E-10	5.59E-10
CYANtex	828.697507	277.5306934	0	0	0	2.24E-09	1477.852482	80.74868697	8.35E-12	1.14E-12	4.02E-12	2.30E-12	3.91E-12	8.98E-13	3.14E-12	3.18E-12	0	0	0	0	0	0	0	0	5.59E-10	5.59E-10	5.59E-10	5.59E-10	5.59E-10	5.59E-10	5.59E-10	5.59E-10
CYNTAH	162.11115	160.6754	2.51E-13	300.72805	309.17675	408.9316	208.38045	367.11355	5.46E-13	4.88E-13	1.49E-12	1.00E-12	2.07E-12	4.22E-13	1.78E-13	7.65E-13	0	0	0	0	0	0	0	0	1.35E-11	1.35E-11	1.35E-11	1.35E-11	1.35E-11	1.35E-11	1.35E-11	1.35E-11
CYNTt2pp	162.11115	160.6754	2.51E-13	300.72805	309.17675	408.9316	208.38045	367.11355	5.46E-13	4.88E-13	1.49E-12	1.00E-12	2.07E-12	4.22E-13	1.78E-13	7.65E-13	0	0	0	0	0	0	0	0	1.35E-11	1.35E-11	1.35E-11	1.35E-11	1.35E-11	1.35E-11	1.35E-11	1.35E-11
CYNTtex	162.11115	160.6754	0	300.72805	309.17675	408.9316	208.38045	367.11355	5.46E-13	4.88E-13	1.49E-12	1.00E-12	2.07E-12	4.22E-13	1.78E-13	7.65E-13	0	0	0	0	0	0	0	0	1.34E-11	1.34E-11	1.34E-11	1.34E-11	1.34E-11	1.34E-11	1.34E-11	1.34E-11
CYSDDS	1.69E-20	6.49E-21	1.68E-15	1.03E-19	3.74E-16	1.91E-11	2.30E-19	3.13E-23	8.10E-13	4.90E-13	1.81E-12	1.76E-12	2.48E-12	3.81E-13	3.03E-13	1.09E-12	0	0	0	0	0	0	0	0	7.92E-12	7.92E-12	7.92E-12	7.92E-12	7.92E-12	7.92E-12	7.92E-12	7.92E-12
CYSDS	1.13E-20	6.41E-21	1.04E-15	7.76E-20	2.36E-16	1.76E-11	1.69E-19	4.58E-23	1.53E-12	6.79E-05	1.91E-11	3.50E-04	1.62E-04	9.38E-13	8.13E-13	8.22E-04	0	0.47950036	0	0.426387217	0.559998202	0.534388457	0	0	3.94E-12	3.94E-12	3.94E-12	3.94E-12	3.94E-12	3.94E-12	3.94E-12	3.94E-12
CYSDabcpp	1.69E-20	6.49E-21	1.68E-15	1.03E-19	3.74E-16	1.91E-11	2.30E-19	3.13E-23	8.10E-13	4.90E-13	1.81E-12	1.76E-12	2.48E-12	3.81E-13	3.03E-13	1.09E-12	0	0	0	0	0	0	0	0	7.92E-12	7.92E-12	7.92E-12	7.92E-12	7.92E-12	7.92E-12	7.92E-12	7.92E-12
CYSDtex	0	0	0	0	0	0	-2.91E-11	0	8.10E-13	4.90E-13	1.81E-12	1.76E-12	2.48E-12	3.81E-13	3.03E-13	1.09E-12	0	0	0	0	0	0	0	0	7.96E-12	7.96E-12	7.96E-12	7.96E-12	7.96E-12	7.96E-12	7.96E-12	7.96E-12
CYSS	140.7789963	106.0679	105.6103	222.8605889	6.04E-15	238.7146722	123.9304	223.6808032	5.83E-12	6.79E-05	3.01E-11	3.50E-04	1.62E-04	2.95E-12	2.21E-12	8.22E-04	0	0.47950036	0	0.426387217	0.559998202	0.534388457	0	0	3.19E-11	3.19E-11	3.19E-11	3.19E-11	3.19E-11	3.19E-11	3.19E-11	3.19E-11
CYSSADS	0	0	0	0	0	0	0	0	0	0	0	0	0	0	0	0	0	0	0	0	0	0	0	0	0	0	0	0	0	0	0	0
CYSTL	1.25E-20	5.47E-21	2.37E-16	8.04E-20	1.75E-16	2.07E-11	2.59E-19	1.18E-22	1.37E-12	1.36E-12	3.85E-12	2.33E-12	3.79E-12	5.12E-13	5.00E-13	1.36E-12	0	0	0	0	0	0	0	0	1.46E-11	1.46E-11	1.46E-11	1.46E-11	1.46E-11	1.46E-11	1.46E-11	1.46E-11
CYSTRS	0	0	0	0	0	0	0	0	0	0	0	0	0	0	0	0	0	0	0	0	0	0	0	0	0	0	0	0	0	0	0	0
CYSabc2pp	1.95E-21	9.36E-22	4.03E-17	1.19E-20	3.14E-17	2.73E-12	4.78E-20	9.96E-24	4.27E-13	1.81E-13	7.32E-13	5.55E-13	7.34E-13	1.81E-13	1.30E-13	4.29E-13	0	0	0	0	0	0	0	0	1.53E-12	1.53E-12	1.53E-12	1.53E-12	1.53E-12	1.53E-12	1.53E-12	1.53E-12
CYSabcpp	3.36E-20	6.58E-21	4.36E-15	1.54E-19	9.07E-16	2.09E-11	3.60E-19	2.37E-23	5.80E-13	2.43E-13	9.71E-13	6.98E-13	8.93E-13	2.32E-13	1.77E-13	5.39E-13	0	0	0	0	0	0	0	0	9.909259471	9.909259471	9.909259471	9.909259471	9.909259471	9.909259471	9.909259471	9.909259471
CYStex	0	0	0	0	0	2.91E-11	-2.91E-11	0	-4.01E-12	-1.87E-12	-1.03E-11	-8.60E-12	-1.15E-11	-2.96E-12	-1.26E-12	-6.04E-12	0	0	0	0	0	0	0	0	9.909259471	9.909259471	9.909259471	9.909259471	9.909259471	9.909259471	9.909259471	9.909259471
CYStpp	4.14E-21	2.18E-21	8.13E-17	2.57E-20	6.51E-17	6.32E-12	1.10E-19	3.43E-23	4.16E-12	1.93E-12	1.05E-11	8.74E-12	1.17E-11	3.01E-12	1.31E-12	6.15E-12	0	0	0	0	0	0	0	0	3.04E-12	3.04E-12	3.04E-12	3.04E-12	3.04E-12	3.04E-12	3.04E-12	3.04E-12
CYTBD2pp	113.10665	162.7054	533.00505	364.35465	532.0057	427.7222	112.14485	299.7672	5.72E-12	3.34E-12	1.90E-10	4.58E-12	1.11E-11	2.30E-12	8.46E-13	6.41E-12	8.909887502	16.36582487	7.040959449	13.40747257	10.58620307	17.98134716	7.627823785	7.614432604	426.0427877	426.0427877	426.0427877	426.0427877	426.0427877	426.0427877	426.0427877	426.0427877
CYTBDpp	12998.08265	9461.5969	11686.58355	13173.75965	10535.57943	18762.3272	11860.94978	13247.5822	0.002106548	0.001400108	0.001579961	8.12E-04	8.14E-04	0.002276045	0.001616719	9.86E-04	11.12196458	10.04146273	8.236096049	7.605024004	6.911051318	10.06215073	15.10106945	7.379814394	389.8185319	389.8185319	389.8185319	389.8185319	389.8185319	389.8185319	389.8185319	389.8185319
CYTBO3_4pp	25733.65	19555.17	25697.85	37787.725	33915.64	30780.98	42261.205	44869.085	0.007113011	0.005787155	0.006009041	0.006914665	0.006257207	0.006803161	0.008789197	0.008434117	112.6670781	140.2322512	118.7124435	145.8970896	223.9236001	171.747455	71.10718281	150.2963334	793.5600635	793.5600635	793.5600635	793.5600635	793.5600635	793.5600635	793.5600635	793.5600635
CYTD	456.6562631	387.8585515	834.9597735	741.88015	714.4874139	993.6103296	487.6223719	788.6689033	1.11E-12	6.64E-13	3.55E-12	2.45E-12	3.34E-12	7.96E-13	4.48E-13	1.29E-12	0	0	0	0.471004253	0.148264645	0	0.908564245	0	1.50E-10	1.50E-10	1.50E-10	1.50E-10	1.50E-10	1.50E-10	1.50E-10	1.50E-10
CYTDH	1.37E-18	1.66E-20	3.61E-16	2.49E-19	2.68E-15	8.16E-12	5.82E-19	1.97E-23	5.87E-13	5.65E-13	1.45E-12	2.22E-12	2.02E-12	3.28E-13	2.32E-13	9.76E-13	0	0	0	0	0	0	0.368710914	0	4.76E-12	4.76E-12	4.76E-12	4.76E-12	4.76E-12	4.76E-12	4.76E-12	4.76E-12
CYTDK2	241.0871851	219.6848795	292.5719378	381.6537514	317.7255965	408.8042241	335.930082	383.0583867	1.28E-12	4.74E-13	3.39E-12	1.90E-12	3.18E-12	8.63E-13	4.81E-13	1.34E-12	0	1.534241435	1.000303903	0.688742457	1.412806257	1.200942114	0	0	16.96982885	16.96982885	16.96982885	16.96982885	16.96982885	16.96982885	16.96982885	16.96982885
CYTDt2pp	662.9682883	585.428846	1101.173606	1093.970806	994.0420105	1271.980844	796.3075638	1138.46446	3.43E-04	3.63E-04	5.59E-04	7.13E-04	5.75E-04	6.27E-04	4.35E-04	6.11E-04	2.850298561	2.960935588	1.862443228	5.02131559	4.736173467	3.971613578	3.574517013	4.644228046	8.484914503	8.484914503	8.484914503	8.484914503	8.484914503	8.484914503	8.484914503	8.484914503
CYTDt2rpp	34.77516	22.114585	26.358105	29.563095	38.171	130.43371	27.24489	33.26283	-3.43E-04	-3.63E-04	-5.59E-04	-7.13E-04	-5.75E-04	-6.27E-04	-4.35E-04	-6.11E-04	-2.850298561	-2.960935588	-1.862443228	-5.02131559	-4.736173467	-3.971613578	-3.574517013	-4.644228046	8.484914343	8.484914343	8.484914343	8.484914343	8.484914343	8.484914343	8.484914343	8.484914343
CYTDtex	697.7434483	607.543431	1127.531711	655.8612028	619.145338	1402.414554	823.5524538	953.8174532	-4.05E-12	-2.53E-12	-4.30E-12	-1.83E-12	-4.66E-12	-1.29E-12	-5.32E-13	-4.42E-12	0	0	0	0	0	0	0	0	16.96982884	16.96982884	16.96982884	16.96982884	16.96982884	16.96982884	16.96982884	16.96982884
CYTK1	454.3417728	414.0079761	551.3675595	719.2470305	598.7709828	770.4135572	633.0783151	721.8941413	1.53E-04	1.18E-04	1.08E-04	1.37E-04	1.06E-04	9.92E-05	1.77E-04	1.04E-04	8.018913476	15.74281672	6.96769911	17.75445576	20.32472458	17.77815881	-5.234656896	14.22729189	31.98055557	31.98055557	31.98055557	31.98055557	31.98055557	31.98055557	31.98055557	31.98055557
CYTK2	1.82E-12	-1.82E-12	3.64E-12	0	0	3.64E-12	-1.82E-12	0	-2.26E-12	-2.86E-12	-1.61E-11	-6.44E-12	-2.66E-11	-2.68E-12	-6.33E-13	-2.37E-12	-0.458242326	0.084188196	-0.55917482	1.400161797	1.437633934	-1.676250822	-0.184177376	-0.519725057	4.21E-12	4.21E-12	4.21E-12	4.21E-12	4.21E-12	4.21E-12	4.21E-12	4.21E-12
D-LACt2pp	-4380.44935	-2862.01715	-4219.15765	-1005.6367	-1363.79115	-7752.151	-5797.37755	-4786.7473	-0.001869305	-0.002127611	-0.002156855	-0.00196704	-0.001922038	-0.002574006	-0.001865779	-0.002674074	0	-2.94255778	0	0	-0.823828658	0	-137.0401037	-3.865442463	10.38022439	10.38022439	10.38022439	10.38022439	10.38022439	10.38022439	10.38022439	10.38022439
D-LACtex	-4380.44935	-2862.01715	-4219.15765	-1005.6367	-1363.79115	-7752.151	-5797.37755	-4786.7473	-0.001869305	-0.002127611	-0.002156855	-0.00196704	-0.001922038	-0.002574006	-0.001865779	-0.002674074	0	-2.94255778	0	0	-0.823828658	0	-137.0401037	-3.865442463	10.38022439	10.38022439	10.38022439	10.38022439	10.38022439	10.38022439	10.38022439	10.38022439
DAAD	6.97E-20	2.39E-20	1.93E-15	1.39E-19	5.55E-16	3.36E-11	8.31E-18	7.69E-23	4.67E-13	2.34E-13	7.74E-13	7.72E-13	9.55E-13	1.89E-13	1.61E-13	4.60E-13	0	1.423488489	0	0	0	0	0	0	1.66E-10	1.66E-10	1.66E-10	1.66E-10	1.66E-10	1.66E-10	1.66E-10	1.66E-10
DADA	7.12E-18	1.23E-18	2272.098	1770.9145	1803.138	1417.809192	3.19E-15	1688.5625	1.35E-12	8.62E-05	1.03E-10	1.69E-04	2.03E-04	7.20E-05	5.69E-13	4.87E-12	0	0.673659922	0	0	0	0	0	0	1.47E-10	1.47E-10	1.47E-10	1.47E-10	1.47E-10	1.47E-10	1.47E-10	1.47E-10
DADK	0	0	0	3.64E-12	0	7.28E-12	-3.64E-12	0	-4.56E-12	-1.33E-12	-3.06E-04	-1.35E-04	-4.07E-04	-8.91E-11	-7.34E-13	-1.16E-11	3.358173063	-2.11160281	-1.321494069	6.020436602	-1.069636548	-1.676250822	0	6.315796238	4.43E-12	4.43E-12	4.43E-12	4.43E-12	4.43E-12	4.43E-12	4.43E-12	4.43E-12
DADNt2pp	1500.440849	1657.172217	4649.154	4813.03756	5050.339271	4140.254171	1427.519407	3536.393531	4.64E-04	6.13E-04	5.23E-04	5.99E-04	4.65E-04	6.50E-04	4.75E-04	6.68E-04	0	0	0	0	0	0	0	0	80.67388124	80.67388124	80.67388124	80.67388124	80.67388124	80.67388124	80.67388124	80.67388124
DADNtex	1500.440849	1446.549987	3404.30973	3009.865208	3563.162671	4096.827	1386.813121	2530.460958	4.64E-04	6.03E-04	5.23E-04	5.99E-04	4.65E-04	6.50E-04	4.75E-04	6.68E-04	0	0	0	0	0	0	0	0	80.67388124	80.67388124	80.67388124	80.67388124	80.67388124	80.67388124	80.67388124	80.67388124
DAGK120	1.27E-20	5.29E-21	2.69E-16	6.86E-20	2.07E-16	7.92E-12	2.92E-19	4.38E-23	1.58E-12	6.41E-13	2.86E-12	2.00E-12	2.68E-12	7.42E-13	4.68E-13	1.59E-12	0.337486914	0.640858634	0.690454878	0.761831585	1.203022276	0.636587689	0.156708649	0.903740696	8.52E-12	8.52E-12	8.52E-12	8.52E-12	8.52E-12	8.52E-12	8.52E-12	8.52E-12
DAGK140	1.37E-20	5.35E-21	2.92E-16	6.90E-20	2.05E-16	7.91E-12	3.16E-19	4.35E-23	1.55E-12	6.29E-13	2.83E-12	1.98E-12	2.64E-12	7.38E-13	4.59E-13	1.59E-12	0.337486914	0.640858634	0.690454878	0.864363986	1.203022276	0.636587689	0	0.903740696	8.26E-12	8.26E-12	8.26E-12	8.26E-12	8.26E-12	8.26E-12	8.26E-12	8.26E-12
DAGK141	1.51E-20	6.12E-21	3.13E-16	7.48E-20	2.19E-16	7.98E-12	3.46E-19	4.56E-23	1.50E-12	6.12E-13	2.61E-12	1.90E-12	2.52E-12	6.35E-13	4.51E-13	1.46E-12	0.337486914	0.640858634	0.690454878	0.755111749	1.203022276	0.700174333	0	0.451870348	8.32E-12	8.32E-12	8.32E-12	8.32E-12	8.32E-12	8.32E-12	8.32E-12	8.32E-12
DAGK160	5.32E-20	1.15E-20	4.00E-16	1.09E-19	2.76E-16	8.55E-12	7.44E-19	4.78E-23	1.51E-12	6.13E-13	2.76E-12	1.93E-12	2.57E-12	7.20E-13	4.47E-13	1.56E-12	0.337486914	0.640858634	0.45251493	0.864363986	1.203022276	0.757495132	0	0.903740696	8.82E-12	8.82E-12	8.82E-12	8.82E-12	8.82E-12	8.82E-12	8.82E-12	8.82E-12
DAGK161	3.11E-20	9.87E-21	3.61E-16	1.09E-19	1.95E-16	7.60E-12	4.89E-19	5.68E-23	1.63E-12	6.79E-13	2.80E-12	2.02E-12	2.73E-12	6.67E-13	4.98E-13	1.53E-12	0.337486914	0.640858634	0.690454878	0.849615746	0.601511138	0.857963294	0	0.451870348	8.35E-12	8.35E-12	8.35E-12	8.35E-12	8.35E-12	8.35E-12	8.35E-12	8.35E-12
DAGK180	1.22E-20	5.32E-21	2.73E-16	6.76E-20	2.02E-16	7.74E-12	2.80E-19	4.32E-23	1.47E-12	6.01E-13	2.67E-12	1.87E-12	2.50E-12	6.91E-13	4.39E-13	1.52E-12	0.280445106	0.640858634	0.529943103	0.864363986	1.203022276	0.636587689	0	0.903740696	8.14E-12	8.14E-12	8.14E-12	8.14E-12	8.14E-12	8.14E-12	8.14E-12	8.14E-12
DAGK181	1.26E-20	5.54E-21	2.79E-16	7.09E-20	2.07E-16	8.10E-12	2.87E-19	4.67E-23	1.70E-12	7.03E-13	2.92E-12	2.07E-12	2.79E-12	7.15E-13	5.15E-13	1.59E-12	0.039223137	0.640858634	0.498261803	0.864363986	0.95452751	0.857963294	0	0.451870348	8.38E-12	8.38E-12	8.38E-12	8.38E-12	8.38E-12	8.38E-12	8.38E-12	8.38E-12
DALAt2pp	5.83E-19	2.41E-19	4.06E-15	2.45E-19	9.53E-16	4.05E-11	4.39E-17	1.36E-22	4.60E-12	1.46E-04	8.49E-12	3.08E-04	3.07E-04	4.51E-12	2.48E-10	4.64E-12	1.041577507	1.934564105	1.349370062	1.490616029	1.723238763	2.260302743	0.748598543	1.676583934	3.82E-10	3.82E-10	3.82E-10	3.82E-10	3.82E-10	3.82E-10	3.82E-10	3.82E-10
DALAtex	-20.8669388	-32.12384449	-410.2014445	-1021.915187	-876.1152033	-35.38343493	-395.890449	-1071.245758	-1.48E-04	-2.70E-04	-2.15E-04	-1.19E-04	-6.75E-05	-4.94E-04	-1.82E-04	-2.99E-04	0	0	0	0	0	0	0	0	-1.468798023	-1.468798023	-1.468798023	-1.468798023	-1.468798023	-1.468798023	-1.468798023	-1.468798023
DAMPtex	0	210.6222303	1244.844271	1803.172353	1487.1766	43.42717087	40.70628537	1005.932573	7.81E-12	1.02E-05	2.12E-11	1.33E-11	1.42E-11	8.91E-12	1.28E-12	3.25E-11	0	0	0	0	0	0	0	0	7.61E-10	7.61E-10	7.61E-10	7.61E-10	7.61E-10	7.61E-10	7.61E-10	7.61E-10
DAPAL	1.55E-18	1.79E-19	7.42E-15	83.320285	2.02E-15	8.01E-10	4.08E-16	1.60E-20	6.11E-13	3.83E-13	1.32E-12	9.67E-13	1.63E-12	2.95E-13	2.13E-13	6.57E-13	0	0	0	0	0	0	0	0	1.24E-10	1.24E-10	1.24E-10	1.24E-10	1.24E-10	1.24E-10	1.24E-10	1.24E-10
DAPDC	6.37E-20	469.6295463	1.76E-16	1.74E-19	1.96E-16	6.00E-11	541.14255	1.12E-22	5.22E-13	5.95E-13	1.62E-12	1.33E-12	2.83E-12	4.93E-13	1.80E-13	8.76E-13	0	0	0	0.006163734	0	0	0	0	4.30E-12	4.30E-12	4.30E-12	4.30E-12	4.30E-12	4.30E-12	4.30E-12	4.30E-12
DAPE	4.55E-13	0	0	9.09E-13	9.09E-13	1.27E-11	0	0	1.13E-12	3.74E-13	2.06E-12	8.93E-13	1.61E-12	4.05E-13	2.71E-13	9.81E-13	0	0	0	0.006163734	0	0	0	0	9.21E-12	9.21E-12	9.21E-12	9.21E-12	9.21E-12	9.21E-12	9.21E-12	9.21E-12
DAPabcpp	4.80E-21	1.79E-21	1.49E-16	3.07E-20	9.43E-17	6.90E-12	1.55E-19	2.04E-23	3.78E-13	1.52E-13	6.16E-13	4.06E-13	6.54E-13	1.53E-13	1.06E-13	3.51E-13	0	0	0	0	0	0	0	0	4.23E-12	4.23E-12	4.23E-12	4.23E-12	4.23E-12	4.23E-12	4.23E-12	4.23E-12
DAPtex	0	0	0	0	0	-4.95E-10	-2.91E-11	0	-8.06E-13	-6.07E-13	-1.96E-12	-1.30E-12	-2.56E-12	-5.35E-13	-2.47E-13	-1.00E-12	0	0	0	-0.006163734	0	0	0	0	-7.28E-12	-7.28E-12	-7.28E-12	-7.28E-12	-7.28E-12	-7.28E-12	-7.28E-12	-7.28E-12
DASYN120	2.05E-20	9.22E-21	4.42E-16	1.27E-19	3.09E-16	1.17E-11	4.83E-19	9.36E-23	3.30E-12	1.50E-12	5.46E-12	3.82E-12	6.33E-12	1.58E-12	1.06E-12	2.80E-12	0.641543359	1.905377443	0.933633052	2.77355661	3.385555174	2.620141068	0.156708649	0.949601106	1.21E-11	1.21E-11	1.21E-11	1.21E-11	1.21E-11	1.21E-11	1.21E-11	1.21E-11
DASYN140	1.96E-20	8.98E-21	4.25E-16	1.25E-19	3.09E-16	1.13E-11	4.60E-19	9.69E-23	3.49E-12	1.61E-12	5.58E-12	3.96E-12	6.68E-12	1.60E-12	1.15E-12	2.83E-12	0.951538475	1.905377443	0.63809011	2.77355661	1.602363603	2.620141068	0	2.863825225	1.30E-11	1.30E-11	1.30E-11	1.30E-11	1.30E-11	1.30E-11	1.30E-11	1.30E-11
DASYN141	1.94E-20	8.56E-21	4.21E-16	1.16E-19	3.07E-16	1.15E-11	4.54E-19	8.55E-23	4.06E-12	1.94E-12	7.55E-12	4.75E-12	8.21E-12	2.53E-12	1.26E-12	3.72E-12	1.234963816	1.905377443	0.753663225	2.77355661	1.737753363	2.620141068	0.407064496	1.514817454	1.29E-11	1.29E-11	1.29E-11	1.29E-11	1.29E-11	1.29E-11	1.29E-11	1.29E-11
DASYN160	95.84013476	87.33200995	116.3070278	151.7199968	126.3064396	162.5132083	133.543325	152.2783859	3.97E-12	1.87E-12	5.95E-12	4.37E-12	7.56E-12	1.69E-12	1.33E-12	2.99E-12	1.831110897	1.905377443	0.779067863	1.804010927	2.256765593	2.620141068	0	2.863825225	6.746068575	6.746068575	6.746068575	6.746068575	6.746068575	6.746068575	6.746068575	6.746068575
DASYN161	112.9614175	102.9333657	137.084602	178.823892	148.8703505	191.5452479	157.4000634	179.4820339	5.34E-12	2.64E-12	1.13E-11	6.73E-12	1.10E-11	4.04E-12	1.62E-12	5.11E-12	0.438035537	1.905377443	0.662193155	2.77355661	3.385555174	2.620141068	0.407064496	0.701230283	7.951214495	7.951214495	7.951214495	7.951214495	7.951214495	7.951214495	7.951214495	7.951214495
DASYN180	2.10E-20	9.16E-21	4.37E-16	1.32E-19	3.21E-16	1.18E-11	4.95E-19	1.01E-22	4.72E-12	2.32E-12	6.60E-12	5.12E-12	9.51E-12	1.85E-12	1.55E-12	3.21E-12	1.177922008	1.905377443	1.199218364	2.77355661	3.385555174	2.285058333	1.061626448	2.863825225	1.35E-11	1.35E-11	1.35E-11	1.35E-11	1.35E-11	1.35E-11	1.35E-11	1.35E-11
DASYN181	2.13E-20	9.29E-21	4.50E-16	1.32E-19	3.28E-16	1.21E-11	5.01E-19	1.03E-22	4.41E-12	2.13E-12	8.57E-12	5.72E-12	1.06E-11	2.50E-12	1.40E-12	4.22E-12	1.066919281	1.905377443	1.167537064	1.400114993	3.385555174	1.353394156	0.954913301	1.514817454	1.41E-11	1.41E-11	1.41E-11	1.41E-11	1.41E-11	1.41E-11	1.41E-11	1.41E-11
DATPHs	6.42E-21	2.77E-21	1.22E-16	3.78E-20	9.88E-17	8.04E-12	1.67E-19	2.45E-23	8.93E-13	4.92E-13	2.13E-12	1.65E-12	2.69E-12	5.28E-13	2.92E-13	1.03E-12	0	0	0	0	0	0	0	0	4.52E-12	4.52E-12	4.52E-12	4.52E-12	4.52E-12	4.52E-12	4.52E-12	4.52E-12
DB4PS	1.33966528	1.220737658	1.625754048	2.120760917	1.765527065	2.271629764	1.866685146	2.128566148	9.68E-16	4.00E-16	1.68E-15	1.14E-15	1.38E-15	3.78E-16	2.89E-16	9.08E-16	0	0	0	0	0	0	0	0	0.094297382	0.094297382	0.094297382	0.094297382	0.094297382	0.094297382	0.094297382	0.094297382
DBTS	5.06E-21	2.18E-21	1.05E-16	5.00E-20	1.34E-16	4.63E-12	1.07E-19	2.14E-23	1.10E-17	3.62E-18	1.78E-17	3.66E-17	3.31E-17	9.54E-18	6.46E-18	1.11E-17	0	0	0	0	0	0	0	0	6.59E-12	6.59E-12	6.59E-12	6.59E-12	6.59E-12	6.59E-12	6.59E-12	6.59E-12
DC6PH	1.82E-17	3.05E-20	6.61E-16	4.73E-19	3.35E-14	1.23E-11	1.09E-18	3.27E-23	2.13E-13	1.02E-13	3.88E-13	2.88E-13	4.40E-13	1.05E-13	7.38E-14	2.33E-13	0	0	0	0	0	0	0	0	3.24E-12	3.24E-12	3.24E-12	3.24E-12	3.24E-12	3.24E-12	3.24E-12	3.24E-12
DCAtex	0	0	0	0	0	-2.91E-11	-2.91E-11	0	2.81E-13	1.06E-13	4.08E-13	2.85E-13	4.24E-13	9.98E-14	8.38E-14	2.21E-13	0	0	0	0	0	0	0	0	3.30E-12	3.30E-12	3.30E-12	3.30E-12	3.30E-12	3.30E-12	3.30E-12	3.30E-12
DCMPtex	0	0	0	0	0	8.44E-10	-2.91E-11	0	3.51E-12	2.21E-12	6.42E-12	4.14E-12	6.33E-12	1.73E-12	7.98E-13	4.15E-12	0	0	0	0	0	0	0	0	6.81E-10	6.81E-10	6.81E-10	6.81E-10	6.81E-10	6.81E-10	6.81E-10	6.81E-10
DCTPD	3.64E-20	9.69E-21	1.87E-16	2.18E-19	8.59E-17	8.76E-12	6.82E-19	1.26E-22	5.09E-13	2.15E-13	8.80E-13	6.69E-13	8.99E-13	2.14E-13	1.68E-13	4.65E-13	0	1.237640864	0	0.865294783	1.069636548	0.07332683	0	0	5.41E-12	5.41E-12	5.41E-12	5.41E-12	5.41E-12	5.41E-12	5.41E-12	5.41E-12
DCYTD	6.15E-17	1.05E-16	2.29E-14	1.562011659	48.19384285	1.67E-10	78.96858607	4.44E-20	5.39E-12	5.41E-12	5.00E-11	1.29E-11	3.51E-11	1.45E-11	1.87E-12	7.33E-12	0.458242326	0.946752339	0.55917482	0	0	1.676250822	0.184177376	0.519725057	3.07E-10	3.07E-10	3.07E-10	3.07E-10	3.07E-10	3.07E-10	3.07E-10	3.07E-10
DCYTt2pp	6.14E-17	1.05E-16	2.29E-14	1.562011659	48.19384285	1.69E-10	78.96858607	4.43E-20	2.75E-12	2.39E-12	3.33E-11	5.98E-12	7.74E-12	1.17E-11	1.11E-12	4.60E-12	0	0	0	0	0	0	0	0	3.08E-10	3.08E-10	3.08E-10	3.08E-10	3.08E-10	3.08E-10	3.08E-10	3.08E-10
DCYTtex	0	0	0	1.562011659	48.19384285	-6.79E-10	78.96858607	-9.09E-13	-7.65E-13	1.77E-13	2.69E-11	1.85E-12	1.41E-12	9.95E-12	3.10E-13	4.56E-13	0	0	0	0	0	0	0	0	-3.69E-10	-3.69E-10	-3.69E-10	-3.69E-10	-3.69E-10	-3.69E-10	-3.69E-10	-3.69E-10
DDCAtexi	5.10E-21	1.72E-21	8.07E-17	1.27E-20	5.36E-17	3.21E-12	1.87E-19	7.33E-24	2.77E-13	9.72E-14	3.73E-13	2.55E-13	3.71E-13	9.07E-14	7.87E-14	2.05E-13	0	0	0	0	0	0	0	0	8.43E-13	8.43E-13	8.43E-13	8.43E-13	8.43E-13	8.43E-13	8.43E-13	8.43E-13
DDGALK	5.03E-18	6.01E-20	1.42E-15	1.07E-18	2.93E-15	2.58E-11	2.43E-18	8.44E-23	2.00E-12	7.16E-13	2.94E-12	2.07E-12	3.20E-12	4.68E-13	6.72E-13	1.33E-12	0	0	0	0	0	0	0	0	9.19E-12	9.19E-12	9.19E-12	9.19E-12	9.19E-12	9.19E-12	9.19E-12	9.19E-12
DDGLCNt2rpp	-372.3036	-204.7786	-746.73635	-384.4251	-438.5387	-661.5953	-428.49033	-826.6146	-5.05E-04	-2.20E-04	-4.46E-04	-2.96E-04	-2.49E-04	-2.30E-04	-4.39E-04	-2.50E-04	0	0	0	0	0	0	0	0	-310.151735	-310.151735	-310.151735	-310.151735	-310.151735	-310.151735	-310.151735	-310.151735
DDGLCNtex	-372.3036	-204.7786	-746.73635	-384.4251	-438.5387	-661.5953	-428.49033	-826.6146	-5.05E-04	-2.20E-04	-4.46E-04	-2.96E-04	-2.49E-04	-2.30E-04	-4.39E-04	-2.50E-04	0	0	0	0	0	0	0	0	-310.151735	-310.151735	-310.151735	-310.151735	-310.151735	-310.151735	-310.151735	-310.151735
DDGLK	78.08255	206.66789	6.30E-16	80.83774	96.64856	1.60E-11	8.16E-19	6.59E-23	6.36E-13	3.14E-13	1.06E-12	1.35E-12	1.37E-12	1.81E-13	2.34E-13	4.81E-13	0	0	0	0	0	0	0	0	3.05E-12	3.05E-12	3.05E-12	3.05E-12	3.05E-12	3.05E-12	3.05E-12	3.05E-12
DDPA	4.29E-21	2.15E-21	1.12E-16	2.86E-20	6.87E-17	206.0966	1.44E-19	4.68E-22	4.73E-05	1.02E-12	1.51E-04	6.08E-12	5.76E-11	3.94E-04	1.53E-12	1.40E-04	0	1.301695634	0	0	0	1.782442334	0	0	6.34E-12	6.34E-12	6.34E-12	6.34E-12	6.34E-12	6.34E-12	6.34E-12	6.34E-12
DDPGALA	-4.39E-18	-7.31E-19	1.42E-15	1.04E-17	-6.62E-16	1.87E-11	8.70E-14	8.16E-15	2.00E-12	7.16E-13	2.94E-12	2.07E-12	3.20E-12	4.68E-13	6.72E-13	1.33E-12	0	0	0	0	0	0	0	0	9.21E-12	9.21E-12	9.21E-12	9.21E-12	9.21E-12	9.21E-12	9.21E-12	9.21E-12
DGK1	0	0	0	0	9.09E-13	7.28E-12	-4.55E-13	0	-2.83E-12	-1.26E-12	-1.33E-11	-3.63E-12	-1.29E-11	-3.13E-12	-6.98E-13	-2.24E-12	0	-2.11160281	-1.321494069	1.098070501	-1.407868498	-1.676250822	-1.49198027	-0.300198683	3.64E-12	3.64E-12	3.64E-12	3.64E-12	3.64E-12	3.64E-12	3.64E-12	3.64E-12
DGMPtex	0	0	0	0	0	8.44E-10	-2.91E-11	0	4.21E-12	6.67E-12	9.25E-12	5.18E-12	7.65E-12	2.32E-12	9.65E-13	6.14E-12	0	0	0	0	0	0	0	0	7.42E-10	7.42E-10	7.42E-10	7.42E-10	7.42E-10	7.42E-10	7.42E-10	7.42E-10
DGSNt2pp	3.63E-20	6.67E-21	9.55E-15	2.56E-19	2.40E-15	4.39E-11	3.62E-19	1.40E-22	1.39E-04	3.79E-04	2.28E-04	1.75E-04	1.31E-04	2.04E-04	2.25E-04	2.49E-04	0	0	0	0	0	0	0	0	63.14817108	63.14817108	63.14817108	63.14817108	63.14817108	63.14817108	63.14817108	63.14817108
DGSNtex	0	0	0	0	0	-8.44E-10	-2.91E-11	0	1.39E-04	3.79E-04	2.28E-04	1.75E-04	1.31E-04	2.04E-04	2.25E-04	2.49E-04	0	0	0	0	0	0	0	0	63.14817108	63.14817108	63.14817108	63.14817108	63.14817108	63.14817108	63.14817108	63.14817108
DHACOAH	2.84E-14	0	-1.14E-13	0	0	5.12E-11	0	-1.14E-13	7.10E-13	4.35E-13	1.28E-12	1.03E-12	1.74E-12	3.76E-13	2.51E-13	7.76E-13	0	0	0	0	0	0	0	0	4.05E-11	4.05E-11	4.05E-11	4.05E-11	4.05E-11	4.05E-11	4.05E-11	4.05E-11
DHAD1	2596.643	2558.350363	1973.629641	5268.146372	1578.661773	3818.833529	4289.547924	3939.900099	1.47E-12	1.63E-12	6.79E-11	1.99E-12	1.10E-11	2.70E-12	3.44E-13	5.00E-12	0	2.217990433	0.983972756	7.798269117	2.445180259	0	2.227733681	0	1.47E-11	1.47E-11	1.47E-11	1.47E-11	1.47E-11	1.47E-11	1.47E-11	1.47E-11
DHAD2	2025.65699	1615.82255	5.51E-15	3855.270767	9.23E-16	2190.696029	3108.988479	2397.860471	8.51E-13	5.69E-13	2.41E-12	1.16E-12	2.16E-12	4.77E-13	2.44E-13	1.11E-12	0	0	0	0	0	0	0	0	1.38E-11	1.38E-11	1.38E-11	1.38E-11	1.38E-11	1.38E-11	1.38E-11	1.38E-11
DHAPT	312.80445	508.009	926.87805	1055.60115	1150.73365	2710.5155	383.42085	694.2316	2.08E-12	3.23E-13	1.32E-12	6.32E-13	1.04E-12	2.66E-13	4.92E-13	1.55E-12	0	0	0.399437775	0	0.67053575	1.496734887	0	0.408195021	3.13E-12	3.13E-12	3.13E-12	3.13E-12	3.13E-12	3.13E-12	3.13E-12	3.13E-12
DHAtex	-595.8499	-267.3801	-217.69725	-214.083	52.19145	1024.9418	-560.47705	-772.82635	-0.001164358	-0.001192572	-9.74E-04	-4.32E-04	-8.69E-04	-0.001559284	-0.001074659	-0.001267023	0	-77.3844696	0	0	-0.242159191	-65.38732512	0	0	180.1441511	180.1441511	180.1441511	180.1441511	180.1441511	180.1441511	180.1441511	180.1441511
DHAtpp	-595.8499	-267.3801	-217.69725	-214.083	52.19145	1024.9418	-560.47705	-772.82635	-0.001164358	-0.001192572	-9.74E-04	-4.32E-04	-8.69E-04	-0.001559284	-0.001074659	-0.001267023	0	-77.3844696	0	0	-0.242159191	-65.38732512	0	0	180.1441511	180.1441511	180.1441511	180.1441511	180.1441511	180.1441511	180.1441511	180.1441511
DHBD	1.14E-13	0	0	0	0	3.41E-12	-1.14E-13	0	2.49E-13	7.44E-14	3.97E-13	2.51E-13	3.36E-13	8.78E-14	7.68E-14	2.06E-13	0	0	0	0	0	0	0	0	1.25E-12	1.25E-12	1.25E-12	1.25E-12	1.25E-12	1.25E-12	1.25E-12	1.25E-12
DHBS	3.83E-21	1.77E-21	1.03E-16	2.29E-20	1.20E-16	3.41E-12	9.04E-20	1.47E-23	1.44E-12	5.95E-13	2.48E-12	1.80E-12	2.65E-12	6.09E-13	4.64E-13	1.32E-12	0	0	0	0	0	0	0	0	3.46E-12	3.46E-12	3.46E-12	3.46E-12	3.46E-12	3.46E-12	3.46E-12	3.46E-12
DHBSH	1.09E-19	2.75E-20	5.98E-16	7.27E-19	2.53E-16	7.93E-12	1.62E-18	3.74E-22	1.19E-12	5.21E-13	2.08E-12	1.54E-12	2.31E-12	5.22E-13	3.87E-13	1.11E-12	0	0	0	0	0	0	0	0	5.64E-12	5.64E-12	5.64E-12	5.64E-12	5.64E-12	5.64E-12	5.64E-12	5.64E-12
DHCIND	0	0	0	0	0	0	0	0	0	0	0	0	0	0	0	0	0	0	0	0	0	0	0	0	0	0	0	0	0	0	0	0
DHCINDO	2.50E-19	1.36E-20	2.66E-15	2.11E-18	6.07E-16	4.19E-10	1.13E-18	1.44E-21	4.00E-13	2.42E-13	7.18E-13	5.96E-13	9.31E-13	1.94E-13	1.30E-13	4.14E-13	0	0	0	0	0	0	0	0	3.23E-10	3.23E-10	3.23E-10	3.23E-10	3.23E-10	3.23E-10	3.23E-10	3.23E-10
DHDPRy	8.67E-21	3.33E-21	2.07E-16	5.49E-20	1.55E-16	1.21E-11	1.94E-19	3.62E-23	1.13E-12	3.74E-13	2.06E-12	8.93E-13	1.61E-12	4.05E-13	2.71E-13	9.81E-13	0	0	0	0.006163734	0	0	0	0	8.93E-12	8.93E-12	8.93E-12	8.93E-12	8.93E-12	8.93E-12	8.93E-12	8.93E-12
DHDPS	8.67E-21	3.33E-21	2.07E-16	5.49E-20	1.55E-16	1.21E-11	1.94E-19	3.62E-23	1.13E-12	3.74E-13	2.06E-12	8.93E-13	1.61E-12	4.05E-13	2.71E-13	9.81E-13	0	0	0	0.006163734	0	0	0	0	8.93E-12	8.93E-12	8.93E-12	8.93E-12	8.93E-12	8.93E-12	8.93E-12	8.93E-12
DHFR	40.30259843	36.72477022	48.909316	63.80114262	53.11425873	68.33989319	56.15750662	64.03595582	1.69E-12	2.30E-12	9.10E-12	3.38E-12	6.06E-12	1.18E-12	5.15E-13	1.88E-12	0	0	1.191861092	2.039103421	0	1.489491466	0	0	0.070723037	0.070723037	0.070723037	0.070723037	0.070723037	0.070723037	0.070723037	0.070723037
DHFS	1.00474896	0.915553243	1.219315536	1.590570688	1.324145299	1.703722323	1.40001386	1.596424611	9.37E-16	3.98E-16	1.60E-15	1.15E-15	1.37E-15	3.80E-16	2.89E-16	8.99E-16	0	0	0	0	0	0	0	0	0.070723037	0.070723037	0.070723037	0.070723037	0.070723037	0.070723037	0.070723037	0.070723037
DHMPTR	0	0	0	0	0	0	0	0	0	0	0	0	0	0	0	0	0	0	0	0	0	0	0	0	0	0	0	0	0	0	0	0
DHNAOT4	3.46E-20	8.34E-21	2.14E-16	2.07E-19	9.08E-17	9.03E-12	4.43E-19	1.10E-22	4.65E-16	1.92E-16	7.15E-16	5.63E-16	6.54E-16	1.85E-16	1.39E-16	4.36E-16	0	0	0	0	0	0	0	0	3.36E-12	3.36E-12	3.36E-12	3.36E-12	3.36E-12	3.36E-12	3.36E-12	3.36E-12
DHNCOAS	3.46E-20	8.34E-21	2.14E-16	2.07E-19	9.08E-17	9.03E-12	4.43E-19	1.10E-22	4.60E-16	1.95E-16	7.30E-16	5.62E-16	6.54E-16	1.84E-16	1.39E-16	4.37E-16	0	0	0	0	0	0	0	0	3.36E-12	3.36E-12	3.36E-12	3.36E-12	3.36E-12	3.36E-12	3.36E-12	3.36E-12
DHNCOAT	3.46E-20	8.34E-21	2.14E-16	2.07E-19	9.08E-17	9.03E-12	4.43E-19	1.10E-22	4.58E-16	1.85E-16	7.23E-16	5.62E-16	6.54E-16	1.84E-16	1.40E-16	4.36E-16	0	0	0	0	0	0	0	0	3.36E-12	3.36E-12	3.36E-12	3.36E-12	3.36E-12	3.36E-12	3.36E-12	3.36E-12
DHNPA2r	1.00474896	0.915553243	1.219315536	1.590570688	1.324145299	1.703722323	1.40001386	1.596424611	9.51E-16	3.98E-16	1.62E-15	1.14E-15	1.37E-15	3.80E-16	2.88E-16	8.97E-16	0	0	0	0	0	0	0	0	0.070723037	0.070723037	0.070723037	0.070723037	0.070723037	0.070723037	0.070723037	0.070723037
DHNPTE	0	0	0	0	0	0	0	0	8.13E-20	-1.08E-19	-3.20E-18	-6.56E-18	-3.25E-19	1.08E-19	-5.42E-19	7.59E-19	0	0	0	0	0	0	0	0	0	0	0	0	0	0	0	0
DHORD2	2.31E-20	7.86E-21	1.70E-16	1.73E-19	8.11E-17	8.29E-12	4.82E-19	1.06E-22	4.53E-04	0.001590834	9.11E-04	0.001369123	0.00144472	8.44E-04	6.54E-04	0.001210398	0	6.564120746	1.424921156	2.102686358	0.061082679	2.342970288	0.035891287	0.2535506	6.04E-12	6.04E-12	6.04E-12	6.04E-12	6.04E-12	6.04E-12	6.04E-12	6.04E-12
DHORD5	4.85E-21	1.46E-21	1.40E-16	3.40E-20	5.48E-17	5.12E-12	4.63E-20	1.93E-23	3.00E-04	0.001421231	7.14E-04	0.001211186	0.001211434	0.001010537	5.84E-04	0.001049412	0	0	0	0	0	0	0	0	6.04E-12	6.04E-12	6.04E-12	6.04E-12	6.04E-12	6.04E-12	6.04E-12	6.04E-12
DHORDfum	2.26E-20	7.80E-21	1.68E-16	1.71E-19	8.03E-17	8.29E-12	4.80E-19	1.05E-22	6.91E-12	4.33E-13	3.43E-12	2.25E-12	3.24E-12	9.04E-13	4.82E-10	2.73E-12	0	0	0	0	0	0	0	0	6.03E-12	6.03E-12	6.03E-12	6.03E-12	6.03E-12	6.03E-12	6.03E-12	6.03E-12
DHORTS	0	-1.82E-12	0	0	0	7.28E-12	0	0	-7.53E-04	-0.003012065	-0.001625458	-0.002580309	-0.002656154	-0.001854665	-0.001237147	-0.00225981	0	-6.564120746	-1.424921156	-2.102686358	-0.061082679	-2.342970288	-0.035891287	-0.2535506	-3.30E-12	-3.30E-12	-3.30E-12	-3.30E-12	-3.30E-12	-3.30E-12	-3.30E-12	-3.30E-12
DHPPD	2.52E-20	7.46E-21	1.77E-15	1.69E-19	4.95E-16	3.20E-11	3.50E-19	9.55E-23	4.06E-13	2.40E-13	7.25E-13	6.16E-13	9.58E-13	1.97E-13	1.37E-13	4.32E-13	0	0	0	0	0	0	0	0	2.89E-10	2.89E-10	2.89E-10	2.89E-10	2.89E-10	2.89E-10	2.89E-10	2.89E-10
DHPPDA2	0.66983264	0.610368829	0.812877024	1.060380459	0.882763533	1.135814882	0.933342573	1.064283074	4.85E-16	1.99E-16	8.41E-16	5.65E-16	6.90E-16	1.88E-16	1.45E-16	4.55E-16	0	0	0	0	0	0	0	0	0.047148691	0.047148691	0.047148691	0.047148691	0.047148691	0.047148691	0.047148691	0.047148691
DHPS2	1.00474896	0.915553243	1.219315536	1.590570688	1.324145299	1.703722323	1.40001386	1.596424611	9.24E-16	4.03E-16	1.64E-15	1.16E-15	1.38E-15	3.80E-16	2.90E-16	8.96E-16	0	0	0	0	0	0	0	0	0.070723037	0.070723037	0.070723037	0.070723037	0.070723037	0.070723037	0.070723037	0.070723037
DHPTDCs2	0.66983264	0.610368829	0.812877024	1.060380459	0.882763533	1.135814882	0.933342573	1.064283074	2.49E-11	2.78E-04	1.36E-11	1.96E-11	2.87E-11	1.53E-12	6.87E-04	3.38E-12	0	0	0	0	0	0	0	0	0.047148691	0.047148691	0.047148691	0.047148691	0.047148691	0.047148691	0.047148691	0.047148691
DHPTDNR	0	0	0	0	0	0	0	0	0	0	0	0	0	0	0	0	0	0	0	0	0	0	0	0	0	0	0	0	0	0	0	0
DHPTDNRN	0	0	0	0	0	0	0	0	0	0	0	0	0	0	0	0	0	0	0	0	0	0	0	0	0	0	0	0	0	0	0	0
DHPTPE	0	0	0	0	0	0	0	0	1.19E-18	0	-3.04E-18	7.81E-18	4.34E-19	0	2.17E-19	-4.34E-19	0	0	0	0	0	0	0	0	0	0	0	0	0	0	0	0
DHQS	4.29E-21	2.15E-21	1.12E-16	2.86E-20	6.87E-17	206.0966	1.44E-19	4.68E-22	4.73E-05	1.02E-12	1.51E-04	6.08E-12	5.76E-11	3.94E-04	1.53E-12	1.40E-04	0	1.301695634	0	0	0	1.782442334	0	0	6.34E-12	6.34E-12	6.34E-12	6.34E-12	6.34E-12	6.34E-12	6.34E-12	6.34E-12
DHQTi	1.66E-20	9.63E-21	1.44E-15	1.15E-19	3.46E-16	2.75E-11	1.79E-19	6.76E-23	6.35E-13	2.21E-13	1.19E-12	5.06E-13	8.48E-13	2.26E-13	1.73E-13	5.85E-13	0	1.301695634	0	0	0	1.782442334	0	0	1.96E-10	1.96E-10	1.96E-10	1.96E-10	1.96E-10	1.96E-10	1.96E-10	1.96E-10
DIMPtex	0	0	0	0	0	8.44E-10	-2.91E-11	0	4.96E-12	4.33E-12	9.48E-12	4.39E-12	6.27E-12	2.45E-12	9.80E-13	6.65E-12	0	0	0	0	0	0	0	0	7.36E-10	7.36E-10	7.36E-10	7.36E-10	7.36E-10	7.36E-10	7.36E-10	7.36E-10
DINSt2pp	3.62E-20	6.66E-21	5.14E-15	2.51E-19	1.50E-15	4.31E-11	3.62E-19	1.38E-22	2.46E-04	2.79E-04	2.41E-04	5.17E-05	1.82E-05	2.37E-04	2.42E-04	2.88E-04	0	0	0	0	0	0	0	0	56.88251187	56.88251187	56.88251187	56.88251187	56.88251187	56.88251187	56.88251187	56.88251187
DINStex	0	0	0	0	0	-8.15E-10	-2.91E-11	0	2.46E-04	2.79E-04	2.41E-04	5.17E-05	1.82E-05	2.37E-04	2.42E-04	2.88E-04	0	0	0	0	0	0	0	0	56.88251187	56.88251187	56.88251187	56.88251187	56.88251187	56.88251187	56.88251187	56.88251187
DKGLCNR1	0	0	0	0	0	0	0	0	-4.77E-18	-5.96E-19	-2.32E-19	-1.31E-17	-1.24E-17	-5.06E-18	-3.05E-18	-5.24E-18	0	0	0	0	0	0	0	0	0	0	0	0	0	0	0	0
DKGLCNR2x	0	0	0	0	0	0	0	0	-4.67E-18	-1.20E-18	-8.07E-18	-1.29E-17	-1.10E-17	-4.69E-18	-2.45E-18	-5.24E-18	0	0	0	0	0	0	0	0	0	0	0	0	0	0	0	0
DKGLCNR2y	0	0	0	0	0	0	0	0	-4.67E-18	-1.05E-18	-3.89E-18	-1.31E-17	-1.15E-17	-5.24E-18	-3.20E-18	-5.23E-18	0	0	0	0	0	0	0	0	0	0	0	0	0	0	0	0
DMATT	0.417519	0.380454113	0.506681194	0.660954636	0.55024274	0.707974299	0.581769586	0.663387208	9.98E-16	4.25E-16	1.53E-15	1.22E-15	1.48E-15	3.92E-16	3.00E-16	9.40E-16	0	0	0	0	0	0	0	0	0.029388646	0.029388646	0.029388646	0.029388646	0.029388646	0.029388646	0.029388646	0.029388646
DMPPS	1.33515968	1.216632038	1.620286265	2.113628313	1.759589194	2.263999586	1.860407058	2.121407293	3.52E-15	1.50E-15	5.59E-15	4.16E-15	5.28E-15	1.42E-15	1.05E-15	3.28E-15	0	0	0	0	0	0	0	0	0.093999994	0.093999994	0.093999994	0.093999994	0.093999994	0.093999994	0.093999994	0.093999994
DMQMT	4.36E-20	1.08E-20	2.04E-16	2.79E-19	1.59E-16	1.12E-11	5.52E-19	1.39E-22	2.28E-16	9.68E-17	3.77E-16	2.73E-16	3.49E-16	9.01E-17	6.97E-17	2.20E-16	0	0	0	0	0	0	0	0	2.21E-12	2.21E-12	2.21E-12	2.21E-12	2.21E-12	2.21E-12	2.21E-12	2.21E-12
DMSOR1	0	0	0	0	0	0	0	0	-4.98E-18	-7.01E-19	-5.89E-18	-1.42E-17	-1.60E-17	-5.10E-18	-2.68E-18	-5.16E-18	0	0	0	0	0	0	0	0	0	0	0	0	0	0	0	0
DMSOR1pp	94.215205	66.68325	134.4709	161.26295	162.27765	189.64545	64.363495	221.13245	1.34E-11	3.28E-12	1.11E-11	9.23E-12	1.42E-11	2.38E-12	7.08E-12	7.00E-12	0	0	0	0	0	0	0	0	1.37E-08	1.37E-08	1.37E-08	1.37E-08	1.37E-08	1.37E-08	1.37E-08	1.37E-08
DMSOR2	0	0	0	0	0	0	0	0	4.98E-18	1.62E-19	5.88E-18	1.42E-17	1.64E-17	5.11E-18	2.68E-18	5.29E-18	0	0	0	0	0	0	0	0	0	0	0	0	0	0	0	0
DMSOR2pp	94.215205	66.68325	134.4709	161.26295	162.27765	189.64545	64.363495	221.13245	2.64E-04	2.43E-04	3.06E-04	2.16E-04	2.57E-04	2.86E-04	1.85E-04	3.16E-04	0	0	0	0	0	0	0	0	103.5997766	103.5997766	103.5997766	103.5997766	103.5997766	103.5997766	103.5997766	103.5997766
DMSOtex	188.43041	133.3665	268.9418	322.5259	324.5553	379.2909	128.72699	442.2649	2.64E-04	2.43E-04	3.06E-04	2.16E-04	2.57E-04	2.86E-04	1.85E-04	3.16E-04	0	0	0	0	0	0	0	0	103.5997766	103.5997766	103.5997766	103.5997766	103.5997766	103.5997766	103.5997766	103.5997766
DMSOtpp	0	0	0	0	0	0	0	0	6.35E-22	6.01E-19	2.12E-22	-5.29E-22	-6.99E-20	-3.60E-21	-8.47E-22	3.55E-19	0	0	0	0	0	0	0	0	0	0	0	0	0	0	0	0
DMStex	-188.43041	-133.3665	-268.9418	-322.5259	-324.5553	-379.2909	-128.72699	-442.2649	-2.64E-04	-2.43E-04	-3.06E-04	-2.16E-04	-2.57E-04	-2.86E-04	-1.85E-04	-3.16E-04	0	0	0	0	0	0	0	0	-103.5997766	-103.5997766	-103.5997766	-103.5997766	-103.5997766	-103.5997766	-103.5997766	-103.5997766
DNMPPA	1.00474896	0.915553243	1.219315536	1.590570688	1.324145299	1.703722323	1.40001386	1.596424611	9.52E-16	3.98E-16	1.62E-15	1.16E-15	1.37E-15	3.80E-16	2.90E-16	8.96E-16	0	0	0	0	0	0	0	0	0.070723037	0.070723037	0.070723037	0.070723037	0.070723037	0.070723037	0.070723037	0.070723037
DNTPPA	1.00474896	0.915553243	1.219315536	1.590570688	1.324145299	1.703722323	1.40001386	1.596424611	9.52E-16	3.98E-16	1.62E-15	1.16E-15	1.37E-15	3.80E-16	2.90E-16	8.98E-16	0	0	0	0	0	0	0	0	0.070723037	0.070723037	0.070723037	0.070723037	0.070723037	0.070723037	0.070723037	0.070723037
DOGULNR	0	0	0	0	0	0	0	0	0	0	0	0	0	0	0	0	0	0	0	0	0	0	0	0	0	0	0	0	0	0	0	0
DOPAtex	0	0	0	0	0	4.07E-10	-2.91E-11	0	4.38E-13	2.77E-13	9.47E-13	6.88E-13	1.15E-12	2.22E-13	1.38E-13	5.01E-13	0	0	0	0	0	0	0	0	1.17E-10	1.17E-10	1.17E-10	1.17E-10	1.17E-10	1.17E-10	1.17E-10	1.17E-10
DOXRBCNtex	0	0	0	0	0	2.91E-11	-2.91E-11	0	2.63E-11	2.20E-05	9.40E-05	2.11E-04	2.00E-04	1.92E-04	4.55E-09	4.31E-05	4.502055326	4.261814465	3.243134578	4.550233491	5.100479253	4.849410578	4.213624447	5.485517219	5.25E-09	5.25E-09	5.25E-09	5.25E-09	5.25E-09	5.25E-09	5.25E-09	5.25E-09
DOXRBCNtpp	3.51E-20	6.59E-21	4.08E-15	2.46E-19	1.02E-15	4.05E-11	3.61E-19	1.37E-22	2.63E-11	2.20E-05	9.40E-05	2.11E-04	2.00E-04	1.92E-04	4.55E-09	4.31E-05	4.502055326	4.261814465	3.243134578	4.550233491	5.100479253	4.849410578	4.213624447	5.485517219	5.25E-09	5.25E-09	5.25E-09	5.25E-09	5.25E-09	5.25E-09	5.25E-09	5.25E-09
DPCOAK	0.865075338	0.788279026	1.049814273	1.369459964	1.140071289	1.466882	1.205393099	1.374500114	6.20E-16	2.60E-16	1.09E-15	7.37E-16	8.92E-16	2.44E-16	1.86E-16	5.92E-16	0	0	0	0	0	0	0	0	0.060891583	0.060891583	0.060891583	0.060891583	0.060891583	0.060891583	0.060891583	0.060891583
DPR	1.72E-20	8.27E-21	3.98E-16	1.15E-19	2.81E-16	2.22E-11	3.90E-19	7.65E-23	5.11E-16	2.18E-16	9.33E-16	6.11E-16	7.45E-16	2.02E-16	1.52E-16	4.96E-16	0	0	0	0	0	0	0	0	1.28E-11	1.28E-11	1.28E-11	1.28E-11	1.28E-11	1.28E-11	1.28E-11	1.28E-11
DRPA	1461.143	1621.363	4601.464	4752.389	5046.743	4073.618	1451.7305	3473.954	0.00111529	0.001507178	0.001458012	0.001196445	0.001132563	0.001090722	0.0012358	0.00125972	2.957232012	9.532209571	5.559271854	3.661304373	6.9684696	9.215979838	5.901991667	3.442093554	314.9803867	314.9803867	314.9803867	314.9803867	314.9803867	314.9803867	314.9803867	314.9803867
DSBAO1	0	0	0	0	0	0	0	0	-4.69E-18	-9.32E-19	-6.02E-18	-1.41E-17	-1.59E-17	-5.11E-18	-2.68E-18	-5.14E-18	0	0	0	0	0	0	0	0	0	0	0	0	0	0	0	0
DSBAO2	0	0	0	0	0	0	0	0	-4.69E-18	-1.03E-18	-6.03E-18	-1.42E-17	-1.57E-17	-5.13E-18	-2.68E-18	-5.14E-18	0	0	0	0	0	0	0	0	0	0	0	0	0	0	0	0
DSBCGT	0	0	0	0	0	0	0	0	-5.34E-18	-1.60E-18	-7.37E-18	-1.71E-17	-1.86E-17	-5.93E-18	-3.18E-18	-5.56E-18	0	0	0	0	0	0	0	0	0	0	0	0	0	0	0	0
DSBDR	0	0	0	0	0	0	0	0	7.50E-18	3.06E-18	1.34E-17	1.85E-17	2.54E-17	7.14E-18	3.69E-18	1.24E-17	0	0	0	0	0	0	0	0	0	0	0	0	0	0	0	0
DSBGGT	0	0	0	0	0	0	0	0	-2.39E-18	-1.46E-18	-6.66E-18	-1.48E-18	-1.62E-17	-3.34E-18	-2.27E-18	-7.03E-18	0	0	0	0	0	0	0	0	0	0	0	0	0	0	0	0
DSERDHr	99.04652906	130.8758711	-119.5879855	251.002564	150.182928	-547.2766	208.8547332	0	5.41E-13	-7.61E-14	-2.48E-12	-5.45E-13	-9.60E-13	2.32E-13	-7.04E-16	2.02E-12	-0.264440342	-0.289174313	-0.267000356	-0.241587506	-0.330046939	-0.230967039	-0.228756006	-0.20169196	14.08379509	14.08379509	14.08379509	14.08379509	14.08379509	14.08379509	14.08379509	14.08379509
DSERt2pp	99.04652906	130.8758711	3.74E-15	558.4256771	150.182928	5.41E-10	208.8547332	3.04E-20	1.80E-12	7.00E-13	1.96E-12	1.62E-12	2.54E-12	7.23E-13	5.09E-13	2.86E-12	0	0	0	0	0	0	0	0	14.08379509	14.08379509	14.08379509	14.08379509	14.08379509	14.08379509	14.08379509	14.08379509
DSERtex	99.04652906	130.8758711	0	558.4256771	150.182928	5.24E-10	208.8547332	0	1.80E-12	7.00E-13	1.96E-12	1.62E-12	2.54E-12	7.23E-13	5.09E-13	2.86E-12	0	0	0	0	0	0	0	0	14.08379509	14.08379509	14.08379509	14.08379509	14.08379509	14.08379509	14.08379509	14.08379509
DTARTD	5.09E-20	7.72E-21	3.64E-15	3.94E-19	8.96E-16	6.58E-11	3.72E-19	2.26E-22	2.79E-12	1.05E-12	2.78E-12	2.44E-12	3.70E-12	6.85E-13	9.73E-13	1.62E-12	0	0	0	0	0	0	0	0	176.6219992	176.6219992	176.6219992	176.6219992	176.6219992	176.6219992	176.6219992	176.6219992
DTMPK	39.29784947	35.80921698	47.69000047	62.21057193	51.79011343	66.63617087	54.75749276	62.4395312	4.13E-13	1.76E-13	6.90E-13	5.27E-13	7.70E-13	1.76E-13	1.31E-13	3.82E-13	0.584916479	0.659538172	0.561390384	0.924919409	0.897925937	0.71611079	1.088822345	0.71889868	2.766127031	2.766127031	2.766127031	2.766127031	2.766127031	2.766127031	2.766127031	2.766127031
DTMPtex	0	0	0	0	0	8.44E-10	-2.91E-11	0	3.51E-12	3.76E-12	7.53E-12	5.68E-12	7.27E-12	1.73E-12	8.70E-13	4.46E-12	0	0	0	0	0	0	0	0	7.16E-10	7.16E-10	7.16E-10	7.16E-10	7.16E-10	7.16E-10	7.16E-10	7.16E-10
DUMPtex	0	0	0	0	0	8.44E-10	-2.91E-11	0	5.14E-12	2.22E-12	6.88E-12	4.14E-12	6.44E-12	1.73E-12	9.22E-13	4.15E-12	0	0	0	0	0	0	0	0	7.60E-10	7.60E-10	7.60E-10	7.60E-10	7.60E-10	7.60E-10	7.60E-10	7.60E-10
DURADx	0	0	0	0	0	0	0	0	1.36E-20	-2.53E-18	1.47E-17	-7.93E-19	1.08E-19	-1.36E-20	-7.32E-19	6.78E-20	0	0	0	0	0	0	0	0	0	0	0	0	0	0	0	0
DURIK1	39.29784947	35.80921698	47.69000047	62.21057193	51.79011343	66.63617087	54.75749276	62.4395312	7.04E-13	2.63E-13	1.06E-12	7.84E-13	9.38E-13	2.45E-13	2.07E-13	6.40E-13	0	0.479298382	0	0.546106927	0.474459736	0.543250387	0	0	4.38E-10	4.38E-10	4.38E-10	4.38E-10	4.38E-10	4.38E-10	4.38E-10	4.38E-10
DURIPP	-39.29784947	-35.80921698	-47.69000047	-60.64856027	-3.596270583	-66.63617087	24.21109331	-62.4395312	2.66E-04	8.77E-12	5.00E-05	2.29E-11	2.29E-10	2.39E-11	1.80E-04	1.71E-11	2.957232012	4.979801883	1.225193205	0.991223493	3.849234156	3.719624898	4.410011397	2.572687038	79.37023397	79.37023397	79.37023397	79.37023397	79.37023397	79.37023397	79.37023397	79.37023397
DURIt2pp	3.61E-20	6.68E-21	2.11E-15	2.40E-19	6.50E-16	2.71E-11	3.62E-19	1.35E-22	2.66E-04	1.23E-12	5.00E-05	3.78E-12	5.45E-12	6.25E-12	1.80E-04	7.66E-12	0	0	0	0	0	0	0	0	79.37023397	79.37023397	79.37023397	79.37023397	79.37023397	79.37023397	79.37023397	79.37023397
DURItex	0	0	0	0	9.09E-13	-8.21E-10	0	-9.09E-13	2.66E-04	-9.86E-13	5.00E-05	-3.61E-13	-9.96E-13	4.52E-12	1.80E-04	3.51E-12	0	0	0	0	0	0	0	0	79.37023397	79.37023397	79.37023397	79.37023397	79.37023397	79.37023397	79.37023397	79.37023397
DUTPDP	5.95E-21	2.71E-21	1.47E-16	3.40E-20	3.31E-16	9.12E-12	2.15E-19	2.32E-23	3.52E-12	4.43E-12	1.83E-11	9.55E-12	1.95E-10	4.26E-12	1.20E-12	4.04E-12	2.498989686	4.033049544	1.857879477	3.030326914	3.849234156	3.532865542	4.225834021	2.052961981	7.75E-12	7.75E-12	7.75E-12	7.75E-12	7.75E-12	7.75E-12	7.75E-12	7.75E-12
DXPRIi	3.587960039	3.269442	4.354177601	5.679930304	4.728524841	6.083994963	4.999451586	5.700834673	7.04E-15	3.00E-15	1.12E-14	8.33E-15	1.06E-14	2.85E-15	2.10E-15	6.55E-15	-9.78E-13	0	0	0	0	0	0	0	0.25255207	0.25255207	0.25255207	0.25255207	0.25255207	0.25255207	0.25255207	0.25255207
DXPS	3.587960039	3.269442	4.354177601	5.679930304	4.728524841	6.083994963	4.999451586	5.700834673	7.30E-15	3.12E-15	1.16E-14	8.65E-15	1.10E-14	2.95E-15	2.18E-15	6.80E-15	-9.78E-13	0	0	0	0	0	0	0	0.276126416	0.276126416	0.276126416	0.276126416	0.276126416	0.276126416	0.276126416	0.276126416
DXYLK	0	0	0	0	0	0	0	0	0	0	0	0	0	0	0	0	0	0	0	0	0	0	0	0	0	0	0	0	0	0	0	0
E4PD	0	-1.46E-11	7.28E-12	-1.46E-11	1.46E-11	0	-1.46E-11	0	7.63E-17	3.12E-17	1.51E-16	1.11E-16	1.58E-16	3.30E-17	2.78E-17	8.33E-17	0	0	0	0	0	0	0	0	0.023574345	0.023574345	0.023574345	0.023574345	0.023574345	0.023574345	0.023574345	0.023574345
EAR100x	9.36E-21	3.28E-21	1.74E-16	8.87E-20	9.44E-17	9.84E-12	1.78E-19	6.38E-23	3.83E-04	2.95E-04	2.71E-04	3.44E-04	2.65E-04	2.48E-04	4.43E-04	2.60E-04	0	0	0	0	0	0	0	0	5.42E-12	5.42E-12	5.42E-12	5.42E-12	5.42E-12	5.42E-12	5.42E-12	5.42E-12
EAR100y	5.98E-21	2.45E-21	1.59E-16	5.05E-20	7.87E-17	8.28E-12	8.92E-20	3.30E-23	8.23E-13	4.00E-13	1.54E-12	9.28E-13	1.76E-12	4.17E-13	2.51E-13	9.53E-13	0	0	0	0	0	0	0	0	5.47E-12	5.47E-12	5.47E-12	5.47E-12	5.47E-12	5.47E-12	5.47E-12	5.47E-12
EAR120x	1.52E-20	7.76E-21	3.19E-16	1.86E-19	2.06E-16	1.07E-11	3.01E-19	1.49E-22	3.83E-04	2.95E-04	2.71E-04	3.44E-04	2.65E-04	2.48E-04	4.43E-04	2.60E-04	0.478007173	0.316255082	0.359939654	0.469667986	0.52052462	0.564721456	0	0.469892463	7.78E-12	7.78E-12	7.78E-12	7.78E-12	7.78E-12	7.78E-12	7.78E-12	7.78E-12
EAR120y	7.92E-21	4.31E-21	2.73E-16	7.19E-20	1.44E-16	8.82E-12	1.12E-19	4.68E-23	8.23E-13	4.00E-13	1.54E-12	9.28E-13	1.76E-12	4.17E-13	2.51E-13	9.53E-13	0	0	0	0	0	0	0	0	8.08E-12	8.08E-12	8.08E-12	8.08E-12	8.08E-12	8.08E-12	8.08E-12	8.08E-12
EAR121x	1.66E-20	6.20E-21	2.54E-16	1.82E-19	1.32E-16	9.56E-12	2.79E-19	1.16E-22	1.34E-04	1.89E-04	1.54E-04	2.78E-04	2.23E-04	2.01E-04	1.67E-04	2.01E-04	2.069803186	1.24431443	1.269513385	2.843236818	2.499926975	1.900643218	2.316891097	1.252338676	8.46E-12	8.46E-12	8.46E-12	8.46E-12	8.46E-12	8.46E-12	8.46E-12	8.46E-12
EAR121y	8.31E-21	3.78E-21	2.24E-16	7.13E-20	1.03E-16	8.54E-12	1.09E-19	4.30E-23	7.86E-13	3.91E-13	1.51E-12	9.19E-13	1.75E-12	4.13E-13	2.42E-13	9.42E-13	0	0	0	0	0	0	0	0	8.39E-12	8.39E-12	8.39E-12	8.39E-12	8.39E-12	8.39E-12	8.39E-12	8.39E-12
EAR140x	8.23E-20	1.86E-20	4.46E-16	4.91E-19	1.07E-16	5.19E-12	1.23E-18	2.50E-22	7.66E-05	5.90E-05	5.42E-05	6.87E-05	5.29E-05	4.96E-05	8.86E-05	5.21E-05	0.548998702	0.39352109	0	0	0	0	0.407064496	0.443043281	1.13E-11	1.13E-11	1.13E-11	1.13E-11	1.13E-11	1.13E-11	1.13E-11	1.13E-11
EAR140y	1.38E-20	6.37E-21	3.62E-16	9.47E-20	8.71E-17	7.33E-12	1.56E-19	5.36E-23	7.78E-13	3.81E-13	1.47E-12	8.86E-13	1.68E-12	4.01E-13	2.38E-13	9.15E-13	0	0	0	0	0	0	0	0	1.04E-11	1.04E-11	1.04E-11	1.04E-11	1.04E-11	1.04E-11	1.04E-11	1.04E-11
EAR141x	1.66E-20	6.20E-21	2.54E-16	1.82E-19	1.32E-16	9.56E-12	2.79E-19	1.16E-22	1.34E-04	1.89E-04	1.54E-04	2.78E-04	2.23E-04	2.01E-04	1.67E-04	2.01E-04	2.069803186	1.24431443	1.269513385	2.843236818	2.499926975	1.900643218	2.316891097	1.252338676	8.46E-12	8.46E-12	8.46E-12	8.46E-12	8.46E-12	8.46E-12	8.46E-12	8.46E-12
EAR141y	8.31E-21	3.78E-21	2.24E-16	7.13E-20	1.03E-16	8.54E-12	1.09E-19	4.30E-23	7.86E-13	3.91E-13	1.51E-12	9.19E-13	1.75E-12	4.13E-13	2.42E-13	9.42E-13	0	0	0	0	0	0	0	0	8.39E-12	8.39E-12	8.39E-12	8.39E-12	8.39E-12	8.39E-12	8.39E-12	8.39E-12
EAR160x	1.49E-19	7.93E-20	4.23E-16	3.55E-19	1.63E-16	7.30E-12	2.06E-18	2.53E-22	3.71E-11	2.11E-11	2.58E-11	2.91E-11	5.16E-11	5.39E-12	1.60E-10	1.18E-11	0	2.008661288	1.858894641	0	0	0	0.814128992	0	1.22E-11	1.22E-11	1.22E-11	1.22E-11	1.22E-11	1.22E-11	1.22E-11	1.22E-11
EAR160y	1.49E-20	8.63E-21	3.47E-16	8.81E-20	1.21E-16	8.26E-12	1.65E-19	5.38E-23	7.53E-13	3.69E-13	1.38E-12	8.50E-13	1.60E-12	3.70E-13	2.35E-13	8.41E-13	0	0	0	0	0	0	0	0	1.25E-11	1.25E-11	1.25E-11	1.25E-11	1.25E-11	1.25E-11	1.25E-11	1.25E-11
EAR161x	3.42E-20	9.67E-21	3.89E-16	2.16E-19	2.15E-16	9.80E-12	7.20E-19	1.40E-22	1.34E-04	1.89E-04	1.54E-04	2.78E-04	2.23E-04	2.01E-04	1.67E-04	2.01E-04	0.953953801	0.735426496	1.269513385	1.925815331	1.331061187	0.651054652	1.909826601	0.095056797	1.29E-11	1.29E-11	1.29E-11	1.29E-11	1.29E-11	1.29E-11	1.29E-11	1.29E-11
EAR161y	1.12E-20	4.84E-21	3.23E-16	7.60E-20	1.48E-16	1.10E-11	1.43E-19	4.59E-23	7.86E-13	3.91E-13	1.51E-12	9.19E-13	1.77E-12	4.13E-13	2.41E-13	9.42E-13	0	0	0	0	0	0	0	0	1.35E-11	1.35E-11	1.35E-11	1.35E-11	1.35E-11	1.35E-11	1.35E-11	1.35E-11
EAR180x	6.21E-21	2.87E-21	9.36E-17	6.82E-20	7.83E-17	8.23E-12	1.24E-19	4.98E-23	2.56E-11	1.58E-11	1.41E-11	1.78E-11	3.24E-11	2.85E-12	1.55E-10	6.26E-12	1.575358925	0.617481378	1.332205469	0.452977526	0.344358631	0.744465164	1.7161884	0.680320694	4.95E-12	4.95E-12	4.95E-12	4.95E-12	4.95E-12	4.95E-12	4.95E-12	4.95E-12
EAR180y	4.52E-21	2.21E-21	8.93E-17	4.31E-20	6.72E-17	7.10E-12	7.31E-20	2.88E-23	7.46E-13	3.66E-13	1.32E-12	8.33E-13	1.57E-12	3.48E-13	2.35E-13	7.91E-13	0	0	0	0	0	0	0	0	4.81E-12	4.81E-12	4.81E-12	4.81E-12	4.81E-12	4.81E-12	4.81E-12	4.81E-12
EAR181x	4.51E-21	2.32E-21	1.09E-16	6.15E-20	8.03E-17	8.15E-12	9.88E-20	4.98E-23	1.22E-11	6.13E-12	2.47E-11	2.26E-11	6.99E-11	5.14E-12	4.31E-12	1.32E-11	2.057802863	1.93851186	1.452453525	0.762658559	0.493105663	0.946844915	1.502762105	1.157281879	6.00E-12	6.00E-12	6.00E-12	6.00E-12	6.00E-12	6.00E-12	6.00E-12	6.00E-12
EAR181y	3.54E-21	1.87E-21	1.03E-16	4.03E-20	6.86E-17	7.51E-12	6.37E-20	2.88E-23	7.23E-13	3.55E-13	1.37E-12	8.44E-13	1.59E-12	3.69E-13	2.22E-13	8.48E-13	0	0	0	0	0	0	0	0	5.78E-12	5.78E-12	5.78E-12	5.78E-12	5.78E-12	5.78E-12	5.78E-12	5.78E-12
EAR40x	8.51E-21	3.94E-21	1.53E-16	9.18E-20	1.32E-16	7.42E-12	1.79E-19	1.11E-22	5.17E-04	4.84E-04	4.25E-04	6.21E-04	4.88E-04	4.49E-04	6.10E-04	4.61E-04	0	0.928059348	0	-7.38E-12	0	-2.43E-12	0	-6.93E-12	8.29E-12	8.29E-12	8.29E-12	8.29E-12	8.29E-12	8.29E-12	8.29E-12	8.29E-12
EAR40y	5.62E-21	2.80E-21	1.42E-16	5.15E-20	1.03E-16	7.33E-12	8.94E-20	4.23E-23	8.44E-13	4.16E-13	1.60E-12	9.75E-13	1.84E-12	4.34E-13	2.58E-13	9.93E-13	0	0	0	0	0	0	0	0	8.04E-12	8.04E-12	8.04E-12	8.04E-12	8.04E-12	8.04E-12	8.04E-12	8.04E-12
EAR60x	8.54E-21	3.77E-21	1.53E-16	9.49E-20	1.24E-16	6.97E-12	1.78E-19	1.10E-22	5.17E-04	4.84E-04	4.25E-04	6.21E-04	4.88E-04	4.49E-04	6.10E-04	4.61E-04	0	0.928059348	0	-7.38E-12	0	-2.43E-12	0	0	8.19E-12	8.19E-12	8.19E-12	8.19E-12	8.19E-12	8.19E-12	8.19E-12	8.19E-12
EAR60y	5.64E-21	2.71E-21	1.42E-16	5.25E-20	9.84E-17	7.18E-12	8.93E-20	4.22E-23	8.44E-13	4.16E-13	1.60E-12	9.75E-13	1.84E-12	4.34E-13	2.58E-13	9.93E-13	0	0	0	0	0	0	0	0	7.95E-12	7.95E-12	7.95E-12	7.95E-12	7.95E-12	7.95E-12	7.95E-12	7.95E-12
EAR80x	8.42E-21	3.20E-21	1.54E-16	8.80E-20	1.32E-16	8.18E-12	1.68E-19	6.79E-23	5.17E-04	4.84E-04	4.25E-04	6.21E-04	4.88E-04	4.49E-04	6.10E-04	4.61E-04	0	0.928059348	0	-7.38E-12	0	-2.43E-12	0	0	8.07E-12	8.07E-12	8.07E-12	8.07E-12	8.07E-12	8.07E-12	8.07E-12	8.07E-12
EAR80y	5.58E-21	2.41E-21	1.42E-16	5.03E-20	1.03E-16	7.59E-12	8.67E-20	3.41E-23	8.44E-13	4.16E-13	1.60E-12	9.75E-13	1.84E-12	4.34E-13	2.58E-13	9.93E-13	0	0	0	0	0	0	0	0	7.85E-12	7.85E-12	7.85E-12	7.85E-12	7.85E-12	7.85E-12	7.85E-12	7.85E-12
ECA4COLIPAabctex	1.71E-21	8.35E-22	5.20E-17	1.20E-20	2.84E-17	1.11E-11	3.71E-20	1.53E-23	1.66E-12	2.67E-13	1.55E-12	6.83E-13	1.38E-12	5.55E-13	3.28E-13	9.06E-13	0	0.035653317	0	0	0	-4.03E-13	0	0	8.85E-12	8.85E-12	8.85E-12	8.85E-12	8.85E-12	8.85E-12	8.85E-12	8.85E-12
ECA4OALpp	1.71E-21	8.35E-22	5.20E-17	1.20E-20	2.84E-17	1.11E-11	3.71E-20	1.53E-23	1.66E-12	2.67E-13	1.55E-12	6.83E-13	1.38E-12	5.55E-13	3.28E-13	9.06E-13	0	0.035653317	0	0	0	-4.03E-13	0	0	8.85E-12	8.85E-12	8.85E-12	8.85E-12	8.85E-12	8.85E-12	8.85E-12	8.85E-12
ECAP1pp	1.71E-21	8.35E-22	5.20E-17	1.20E-20	2.84E-17	1.11E-11	3.71E-20	1.53E-23	1.66E-12	2.67E-13	1.55E-12	6.83E-13	1.38E-12	5.55E-13	3.28E-13	9.06E-13	0	0.035653317	0	0	0	-4.03E-13	0	0	8.85E-12	8.85E-12	8.85E-12	8.85E-12	8.85E-12	8.85E-12	8.85E-12	8.85E-12
ECAP2pp	1.71E-21	8.35E-22	5.20E-17	1.20E-20	2.84E-17	1.11E-11	3.71E-20	1.53E-23	1.66E-12	2.67E-13	1.55E-12	6.83E-13	1.38E-12	5.55E-13	3.28E-13	9.06E-13	0	0.035653317	0	0	0	-4.03E-13	0	0	8.85E-12	8.85E-12	8.85E-12	8.85E-12	8.85E-12	8.85E-12	8.85E-12	8.85E-12
ECAP3pp	1.71E-21	8.35E-22	5.20E-17	1.20E-20	2.84E-17	1.11E-11	3.71E-20	1.53E-23	1.66E-12	2.67E-13	1.55E-12	6.83E-13	1.38E-12	5.55E-13	3.28E-13	9.06E-13	0	0.035653317	0	0	0	-4.03E-13	0	0	8.85E-12	8.85E-12	8.85E-12	8.85E-12	8.85E-12	8.85E-12	8.85E-12	8.85E-12
ECAtpp	6.85E-21	3.34E-21	2.08E-16	4.78E-20	1.13E-16	2.20E-11	1.48E-19	6.10E-23	6.63E-12	1.07E-12	6.21E-12	2.73E-12	5.54E-12	2.22E-12	1.31E-12	3.63E-12	0	0.142613268	0	0	0	-1.61E-12	0	0	2.44E-11	2.44E-11	2.44E-11	2.44E-11	2.44E-11	2.44E-11	2.44E-11	2.44E-11
ECOAH1	417.6031045	380.5307512	506.7832596	679.3032441	550.3535803	740.6022373	581.886777	676.9745896	-5.78E-05	1.35E-04	2.85E-05	3.31E-04	2.28E-04	1.03E-04	-6.98E-06	1.25E-04	3.829818129	2.140737898	3.562954126	3.859466695	2.509940246	2.413688018	4.109446136	1.84200936	29.39456614	29.39456614	29.39456614	29.39456614	29.39456614	29.39456614	29.39456614	29.39456614
ECOAH2	417.6031045	380.5307512	506.7832596	679.3032441	550.3535803	740.6022373	581.886777	676.9745896	-5.78E-05	1.35E-04	2.85E-05	3.31E-04	2.28E-04	1.03E-04	-6.98E-06	1.25E-04	3.829818129	2.140737898	3.562954126	3.859466695	2.509940246	2.413688018	4.109446136	1.84200936	29.39456614	29.39456614	29.39456614	29.39456614	29.39456614	29.39456614	29.39456614	29.39456614
ECOAH3	417.6031045	380.5307512	506.7832596	661.0877776	550.3535803	708.1169123	581.886777	663.5208396	-5.78E-05	-1.30E-04	-1.00E-04	-2.09E-04	-1.70E-04	-1.51E-04	-7.85E-05	-1.49E-04	0	2.140737898	0	0	0.245632526	0	0	0	29.39456614	29.39456614	29.39456614	29.39456614	29.39456614	29.39456614	29.39456614	29.39456614
ECOAH4	417.6031045	380.5307512	506.7832596	661.0877776	550.3535803	708.1169123	581.886777	663.5208396	-5.78E-05	-1.30E-04	-1.00E-04	-2.09E-04	-1.70E-04	-1.51E-04	-7.85E-05	-1.49E-04	-2.069803186	1.824482816	-1.269513385	-2.843236818	-2.254294449	-1.900643219	-2.316891097	-1.252338676	29.39456614	29.39456614	29.39456614	29.39456614	29.39456614	29.39456614	29.39456614	29.39456614
ECOAH5	417.6031045	380.5307512	506.7832596	661.0877776	550.3535803	708.1169123	581.886777	663.5208396	-5.78E-05	-1.30E-04	-1.00E-04	-2.09E-04	-1.70E-04	-1.51E-04	-7.85E-05	-1.49E-04	-2.547810359	1.508227734	-1.629453039	-3.312904804	-2.774819069	-2.465364675	-2.316891097	-1.722231139	29.39456614	29.39456614	29.39456614	29.39456614	29.39456614	29.39456614	29.39456614	29.39456614
ECOAH6	417.6031045	380.5307512	506.7832596	661.0877776	550.3535803	708.1169123	581.886777	663.5208396	-5.78E-05	-1.30E-04	-1.00E-04	-2.09E-04	-1.70E-04	-1.51E-04	-7.85E-05	-1.49E-04	-2.618801888	-1.126369312	-1.269513385	-2.843236818	-2.458988221	-1.900643218	-2.723955593	-1.695381957	29.39456614	29.39456614	29.39456614	29.39456614	29.39456614	29.39456614	29.39456614	29.39456614
ECOAH7	417.6031045	380.5307512	506.7832596	661.0877776	550.3535803	708.1169123	581.886777	663.5208396	-5.78E-05	-1.30E-04	-1.00E-04	-2.09E-04	-1.70E-04	-1.51E-04	-7.85E-05	-1.49E-04	-0.953953801	-2.744087784	-3.128408026	-1.925815331	-1.331061187	-0.651054652	-2.723955593	-0.095056797	29.39456614	29.39456614	29.39456614	29.39456614	29.39456614	29.39456614	29.39456614	29.39456614
ECOAH8	1.82E-12	9.09E-13	-5.46E-12	0	2.73E-12	3.64E-11	1.82E-12	-3.64E-12	-3.96E-11	-2.27E-11	-4.20E-11	-4.24E-11	-1.06E-10	-8.82E-12	-1.60E-10	-2.13E-11	-3.633161788	-2.555993238	-2.784658994	-1.215636085	-0.837464294	-1.691310079	-3.218950505	-1.837602572	-1.93E-12	-1.93E-12	-1.93E-12	-1.93E-12	-1.93E-12	-1.93E-12	-1.93E-12	-1.93E-12
EDA	78.08255	330.338854	1142.08435	3907.27886	96.64856	874.96075	318.2114	585.91505	0.00152222	6.81E-04	0.001037439	0.003083104	6.54E-04	0.001272459	0.001664541	0.001158191	0.254886481	4.367513239	2.754144212	18.40194969	6.431951993	2.225054127	0	0.343161035	420.4753598	420.4753598	420.4753598	420.4753598	420.4753598	420.4753598	420.4753598	420.4753598
EDD	5.01E-18	123.670964	1142.08435	3826.44112	2.50E-15	874.96075	318.2114	585.91505	0.00152222	6.81E-04	0.001037439	0.003083104	6.54E-04	0.001272459	0.001664541	0.001158191	0.254886481	4.367513239	2.754144212	18.40194969	6.431951993	2.225054127	0	0.343161035	420.4753598	420.4753598	420.4753598	420.4753598	420.4753598	420.4753598	420.4753598	420.4753598
EDTXS1	6.32E-21	3.01E-21	1.64E-16	5.11E-20	9.40E-17	1.37E-11	1.37E-19	6.28E-23	4.79E-12	1.51E-12	6.05E-12	3.37E-12	5.65E-12	2.06E-12	1.33E-12	3.21E-12	0	0.511466208	0	0	0.040938754	-4.03E-13	0	-3.47E-12	6.85E-12	6.85E-12	6.85E-12	6.85E-12	6.85E-12	6.85E-12	6.85E-12	6.85E-12
EDTXS2	6.32E-21	3.01E-21	1.64E-16	5.11E-20	9.40E-17	1.37E-11	1.37E-19	6.28E-23	4.79E-12	1.51E-12	6.05E-12	3.37E-12	5.65E-12	2.06E-12	1.33E-12	3.21E-12	0	0.511466208	0	0	0.040938754	-4.03E-13	0	-3.47E-12	6.85E-12	6.85E-12	6.85E-12	6.85E-12	6.85E-12	6.85E-12	6.85E-12	6.85E-12
EDTXS3	1.07E-21	5.48E-22	2.92E-17	1.09E-20	1.65E-17	5.87E-12	2.19E-20	1.37E-23	7.66E-05	5.90E-05	5.42E-05	6.87E-05	5.29E-05	4.96E-05	8.86E-05	5.21E-05	0	0	0	-1.23E-12	0	0	0	0	2.44E-12	2.44E-12	2.44E-12	2.44E-12	2.44E-12	2.44E-12	2.44E-12	2.44E-12
EDTXS4	1.07E-21	5.48E-22	2.92E-17	1.09E-20	1.65E-17	5.87E-12	2.19E-20	1.37E-23	7.66E-05	5.90E-05	5.42E-05	6.87E-05	5.29E-05	4.96E-05	8.86E-05	5.21E-05	0	0	0	-1.23E-12	0	0	0	0	2.44E-12	2.44E-12	2.44E-12	2.44E-12	2.44E-12	2.44E-12	2.44E-12	2.44E-12
EGMEACPR	5.42E-21	2.40E-21	1.25E-16	3.87E-20	8.54E-17	6.42E-12	1.11E-19	2.68E-23	2.08E-17	5.90E-18	3.01E-17	2.84E-17	6.27E-17	1.62E-17	4.27E-18	3.58E-17	0	0	0	0	0	0	0	0	5.61E-12	5.61E-12	5.61E-12	5.61E-12	5.61E-12	5.61E-12	5.61E-12	5.61E-12
ENLIPAabctex	1.03E-21	5.26E-22	2.75E-17	1.00E-20	1.54E-17	5.21E-12	2.14E-20	1.07E-23	7.90E-13	3.57E-13	1.31E-12	8.95E-13	1.27E-12	2.92E-13	2.60E-13	6.04E-13	0	0	0	0	0	0	0	-3.47E-12	2.27E-12	2.27E-12	2.27E-12	2.27E-12	2.27E-12	2.27E-12	2.27E-12	2.27E-12
ENO	11359.749	17956.335	31027.5325	39951.64	34067.395	31479.44	16293.61	26099.073	0.003028277	0.00411712	0.002782684	0.003098123	0.003657106	0.004621272	0.00326673	0.002714535	-6.906031718	196.7494956	24.47670268	29.0032276	43.44796878	33.89905179	-11.27692248	-13.82452931	1000	1000	1000	1000	1000	1000	1000	1000
ENTCS	1.28E-21	5.90E-22	3.44E-17	7.62E-21	3.99E-17	6.14E-12	3.01E-20	4.90E-24	4.81E-13	1.98E-13	8.25E-13	5.98E-13	8.83E-13	2.03E-13	1.55E-13	4.39E-13	0	0	0	0	0	0	0	0	3.60E-12	3.60E-12	3.60E-12	3.60E-12	3.60E-12	3.60E-12	3.60E-12	3.60E-12
ENTERES	2.63E-20	6.04E-21	8.07E-17	1.69E-19	2.69E-17	8.94E-12	3.88E-19	8.50E-23	9.42E-14	4.42E-14	1.69E-13	1.32E-13	1.90E-13	4.33E-14	3.21E-14	9.22E-14	0	0	0	0	0	0	0	0	3.78E-12	3.78E-12	3.78E-12	3.78E-12	3.78E-12	3.78E-12	3.78E-12	3.78E-12
ENTERES2	6.28E-21	1.71E-21	5.43E-17	4.69E-20	2.16E-17	5.66E-12	8.78E-20	2.45E-23	8.62E-14	3.94E-14	1.52E-13	1.17E-13	1.71E-13	3.90E-14	2.86E-14	8.30E-14	0	0	0	0	0	0	0	0	2.78E-12	2.78E-12	2.78E-12	2.78E-12	2.78E-12	2.78E-12	2.78E-12	2.78E-12
EPMEACPR	5.62E-21	2.40E-21	1.27E-16	2.57E-20	6.32E-17	8.34E-12	1.11E-19	2.77E-23	1.15E-17	3.49E-18	1.49E-17	3.24E-17	3.47E-17	9.25E-18	6.26E-18	1.36E-17	0	0	0	0	0	0	0	0	6.95E-12	6.95E-12	6.95E-12	6.95E-12	6.95E-12	6.95E-12	6.95E-12	6.95E-12
ETHAAL	2.47E-19	5.02E-20	1.63E-14	8.75E-19	2.48E-14	8.45E-11	2.86E-18	3.47E-22	4.00E-12	2.09E-12	8.56E-12	4.36E-12	7.56E-12	1.67E-12	1.26E-12	3.93E-12	0.433448224	0.659904523	1.561108426	1.134622887	1.318412713	1.295461308	0.920829383	0.973260706	3.15E-10	3.15E-10	3.15E-10	3.15E-10	3.15E-10	3.15E-10	3.15E-10	3.15E-10
ETHAt2pp	4.14E-20	7.67E-21	1.48E-14	3.48E-19	1.38E-15	7.22E-11	4.13E-19	2.29E-22	1.22E-12	5.96E-13	3.12E-12	1.18E-12	1.78E-12	5.25E-13	3.57E-13	1.23E-12	0	0	0	0	0	0	0	0.016204457	3.07E-10	3.07E-10	3.07E-10	3.07E-10	3.07E-10	3.07E-10	3.07E-10	3.07E-10
ETHAtex	-184.34335	-203.4502	0	0	0	-1826.001623	-203.36895	-438.2269	-1.14E-04	-2.82E-04	-1.54E-04	-2.71E-04	-2.31E-04	-3.04E-04	-1.97E-04	-2.45E-04	0	-0.213508707	-0.202220672	-0.32222238	-0.147955376	0	0	-0.209837796	-1.29E-09	-1.29E-09	-1.29E-09	-1.29E-09	-1.29E-09	-1.29E-09	-1.29E-09	-1.29E-09
ETHSO3abcpp	40.69988134	3.89E-20	3.59E-15	87.94338894	6.04E-16	74.73267218	7.70E-19	7.28E-23	5.58E-13	2.63E-13	1.14E-12	5.97E-13	1.01E-12	2.22E-13	1.56E-13	5.79E-13	0	0	0	0	0	0	0	0	1.03E-11	1.03E-11	1.03E-11	1.03E-11	1.03E-11	1.03E-11	1.03E-11	1.03E-11
ETHSO3tex	40.69988134	0	0	87.94338894	0	74.73267218	-2.91E-11	0	5.58E-13	2.63E-13	1.14E-12	5.97E-13	1.01E-12	2.22E-13	1.56E-13	5.79E-13	0	0	0	0	0	0	0	0	1.02E-11	1.02E-11	1.02E-11	1.02E-11	1.02E-11	1.02E-11	1.02E-11	1.02E-11
ETOHtex	-7564.4968	-10669.6145	-13637.48	-11170.027	-14138.2945	-16525.135	-7761.741	-11979.7305	2.65E-04	-3.56E-04	9.37E-05	-7.68E-04	-7.86E-04	-2.64E-05	-3.23E-05	2.39E-05	0	0	0	0	-7.971782474	-6.643282795	0	0	276.6739802	276.6739802	276.6739802	276.6739802	276.6739802	276.6739802	276.6739802	276.6739802
ETOHtrpp	-7564.4968	-10669.6145	-13637.48	-11170.027	-14138.2945	-16525.135	-7761.741	-11979.7305	2.65E-04	-3.56E-04	9.37E-05	-7.68E-04	-7.86E-04	-2.64E-05	-3.23E-05	2.39E-05	0	0	0	0	-7.971782474	-6.643282795	0	0	276.6739802	276.6739802	276.6739802	276.6739802	276.6739802	276.6739802	276.6739802	276.6739802
F6PA	908.65435	775.3891	1144.5753	1269.68415	1098.5422	1685.5737	943.8979	1467.05795	0.001164358	0.001192572	9.74E-04	4.32E-04	8.69E-04	0.001559284	0.001074659	0.001267023	-2.230500089	76.88702474	-0.786246521	-5.159962958	0.520151304	-6.980895833	-0.887108548	-3.148876491	-354.3369543	-354.3369543	-354.3369543	-354.3369543	-354.3369543	-354.3369543	-354.3369543	-354.3369543
F6PP	3.68E-21	1.64E-21	7.98E-17	2.20E-20	6.07E-17	7.01E-12	8.44E-20	8.84E-23	6.11E-13	2.65E-13	1.01E-12	8.23E-13	1.03E-12	2.57E-13	1.84E-13	5.72E-13	0	0.314676772	0	0.216684793	0	0.126866677	0	0	3.99E-12	3.99E-12	3.99E-12	3.99E-12	3.99E-12	3.99E-12	3.99E-12	3.99E-12
F6Pt6_2pp	103.97199	41.56532	84.421845	22.661885	16.90346	2.05E-11	156.55805	1.49E-22	8.18E-13	5.82E-13	1.89E-12	4.81E-12	3.22E-12	2.37E-13	3.50E-13	9.06E-13	0	0	0	0	0	0	0	0	1.59E-09	1.59E-09	1.59E-09	1.59E-09	1.59E-09	1.59E-09	1.59E-09	1.59E-09
F6Ptex	103.97199	41.56532	84.421845	22.661885	16.90346	2.91E-11	156.55805	0	8.18E-13	5.82E-13	1.89E-12	4.81E-12	3.22E-12	2.37E-13	3.50E-13	9.06E-13	0	0	0	0	0	0	0	0	1.59E-09	1.59E-09	1.59E-09	1.59E-09	1.59E-09	1.59E-09	1.59E-09	1.59E-09
FA100ACPHi	6.00E-21	2.64E-21	1.26E-16	3.22E-20	8.43E-17	8.79E-12	1.40E-19	1.88E-23	5.72E-13	2.55E-13	9.35E-13	7.34E-13	1.12E-12	2.27E-13	1.89E-13	5.00E-13	0	0	0	0	0	0	0	0	4.75E-12	4.75E-12	4.75E-12	4.75E-12	4.75E-12	4.75E-12	4.75E-12	4.75E-12
FA120ACPHi	4.17E-21	1.91E-21	9.24E-17	2.60E-20	6.70E-17	5.89E-12	9.49E-20	1.61E-23	4.78E-13	2.08E-13	7.00E-13	5.07E-13	8.88E-13	1.81E-13	1.60E-13	3.90E-13	0	0	0	0	0	0	0	0	3.50E-12	3.50E-12	3.50E-12	3.50E-12	3.50E-12	3.50E-12	3.50E-12	3.50E-12
FA140ACPHi	4.11E-21	1.90E-21	8.98E-17	2.53E-20	6.64E-17	5.80E-12	9.36E-20	1.58E-23	4.97E-13	2.14E-13	7.08E-13	5.09E-13	9.06E-13	1.81E-13	1.68E-13	3.91E-13	0	0	0	0	0	0	0	0	3.55E-12	3.55E-12	3.55E-12	3.55E-12	3.55E-12	3.55E-12	3.55E-12	3.55E-12
FA141ACPHi	4.00E-21	1.81E-21	8.80E-17	2.42E-20	6.70E-17	5.94E-12	9.15E-20	1.51E-23	5.50E-13	2.40E-13	7.43E-13	5.19E-13	9.98E-13	1.98E-13	1.83E-13	4.30E-13	0	0	0	0	0	0	0	0	3.48E-12	3.48E-12	3.48E-12	3.48E-12	3.48E-12	3.48E-12	3.48E-12	3.48E-12
FA160ACPHi	3.68E-21	1.64E-21	7.98E-17	2.20E-20	6.05E-17	4.87E-12	8.44E-20	1.40E-23	5.38E-13	2.33E-13	7.10E-13	5.14E-13	9.58E-13	1.83E-13	1.91E-13	3.97E-13	0	0	0	0	0	0	0	0	3.85E-12	3.85E-12	3.85E-12	3.85E-12	3.85E-12	3.85E-12	3.85E-12	3.85E-12
FA161ACPHi	3.68E-21	1.64E-21	7.97E-17	2.20E-20	6.05E-17	4.90E-12	8.44E-20	1.40E-23	6.90E-13	2.99E-13	8.34E-13	5.60E-13	1.29E-12	2.23E-13	2.34E-13	5.06E-13	0	0	0	0	0	0	0	0	3.34E-12	3.34E-12	3.34E-12	3.34E-12	3.34E-12	3.34E-12	3.34E-12	3.34E-12
FA80ACPHi	5.89E-21	2.54E-21	1.28E-16	3.22E-20	8.66E-17	8.18E-12	1.36E-19	1.84E-23	5.61E-13	2.51E-13	9.31E-13	7.31E-13	1.12E-12	2.29E-13	1.87E-13	5.01E-13	0	0	0	0	0	0	0	0	4.57E-12	4.57E-12	4.57E-12	4.57E-12	4.57E-12	4.57E-12	4.57E-12	4.57E-12
FACOAE100	3.52E-21	1.66E-21	8.96E-17	3.73E-20	1.30E-16	9.35E-12	7.44E-20	3.62E-23	4.10E-13	1.57E-13	9.57E-13	6.02E-13	8.86E-13	2.93E-13	1.28E-13	5.31E-13	0.478007173	0.316255082	0.359939654	0.469667986	0.52052462	0.564721456	0	0.469892463	8.65E-12	8.65E-12	8.65E-12	8.65E-12	8.65E-12	8.65E-12	8.65E-12	8.65E-12
FACOAE120	3.41E-21	1.85E-21	1.13E-16	4.42E-20	2.90E-16	1.22E-11	7.10E-20	5.06E-23	3.26E-13	1.16E-13	7.31E-13	4.12E-13	7.83E-13	2.19E-13	1.00E-13	4.08E-13	0.274499351	3.14983126	0.083374759	0.185709787	0.393474596	0.382123459	0.407064496	0.22152164	6.86E-12	6.86E-12	6.86E-12	6.86E-12	6.86E-12	6.86E-12	6.86E-12	6.86E-12
FACOAE140	5.75E-21	2.59E-21	1.73E-16	7.55E-20	3.86E-16	1.56E-11	1.15E-19	7.11E-23	2.93E-13	1.08E-13	6.65E-13	3.69E-13	1.16E-12	2.10E-13	8.80E-14	3.78E-13	0	3.14983126	2.006666112	0.552845372	0.750244198	0.946844915	0.407064496	0.013424591	1.46E-11	1.46E-11	1.46E-11	1.46E-11	1.46E-11	1.46E-11	1.46E-11	1.46E-11
FACOAE141	9.17E-21	5.39E-21	2.24E-16	1.33E-19	2.55E-16	1.45E-11	1.76E-19	1.32E-22	2.42E-13	9.73E-14	3.82E-13	2.71E-13	3.81E-13	1.01E-13	7.70E-14	2.07E-13	0	0.638094551	0.263344586	0	0	0	0	0	1.69E-11	1.69E-11	1.69E-11	1.69E-11	1.69E-11	1.69E-11	1.69E-11	1.69E-11
FACOAE160	191.6802695	174.6640199	232.6140556	303.4399937	252.6128792	325.0264165	267.0866501	304.5567717	2.50E-13	9.80E-14	5.25E-13	3.06E-13	5.64E-13	1.74E-13	7.54E-14	3.09E-13	1.575358925	0	0	1.005822898	1.053664075	1.691310079	0.902059408	0.724441199	13.49213715	13.49213715	13.49213715	13.49213715	13.49213715	13.49213715	13.49213715	13.49213715
FACOAE161	225.922835	205.8667313	274.1692039	357.6477839	297.7407011	383.0904957	314.8001269	358.9640679	2.12E-13	8.66E-14	3.18E-13	2.19E-13	3.91E-13	8.56E-14	6.67E-14	1.75E-13	1.103849062	2.731896765	0.354814656	0	0	1.242635178	0	1.062225082	15.90242899	15.90242899	15.90242899	15.90242899	15.90242899	15.90242899	15.90242899	15.90242899
FACOAE180	3.07E-21	2.09E-21	1.34E-16	8.76E-20	1.15E-16	3.28E-11	6.53E-20	8.29E-23	2.30E-13	9.27E-14	4.26E-13	2.55E-13	4.08E-13	1.40E-13	7.02E-14	2.56E-13	0	0.529501107	0	0.099867846	0.364946813	0.202379751	0	0	7.46E-12	7.46E-12	7.46E-12	7.46E-12	7.46E-12	7.46E-12	7.46E-12	7.46E-12
FACOAE181	3.03E-21	2.00E-21	1.13E-16	8.10E-20	8.66E-17	9.63E-12	6.42E-20	7.61E-23	2.50E-13	9.81E-14	3.64E-13	2.44E-13	3.51E-13	1.06E-13	7.77E-14	1.98E-13	0	0	0	0	0.216199781	0	0	0	6.96E-12	6.96E-12	6.96E-12	6.96E-12	6.96E-12	6.96E-12	6.96E-12	6.96E-12
FACOAE60	1.33E-20	1.23E-20	5.40E-15	18.2154665	4.19E-15	32.485325	1.70E-19	13.45375	4.22E-12	2.65E-04	1.29E-04	5.40E-04	3.99E-04	2.54E-04	7.15E-05	2.74E-04	3.829818129	1.946928654	3.562954126	3.859466695	2.610085677	2.437536072	4.109446136	1.84200936	9.49E-11	9.49E-11	9.49E-11	9.49E-11	9.49E-11	9.49E-11	9.49E-11	9.49E-11
FACOAE80	3.93E-21	2.05E-21	8.45E-17	3.71E-20	1.14E-16	8.77E-12	8.72E-20	4.11E-23	4.49E-13	1.77E-13	9.69E-13	6.16E-13	8.97E-13	2.80E-13	1.39E-13	5.19E-13	2.069803186	0.316255082	1.269513385	2.843236818	2.499926975	1.900643219	2.316891097	1.252338676	7.06E-12	7.06E-12	7.06E-12	7.06E-12	7.06E-12	7.06E-12	7.06E-12	7.06E-12
FACOAL100t2pp	4.84E-21	1.69E-21	7.69E-17	1.37E-20	5.27E-17	2.87E-12	1.67E-19	7.98E-24	2.81E-13	1.06E-13	4.08E-13	2.85E-13	4.24E-13	9.98E-14	8.39E-14	2.21E-13	0	0	0	0	0	0	0	0	3.23E-12	3.23E-12	3.23E-12	3.23E-12	3.23E-12	3.23E-12	3.23E-12	3.23E-12
FACOAL120t2pp	6.43E-20	2.25E-20	1.02E-15	2.19E-19	6.09E-16	3.95E-12	1.70E-18	1.27E-22	7.43E-12	3.33E-12	1.01E-11	8.25E-12	1.33E-11	2.44E-12	2.58E-12	5.11E-12	0.203507822	0.515234214	0.443314413	0.655377773	0.709305444	0.946844915	0	0.248370823	1.28E-11	1.28E-11	1.28E-11	1.28E-11	1.28E-11	1.28E-11	1.28E-11	1.28E-11
FACOAL140t2pp	5.57E-20	2.00E-20	1.02E-15	1.99E-19	5.84E-16	3.52E-12	1.48E-18	1.20E-22	8.63E-12	3.92E-12	1.07E-11	9.18E-12	1.51E-11	2.48E-12	3.19E-12	5.28E-12	0.548998702	1.023224854	0.147771471	0.552845372	0.709305444	0.946844915	0	0.456467872	8.13E-12	8.13E-12	8.13E-12	8.13E-12	8.13E-12	8.13E-12	8.13E-12	8.13E-12
FACOAL141t2pp	6.11E-20	2.09E-20	1.09E-15	2.11E-19	6.75E-16	3.95E-12	1.56E-18	1.23E-22	1.34E-11	6.32E-12	2.25E-11	1.55E-11	2.60E-11	6.38E-12	4.23E-12	1.14E-11	1.115849385	1.146982485	0.263344586	0.917421487	1.168865788	1.249588566	0.407064496	1.157281879	7.85E-12	7.85E-12	7.85E-12	7.85E-12	7.85E-12	7.85E-12	7.85E-12	7.85E-12
FACOAL160t2pp	3.13E-20	1.26E-20	5.87E-16	1.51E-19	4.24E-16	2.39E-12	7.89E-19	8.97E-23	1.19E-11	5.43E-12	1.24E-11	1.17E-11	1.99E-11	2.75E-12	5.15E-12	5.94E-12	0	1.39117991	0.526689172	0.552845372	0.709305444	0.946844915	0	0.044120505	4.37E-12	4.37E-12	4.37E-12	4.37E-12	4.37E-12	4.37E-12	4.37E-12	4.37E-12
FACOAL161t2pp	3.07E-20	1.25E-20	5.79E-16	1.52E-19	3.89E-16	2.56E-12	7.68E-19	9.46E-23	5.78E-05	1.30E-04	1.00E-04	2.09E-04	1.70E-04	1.51E-04	7.85E-05	1.49E-04	0	1.528811402	0.171874516	1.163156772	0.837955524	0.946844915	0.407064496	0	4.34E-12	4.34E-12	4.34E-12	4.34E-12	4.34E-12	4.34E-12	4.34E-12	4.34E-12
FACOAL180t2pp	6.45E-20	2.16E-20	9.92E-16	1.88E-19	6.88E-16	2.99E-12	1.71E-18	1.16E-22	2.67E-11	1.63E-11	1.61E-11	1.90E-11	3.46E-11	3.40E-12	1.56E-10	7.45E-12	1.575358925	1.146982485	1.332205469	0.552845372	0.709305444	0.946844915	1.7161884	0.680320693	1.11E-11	1.11E-11	1.11E-11	1.11E-11	1.11E-11	1.11E-11	1.11E-11	1.11E-11
FACOAL181t2pp	6.76E-20	2.25E-20	1.04E-15	1.92E-19	7.63E-16	3.59E-12	1.77E-18	1.16E-22	1.34E-11	6.64E-12	2.67E-11	2.39E-11	7.21E-11	5.67E-12	4.66E-12	1.43E-11	2.057802863	1.93851186	1.452453525	0.762658559	0.709305444	0.946844915	1.502762105	1.157281879	1.04E-11	1.04E-11	1.04E-11	1.04E-11	1.04E-11	1.04E-11	1.04E-11	1.04E-11
FACOAL60t2pp	5.09E-21	1.89E-21	8.10E-17	1.89E-20	6.14E-17	4.01E-12	1.67E-19	1.14E-23	4.26E-13	1.61E-13	6.48E-13	4.56E-13	6.94E-13	1.60E-13	1.27E-13	3.35E-13	0	1.93851186	0	0	0.338826211	0	0	0	3.17E-12	3.17E-12	3.17E-12	3.17E-12	3.17E-12	3.17E-12	3.17E-12	3.17E-12
FACOAL80t2pp	4.96E-21	1.78E-21	7.89E-17	1.59E-20	5.67E-17	3.34E-12	1.67E-19	9.39E-24	3.39E-13	1.26E-13	4.98E-13	3.42E-13	5.12E-13	1.21E-13	1.01E-13	2.63E-13	0	0	0	0	0	0	0	0	3.20E-12	3.20E-12	3.20E-12	3.20E-12	3.20E-12	3.20E-12	3.20E-12	3.20E-12
FADRx	2356.449	2354.2755	3283.637866	4319.639655	3567.109614	4673.924063	2980.0895	4421.810591	1.28E-12	6.88E-13	1.98E-12	5.35E-12	4.29E-12	4.08E-13	4.80E-13	1.07E-12	0	2.279603786	0	0	0	0	0	0	189.9447402	189.9447402	189.9447402	189.9447402	189.9447402	189.9447402	189.9447402	189.9447402
FADRx2	237.0552881	75.17205033	1.98E-15	1.18E-19	4.87E-16	2.81E-11	576.4817657	6.84E-23	6.03E-13	4.95E-13	1.22E-12	1.66E-12	2.61E-12	2.86E-13	2.18E-13	6.93E-13	0	0	0	0	0	0	0	0	2.24E-10	2.24E-10	2.24E-10	2.24E-10	2.24E-10	2.24E-10	2.24E-10	2.24E-10
FALDH2	0	0	4.55E-13	0	4.55E-13	1.23E-11	-2.27E-13	0	5.05E-13	2.70E-13	8.63E-13	7.81E-13	1.21E-12	2.31E-13	1.80E-13	5.60E-13	0	0	0	0	0	0	0	0	1.73E-10	1.73E-10	1.73E-10	1.73E-10	1.73E-10	1.73E-10	1.73E-10	1.73E-10
FALDtex	0	0	0	0	0	-1.78E-09	-2.91E-11	0	-2.45E-14	6.41E-15	-2.46E-13	1.30E-13	7.97E-14	1.55E-14	2.53E-14	-1.18E-14	0	0	0	0	0	0	0	0	1.67E-10	1.67E-10	1.67E-10	1.67E-10	1.67E-10	1.67E-10	1.67E-10	1.67E-10
FALDtpp	-1.55E-15	-2.25E-14	-1.46E-13	-5.11E-14	4.99E-14	-1.75E-09	-7.64E-14	6.23E-14	-2.45E-14	6.40E-15	-2.46E-13	1.30E-13	7.97E-14	1.55E-14	2.52E-14	-1.18E-14	0	0	0	0	0	0	0	0	1.67E-10	1.67E-10	1.67E-10	1.67E-10	1.67E-10	1.67E-10	1.67E-10	1.67E-10
FALGTHLs	-1.55E-15	-2.25E-14	-1.44E-13	-5.11E-14	5.05E-14	4.81E-12	-7.64E-14	6.23E-14	5.05E-13	2.70E-13	8.63E-13	7.81E-13	1.21E-12	2.31E-13	1.80E-13	5.60E-13	0	0	0	0	0	0	0	0	1.74E-10	1.74E-10	1.74E-10	1.74E-10	1.74E-10	1.74E-10	1.74E-10	1.74E-10
FBA	2101.818811	4262.928032	6215.3162	7966.899215	7122.455843	1217.617777	3477.95977	6034.72839	2.99E-11	5.57E-04	7.14E-04	1.10E-04	9.65E-04	-0.001420732	-5.33E-13	1.58E-10	-6.314132311	40.61570435	9.918600122	2.275884477	14.54308722	-15.02333988	-8.929376219	-8.811352208	-0.938591458	-0.938591458	-0.938591458	-0.938591458	-0.938591458	-0.938591458	-0.938591458	-0.938591458
FBA3	1484.055372	2584.064793	5020.494683	5597.111551	4958.255499	1593.94212	2650.686519	4540.194894	3.05E-12	1.82E-11	3.45E-11	4.61E-12	9.07E-05	5.80E-13	8.78E-13	4.05E-12	5.388287358	21.71953582	6.579308998	9.581834484	10.30548386	10.32136421	4.647960132	7.063056103	2.96E-12	2.96E-12	2.96E-12	2.96E-12	2.96E-12	2.96E-12	2.96E-12	2.96E-12
FBP	3.68E-21	1.64E-21	7.97E-17	2.20E-20	6.04E-17	4.85E-12	8.44E-20	1.40E-23	4.63E-12	4.07E-13	2.52E-12	1.85E-05	3.60E-12	0.001420732	4.56E-12	3.13E-12	6.314132311	10.62629486	0	11.44088714	0	19.66876816	8.929376219	18.84859845	0.938591458	0.938591458	0.938591458	0.938591458	0.938591458	0.938591458	0.938591458	0.938591458
FCI	162.7185	0	0	53.39175	44.625585	1.15E-11	137.2907	0	6.63E-13	3.44E-13	1.15E-12	1.04E-12	1.41E-12	1.80E-13	2.27E-13	6.87E-13	0	0	0	0	0	0	0	0	2.96E-12	2.96E-12	2.96E-12	2.96E-12	2.96E-12	2.96E-12	2.96E-12	2.96E-12
FCLK	162.7185	1.85E-20	6.24E-16	53.39175	44.625585	1.15E-11	137.2907	4.48E-23	6.63E-13	3.44E-13	1.15E-12	1.04E-12	1.41E-12	1.80E-13	2.27E-13	6.87E-13	0	0	0	0	0	0	0	0	3.03E-12	3.03E-12	3.03E-12	3.03E-12	3.03E-12	3.03E-12	3.03E-12	3.03E-12
FCLPA	162.7185	0	0	53.39175	44.625585	1.09E-11	137.2907	0	6.63E-13	3.44E-13	1.15E-12	1.04E-12	1.41E-12	1.80E-13	2.27E-13	6.87E-13	0	0	0	0	0	0	0	0	2.96E-12	2.96E-12	2.96E-12	2.96E-12	2.96E-12	2.96E-12	2.96E-12	2.96E-12
FCLT	0.33491632	0.305184414	0.406438512	0.530190229	0.441381766	0.567907441	0.466671287	0.532141537	2.87E-13	1.46E-13	5.56E-13	3.82E-13	6.10E-13	1.23E-13	9.53E-14	2.79E-13	0	0	0	0	0	0	0	0	0.023574346	0.023574346	0.023574346	0.023574346	0.023574346	0.023574346	0.023574346	0.023574346
FDH4pp	164.11945	143.89227	260.130015	309.95874	243.145565	519.019265	179.52018	448.722	2.62E-12	4.97E-11	2.80E-04	3.71E-12	2.62E-05	2.56E-11	5.61E-13	3.20E-05	0.259693223	0.248645583	0.24632588	2.796311303	0.181515944	0.277785002	0.256475453	0.2940207	9.83E-12	9.83E-12	9.83E-12	9.83E-12	9.83E-12	9.83E-12	9.83E-12	9.83E-12
FDH5pp	9.06E-21	3.32E-21	1.04E-15	6.22E-20	2.75E-16	1.25E-11	1.17E-19	3.51E-23	2.40E-12	8.03E-12	8.36E-05	3.34E-12	6.08E-11	7.83E-05	5.46E-13	3.70E-11	0.259693223	0	0.24632588	0.236267038	0.181515944	0.277785002	0	0.2940207	9.82E-12	9.82E-12	9.82E-12	9.82E-12	9.82E-12	9.82E-12	9.82E-12	9.82E-12
FDMO	2.62E-20	1.02E-20	1.45E-15	1.73E-19	3.24E-16	3.78E-11	2.40E-19	4.18E-23	6.32E-13	3.13E-13	1.35E-12	7.90E-13	1.31E-12	2.98E-13	1.93E-13	7.33E-13	0	0	0	0	0	0	0	0	1.04E-11	1.04E-11	1.04E-11	1.04E-11	1.04E-11	1.04E-11	1.04E-11	1.04E-11
FDMO2	1.90E-18	3.61E-20	2.84E-15	1.53E-17	5.35E-16	1.76E-09	7.66E-19	7.23E-23	5.30E-13	2.64E-13	1.11E-12	6.51E-13	1.13E-12	2.16E-13	1.55E-13	5.72E-13	0	0	0	0	0	0	0	0	1.03E-11	1.03E-11	1.03E-11	1.03E-11	1.03E-11	1.03E-11	1.03E-11	1.03E-11
FDMO3	40.69988134	3.89E-20	3.59E-15	87.94338894	6.04E-16	74.73267218	7.70E-19	7.28E-23	5.58E-13	2.63E-13	1.14E-12	5.97E-13	1.01E-12	2.22E-13	1.56E-13	5.79E-13	0	0	0	0	0	0	0	0	1.03E-11	1.03E-11	1.03E-11	1.03E-11	1.03E-11	1.03E-11	1.03E-11	1.03E-11
FDMO4	3.94E-20	1.54E-20	2.20E-15	2.60E-19	4.86E-16	5.46E-11	3.60E-19	6.27E-23	6.40E-13	3.26E-13	1.32E-12	8.13E-13	1.43E-12	2.74E-13	1.93E-13	7.36E-13	0	0	0	0	0	0	0	0	1.56E-11	1.56E-11	1.56E-11	1.56E-11	1.56E-11	1.56E-11	1.56E-11	1.56E-11
FDMO6	100.079115	106.0679	105.6103	134.9172	3.30E-15	163.982	123.9304	243.2876	4.25E-13	2.52E-13	1.06E-12	6.95E-13	1.18E-12	2.22E-13	1.33E-13	4.77E-13	0	0	0	0	0	0	0	0	1.03E-11	1.03E-11	1.03E-11	1.03E-11	1.03E-11	1.03E-11	1.03E-11	1.03E-11
FE2abcpp	3.68E-21	1.64E-21	7.98E-17	2.20E-20	6.07E-17	4.38E-12	6.84E-20	1.27E-23	4.71E-13	2.01E-13	8.03E-13	6.01E-13	9.04E-13	1.95E-13	1.47E-13	4.45E-13	0	0	0	0	0	0	0	0	3.02E-12	3.02E-12	3.02E-12	3.02E-12	3.02E-12	3.02E-12	3.02E-12	3.02E-12
FE2t2pp	3.51E-20	6.59E-21	4.08E-15	2.46E-19	1.02E-15	2.18E-11	1.80E-19	6.84E-23	2.84E-12	1.21E-12	4.69E-12	3.78E-12	6.43E-12	1.09E-12	9.38E-13	2.11E-12	0	0	0.071773007	0.236754054	0.044274453	0	0	0.218115314	5.60E-09	5.60E-09	5.60E-09	5.60E-09	5.60E-09	5.60E-09	5.60E-09	5.60E-09
FE2t3pp	3.52E-20	6.59E-21	4.08E-15	2.46E-19	1.02E-15	2.97E-10	133.0264039	149.9922779	2.74E-11	1.20E-11	5.18E-11	3.84E-11	6.61E-11	1.13E-11	8.87E-12	2.29E-11	0.805619833	1.065206459	0.9603044	1.128706804	1.606827048	1.061681679	1.07334116	1.161877659	4.38E-09	4.38E-09	4.38E-09	4.38E-09	4.38E-09	4.38E-09	4.38E-09	4.38E-09
FE2tex	0	21.98012054	4295.599847	106.7228026	4805.824547	873.9447238	-133.0264039	-149.9922779	1.10E-04	1.00E-04	1.55E-04	2.53E-04	1.69E-04	2.30E-04	7.27E-05	2.29E-11	70.89593252	67.82442347	32.25505827	121.8808741	44.68490692	72.10618569	128.5246594	104.0375391	425.6598673	425.6598673	425.6598673	425.6598673	425.6598673	425.6598673	425.6598673	425.6598673
FE2tpp	1.75E-17	21.98012054	29.27268583	38.18558418	31.78938362	4.75E-11	3.61E-19	1.37E-22	9.02E-12	4.06E-12	2.00E-11	1.50E-11	2.89E-11	3.73E-12	3.08E-12	6.43E-12	0.562583397	0.171163039	0.721560723	0.515907716	0.664494756	0.431625849	0.598509527	0.604605876	1.697881457	1.697881457	1.697881457	1.697881457	1.697881457	1.697881457	1.697881457	1.697881457
FE3DCITabcpp	24.12148438	2.31E-20	1.64E-16	4.44E-17	2.48E-16	40.90206911	166.6372	188.3184	6.10E-13	2.76E-13	1.57E-12	7.52E-13	1.48E-12	3.40E-13	1.78E-13	5.86E-13	0	0	0	0	0	0	0	0	6.10E-12	6.10E-12	6.10E-12	6.10E-12	6.10E-12	6.10E-12	6.10E-12	6.10E-12
FE3DCITtonex	24.12148438	2.31E-20	1.64E-16	4.44E-17	2.48E-16	40.90206911	166.6372	188.3184	6.10E-13	2.76E-13	1.57E-12	7.52E-13	1.48E-12	3.40E-13	1.78E-13	5.86E-13	0	0	0	0	0	0	0	0	6.10E-12	6.10E-12	6.10E-12	6.10E-12	6.10E-12	6.10E-12	6.10E-12	6.10E-12
FE3DHBZR	1.18E-20	4.26E-21	1.94E-16	8.00E-20	1.08E-16	9.18E-12	1.93E-19	4.51E-23	6.53E-13	2.70E-13	1.12E-12	7.98E-13	1.23E-12	2.75E-13	2.05E-13	5.86E-13	0	0	0	0	0	0	0	0	8.01E-12	8.01E-12	8.01E-12	8.01E-12	8.01E-12	8.01E-12	8.01E-12	8.01E-12
FE3DHBZSabcpp	1.18E-20	4.26E-21	1.94E-16	8.00E-20	1.08E-16	9.18E-12	1.93E-19	4.51E-23	6.53E-13	2.70E-13	1.12E-12	7.98E-13	1.23E-12	2.75E-13	2.05E-13	5.86E-13	0	0	0	0	0	0	0	0	8.01E-12	8.01E-12	8.01E-12	8.01E-12	8.01E-12	8.01E-12	8.01E-12	8.01E-12
FE3DHBZStonex	1.18E-20	4.26E-21	1.94E-16	8.00E-20	1.08E-16	9.18E-12	1.93E-19	4.51E-23	6.53E-13	2.70E-13	1.12E-12	7.98E-13	1.23E-12	2.75E-13	2.05E-13	5.86E-13	0	0	0	0	0	0	0	0	8.01E-12	8.01E-12	8.01E-12	8.01E-12	8.01E-12	8.01E-12	8.01E-12	8.01E-12
FE3HOXR1	2.78E-21	8.96E-22	8.27E-17	2.00E-20	5.62E-17	7.57E-12	4.00E-20	1.15E-23	4.09E-13	1.68E-13	7.14E-13	4.45E-13	7.22E-13	1.74E-13	1.25E-13	3.80E-13	0	0	0	0	0	0	0	0	4.89E-12	4.89E-12	4.89E-12	4.89E-12	4.89E-12	4.89E-12	4.89E-12	4.89E-12
FE3HOXR2	3.33E-21	9.87E-22	8.28E-17	2.00E-20	5.70E-17	7.58E-12	5.15E-20	1.15E-23	3.39E-13	1.51E-13	5.68E-13	4.52E-13	6.91E-13	1.35E-13	1.08E-13	3.07E-13	0	0	0	0	0	0	0	0	5.89E-12	5.89E-12	5.89E-12	5.89E-12	5.89E-12	5.89E-12	5.89E-12	5.89E-12
FE3HOXR3	4.04E-21	1.24E-21	1.08E-16	2.44E-20	7.19E-17	1.13E-11	6.18E-20	1.41E-23	3.86E-13	1.77E-13	6.67E-13	5.20E-13	8.08E-13	1.58E-13	1.23E-13	3.59E-13	0	0	0	0	0	0	0	0	7.38E-12	7.38E-12	7.38E-12	7.38E-12	7.38E-12	7.38E-12	7.38E-12	7.38E-12
FE3HOXUtex	2.03E-20	6.24E-21	5.47E-16	1.29E-19	3.70E-16	1.54E-11	3.07E-19	7.40E-23	2.27E-12	9.91E-13	3.90E-12	2.83E-12	4.44E-12	9.33E-13	7.12E-13	2.09E-12	0	0	0	0	0	0	0	0	1.80E-11	1.80E-11	1.80E-11	1.80E-11	1.80E-11	1.80E-11	1.80E-11	1.80E-11
FE3HOXUtpp	2.03E-20	6.24E-21	5.47E-16	1.29E-19	3.70E-16	1.54E-11	3.07E-19	7.40E-23	2.27E-12	9.91E-13	3.90E-12	2.83E-12	4.44E-12	9.33E-13	7.12E-13	2.09E-12	0	0	0	0	0	0	0	0	1.80E-11	1.80E-11	1.80E-11	1.80E-11	1.80E-11	1.80E-11	1.80E-11	1.80E-11
FE3HOXabcpp	2.03E-20	6.24E-21	5.47E-16	1.29E-19	3.70E-16	1.54E-11	3.07E-19	7.40E-23	2.27E-12	9.91E-13	3.90E-12	2.83E-12	4.44E-12	9.33E-13	7.12E-13	2.09E-12	0	0	0	0	0	0	0	0	1.80E-11	1.80E-11	1.80E-11	1.80E-11	1.80E-11	1.80E-11	1.80E-11	1.80E-11
FE3HOXexs	2.25E-06	1.19E-06	474.0363512	7.615246496	530.4483515	97.10496939	1.34E-05	1.77E-07	1.28E-05	1.12E-05	1.71E-05	2.81E-05	1.86E-05	2.46E-05	8.08E-06	2.13E-07	0	0	0	0	0	0	0	0	47.10688732	47.10688732	47.10688732	47.10688732	47.10688732	47.10688732	47.10688732	47.10688732
FE3HOXtonex	2.03E-20	6.24E-21	5.47E-16	1.29E-19	3.70E-16	1.54E-11	3.07E-19	7.40E-23	2.27E-12	9.91E-13	3.90E-12	2.83E-12	4.44E-12	9.33E-13	7.12E-13	2.09E-12	0	0	0	0	0	0	0	0	1.80E-11	1.80E-11	1.80E-11	1.80E-11	1.80E-11	1.80E-11	1.80E-11	1.80E-11
FE3Ri	13.52253079	8.082004938	8.855242149	11.32576969	10.77994515	33.17290683	84.71812344	107.2979362	3.47E-04	2.49E-04	3.43E-04	1.74E-04	2.25E-04	3.98E-04	3.28E-04	3.46E-04	1.97257336	0.018018273	1.602639857	1.390637131	1.442158307	1.565968673	2.5274447	1.496675511	2.68E-07	2.68E-07	2.68E-07	2.68E-07	2.68E-07	2.68E-07	2.68E-07	2.68E-07
FE3abcpp	3.43E-21	1.35E-21	7.95E-17	2.28E-20	5.99E-17	4.41E-12	5.78E-20	1.32E-23	4.19E-13	1.77E-13	7.34E-13	4.95E-13	7.63E-13	1.81E-13	1.27E-13	4.01E-13	0	0	0	0	0	0	0	0	3.03E-12	3.03E-12	3.03E-12	3.03E-12	3.03E-12	3.03E-12	3.03E-12	3.03E-12
FE3tex	0	0	-4266.327161	-68.53721847	-4774.035164	-873.9447238	-2.91E-11	0	-1.10E-04	-1.00E-04	-1.55E-04	-2.53E-04	-1.69E-04	-2.30E-04	-7.27E-05	-3.64E-11	-71.13896896	-68.71846689	-32.42202894	-122.2569191	-45.58296476	-72.73624152	-128.999491	-104.3766956	-423.9619858	-423.9619858	-423.9619858	-423.9619858	-423.9619858	-423.9619858	-423.9619858	-423.9619858
FECRMR1	2.78E-21	8.96E-22	8.27E-17	2.00E-20	5.62E-17	7.57E-12	4.00E-20	1.15E-23	4.09E-13	1.68E-13	7.14E-13	4.45E-13	7.22E-13	1.74E-13	1.25E-13	3.80E-13	0	0	0	0	0	0	0	0	4.89E-12	4.89E-12	4.89E-12	4.89E-12	4.89E-12	4.89E-12	4.89E-12	4.89E-12
FECRMR2	3.33E-21	9.87E-22	8.28E-17	2.00E-20	5.70E-17	7.58E-12	5.15E-20	1.15E-23	3.39E-13	1.51E-13	5.68E-13	4.52E-13	6.91E-13	1.35E-13	1.08E-13	3.07E-13	0	0	0	0	0	0	0	0	5.89E-12	5.89E-12	5.89E-12	5.89E-12	5.89E-12	5.89E-12	5.89E-12	5.89E-12
FECRMR3	4.04E-21	1.24E-21	1.08E-16	2.44E-20	7.19E-17	1.13E-11	6.18E-20	1.41E-23	3.86E-13	1.77E-13	6.67E-13	5.20E-13	8.08E-13	1.58E-13	1.23E-13	3.59E-13	0	0	0	0	0	0	0	0	7.38E-12	7.38E-12	7.38E-12	7.38E-12	7.38E-12	7.38E-12	7.38E-12	7.38E-12
FECRMUtex	2.03E-20	6.24E-21	5.47E-16	1.29E-19	3.70E-16	1.54E-11	3.07E-19	7.40E-23	2.27E-12	9.91E-13	3.90E-12	2.83E-12	4.44E-12	9.33E-13	7.12E-13	2.09E-12	0	0	0	0	0	0	0	0	1.80E-11	1.80E-11	1.80E-11	1.80E-11	1.80E-11	1.80E-11	1.80E-11	1.80E-11
FECRMUtpp	2.03E-20	6.24E-21	5.47E-16	1.29E-19	3.70E-16	1.54E-11	3.07E-19	7.40E-23	2.27E-12	9.91E-13	3.90E-12	2.83E-12	4.44E-12	9.33E-13	7.12E-13	2.09E-12	0	0	0	0	0	0	0	0	1.80E-11	1.80E-11	1.80E-11	1.80E-11	1.80E-11	1.80E-11	1.80E-11	1.80E-11
FECRMabcpp	2.03E-20	6.24E-21	5.47E-16	1.29E-19	3.70E-16	1.54E-11	3.07E-19	7.40E-23	2.27E-12	9.91E-13	3.90E-12	2.83E-12	4.44E-12	9.33E-13	7.12E-13	2.09E-12	0	0	0	0	0	0	0	0	1.80E-11	1.80E-11	1.80E-11	1.80E-11	1.80E-11	1.80E-11	1.80E-11	1.80E-11
FECRMexs	2.25E-06	1.19E-06	474.0363512	7.615246496	530.4483515	97.10496939	1.34E-05	1.77E-07	1.28E-05	1.12E-05	1.71E-05	2.81E-05	1.86E-05	2.46E-05	8.08E-06	2.13E-07	0	0	0	0	0	0	0	0	47.10688732	47.10688732	47.10688732	47.10688732	47.10688732	47.10688732	47.10688732	47.10688732
FECRMtonex	2.03E-20	6.24E-21	5.47E-16	1.29E-19	3.70E-16	1.54E-11	3.07E-19	7.40E-23	2.27E-12	9.91E-13	3.90E-12	2.83E-12	4.44E-12	9.33E-13	7.12E-13	2.09E-12	0	0	0	0	0	0	0	0	1.80E-11	1.80E-11	1.80E-11	1.80E-11	1.80E-11	1.80E-11	1.80E-11	1.80E-11
FEENTERR1	4.13E-21	1.19E-21	8.27E-17	3.24E-20	5.49E-17	7.63E-12	5.68E-20	1.72E-23	4.14E-13	1.76E-13	7.71E-13	4.92E-13	7.93E-13	1.87E-13	1.27E-13	4.01E-13	0.121518218	0	0.083485335	0.124571917	0.148119826	0.116143904	0.237415817	0.129169382	4.93E-12	4.93E-12	4.93E-12	4.93E-12	4.93E-12	4.93E-12	4.93E-12	4.93E-12
FEENTERR2	5.49E-21	1.35E-21	8.28E-17	3.24E-20	5.56E-17	7.63E-12	8.31E-20	1.72E-23	3.43E-13	1.57E-13	6.03E-13	5.01E-13	7.54E-13	1.43E-13	1.10E-13	3.20E-13	0	0.182143718	0	0	0	0	0	0	5.97E-12	5.97E-12	5.97E-12	5.97E-12	5.97E-12	5.97E-12	5.97E-12	5.97E-12
FEENTERR3	7.72E-21	1.88E-21	1.08E-16	4.59E-20	6.98E-17	1.14E-11	1.14E-19	2.39E-23	3.91E-13	1.86E-13	7.16E-13	5.85E-13	8.96E-13	1.69E-13	1.25E-13	3.78E-13	0	0	0	0	0	0	0	0	7.51E-12	7.51E-12	7.51E-12	7.51E-12	7.51E-12	7.51E-12	7.51E-12	7.51E-12
FEENTERabcpp	4.10E-20	1.05E-20	6.01E-16	2.68E-19	3.82E-16	1.39E-11	5.95E-19	1.41E-22	2.38E-12	1.08E-12	4.33E-12	3.27E-12	5.06E-12	1.04E-12	7.55E-13	2.28E-12	0.243036436	0.364287435	0.16697067	0.249143834	0.296239651	0.232287808	0.474831633	0.258338763	1.76E-11	1.76E-11	1.76E-11	1.76E-11	1.76E-11	1.76E-11	1.76E-11	1.76E-11
FEENTERexs	2.24E-06	1.18E-06	474.0363512	7.615246496	530.4483515	97.10496939	1.34E-05	1.76E-07	1.28E-05	1.12E-05	1.71E-05	2.81E-05	1.86E-05	2.46E-05	8.08E-06	2.15E-07	0.243036436	0.364287435	0.16697067	0.249143834	0.296239651	0.232287808	0.474831633	0.258338763	47.10688732	47.10688732	47.10688732	47.10688732	47.10688732	47.10688732	47.10688732	47.10688732
FEENTERtex	9.65E-21	3.40E-21	5.01E-16	6.03E-20	3.74E-16	1.30E-11	1.49E-19	3.67E-23	2.68E-12	1.19E-12	4.84E-12	3.62E-12	5.58E-12	1.16E-12	8.49E-13	2.55E-12	0.243036436	0.364287435	0.16697067	0.249143834	0.296239651	0.232287808	0.474831633	0.258338763	1.83E-11	1.83E-11	1.83E-11	1.83E-11	1.83E-11	1.83E-11	1.83E-11	1.83E-11
FEENTERtonex	4.10E-20	1.05E-20	6.01E-16	2.68E-19	3.82E-16	1.39E-11	5.95E-19	1.41E-22	2.38E-12	1.08E-12	4.33E-12	3.27E-12	5.06E-12	1.04E-12	7.55E-13	2.28E-12	0.243036436	0.364287435	0.16697067	0.249143834	0.296239651	0.232287808	0.474831633	0.258338763	1.76E-11	1.76E-11	1.76E-11	1.76E-11	1.76E-11	1.76E-11	1.76E-11	1.76E-11
FEENTERtpp	9.65E-21	3.40E-21	5.01E-16	6.03E-20	3.74E-16	1.30E-11	1.49E-19	3.67E-23	2.68E-12	1.19E-12	4.84E-12	3.62E-12	5.58E-12	1.16E-12	8.49E-13	2.55E-12	0.243036436	0.364287435	0.16697067	0.249143834	0.296239651	0.232287808	0.474831633	0.258338763	1.83E-11	1.83E-11	1.83E-11	1.83E-11	1.83E-11	1.83E-11	1.83E-11	1.83E-11
FEOXAMR1	2.78E-21	8.96E-22	8.27E-17	2.00E-20	5.62E-17	7.57E-12	4.00E-20	1.15E-23	4.21E-13	1.73E-13	7.37E-13	4.55E-13	7.51E-13	1.79E-13	1.28E-13	3.91E-13	0	0	0	0.0634506	0.300909094	0.198884011	0	0.040408853	4.89E-12	4.89E-12	4.89E-12	4.89E-12	4.89E-12	4.89E-12	4.89E-12	4.89E-12
FEOXAMR2	3.33E-21	9.87E-22	8.28E-17	2.00E-20	5.70E-17	7.58E-12	5.15E-20	1.15E-23	3.47E-13	1.55E-13	5.83E-13	4.63E-13	7.17E-13	1.38E-13	1.11E-13	3.14E-13	0	0	0	0	0	0	0	0	5.89E-12	5.89E-12	5.89E-12	5.89E-12	5.89E-12	5.89E-12	5.89E-12	5.89E-12
FEOXAMR3	4.04E-21	1.24E-21	1.08E-16	2.44E-20	7.19E-17	1.13E-11	6.18E-20	1.41E-23	3.96E-13	1.83E-13	6.87E-13	5.34E-13	8.44E-13	1.62E-13	1.26E-13	3.69E-13	0	0.264877993	0	0	0	0	0	0	7.38E-12	7.38E-12	7.38E-12	7.38E-12	7.38E-12	7.38E-12	7.38E-12	7.38E-12
FEOXAMUtex	2.03E-20	6.24E-21	5.47E-16	1.29E-19	3.70E-16	1.54E-11	3.07E-19	7.40E-23	2.33E-12	1.02E-12	4.01E-12	2.90E-12	4.62E-12	9.57E-13	7.30E-13	2.15E-12	0	0.529755985	0	0.1269012	0.601818188	0.397768022	0	0.080817706	1.80E-11	1.80E-11	1.80E-11	1.80E-11	1.80E-11	1.80E-11	1.80E-11	1.80E-11
FEOXAMUtpp	2.03E-20	6.24E-21	5.47E-16	1.29E-19	3.70E-16	1.54E-11	3.07E-19	7.40E-23	2.33E-12	1.02E-12	4.01E-12	2.90E-12	4.62E-12	9.57E-13	7.30E-13	2.15E-12	0	0.529755985	0	0.1269012	0.601818188	0.397768022	0	0.080817706	1.80E-11	1.80E-11	1.80E-11	1.80E-11	1.80E-11	1.80E-11	1.80E-11	1.80E-11
FEOXAMabcpp	2.03E-20	6.24E-21	5.47E-16	1.29E-19	3.70E-16	1.54E-11	3.07E-19	7.40E-23	2.33E-12	1.02E-12	4.01E-12	2.90E-12	4.62E-12	9.57E-13	7.30E-13	2.15E-12	0	0.529755985	0	0.1269012	0.601818188	0.397768022	0	0.080817706	1.80E-11	1.80E-11	1.80E-11	1.80E-11	1.80E-11	1.80E-11	1.80E-11	1.80E-11
FEOXAMexs	2.25E-06	1.19E-06	474.0363512	7.615246496	530.4483515	97.10496939	1.34E-05	1.77E-07	1.28E-05	1.12E-05	1.71E-05	2.81E-05	1.86E-05	2.46E-05	8.08E-06	2.14E-07	0	0.529755985	0	0.1269012	0.601818188	0.397768022	0	0.080817706	47.10688732	47.10688732	47.10688732	47.10688732	47.10688732	47.10688732	47.10688732	47.10688732
FEOXAMtonex	2.03E-20	6.24E-21	5.47E-16	1.29E-19	3.70E-16	1.54E-11	3.07E-19	7.40E-23	2.33E-12	1.02E-12	4.01E-12	2.90E-12	4.62E-12	9.57E-13	7.30E-13	2.15E-12	0	0.529755985	0	0.1269012	0.601818188	0.397768022	0	0.080817706	1.80E-11	1.80E-11	1.80E-11	1.80E-11	1.80E-11	1.80E-11	1.80E-11	1.80E-11
FEROpp	2.57E-19	2.03E-19	1066.58179	17.13430462	1193.508791	218.4861809	1.60E-17	1.91E-21	2.74E-05	2.51E-05	3.87E-05	6.31E-05	4.21E-05	5.74E-05	1.82E-05	9.19E-12	17.78474224	17.17961672	8.105507234	30.56422978	11.39574119	18.18406038	32.24987275	26.0941739	105.9904965	105.9904965	105.9904965	105.9904965	105.9904965	105.9904965	105.9904965	105.9904965
FESD1s	7.325077	13.424785	15.97065	20.607665	18.507095	22.6640725	9.56941	22.4547925	1.69E-12	7.47E-13	8.44E-12	1.29E-12	7.66E-12	8.88E-13	3.21E-13	1.34E-12	1.97257336	0.018018273	1.602639857	1.390637131	1.442158307	1.565968673	2.5274447	1.496675511	0.412709872	0.412709872	0.412709872	0.412709872	0.412709872	0.412709872	0.412709872	0.412709872
FESD2s	1.41E-20	7.53E-21	2.10E-14	9.32E-20	3.36E-15	1.99E-11	1.77E-19	5.14E-23	3.47E-04	2.49E-04	3.43E-04	1.74E-04	2.25E-04	3.98E-04	3.28E-04	3.46E-04	0	0	0	0	0	0	0	0	1.64E-08	1.64E-08	1.64E-08	1.64E-08	1.64E-08	1.64E-08	1.64E-08	1.64E-08
FESR	14.650154	26.84957	31.9413	41.21533	37.01419	45.328145	19.13882	44.909585	6.93E-04	4.99E-04	6.86E-04	3.47E-04	4.49E-04	7.96E-04	6.56E-04	6.93E-04	3.94514672	0.036036545	3.205279714	2.781274262	2.884316614	3.131937346	5.054889399	2.993351022	0.825419776	0.825419776	0.825419776	0.825419776	0.825419776	0.825419776	0.825419776	0.825419776
FFSD	7.00E-18	2.34E-20	5.32E-16	3.54E-19	2.14E-14	1.33E-11	8.14E-19	1.88E-22	5.35E-13	2.23E-13	8.59E-13	9.30E-13	1.02E-12	1.66E-13	1.94E-13	5.30E-13	0	0	0	0	0	0	0	0	3.68E-12	3.68E-12	3.68E-12	3.68E-12	3.68E-12	3.68E-12	3.68E-12	3.68E-12
FHL	0	0	0	0	0	0	0	0	0	0	0	0	0	0	0	0	0	0	0	0	0	0	0	0	0	0	0	0	0	0	0	0
FLDR2	1.64E-20	9.80E-21	1.88E-15	1.16E-19	4.58E-16	2.79E-11	1.79E-19	6.80E-23	8.30E-05	9.38E-13	2.63E-12	4.94E-04	5.86E-12	7.77E-13	9.23E-04	2.25E-12	1.126797599	2.481922282	1.72305674	2.693705373	1.508232825	2.609617724	0	0	1000	1000	1000	1000	1000	1000	1000	1000
FLVR	8.86E-21	3.23E-21	2.97E-16	5.70E-20	1.68E-16	1.48E-11	1.13E-19	3.25E-23	7.24E-13	4.91E-13	1.59E-12	1.26E-12	2.27E-12	4.12E-13	2.42E-13	8.75E-13	0	0	0	0	0	0	0	0	1.50E-11	1.50E-11	1.50E-11	1.50E-11	1.50E-11	1.50E-11	1.50E-11	1.50E-11
FLVRx	1.91E-20	4.85E-21	3.52E-16	1.11E-19	2.61E-16	2.30E-11	3.09E-19	6.19E-23	1.58E-12	5.71E-13	2.41E-12	1.90E-12	2.62E-12	5.37E-13	4.94E-13	1.27E-12	0	0.264877993	0	0	0	0	0	0	1.47E-11	1.47E-11	1.47E-11	1.47E-11	1.47E-11	1.47E-11	1.47E-11	1.47E-11
FMETTRS	0	0	0	0	0	0	0	0	0	0	0	0	0	0	0	0	0	0	0	0	0	0	0	0	0	0	0	0	0	0	0	0
FMNAT	0.33491632	0.305184414	0.406438512	0.530190229	0.441381766	0.567907441	0.466671287	0.532141537	2.44E-16	1.00E-16	4.32E-16	2.84E-16	3.48E-16	9.35E-17	7.28E-17	2.29E-16	0	0	0	0	0	0	0	0	0.023574346	0.023574346	0.023574346	0.023574346	0.023574346	0.023574346	0.023574346	0.023574346
FMNRx	140.7789963	106.0679	105.6103	222.8605889	5.15E-15	238.7146722	123.9304	243.2876	3.83E-12	1.35E-12	6.64E-12	4.29E-12	5.92E-12	1.29E-12	1.14E-12	3.40E-12	0	0.182143718	0	0	0	0	0	0	2.97E-11	2.97E-11	2.97E-11	2.97E-11	2.97E-11	2.97E-11	2.97E-11	2.97E-11
FMNRx2	1.66E-20	9.68E-21	1.92E-15	1.17E-19	4.34E-16	2.78E-11	1.79E-19	6.83E-23	9.89E-13	9.74E-13	2.75E-12	2.00E-12	4.30E-12	7.49E-13	3.36E-13	1.53E-12	0	0	0	0	0	0	0	0	2.96E-11	2.96E-11	2.96E-11	2.96E-11	2.96E-11	2.96E-11	2.96E-11	2.96E-11
FOMETRi	6.51E-06	3.55E-06	6.69E-04	3.34E-05	4.04E-04	0.317967361	4.06E-05	5.32E-07	0.002796031	0.003501263	0.003396393	0.004441165	0.006038946	0.004050433	0.003884952	0.00356252	0.236351456	0.307955396	0.185122126	0.196599779	0.230185875	0.227438515	0.374158561	0.217820968	0.034770233	0.034770233	0.034770233	0.034770233	0.034770233	0.034770233	0.034770233	0.034770233
FORCT	0	0	0	0	0	0	0	0	0	1.74E-19	0	0	-6.78E-19	3.73E-20	4.07E-20	1.69E-20	0	0	0	0	0	0	0	0	0	0	0	0	0	0	0	0
FORt2pp	3.49E-20	6.58E-21	3.79E-15	2.45E-19	9.65E-16	4.04E-11	3.61E-19	1.36E-22	0.001246932	0.001254946	0.005623099	0.005660102	0.004902841	0.007094991	0.001572588	0.006296101	15.15773324	7.754248086	24.93679117	20.62035855	14.12334548	22.74227284	0	20.210788	1.06E-09	1.06E-09	1.06E-09	1.06E-09	1.06E-09	1.06E-09	1.06E-09	1.06E-09
FORtex	-2794.177852	-1056.52212	-3651.457932	-4537.896322	-3566.829071	-4279.370102	-3411.655897	-4593.363274	-0.002199865	-0.001901093	-0.002219187	-0.00167426	-0.00175113	-0.002605726	-0.002006822	-0.002610815	-2.543637494	-0.889408628	-4.133854069	0	-7.151190676	-1.99909394	-9.738937422	-6.937728176	-787.2879385	-787.2879385	-787.2879385	-787.2879385	-787.2879385	-787.2879385	-787.2879385	-787.2879385
FORtppi	2958.297302	1200.41439	3911.587947	4847.855062	3809.974636	4798.389367	3591.176077	5042.085274	0.003446797	0.003156039	0.008206204	0.007334362	0.006680163	0.009778985	0.003579409	0.008938957	18.22075718	8.892302297	29.56329699	23.6529369	21.63756804	25.29693679	9.995412875	27.73655758	787.2879385	787.2879385	787.2879385	787.2879385	787.2879385	787.2879385	787.2879385	787.2879385
FRD2	1222.5801	692.91465	823.69995	814.0541	589.9771	1173.5655	1413.0715	3050.962	4.23E-04	3.16E-04	5.78E-11	6.86E-04	1.94E-04	2.31E-11	0.001346929	6.14E-04	1.650643026	0.703557467	0.66518081	0.507083815	0.369992072	0.610685384	1.24169263	1.723012511	3.27E-09	3.27E-09	3.27E-09	3.27E-09	3.27E-09	3.27E-09	3.27E-09	3.27E-09
FRD3	1222.5801	692.91465	823.69995	814.0541	589.9771	1173.5655	1413.0715	3050.962	0.001020229	0.001150683	8.32E-04	0.001488921	0.001068254	0.001079755	0.0017409	0.001611167	1.650643026	4.576767602	0.66518081	0.507083815	4.479210653	10.39316204	1.24169263	1.723012511	7.46E-09	7.46E-09	7.46E-09	7.46E-09	7.46E-09	7.46E-09	7.46E-09	7.46E-09
FRUK	383.4573	1513.004948	875.0005	992.71095	1198.031	8.46E-11	465.73315	921.4883	8.72E-13	3.16E-12	1.17E-12	7.95E-13	1.13E-12	2.15E-13	2.83E-13	7.92E-13	0	40.23767316	0	0	0	0	0	0	3.09E-12	3.09E-12	3.09E-12	3.09E-12	3.09E-12	3.09E-12	3.09E-12	3.09E-12
FRULYSDG	0	-2.27E-13	2.27E-13	2.84E-14	0	6.82E-12	-5.68E-14	1.14E-13	1.10E-12	5.97E-13	2.20E-12	2.95E-12	3.13E-12	4.34E-13	4.05E-13	1.19E-12	0	0	0	0	0	0	0	0	7.28E-12	7.28E-12	7.28E-12	7.28E-12	7.28E-12	7.28E-12	7.28E-12	7.28E-12
FRULYSE	7.03E-18	6.00E-21	4.45E-16	3.03E-19	1.25E-14	-2.20E-13	9.80E-19	6.57E-23	5.52E-13	2.99E-13	1.10E-12	1.48E-12	1.57E-12	2.17E-13	2.03E-13	5.94E-13	0	0	0	0	0	0	0	0	5.46E-12	5.46E-12	5.46E-12	5.46E-12	5.46E-12	5.46E-12	5.46E-12	5.46E-12
FRULYSK	1.29E-17	6.27E-21	6.60E-16	4.20E-19	2.49E-14	6.98E-12	6.96E-19	1.81E-23	1.10E-12	5.97E-13	2.20E-12	2.95E-12	3.13E-12	4.34E-13	4.05E-13	1.19E-12	0	0	0	0	0	0	0	0	7.25E-12	7.25E-12	7.25E-12	7.25E-12	7.25E-12	7.25E-12	7.25E-12	7.25E-12
FRULYSt2pp	7.03E-18	6.00E-21	4.44E-16	3.03E-19	1.25E-14	7.35E-12	9.80E-19	6.57E-23	5.52E-13	2.99E-13	1.10E-12	1.48E-12	1.57E-12	2.17E-13	2.03E-13	5.94E-13	0	0	0	0	0	0	0	0	5.40E-12	5.40E-12	5.40E-12	5.40E-12	5.40E-12	5.40E-12	5.40E-12	5.40E-12
FRULYStex	0	0	0	0	0	-2.91E-11	-2.91E-11	0	5.52E-13	2.99E-13	1.10E-12	1.48E-12	1.57E-12	2.17E-13	2.03E-13	5.94E-13	0	0	0	0	0	0	0	0	5.46E-12	5.46E-12	5.46E-12	5.46E-12	5.46E-12	5.46E-12	5.46E-12	5.46E-12
FRUURt2rpp	159.0217	186.395	171.4845	112.0695	51.288985	322.504449	115.21938	423.9503214	1.63E-04	9.21E-05	1.92E-04	1.55E-04	1.26E-04	1.25E-04	1.49E-04	1.28E-04	0	0	0	0	0	0	0	0	96.27980955	96.27980955	96.27980955	96.27980955	96.27980955	96.27980955	96.27980955	96.27980955
FRUURtex	159.0217	186.395	171.4845	112.0695	51.288985	322.504449	115.21938	423.9503214	1.63E-04	9.21E-05	1.92E-04	1.55E-04	1.26E-04	1.25E-04	1.49E-04	1.28E-04	0	0	0	0	0	0	0	0	96.27980955	96.27980955	96.27980955	96.27980955	96.27980955	96.27980955	96.27980955	96.27980955
FRUpts2pp	39.02466936	276.0868126	828.6054235	2206.771189	817.7466355	4.22E-11	505.5721487	1074.127648	6.46E-13	2.10E-13	1.03E-12	6.49E-13	1.00E-12	1.80E-13	2.19E-13	6.01E-13	0	121.0803838	0	0	0	0	0	0	3.17E-12	3.17E-12	3.17E-12	3.17E-12	3.17E-12	3.17E-12	3.17E-12	3.17E-12
FRUptspp	383.4573	1513.004948	875.0005	992.71095	1198.031	8.46E-11	465.73315	921.4883	8.72E-13	3.16E-12	1.17E-12	7.95E-13	1.13E-12	2.15E-13	2.83E-13	7.92E-13	0	40.23767316	0	0	0	0	0	0	3.09E-12	3.09E-12	3.09E-12	3.09E-12	3.09E-12	3.09E-12	3.09E-12	3.09E-12
FRUtex	422.4819694	1789.091761	1703.605923	3199.482139	2015.777635	1.16E-10	971.3052987	1995.615948	1.52E-12	3.37E-12	2.20E-12	1.44E-12	2.13E-12	3.96E-13	5.02E-13	1.39E-12	0	161.318057	0	0	0	0	0	0	2.61E-12	2.61E-12	2.61E-12	2.61E-12	2.61E-12	2.61E-12	2.61E-12	2.61E-12
FTHFD	2.28E-20	5.28E-21	4.58E-15	1.42E-19	6.16E-16	2.46E-11	3.44E-19	7.72E-23	3.35E-12	9.60E-05	2.01E-04	7.34E-04	3.12E-04	1.43E-12	6.17E-12	3.59E-12	3.06302394	5.083106511	1.370439742	8.538132936	12.0831705	4.030060785	5.946515188	4.698604654	4.41E-10	4.41E-10	4.41E-10	4.41E-10	4.41E-10	4.41E-10	4.41E-10	4.41E-10
FTHFLi	4.40E-21	2.37E-21	8.13E-17	2.61E-20	6.73E-17	6.04E-12	1.12E-19	1.72E-23	6.60E-13	2.64E-13	1.18E-12	8.15E-13	1.41E-12	3.12E-13	1.73E-13	7.58E-13	0	0	0	0	0	0	0	0	3.09E-12	3.09E-12	3.09E-12	3.09E-12	3.09E-12	3.09E-12	3.09E-12	3.09E-12
FUCtex	162.7185	0	0	53.39175	44.625585	0	137.2907	0	6.63E-13	3.44E-13	1.15E-12	1.04E-12	1.41E-12	1.80E-13	2.27E-13	6.87E-13	0	0	0	0	0	0	0	0	2.96E-12	2.96E-12	2.96E-12	2.96E-12	2.96E-12	2.96E-12	2.96E-12	2.96E-12
FUCtpp	162.7185	0	0	53.39175	44.625585	1.17E-11	137.2907	0	6.63E-13	3.44E-13	1.15E-12	1.04E-12	1.41E-12	1.80E-13	2.27E-13	6.87E-13	0	0	0	0	0	0	0	0	2.96E-12	2.96E-12	2.96E-12	2.96E-12	2.96E-12	2.96E-12	2.96E-12	2.96E-12
FUM	15037.55126	10154.476	10591.9825	8973.06365	6979.7757	6080.601262	19394.30425	17028.762	0.004169234	0.002423298	0.002905093	0.001434314	0.001391179	0.003273069	0.003925011	0.00370856	39.40426703	18.05119951	30.88009197	21.91946634	13.00756535	8.364083175	41.16067483	64.72866022	358.2919886	358.2919886	358.2919886	358.2919886	358.2919886	358.2919886	358.2919886	358.2919886
FUMt2_2pp	1.16E-20	2.39E-21	1.18E-15	8.02E-20	2.25E-16	1.72E-11	1.20E-19	4.52E-23	4.94E-13	4.67E-13	8.01E-13	1.12E-12	1.44E-12	2.87E-13	1.98E-13	2.27E-11	0	0	0	0	0	0	0	0	4.12E-10	4.12E-10	4.12E-10	4.12E-10	4.12E-10	4.12E-10	4.12E-10	4.12E-10
FUMt2_3pp	8.72E-21	1.76E-21	9.13E-16	6.05E-20	1.84E-16	1.20E-11	9.02E-20	3.40E-23	4.05E-13	3.11E-13	7.04E-13	9.54E-13	1.35E-12	2.30E-13	1.63E-13	4.49E-13	0	0	0	0	0	0	0	0	3.82E-10	3.82E-10	3.82E-10	3.82E-10	3.82E-10	3.82E-10	3.82E-10	3.82E-10
FUMtex	0	0	0	0	0	2.91E-11	-2.91E-11	0	8.99E-13	7.79E-13	1.50E-12	2.07E-12	2.80E-12	5.18E-13	3.61E-13	2.31E-11	0	0	0	0	0	0	0	0	7.91E-10	7.91E-10	7.91E-10	7.91E-10	7.91E-10	7.91E-10	7.91E-10	7.91E-10
FUSAtex	0	0	0	0	0	2.91E-11	-2.91E-11	0	2.63E-11	2.20E-05	9.40E-05	2.11E-04	2.00E-04	1.92E-04	4.55E-09	4.31E-05	4.502055326	4.261814465	3.243134578	4.550233491	5.100479253	4.849410578	4.213624447	5.485517219	5.25E-09	5.25E-09	5.25E-09	5.25E-09	5.25E-09	5.25E-09	5.25E-09	5.25E-09
FUSAtpp	3.51E-20	6.59E-21	4.08E-15	2.46E-19	1.02E-15	4.05E-11	3.61E-19	1.37E-22	2.63E-11	2.20E-05	9.40E-05	2.11E-04	2.00E-04	1.92E-04	4.55E-09	4.31E-05	4.502055326	4.261814465	3.243134578	4.550233491	5.100479253	4.849410578	4.213624447	5.485517219	5.25E-09	5.25E-09	5.25E-09	5.25E-09	5.25E-09	5.25E-09	5.25E-09	5.25E-09
G1PACT	83.46775519	76.05797764	101.2924966	132.1338663	110.001045	141.5337397	116.3036925	132.6201707	1.53E-04	1.18E-04	1.08E-04	1.37E-04	1.06E-04	9.92E-05	1.77E-04	1.04E-04	1.430219998	3.898261051	2.323199002	2.323820112	2.725478379	3.948919331	1.444261042	2.426173444	5.875192076	5.875192076	5.875192076	5.875192076	5.875192076	5.875192076	5.875192076	5.875192076
G1PPpp	8.66E-18	9.82E-18	7.81E-14	2.48E-16	8.08E-14	8.57E-10	3.01E-15	1.83E-19	5.54E-12	1.28E-12	5.61E-12	2.59E-12	4.19E-12	8.45E-13	9.42E-13	2.32E-12	0	0	0	0	0	0	0	0	6.85E-10	6.85E-10	6.85E-10	6.85E-10	6.85E-10	6.85E-10	6.85E-10	6.85E-10
G1PTT	1.17E-20	5.61E-21	3.33E-16	8.46E-20	1.86E-16	3.38E-11	2.55E-19	1.08E-22	9.86E-12	1.88E-12	1.02E-11	4.59E-12	8.98E-12	3.79E-12	2.09E-12	5.81E-12	0	0.654079476	0	0	0	-2.02E-12	0	0	2.98E-11	2.98E-11	2.98E-11	2.98E-11	2.98E-11	2.98E-11	2.98E-11	2.98E-11
G1Ptex	-978.8805903	-474.4071828	0	0	0	-1.75E-10	-1033.5454	-726.8228691	4.27E-12	5.53E-13	3.19E-12	9.53E-13	1.23E-12	2.65E-13	5.34E-13	4.77E-13	0	0	0	0	0	0	0	0	4.27E-10	4.27E-10	4.27E-10	4.27E-10	4.27E-10	4.27E-10	4.27E-10	4.27E-10
G1SAT	5.358661122	4.88295063	6.503016192	8.483043669	7.06210826	9.086519057	7.466740585	8.514264593	2.30E-12	1.17E-12	4.45E-12	3.06E-12	4.88E-12	9.85E-13	7.63E-13	2.24E-12	0	0	0	0	0	0	0	0	0.37718953	0.37718953	0.37718953	0.37718953	0.37718953	0.37718953	0.37718953	0.37718953
G2PP	8.23E-21	4.36E-21	1.63E-16	4.84E-20	1.30E-16	1.09E-11	2.20E-19	3.13E-23	7.75E-13	3.63E-13	1.38E-12	1.03E-12	1.47E-12	6.02E-13	2.32E-13	8.49E-13	0	0	0	0	0	0	0	0	6.07E-12	6.07E-12	6.07E-12	6.07E-12	6.07E-12	6.07E-12	6.07E-12	6.07E-12
G2PPpp	2.35E-18	2.37E-18	3.62E-14	1.14E-16	3.11E-14	7.50E-10	4.09E-16	2.43E-20	2.70E-12	1.20E-12	4.59E-12	2.55E-12	4.74E-12	2.62E-04	6.31E-13	2.71E-12	0	0	0	0	0	0	0	0	7.66E-10	7.66E-10	7.66E-10	7.66E-10	7.66E-10	7.66E-10	7.66E-10	7.66E-10
G3PAT120	4.99E-21	2.44E-21	1.17E-16	3.92E-20	7.50E-17	7.16E-12	1.15E-19	2.91E-23	1.20E-12	5.61E-13	1.92E-12	1.56E-12	2.36E-12	4.60E-13	4.22E-13	9.19E-13	0	0	0	0	0	0	0	0	4.15E-12	4.15E-12	4.15E-12	4.15E-12	4.15E-12	4.15E-12	4.15E-12	4.15E-12
G3PAT140	4.07E-21	2.30E-21	9.37E-17	3.78E-20	7.67E-17	7.16E-12	9.22E-20	3.06E-23	1.36E-12	6.40E-13	2.01E-12	1.67E-12	2.60E-12	4.67E-13	5.07E-13	9.43E-13	0	0	0	0	0	0	0	0	4.86E-12	4.86E-12	4.86E-12	4.86E-12	4.86E-12	4.86E-12	4.86E-12	4.86E-12
G3PAT141	3.24E-21	1.66E-21	8.03E-17	2.84E-20	6.62E-17	8.64E-12	7.55E-20	2.40E-23	1.95E-12	9.64E-13	3.40E-12	2.42E-12	3.99E-12	9.20E-13	6.45E-13	1.63E-12	0	0	0	0	0.107343956	0	0	0	4.62E-12	4.62E-12	4.62E-12	4.62E-12	4.62E-12	4.62E-12	4.62E-12	4.62E-12
G3PAT160	63.89342318	58.22133997	77.53801854	101.1466646	84.20429307	108.3421374	89.02888335	101.5189239	1.79E-12	8.54E-13	2.25E-12	2.01E-12	3.27E-12	5.10E-13	7.82E-13	1.04E-12	0	0	0	0	0	0	0	0	4.497378254	4.497378254	4.497378254	4.497378254	4.497378254	4.497378254	4.497378254	4.497378254
G3PAT161	75.30761166	68.62224378	91.38973465	119.215928	99.24690035	127.6968307	104.9333756	119.6546893	1.37E-11	5.27E-11	2.37E-11	3.11E-11	1.55E-10	5.44E-12	7.17E-12	9.05E-12	0	0	0	0	0	0	0	0	5.300809012	5.300809012	5.300809012	5.300809012	5.300809012	5.300809012	5.300809012	5.300809012
G3PAT180	5.64E-21	2.40E-21	1.12E-16	4.26E-20	8.41E-17	8.85E-12	1.28E-19	3.24E-23	3.50E-12	2.09E-12	2.71E-12	2.85E-12	5.27E-12	5.92E-13	1.08E-11	1.22E-12	0	0	0	0	0	0	0	0	5.11E-12	5.11E-12	5.11E-12	5.11E-12	5.11E-12	5.11E-12	5.11E-12	5.11E-12
G3PAT181	5.46E-21	2.32E-21	1.15E-16	4.01E-20	8.41E-17	7.86E-12	1.26E-19	3.11E-23	2.02E-12	1.04E-12	3.93E-12	3.37E-12	9.29E-12	8.57E-13	7.25E-13	1.97E-12	0	0	0	0	0	0	0	0	5.24E-12	5.24E-12	5.24E-12	5.24E-12	5.24E-12	5.24E-12	5.24E-12	5.24E-12
G3PCabcpp	0	0	0	0	0	0	0	0	8.77E-18	-9.69E-19	1.04E-17	2.69E-17	3.19E-17	9.33E-18	5.01E-18	1.00E-17	0	0	0	0	0	0	0	0	0	0	0	0	0	0	0	0
G3PCtex	184.34335	203.4502	0	0	0	1826.001623	203.36895	438.2269	1.13E-04	2.82E-04	1.54E-04	2.71E-04	2.31E-04	3.04E-04	1.97E-04	2.45E-04	0	0	0	0	0	0	0	0	1.60E-09	1.60E-09	1.60E-09	1.60E-09	1.60E-09	1.60E-09	1.60E-09	1.60E-09
G3PD2	198.9288577	287.3525834	-581.9135498	-585.2365538	87.50245987	10343.77481	-62.19248348	-528.3782698	0.001715151	0.002055493	0.001698974	0.002331074	0.001962172	0.001126471	0.002255389	0.002023302	-2.878645474	-0.887706681	-1.706776715	-5.482509506	-6.281836101	17.65506496	-1.175427182	-3.980445533	718.7335163	718.7335163	718.7335163	718.7335163	718.7335163	718.7335163	718.7335163	718.7335163
G3PD5	435.52584	3.822991	629.01147	517.273715	547.15135	12832.15173	381.387295	702.24	7.57E-13	3.85E-13	1.41E-12	9.22E-13	1.62E-12	0.006650407	2.38E-13	8.31E-13	0.648145385	0.333983717	0.521092419	0.322546548	0.338081569	35.10704334	0.288318634	0.423374021	2.57E-10	2.57E-10	2.57E-10	2.57E-10	2.57E-10	2.57E-10	2.57E-10	2.57E-10
G3PD6	6.87E-21	1.79E-21	8.03E-16	4.83E-20	2.00E-16	9.10E-12	7.20E-20	2.74E-23	7.26E-13	3.68E-13	1.33E-12	8.87E-13	1.51E-12	3.95E-13	2.33E-13	7.97E-13	0	0.056278109	0	0	0	5.135675687	0	0	2.55E-10	2.55E-10	2.55E-10	2.55E-10	2.55E-10	2.55E-10	2.55E-10	2.55E-10
G3PD7	6.87E-21	1.79E-21	7.98E-16	4.83E-20	1.99E-16	9.10E-12	7.20E-20	2.74E-23	6.62E-13	3.18E-13	1.13E-12	7.84E-13	1.32E-12	3.24E-13	2.20E-13	6.83E-13	0	0	0	0	0	1.401482623	0	0	2.43E-10	2.43E-10	2.43E-10	2.43E-10	2.43E-10	2.43E-10	2.43E-10	2.43E-10
G3PEabcpp	1.74E-19	2.92E-20	8.48E-16	3.81E-19	2.30E-14	9.75E-12	1.68E-18	3.40E-23	4.36E-13	2.09E-13	8.39E-13	5.86E-13	8.27E-13	1.35E-13	1.38E-13	4.65E-13	0	0.103348923	0.304735366	0.106249615	0.015459191	0	0	0	4.10E-12	4.10E-12	4.10E-12	4.10E-12	4.10E-12	4.10E-12	4.10E-12	4.10E-12
G3PEtex	184.34335	203.4502	0	0	0	1826.001623	203.36895	438.2269	1.14E-04	2.82E-04	1.54E-04	2.71E-04	2.31E-04	3.04E-04	1.97E-04	2.45E-04	0	0	0	0	0	0	0	0	1.61E-09	1.61E-09	1.61E-09	1.61E-09	1.61E-09	1.61E-09	1.61E-09	1.61E-09
G3PGabcpp	1.12E-19	1.98E-20	7.27E-16	3.02E-19	5.14E-15	1.23E-11	1.08E-18	3.30E-23	5.74E-13	2.70E-13	1.01E-12	9.21E-13	1.33E-12	2.30E-13	1.91E-13	6.15E-13	0	0.103348923	0	0	0	0	0	0	3.80E-12	3.80E-12	3.80E-12	3.80E-12	3.80E-12	3.80E-12	3.80E-12	3.80E-12
G3PGtex	184.34335	67.07899294	0	0	0	602.8330233	203.36895	0	1.24E-04	2.31E-04	1.63E-04	2.37E-04	2.13E-04	0.001375189	2.02E-04	2.65E-04	0	0	0	0	0	0	0	0	2.16E-09	2.16E-09	2.16E-09	2.16E-09	2.16E-09	2.16E-09	2.16E-09	2.16E-09
G3PIabcpp	0	0	0	0	0	0	0	0	5.96E-18	4.62E-19	5.71E-18	1.72E-17	2.00E-17	6.03E-18	3.21E-18	5.94E-18	0	0	0	0	0	0	0	0	0	0	0	0	0	0	0	0
G3PItex	184.34335	203.4502	0	0	0	1826.001623	203.36895	438.2269	1.14E-04	2.82E-04	1.54E-04	2.71E-04	2.31E-04	3.04E-04	1.97E-04	2.45E-04	0	0	0	0	0	0	0	0	1.60E-09	1.60E-09	1.60E-09	1.60E-09	1.60E-09	1.60E-09	1.60E-09	1.60E-09
G3PSabcpp	326.61945	143.43705	9.74E-16	1.22E-18	354.4769	1.79E-11	229.6265	5.96E-23	7.31E-13	3.63E-13	1.16E-12	1.04E-12	1.57E-12	2.39E-13	2.37E-13	8.41E-13	0	0	0	0	0	0	0	0	6.07E-12	6.07E-12	6.07E-12	6.07E-12	6.07E-12	6.07E-12	6.07E-12	6.07E-12
G3PStex	510.9628	346.88725	0	0	354.4769	1213.734483	432.99545	410.3653681	2.66E-12	1.59E-12	3.84E-12	3.72E-12	6.06E-12	1.29E-12	8.83E-13	4.02E-12	0	0	0	0	0	0	0	0	1.73E-09	1.73E-09	1.73E-09	1.73E-09	1.73E-09	1.73E-09	1.73E-09	1.73E-09
G3PT	3.91E-21	1.89E-21	9.42E-17	2.52E-20	6.14E-17	1.35E-11	9.55E-20	3.31E-23	5.66E-13	2.72E-13	1.03E-12	6.79E-13	1.06E-12	0.002530565	1.63E-13	6.59E-13	0	0	0	0	0	0	0	0	2.24E-10	2.24E-10	2.24E-10	2.24E-10	2.24E-10	2.24E-10	2.24E-10	2.24E-10
G5SADs	1.31E-20	7.98E-21	3.28E-16	8.49E-20	2.29E-16	1.08E-11	2.99E-19	5.70E-23	1.73E-12	8.73E-13	3.58E-12	2.15E-12	3.72E-12	7.76E-13	5.36E-13	1.86E-12	0	0.887714337	0	1.59930259	0.690525891	0.836946742	0	0	1.05E-11	1.05E-11	1.05E-11	1.05E-11	1.05E-11	1.05E-11	1.05E-11	1.05E-11
G5SD	8.04E-21	5.39E-21	2.21E-16	5.11E-20	1.47E-16	1.21E-11	1.78E-19	3.56E-23	1.02E-12	4.35E-13	1.84E-12	1.17E-12	1.77E-12	4.80E-13	2.96E-13	1.07E-12	0	0	0	0	0	0.836946742	0	0	8.50E-12	8.50E-12	8.50E-12	8.50E-12	8.50E-12	8.50E-12	8.50E-12	8.50E-12
G6PDA	737.33735	551.33575	1129.28505	1104.7196	1243.149	885.0093321	889.6881	1361.1805	0.003386274	0.003355545	0.003467516	0.003358522	0.003359441	0.002996492	0.003245252	0.003325937	0.8709714	0.522803701	0.724715568	0.626497272	0.709578748	1.026813924	0.783494351	0.773369399	1.06E-10	1.06E-10	1.06E-10	1.06E-10	1.06E-10	1.06E-10	1.06E-10	1.06E-10
G6PDH2r	4.55E-13	123.670964	5287.840095	3826.44112	0	874.96075	2902.93001	585.91505	0.00152222	0.001417916	0.001310734	0.003083104	0.001749532	0.001490232	0.001664541	0.001158192	3.04479814	5.146041455	4.852230925	3.737881145	5.165596433	5.295873509	3.701590572	4.489009484	420.4753598	420.4753598	420.4753598	420.4753598	420.4753598	420.4753598	420.4753598	420.4753598
G6PP	3.68E-21	1.64E-21	7.98E-17	2.20E-20	6.07E-17	7.01E-12	8.44E-20	8.85E-23	5.53E-13	2.41E-13	9.24E-13	6.72E-13	9.26E-13	2.35E-13	1.67E-13	5.35E-13	0	0.501557394	0	0	0	0	0	0	3.99E-12	3.99E-12	3.99E-12	3.99E-12	3.99E-12	3.99E-12	3.99E-12	3.99E-12
G6Pt6_2pp	103.97199	41.56532	84.421845	22.661885	16.90346	2.05E-11	156.55805	1.49E-22	9.50E-13	7.40E-13	2.28E-12	1.37E-04	4.70E-12	2.59E-13	4.28E-13	1.02E-12	0	0	0	0	0	0	0	0	4.56E-09	4.56E-09	4.56E-09	4.56E-09	4.56E-09	4.56E-09	4.56E-09	4.56E-09
G6Ptex	103.97199	41.56532	84.421845	22.661885	16.90346	2.91E-11	156.55805	0	9.50E-13	7.40E-13	2.28E-12	1.37E-04	4.70E-12	2.59E-13	4.28E-13	1.02E-12	0	0	0	0	0	0	0	0	4.56E-09	4.56E-09	4.56E-09	4.56E-09	4.56E-09	4.56E-09	4.56E-09	4.56E-09
GAL1PPpp	5.44E-18	5.93E-18	4.85E-14	6.94E-17	2.20E-14	8.58E-10	1.01E-15	5.71E-20	1.15E-05	3.07E-12	5.47E-12	2.52E-12	3.89E-12	1.40E-12	1.34E-12	3.14E-12	0	0	0	0	0	0	0	0	6.85E-10	6.85E-10	6.85E-10	6.85E-10	6.85E-10	6.85E-10	6.85E-10	6.85E-10
GAL1Ptex	-978.8805903	-474.4071828	0	0	0	-1.75E-10	-1033.5454	-726.8228691	1.15E-05	2.34E-12	3.06E-12	8.78E-13	9.41E-13	8.16E-13	9.30E-13	1.30E-12	0	0	0	0	0	0	0	0	4.26E-10	4.26E-10	4.26E-10	4.26E-10	4.26E-10	4.26E-10	4.26E-10	4.26E-10
GALBDtex	3.03E-06	0	0	0	0	0.136918208	-2.91E-11	0	2.00E-04	1.25E-04	5.08E-04	2.52E-04	3.02E-04	4.68E-04	2.30E-04	4.29E-04	0	0	0	0	0	0	0	0	0.015154894	0.015154894	0.015154894	0.015154894	0.015154894	0.015154894	0.015154894	0.015154894
GALCTD	29.5483325	14.97788	22.6682925	12.36656625	13.42985	37.85925002	28.9269785	50.089785	1.06E-05	3.05E-12	8.18E-12	5.68E-12	7.38E-12	1.50E-12	4.43E-10	2.49E-12	0	0	0	0	0	0	0	0	141.1588915	141.1588915	141.1588915	141.1588915	141.1588915	141.1588915	141.1588915	141.1588915
GALCTLO	2.63E-20	1.42E-20	3.68E-15	1.75E-19	9.28E-16	3.78E-11	3.49E-19	9.81E-23	9.21E-05	4.55E-12	2.09E-05	1.36E-11	2.84E-11	7.28E-12	3.58E-05	6.79E-10	0	0	0	0	0	0	0	0	56.03841186	56.03841186	56.03841186	56.03841186	56.03841186	56.03841186	56.03841186	56.03841186
GALCTND	5.03E-18	6.01E-20	1.42E-15	1.07E-18	2.93E-15	2.58E-11	2.43E-18	8.44E-23	2.00E-12	7.16E-13	2.94E-12	2.07E-12	3.20E-12	4.68E-13	6.72E-13	1.33E-12	0	0	0	0	0	0	0	0	9.19E-12	9.19E-12	9.19E-12	9.19E-12	9.19E-12	9.19E-12	9.19E-12	9.19E-12
GALCTNLt2pp	2.63E-20	1.42E-20	3.68E-15	1.75E-19	9.28E-16	3.78E-11	3.49E-19	9.81E-23	9.21E-05	4.55E-12	2.09E-05	1.36E-11	2.84E-11	7.28E-12	3.58E-05	6.79E-10	0	0	0	0	0	0	0	0	56.03841186	56.03841186	56.03841186	56.03841186	56.03841186	56.03841186	56.03841186	56.03841186
GALCTNLtex	0	0	0	0	0	2.91E-11	-2.91E-11	0	9.21E-05	4.55E-12	2.09E-05	1.36E-11	2.84E-11	7.28E-12	3.58E-05	6.79E-10	0	0	0	0	0	0	0	0	56.03841186	56.03841186	56.03841186	56.03841186	56.03841186	56.03841186	56.03841186	56.03841186
GALCTNt2pp	5.03E-18	6.01E-20	1.42E-15	1.07E-18	2.93E-15	2.58E-11	2.43E-18	8.44E-23	2.00E-12	7.16E-13	2.94E-12	2.07E-12	3.20E-12	4.68E-13	6.72E-13	1.33E-12	0	0	0	0	0	0	0	0	9.19E-12	9.19E-12	9.19E-12	9.19E-12	9.19E-12	9.19E-12	9.19E-12	9.19E-12
GALCTNtex	0	0	0	0	0	0	-2.91E-11	0	2.00E-12	7.16E-13	2.94E-12	2.07E-12	3.20E-12	4.68E-13	6.72E-13	1.33E-12	0	0	0	0	0	0	0	0	9.21E-12	9.21E-12	9.21E-12	9.21E-12	9.21E-12	9.21E-12	9.21E-12	9.21E-12
GALCTt2rpp	29.5483325	14.97788	22.6682925	12.36656625	13.42985	37.85925002	28.9269785	50.089785	1.06E-05	3.05E-12	8.18E-12	5.68E-12	7.38E-12	1.50E-12	4.43E-10	2.49E-12	0	0	0	0	0	0	0	0	141.1588915	141.1588915	141.1588915	141.1588915	141.1588915	141.1588915	141.1588915	141.1588915
GALCTtex	29.5483325	14.97788	22.6682925	12.36656625	13.42985	37.85925002	28.9269785	50.089785	1.06E-05	3.05E-12	8.18E-12	5.68E-12	7.38E-12	1.50E-12	4.43E-10	2.49E-12	0	0	0	0	0	0	0	0	141.1588915	141.1588915	141.1588915	141.1588915	141.1588915	141.1588915	141.1588915	141.1588915
GALKr	0	0	0	0	1.82E-12	-1.09E-11	-9.09E-13	-1.82E-12	1.25E-12	6.11E-13	2.50E-12	3.14E-12	2.92E-12	4.18E-13	4.49E-13	1.22E-12	0	0	24.24183369	0	0	0	0	0	-2.16E-12	-2.16E-12	-2.16E-12	-2.16E-12	-2.16E-12	-2.16E-12	-2.16E-12	-2.16E-12
GALM2pp	3.03E-06	2.04E-17	1.64E-13	8.50E-17	2.77E-14	0.136918208	1.41E-15	6.91E-20	2.00E-04	1.25E-04	5.08E-04	2.52E-04	3.02E-04	4.68E-04	2.30E-04	4.29E-04	0	0	0	0	0	0	0	0	0.015154894	0.015154894	0.015154894	0.015154894	0.015154894	0.015154894	0.015154894	0.015154894
GALS3	5.84E-20	4.56E-21	1.32E-16	8.24E-20	1.00E-15	3.00E-12	1.80E-19	1.22E-23	2.53E-13	1.36E-13	5.02E-13	7.39E-13	6.57E-13	8.52E-14	9.45E-14	2.54E-13	0	0	0	0	0	0	0	0	1.76E-12	1.76E-12	1.76E-12	1.76E-12	1.76E-12	1.76E-12	1.76E-12	1.76E-12
GALT1	4.87E-21	2.27E-21	1.26E-16	3.68E-20	7.27E-17	1.92E-11	1.07E-19	4.67E-23	3.23E-12	8.12E-13	3.94E-12	1.85E-12	3.44E-12	1.57E-12	7.76E-13	2.18E-12	0	0.511466208	0	0	0	-4.03E-13	0	0	9.13E-12	9.13E-12	9.13E-12	9.13E-12	9.13E-12	9.13E-12	9.13E-12	9.13E-12
GALTptspp	2.65E-20	1.41E-20	4.21E-15	1.77E-19	1.02E-15	2.61E-11	3.51E-19	9.86E-23	1.14E-12	3.87E-13	2.07E-12	1.12E-12	1.90E-12	2.69E-13	3.70E-13	1.05E-12	0	0	0	0	0	0	0	0	3.08E-12	3.08E-12	3.08E-12	3.08E-12	3.08E-12	3.08E-12	3.08E-12	3.08E-12
GALTtex	0	0	0	0	0	0	-2.91E-11	0	1.14E-12	3.87E-13	2.07E-12	1.12E-12	1.90E-12	2.69E-13	3.70E-13	1.05E-12	0	0	0	0	0	0	0	0	3.07E-12	3.07E-12	3.07E-12	3.07E-12	3.07E-12	3.07E-12	3.07E-12	3.07E-12
GALURt2rpp	40.1626	24.35289	47.83202	33.71404	50.274675	52.44858495	45.69493	77.44419	1.02E-04	5.30E-05	5.35E-05	1.96E-09	7.23E-10	2.38E-12	1.15E-04	1.92E-05	0	0	0	0	0	0	0	0	85.62365639	85.62365639	85.62365639	85.62365639	85.62365639	85.62365639	85.62365639	85.62365639
GALURtex	40.1626	24.35289	47.83202	33.71404	50.274675	52.44858495	45.69493	77.44419	1.02E-04	5.30E-05	5.35E-05	1.96E-09	7.23E-10	2.38E-12	1.15E-04	1.92E-05	0	0	0	0	0	0	0	0	85.62365639	85.62365639	85.62365639	85.62365639	85.62365639	85.62365639	85.62365639	85.62365639
GALUi	4.47E-21	4.00E-21	4.56E-16	2.89E-20	2.98E-16	7.60E-11	1.64E-19	3.13E-22	1.51E-11	4.14E-12	1.95E-11	9.71E-12	1.76E-11	7.47E-12	3.77E-12	1.05E-11	3.347354595	3.989040973	3.703676131	0.932730279	0.310061083	1.828146634	1.557624925	0.918137855	3.60E-11	3.60E-11	3.60E-11	3.60E-11	3.60E-11	3.60E-11	3.60E-11	3.60E-11
GALabcpp	3.67E-21	1.43E-21	6.12E-17	1.95E-20	5.93E-17	2.30E-12	6.98E-20	7.04E-24	2.69E-13	1.23E-13	5.46E-13	4.61E-13	5.06E-13	9.78E-14	8.84E-14	2.73E-13	0	0	18.08489314	0	0	0	0	0	1.52E-12	1.52E-12	1.52E-12	1.52E-12	1.52E-12	1.52E-12	1.52E-12	1.52E-12
GALt2pp	3.42E-20	4.20E-21	2.47E-16	1.02E-19	7.28E-16	3.92E-12	1.91E-19	1.28E-23	4.87E-13	2.29E-13	9.84E-13	1.32E-12	1.14E-12	1.55E-13	1.78E-13	4.60E-13	0	0	6.156940551	0	0	0	0	0	3.06E-12	3.06E-12	3.06E-12	3.06E-12	3.06E-12	3.06E-12	3.06E-12	3.06E-12
GALtex	-3.03E-06	-268.214053	-642.9223333	-1359.858978	-1182.336224	-0.136918224	-742.8668721	-1399.556954	-2.11E-04	-3.21E-04	-5.08E-04	-5.53E-04	-5.16E-04	-6.18E-04	-2.57E-04	-4.93E-04	0	0	24.24183369	0	0	0	0	0	-0.0151549	-0.0151549	-0.0151549	-0.0151549	-0.0151549	-0.0151549	-0.0151549	-0.0151549
GAM6Pt6_2pp	103.97199	41.56532	84.421845	22.661885	16.90346	2.02E-11	156.55805	7.13E-23	2.91E-13	1.96E-13	6.50E-13	6.72E-13	8.78E-13	1.29E-13	1.11E-13	3.59E-13	0	0	0	0	0	0	0	0	5.875192076	5.875192076	5.875192076	5.875192076	5.875192076	5.875192076	5.875192076	5.875192076
GAMAN6Ptex	103.97199	41.56532	84.421845	22.661885	16.90346	0	156.55805	0	2.91E-13	1.96E-13	6.50E-13	6.72E-13	8.78E-13	1.29E-13	1.11E-13	3.59E-13	0	0	0	0	0	0	0	0	5.875192076	5.875192076	5.875192076	5.875192076	5.875192076	5.875192076	5.875192076	5.875192076
GAMptspp	3.81E-20	6.65E-21	7.74E-15	2.57E-19	1.40E-15	4.10E-11	3.65E-19	1.37E-22	2.66E-13	1.23E-13	5.05E-13	3.54E-13	5.34E-13	1.10E-13	9.28E-14	2.99E-13	0	0	0	0	0	0	0	0	3.20E-12	3.20E-12	3.20E-12	3.20E-12	3.20E-12	3.20E-12	3.20E-12	3.20E-12
GAMtex	0	0	0	0	0	2.91E-11	-2.91E-11	0	2.66E-13	1.23E-13	5.05E-13	3.54E-13	5.34E-13	1.10E-13	9.28E-14	2.99E-13	0	0	0	0	0	0	0	0	3.30E-12	3.30E-12	3.30E-12	3.30E-12	3.30E-12	3.30E-12	3.30E-12	3.30E-12
GAPD	11359.749	17956.335	33835.21936	39951.64	34067.395	39172.024	16264.68302	29083.77362	0.005013748	0.006456959	0.006286024	0.007326851	0.006887159	0.00711809	0.005940469	0.0051879	-3.156345042	203.5086151	31.53766779	40.33847369	58.1732773	43.29909213	-5.168524635	-6.213172159	1000	1000	1000	1000	1000	1000	1000	1000
GARFT	0	0	0	0	0	3.64E-12	0	-7.28E-12	2.05E-14	-1.29E-13	-4.42E-13	-3.29E-13	-1.41E-12	-1.75E-13	3.42E-14	-3.82E-13	0.196012633	-4.296733839	0.206304856	-5.356029731	-4.916040673	-2.402208334	0.343143773	0.105981235	3.52E-12	3.52E-12	3.52E-12	3.52E-12	3.52E-12	3.52E-12	3.52E-12	3.52E-12
GART	4.40E-21	2.37E-21	8.13E-17	2.61E-20	6.73E-17	6.02E-12	1.12E-19	1.72E-23	8.40E-13	3.32E-13	1.58E-12	1.06E-12	2.35E-12	3.82E-13	2.34E-13	9.31E-13	0	6.242861433	0	5.505554595	6.785829624	4.07997259	0	0	3.09E-12	3.09E-12	3.09E-12	3.09E-12	3.09E-12	3.09E-12	3.09E-12	3.09E-12
GBBTNtex	0	0	0	0	0	0	0	0	2.78E-17	-6.94E-18	-1.39E-17	-2.08E-17	-1.39E-17	6.94E-18	6.94E-18	-2.08E-17	0	0	0	0	0	0	0	0	0	0	0	0	0	0	0	0
GCALDD	1.00474896	0.915553243	1.219315536	1.590570688	1.324145299	1.703722323	1.40001386	1.596424611	6.33E-13	3.13E-13	1.35E-12	7.91E-13	1.31E-12	2.98E-13	1.93E-13	7.34E-13	0	0	0	0	0	0	0	0	0.070723037	0.070723037	0.070723037	0.070723037	0.070723037	0.070723037	0.070723037	0.070723037
GDMANE	0	0	0	0	0	0	0	0	0	0	0	0	0	0	0	0	0	0	0	0	0	0	0	0	0	0	0	0	0	0	0	0
GDPDPK	6.14E-21	2.73E-21	1.33E-16	3.67E-20	1.01E-16	9.74E-12	1.41E-19	2.34E-23	6.18E-13	2.77E-13	1.14E-12	9.29E-13	1.42E-12	2.98E-13	2.07E-13	5.99E-13	0	1.515544073	1.058153811	2.019717221	2.204184619	1.685973588	0	1.671382667	6.42E-12	6.42E-12	6.42E-12	6.42E-12	6.42E-12	6.42E-12	6.42E-12	6.42E-12
GDPMNH	8.24E-21	3.66E-21	1.78E-16	4.92E-20	1.36E-16	1.27E-11	1.89E-19	3.14E-23	1.09E-12	4.57E-13	1.83E-12	1.36E-12	1.99E-12	4.47E-13	3.34E-13	1.05E-12	0.022190399	0.016537378	0.017166518	0.018098109	0.02701822	0.012685617	0.03480359	0	8.65E-12	8.65E-12	8.65E-12	8.65E-12	8.65E-12	8.65E-12	8.65E-12	8.65E-12
GDPMNP	5.09E-21	2.26E-21	1.10E-16	3.04E-20	8.39E-17	7.59E-12	1.17E-19	1.94E-23	6.91E-13	2.91E-13	1.17E-12	8.67E-13	1.12E-12	2.84E-13	2.09E-13	6.62E-13	0.007107441	0	0	0.014393798	0.006218561	0	0	0.027237627	4.49E-12	4.49E-12	4.49E-12	4.49E-12	4.49E-12	4.49E-12	4.49E-12	4.49E-12
GDPTPDP	6.14E-21	2.73E-21	1.33E-16	3.67E-20	1.01E-16	9.74E-12	1.41E-19	2.34E-23	6.01E-13	2.67E-13	1.09E-12	8.69E-13	1.32E-12	2.83E-13	2.01E-13	5.77E-13	0	1.515544073	0	2.019717221	2.204184619	1.685973588	0	1.671382667	6.42E-12	6.42E-12	6.42E-12	6.42E-12	6.42E-12	6.42E-12	6.42E-12	6.42E-12
GDPtex	-382.2267531	-47.30859167	0	0	0	-6.40E-10	-465.09445	0	-1.14E-12	-5.40E-13	-2.10E-12	-1.27E-12	-2.24E-12	-4.36E-13	-3.22E-13	-1.29E-12	0	0	0	0	0	0	0	0	-2.98E-10	-2.98E-10	-2.98E-10	-2.98E-10	-2.98E-10	-2.98E-10	-2.98E-10	-2.98E-10
GF6PTA	6.37E-21	2.01E-21	8.21E-17	4.18E-20	8.27E-17	9.72E-12	1.66E-19	2.37E-23	6.85E-13	3.04E-13	1.08E-12	8.79E-13	1.08E-12	2.77E-13	2.30E-13	6.41E-13	0.8709714	1.830962652	0.724715568	0.626497272	0.791456257	1.026813924	0.783494351	0.773369399	3.28E-12	3.28E-12	3.28E-12	3.28E-12	3.28E-12	3.28E-12	3.28E-12	3.28E-12
GGGABADr	0	0	0	0	0	1.14E-11	0	0	8.64E-13	4.19E-13	1.66E-12	1.31E-12	1.76E-12	3.74E-13	2.85E-13	9.29E-13	0	0.538134651	0.291207568	0.57130543	0.848732785	0.367298793	0.293427775	0.211776881	9.21E-12	9.21E-12	9.21E-12	9.21E-12	9.21E-12	9.21E-12	9.21E-12	9.21E-12
GGGABAH	1.01E-20	3.09E-21	2.28E-16	6.54E-20	1.81E-16	1.38E-11	1.45E-19	3.68E-23	8.64E-13	4.19E-13	1.66E-12	1.31E-12	1.76E-12	3.74E-13	2.85E-13	9.29E-13	0	0.538134651	0.291207568	0.57130543	0.848732785	0.367298793	0.293427775	0.211776881	9.17E-12	9.17E-12	9.17E-12	9.17E-12	9.17E-12	9.17E-12	9.17E-12	9.17E-12
GGPTRCO	1.01E-20	3.10E-21	2.28E-16	6.67E-20	1.87E-16	1.15E-11	1.47E-19	3.69E-23	8.64E-13	4.19E-13	1.66E-12	1.31E-12	1.76E-12	3.74E-13	2.85E-13	9.29E-13	0	0.538134651	0.291207568	0.57130543	0.848732785	0.367298793	0.293427775	0.211776881	9.13E-12	9.13E-12	9.13E-12	9.13E-12	9.13E-12	9.13E-12	9.13E-12	9.13E-12
GGPTRCS	1.01E-20	3.10E-21	2.28E-16	6.67E-20	1.87E-16	1.15E-11	1.47E-19	3.69E-23	8.64E-13	4.19E-13	1.66E-12	1.31E-12	1.76E-12	3.74E-13	2.85E-13	9.29E-13	0	0.538134651	0.291207568	0.57130543	0.848732785	0.367298793	0.293427775	0.211776881	9.13E-12	9.13E-12	9.13E-12	9.13E-12	9.13E-12	9.13E-12	9.13E-12	9.13E-12
GHBDHx	0	0	0	0	0	0	0	0	-1.02E-20	-1.05E-18	-2.80E-17	-2.71E-19	-7.96E-20	-4.07E-20	3.93E-19	9.49E-20	0	0	0	0	0	0	0	0	0	0	0	0	0	0	0	0
GHMT2r	39.96768211	36.41958581	48.50287749	63.27095239	52.67287697	67.77198575	55.69083533	63.50381428	9.31E-12	9.60E-05	2.01E-04	7.34E-04	3.12E-04	4.06E-12	8.11E-12	8.54E-12	3.05179811	4.754975259	5.030635654	9.151215	12.36889529	7.339223541	4.958812457	6.226566687	0.047148692	0.047148692	0.047148692	0.047148692	0.047148692	0.047148692	0.047148692	0.047148692
GK1	366.028995	333.5350885	444.1953739	579.4432373	482.3847468	620.6642597	510.0235842	581.5758155	7.13E-12	3.15E-12	2.09E-11	9.23E-12	2.14E-11	5.14E-12	2.07E-12	6.22E-12	0.577337105	2.963465417	1.820723488	2.268068	3.817053406	2.636067288	2.138048497	3.27790004	25.76432834	25.76432834	25.76432834	25.76432834	25.76432834	25.76432834	25.76432834	25.76432834
GLBRAN2	6.82E-06	3.58E-06	6.75E-04	3.32E-05	4.52E-04	0.306699968	4.02E-05	5.34E-07	0.002107672	0.001875936	0.001698581	0.00183375	0.00170883	0.002124947	0.002229556	0.001934262	14.04437045	5.03464991	3.009775652	5.184367608	5.712786576	5.234897139	6.399745729	7.019863864	0.034730573	0.034730573	0.034730573	0.034730573	0.034730573	0.034730573	0.034730573	0.034730573
GLCATr	0	0	0	0	0	0	0	0	5.80E-18	7.78E-18	-1.36E-19	2.71E-20	-5.42E-20	0	1.63E-19	-1.08E-18	0	0	0	0	0	0	0	0	0	0	0	0	0	0	0	0
GLCDpp	1398.58215	2.68E-20	6.76E-15	2.62E-17	3830.1909	5.62E-11	1290.20975	2459.47535	4.29E-04	3.80E-04	3.49E-04	4.63E-04	3.81E-04	3.17E-04	2.62E-04	5.52E-04	0	0	0	0	128.3777912	0	0	0	2.09E-09	2.09E-09	2.09E-09	2.09E-09	2.09E-09	2.09E-09	2.09E-09	2.09E-09
GLCNt2rpp	-370.8279	-534.28375	-306.749475	1.40E-11	740.406482	-352.3160994	-408.2576	-61.89935	0.001437766	0.001177299	0.001244421	0.001654204	0.001245756	0.001257277	0.001510409	0.00138506	0	0	0	121.8808741	25.23317231	0	0	0	839.676934	839.676934	839.676934	839.676934	839.676934	839.676934	839.676934	839.676934
GLCNtex	-1769.41005	-534.28375	-306.749475	0	-3089.784418	-352.3160994	-1698.46735	-2521.3747	0.001008659	7.97E-04	8.95E-04	0.001191096	8.65E-04	9.41E-04	0.001248121	8.33E-04	0	0	0	121.8808741	-103.1446189	0	0	0	839.676934	839.676934	839.676934	839.676934	839.676934	839.676934	839.676934	839.676934
GLCP	6.44E-17	4.71E-16	2.10E-13	1.78E-16	7.52E-14	2.78E-08	1.72E-14	1.28E-19	2.71E-04	2.47E-04	3.52E-04	4.90E-04	4.06E-04	6.45E-04	5.12E-04	1.20E-04	3.134034406	2.435455696	2.571139792	3.18967479	3.18513999	3.11719524	5.167099983	2.930582344	1.62E-08	1.62E-08	1.62E-08	1.62E-08	1.62E-08	1.62E-08	1.62E-08	1.62E-08
GLCP2	6.44E-17	4.71E-16	2.10E-13	1.78E-16	7.52E-14	2.80E-08	1.72E-14	1.28E-19	7.55E-12	4.52E-12	2.03E-05	1.43E-04	1.41E-04	1.16E-04	6.97E-12	3.10E-05	2.343057601	2.435455696	2.365224424	1.937647762	3.1304992	2.753755822	1.513249156	2.930582344	1.63E-08	1.63E-08	1.63E-08	1.63E-08	1.63E-08	1.63E-08	1.63E-08	1.63E-08
GLCRAL	59.096665	29.95576	45.336585	24.7331325	26.8597	75.7185	57.853957	100.17957	1.06E-05	5.85E-12	1.57E-11	1.12E-11	1.47E-11	2.87E-12	4.84E-10	4.89E-12	0	0	0	0	0	0	0	0	282.317783	282.317783	282.317783	282.317783	282.317783	282.317783	282.317783	282.317783
GLCRD	29.5483325	14.97788	22.6682925	12.36656625	13.42985	37.85924998	28.9269785	50.089785	6.56E-11	2.80E-12	7.54E-12	5.56E-12	7.35E-12	1.37E-12	4.10E-11	2.40E-12	0	0	0	0	0	0	0	0	141.1588915	141.1588915	141.1588915	141.1588915	141.1588915	141.1588915	141.1588915	141.1588915
GLCRt2rpp	29.5483325	14.97788	22.6682925	12.36656625	13.42985	37.85924998	28.9269785	50.089785	6.56E-11	2.80E-12	7.54E-12	5.56E-12	7.35E-12	1.37E-12	4.10E-11	2.40E-12	0	0	0	0	0	0	0	0	141.1588915	141.1588915	141.1588915	141.1588915	141.1588915	141.1588915	141.1588915	141.1588915
GLCRtex	29.5483325	14.97788	22.6682925	12.36656625	13.42985	37.85924998	28.9269785	50.089785	6.56E-11	2.80E-12	7.54E-12	5.56E-12	7.35E-12	1.37E-12	4.10E-11	2.40E-12	0	0	0	0	0	0	0	0	141.1588915	141.1588915	141.1588915	141.1588915	141.1588915	141.1588915	141.1588915	141.1588915
GLCS1	2.62E-17	2.33E-17	3.17E-13	2.89E-16	5.17E-14	5.58E-08	1.20E-14	2.57E-19	2.71E-04	2.47E-04	3.72E-04	6.33E-04	5.47E-04	7.61E-04	5.12E-04	1.51E-04	5.477092007	4.870911392	4.936364216	5.127322552	6.31563919	5.870951062	6.680349139	5.861164688	3.25E-08	3.25E-08	3.25E-08	3.25E-08	3.25E-08	3.25E-08	3.25E-08	3.25E-08
GLCTR1	4.87E-21	2.27E-21	1.26E-16	3.68E-20	7.27E-17	1.92E-11	1.07E-19	4.67E-23	3.23E-12	8.12E-13	3.94E-12	1.85E-12	3.44E-12	1.57E-12	7.76E-13	2.18E-12	0	0.511466208	0	0	0	-4.03E-13	0	0	9.13E-12	9.13E-12	9.13E-12	9.13E-12	9.13E-12	9.13E-12	9.13E-12	9.13E-12
GLCTR2	4.87E-21	2.27E-21	1.26E-16	3.68E-20	7.27E-17	1.92E-11	1.07E-19	4.67E-23	3.23E-12	8.12E-13	3.94E-12	1.85E-12	3.44E-12	1.57E-12	7.76E-13	2.18E-12	0	0.511466208	0	0	0	-4.03E-13	0	0	9.13E-12	9.13E-12	9.13E-12	9.13E-12	9.13E-12	9.13E-12	9.13E-12	9.13E-12
GLCTR3	4.87E-21	2.27E-21	1.26E-16	3.68E-20	7.27E-17	1.92E-11	1.07E-19	4.67E-23	3.23E-12	8.12E-13	3.94E-12	1.85E-12	3.44E-12	1.57E-12	7.76E-13	2.18E-12	0	0.511466208	0	0	0	-4.03E-13	0	0	9.13E-12	9.13E-12	9.13E-12	9.13E-12	9.13E-12	9.13E-12	9.13E-12	9.13E-12
GLCUR1Ptex	-978.8805903	-474.4071828	0	5.749048477	49.71160653	-1.75E-10	-1033.5454	-718.114052	1.70E-12	9.64E-13	3.69E-12	2.00E-12	3.26E-12	7.65E-13	3.07E-13	1.48E-12	0	0	0	0	0	0	0	0	4.94E-10	4.94E-10	4.94E-10	4.94E-10	4.94E-10	4.94E-10	4.94E-10	4.94E-10
GLCURt2rpp	251.20185	200.6986	527.41983	319.4793	433.6236	286.6422661	267.57602	325.2200886	1.48E-04	7.49E-05	1.80E-04	1.41E-04	1.23E-04	1.05E-04	1.39E-04	1.02E-04	0	0	0	0	0	0	0	0	72.20985716	72.20985716	72.20985716	72.20985716	72.20985716	72.20985716	72.20985716	72.20985716
GLCURtex	251.20185	200.6986	527.41983	313.7302515	383.9119935	286.6422661	267.57602	310.7053935	1.48E-04	7.49E-05	1.80E-04	1.41E-04	1.23E-04	1.05E-04	1.39E-04	1.02E-04	0	0	0	0	0	0	0	0	72.20985716	72.20985716	72.20985716	72.20985716	72.20985716	72.20985716	72.20985716	72.20985716
GLCabcpp	3.67E-21	1.43E-21	6.12E-17	1.95E-20	5.92E-17	3.22E-12	6.98E-20	1.22E-23	3.01E-13	1.42E-13	5.70E-13	4.78E-13	5.37E-13	1.09E-13	9.65E-14	2.98E-13	0	0	0	0	0.671324266	0	0	0	1.76E-12	1.76E-12	1.76E-12	1.76E-12	1.76E-12	1.76E-12	1.76E-12	1.76E-12
GLCptspp	1.30E-17	1423.539236	3277.363016	5518.1313	1067.370193	4.24E-11	1800.420743	3059.527543	1.08E-12	3.08E-13	1.78E-12	1.01E-12	1.74E-12	2.62E-13	3.52E-13	8.97E-13	0	0	0	0	20.80285356	0	0	0	3.17E-12	3.17E-12	3.17E-12	3.17E-12	3.17E-12	3.17E-12	3.17E-12	3.17E-12
GLCt2pp	3.42E-20	4.20E-21	2.47E-16	1.02E-19	7.19E-16	6.61E-12	1.91E-19	5.52E-23	6.08E-13	3.07E-13	1.09E-12	1.48E-12	1.39E-12	1.87E-13	2.16E-13	5.41E-13	0	0	0	0	0.874155914	0	0	0	3.95E-12	3.95E-12	3.95E-12	3.95E-12	3.95E-12	3.95E-12	3.95E-12	3.95E-12
GLCtex	444.4515789	65.31958506	122.8415597	-160.5389741	-96.81251981	-0.21847321	-55.05397971	-233.8902457	-0.003160616	-0.003082463	-0.001527715	-5.12E-04	-7.65E-04	-0.004161112	-0.00214893	-0.003533922	-16.85471516	-12.77161018	-9.78612029	-0.478368388	148.7639684	-11.89963317	-8.908999222	-12.85443991	-0.024287555	-0.024287555	-0.024287555	-0.024287555	-0.024287555	-0.024287555	-0.024287555	-0.024287555
GLCtexi	444.4515789	65.31958506	122.8415597	1.44E-15	6.79E-13	0.218473167	3.80E-14	8.27E-19	0.003589723	0.003267099	0.001558898	2.47E-09	4.57E-04	0.004328201	0.002384704	0.004021189	16.85471516	12.77161018	9.78612029	0.478368388	1.962156575	11.89963317	8.908999222	12.85443991	0.024287542	0.024287542	0.024287542	0.024287542	0.024287542	0.024287542	0.024287542	0.024287542
GLDBRAN2	6.82E-06	3.58E-06	6.75E-04	3.32E-05	4.52E-04	0.30669994	4.02E-05	5.34E-07	0.002107672	0.001875936	0.001678255	0.00169105	0.001567847	0.002008579	0.002229556	0.001903265	11.70131285	2.599194214	0.644551228	3.246719846	2.582287376	2.481141317	4.886496573	4.08928152	0.034730557	0.034730557	0.034730557	0.034730557	0.034730557	0.034730557	0.034730557	0.034730557
GLGC	2.62E-17	2.33E-17	3.17E-13	2.89E-16	5.17E-14	5.58E-08	1.20E-14	2.57E-19	2.71E-04	2.47E-04	3.72E-04	6.33E-04	5.47E-04	7.61E-04	5.12E-04	1.51E-04	5.477092007	4.870911392	4.936364216	5.127322552	6.31563919	5.870951062	6.680349139	5.861164688	3.25E-08	3.25E-08	3.25E-08	3.25E-08	3.25E-08	3.25E-08	3.25E-08	3.25E-08
GLNS	7.13E-21	3.83E-21	2.07E-15	3.93E-20	1.92E-16	9.68E-12	1.17E-19	2.75E-23	1.74E-11	0.001521587	0.003806565	0.003359257	0.004358883	8.13E-04	2.45E-04	1.45E-11	1.721238992	22.37528583	16.12077521	23.74725552	29.93913979	16.25432916	9.875993558	2.821056489	27.89056517	27.89056517	27.89056517	27.89056517	27.89056517	27.89056517	27.89056517	27.89056517
GLNTRS	0	0	0	0	0	0	0	0	0	0	0	0	0	0	0	0	0	0	0	0	0	0	0	0	0	0	0	0	0	0	0	0
GLNabcpp	396.236044	361.060533	480.8532115	627.262592	522.1942153	671.8854362	552.113986	629.571164	9.06E-13	4.97E-13	2.70E-12	1.39E-12	2.43E-12	6.38E-13	2.90E-13	1.30E-12	0	0	0	0	0	0	0	0	1.51E-10	1.51E-10	1.51E-10	1.51E-10	1.51E-10	1.51E-10	1.51E-10	1.51E-10
GLNtex	396.236044	361.060533	647.3153115	627.262592	525.5501836	671.8854362	552.113986	629.571164	6.51E-12	3.93E-12	1.31E-04	7.43E-12	1.61E-11	3.18E-12	1.80E-12	8.15E-12	0	0	0	0	0	0	0	0	3.54E-10	3.54E-10	3.54E-10	3.54E-10	3.54E-10	3.54E-10	3.54E-10	3.54E-10
GLTPD	0	0	3.64E-12	0	0	2.91E-11	-7.28E-12	0	1.14E-12	3.87E-13	2.07E-12	1.12E-12	1.90E-12	2.69E-13	3.70E-13	1.05E-12	0	0	0	0	0	0	0	0	3.30E-12	3.30E-12	3.30E-12	3.30E-12	3.30E-12	3.30E-12	3.30E-12	3.30E-12
GLU5K	8.04E-21	5.39E-21	2.21E-16	5.11E-20	1.47E-16	1.21E-11	1.78E-19	3.56E-23	1.02E-12	4.35E-13	1.84E-12	1.17E-12	1.77E-12	4.80E-13	2.96E-13	1.07E-12	0	0	0	0	0	0.836946742	0	0	8.50E-12	8.50E-12	8.50E-12	8.50E-12	8.50E-12	8.50E-12	8.50E-12	8.50E-12
GLUABUTt7pp	2988.51115	419.1133	1475.14	2144.617	1735.1376	2533.4515	678.11335	1333.1895	8.48E-04	3.73E-04	7.94E-04	3.65E-04	3.90E-04	8.42E-04	6.55E-04	6.48E-04	7.474551518	0.420923204	1.501759177	1.184687111	1.477724392	1.352857858	0.58812442	0.523290763	243.5273146	243.5273146	243.5273146	243.5273146	243.5273146	243.5273146	243.5273146	243.5273146
GLUCYS	2.81E-21	1.25E-21	6.59E-17	1.68E-20	4.12E-17	3.50E-12	5.78E-20	1.30E-23	4.66E-13	1.80E-13	7.81E-13	5.93E-13	8.38E-13	1.77E-13	1.42E-13	4.16E-13	0	0.20684114	0	0	0	0	0	0	2.31E-12	2.31E-12	2.31E-12	2.31E-12	2.31E-12	2.31E-12	2.31E-12	2.31E-12
GLUDC	2180.90615	419.1133	5.71E-15	1203.018723	2.82E-15	574.2425	3.18E-19	352.321	3.81E-13	2.91E-13	8.68E-13	6.61E-13	1.39E-12	2.52E-13	1.09E-13	4.65E-13	11.83837009	0.846724538	5.031357719	2.404695842	2.018205326	3.025235591	1.136140513	1.532132142	7.17E-12	7.17E-12	7.17E-12	7.17E-12	7.17E-12	7.17E-12	7.17E-12	7.17E-12
GLUDy	1.964645178	5585.576792	-7751.604098	-5299.56273	-3242.526431	-4892.732233	324.3316573	-5699.437572	-0.001428273	-8.93E-04	-1.64E-05	-4.64E-04	-3.77E-04	-0.001277923	-0.001159028	-0.001630377	-8.759319813	-53.06334047	-15.4793076	-29.88992316	-25.03220575	-29.32827277	-17.66351275	-19.49979218	-966.7458677	-966.7458677	-966.7458677	-966.7458677	-966.7458677	-966.7458677	-966.7458677	-966.7458677
GLUN	7.63E-21	2.86E-21	8.31E-17	5.01E-20	8.87E-17	9.71E-12	3.04E-19	2.87E-23	9.40E-13	3.71E-13	1.72E-12	1.27E-12	1.75E-12	3.72E-13	2.67E-13	9.62E-13	0	0.007966428	0	2.503805524	0	1.771917353	0	0	3.11E-12	3.11E-12	3.11E-12	3.11E-12	3.11E-12	3.11E-12	3.11E-12	3.11E-12
GLUNpp	2.77E-18	6.30E-19	166.4621	1.08E-16	3.35596826	2.08E-09	2.28E-16	3.97E-20	5.60E-12	3.44E-12	1.31E-04	6.04E-12	1.36E-11	2.54E-12	1.51E-12	6.85E-12	0	0	0	0	0	0	0	0	2.06E-10	2.06E-10	2.06E-10	2.06E-10	2.06E-10	2.06E-10	2.06E-10	2.06E-10
GLUPRT	1.71E-21	7.60E-22	4.14E-17	1.08E-20	3.77E-17	3.54E-12	4.09E-20	8.91E-24	8.60E-13	2.02E-13	1.13E-12	7.34E-13	9.32E-13	2.07E-13	2.68E-13	5.49E-13	0.196012633	1.946127594	0.206304856	0.149524864	1.869788951	1.677764256	0.343143773	0.105981235	2.79E-12	2.79E-12	2.79E-12	2.79E-12	2.79E-12	2.79E-12	2.79E-12	2.79E-12
GLUR	0	0	0	0	0	7.28E-12	0	0	-1.45E-12	-3.45E-13	-2.03E-12	-1.11E-12	-1.39E-12	-4.02E-13	-3.59E-13	-1.08E-12	-0.715109999	-1.29505105	-0.888601526	-0.595112863	-0.60600827	-0.804474627	-0.490921138	-0.564039832	-1.14E-13	-1.14E-13	-1.14E-13	-1.14E-13	-1.14E-13	-1.14E-13	-1.14E-13	-1.14E-13
GLUSy	7.63E-21	2.86E-21	8.33E-17	5.02E-20	8.91E-17	9.75E-12	3.04E-19	2.87E-23	4.18E-12	0.001521587	0.003806565	0.003359257	0.004358883	8.13E-04	2.45E-04	3.90E-12	0	0	12.36855	12.18632194	19.33350016	1.967360439	0	0	3.13E-12	3.13E-12	3.13E-12	3.13E-12	3.13E-12	3.13E-12	3.13E-12	3.13E-12
GLUTRR	5.358661122	4.88295063	6.503016192	8.483043669	7.06210826	9.086519057	7.466740585	8.514264593	2.30E-12	1.17E-12	4.45E-12	3.06E-12	4.88E-12	9.85E-13	7.63E-13	2.24E-12	0	0	0	0	0	0	0	0	0.37718953	0.37718953	0.37718953	0.37718953	0.37718953	0.37718953	0.37718953	0.37718953
GLUTRS	5.358661122	4.88295063	6.503016192	8.483043669	7.06210826	9.086519057	7.466740585	8.514264593	2.30E-12	1.17E-12	4.45E-12	3.06E-12	4.88E-12	9.85E-13	7.63E-13	2.24E-12	0	0	0	0	0	0	0	0	0.37718953	0.37718953	0.37718953	0.37718953	0.37718953	0.37718953	0.37718953	0.37718953
GLUabcpp	7.63E-21	2.88E-21	8.30E-17	5.01E-20	8.81E-17	9.74E-12	3.04E-19	2.86E-23	6.49E-13	2.52E-13	1.10E-12	7.48E-13	9.93E-13	2.61E-13	1.90E-13	6.35E-13	0	0	0	0	0	0	0	0	3.04E-12	3.04E-12	3.04E-12	3.04E-12	3.04E-12	3.04E-12	3.04E-12	3.04E-12
GLUt2rpp	275.9068	346.2868	733.24665	660.207	645.9882	391.15995	444.3427	303.02945	0.001146308	6.30E-04	0.001069786	5.57E-04	5.54E-04	0.001006716	0.001068389	0.001002651	-7.76154914	-0.440174447	-1.772202122	-1.464968634	-1.779295336	-1.602342515	-0.799474226	-0.813749789	487.0546293	487.0546293	487.0546293	487.0546293	487.0546293	487.0546293	487.0546293	487.0546293
GLUt4pp	231.9958	284.74885	553.60845	623.33385	592.93785	556.4276	269.38115	682.0837	4.02E-04	3.99E-04	5.40E-04	4.64E-04	3.58E-04	3.91E-04	5.16E-04	3.79E-04	0.286997622	0.226092383	0.270442945	0.280281523	0.301570944	0.249484657	0.211349806	0.290459026	325.5056529	325.5056529	325.5056529	325.5056529	325.5056529	325.5056529	325.5056529	325.5056529
GLUtex	3040.76445	816.6192	1947.0701	2811.7	2192.525632	2998.567137	893.86955	1663.7365	0.001574787	6.34E-04	0.00141797	6.46E-04	6.35E-04	0.001102131	0.001428143	0.001160027	0	0	0	0	0	0	0	0	789.1877278	789.1877278	789.1877278	789.1877278	789.1877278	789.1877278	789.1877278	789.1877278
GLXCL	5.29E-21	2.28E-21	7.20E-16	3.58E-20	1.84E-16	7.49E-12	7.58E-20	2.04E-23	5.17E-12	1.09E-12	1.94E-12	6.97E-13	1.79E-12	3.61E-13	4.56E-13	7.11E-05	0	0	0	0	0	0	0	0	7.54E-12	7.54E-12	7.54E-12	7.54E-12	7.54E-12	7.54E-12	7.54E-12	7.54E-12
GLYALDtex	1194.7388	1110.8705	1377.9043	709.65655	745.6968	3057.9215	1025.67435	2959.4995	-2.71E-05	1.38E-04	-2.47E-05	9.14E-05	4.83E-05	0.002154319	-1.23E-05	-5.42E-05	0	0	0	0	-0.404902152	0	0	0	91.55991254	91.55991254	91.55991254	91.55991254	91.55991254	91.55991254	91.55991254	91.55991254
GLYALDtpp	1194.7388	1110.8705	1377.9043	709.65655	745.6968	3057.9215	1025.67435	2959.4995	-2.71E-05	1.38E-04	-2.47E-05	9.14E-05	4.83E-05	0.002154319	-1.23E-05	-5.42E-05	0	0	0	0	-0.404902152	0	0	0	91.55991254	91.55991254	91.55991254	91.55991254	91.55991254	91.55991254	91.55991254	91.55991254
GLYAT	-813.0585	-502.4824	-959.8343	-787.3376	-867.87055	-951.8061	-1081.91445	-1017.01885	3.30E-13	3.42E-04	3.59E-05	0.001036269	0.002103143	5.08E-04	1.88E-12	5.41E-05	2.452534381	1.791586927	2.126250932	2.282348263	1.676120659	4.551926527	2.941678407	1.969630972	-453.7033997	-453.7033997	-453.7033997	-453.7033997	-453.7033997	-453.7033997	-453.7033997	-453.7033997
GLYBabcpp	0	0	0	0	0	0	0	0	2.95E-18	8.51E-19	3.02E-18	9.22E-18	9.66E-18	3.25E-18	1.72E-18	3.24E-18	0	0	0	0	0	0	0	0	0	0	0	0	0	0	0	0
GLYBt2pp	0	0	0	0	0	0	0	0	2.77E-18	1.92E-18	3.39E-18	9.20E-18	9.28E-18	3.20E-18	1.71E-18	3.26E-18	0	0	0	0	0	0	0	0	0	0	0	0	0	0	0	0
GLYBtex	0	0	0	0	0	0	0	0	4.16E-17	6.94E-18	6.94E-18	1.39E-17	2.08E-17	0	6.94E-18	2.08E-17	0	0	0	0	0	0	0	0	0	0	0	0	0	0	0	0
GLYC2Pabcpp	8.23E-21	4.36E-21	1.63E-16	4.84E-20	1.30E-16	1.09E-11	2.20E-19	3.13E-23	7.75E-13	3.63E-13	1.38E-12	1.03E-12	1.47E-12	6.02E-13	2.32E-13	8.49E-13	0	0	0	0	0	0	0	0	6.07E-12	6.07E-12	6.07E-12	6.07E-12	6.07E-12	6.07E-12	6.07E-12	6.07E-12
GLYC2Ptex	0	0	0	2.91E-11	0	7.57E-10	-2.91E-11	0	3.47E-12	1.56E-12	5.97E-12	3.58E-12	6.21E-12	2.62E-04	8.63E-13	3.56E-12	0	0	0	0	0	0	0	0	7.69E-10	7.69E-10	7.69E-10	7.69E-10	7.69E-10	7.69E-10	7.69E-10	7.69E-10
GLYC3Pabcpp	326.61945	143.43705	5.98E-16	6.07E-19	354.4769	9.10E-12	229.6265	2.97E-23	7.11E-13	3.13E-13	1.24E-12	1.03E-12	1.26E-12	2.04E-13	2.24E-13	7.32E-13	0.276973198	0.103348923	0.304735366	0.106249615	0.146450452	0	0	0.160940138	3.04E-12	3.04E-12	3.04E-12	3.04E-12	3.04E-12	3.04E-12	3.04E-12	3.04E-12
GLYC3Pt6pp	190.01735	194.56685	300.48955	262.58105	200.8768	23529.985	150.8852	505.62215	0.001744027	0.002120477	0.001748992	0.00243548	0.00204737	0.002581637	0.002294622	0.002097777	1.18174719	0.790651317	0.27024535	0.215972765	0.132195569	1.124894172	0.833656644	0.311639933	733.4307993	733.4307993	733.4307993	733.4307993	733.4307993	733.4307993	733.4307993	733.4307993
GLYC3Ptex	-405.07995	-542.8758929	300.48955	262.58105	555.3537	16235.41262	-636.33305	-1219.423918	0.001250982	9.78E-04	0.001074001	0.001280101	0.001057654	2.17E-04	0.001461749	0.001024386	0	0	0	0	0	0	0	0	733.4307993	733.4307993	733.4307993	733.4307993	733.4307993	733.4307993	733.4307993	733.4307993
GLYCAt2rpp	-59.096665	-29.95576	-45.336585	-24.7331325	-26.8597	-75.7185	-28.9269785	-100.17957	-1.06E-05	-5.99E-12	-1.29E-11	3.52E-13	-7.43E-12	-2.97E-12	-4.84E-10	-7.11E-05	0	0	0	0	0	0	0	0	-282.317783	-282.317783	-282.317783	-282.317783	-282.317783	-282.317783	-282.317783	-282.317783
GLYCAtex	-59.096665	-29.95576	-45.336585	-24.7331325	-26.8597	-75.7185	-28.9269785	-100.17957	-1.06E-05	-5.99E-12	-1.29E-11	3.52E-13	-7.43E-12	-2.97E-12	-4.84E-10	-7.11E-05	0	0	0	0	0	0	0	0	-282.317783	-282.317783	-282.317783	-282.317783	-282.317783	-282.317783	-282.317783	-282.317783
GLYCDx	1.32E-20	7.12E-21	1.89E-15	8.76E-20	4.71E-16	1.90E-11	1.75E-19	4.91E-23	1.68E-12	6.00E-13	3.29E-12	4.95E-12	3.33E-12	2.17E-13	6.16E-13	1.65E-12	2.230500089	0.497444855	1.185684296	5.159962958	0.392543637	73.86495584	0.887108548	3.557071512	174.1928032	174.1928032	174.1928032	174.1928032	174.1928032	174.1928032	174.1928032	174.1928032
GLYCK	1.09E-20	4.45E-21	7.77E-17	4.77E-20	9.19E-17	5.28E-12	1.29E-16	1.71E-23	8.39E-13	4.44E-13	2.13E-12	2.44E-12	2.61E-12	2.47E-13	2.87E-13	6.00E-13	0	0	0	0	0	0	0	0	5.77E-12	5.77E-12	5.77E-12	5.77E-12	5.77E-12	5.77E-12	5.77E-12	5.77E-12
GLYCK2	1.10E-20	4.48E-21	2.70E-16	4.81E-20	9.65E-17	5.30E-12	28.9269785	2.29E-23	1.21E-12	8.74E-13	4.06E-12	1.11E-11	8.04E-12	3.46E-13	4.27E-13	7.42E-13	0	0	0	0	0	0	0	0	1.01E-11	1.01E-11	1.01E-11	1.01E-11	1.01E-11	1.01E-11	1.01E-11	1.01E-11
GLYCL	1.17E-20	6.49E-21	8.99E-16	8.07E-20	3.28E-16	1.69E-11	1.71E-19	4.63E-23	2.98E-13	2.78E-13	8.41E-13	7.19E-13	2.32E-12	2.35E-13	1.01E-13	5.01E-13	0.403251096	1.017260738	0	0	0	0	1.673990277	0	6.74E-12	6.74E-12	6.74E-12	6.74E-12	6.74E-12	6.74E-12	6.74E-12	6.74E-12
GLYCLTDx	1770.362665	1792.1124	3668.278336	448.91585	326.12865	2975.2085	3830.105476	1523.3526	0.001687534	0.001319952	8.48E-04	7.24E-04	8.40E-04	8.44E-04	0.001700206	0.001841801	4.00205663	5.159875354	4.845868869	5.512661822	5.852925634	5.327503688	3.719890974	5.448814255	298.9071371	298.9071371	298.9071371	298.9071371	298.9071371	298.9071371	298.9071371	298.9071371
GLYCLTDy	1.66E-20	9.70E-21	1.99E-15	1.17E-19	4.75E-16	2.80E-11	1.79E-19	6.83E-23	1.08E-12	5.08E-13	1.75E-12	9.92E-13	1.87E-12	4.72E-13	3.14E-13	1.39E-12	3.56737974	0	2.014328697	0	0	0	0	0	2.32E-10	2.32E-10	2.32E-10	2.32E-10	2.32E-10	2.32E-10	2.32E-10	2.32E-10
GLYCLTt2rpp	-101.083864	-106.9834532	-1409.693901	-136.5077707	-1.324145299	-165.6857223	-3257.45664	-244.8840246	-0.002840797	-0.001319952	-0.001897508	-7.22E-04	-8.40E-04	-0.001991488	-0.002244527	-0.002710616	-13.15669086	-3.394824624	-12.10855172	-0.409296071	-0.195242466	-3.532015439	-6.913077428	-4.994078399	-298.9778602	-298.9778602	-298.9778602	-298.9778602	-298.9778602	-298.9778602	-298.9778602	-298.9778602
GLYCLTt4pp	5.99E-18	3.17E-18	4.32E-14	4.51E-17	2.03E-14	5.77E-09	2.66E-16	4.00E-20	0.001153263	2.57E-11	0.001049985	1.62E-11	1.12E-11	0.001147835	5.44E-04	8.69E-04	13.15669086	1.573613576	12.10855172	0.409296071	0.195242466	3.532015439	4.14151505	4.994078399	2.30E-09	2.30E-09	2.30E-09	2.30E-09	2.30E-09	2.30E-09	2.30E-09	2.30E-09
GLYCLTtex	-101.083864	-106.9834532	-1409.693901	-136.5077707	-1.324145299	-165.6857223	-3257.45664	-244.8840246	-0.001687534	-0.001319952	-8.48E-04	-7.22E-04	-8.40E-04	-8.44E-04	-0.001700206	-0.0018418	0	-1.821211048	0	0	0	0	-2.771562378	0	-298.9778602	-298.9778602	-298.9778602	-298.9778602	-298.9778602	-298.9778602	-298.9778602	-298.9778602
GLYCTO2	1670.28355	1686.0445	2259.80375	313.99865	326.12865	2811.2265	574.04885	1280.065	2.99E-12	2.77E-12	6.26E-11	1.48E-06	8.70E-11	2.41E-12	8.65E-13	2.66E-12	3.784718185	1.669332153	3.430098783	5.324491025	5.41657136	2.510172696	0.474164298	3.999183245	4.43E-09	4.43E-09	4.43E-09	4.43E-09	4.43E-09	4.43E-09	4.43E-09	4.43E-09
GLYCTO3	1.17E-20	2.20E-21	1.35E-15	8.21E-20	3.44E-16	1.35E-11	1.20E-19	4.56E-23	2.71E-12	2.23E-12	2.31E-11	4.07E-11	2.44E-11	2.97E-12	8.30E-13	2.44E-12	3.784718185	1.669332153	3.430098783	0.188170797	0.218177137	1.408665496	0.474164298	0.724815505	3.87E-09	3.87E-09	3.87E-09	3.87E-09	3.87E-09	3.87E-09	3.87E-09	3.87E-09
GLYCTO4	1.17E-20	2.20E-21	1.34E-15	8.21E-20	3.42E-16	1.34E-11	1.20E-19	4.56E-23	1.99E-12	1.14E-12	5.68E-12	5.67E-12	6.79E-12	1.12E-12	6.78E-13	1.61E-12	0	0	0	0	0.218177137	1.408665496	0	0.724815505	2.31E-09	2.31E-09	2.31E-09	2.31E-09	2.31E-09	2.31E-09	2.31E-09	2.31E-09
GLYCtex	-1379.08215	-1177.949493	-1377.9043	-709.65655	-745.6968	-3660.754523	-1229.0433	-2959.4995	-9.65E-05	-3.69E-04	-1.38E-04	-3.28E-04	-2.61E-04	0.001479397	-1.90E-04	-2.11E-04	0	0	0	0	-5.146308743	133.1642224	0	0	82.63289067	82.63289067	82.63289067	82.63289067	82.63289067	82.63289067	82.63289067	82.63289067
GLYCtpp	1194.7388	1110.8705	1377.9043	709.65655	745.6968	3057.9215	1025.67435	2959.4995	-2.71E-05	1.38E-04	-2.47E-05	9.14E-05	4.83E-05	-0.003116399	-1.23E-05	-5.42E-05	-4.47091193	-7.008601457	-2.789793203	-4.343635494	0	-138.0623084	-1.656035991	-4.322565998	-82.63289067	-82.63289067	-82.63289067	-82.63289067	-82.63289067	-82.63289067	-82.63289067	-82.63289067
GLYK	6.36E-20	1.24E-20	5.25E-16	1.74E-19	5.16E-15	7.59E-12	7.25E-19	2.43E-23	5.44E-12	9.71E-13	5.70E-12	1.12E-11	5.60E-12	0.007801282	3.13E-12	2.06E-12	2.581169339	7.816718691	2.168751039	0.39409041	0.520966924	65.49281388	1.179439458	1.479376657	3.11E-12	3.11E-12	3.11E-12	3.11E-12	3.11E-12	3.11E-12	3.11E-12	3.11E-12
GLYOX	8.54E-21	6.04E-21	1.17E-15	5.72E-20	2.49E-16	1.82E-11	1.22E-19	5.56E-23	1.57E-12	5.11E-13	2.05E-12	1.47E-12	2.42E-12	1.26E-12	4.96E-13	1.35E-12	2.452534381	3.974309139	3.016746319	2.620459216	2.800309274	2.85364858	1.167461311	0	7.31E-10	7.31E-10	7.31E-10	7.31E-10	7.31E-10	7.31E-10	7.31E-10	7.31E-10
GLYOX3	4.27E-21	3.02E-21	5.83E-16	2.86E-20	1.24E-16	9.09E-12	6.12E-20	2.78E-23	5.97E-13	2.15E-13	8.41E-13	5.77E-13	9.50E-13	3.74E-13	1.88E-13	5.47E-13	0	0.4247793	0.890254995	0	0	0	0	0	3.64E-10	3.64E-10	3.64E-10	3.64E-10	3.64E-10	3.64E-10	3.64E-10	3.64E-10
GLYTRS	0	0	0	0	0	0	0	0	0	0	0	0	0	0	0	0	0	0	0	0	0	0	0	0	0	0	0	0	0	0	0	0
GLYt2pp	1.48E-17	5.13E-18	6.11E-14	1.90E-16	2.17E-14	1.20E-08	2.10E-15	8.79E-20	2.81E-04	3.69E-11	9.97E-06	1.13E-11	7.91E-12	1.96E-04	1.33E-04	3.47E-04	10.06148764	6.061983975	6.733099795	5.245017693	5.059935964	7.069715436	8.498607737	8.776355945	2.71E-09	2.71E-09	2.71E-09	2.71E-09	2.71E-09	2.71E-09	2.71E-09	2.71E-09
GLYt2rpp	-1320.699152	-2136.394655	-3459.442412	-1219.570378	-3017.225072	-3774.348247	-993.4307002	-2200.843026	-0.001595323	-0.001523716	-0.00159642	-0.001986022	-0.002291107	-0.002013351	-0.001828004	-0.001932985	-10.1917942	-6.135714644	-11.69723489	-12.04438324	-19.49231619	-12.82687661	-8.619529934	-14.97199447	-388.9857953	-388.9857953	-388.9857953	-388.9857953	-388.9857953	-388.9857953	-388.9857953	-388.9857953
GLYt4pp	4.36E-18	2.00E-18	3.04E-14	3.73E-17	1.05E-14	3.80E-09	3.74E-16	2.85E-20	1.94E-12	1.12E-12	3.48E-12	2.63E-12	3.29E-12	8.01E-13	6.60E-13	1.84E-12	0.130306559	0.073730669	0.139804298	0.080023676	0.08338301	0.095701889	0.120922197	0.075053071	1.91E-09	1.91E-09	1.91E-09	1.91E-09	1.91E-09	1.91E-09	1.91E-09	1.91E-09
GLYtex	-1320.699152	-2136.394655	-3459.442412	-1219.570378	-3017.225072	-3774.348247	-993.4307002	-2200.843026	-0.001314658	-0.001523716	-0.001586447	-0.001986022	-0.002291107	-0.001817738	-0.001694505	-0.001586214	0	0	-4.824330798	-6.719341873	-14.34899721	-5.661459285	0	-6.120585452	-388.9857953	-388.9857953	-388.9857953	-388.9857953	-388.9857953	-388.9857953	-388.9857953	-388.9857953
GMAND	0	0	0	0	0	0	0	0	0	0	0	0	0	0	0	0	0	0	0	0	0	0	0	0	0	0	0	0	0	0	0	0
GMHEPAT	1.95E-20	9.08E-21	5.02E-16	1.47E-19	2.91E-16	5.43E-11	4.28E-19	1.87E-22	1.29E-11	3.25E-12	1.57E-11	7.41E-12	1.37E-11	6.29E-12	3.11E-12	8.72E-12	0	2.045864831	0	0	0	-1.61E-12	0	0	2.55E-11	2.55E-11	2.55E-11	2.55E-11	2.55E-11	2.55E-11	2.55E-11	2.55E-11
GMHEPK	1.95E-20	9.08E-21	5.02E-16	1.47E-19	2.91E-16	5.43E-11	4.28E-19	1.87E-22	1.29E-11	3.25E-12	1.57E-11	7.41E-12	1.37E-11	6.29E-12	3.11E-12	8.72E-12	0	2.045864831	0	0	0	-1.61E-12	0	0	2.55E-11	2.55E-11	2.55E-11	2.55E-11	2.55E-11	2.55E-11	2.55E-11	2.55E-11
GMHEPPA	1.95E-20	9.08E-21	5.02E-16	1.47E-19	2.91E-16	5.43E-11	4.28E-19	1.87E-22	1.29E-11	3.25E-12	1.57E-11	7.41E-12	1.37E-11	6.29E-12	3.11E-12	8.72E-12	0	2.045864831	0	0	0	-1.61E-12	0	0	2.55E-11	2.55E-11	2.55E-11	2.55E-11	2.55E-11	2.55E-11	2.55E-11	2.55E-11
GMPR	1.07E-19	1.96E-20	3.87E-16	4.42E-19	1.55E-16	9.95E-12	8.50E-19	3.03E-22	5.43E-13	4.74E-13	2.24E-12	2.11E-12	3.64E-12	3.53E-13	2.08E-13	9.25E-13	0	0	0	0	0	0	0	0	7.11E-12	7.11E-12	7.11E-12	7.11E-12	7.11E-12	7.11E-12	7.11E-12	7.11E-12
GMPS2	3.71E-21	1.44E-21	6.11E-17	2.36E-20	5.75E-17	4.54E-12	9.21E-20	1.49E-23	1.01E-12	3.00E-13	1.31E-12	1.30E-12	2.77E-12	2.55E-13	4.35E-13	5.97E-13	0	1.804786609	0	0	0	0	0	0	2.42E-12	2.42E-12	2.42E-12	2.42E-12	2.42E-12	2.42E-12	2.42E-12	2.42E-12
GMPtex	0	0	0	0	0	8.44E-10	-2.91E-11	0	3.51E-12	3.26E-12	6.41E-12	7.00E-12	8.49E-12	1.73E-12	8.33E-13	4.15E-12	0	0	0	0	0	0	0	0	7.03E-10	7.03E-10	7.03E-10	7.03E-10	7.03E-10	7.03E-10	7.03E-10	7.03E-10
GND	3.98E-20	1.39E-20	4145.755745	1.71E-19	1.15E-15	8.00E-09	2584.71861	1.27E-21	1.67E-12	7.37E-04	2.73E-04	1.64E-12	0.001095834	2.18E-04	7.38E-13	6.62E-10	2.789911659	0.778528216	2.098086713	23.09524361	22.7841175	3.070819382	3.701590572	4.145848449	8.20E-12	8.20E-12	8.20E-12	8.20E-12	8.20E-12	8.20E-12	8.20E-12	8.20E-12
GNK	4.98E-18	2.01E-20	2.77E-16	3.52E-19	1.84E-15	4.70E-12	4.29E-19	1.53E-23	3.87E-13	1.82E-13	7.01E-13	2.11E-12	8.27E-13	1.26E-13	1.27E-13	3.41E-13	0	0	0	37.75931215	24.05047306	0	0	0	3.02E-12	3.02E-12	3.02E-12	3.02E-12	3.02E-12	3.02E-12	3.02E-12	3.02E-12
GOFUCR	0	0	0	0	0	0	0	0	0	0	0	0	0	0	0	0	0	0	0	0	0	0	0	0	0	0	0	0	0	0	0	0
GP4GH	0	0	0	0	0	0	0	0	0	0	0	0	0	0	0	0	0	0	0	0	0	0	0	0	0	0	0	0	0	0	0	0
GPDDA1	0	0	0	0	0	0	0	0	8.39E-18	-9.60E-19	1.09E-17	2.71E-17	3.19E-17	9.33E-18	4.99E-18	9.91E-18	0	0	0	0	0	0	0	0	0	0	0	0	0	0	0	0
GPDDA1pp	184.34335	203.4502	7.84E-15	1.56E-17	2.39E-15	1826.001623	203.36895	438.2269	1.13E-04	2.82E-04	1.54E-04	2.71E-04	2.31E-04	3.04E-04	1.97E-04	2.45E-04	0	0	0	0	0	0	0	0	1.60E-09	1.60E-09	1.60E-09	1.60E-09	1.60E-09	1.60E-09	1.60E-09	1.60E-09
GPDDA2	2.06E-19	4.25E-20	1.48E-15	5.27E-19	2.34E-14	1.98E-11	2.45E-18	1.18E-22	2.78E-12	1.50E-12	5.44E-12	3.19E-12	5.78E-12	1.15E-12	9.00E-13	2.71E-12	0.433448224	0.659904523	1.561108426	1.134622887	1.318412713	1.295461308	0.920829383	0.957056249	1.20E-11	1.20E-11	1.20E-11	1.20E-11	1.20E-11	1.20E-11	1.20E-11	1.20E-11
GPDDA2pp	184.34335	203.4502	7.84E-15	1.56E-17	2.39E-15	1826.001623	203.36895	438.2269	1.14E-04	2.82E-04	1.54E-04	2.71E-04	2.31E-04	3.04E-04	1.97E-04	2.45E-04	0	0.213508707	0.202220672	0.32222238	0.147955376	0	0	0.226042253	1.60E-09	1.60E-09	1.60E-09	1.60E-09	1.60E-09	1.60E-09	1.60E-09	1.60E-09
GPDDA3	326.61945	143.43705	9.74E-16	1.22E-18	354.4769	1.79E-11	229.6265	5.96E-23	7.31E-13	3.63E-13	1.16E-12	1.04E-12	1.57E-12	2.39E-13	2.37E-13	8.41E-13	0	0	0	0	0	0	0	0	6.07E-12	6.07E-12	6.07E-12	6.07E-12	6.07E-12	6.07E-12	6.07E-12	6.07E-12
GPDDA3pp	184.34335	203.4502	7.09E-15	1.70E-17	2.37E-15	1213.734483	203.36895	410.3653681	1.93E-12	1.22E-12	2.68E-12	2.68E-12	4.49E-12	1.05E-12	6.46E-13	3.18E-12	0	0	0	0	0	0	0	0	1.72E-09	1.72E-09	1.72E-09	1.72E-09	1.72E-09	1.72E-09	1.72E-09	1.72E-09
GPDDA4	1.62E-19	3.45E-20	1.47E-15	4.15E-19	5.57E-15	1.33E-11	2.32E-18	9.42E-23	3.21E-12	1.42E-12	4.70E-12	3.46E-12	5.83E-12	1.59E-12	1.04E-12	2.78E-12	0.340757498	1.305562089	0.564642132	1.210417874	1.318412713	1.295461308	0.410512015	0.713882171	1.45E-11	1.45E-11	1.45E-11	1.45E-11	1.45E-11	1.45E-11	1.45E-11	1.45E-11
GPDDA4pp	184.34335	67.07899294	7.11E-15	1.42E-17	2.27E-15	602.8330233	203.36895	1.17E-18	1.24E-04	2.31E-04	1.63E-04	2.37E-04	2.13E-04	0.001375189	2.02E-04	2.65E-04	0.229944432	0.213508707	0.202220672	0	0	0.785108214	0	0.226042253	2.16E-09	2.16E-09	2.16E-09	2.16E-09	2.16E-09	2.16E-09	2.16E-09	2.16E-09
GPDDA5	0	0	0	0	0	0	0	0	5.96E-18	4.62E-19	5.71E-18	1.72E-17	1.95E-17	6.03E-18	3.21E-18	5.94E-18	0	0	0	0	0	0	0	0	0	0	0	0	0	0	0	0
GPDDA5pp	184.34335	203.4502	7.84E-15	1.56E-17	2.39E-15	1826.001623	203.36895	438.2269	1.14E-04	2.82E-04	1.54E-04	2.71E-04	2.31E-04	3.04E-04	1.97E-04	2.45E-04	0	0	0	0	0	0	0	0	1.60E-09	1.60E-09	1.60E-09	1.60E-09	1.60E-09	1.60E-09	1.60E-09	1.60E-09
GRTT	0.417519	0.380454113	0.506681194	0.660954636	0.55024274	0.707974299	0.581769586	0.663387208	9.98E-16	4.24E-16	1.53E-15	1.22E-15	1.48E-15	3.92E-16	3.00E-16	9.40E-16	0	0	0	0	0	0	0	0	0.029388646	0.029388646	0.029388646	0.029388646	0.029388646	0.029388646	0.029388646	0.029388646
GRXR	3.59E-20	1.86E-20	7.57E-15	2.36E-19	1.92E-15	2.03E-11	4.90E-19	1.31E-22	1.25E-11	9.80E-12	3.06E-04	1.35E-04	4.07E-04	9.95E-11	3.29E-12	1.93E-11	0	6.704197591	1.524014132	3.206233302	2.689923408	2.29099606	3.20015715	1.183555465	3.083021354	3.083021354	3.083021354	3.083021354	3.083021354	3.083021354	3.083021354	3.083021354
GSNK	366.028995	333.5350885	444.1953739	579.4432373	482.3847468	620.6642597	510.0235842	581.5758155	4.15E-12	2.31E-12	1.67E-11	7.00E-12	1.73E-11	3.89E-12	1.03E-12	4.39E-12	0	0	0	0	0	0	0	0	25.76432834	25.76432834	25.76432834	25.76432834	25.76432834	25.76432834	25.76432834	25.76432834
GSNt2pp	3.66E-20	6.68E-21	390.2712877	2.57E-19	2.77E-15	1.55E-10	3.62E-19	1.41E-22	5.71E-12	1.86E-04	1.78E-10	3.55E-04	2.34E-04	2.63E-12	5.62E-05	2.58E-11	0	0	0	0	0	0	0	0	23.64273215	23.64273215	23.64273215	23.64273215	23.64273215	23.64273215	23.64273215	23.64273215
GSNtex	0	0	390.2712877	0	0	-1.54E-09	-2.91E-11	0	-5.01E-13	1.86E-04	1.67E-10	3.55E-04	2.34E-04	-3.76E-13	5.62E-05	1.85E-11	0	0	0	0	0	0	0	0	23.64273215	23.64273215	23.64273215	23.64273215	23.64273215	23.64273215	23.64273215	23.64273215
GSPMDA	7.37E-21	3.28E-21	1.60E-16	4.40E-20	1.21E-16	9.67E-12	1.69E-19	2.81E-23	9.95E-13	4.23E-13	1.72E-12	1.31E-12	1.70E-12	4.12E-13	3.03E-13	9.58E-13	0	0.584337021	0.3890023	1.086716796	0.94011016	0.436570566	0	0.321483218	6.05E-12	6.05E-12	6.05E-12	6.05E-12	6.05E-12	6.05E-12	6.05E-12	6.05E-12
GSPMDS	7.37E-21	3.28E-21	1.60E-16	4.40E-20	1.21E-16	9.67E-12	1.69E-19	2.81E-23	9.95E-13	4.23E-13	1.72E-12	1.31E-12	1.70E-12	4.12E-13	3.03E-13	9.58E-13	0	0.584337021	0.3890023	1.086716796	0.94011016	0.436570566	0	0.321483218	6.05E-12	6.05E-12	6.05E-12	6.05E-12	6.05E-12	6.05E-12	6.05E-12	6.05E-12
GTHOXtex	0	0	0	0	0	0	0	0	-2.78E-17	0	2.08E-17	2.78E-17	3.47E-17	1.39E-17	-1.39E-17	4.86E-17	0	0	0	0	0	0	0	0	0	0	0	0	0	0	0	0
GTHOr	2519.8755	2567.3045	3187.927258	5492.038	2521.257791	5493.5835	3746.578	5430.228	1.29E-11	1.00E-11	3.06E-04	1.35E-04	4.07E-04	9.97E-11	3.41E-12	1.97E-11	2.249369971	11.39690445	2.770966219	3.246032677	4.784890257	2.984780729	3.20015715	3.048059503	3.083021355	3.083021355	3.083021355	3.083021355	3.083021355	3.083021355	3.083021355	3.083021355
GTHPi	2519.8755	2567.3045	3187.927258	5492.038	2521.257791	5493.5835	3746.578	5430.228	4.35E-13	2.01E-13	9.36E-13	4.94E-13	1.11E-12	1.89E-13	1.16E-13	4.00E-13	2.249369971	4.692706864	1.246952087	0.039799375	2.094966849	0.693784669	0	1.864504038	2.22E-10	2.22E-10	2.22E-10	2.22E-10	2.22E-10	2.22E-10	2.22E-10	2.22E-10
GTHRDHpp	455.6493	233.52975	648.4629	616.45785	778.18205	482.4719133	497.96765	654.56615	8.21E-04	7.69E-04	8.54E-04	7.40E-04	6.68E-04	0.001136783	8.12E-04	8.69E-04	0	0.20684114	0	0	0	0	0	0	266.899869	266.899869	266.899869	266.899869	266.899869	266.899869	266.899869	266.899869
GTHRDabc2pp	1.95E-21	9.09E-22	4.94E-17	1.17E-20	4.40E-17	2.91E-12	4.68E-20	7.52E-24	8.23E-13	3.34E-13	1.39E-12	1.04E-12	1.43E-12	3.27E-13	2.51E-13	7.69E-13	0	0.20684114	0	0	0	0	0	0	2.37E-12	2.37E-12	2.37E-12	2.37E-12	2.37E-12	2.37E-12	2.37E-12	2.37E-12
GTHRDabcpp	3.36E-20	8.31E-21	2.09E-16	2.00E-19	9.81E-17	8.96E-12	4.31E-19	1.05E-22	3.58E-13	1.54E-13	6.10E-13	4.49E-13	5.97E-13	1.50E-13	1.09E-13	3.53E-13	0	0	0	0	0	0	0	0	5.11E-12	5.11E-12	5.11E-12	5.11E-12	5.11E-12	5.11E-12	5.11E-12	5.11E-12
GTHRDtex	455.6493	233.52975	648.4629	616.45785	778.18205	482.4719133	497.96765	654.56615	8.21E-04	7.69E-04	8.54E-04	7.40E-04	6.68E-04	0.001136783	8.12E-04	8.69E-04	0	0	0	0	0	0	0	0	266.899869	266.899869	266.899869	266.899869	266.899869	266.899869	266.899869	266.899869
GTHS	2.81E-21	1.25E-21	6.59E-17	1.68E-20	4.12E-17	3.50E-12	5.78E-20	1.30E-23	4.66E-13	1.80E-13	7.81E-13	5.93E-13	8.38E-13	1.77E-13	1.42E-13	4.16E-13	0	0.20684114	0	0	0	0	0	0	2.31E-12	2.31E-12	2.31E-12	2.31E-12	2.31E-12	2.31E-12	2.31E-12	2.31E-12
GTPCI	1.00474896	0.915553243	1.219315536	1.590570688	1.324145299	1.703722323	1.40001386	1.596424611	9.52E-16	3.98E-16	1.61E-15	1.15E-15	1.37E-15	3.80E-16	2.90E-16	8.98E-16	0	0	0	0	0	0	0	0	0.070723037	0.070723037	0.070723037	0.070723037	0.070723037	0.070723037	0.070723037	0.070723037
GTPCII2	0.66983264	0.610368829	0.812877024	1.060380459	0.882763533	1.135814882	0.933342573	1.064283074	4.85E-16	1.99E-16	8.42E-16	5.65E-16	6.90E-16	1.88E-16	1.45E-16	4.55E-16	0	0	0	0	0	0	0	0	0.047148691	0.047148691	0.047148691	0.047148691	0.047148691	0.047148691	0.047148691	0.047148691
GTPDPDP	3.07E-21	1.36E-21	6.65E-17	1.83E-20	5.05E-17	4.87E-12	7.06E-20	1.17E-23	3.74E-13	1.62E-13	6.58E-13	4.99E-13	6.92E-13	1.61E-13	1.20E-13	3.58E-13	0	0	0	0	0	0	0	0	3.21E-12	3.21E-12	3.21E-12	3.21E-12	3.21E-12	3.21E-12	3.21E-12	3.21E-12
GTPDPK	9.21E-21	4.09E-21	1.99E-16	5.50E-20	1.51E-16	7.11E-12	2.12E-19	3.51E-23	9.74E-13	4.29E-13	1.75E-12	1.37E-12	2.01E-12	4.44E-13	3.21E-13	9.35E-13	0	1.515544073	0	2.019717221	2.204184619	1.685973588	0	1.671382667	5.96E-12	5.96E-12	5.96E-12	5.96E-12	5.96E-12	5.96E-12	5.96E-12	5.96E-12
GTPHs	4.95E-21	2.29E-21	9.64E-17	2.92E-20	7.43E-17	6.22E-12	1.24E-19	1.81E-23	4.37E-13	2.16E-13	7.93E-13	6.19E-13	9.18E-13	2.08E-13	1.43E-13	4.49E-13	0	0	0	0	0	0	0	0	3.45E-12	3.45E-12	3.45E-12	3.45E-12	3.45E-12	3.45E-12	3.45E-12	3.45E-12
GTPtex	382.2267531	47.30859167	0	0	0	6.40E-10	465.09445	0	1.14E-12	5.40E-13	2.10E-12	1.27E-12	2.24E-12	4.36E-13	3.22E-13	1.29E-12	0	0	0	0	0	0	0	0	3.05E-10	3.05E-10	3.05E-10	3.05E-10	3.05E-10	3.05E-10	3.05E-10	3.05E-10
GUACYC	7.36E-21	3.27E-21	1.59E-16	4.40E-20	1.21E-16	9.67E-12	1.69E-19	2.81E-23	7.27E-13	3.16E-13	1.25E-12	9.44E-13	1.40E-12	3.17E-13	2.37E-13	6.81E-13	0	0	0	0.168064608	0	0	0	0	6.07E-12	6.07E-12	6.07E-12	6.07E-12	6.07E-12	6.07E-12	6.07E-12	6.07E-12
GUAD	107.11416	95.41993	174.1486	179.9377	204.3971	252.29205	149.1313	263.8912	1.67E-12	2.10E-04	2.97E-11	8.88E-05	7.25E-05	1.67E-04	6.22E-13	7.85E-12	0	0	0	0	0	0	0	0	1.51E-10	1.51E-10	1.51E-10	1.51E-10	1.51E-10	1.51E-10	1.51E-10	1.51E-10
GUAPRT	3.70E-21	1.86E-21	1.10E-16	2.47E-20	6.30E-17	5.04E-09	1.02E-19	8.18E-23	1.30E-12	4.78E-13	3.05E-12	1.47E-12	2.60E-12	8.19E-13	4.29E-13	1.02E-12	1.967052788	2.692920243	2.821027391	2.421701628	4.252400196	3.837009402	3.415323656	4.290639695	6.13E-09	6.13E-09	6.13E-09	6.13E-09	6.13E-09	6.13E-09	6.13E-09	6.13E-09
GUAt2pp	3.52E-20	6.59E-21	4.10E-15	2.46E-19	1.03E-15	4.06E-11	3.61E-19	1.37E-22	2.07E-11	3.55E-12	4.08E-11	1.21E-11	2.77E-11	5.60E-12	3.68E-05	4.49E-12	2.523472124	3.743380935	2.642294282	3.390372941	4.134824736	2.852243605	5.564661827	2.446239339	4.03E-09	4.03E-09	4.03E-09	4.03E-09	4.03E-09	4.03E-09	4.03E-09	4.03E-09
GUAtex	473.143155	428.9550185	228.0726862	759.3809373	686.7818468	872.9563097	659.1548842	845.4670155	-1.39E-04	-3.55E-04	-2.28E-04	-4.41E-04	-2.92E-04	-3.65E-05	-2.82E-04	-2.49E-04	0	-1.804786609	0	0	0	0	0	0	-61.02657489	-61.02657489	-61.02657489	-61.02657489	-61.02657489	-61.02657489	-61.02657489	-61.02657489
GUAtpp	473.143155	428.9550185	228.0726862	759.3809373	686.7818468	872.9563097	659.1548842	845.4670155	-1.39E-04	-3.55E-04	-2.28E-04	-4.41E-04	-2.92E-04	-3.65E-05	-3.18E-04	-2.49E-04	-2.523472124	-5.548167544	-2.642294282	-3.390372941	-4.134824736	-2.852243605	-5.564661827	-2.446239339	-61.02657489	-61.02657489	-61.02657489	-61.02657489	-61.02657489	-61.02657489	-61.02657489	-61.02657489
GUI1	251.20185	200.6986	527.41983	319.4793	433.6236	286.6422661	267.57602	325.2200886	1.48E-04	7.49E-05	1.80E-04	1.41E-04	1.23E-04	1.05E-04	1.39E-04	1.02E-04	0	0	0	0	0	0	0	0	72.20985716	72.20985716	72.20985716	72.20985716	72.20985716	72.20985716	72.20985716	72.20985716
GUI2	40.1626	24.35289	47.83202	33.71404	50.274675	52.44858495	45.69493	77.44419	1.02E-04	5.30E-05	5.35E-05	1.96E-09	7.23E-10	2.38E-12	1.15E-04	1.92E-05	0	0	0	0	0	0	0	0	85.62365639	85.62365639	85.62365639	85.62365639	85.62365639	85.62365639	85.62365639	85.62365639
GUR1PPpp	6.33E-18	1.20E-17	1.05E-13	5.749048477	49.71160653	8.59E-10	4.26E-14	14.51469511	2.97E-12	1.69E-12	6.10E-12	3.64E-12	6.20E-12	1.35E-12	7.14E-13	3.32E-12	0	0	0	0	0	0	0	0	7.52E-10	7.52E-10	7.52E-10	7.52E-10	7.52E-10	7.52E-10	7.52E-10	7.52E-10
H2O2tex	0	0	0	0	0	-1.34E-09	-2.91E-11	0	-1.31E-12	-8.30E-13	-2.84E-12	-2.06E-12	-3.46E-12	-6.67E-13	-4.15E-13	-1.50E-12	0	0	0	0	0	0	0	0	-3.37E-10	-3.37E-10	-3.37E-10	-3.37E-10	-3.37E-10	-3.37E-10	-3.37E-10	-3.37E-10
H2Otex	951.0954927	-572.5557548	-1386.527669	-3526.100355	-3010.151851	1847.271679	-1912.22116	-3732.78263	-2.40E-04	-9.44E-04	-4.58E-04	-8.09E-04	-6.88E-04	-0.001226074	-3.31E-04	-7.17E-04	-117.2858918	-336.2648334	-117.2970052	-246.0067913	-155.6952553	-267.2319428	0	-132.691523	262.1803122	262.1803122	262.1803122	262.1803122	262.1803122	262.1803122	262.1803122	262.1803122
H2Otpp	-9607.331476	-7634.601505	-3187.722818	-13470.47041	-10320.00495	-7272.902201	-17052.30492	-23670.5305	0.002552319	0.001731473	0.002276526	0.001669167	0.001515487	0.002282117	0.0023538	0.002035864	-95.37834882	-322.9285451	-111.888161	-199.6528898	-277.7220775	-248.0046182	55.71510217	-94.39858232	1000	1000	1000	1000	1000	1000	1000	1000
H2SO	6.23E-21	3.11E-21	7.90E-17	3.69E-20	6.37E-17	9.13E-12	3.07E-19	1.16E-22	1.12E-13	5.76E-14	2.17E-13	1.50E-13	2.60E-13	5.19E-14	3.40E-14	1.13E-13	0	1.5137785	0	0	0	0	0	0	1.28E-11	1.28E-11	1.28E-11	1.28E-11	1.28E-11	1.28E-11	1.28E-11	1.28E-11
H2St1pp	8.00E-21	6.28E-21	8.83E-17	4.57E-20	9.16E-17	1.27E-11	2.54E-18	19.60679678	7.97E-13	3.57E-13	1.19E-12	7.95E-13	1.32E-12	4.05E-13	2.18E-13	5.60E-13	0	0	0	0	0	0	0	0	1.43E-11	1.43E-11	1.43E-11	1.43E-11	1.43E-11	1.43E-11	1.43E-11	1.43E-11
H2Stex	0	0	0	0	0	0	-2.91E-11	-19.60679678	-7.97E-13	-3.57E-13	-1.19E-12	-7.95E-13	-1.32E-12	-4.05E-13	-2.18E-13	-5.60E-13	0	0	0	0	0	0	0	0	-6.93E-12	-6.93E-12	-6.93E-12	-6.93E-12	-6.93E-12	-6.93E-12	-6.93E-12	-6.93E-12
H2tex	255.740235	248.354299	407.51545	343.3529448	315.8024445	474.24319	276.35162	796.36357	2.94E-04	2.58E-05	2.94E-04	7.72E-05	1.69E-04	2.41E-10	2.61E-04	3.83E-04	0	0	0	0	0	0	0	0	93.90980325	93.90980325	93.90980325	93.90980325	93.90980325	93.90980325	93.90980325	93.90980325
H2tpp	255.740235	248.354299	407.51545	368.8504555	320.107685	474.24319	276.35162	796.36357	2.94E-04	2.58E-05	2.94E-04	7.72E-05	1.69E-04	2.43E-10	2.61E-04	3.83E-04	0	0	0	0	0	0	0	0	93.90980325	93.90980325	93.90980325	93.90980325	93.90980325	93.90980325	93.90980325	93.90980325
[truncated: 1,109 more rows]
