# Supplementary material for: Assessment of transcriptomic constraint-based methods for central carbon flux inference
Source: PLoS One. 2020 Sep 9;15(9):e0238689. doi: 10.1371/journal.pone.0238689 (PMC7480874; doi:10.1371/journal.pone.0238689)
Supplement: S1 Dataset — The genome-scale metabolic model of E. coli iJO1366 [18]. Individual models in SBML format (.xml) with set constraints used AC, DC, etc. are included. Transcriptomic data (.csv) study by Gerosa et al. [17]. Predicted fluxes generated using these data. MATLAB scripts used for calculating correlations (.m). (GZ) [file pone.0238689.s001.gz › Ecoli_model_and_data/predicted_fluxes_and_correlation_scripts/AC_ecoli_predicted_flux.txt]

Rxns	Eflux2_all8C_acetate	fructose flux	galactose flux	gluconate flux	glucose flux	glycerol flux	pyruvate flux	succinate flux	SPOT_acetate flux	fructose flux	galactose flux	gluconate flux	glucose flux	glycerol flux	pyruvate flux	succinate flux	Lee_acetate flux	fructose flux	galactose flux	gluconate flux	glucose flux	glycerol flux	pyruvate flux	succinate flux	pFBA_acetate flux	fructose flux	galactose flux	gluconate flux	glucose flux	glycerol flux	pyruvate flux	succinate flux
DM_4CRSOL	0.049069199	0.118663319	0.118663319	0.113718337	0.144286585	0.091350887	0.076779427	0.149479335	2.03E-17	2.63E-16	2.63E-16	5.05E-17	4.83E-17	5.50E-17	4.72E-16	1.22E-16	0	0	0	0	0	0	0	0	0.009898558	0.009898558	0.009898558	0.009898558	0.009898558	0.009898558	0.009898558	0.009898558
DM_5DRIB	0.049509281	0.119727564	0.119727564	0.114738233	0.145580635	0.092170178	0.077468032	0.150819956	2.98E-14	1.00E-13	1.00E-13	6.71E-14	8.14E-14	3.34E-13	1.78E-12	2.47E-13	0	0	0	0	0	0	0	0	0.009987334	0.009987334	0.009987334	0.009987334	0.009987334	0.009987334	0.009987334	0.009987334
DM_AACALD	1.08E-13	8.57E-14	8.57E-14	1.19E-13	4.30E-13	3.27E-14	1.59E-13	1.89E-13	2.76E-17	2.32E-16	2.32E-16	4.52E-17	2.19E-17	3.37E-17	3.04E-16	3.97E-17	0	0	0	0	0	0	0	0	1.02E-10	1.02E-10	1.02E-10	1.02E-10	1.02E-10	1.02E-10	1.02E-10	1.02E-10
DM_AMOB	4.40E-04	0.001064245	0.001064245	0.001019895	0.00129405	8.19E-04	6.89E-04	0.001340622	3.57E-17	2.99E-16	2.99E-16	9.02E-17	3.10E-17	5.93E-17	5.68E-16	1.80E-16	0	0	0	0	0	0	0	0	8.88E-05	8.88E-05	8.88E-05	8.88E-05	8.88E-05	8.88E-05	8.88E-05	8.88E-05
DM_MTHTHF	0.09857848	0.238390884	0.238390884	0.22845657	0.28986722	0.183521065	0.154247458	0.300299291	4.18E-13	1.25E-12	1.25E-12	1.37E-12	1.37E-12	3.89E-12	5.80E-09	2.61E-12	0	0	0	0	0	0	0	0	0.019885891	0.019885891	0.019885891	0.019885891	0.019885891	0.019885891	0.019885891	0.019885891
DM_OXAM	1.97E-11	1.33E-11	1.33E-11	3.53E-12	2.28E-11	1.16E-11	1.05E-11	6.79E-12	4.73E-14	1.90E-13	1.90E-13	1.05E-13	1.05E-13	4.79E-13	2.38E-12	2.92E-13	0	0	0	0	0	0	0	0	1.26E-10	1.26E-10	1.26E-10	1.26E-10	1.26E-10	1.26E-10	1.26E-10	1.26E-10
Ec_biomass_iJO1366_WT_53p95M	1.30E-13	8.76E-14	8.76E-14	6.29E-14	1.76E-13	4.15E-14	6.81E-14	1.04E-13	1.96E-14	2.03E-14	2.03E-14	1.56E-14	1.20E-14	4.71E-14	2.27E-13	3.68E-14	0	0	0	0	0	0	0	0	1.45E-12	1.45E-12	1.45E-12	1.45E-12	1.45E-12	1.45E-12	1.45E-12	1.45E-12
Ec_biomass_iJO1366_core_53p95M	220.0412491	532.1225079	532.1225079	509.9477017	647.0250457	409.6452335	344.3023625	670.3109176	8.57E-15	1.51E-14	1.51E-14	1.49E-14	1.12E-14	6.76E-14	3.34E-13	5.90E-14	0	0	0	0	0	0	0	0	44.38815055	44.38815055	44.38815055	44.38815055	44.38815055	44.38815055	44.38815055	44.38815055
EX_12ppd-R[e]	1.97E-10	8.37E-11	8.37E-11	6.39E-11	1.34E-10	5.87E-11	5.07E-11	6.74E-11	2.64E-04	6.43E-12	6.43E-12	5.27E-12	1.27E-12	5.07E-04	1.39E-09	7.88E-12	0	0	0	0	0	0	0	0	8.93E-10	8.93E-10	8.93E-10	8.93E-10	8.93E-10	8.93E-10	8.93E-10	8.93E-10
EX_12ppd-S[e]	5.10E-11	2.44E-11	2.44E-11	1.38E-11	3.43E-11	1.51E-11	1.63E-11	2.23E-11	2.71E-13	5.76E-13	5.76E-13	3.73E-13	2.43E-13	6.50E-12	1.17E-11	1.28E-12	0	0	0	0	0	0	0	0	3.32E-10	3.32E-10	3.32E-10	3.32E-10	3.32E-10	3.32E-10	3.32E-10	3.32E-10
EX_14glucan[e]	0	0	0	0	0	0	0	0	-9.01E-18	-2.02E-16	-2.02E-16	-3.11E-17	-1.81E-17	-2.10E-17	-1.41E-16	-1.49E-17	0	0	0	0	0	0	0	0	0	0	0	0	0	0	0	0
EX_15dap[e]	3.22E-11	8.07E-12	8.07E-12	5.24E-12	5.35E-13	9.51E-13	2.54E-12	6.14E-12	6.97E-14	2.82E-13	2.82E-13	1.11E-13	1.58E-13	7.86E-13	3.06E-12	4.43E-13	0	0	0	0	0	0	0	0	1.42E-10	1.42E-10	1.42E-10	1.42E-10	1.42E-10	1.42E-10	1.42E-10	1.42E-10
EX_23camp[e]	4.55E-14	3.29E-14	3.29E-14	4.08E-14	1.60E-13	1.23E-14	5.31E-14	7.40E-14	8.58E-18	8.91E-17	8.91E-17	2.42E-17	8.36E-18	-2.46E-17	-1.45E-16	-2.81E-17	0	0	0	0	0	0	0	0	7.32E-12	7.32E-12	7.32E-12	7.32E-12	7.32E-12	7.32E-12	7.32E-12	7.32E-12
EX_23ccmp[e]	3.07E-14	2.55E-14	2.55E-14	3.10E-14	1.26E-13	1.03E-14	4.23E-14	5.53E-14	9.64E-18	1.07E-16	1.07E-16	1.30E-17	8.16E-18	-2.56E-17	-1.48E-16	-2.98E-17	0	0	0	0	0	0	0	0	1.43E-11	1.43E-11	1.43E-11	1.43E-11	1.43E-11	1.43E-11	1.43E-11	1.43E-11
EX_23cgmp[e]	3.69E-14	7.78E-14	7.78E-14	3.46E-14	1.33E-13	1.00E-14	4.44E-14	6.04E-14	7.89E-18	8.42E-17	8.42E-17	7.59E-18	6.76E-18	-3.20E-17	-1.87E-16	-3.70E-17	0	0	0	0	0	0	0	0	6.65E-12	6.65E-12	6.65E-12	6.65E-12	6.65E-12	6.65E-12	6.65E-12	6.65E-12
EX_23cump[e]	3.11E-14	2.50E-14	2.50E-14	3.37E-14	1.27E-13	9.93E-15	4.05E-14	5.61E-14	1.06E-17	9.96E-17	9.96E-17	2.35E-17	8.16E-18	-2.43E-17	-1.66E-16	-2.52E-17	0	0	0	0	0	0	0	0	1.86E-11	1.86E-11	1.86E-11	1.86E-11	1.86E-11	1.86E-11	1.86E-11	1.86E-11
EX_23dappa[e]	5.00E-14	3.66E-14	3.66E-14	4.36E-14	1.91E-13	1.61E-14	7.38E-14	8.44E-14	1.05E-17	1.14E-16	1.14E-16	1.87E-17	8.94E-18	-2.29E-17	-1.53E-16	-1.72E-17	0	0	0	0	0	0	0	0	3.71E-11	3.71E-11	3.71E-11	3.71E-11	3.71E-11	3.71E-11	3.71E-11	3.71E-11
EX_26dap-M[e]	7.69E-14	6.16E-14	6.16E-14	7.46E-14	2.75E-13	2.12E-14	9.43E-14	1.24E-13	-8.65E-18	2.08E-16	2.08E-16	3.33E-17	1.43E-17	1.01E-18	1.66E-16	4.74E-18	0	0	0	0	0	0	0	0	4.33E-11	4.33E-11	4.33E-11	4.33E-11	4.33E-11	4.33E-11	4.33E-11	4.33E-11
EX_2ddglcn[e]	1.34E-13	1.42E-13	1.42E-13	1.54E-13	5.06E-13	4.01E-14	3.68E-13	2.47E-13	3.41E-17	2.83E-16	2.83E-16	6.09E-17	2.73E-17	5.78E-17	7.54E-16	5.29E-17	0	0	0	0	0	0	0	0	1.17E-10	1.17E-10	1.17E-10	1.17E-10	1.17E-10	1.17E-10	1.17E-10	1.17E-10
EX_34dhpac[e]	1.06E-13	8.18E-14	8.18E-14	9.37E-14	4.22E-13	3.03E-14	1.42E-13	1.81E-13	2.15E-17	2.27E-16	2.27E-16	6.73E-17	1.93E-17	2.96E-17	4.74E-16	1.40E-16	0	0	0	0	0	0	0	0	9.52E-11	9.52E-11	9.52E-11	9.52E-11	9.52E-11	9.52E-11	9.52E-11	9.52E-11
EX_3amp[e]	8.72E-14	5.76E-14	5.76E-14	6.60E-14	2.68E-13	2.29E-14	1.07E-13	1.27E-13	1.32E-17	1.41E-16	1.41E-16	3.82E-17	1.30E-17	1.22E-17	2.45E-16	1.68E-17	0	0	0	0	0	0	0	0	7.83E-12	7.83E-12	7.83E-12	7.83E-12	7.83E-12	7.83E-12	7.83E-12	7.83E-12
EX_3cmp[e]	4.28E-14	3.49E-14	3.49E-14	4.39E-14	1.79E-13	1.46E-14	5.34E-14	7.72E-14	1.81E-17	1.74E-16	1.74E-16	3.13E-17	1.45E-17	1.06E-17	2.07E-16	2.14E-17	0	0	0	0	0	0	0	0	1.65E-11	1.65E-11	1.65E-11	1.65E-11	1.65E-11	1.65E-11	1.65E-11	1.65E-11
EX_3gmp[e]	5.50E-14	2.69E-13	2.69E-13	4.99E-14	1.93E-13	1.52E-14	6.96E-14	8.95E-14	1.35E-17	1.14E-16	1.14E-16	2.14E-17	9.76E-18	-1.36E-17	-1.06E-16	-1.64E-17	0	0	0	0	0	0	0	0	7.06E-12	7.06E-12	7.06E-12	7.06E-12	7.06E-12	7.06E-12	7.06E-12	7.06E-12
EX_3hcinnm[e]	3.01E-14	3.23E-14	3.23E-14	2.39E-14	1.12E-13	9.43E-15	3.92E-14	6.08E-14	1.19E-17	5.66E-17	5.66E-17	1.30E-17	5.73E-18	-3.95E-17	-2.29E-16	-4.39E-17	0	0	0	0	0	0	0	0	2.07E-11	2.07E-11	2.07E-11	2.07E-11	2.07E-11	2.07E-11	2.07E-11	2.07E-11
EX_3hpp[e]	5.17E-13	4.40E-13	4.40E-13	6.52E-13	2.51E-12	1.79E-13	6.89E-13	9.93E-13	2.30E-13	1.62E-12	1.62E-12	1.48E-12	2.54E-12	5.79E-12	1.46E-11	2.50E-12	0	0	0	0	0	0	0	0	5.10E-10	5.10E-10	5.10E-10	5.10E-10	5.10E-10	5.10E-10	5.10E-10	5.10E-10
EX_3hpppn[e]	3.47E-14	3.04E-14	3.04E-14	3.45E-14	1.28E-13	1.05E-14	4.80E-14	5.80E-14	7.17E-18	4.04E-17	4.04E-17	1.32E-17	4.45E-18	-3.72E-17	-2.13E-16	-3.74E-17	0	0	0	0	0	0	0	0	2.43E-11	2.43E-11	2.43E-11	2.43E-11	2.43E-11	2.43E-11	2.43E-11	2.43E-11
EX_3ump[e]	4.36E-14	3.46E-14	3.46E-14	4.68E-14	1.80E-13	1.44E-14	5.66E-14	7.91E-14	2.11E-17	1.77E-16	1.77E-16	3.85E-17	1.30E-17	1.21E-17	1.79E-16	1.46E-17	0	0	0	0	0	0	0	0	2.27E-11	2.27E-11	2.27E-11	2.27E-11	2.27E-11	2.27E-11	2.27E-11	2.27E-11
EX_4abut[e]	1.79E-11	9.82E-12	9.82E-12	5.19E-12	1.23E-11	4.23E-12	5.36E-12	7.96E-12	3.36E-14	1.30E-13	1.30E-13	6.19E-14	8.04E-14	3.65E-13	1.35E-12	2.68E-13	0	0	0	0	0	0	0	0	1.89E-10	1.89E-10	1.89E-10	1.89E-10	1.89E-10	1.89E-10	1.89E-10	1.89E-10
EX_4hoxpacd[e]	1.08E-13	8.27E-14	8.27E-14	9.02E-14	4.17E-13	3.11E-14	1.43E-13	1.81E-13	1.65E-17	2.29E-16	2.29E-16	5.10E-17	1.94E-17	2.45E-17	5.23E-16	3.37E-17	0	0	0	0	0	0	0	0	9.51E-11	9.51E-11	9.51E-11	9.51E-11	9.51E-11	9.51E-11	9.51E-11	9.51E-11
EX_5dglcn[e]	3.40E-10	2.22E-10	2.22E-10	3.81E-11	2.49E-10	6.79E-11	1.21E-10	1.74E-10	1.16E-13	4.94E-13	4.94E-13	2.35E-13	4.09E-13	4.07E-13	3.54E-12	5.58E-13	0	0	0	0	0	0	0	0	4.50E-10	4.50E-10	4.50E-10	4.50E-10	4.50E-10	4.50E-10	4.50E-10	4.50E-10
EX_5mtr[e]	1.02E-11	4.74E-12	4.74E-12	2.59E-12	8.12E-12	1.97E-12	4.23E-12	1.91E-11	7.36E-14	3.01E-13	3.01E-13	1.63E-13	2.31E-13	8.77E-13	4.52E-12	6.37E-13	0	0	0	0	0	0	0	0	5.53E-11	5.53E-11	5.53E-11	5.53E-11	5.53E-11	5.53E-11	5.53E-11	5.53E-11
EX_LalaDglu[e]	7.75E-14	6.28E-14	6.28E-14	7.67E-14	2.80E-13	2.13E-14	9.47E-14	1.23E-13	1.31E-17	1.40E-16	1.40E-16	2.37E-17	1.51E-17	3.03E-19	9.91E-17	6.21E-17	0	0	0	0	0	0	0	0	3.35E-11	3.35E-11	3.35E-11	3.35E-11	3.35E-11	3.35E-11	3.35E-11	3.35E-11
EX_LalaDgluMdap[e]	2.48E-12	1.46E-12	1.46E-12	7.23E-13	1.67E-12	6.50E-13	7.39E-13	1.03E-12	7.75E-15	2.50E-14	2.50E-14	1.34E-14	1.71E-14	7.84E-14	3.58E-13	6.45E-14	0	0	0	0	0	0	0	0	1.79E-11	1.79E-11	1.79E-11	1.79E-11	1.79E-11	1.79E-11	1.79E-11	1.79E-11
EX_LalaDgluMdapDala[e]	1.81E-12	1.11E-12	1.11E-12	4.86E-13	1.30E-12	4.71E-13	5.39E-13	7.91E-13	5.41E-15	1.74E-14	1.74E-14	9.35E-15	1.17E-14	5.52E-14	2.55E-13	4.39E-14	0	0	0	0	0	0	0	0	1.38E-11	1.38E-11	1.38E-11	1.38E-11	1.38E-11	1.38E-11	1.38E-11	1.38E-11
EX_LalaLglu[e]	7.69E-14	6.29E-14	6.29E-14	7.46E-14	2.80E-13	2.11E-14	9.44E-14	1.23E-13	1.40E-17	1.33E-16	1.33E-16	2.22E-17	1.51E-17	-1.80E-18	9.91E-17	6.23E-17	0	0	0	0	0	0	0	0	3.35E-11	3.35E-11	3.35E-11	3.35E-11	3.35E-11	3.35E-11	3.35E-11	3.35E-11
EX_ac[e]	3177.056646	7939.106362	7939.106362	8015.099629	9022.501613	5879.910101	5113.361832	9297.310373	-0.001753552	-6.58E-04	-6.58E-04	0.001857927	0.001080812	-2.64E-04	-5.01E-04	-1.70E-04	0	0	0	0	0	0	0	0	1000	1000	1000	1000	1000	1000	1000	1000
EX_acac[e]	8.22E-14	6.64E-14	6.64E-14	8.14E-14	2.92E-13	2.17E-14	9.95E-14	1.27E-13	1.88E-17	1.53E-16	1.53E-16	1.80E-17	1.20E-17	-2.03E-18	8.51E-17	-1.34E-19	0	0	0	0	0	0	0	0	6.75E-11	6.75E-11	6.75E-11	6.75E-11	6.75E-11	6.75E-11	6.75E-11	6.75E-11
EX_acald[e]	6.52E-11	3.49E-11	3.49E-11	2.19E-11	4.77E-11	1.77E-11	1.74E-11	2.80E-11	1.24E-13	4.95E-13	4.95E-13	1.43E-12	7.61E-13	1.35E-12	6.23E-12	8.50E-13	0	0	0	0	0	0	0	0	4.51E-10	4.51E-10	4.51E-10	4.51E-10	4.51E-10	4.51E-10	4.51E-10	4.51E-10
EX_acgal[e]	1.10E-13	1.88E-13	1.88E-13	2.04E-13	5.16E-13	3.54E-14	1.94E-13	2.26E-13	2.63E-17	2.63E-16	2.63E-16	6.10E-17	2.67E-17	4.80E-17	5.97E-16	4.80E-17	0	0	0	0	0	0	0	0	1.25E-10	1.25E-10	1.25E-10	1.25E-10	1.25E-10	1.25E-10	1.25E-10	1.25E-10
EX_acgal1p[e]	5.48E-14	9.50E-14	9.50E-14	9.09E-14	2.56E-13	1.79E-14	8.26E-14	1.11E-13	1.27E-17	1.29E-16	1.29E-16	2.71E-17	9.42E-18	-1.00E-17	3.43E-17	-5.78E-18	0	0	0	0	0	0	0	0	5.27E-11	5.27E-11	5.27E-11	5.27E-11	5.27E-11	5.27E-11	5.27E-11	5.27E-11
EX_acgam[e]	9.80E-14	7.62E-14	7.62E-14	1.18E-13	3.96E-13	5.28E-14	1.42E-13	1.76E-13	1.92E-17	1.81E-16	1.81E-16	4.34E-17	1.78E-17	2.54E-17	-2.14E-17	2.78E-17	0	0	0	0	0	0	0	0	6.29E-11	6.29E-11	6.29E-11	6.29E-11	6.29E-11	6.29E-11	6.29E-11	6.29E-11
EX_acgam1p[e]	5.62E-14	4.14E-14	4.14E-14	6.01E-14	2.24E-13	2.39E-14	7.24E-14	1.00E-13	9.80E-18	1.17E-16	1.17E-16	2.38E-17	8.69E-18	-1.56E-17	-1.21E-16	-3.73E-17	0	0	0	0	0	0	0	0	3.95E-11	3.95E-11	3.95E-11	3.95E-11	3.95E-11	3.95E-11	3.95E-11	3.95E-11
EX_acmana[e]	7.78E-14	6.46E-14	6.46E-14	7.71E-14	2.87E-13	2.13E-14	9.70E-14	1.26E-13	-1.40E-17	8.75E-17	8.75E-17	3.55E-17	1.33E-17	1.64E-18	8.49E-17	3.90E-18	0	0	0	0	0	0	0	0	4.72E-11	4.72E-11	4.72E-11	4.72E-11	4.72E-11	4.72E-11	4.72E-11	4.72E-11
EX_acmum[e]	0	0	0	0	0	0	0	0	-1.11E-17	-1.53E-16	-1.53E-16	-2.02E-17	-1.28E-17	-3.58E-20	1.20E-17	9.60E-19	0	0	0	0	0	0	0	0	0	0	0	0	0	0	0	0
EX_acnam[e]	3.66E-14	3.48E-14	3.48E-14	3.55E-14	1.45E-13	1.14E-14	5.09E-14	6.33E-14	6.13E-18	9.49E-17	9.49E-17	1.78E-17	6.48E-18	-3.22E-17	-2.25E-16	-4.16E-17	0	0	0	0	0	0	0	0	2.47E-11	2.47E-11	2.47E-11	2.47E-11	2.47E-11	2.47E-11	2.47E-11	2.47E-11
EX_acolipa[e]	6.38E-12	3.46E-12	3.46E-12	1.65E-12	4.15E-12	1.58E-12	1.84E-12	2.56E-12	3.80E-14	1.09E-13	1.09E-13	7.51E-14	8.07E-14	3.92E-13	2.23E-12	2.69E-13	0	0	0	0	0	0	0	0	1.16E-10	1.16E-10	1.16E-10	1.16E-10	1.16E-10	1.16E-10	1.16E-10	1.16E-10
EX_acser[e]	2.63E-11	1.37E-11	1.37E-11	4.62E-12	1.71E-11	6.75E-12	4.93E-12	7.45E-12	6.79E-14	2.67E-13	2.67E-13	2.27E-13	2.13E-13	7.12E-13	2.90E-12	5.25E-13	0	0	0	0	0	0	0	0	1.28E-10	1.28E-10	1.28E-10	1.28E-10	1.28E-10	1.28E-10	1.28E-10	1.28E-10
EX_ade[e]	1.94E-12	1.06E-12	1.06E-12	5.22E-13	1.24E-12	4.91E-13	5.46E-13	7.95E-13	5.77E-15	1.85E-14	1.85E-14	1.08E-14	1.41E-14	7.77E-14	2.68E-13	4.29E-14	0	0	0	0	0	0	0	0	9.17E-12	9.17E-12	9.17E-12	9.17E-12	9.17E-12	9.17E-12	9.17E-12	9.17E-12
EX_adn[e]	1.76E-12	9.67E-13	9.67E-13	4.74E-13	1.13E-12	4.46E-13	4.97E-13	7.23E-13	5.04E-15	1.59E-14	1.59E-14	8.97E-15	1.16E-14	5.71E-14	2.38E-13	3.66E-14	0	0	0	0	0	0	0	0	8.32E-12	8.32E-12	8.32E-12	8.32E-12	8.32E-12	8.32E-12	8.32E-12	8.32E-12
EX_adocbl[e]	0	0	0	0	0	0	0	0	-8.53E-18	-6.69E-17	-6.69E-17	-8.64E-18	-1.08E-17	1.51E-17	1.45E-16	1.83E-17	0	0	0	0	0	0	0	0	0	0	0	0	0	0	0	0
EX_ag[e]	0	0	0	0	0	0	0	0	0	0	0	0	0	0	0	0	0	0	0	0	0	0	0	0	0	0	0	0	0	0	0	0
EX_agm[e]	3.55E-12	3.18E-12	3.18E-12	2.13E-12	3.24E-12	9.11E-13	1.70E-12	2.22E-12	9.89E-15	3.42E-14	3.42E-14	1.93E-14	2.59E-14	1.08E-13	5.35E-13	8.95E-14	0	0	0	0	0	0	0	0	2.86E-11	2.86E-11	2.86E-11	2.86E-11	2.86E-11	2.86E-11	2.86E-11	2.86E-11
EX_akg[e]	2.98E-11	1.48E-11	1.48E-11	7.73E-12	1.94E-11	7.54E-12	8.00E-12	1.08E-11	2.20E-14	8.30E-14	8.30E-14	8.00E-14	7.22E-14	1.83E-13	7.76E-13	1.45E-13	0	0	0	0	0	0	0	0	1.28E-10	1.28E-10	1.28E-10	1.28E-10	1.28E-10	1.28E-10	1.28E-10	1.28E-10
EX_ala-B[e]	7.83E-14	5.79E-14	5.79E-14	8.05E-14	2.93E-13	2.16E-14	9.76E-14	1.27E-13	1.59E-17	1.72E-16	1.72E-16	3.18E-17	1.48E-17	3.44E-18	3.32E-17	1.75E-17	0	0	0	0	0	0	0	0	6.00E-11	6.00E-11	6.00E-11	6.00E-11	6.00E-11	6.00E-11	6.00E-11	6.00E-11
EX_ala-D[e]	2.65E-11	1.63E-11	1.63E-11	8.18E-12	2.06E-11	6.68E-12	8.04E-12	1.17E-11	5.42E-14	1.75E-13	1.75E-13	6.89E-14	7.92E-14	3.82E-13	1.89E-12	3.69E-13	0	0	0	0	0	0	0	0	4.49E-10	4.49E-10	4.49E-10	4.49E-10	4.49E-10	4.49E-10	4.49E-10	4.49E-10
EX_ala-L[e]	2.65E-11	1.63E-11	1.63E-11	8.18E-12	2.06E-11	6.68E-12	8.04E-12	1.17E-11	6.59E-14	2.18E-13	2.18E-13	7.90E-14	9.66E-14	4.26E-13	1.84E-12	4.70E-13	0	0	0	0	0	0	0	0	4.49E-10	4.49E-10	4.49E-10	4.49E-10	4.49E-10	4.49E-10	4.49E-10	4.49E-10
EX_alaala[e]	8.22E-12	3.57E-12	3.57E-12	1.94E-12	3.92E-12	1.84E-12	2.29E-12	3.06E-12	1.95E-14	6.09E-14	6.09E-14	2.76E-14	3.31E-14	1.67E-13	8.30E-13	1.50E-13	0	0	0	0	0	0	0	0	5.86E-11	5.86E-11	5.86E-11	5.86E-11	5.86E-11	5.86E-11	5.86E-11	5.86E-11
EX_all-D[e]	4.92E-14	3.91E-14	3.91E-14	5.00E-14	1.95E-13	1.62E-14	7.44E-14	8.52E-14	9.69E-18	9.74E-17	9.74E-17	1.13E-17	9.02E-18	-2.17E-17	-1.25E-16	-3.00E-17	0	0	0	0	0	0	0	0	5.21E-11	5.21E-11	5.21E-11	5.21E-11	5.21E-11	5.21E-11	5.21E-11	5.21E-11
EX_alltn[e]	2.84E-12	1.80E-12	1.80E-12	6.07E-13	2.85E-12	1.26E-12	1.25E-12	1.08E-12	9.43E-15	3.12E-14	3.12E-14	2.06E-14	2.72E-14	1.01E-13	2.71E-13	6.27E-14	0	0	0	0	0	0	0	0	1.70E-11	1.70E-11	1.70E-11	1.70E-11	1.70E-11	1.70E-11	1.70E-11	1.70E-11
EX_amp[e]	7.49E-14	6.08E-14	6.08E-14	6.57E-14	2.37E-13	2.03E-14	8.05E-14	1.10E-13	1.32E-17	1.36E-16	1.36E-16	2.44E-17	1.35E-17	1.72E-18	-1.59E-17	5.97E-17	0	0	0	0	0	0	0	0	7.68E-12	7.68E-12	7.68E-12	7.68E-12	7.68E-12	7.68E-12	7.68E-12	7.68E-12
EX_anhgm[e]	3.84E-12	2.03E-12	2.03E-12	1.16E-12	2.52E-12	9.40E-13	1.15E-12	1.58E-12	9.49E-15	2.90E-14	2.90E-14	1.66E-14	2.05E-14	9.05E-14	4.15E-13	7.26E-14	0	0	0	0	0	0	0	0	1.93E-11	1.93E-11	1.93E-11	1.93E-11	1.93E-11	1.93E-11	1.93E-11	1.93E-11
EX_arab-L[e]	7.82E-14	6.09E-14	6.09E-14	7.70E-14	3.02E-13	2.15E-14	1.03E-13	1.26E-13	1.44E-17	1.58E-16	1.58E-16	5.94E-17	1.47E-17	9.80E-19	5.47E-17	6.29E-17	0	0	0	0	0	0	0	0	6.42E-11	6.42E-11	6.42E-11	6.42E-11	6.42E-11	6.42E-11	6.42E-11	6.42E-11
EX_arbt[e]	0	0	0	0	0	0	0	0	0	0	0	0	0	0	0	0	0	0	0	0	0	0	0	0	0	0	0	0	0	0	0	0
EX_arbtn[e]	1.77E-15	1.07E-15	1.07E-15	2.59E-15	2.35E-15	6.75E-17	1.09E-15	9.61E-16	1.37E-17	1.65E-16	1.65E-16	3.41E-17	1.70E-17	-2.50E-18	9.55E-17	6.64E-17	0	0	0	0	0	0	0	0	6.06E-11	6.06E-11	6.06E-11	6.06E-11	6.06E-11	6.06E-11	6.06E-11	6.06E-11
EX_arbtn-fe3[e]	1.77E-15	1.08E-15	1.08E-15	3.02E-15	2.36E-15	6.76E-17	9.84E-16	9.73E-16	1.51E-17	1.55E-16	1.55E-16	3.37E-17	1.48E-17	-2.30E-18	5.60E-17	6.58E-17	0	0	0	0	0	0	0	0	6.82E-11	6.82E-11	6.82E-11	6.82E-11	6.82E-11	6.82E-11	6.82E-11	6.82E-11
EX_arg-L[e]	3.40E-12	1.87E-12	1.87E-12	9.35E-13	2.25E-12	8.55E-13	9.74E-13	1.39E-12	8.55E-15	2.80E-14	2.80E-14	1.67E-14	2.22E-14	9.61E-14	5.13E-13	8.82E-14	0	0	0	0	0	0	0	0	2.09E-11	2.09E-11	2.09E-11	2.09E-11	2.09E-11	2.09E-11	2.09E-11	2.09E-11
EX_ascb-L[e]	3.59E-14	3.02E-14	3.02E-14	3.33E-14	1.28E-13	9.65E-15	4.69E-14	5.64E-14	-1.47E-17	6.93E-17	6.93E-17	1.79E-18	-3.55E-18	-3.88E-17	-2.55E-16	-9.18E-17	0	0	0	0	0	0	0	0	2.69E-11	2.69E-11	2.69E-11	2.69E-11	2.69E-11	2.69E-11	2.69E-11	2.69E-11
EX_asn-L[e]	9.55E-12	5.57E-12	5.57E-12	2.72E-12	6.62E-12	2.42E-12	2.77E-12	4.05E-12	2.19E-14	7.54E-14	7.54E-14	3.80E-14	5.01E-14	2.13E-13	9.36E-13	1.78E-13	0	0	0	0	0	0	0	0	7.48E-11	7.48E-11	7.48E-11	7.48E-11	7.48E-11	7.48E-11	7.48E-11	7.48E-11
EX_aso3[e]	0	0	0	0	0	0	0	0	1.61E-17	1.45E-16	1.45E-16	2.62E-17	1.84E-17	-1.30E-18	8.33E-17	6.18E-17	0	0	0	0	0	0	0	0	0	0	0	0	0	0	0	0
EX_asp-L[e]	2.15E-11	1.33E-11	1.33E-11	6.52E-12	1.63E-11	5.47E-12	6.36E-12	9.31E-12	4.14E-14	1.54E-13	1.54E-13	7.43E-14	9.61E-14	3.80E-13	1.59E-12	2.70E-13	0	0	0	0	0	0	0	0	4.53E-10	4.53E-10	4.53E-10	4.53E-10	4.53E-10	4.53E-10	4.53E-10	4.53E-10
EX_btn[e]	5.36E-14	3.28E-14	3.28E-14	3.96E-14	1.40E-13	1.42E-14	3.63E-14	6.24E-14	2.11E-17	3.35E-16	3.35E-16	4.35E-17	2.57E-17	5.18E-17	1.37E-16	5.07E-17	0	0	0	0	0	0	0	0	4.48E-12	4.48E-12	4.48E-12	4.48E-12	4.48E-12	4.48E-12	4.48E-12	4.48E-12
EX_but[e]	9.95E-14	7.04E-14	7.04E-14	9.34E-14	3.74E-13	2.55E-14	1.28E-13	1.64E-13	2.66E-17	2.02E-16	2.02E-16	4.21E-17	1.36E-17	1.95E-17	2.51E-16	2.47E-17	0	0	0	0	0	0	0	0	1.01E-10	1.01E-10	1.01E-10	1.01E-10	1.01E-10	1.01E-10	1.01E-10	1.01E-10
EX_butso3[e]	2.85E-14	2.44E-14	2.44E-14	2.53E-14	1.08E-13	8.58E-15	3.72E-14	4.76E-14	5.63E-18	4.95E-17	4.95E-17	4.64E-18	4.45E-18	-4.14E-17	-2.55E-16	-4.68E-17	0	0	0	0	0	0	0	0	1.84E-11	1.84E-11	1.84E-11	1.84E-11	1.84E-11	1.84E-11	1.84E-11	1.84E-11
EX_ca2[e]	-1.145314702	-2.769697654	-2.769697654	-2.654277788	-3.367765363	-2.13220344	-1.792093797	-3.488968326	-1.25E-16	-1.66E-16	-1.66E-16	-1.65E-16	-1.08E-16	-5.84E-16	-2.87E-15	-4.89E-16	0	0	0	0	0	0	0	0	-0.231040324	-0.231040324	-0.231040324	-0.231040324	-0.231040324	-0.231040324	-0.231040324	-0.231040324
EX_cbi[e]	0	0	0	0	0	0	0	0	-1.39E-17	-1.67E-16	-1.67E-16	-1.78E-17	-1.30E-17	1.08E-19	6.05E-21	1.84E-18	0	0	0	0	0	0	0	0	0	0	0	0	0	0	0	0
EX_cbl1[e]	-7.72E-14	-6.60E-14	-6.60E-14	-7.69E-14	-2.93E-13	-2.14E-14	-9.91E-14	-1.29E-13	-2.37E-17	-2.06E-16	-2.06E-16	-5.17E-17	-2.91E-17	-2.59E-17	-3.07E-16	-2.94E-17	0	0	0	0	0	0	0	0	6.43E-11	6.43E-11	6.43E-11	6.43E-11	6.43E-11	6.43E-11	6.43E-11	6.43E-11
EX_cd2[e]	1.00E-13	7.47E-14	7.47E-14	5.96E-14	1.52E-13	2.01E-13	1.12E-13	1.41E-13	1.58E-17	1.67E-16	1.67E-16	3.62E-17	1.27E-17	7.75E-19	8.72E-17	6.45E-17	0	0	0	0	0	0	0	0	6.43E-11	6.43E-11	6.43E-11	6.43E-11	6.43E-11	6.43E-11	6.43E-11	6.43E-11
EX_cgly[e]	3.20E-12	1.89E-12	1.89E-12	1.03E-12	2.05E-12	8.81E-13	8.93E-13	1.29E-12	1.45E-14	5.27E-14	5.27E-14	3.66E-14	4.87E-14	1.79E-13	7.80E-13	1.31E-13	0	0	0	0	0	0	0	0	1.85E-11	1.85E-11	1.85E-11	1.85E-11	1.85E-11	1.85E-11	1.85E-11	1.85E-11
EX_chol[e]	9.79E-14	8.49E-14	8.49E-14	9.60E-14	3.91E-13	2.82E-14	1.34E-13	1.72E-13	6.35E-18	1.45E-16	1.45E-16	2.17E-17	1.04E-17	-3.93E-18	5.43E-17	3.91E-17	0	0	0	0	0	0	0	0	9.58E-11	9.58E-11	9.58E-11	9.58E-11	9.58E-11	9.58E-11	9.58E-11	9.58E-11
EX_chtbs[e]	4.82E-14	3.63E-14	3.63E-14	4.31E-14	1.83E-13	1.48E-14	6.99E-14	8.21E-14	9.11E-18	1.05E-16	1.05E-16	2.59E-17	8.88E-18	-2.34E-17	-1.53E-16	-1.08E-17	0	0	0	0	0	0	0	0	2.37E-11	2.37E-11	2.37E-11	2.37E-11	2.37E-11	2.37E-11	2.37E-11	2.37E-11
EX_cit[e]	3.02E-11	1.54E-11	1.54E-11	8.49E-12	2.02E-11	8.03E-12	8.20E-12	1.10E-11	3.60E-14	1.01E-13	1.01E-13	1.30E-13	1.05E-13	3.20E-13	1.99E-12	2.75E-13	0	0	0	0	0	0	0	0	1.79E-10	1.79E-10	1.79E-10	1.79E-10	1.79E-10	1.79E-10	1.79E-10	1.79E-10
EX_cl[e]	-1.145314702	-2.769697654	-2.769697654	-2.654277788	-3.367765363	-2.13220344	-1.792093797	-3.488968326	-1.25E-16	-1.66E-16	-1.66E-16	-1.61E-16	-1.16E-16	-5.88E-16	-2.86E-15	-4.93E-16	0	0	0	0	0	0	0	0	-0.231040324	-0.231040324	-0.231040324	-0.231040324	-0.231040324	-0.231040324	-0.231040324	-0.231040324
EX_cm[e]	7.88E-14	6.73E-14	6.73E-14	7.89E-14	2.96E-13	2.16E-14	9.94E-14	1.30E-13	1.44E-17	1.54E-16	1.54E-16	3.15E-17	1.52E-17	3.27E-18	4.82E-17	4.38E-17	0	0	0	0	0	0	0	0	6.43E-11	6.43E-11	6.43E-11	6.43E-11	6.43E-11	6.43E-11	6.43E-11	6.43E-11
EX_cmp[e]	4.08E-14	3.13E-14	3.13E-14	4.05E-14	1.67E-13	1.31E-14	6.11E-14	7.02E-14	1.27E-17	1.49E-16	1.49E-16	1.61E-17	1.50E-17	-1.41E-18	1.04E-16	6.24E-17	0	0	0	0	0	0	0	0	1.58E-11	1.58E-11	1.58E-11	1.58E-11	1.58E-11	1.58E-11	1.58E-11	1.58E-11
EX_co2[e]	3939.618147	11758.59126	11758.59126	9670.303106	14304.67886	7346.491336	6547.275757	13493.73044	0.004677256	0.003663189	0.003663189	0.004860915	0.003851182	0.00408704	0.00543328	0.004367416	0	0	0	0	0	0	0	0	1000	1000	1000	1000	1000	1000	1000	1000
EX_cobalt2[e]	-0.005501031	-0.013303063	-0.013303063	-0.012748693	-0.016175626	-0.010241131	-0.008607559	-0.016757773	-1.88E-18	-1.15E-18	-1.15E-18	2.82E-18	1.36E-18	-4.66E-18	-1.06E-17	-1.41E-18	0	0	0	0	0	0	0	0	-0.001109704	-0.001109704	-0.001109704	-0.001109704	-0.001109704	-0.001109704	-0.001109704	-0.001109704
EX_colipa[e]	1.51E-12	8.17E-13	8.17E-13	4.26E-13	1.00E-12	3.81E-13	4.33E-13	6.25E-13	1.14E-14	3.02E-14	3.02E-14	2.47E-14	2.48E-14	1.22E-13	7.99E-13	8.31E-14	0	0	0	0	0	0	0	0	3.12E-11	3.12E-11	3.12E-11	3.12E-11	3.12E-11	3.12E-11	3.12E-11	3.12E-11
EX_colipap[e]	2.16E-12	1.17E-12	1.17E-12	6.09E-13	1.43E-12	5.46E-13	6.21E-13	8.95E-13	1.50E-14	4.08E-14	4.08E-14	3.16E-14	3.28E-14	1.60E-13	9.56E-13	1.07E-13	0	0	0	0	0	0	0	0	4.47E-11	4.47E-11	4.47E-11	4.47E-11	4.47E-11	4.47E-11	4.47E-11	4.47E-11
EX_cpgn[e]	1.77E-15	1.08E-15	1.08E-15	3.02E-15	2.36E-15	6.77E-17	9.82E-16	9.73E-16	1.84E-17	1.57E-16	1.57E-16	4.14E-17	1.56E-17	-6.10E-19	5.58E-17	6.64E-17	0	0	0	0	0	0	0	0	6.82E-11	6.82E-11	6.82E-11	6.82E-11	6.82E-11	6.82E-11	6.82E-11	6.82E-11
EX_cpgn-un[e]	1.77E-15	1.07E-15	1.07E-15	2.59E-15	2.35E-15	6.74E-17	1.09E-15	9.62E-16	2.55E-17	2.08E-16	2.08E-16	3.64E-17	1.48E-17	-5.83E-19	9.55E-17	6.70E-17	0	0	0	0	0	0	0	0	6.06E-11	6.06E-11	6.06E-11	6.06E-11	6.06E-11	6.06E-11	6.06E-11	6.06E-11
EX_crn[e]	7.92E-14	6.93E-14	6.93E-14	8.40E-14	2.89E-13	2.15E-14	1.05E-13	1.30E-13	2.35E-17	1.54E-16	1.54E-16	3.03E-17	1.55E-17	8.64E-19	1.44E-16	6.30E-17	0	0	0	0	0	0	0	0	6.31E-11	6.31E-11	6.31E-11	6.31E-11	6.31E-11	6.31E-11	6.31E-11	6.31E-11
EX_crn-D[e]	8.12E-14	6.33E-14	6.33E-14	8.33E-14	2.77E-13	2.17E-14	9.90E-14	1.28E-13	1.14E-17	1.92E-17	1.92E-17	2.73E-17	1.27E-17	-2.95E-19	-1.45E-16	8.73E-18	0	0	0	0	0	0	0	0	6.31E-11	6.31E-11	6.31E-11	6.31E-11	6.31E-11	6.31E-11	6.31E-11	6.31E-11
EX_csn[e]	4.13E-14	3.27E-14	3.27E-14	4.26E-14	1.61E-13	1.32E-14	6.17E-14	7.16E-14	1.28E-17	1.59E-16	1.59E-16	2.82E-17	1.51E-17	-1.00E-18	2.44E-17	-2.04E-18	0	0	0	0	0	0	0	0	2.27E-11	2.27E-11	2.27E-11	2.27E-11	2.27E-11	2.27E-11	2.27E-11	2.27E-11
EX_cu[e]	1.88E-13	1.55E-13	1.55E-13	1.88E-13	7.04E-13	4.71E-14	1.90E-13	3.23E-13	5.16E-17	4.34E-16	4.34E-16	1.49E-16	3.04E-17	1.02E-16	7.69E-16	1.15E-16	0	0	0	0	0	0	0	0	1.59E-10	1.59E-10	1.59E-10	1.59E-10	1.59E-10	1.59E-10	1.59E-10	1.59E-10
EX_cu2[e]	-0.156009246	-0.377274858	-0.377274858	-0.361552921	-0.458740757	-0.290438471	-0.244110375	-0.475250441	3.70E-17	5.18E-16	5.18E-16	7.46E-17	4.55E-17	-1.70E-16	-9.99E-16	-1.82E-16	0	0	0	0	0	0	0	0	-0.031471199	-0.031471199	-0.031471199	-0.031471199	-0.031471199	-0.031471199	-0.031471199	-0.031471199
EX_cyan[e]	6.10E-14	5.07E-14	5.07E-14	6.07E-14	2.35E-13	1.82E-14	8.05E-14	1.01E-13	2.07E-17	1.32E-16	1.32E-16	2.14E-17	1.04E-17	-1.32E-17	-7.54E-17	-2.02E-17	0	0	0	0	0	0	0	0	5.29E-11	5.29E-11	5.29E-11	5.29E-11	5.29E-11	5.29E-11	5.29E-11	5.29E-11
EX_cynt[e]	4.90E-14	4.02E-14	4.02E-14	5.07E-14	1.94E-13	1.50E-14	7.25E-14	8.48E-14	9.14E-18	8.64E-17	8.64E-17	1.02E-17	8.96E-18	-2.41E-17	-1.37E-16	-2.33E-17	0	0	0	0	0	0	0	0	3.83E-11	3.83E-11	3.83E-11	3.83E-11	3.83E-11	3.83E-11	3.83E-11	3.83E-11
EX_cys-D[e]	4.97E-14	3.93E-14	3.93E-14	3.84E-14	1.88E-13	1.49E-14	6.99E-14	8.31E-14	1.01E-17	9.96E-17	9.96E-17	1.25E-17	8.99E-18	-2.13E-17	-1.47E-16	-1.91E-17	0	0	0	0	0	0	0	0	2.58E-11	2.58E-11	2.58E-11	2.58E-11	2.58E-11	2.58E-11	2.58E-11	2.58E-11
EX_cys-L[e]	4.60E-12	2.45E-12	2.45E-12	1.26E-12	2.89E-12	1.19E-12	1.29E-12	1.86E-12	3.56E-14	1.51E-13	1.51E-13	8.86E-14	1.28E-13	4.08E-13	1.82E-12	3.30E-13	0	0	0	0	0	0	0	0	2.39E-11	2.39E-11	2.39E-11	2.39E-11	2.39E-11	2.39E-11	2.39E-11	2.39E-11
EX_cytd[e]	6.43E-14	5.41E-14	5.41E-14	7.13E-14	2.57E-13	2.22E-14	8.93E-14	1.17E-13	9.31E-15	3.34E-14	3.34E-14	2.31E-14	3.27E-14	1.04E-13	4.52E-13	8.72E-14	0	0	0	0	0	0	0	0	1.89E-11	1.89E-11	1.89E-11	1.89E-11	1.89E-11	1.89E-11	1.89E-11	1.89E-11
EX_dad-2[e]	8.65E-14	6.58E-14	6.58E-14	7.01E-14	2.71E-13	2.46E-14	9.91E-14	1.26E-13	1.38E-17	1.40E-16	1.40E-16	4.01E-17	1.66E-17	1.15E-17	2.24E-16	2.19E-17	0	0	0	0	0	0	0	0	7.75E-12	7.75E-12	7.75E-12	7.75E-12	7.75E-12	7.75E-12	7.75E-12	7.75E-12
EX_damp[e]	4.66E-14	3.50E-14	3.50E-14	3.95E-14	1.61E-13	1.39E-14	6.26E-14	7.34E-14	9.40E-18	9.40E-17	9.40E-17	2.12E-17	8.42E-18	-2.47E-17	-1.60E-16	-1.76E-17	0	0	0	0	0	0	0	0	7.19E-12	7.19E-12	7.19E-12	7.19E-12	7.19E-12	7.19E-12	7.19E-12	7.19E-12
EX_dca[e]	7.74E-14	6.40E-14	6.40E-14	7.79E-14	2.85E-13	2.11E-14	9.65E-14	1.25E-13	1.44E-17	9.97E-17	9.97E-17	1.79E-17	2.98E-18	-1.85E-18	6.36E-17	-3.44E-18	0	0	0	0	0	0	0	0	5.73E-11	5.73E-11	5.73E-11	5.73E-11	5.73E-11	5.73E-11	5.73E-11	5.73E-11
EX_dcmp[e]	3.06E-14	2.65E-14	2.65E-14	3.43E-14	1.26E-13	1.06E-14	4.25E-14	5.57E-14	7.84E-18	8.76E-17	8.76E-17	1.71E-17	8.12E-18	-2.43E-17	-1.43E-16	-2.25E-17	0	0	0	0	0	0	0	0	1.56E-11	1.56E-11	1.56E-11	1.56E-11	1.56E-11	1.56E-11	1.56E-11	1.56E-11
EX_dcyt[e]	4.24E-14	3.77E-14	3.77E-14	4.94E-14	1.79E-13	1.58E-14	5.91E-14	7.84E-14	1.61E-17	1.65E-16	1.65E-16	3.09E-17	1.55E-17	1.21E-17	1.63E-16	8.80E-17	0	0	0	0	0	0	0	0	1.87E-11	1.87E-11	1.87E-11	1.87E-11	1.87E-11	1.87E-11	1.87E-11	1.87E-11
EX_ddca[e]	0	0	0	0	0	0	0	0	-1.24E-17	-1.54E-16	-1.54E-16	-1.78E-17	-1.26E-17	-1.28E-19	1.04E-17	-5.43E-19	0	0	0	0	0	0	0	0	0	0	0	0	0	0	0	0
EX_dgmp[e]	4.63E-14	3.44E-14	3.44E-14	3.83E-14	1.61E-13	1.38E-14	6.19E-14	7.33E-14	9.01E-18	1.07E-16	1.07E-16	1.97E-17	8.43E-18	-2.36E-17	-1.42E-16	-3.32E-17	0	0	0	0	0	0	0	0	6.68E-12	6.68E-12	6.68E-12	6.68E-12	6.68E-12	6.68E-12	6.68E-12	6.68E-12
EX_dgsn[e]	8.64E-14	6.20E-14	6.20E-14	6.53E-14	2.70E-13	2.39E-14	9.72E-14	1.26E-13	1.83E-17	1.53E-16	1.53E-16	3.77E-17	9.62E-18	1.28E-17	1.71E-16	2.01E-17	0	0	0	0	0	0	0	0	7.16E-12	7.16E-12	7.16E-12	7.16E-12	7.16E-12	7.16E-12	7.16E-12	7.16E-12
EX_dha[e]	4.61E-09	1.55E-08	1.55E-08	7.64E-10	6.11E-10	3.84E-10	17.38140594	74.93317716	7.50E-12	1.81E-12	1.81E-12	2.86E-13	4.73E-13	8.19E-05	5.18E-11	2.89E-11	0	0	0	0	0	0	0	0	1.46E-07	1.46E-07	1.46E-07	1.46E-07	1.46E-07	1.46E-07	1.46E-07	1.46E-07
EX_dimp[e]	4.65E-14	3.70E-14	3.70E-14	3.88E-14	1.63E-13	1.39E-14	6.12E-14	7.44E-14	9.36E-18	9.08E-17	9.08E-17	1.15E-17	8.47E-18	-2.38E-17	-1.56E-16	-2.87E-17	0	0	0	0	0	0	0	0	7.67E-12	7.67E-12	7.67E-12	7.67E-12	7.67E-12	7.67E-12	7.67E-12	7.67E-12
EX_din[e]	8.71E-14	6.62E-14	6.62E-14	6.61E-14	2.76E-13	2.47E-14	1.03E-13	1.30E-13	8.32E-18	2.00E-16	2.00E-16	3.62E-17	1.44E-17	1.35E-17	2.32E-16	-3.32E-18	0	0	0	0	0	0	0	0	8.31E-12	8.31E-12	8.31E-12	8.31E-12	8.31E-12	8.31E-12	8.31E-12	8.31E-12
EX_dms[e]	1.00E-13	8.41E-14	8.41E-14	1.01E-13	4.01E-13	3.16E-14	1.36E-13	1.76E-13	3.12E-17	2.12E-16	2.12E-16	5.59E-17	1.87E-17	2.48E-17	3.36E-16	1.38E-16	0	0	0	0	0	0	0	0	8.79E-11	8.79E-11	8.79E-11	8.79E-11	8.79E-11	8.79E-11	8.79E-11	8.79E-11
EX_dmso[e]	4.64E-14	3.74E-14	3.74E-14	4.76E-14	1.86E-13	1.39E-14	5.77E-14	8.16E-14	1.09E-17	8.92E-17	8.92E-17	2.35E-17	8.82E-18	-2.41E-17	-1.10E-16	1.37E-17	0	0	0	0	0	0	0	0	4.06E-11	4.06E-11	4.06E-11	4.06E-11	4.06E-11	4.06E-11	4.06E-11	4.06E-11
EX_dopa[e]	4.12E-14	3.18E-14	3.18E-14	3.53E-14	1.63E-13	1.16E-14	5.10E-14	7.02E-14	9.65E-18	1.05E-16	1.05E-16	-1.01E-17	3.26E-18	-2.81E-17	-1.73E-16	4.40E-18	0	0	0	0	0	0	0	0	3.38E-11	3.38E-11	3.38E-11	3.38E-11	3.38E-11	3.38E-11	3.38E-11	3.38E-11
EX_doxrbcn[e]	7.88E-14	6.73E-14	6.73E-14	7.89E-14	2.96E-13	2.16E-14	9.94E-14	1.30E-13	1.47E-17	1.54E-16	1.54E-16	2.50E-17	1.52E-17	3.31E-18	4.89E-17	4.15E-17	0	0	0	0	0	0	0	0	6.43E-11	6.43E-11	6.43E-11	6.43E-11	6.43E-11	6.43E-11	6.43E-11	6.43E-11
EX_dtmp[e]	4.12E-14	3.54E-14	3.54E-14	3.99E-14	1.58E-13	1.38E-14	6.06E-14	7.06E-14	1.36E-17	1.44E-16	1.44E-16	2.00E-17	1.51E-17	-1.49E-19	9.04E-17	-6.51E-18	0	0	0	0	0	0	0	0	1.74E-11	1.74E-11	1.74E-11	1.74E-11	1.74E-11	1.74E-11	1.74E-11	1.74E-11
EX_dump[e]	3.11E-14	2.65E-14	2.65E-14	3.70E-14	1.29E-13	9.60E-15	4.70E-14	5.75E-14	7.89E-18	1.12E-16	1.12E-16	1.06E-17	8.19E-18	-2.52E-17	-2.04E-16	-2.71E-17	0	0	0	0	0	0	0	0	1.79E-11	1.79E-11	1.79E-11	1.79E-11	1.79E-11	1.79E-11	1.79E-11	1.79E-11
EX_duri[e]	4.32E-14	3.78E-14	3.78E-14	5.18E-14	1.78E-13	1.35E-14	6.22E-14	7.95E-14	1.77E-17	1.78E-16	1.78E-16	2.05E-17	1.65E-17	1.14E-17	1.10E-16	1.94E-17	0	0	0	0	0	0	0	0	2.21E-11	2.21E-11	2.21E-11	2.21E-11	2.21E-11	2.21E-11	2.21E-11	2.21E-11
EX_eca4colipa[e]	4.97E-12	2.69E-12	2.69E-12	1.37E-12	3.21E-12	1.26E-12	1.42E-12	2.03E-12	1.47E-14	4.55E-14	4.55E-14	2.95E-14	3.61E-14	1.54E-13	7.86E-13	1.19E-13	0	0	0	0	0	0	0	0	7.96E-11	7.96E-11	7.96E-11	7.96E-11	7.96E-11	7.96E-11	7.96E-11	7.96E-11
EX_enlipa[e]	2.30E-12	1.24E-12	1.24E-12	6.35E-13	1.53E-12	5.77E-13	6.58E-13	9.41E-13	3.48E-14	7.99E-14	7.99E-14	8.59E-14	6.53E-14	2.38E-13	2.30E-12	2.09E-13	0	0	0	0	0	0	0	0	3.66E-11	3.66E-11	3.66E-11	3.66E-11	3.66E-11	3.66E-11	3.66E-11	3.66E-11
EX_enter[e]	1.60E-12	9.16E-13	9.16E-13	5.47E-13	1.31E-12	4.81E-13	5.78E-13	7.48E-13	4.52E-15	1.57E-14	1.57E-14	9.08E-15	1.10E-14	4.87E-14	2.32E-13	4.03E-14	0	0	0	0	0	0	0	0	5.37E-11	5.37E-11	5.37E-11	5.37E-11	5.37E-11	5.37E-11	5.37E-11	5.37E-11
EX_etha[e]	2.75E-11	1.45E-11	1.45E-11	1.10E-11	1.98E-11	5.49E-12	2.56E-12	7.33E-12	1.10E-13	4.87E-13	4.87E-13	1.39E-12	5.92E-13	1.67E-12	5.67E-12	9.66E-13	0	0	0	0	0	0	0	0	1.21E-10	1.21E-10	1.21E-10	1.21E-10	1.21E-10	1.21E-10	1.21E-10	1.21E-10
EX_ethso3[e]	4.90E-14	3.54E-14	3.54E-14	2.89E-14	1.92E-13	1.53E-14	7.09E-14	8.49E-14	1.06E-17	8.41E-17	8.41E-17	2.17E-17	9.01E-18	-2.40E-17	-1.72E-16	-2.11E-17	0	0	0	0	0	0	0	0	2.54E-11	2.54E-11	2.54E-11	2.54E-11	2.54E-11	2.54E-11	2.54E-11	2.54E-11
EX_etoh[e]	1.90E-10	9.98E-11	9.98E-11	1.25E-10	4.86E-10	5.12E-11	6.52E-11	9.58E-11	5.16E-04	6.94E-04	6.94E-04	0.001219646	8.10E-04	9.67E-04	6.05E-04	2.88E-04	0	0	0	0	0	0	0	0	213.0755639	213.0755639	213.0755639	213.0755639	213.0755639	213.0755639	213.0755639	213.0755639
EX_f6p[e]	7.76E-14	6.43E-14	6.43E-14	7.93E-14	2.91E-13	2.14E-14	9.87E-14	1.27E-13	2.10E-17	5.38E-17	5.38E-17	1.64E-17	1.67E-17	-1.43E-18	1.04E-16	5.58E-18	0	0	0	0	0	0	0	0	4.45E-11	4.45E-11	4.45E-11	4.45E-11	4.45E-11	4.45E-11	4.45E-11	4.45E-11
EX_fald[e]	9.28E-14	8.01E-14	8.01E-14	1.01E-13	3.53E-13	2.55E-14	1.30E-13	1.59E-13	2.30E-17	1.86E-16	1.86E-16	3.84E-17	1.80E-17	1.67E-17	2.30E-16	-1.84E-17	0	0	0	0	0	0	0	0	9.98E-11	9.98E-11	9.98E-11	9.98E-11	9.98E-11	9.98E-11	9.98E-11	9.98E-11
EX_fe2[e]	-3.534082522	-8.546419599	-8.546419599	-8.190270038	-10.39186926	-6.579312096	-5.529840244	-10.76586365	-2.61E-11	-3.94E-04	-3.94E-04	-5.02E-04	-4.69E-04	-1.10E-04	-1.46E-09	-7.26E-05	0	0	0	0	0	0	0	0	-345.0831336	-345.0831336	-345.0831336	-345.0831336	-345.0831336	-345.0831336	-345.0831336	-345.0831336
EX_fe3[e]	2.04E-08	-2.99E-10	-2.99E-10	-7.17E-11	-4.72E-10	1.64E-09	2.26E-10	-1.22E-10	2.61E-11	3.94E-04	3.94E-04	5.02E-04	4.69E-04	1.10E-04	1.46E-09	7.26E-05	0	0	0	0	0	0	0	0	344.3702155	344.3702155	344.3702155	344.3702155	344.3702155	344.3702155	344.3702155	344.3702155
EX_fe3dcit[e]	0	0	0	0	0	0	0	0	-9.49E-18	-1.54E-16	-1.54E-16	-1.92E-17	-1.27E-17	3.65E-20	-4.37E-17	2.33E-18	0	0	0	0	0	0	0	0	0	0	0	0	0	0	0	0
EX_fe3dhbzs[e]	0	0	0	0	0	0	0	0	-1.58E-17	-2.59E-16	-2.59E-16	-2.39E-17	-1.59E-17	-9.58E-18	-4.28E-17	-7.11E-18	0	0	0	0	0	0	0	0	0	0	0	0	0	0	0	0
EX_fe3hox[e]	1.77E-15	1.08E-15	1.08E-15	3.02E-15	2.36E-15	6.76E-17	9.84E-16	9.73E-16	1.80E-17	1.48E-16	1.48E-16	3.45E-17	1.51E-17	-1.76E-19	8.71E-17	6.99E-17	0	0	0	0	0	0	0	0	6.82E-11	6.82E-11	6.82E-11	6.82E-11	6.82E-11	6.82E-11	6.82E-11	6.82E-11
EX_fe3hox-un[e]	1.77E-15	1.07E-15	1.07E-15	2.59E-15	2.35E-15	6.75E-17	1.09E-15	9.61E-16	1.80E-17	1.57E-16	1.57E-16	3.54E-17	1.52E-17	-2.92E-19	8.36E-17	6.99E-17	0	0	0	0	0	0	0	0	6.06E-11	6.06E-11	6.06E-11	6.06E-11	6.06E-11	6.06E-11	6.06E-11	6.06E-11
EX_fecrm[e]	1.77E-15	1.08E-15	1.08E-15	3.02E-15	2.36E-15	6.76E-17	9.84E-16	9.73E-16	1.80E-17	1.51E-16	1.51E-16	3.92E-17	1.49E-17	8.14E-17	8.70E-17	6.52E-17	0	0	0	0	0	0	0	0	6.82E-11	6.82E-11	6.82E-11	6.82E-11	6.82E-11	6.82E-11	6.82E-11	6.82E-11
EX_fecrm-un[e]	1.77E-15	1.07E-15	1.07E-15	2.59E-15	2.35E-15	6.75E-17	1.09E-15	9.61E-16	1.80E-17	1.81E-16	1.81E-16	3.62E-17	1.32E-17	8.15E-17	8.35E-17	6.54E-17	0	0	0	0	0	0	0	0	6.06E-11	6.06E-11	6.06E-11	6.06E-11	6.06E-11	6.06E-11	6.06E-11	6.06E-11
EX_feenter[e]	1.61E-12	9.25E-13	9.25E-13	5.54E-13	1.33E-12	4.86E-13	5.85E-13	7.56E-13	4.56E-15	1.59E-14	1.59E-14	9.15E-15	1.11E-14	4.85E-14	2.13E-13	4.02E-14	0	0	0	0	0	0	0	0	5.93E-11	5.93E-11	5.93E-11	5.93E-11	5.93E-11	5.93E-11	5.93E-11	5.93E-11
EX_feoxam[e]	1.77E-15	1.08E-15	1.08E-15	3.02E-15	2.36E-15	6.76E-17	9.86E-16	9.73E-16	1.61E-17	1.74E-16	1.74E-16	3.85E-17	1.47E-17	-1.59E-18	8.70E-17	6.69E-17	0	0	0	0	0	0	0	0	6.82E-11	6.82E-11	6.82E-11	6.82E-11	6.82E-11	6.82E-11	6.82E-11	6.82E-11
EX_feoxam-un[e]	1.77E-15	1.07E-15	1.07E-15	2.59E-15	2.35E-15	6.75E-17	1.09E-15	9.61E-16	1.64E-17	2.05E-16	2.05E-16	3.42E-17	1.64E-17	-1.93E-18	8.35E-17	6.73E-17	0	0	0	0	0	0	0	0	6.06E-11	6.06E-11	6.06E-11	6.06E-11	6.06E-11	6.06E-11	6.06E-11	6.06E-11
EX_for[e]	2441.792523	3749.771852	3749.771852	4534.375512	3807.589352	4548.780193	3408.300429	5038.940273	0.002980846	0.002627	0.002627	0.001736677	0.001793775	0.003204285	0.002767145	0.002858295	0	0	0	0	0	0	0	0	1000	1000	1000	1000	1000	1000	1000	1000
EX_fru[e]	-1014.763449	-2868.427777	-2868.427777	-2587.292849	-3347.026088	-1912.949998	-1670.105254	-3341.68255	-2.25E-04	-4.36E-04	-4.36E-04	-4.37E-04	-3.40E-04	-7.23E-12	-4.14E-04	-2.31E-04	0	0	0	0	0	0	0	0	-291.5925902	-291.5925902	-291.5925902	-291.5925902	-291.5925902	-291.5925902	-291.5925902	-291.5925902
EX_frulys[e]	5.23E-14	4.15E-14	4.15E-14	5.75E-14	2.03E-13	1.61E-14	7.86E-14	8.77E-14	3.65E-17	1.00E-16	1.00E-16	2.10E-17	8.65E-18	-1.90E-17	-2.26E-17	-2.63E-17	0	0	0	0	0	0	0	0	2.56E-11	2.56E-11	2.56E-11	2.56E-11	2.56E-11	2.56E-11	2.56E-11	2.56E-11
EX_fruur[e]	8.09E-14	7.57E-14	7.57E-14	9.13E-14	2.80E-13	2.04E-14	1.77E-13	1.22E-13	2.17E-17	1.39E-16	1.39E-16	2.93E-17	1.37E-17	-1.12E-18	1.88E-16	-1.27E-18	0	0	0	0	0	0	0	0	6.31E-11	6.31E-11	6.31E-11	6.31E-11	6.31E-11	6.31E-11	6.31E-11	6.31E-11
EX_fuc-L[e]	7.82E-14	6.56E-14	6.56E-14	7.08E-14	2.85E-13	2.06E-14	9.35E-14	1.29E-13	7.71E-18	1.85E-16	1.85E-16	2.78E-17	8.69E-18	6.25E-20	8.68E-17	-6.72E-18	0	0	0	0	0	0	0	0	5.25E-11	5.25E-11	5.25E-11	5.25E-11	5.25E-11	5.25E-11	5.25E-11	5.25E-11
EX_fum[e]	7.28E-14	6.04E-14	6.04E-14	7.40E-14	2.79E-13	1.90E-14	7.35E-14	1.28E-13	1.85E-17	1.74E-16	1.74E-16	4.52E-17	3.94E-18	-2.09E-18	8.57E-17	-2.11E-18	0	0	0	0	0	0	0	0	5.73E-11	5.73E-11	5.73E-11	5.73E-11	5.73E-11	5.73E-11	5.73E-11	5.73E-11
EX_fusa[e]	7.88E-14	6.73E-14	6.73E-14	7.89E-14	2.96E-13	2.16E-14	9.94E-14	1.30E-13	1.54E-17	1.54E-16	1.54E-16	2.41E-17	1.52E-17	2.71E-18	4.90E-17	1.61E-17	0	0	0	0	0	0	0	0	6.43E-11	6.43E-11	6.43E-11	6.43E-11	6.43E-11	6.43E-11	6.43E-11	6.43E-11
EX_g1p[e]	8.30E-14	6.78E-14	6.78E-14	9.09E-14	3.91E-13	2.64E-14	1.35E-13	1.66E-13	2.25E-17	1.89E-16	1.89E-16	3.97E-17	1.36E-17	1.40E-17	2.10E-16	2.08E-17	0	0	0	0	0	0	0	0	7.63E-11	7.63E-11	7.63E-11	7.63E-11	7.63E-11	7.63E-11	7.63E-11	7.63E-11
EX_g3pc[e]	4.92E-14	4.02E-14	4.02E-14	4.75E-14	1.92E-13	1.35E-14	6.05E-14	8.51E-14	7.81E-18	1.19E-16	1.19E-16	2.28E-17	1.21E-17	-3.07E-17	-1.54E-16	-4.47E-17	0	0	0	0	0	0	0	0	3.26E-11	3.26E-11	3.26E-11	3.26E-11	3.26E-11	3.26E-11	3.26E-11	3.26E-11
EX_g3pe[e]	9.46E-12	5.10E-12	5.10E-12	3.15E-12	6.07E-12	1.87E-12	9.61E-13	3.01E-12	3.48E-14	1.17E-13	1.17E-13	8.27E-14	8.29E-14	3.74E-13	1.84E-12	2.88E-13	0	0	0	0	0	0	0	0	4.27E-11	4.27E-11	4.27E-11	4.27E-11	4.27E-11	4.27E-11	4.27E-11	4.27E-11
EX_g3pg[e]	1.40E-11	7.20E-12	7.20E-12	2.80E-12	8.68E-12	1.88E-12	2.32E-12	5.58E-12	5.01E-14	1.50E-13	1.50E-13	7.97E-14	8.83E-14	3.58E-13	2.54E-12	3.43E-13	0	0	0	0	0	0	0	0	6.04E-11	6.04E-11	6.04E-11	6.04E-11	6.04E-11	6.04E-11	6.04E-11	6.04E-11
EX_g3pi[e]	4.98E-14	4.37E-14	4.37E-14	5.43E-14	1.92E-13	1.58E-14	5.84E-14	8.51E-14	4.98E-18	1.02E-16	1.02E-16	4.78E-17	-2.99E-18	-2.07E-17	-1.40E-16	-2.62E-17	0	0	0	0	0	0	0	0	3.26E-11	3.26E-11	3.26E-11	3.26E-11	3.26E-11	3.26E-11	3.26E-11	3.26E-11
EX_g3ps[e]	5.29E-14	4.23E-14	4.23E-14	4.98E-14	2.05E-13	1.42E-14	5.85E-14	9.45E-14	1.07E-18	1.63E-16	1.63E-16	-1.20E-17	3.22E-18	-1.55E-17	-1.21E-16	-1.62E-17	0	0	0	0	0	0	0	0	2.91E-11	2.91E-11	2.91E-11	2.91E-11	2.91E-11	2.91E-11	2.91E-11	2.91E-11
EX_g6p[e]	7.84E-14	6.43E-14	6.43E-14	7.97E-14	2.92E-13	2.13E-14	9.75E-14	1.27E-13	-4.84E-17	-2.20E-16	-2.20E-16	1.52E-17	1.19E-17	-1.04E-18	7.53E-17	-4.10E-18	0	0	0	0	0	0	0	0	4.44E-11	4.44E-11	4.44E-11	4.44E-11	4.44E-11	4.44E-11	4.44E-11	4.44E-11
EX_gal[e]	-6.59E-10	-2.09E-10	-2.09E-10	-9.05E-11	-2.19E-10	-1.92E-10	-1.43E-10	-1.74E-10	-4.09E-13	-2.88E-12	-2.88E-12	-5.29E-04	-3.01E-04	-1.13E-12	-1.31E-09	-1.59E-12	0	0	0	0	0	0	0	0	-23.41179364	-23.41179364	-23.41179364	-23.41179364	-23.41179364	-23.41179364	-23.41179364	-23.41179364
EX_gal-bD[e]	7.87E-14	6.48E-14	6.48E-14	7.89E-14	2.95E-13	2.15E-14	1.01E-13	1.27E-13	1.84E-17	-1.01E-17	-1.01E-17	2.19E-17	1.08E-17	-1.03E-18	1.37E-16	-4.67E-18	0	0	0	0	0	0	0	0	6.43E-11	6.43E-11	6.43E-11	6.43E-11	6.43E-11	6.43E-11	6.43E-11	6.43E-11
EX_gal1p[e]	8.24E-14	6.75E-14	6.75E-14	9.01E-14	3.62E-13	3.38E-14	1.34E-13	1.66E-13	1.68E-17	1.94E-16	1.94E-16	3.48E-17	1.76E-17	1.63E-17	2.13E-16	2.27E-17	0	0	0	0	0	0	0	0	7.66E-11	7.66E-11	7.66E-11	7.66E-11	7.66E-11	7.66E-11	7.66E-11	7.66E-11
EX_galct-D[e]	5.58E-14	4.46E-14	4.46E-14	5.61E-14	2.05E-13	1.63E-14	7.45E-14	8.97E-14	1.77E-17	1.25E-16	1.25E-16	1.25E-17	9.71E-18	-2.03E-17	-1.34E-16	-3.01E-17	0	0	0	0	0	0	0	0	3.90E-11	3.90E-11	3.90E-11	3.90E-11	3.90E-11	3.90E-11	3.90E-11	3.90E-11
EX_galctn-D[e]	3.79E-14	3.61E-14	3.61E-14	4.13E-14	1.46E-13	1.17E-14	5.36E-14	6.42E-14	5.33E-18	8.22E-17	8.22E-17	4.22E-18	6.50E-18	-3.34E-17	-1.34E-16	-4.35E-17	0	0	0	0	0	0	0	0	3.21E-11	3.21E-11	3.21E-11	3.21E-11	3.21E-11	3.21E-11	3.21E-11	3.21E-11
EX_galctn-L[e]	2.76E-14	4.73E-14	4.73E-14	3.32E-14	1.21E-13	9.18E-15	4.52E-14	5.48E-14	5.70E-18	7.39E-17	7.39E-17	1.42E-17	5.28E-18	-3.91E-17	-2.25E-16	-3.03E-17	0	0	0	0	0	0	0	0	2.88E-11	2.88E-11	2.88E-11	2.88E-11	2.88E-11	2.88E-11	2.88E-11	2.88E-11
EX_galt[e]	4.93E-14	3.29E-14	3.29E-14	5.64E-14	2.05E-13	1.63E-14	8.03E-14	8.47E-14	1.08E-17	1.18E-16	1.18E-16	1.74E-17	9.06E-18	-2.26E-17	-1.44E-16	-2.26E-17	0	0	0	0	0	0	0	0	4.69E-11	4.69E-11	4.69E-11	4.69E-11	4.69E-11	4.69E-11	4.69E-11	4.69E-11
EX_galur[e]	5.52E-14	7.16E-14	7.16E-14	6.96E-14	2.49E-13	1.96E-14	9.65E-14	1.16E-13	1.31E-17	1.40E-16	1.40E-16	2.92E-17	9.56E-18	-8.57E-18	4.41E-17	-2.02E-17	0	0	0	0	0	0	0	0	5.61E-11	5.61E-11	5.61E-11	5.61E-11	5.61E-11	5.61E-11	5.61E-11	5.61E-11
EX_gam[e]	7.84E-14	6.34E-14	6.34E-14	7.75E-14	2.91E-13	2.14E-14	9.80E-14	1.26E-13	1.73E-17	7.85E-17	7.85E-17	-2.60E-18	6.94E-18	6.66E-19	1.39E-16	1.06E-16	0	0	0	0	0	0	0	0	4.47E-11	4.47E-11	4.47E-11	4.47E-11	4.47E-11	4.47E-11	4.47E-11	4.47E-11
EX_gam6p[e]	7.74E-14	6.23E-14	6.23E-14	7.63E-14	2.85E-13	2.12E-14	9.64E-14	1.25E-13	1.00E-17	1.17E-16	1.17E-16	2.50E-17	1.21E-17	-1.39E-18	7.76E-17	-6.95E-19	0	0	0	0	0	0	0	0	3.16E-11	3.16E-11	3.16E-11	3.16E-11	3.16E-11	3.16E-11	3.16E-11	3.16E-11
EX_gbbtn[e]	0	0	0	0	0	0	0	0	1.61E-17	1.55E-16	1.55E-16	2.98E-17	1.52E-17	-3.40E-19	8.51E-17	6.12E-17	0	0	0	0	0	0	0	0	0	0	0	0	0	0	0	0
EX_gdp[e]	9.54E-14	9.19E-14	9.19E-14	1.21E-13	3.87E-13	2.99E-14	1.42E-13	1.73E-13	2.42E-17	2.04E-16	2.04E-16	4.28E-17	1.91E-17	2.31E-17	2.58E-16	1.13E-16	0	0	0	0	0	0	0	0	8.73E-11	8.73E-11	8.73E-11	8.73E-11	8.73E-11	8.73E-11	8.73E-11	8.73E-11
EX_glc[e]	-1087.661468	-2882.848961	-2882.848961	-2355.648538	-3502.4025	-1984.125026	-1781.777495	-3559.0137	-0.001142633	-0.001212523	-0.001212523	-0.001174446	-0.001297226	-6.10E-04	-0.001205324	-0.001183562	0	0	0	0	0	0	0	0	-219.763421	-219.763421	-219.763421	-219.763421	-219.763421	-219.763421	-219.763421	-219.763421
EX_glcn[e]	-171.82025	-396.9452	-396.9452	-2230.404872	-124.80445	-558.6157	-147.3688	-419.10145	-7.85E-04	-7.46E-04	-7.46E-04	-0.001601031	-8.25E-04	-8.18E-04	-9.82E-04	-8.30E-04	0	0	0	0	0	0	0	0	-110.0335238	-110.0335238	-110.0335238	-110.0335238	-110.0335238	-110.0335238	-110.0335238	-110.0335238
EX_glcr[e]	5.58E-14	4.46E-14	4.46E-14	5.61E-14	2.05E-13	1.75E-14	7.45E-14	8.85E-14	2.47E-18	4.22E-17	4.22E-17	1.29E-17	6.03E-18	-2.07E-17	1.77E-17	2.56E-17	0	0	0	0	0	0	0	0	3.90E-11	3.90E-11	3.90E-11	3.90E-11	3.90E-11	3.90E-11	3.90E-11	3.90E-11
EX_glcur[e]	8.09E-14	7.57E-14	7.57E-14	9.13E-14	2.80E-13	2.04E-14	1.77E-13	1.22E-13	1.57E-17	1.81E-16	1.81E-16	3.05E-17	1.37E-17	-1.35E-18	1.69E-16	-5.51E-18	0	0	0	0	0	0	0	0	6.31E-11	6.31E-11	6.31E-11	6.31E-11	6.31E-11	6.31E-11	6.31E-11	6.31E-11
EX_glcur1p[e]	5.18E-14	4.83E-14	4.83E-14	6.29E-14	1.91E-13	1.41E-14	1.20E-13	8.29E-14	1.80E-17	1.23E-16	1.23E-16	1.92E-17	7.15E-18	-2.33E-17	-4.29E-17	-2.52E-17	0	0	0	0	0	0	0	0	3.91E-11	3.91E-11	3.91E-11	3.91E-11	3.91E-11	3.91E-11	3.91E-11	3.91E-11
EX_gln-L[e]	7.49E-14	5.95E-14	5.95E-14	7.67E-14	2.85E-13	2.11E-14	9.64E-14	1.26E-13	-7.39E-18	1.51E-16	1.51E-16	2.04E-17	-6.61E-18	-8.49E-19	8.74E-17	-5.39E-18	0	0	0	0	0	0	0	0	4.38E-11	4.38E-11	4.38E-11	4.38E-11	4.38E-11	4.38E-11	4.38E-11	4.38E-11
EX_glu-L[e]	1.58E-11	8.55E-12	8.55E-12	4.39E-12	1.07E-11	3.99E-12	4.47E-12	6.23E-12	2.02E-14	6.95E-14	6.95E-14	5.01E-14	5.49E-14	1.90E-13	7.80E-13	1.45E-13	0	0	0	0	0	0	0	0	1.28E-10	1.28E-10	1.28E-10	1.28E-10	1.28E-10	1.28E-10	1.28E-10	1.28E-10
EX_gly[e]	3.16E-11	1.95E-11	1.95E-11	9.33E-12	2.36E-11	7.98E-12	9.40E-12	1.40E-11	9.12E-14	4.72E-13	4.72E-13	4.46E-12	1.00E-12	1.16E-12	4.52E-12	1.09E-12	0	0	0	0	0	0	0	0	1.80E-10	1.80E-10	1.80E-10	1.80E-10	1.80E-10	1.80E-10	1.80E-10	1.80E-10
EX_glyald[e]	1.10E-10	4.82E-11	4.82E-11	2.46E-11	5.17E-11	2.82E-11	2.73E-11	3.59E-11	9.13E-14	3.25E-13	3.25E-13	1.78E-13	2.40E-13	2.61E-13	3.60E-12	6.25E-13	0	0	0	0	0	0	0	0	4.50E-10	4.50E-10	4.50E-10	4.50E-10	4.50E-10	4.50E-10	4.50E-10	4.50E-10
EX_glyb[e]	0	0	0	0	0	0	0	0	2.17E-17	2.35E-16	2.35E-16	4.10E-17	1.26E-17	4.00E-17	3.65E-16	6.34E-17	0	0	0	0	0	0	0	0	0	0	0	0	0	0	0	0
EX_glyc[e]	-5.51E-10	-4.76E-10	-4.76E-10	1.85E-11	-1.75E-10	-1.08E-10	-2.44E-10	-4.52E-10	1.75E-12	4.48E-12	4.48E-12	-2.42E-04	-1.62E-04	-0.002684153	1.01E-10	1.08E-11	0	0	0	0	0	0	0	0	4.58E-10	4.58E-10	4.58E-10	4.58E-10	4.58E-10	4.58E-10	4.58E-10	4.58E-10
EX_glyc-R[e]	7.26E-11	4.37E-11	4.37E-11	2.52E-11	4.27E-11	1.45E-11	2.34E-11	3.10E-11	2.13E-13	4.26E-13	4.26E-13	2.78E-13	4.43E-13	2.46E-12	6.84E-12	4.61E-12	0	0	0	0	0	0	0	0	6.22E-10	6.22E-10	6.22E-10	6.22E-10	6.22E-10	6.22E-10	6.22E-10	6.22E-10
EX_glyc2p[e]	5.37E-14	4.66E-14	4.66E-14	5.42E-14	2.12E-13	1.46E-14	5.71E-14	9.65E-14	1.31E-17	1.13E-16	1.13E-16	5.64E-18	2.17E-18	-1.56E-17	-5.95E-17	-1.08E-17	0	0	0	0	0	0	0	0	5.46E-11	5.46E-11	5.46E-11	5.46E-11	5.46E-11	5.46E-11	5.46E-11	5.46E-11
EX_glyc3p[e]	1.89E-11	1.02E-11	1.02E-11	5.24E-12	1.22E-11	3.74E-12	4.16E-12	6.78E-12	5.61E-14	1.60E-13	1.60E-13	8.98E-14	1.02E-13	6.05E-13	3.03E-12	4.70E-13	0	0	0	0	0	0	0	0	9.42E-11	9.42E-11	9.42E-11	9.42E-11	9.42E-11	9.42E-11	9.42E-11	9.42E-11
EX_glyclt[e]	0.147207595	0.355989958	0.355989958	0.341155012	0.432859756	0.274052661	0.23033828	0.448438004	0.001552169	7.04E-04	7.04E-04	8.75E-04	7.81E-04	8.70E-04	0.001602036	0.001441453	0	0	0	0	0	0	0	0	0.02969567	0.02969567	0.02969567	0.02969567	0.02969567	0.02969567	0.02969567	0.02969567
EX_gmp[e]	4.95E-14	1.39E-13	1.39E-13	4.65E-14	1.76E-13	1.55E-14	6.48E-14	8.05E-14	9.84E-18	1.04E-16	1.04E-16	2.22E-17	9.36E-18	-2.11E-17	-1.01E-16	-2.07E-17	0	0	0	0	0	0	0	0	6.95E-12	6.95E-12	6.95E-12	6.95E-12	6.95E-12	6.95E-12	6.95E-12	6.95E-12
EX_gsn[e]	1.11E-13	3.38E-13	3.38E-13	8.26E-14	3.21E-13	2.80E-14	1.43E-13	1.55E-13	2.41E-17	2.09E-16	2.09E-16	4.33E-17	2.12E-17	3.23E-17	4.29E-16	3.26E-17	0	0	0	0	0	0	0	0	7.46E-12	7.46E-12	7.46E-12	7.46E-12	7.46E-12	7.46E-12	7.46E-12	7.46E-12
EX_gthox[e]	0	0	0	0	0	0	0	0	1.22E-17	1.47E-16	1.47E-16	3.21E-17	1.20E-17	-7.57E-19	9.68E-17	1.11E-18	0	0	0	0	0	0	0	0	0	0	0	0	0	0	0	0
EX_gthrd[e]	2.43E-12	1.33E-12	1.33E-12	7.35E-13	1.57E-12	6.51E-13	6.79E-13	9.70E-13	7.72E-15	2.70E-14	2.70E-14	2.12E-14	2.62E-14	1.10E-13	4.34E-13	9.69E-14	0	0	0	0	0	0	0	0	1.44E-11	1.44E-11	1.44E-11	1.44E-11	1.44E-11	1.44E-11	1.44E-11	1.44E-11
EX_gtp[e]	4.79E-14	4.04E-14	4.04E-14	5.62E-14	1.94E-13	1.38E-14	6.17E-14	8.60E-14	1.15E-17	9.14E-17	9.14E-17	-1.79E-17	5.86E-18	-2.25E-17	-8.97E-17	1.86E-17	0	0	0	0	0	0	0	0	4.13E-11	4.13E-11	4.13E-11	4.13E-11	4.13E-11	4.13E-11	4.13E-11	4.13E-11
EX_gua[e]	1.88E-12	1.02E-12	1.02E-12	5.03E-13	1.19E-12	4.77E-13	5.24E-13	7.66E-13	6.41E-15	2.10E-14	2.10E-14	1.31E-14	1.77E-14	9.23E-14	2.81E-13	4.85E-14	0	0	0	0	0	0	0	0	8.35E-12	8.35E-12	8.35E-12	8.35E-12	8.35E-12	8.35E-12	8.35E-12	8.35E-12
EX_h[e]	4095.393476	8378.07418	8378.07418	8372.887408	9700.199658	7583.188492	6012.054029	10659.20339	0.002654192	0.003378966	0.003378966	0.003793717	0.003269717	0.00375782	0.002884949	0.002917002	0	0	0	0	0	0	0	0	1000	1000	1000	1000	1000	1000	1000	1000
EX_h2[e]	8.22E-14	6.94E-14	6.94E-14	8.46E-14	3.13E-13	2.23E-14	1.19E-13	1.48E-13	1.40E-17	1.68E-16	1.68E-16	2.59E-17	1.46E-17	6.24E-18	2.78E-18	2.10E-17	0	0	0	0	0	0	0	0	8.10E-11	8.10E-11	8.10E-11	8.10E-11	8.10E-11	8.10E-11	8.10E-11	8.10E-11
EX_h2o[e]	6656.518304	17391.41738	17391.41738	15808.26722	23755.88694	12436.24132	10394.78596	21026.7159	0.002263498	0.002421777	0.002421777	0.003066619	0.002436111	0.003666742	0.002660422	0.002359842	0	0	0	0	0	0	0	0	1000	1000	1000	1000	1000	1000	1000	1000
EX_h2o2[e]	1.99E-13	1.44E-13	1.44E-13	1.36E-13	5.81E-13	5.84E-14	2.63E-13	3.16E-13	5.39E-17	3.93E-16	3.93E-16	9.65E-17	4.14E-17	1.06E-16	1.07E-15	2.27E-16	0	0	0	0	0	0	0	0	1.74E-10	1.74E-10	1.74E-10	1.74E-10	1.74E-10	1.74E-10	1.74E-10	1.74E-10
EX_h2s[e]	1.17E-11	7.57E-12	7.57E-12	2.12E-12	8.14E-12	4.22E-12	4.23E-12	4.24E-12	1.42E-13	6.97E-13	6.97E-13	2.48E-13	3.95E-13	1.87E-12	7.83E-12	8.94E-13	0	0	0	0	0	0	0	0	8.16E-11	8.16E-11	8.16E-11	8.16E-11	8.16E-11	8.16E-11	8.16E-11	8.16E-11
EX_hacolipa[e]	0	0	0	0	0	0	0	0	1.76E-17	1.69E-16	1.69E-16	-5.89E-18	1.62E-17	1.32E-17	1.03E-16	1.48E-17	0	0	0	0	0	0	0	0	0	0	0	0	0	0	0	0
EX_halipa[e]	0	0	0	0	0	0	0	0	1.25E-17	1.80E-16	1.80E-16	2.67E-17	1.64E-17	1.36E-17	1.11E-16	1.68E-17	0	0	0	0	0	0	0	0	0	0	0	0	0	0	0	0
EX_hdca[e]	0	0	0	0	0	0	0	0	3.45E-18	-2.31E-17	-2.31E-17	1.28E-17	1.02E-17	-1.34E-17	-1.02E-16	-3.21E-17	0	0	0	0	0	0	0	0	0	0	0	0	0	0	0	0
EX_hdcea[e]	0	0	0	0	0	0	0	0	-1.28E-17	-1.53E-16	-1.53E-16	-1.80E-17	-1.25E-17	1.06E-19	-4.22E-18	6.31E-19	0	0	0	0	0	0	0	0	0	0	0	0	0	0	0	0
EX_hg2[e]	0	0	0	0	0	0	0	0	2.13E-17	3.34E-16	3.34E-16	3.40E-17	6.15E-18	-2.87E-18	9.98E-17	1.20E-17	0	0	0	0	0	0	0	0	0	0	0	0	0	0	0	0
EX_his-L[e]	2.97E-12	1.61E-12	1.61E-12	7.95E-13	1.88E-12	7.51E-13	8.33E-13	1.21E-12	5.76E-14	2.00E-13	2.00E-13	1.11E-13	1.48E-13	6.04E-13	3.03E-12	4.62E-13	0	0	0	0	0	0	0	0	1.50E-11	1.50E-11	1.50E-11	1.50E-11	1.50E-11	1.50E-11	1.50E-11	1.50E-11
EX_hom-L[e]	2.60E-11	1.46E-11	1.46E-11	3.33E-12	1.72E-11	6.40E-12	6.20E-12	4.78E-12	5.69E-14	1.91E-13	1.91E-13	8.29E-14	1.07E-13	6.25E-13	2.72E-12	4.20E-13	0	0	0	0	0	0	0	0	2.56E-10	2.56E-10	2.56E-10	2.56E-10	2.56E-10	2.56E-10	2.56E-10	2.56E-10
EX_hxa[e]	1.72E-11	9.35E-12	9.35E-12	4.97E-12	1.23E-11	4.21E-12	5.24E-12	7.11E-12	8.44E-05	6.59E-12	6.59E-12	3.74E-04	2.94E-04	4.37E-10	3.30E-04	3.65E-05	0	0	0	0	0	0	0	0	1.91E-10	1.91E-10	1.91E-10	1.91E-10	1.91E-10	1.91E-10	1.91E-10	1.91E-10
EX_hxan[e]	2.16E-12	1.20E-12	1.20E-12	6.25E-13	1.40E-12	5.64E-13	6.33E-13	9.28E-13	7.29E-15	2.37E-14	2.37E-14	1.49E-14	1.96E-14	9.43E-14	2.95E-13	5.51E-14	0	0	0	0	0	0	0	0	9.96E-12	9.96E-12	9.96E-12	9.96E-12	9.96E-12	9.96E-12	9.96E-12	9.96E-12
EX_idon-L[e]	171.82025	396.9452	396.9452	2230.404872	124.80445	558.6157	147.3688	419.10145	7.85E-04	7.46E-04	7.46E-04	0.00109016	8.25E-04	8.18E-04	9.82E-04	8.30E-04	0	0	0	0	0	0	0	0	72.72633712	72.72633712	72.72633712	72.72633712	72.72633712	72.72633712	72.72633712	72.72633712
EX_ile-L[e]	6.26E-12	3.48E-12	3.48E-12	1.80E-12	4.16E-12	1.59E-12	1.79E-12	2.57E-12	6.08E-14	2.52E-13	2.52E-13	1.07E-13	1.43E-13	7.41E-13	2.96E-12	5.20E-13	0	0	0	0	0	0	0	0	5.28E-11	5.28E-11	5.28E-11	5.28E-11	5.28E-11	5.28E-11	5.28E-11	5.28E-11
EX_imp[e]	7.50E-14	6.05E-14	6.05E-14	6.85E-14	2.41E-13	2.07E-14	8.32E-14	1.13E-13	1.29E-17	1.28E-16	1.28E-16	2.52E-17	1.50E-17	-2.06E-19	-5.33E-17	6.03E-17	0	0	0	0	0	0	0	0	8.23E-12	8.23E-12	8.23E-12	8.23E-12	8.23E-12	8.23E-12	8.23E-12	8.23E-12
EX_indole[e]	2.88E-12	1.59E-12	1.59E-12	7.89E-13	1.85E-12	7.25E-13	8.25E-13	1.20E-12	4.15E-14	1.40E-13	1.40E-13	7.26E-14	1.04E-13	4.29E-13	2.34E-12	3.10E-13	0	0	0	0	0	0	0	0	1.43E-11	1.43E-11	1.43E-11	1.43E-11	1.43E-11	1.43E-11	1.43E-11	1.43E-11
EX_inost[e]	9.98E-14	8.84E-14	8.84E-14	1.09E-13	3.91E-13	3.29E-14	1.37E-13	1.72E-13	2.64E-17	2.20E-16	2.20E-16	4.51E-17	2.07E-17	2.91E-17	2.36E-16	1.82E-17	0	0	0	0	0	0	0	0	9.58E-11	9.58E-11	9.58E-11	9.58E-11	9.58E-11	9.58E-11	9.58E-11	9.58E-11
EX_ins[e]	2.00E-12	1.09E-12	1.09E-12	5.37E-13	1.27E-12	5.09E-13	5.66E-13	8.19E-13	6.21E-15	1.98E-14	1.98E-14	1.15E-14	1.50E-14	7.77E-14	2.72E-13	4.57E-14	0	0	0	0	0	0	0	0	8.97E-12	8.97E-12	8.97E-12	8.97E-12	8.97E-12	8.97E-12	8.97E-12	8.97E-12
EX_isetac[e]	4.89E-14	3.89E-14	3.89E-14	4.72E-14	1.92E-13	1.45E-14	7.01E-14	8.37E-14	9.04E-18	8.51E-17	8.51E-17	6.70E-18	8.07E-18	-2.83E-17	-1.36E-16	-2.54E-17	0	0	0	0	0	0	0	0	2.72E-11	2.72E-11	2.72E-11	2.72E-11	2.72E-11	2.72E-11	2.72E-11	2.72E-11
EX_k[e]	-42.95051154	-103.8665887	-103.8665887	-99.53822175	-126.2947597	-79.95988205	-67.20541104	-130.8399989	-4.74E-15	-6.33E-15	-6.33E-15	-5.95E-15	-4.42E-15	-2.20E-14	-1.07E-13	-1.83E-14	0	0	0	0	0	0	0	0	-8.66425627	-8.66425627	-8.66425627	-8.66425627	-8.66425627	-8.66425627	-8.66425627	-8.66425627
EX_kdo2lipid4[e]	6.20E-13	3.33E-13	3.33E-13	1.71E-13	4.08E-13	1.56E-13	1.78E-13	2.53E-13	1.72E-14	4.63E-14	4.63E-14	4.51E-14	3.91E-14	1.67E-13	1.11E-12	1.16E-13	0	0	0	0	0	0	0	0	3.28E-12	3.28E-12	3.28E-12	3.28E-12	3.28E-12	3.28E-12	3.28E-12	3.28E-12
EX_lac-D[e]	290.2302718	3159.417527	3159.417527	1005.6367	1363.79115	489.4969251	1253.785953	3356.005814	0.001049095	0.001255292	0.001255292	0.001031013	7.90E-04	0.001410614	8.86E-04	0.001307132	0	0	0	0	0	0	0	0	236.5793296	236.5793296	236.5793296	236.5793296	236.5793296	236.5793296	236.5793296	236.5793296
EX_lac-L[e]	6.46E-11	2.72E-11	2.72E-11	1.29E-11	3.17E-11	1.92E-11	2.09E-11	2.69E-11	9.31E-14	2.62E-13	2.62E-13	1.74E-13	1.43E-13	1.54E-12	4.53E-12	9.05E-13	0	0	0	0	0	0	0	0	2.23E-10	2.23E-10	2.23E-10	2.23E-10	2.23E-10	2.23E-10	2.23E-10	2.23E-10
EX_lcts[e]	7.62E-14	6.12E-14	6.12E-14	7.47E-14	2.90E-13	2.19E-14	8.82E-14	1.28E-13	1.79E-17	1.66E-16	1.66E-16	3.29E-17	2.55E-18	2.34E-18	8.50E-17	6.16E-17	0	0	0	0	0	0	0	0	5.72E-11	5.72E-11	5.72E-11	5.72E-11	5.72E-11	5.72E-11	5.72E-11	5.72E-11
EX_leu-L[e]	1.07E-11	5.54E-12	5.54E-12	2.98E-12	6.96E-12	2.70E-12	3.01E-12	4.14E-12	1.14E-13	6.62E-13	6.62E-13	3.13E-13	4.46E-13	1.69E-12	4.63E-12	1.11E-12	0	0	0	0	0	0	0	0	1.00E-10	1.00E-10	1.00E-10	1.00E-10	1.00E-10	1.00E-10	1.00E-10	1.00E-10
EX_lipa[e]	1.23E-12	6.66E-13	6.66E-13	3.41E-13	8.22E-13	3.09E-13	3.56E-13	5.05E-13	3.12E-14	5.23E-14	5.23E-14	8.27E-14	4.95E-14	1.79E-13	2.60E-12	1.60E-13	0	0	0	0	0	0	0	0	3.46E-11	3.46E-11	3.46E-11	3.46E-11	3.46E-11	3.46E-11	3.46E-11	3.46E-11
EX_lipa_cold[e]	2.41E-12	1.30E-12	1.30E-12	6.71E-13	1.61E-12	6.04E-13	6.97E-13	9.88E-13	5.36E-14	9.90E-14	9.90E-14	1.36E-13	9.09E-14	3.37E-13	4.46E-12	2.77E-13	0	0	0	0	0	0	0	0	1.38E-11	1.38E-11	1.38E-11	1.38E-11	1.38E-11	1.38E-11	1.38E-11	1.38E-11
EX_lipoate[e]	7.47E-14	5.59E-14	5.59E-14	7.63E-14	2.69E-13	2.08E-14	1.02E-13	1.18E-13	3.13E-17	1.69E-16	1.69E-16	4.12E-17	1.45E-17	1.98E-17	1.06E-16	2.60E-17	0	0	0	0	0	0	0	0	1.34E-11	1.34E-11	1.34E-11	1.34E-11	1.34E-11	1.34E-11	1.34E-11	1.34E-11
EX_lys-L[e]	5.73E-12	3.18E-12	3.18E-12	1.63E-12	3.79E-12	1.45E-12	1.64E-12	2.36E-12	2.98E-14	1.11E-13	1.11E-13	4.21E-14	5.88E-14	2.57E-13	1.22E-12	1.91E-13	0	0	0	0	0	0	0	0	4.72E-11	4.72E-11	4.72E-11	4.72E-11	4.72E-11	4.72E-11	4.72E-11	4.72E-11
EX_lyx-L[e]	3.27E-14	2.54E-14	2.54E-14	3.51E-14	1.31E-13	1.18E-14	4.89E-14	5.84E-14	6.95E-18	7.51E-17	7.51E-17	4.72E-18	6.02E-18	-3.77E-17	-1.77E-16	-3.49E-17	0	0	0	0	0	0	0	0	2.91E-11	2.91E-11	2.91E-11	2.91E-11	2.91E-11	2.91E-11	2.91E-11	2.91E-11
EX_mal-D[e]	4.89E-14	4.01E-14	4.01E-14	5.08E-14	2.02E-13	1.51E-14	7.31E-14	8.57E-14	9.02E-18	9.95E-17	9.95E-17	1.79E-17	8.98E-18	-2.16E-17	-1.54E-16	-2.37E-17	0	0	0	0	0	0	0	0	4.28E-11	4.28E-11	4.28E-11	4.28E-11	4.28E-11	4.28E-11	4.28E-11	4.28E-11
EX_mal-L[e]	9.39E-11	6.15E-11	6.15E-11	3.47E-11	8.87E-11	2.51E-11	2.92E-11	4.39E-11	1.87E-13	1.15E-12	1.15E-12	1.31E-12	9.71E-13	2.87E-12	9.06E-12	1.08E-12	0	0	0	0	0	0	0	0	8.37E-09	8.37E-09	8.37E-09	8.37E-09	8.37E-09	8.37E-09	8.37E-09	8.37E-09
EX_malt[e]	0	0	0	0	0	0	0	0	-1.15E-17	-1.75E-16	-1.75E-16	-1.86E-17	-1.58E-17	-9.39E-18	-7.40E-17	-7.06E-18	0	0	0	0	0	0	0	0	0	0	0	0	0	0	0	0
EX_malthx[e]	0	0	0	0	0	0	0	0	-1.04E-17	-1.96E-16	-1.96E-16	-2.61E-17	-1.78E-17	-1.91E-17	-1.06E-16	-1.43E-17	0	0	0	0	0	0	0	0	0	0	0	0	0	0	0	0
EX_maltpt[e]	0	0	0	0	0	0	0	0	-1.42E-17	-1.93E-16	-1.93E-16	-1.96E-17	-1.72E-17	-1.70E-17	-1.33E-16	-9.44E-18	0	0	0	0	0	0	0	0	0	0	0	0	0	0	0	0
EX_malttr[e]	0	0	0	0	0	0	0	0	-1.56E-17	-1.86E-16	-1.86E-16	-2.04E-17	-1.64E-17	-1.42E-17	-9.53E-17	-8.19E-18	0	0	0	0	0	0	0	0	0	0	0	0	0	0	0	0
EX_maltttr[e]	0	0	0	0	0	0	0	0	-1.58E-17	-1.93E-16	-1.93E-16	-2.25E-17	-1.72E-17	-1.74E-17	-1.37E-16	-1.72E-17	0	0	0	0	0	0	0	0	0	0	0	0	0	0	0	0
EX_man[e]	7.88E-14	6.48E-14	6.48E-14	7.97E-14	2.95E-13	2.17E-14	9.99E-14	1.29E-13	1.36E-17	1.77E-16	1.77E-16	2.79E-17	1.17E-17	1.59E-18	1.92E-16	1.73E-18	0	0	0	0	0	0	0	0	6.43E-11	6.43E-11	6.43E-11	6.43E-11	6.43E-11	6.43E-11	6.43E-11	6.43E-11
EX_man6p[e]	7.79E-14	6.40E-14	6.40E-14	7.99E-14	2.92E-13	2.13E-14	9.84E-14	1.27E-13	2.76E-17	1.40E-16	1.40E-16	2.87E-17	7.89E-18	-3.19E-19	1.33E-16	-5.56E-18	0	0	0	0	0	0	0	0	4.45E-11	4.45E-11	4.45E-11	4.45E-11	4.45E-11	4.45E-11	4.45E-11	4.45E-11
EX_manglyc[e]	4.89E-14	3.93E-14	3.93E-14	4.40E-14	1.94E-13	1.50E-14	7.44E-14	8.48E-14	9.94E-18	1.18E-16	1.18E-16	9.57E-18	8.96E-18	-2.37E-17	-1.23E-16	-2.30E-17	0	0	0	0	0	0	0	0	3.68E-11	3.68E-11	3.68E-11	3.68E-11	3.68E-11	3.68E-11	3.68E-11	3.68E-11
EX_melib[e]	7.93E-14	6.14E-14	6.14E-14	8.07E-14	3.06E-13	1.95E-14	1.02E-13	1.28E-13	1.79E-17	1.85E-16	1.85E-16	3.02E-17	1.68E-17	8.04E-19	1.42E-16	-6.02E-19	0	0	0	0	0	0	0	0	5.83E-11	5.83E-11	5.83E-11	5.83E-11	5.83E-11	5.83E-11	5.83E-11	5.83E-11
EX_meoh[e]	4.40E-04	0.001064245	0.001064245	0.001019895	0.00129405	8.19E-04	6.89E-04	0.001340622	3.56E-17	2.99E-16	2.99E-16	9.03E-17	3.16E-17	5.84E-17	5.82E-16	1.83E-16	0	0	0	0	0	0	0	0	8.88E-05	8.88E-05	8.88E-05	8.88E-05	8.88E-05	8.88E-05	8.88E-05	8.88E-05
EX_met-D[e]	0	0	0	0	0	0	0	0	1.61E-17	1.45E-16	1.45E-16	2.60E-17	1.85E-17	-2.01E-18	8.36E-17	6.19E-17	0	0	0	0	0	0	0	0	0	0	0	0	0	0	0	0
EX_met-L[e]	7.65E-14	6.20E-14	6.20E-14	7.08E-14	2.57E-13	2.08E-14	9.07E-14	1.18E-13	1.48E-17	1.09E-17	1.09E-17	-3.98E-17	1.34E-17	-1.53E-18	1.01E-16	2.02E-18	0	0	0	0	0	0	0	0	1.51E-11	1.51E-11	1.51E-11	1.51E-11	1.51E-11	1.51E-11	1.51E-11	1.51E-11
EX_metsox-R-L[e]	7.71E-14	6.18E-14	6.18E-14	7.22E-14	2.61E-13	2.09E-14	8.98E-14	1.17E-13	1.44E-17	1.51E-16	1.51E-16	1.92E-17	1.52E-17	-1.73E-18	8.59E-17	-5.40E-18	0	0	0	0	0	0	0	0	1.51E-11	1.51E-11	1.51E-11	1.51E-11	1.51E-11	1.51E-11	1.51E-11	1.51E-11
EX_metsox-S-L[e]	7.70E-14	6.19E-14	6.19E-14	7.26E-14	2.61E-13	2.09E-14	8.98E-14	1.17E-13	1.43E-17	1.58E-16	1.58E-16	2.29E-17	1.52E-17	-2.46E-18	8.32E-17	-3.10E-18	0	0	0	0	0	0	0	0	1.51E-11	1.51E-11	1.51E-11	1.51E-11	1.51E-11	1.51E-11	1.51E-11	1.51E-11
EX_mg2[e]	-1.908857836	-4.616162756	-4.616162756	-4.423796313	-5.612942272	-3.5536724	-2.986822995	-5.814947211	-2.02E-16	-2.75E-16	-2.75E-16	-2.67E-16	-2.03E-16	-9.74E-16	-4.77E-15	-8.15E-16	0	0	0	0	0	0	0	0	-0.385067206	-0.385067206	-0.385067206	-0.385067206	-0.385067206	-0.385067206	-0.385067206	-0.385067206
EX_mincyc[e]	7.88E-14	6.73E-14	6.73E-14	7.89E-14	2.96E-13	2.16E-14	9.94E-14	1.30E-13	1.45E-17	1.54E-16	1.54E-16	2.41E-17	1.52E-17	3.35E-18	4.83E-17	1.76E-17	0	0	0	0	0	0	0	0	6.43E-11	6.43E-11	6.43E-11	6.43E-11	6.43E-11	6.43E-11	6.43E-11	6.43E-11
EX_minohp[e]	0	0	0	0	0	0	0	0	-1.03E-17	-1.68E-16	-1.68E-16	-3.79E-17	-1.57E-17	-7.50E-18	-2.07E-17	-9.08E-18	0	0	0	0	0	0	0	0	0	0	0	0	0	0	0	0
EX_mmet[e]	4.89E-14	4.26E-14	4.26E-14	4.29E-14	1.75E-13	1.59E-14	6.75E-14	7.96E-14	1.01E-17	9.03E-17	9.03E-17	6.55E-18	8.91E-18	-2.17E-17	-1.37E-16	-1.79E-17	0	0	0	0	0	0	0	0	1.15E-11	1.15E-11	1.15E-11	1.15E-11	1.15E-11	1.15E-11	1.15E-11	1.15E-11
EX_mn2[e]	-0.152048503	-0.367696653	-0.367696653	-0.352373862	-0.447094307	-0.283064856	-0.237912932	-0.463184844	-1.89E-17	-2.25E-17	-2.25E-17	-1.94E-17	-2.12E-17	-7.71E-17	-3.80E-16	-6.45E-17	0	0	0	0	0	0	0	0	-0.030672212	-0.030672212	-0.030672212	-0.030672212	-0.030672212	-0.030672212	-0.030672212	-0.030672212
EX_mnl[e]	7.87E-14	6.46E-14	6.46E-14	7.92E-14	2.95E-13	2.16E-14	1.00E-13	1.29E-13	1.40E-17	1.52E-16	1.52E-16	1.75E-17	1.52E-17	5.80E-19	8.74E-17	-4.90E-19	0	0	0	0	0	0	0	0	7.05E-11	7.05E-11	7.05E-11	7.05E-11	7.05E-11	7.05E-11	7.05E-11	7.05E-11
EX_mobd[e]	-0.028385321	-0.068643804	-0.068643804	-0.065783254	-0.083466231	-0.052844235	-0.044415005	-0.086470108	-2.54E-17	-1.77E-16	-1.77E-16	-4.25E-17	-2.97E-17	-1.08E-17	-1.58E-16	-7.79E-17	0	0	0	0	0	0	0	0	-0.005726071	-0.005726071	-0.005726071	-0.005726071	-0.005726071	-0.005726071	-0.005726071	-0.005726071
EX_mso3[e]	3.40E-14	3.28E-14	3.28E-14	3.82E-14	1.38E-13	1.04E-14	5.05E-14	6.03E-14	6.32E-18	6.19E-17	6.19E-17	2.49E-18	6.09E-18	-3.51E-17	-1.76E-16	-4.27E-17	0	0	0	0	0	0	0	0	2.13E-11	2.13E-11	2.13E-11	2.13E-11	2.13E-11	2.13E-11	2.13E-11	2.13E-11
EX_n2o[e]	7.53E-14	3.53E-14	3.53E-14	4.34E-14	1.02E-12	1.08E-14	5.59E-14	2.94E-13	8.69E-18	6.93E-17	6.93E-17	1.67E-17	1.79E-17	-2.97E-17	-1.52E-16	2.31E-17	0	0	0	0	0	0	0	0	2.94E-11	2.94E-11	2.94E-11	2.94E-11	2.94E-11	2.94E-11	2.94E-11	2.94E-11
EX_na1[e]	-2.92E-11	2.50E-12	2.50E-12	2.97E-11	-3.99E-11	-8.08E-13	2.23E-11	6.57E-14	-3.09E-18	-6.94E-18	-6.94E-18	-2.98E-18	4.29E-18	-5.32E-19	4.76E-19	7.61E-19	0	0	0	0	0	0	0	0	6.50E-11	6.50E-11	6.50E-11	6.50E-11	6.50E-11	6.50E-11	6.50E-11	6.50E-11
EX_nac[e]	7.70E-14	6.27E-14	6.27E-14	7.54E-14	2.79E-13	2.11E-14	9.39E-14	1.03E-13	1.55E-17	1.93E-16	1.93E-16	1.21E-16	9.57E-18	2.03E-17	3.05E-16	1.86E-17	0	0	0	0	0	0	0	0	3.36E-11	3.36E-11	3.36E-11	3.36E-11	3.36E-11	3.36E-11	3.36E-11	3.36E-11
EX_nh4[e]	-2376.626804	-5747.361554	-5747.361554	-5507.855376	-6988.403642	-4424.506069	-3718.74922	-7239.910247	-3.81E-12	-1.32E-11	-1.32E-11	-1.35E-11	-1.08E-11	-3.80E-11	-1.84E-10	-2.98E-11	0	0	0	0	0	0	0	0	-479.4286017	-479.4286017	-479.4286017	-479.4286017	-479.4286017	-479.4286017	-479.4286017	-479.4286017
EX_ni2[e]	-0.071073323	-0.17187557	-0.17187557	-0.164713108	-0.20898909	-0.13231541	-0.111209663	-0.216510426	-1.58E-17	-1.36E-17	-1.36E-17	-1.55E-17	-8.81E-18	-3.47E-17	-1.78E-16	-2.99E-17	0	0	0	0	0	0	0	0	-0.014337373	-0.014337373	-0.014337373	-0.014337373	-0.014337373	-0.014337373	-0.014337373	-0.014337373
EX_nmn[e]	6.91E-14	5.46E-14	5.46E-14	6.84E-14	2.58E-13	2.07E-14	8.75E-14	1.02E-13	1.32E-17	2.86E-16	2.86E-16	3.57E-17	3.42E-18	3.07E-17	2.65E-16	3.06E-17	0	0	0	0	0	0	0	0	1.55E-11	1.55E-11	1.55E-11	1.55E-11	1.55E-11	1.55E-11	1.55E-11	1.55E-11
EX_no[e]	6.13E-14	4.25E-14	4.25E-14	4.88E-14	1.83E-13	1.23E-14	5.42E-14	9.33E-14	8.06E-18	2.69E-17	2.69E-17	9.03E-18	3.31E-18	-2.44E-17	-1.35E-16	-1.10E-17	0	0	0	0	0	0	0	0	3.60E-11	3.60E-11	3.60E-11	3.60E-11	3.60E-11	3.60E-11	3.60E-11	3.60E-11
EX_no2[e]	1.16E-13	8.68E-14	8.68E-14	1.40E-13	5.61E-13	2.43E-14	2.67E-13	2.61E-13	2.47E-17	2.23E-16	2.23E-16	5.02E-17	2.33E-17	2.84E-17	3.41E-16	5.06E-17	0	0	0	0	0	0	0	0	7.26E-11	7.26E-11	7.26E-11	7.26E-11	7.26E-11	7.26E-11	7.26E-11	7.26E-11
EX_no3[e]	4.12E-14	3.42E-14	3.42E-14	4.15E-14	1.44E-13	9.91E-15	5.99E-14	6.77E-14	6.02E-18	8.36E-17	8.36E-17	5.98E-18	5.31E-18	-2.97E-17	-2.24E-16	-5.66E-18	0	0	0	0	0	0	0	0	3.20E-11	3.20E-11	3.20E-11	3.20E-11	3.20E-11	3.20E-11	3.20E-11	3.20E-11
EX_novbcn[e]	7.62E-14	7.21E-14	7.21E-14	8.31E-14	2.92E-13	2.16E-14	1.01E-13	1.28E-13	1.45E-17	1.54E-16	1.54E-16	2.93E-17	1.51E-17	8.55E-20	8.59E-17	6.21E-17	0	0	0	0	0	0	0	0	6.43E-11	6.43E-11	6.43E-11	6.43E-11	6.43E-11	6.43E-11	6.43E-11	6.43E-11
EX_o16a4colipa[e]	0	0	0	0	0	0	0	0	1.77E-17	1.46E-16	1.46E-16	3.42E-17	1.68E-17	-1.27E-17	8.87E-17	6.31E-18	0	0	0	0	0	0	0	0	0	0	0	0	0	0	0	0
EX_o2[e]	-3143.87202	-8287.953898	-8287.953898	-7184.663807	-11009.714	-5882.432059	-4894.115294	-9498.160463	-0.005178215	-0.004361129	-0.004361129	-0.003655647	-0.003438572	-0.005177316	-0.005268971	-0.00529635	0	0	0	0	0	0	0	0	-693.9630416	-693.9630416	-693.9630416	-693.9630416	-693.9630416	-693.9630416	-693.9630416	-693.9630416
EX_o2s[e]	0	0	0	0	0	0	0	0	1.61E-17	1.45E-16	1.45E-16	2.74E-17	1.85E-17	1.10E-18	8.43E-17	6.19E-17	0	0	0	0	0	0	0	0	0	0	0	0	0	0	0	0
EX_ocdca[e]	0	0	0	0	0	0	0	0	-1.23E-17	-1.54E-16	-1.54E-16	-1.97E-17	-1.25E-17	2.92E-20	4.45E-19	9.34E-19	0	0	0	0	0	0	0	0	0	0	0	0	0	0	0	0
EX_ocdcea[e]	0	0	0	0	0	0	0	0	-1.27E-17	-1.54E-16	-1.54E-16	-1.95E-17	-1.25E-17	-2.55E-20	5.07E-17	1.27E-18	0	0	0	0	0	0	0	0	0	0	0	0	0	0	0	0
EX_octa[e]	7.77E-14	6.43E-14	6.43E-14	7.82E-14	2.85E-13	2.15E-14	9.67E-14	1.26E-13	-1.57E-17	6.42E-17	6.42E-17	2.43E-17	7.79E-18	-5.06E-19	6.66E-17	5.26E-19	0	0	0	0	0	0	0	0	6.27E-11	6.27E-11	6.27E-11	6.27E-11	6.27E-11	6.27E-11	6.27E-11	6.27E-11
EX_orn[e]	6.54E-12	3.52E-12	3.52E-12	1.81E-12	4.34E-12	1.64E-12	1.88E-12	2.60E-12	1.50E-14	5.34E-14	5.34E-14	3.04E-14	3.98E-14	1.63E-13	7.54E-13	1.24E-13	0	0	0	0	0	0	0	0	4.08E-11	4.08E-11	4.08E-11	4.08E-11	4.08E-11	4.08E-11	4.08E-11	4.08E-11
EX_orot[e]	7.74E-14	6.17E-14	6.17E-14	7.61E-14	2.83E-13	2.10E-14	9.64E-14	1.24E-13	2.07E-17	1.89E-16	1.89E-16	8.26E-18	1.29E-17	-1.62E-18	-2.09E-16	1.51E-17	0	0	0	0	0	0	0	0	3.60E-11	3.60E-11	3.60E-11	3.60E-11	3.60E-11	3.60E-11	3.60E-11	3.60E-11
EX_pacald[e]	3.47E-14	3.30E-14	3.30E-14	2.86E-14	1.26E-13	1.21E-14	4.99E-14	5.45E-14	5.59E-18	9.34E-17	9.34E-17	3.98E-18	1.90E-18	-3.51E-17	-2.13E-16	-2.50E-17	0	0	0	0	0	0	0	0	2.32E-11	2.32E-11	2.32E-11	2.32E-11	2.32E-11	2.32E-11	2.32E-11	2.32E-11
EX_peamn[e]	2.40E-14	2.15E-14	2.15E-14	1.93E-14	8.98E-14	8.11E-15	3.71E-14	3.83E-14	-1.12E-18	3.14E-17	3.14E-17	-4.58E-19	1.16E-18	-4.57E-17	-2.78E-16	-4.44E-17	0	0	0	0	0	0	0	0	1.65E-11	1.65E-11	1.65E-11	1.65E-11	1.65E-11	1.65E-11	1.65E-11	1.65E-11
EX_phe-L[e]	3.73E-12	2.07E-12	2.07E-12	1.03E-12	2.43E-12	9.38E-13	1.07E-12	1.55E-12	2.43E-14	8.55E-14	8.55E-14	3.68E-14	4.98E-14	2.30E-13	1.02E-12	1.67E-13	0	0	0	0	0	0	0	0	2.04E-11	2.04E-11	2.04E-11	2.04E-11	2.04E-11	2.04E-11	2.04E-11	2.04E-11
EX_pheme[e]	2.79E-12	1.38E-12	1.38E-12	7.20E-13	1.68E-12	6.49E-13	7.37E-13	1.03E-12	2.01E-14	6.88E-14	6.88E-14	4.38E-14	5.25E-14	2.13E-13	1.05E-12	1.57E-13	0	0	0	0	0	0	0	0	1.77E-11	1.77E-11	1.77E-11	1.77E-11	1.77E-11	1.77E-11	1.77E-11	1.77E-11
EX_pi[e]	-212.2586102	-513.3018669	-513.3018669	-491.9113615	-624.1404169	-395.1564912	-332.1247322	-646.6026908	-8.04E-13	-2.03E-12	-2.03E-12	-1.74E-12	-1.58E-12	-6.99E-12	-5.12E-11	-5.34E-12	0	0	0	0	0	0	0	0	-42.81818605	-42.81818605	-42.81818605	-42.81818605	-42.81818605	-42.81818605	-42.81818605	-42.81818605
EX_pnto-R[e]	7.53E-14	5.87E-14	5.87E-14	7.42E-14	2.58E-13	2.12E-14	8.29E-14	1.21E-13	8.68E-18	1.89E-16	1.89E-16	3.32E-17	1.76E-17	1.73E-17	2.18E-16	2.79E-17	0	0	0	0	0	0	0	0	3.23E-11	3.23E-11	3.23E-11	3.23E-11	3.23E-11	3.23E-11	3.23E-11	3.23E-11
EX_ppa[e]	7.80E-14	6.43E-14	6.43E-14	7.87E-14	2.95E-13	2.16E-14	9.97E-14	1.28E-13	2.20E-17	7.30E-17	7.30E-17	1.64E-17	9.04E-18	-5.18E-19	8.89E-17	1.45E-18	0	0	0	0	0	0	0	0	7.44E-11	7.44E-11	7.44E-11	7.44E-11	7.44E-11	7.44E-11	7.44E-11	7.44E-11
EX_ppal[e]	7.28E-14	5.90E-14	5.90E-14	7.78E-14	2.91E-13	1.87E-14	1.14E-13	1.25E-13	1.05E-17	1.57E-16	1.57E-16	2.76E-17	1.09E-17	6.71E-19	6.53E-17	-3.81E-18	0	0	0	0	0	0	0	0	7.63E-11	7.63E-11	7.63E-11	7.63E-11	7.63E-11	7.63E-11	7.63E-11	7.63E-11
EX_pppn[e]	2.79E-14	2.41E-14	2.41E-14	2.56E-14	1.00E-13	1.02E-14	3.64E-14	4.54E-14	5.26E-18	-2.05E-17	-2.05E-17	1.29E-17	4.94E-19	-4.27E-17	-2.36E-16	-4.18E-17	0	0	0	0	0	0	0	0	1.99E-11	1.99E-11	1.99E-11	1.99E-11	1.99E-11	1.99E-11	1.99E-11	1.99E-11
EX_ppt[e]	4.57E-14	3.66E-14	3.66E-14	4.43E-14	1.78E-13	1.23E-14	5.27E-14	7.91E-14	7.25E-18	1.06E-16	1.06E-16	1.56E-17	7.75E-18	-2.60E-17	-1.81E-16	-2.04E-17	0	0	0	0	0	0	0	0	3.87E-11	3.87E-11	3.87E-11	3.87E-11	3.87E-11	3.87E-11	3.87E-11	3.87E-11
EX_pro-L[e]	8.54E-12	4.62E-12	4.62E-12	2.39E-12	5.56E-12	2.16E-12	2.43E-12	3.41E-12	2.31E-14	8.00E-14	8.00E-14	4.14E-14	5.26E-14	2.12E-13	9.04E-13	1.55E-13	0	0	0	0	0	0	0	0	6.42E-11	6.42E-11	6.42E-11	6.42E-11	6.42E-11	6.42E-11	6.42E-11	6.42E-11
EX_progly[e]	4.82E-14	3.54E-14	3.54E-14	4.62E-14	1.86E-13	1.36E-14	5.90E-14	8.34E-14	8.90E-18	1.11E-16	1.11E-16	1.96E-17	8.96E-18	-2.23E-17	-1.22E-16	-1.56E-17	0	0	0	0	0	0	0	0	2.95E-11	2.95E-11	2.95E-11	2.95E-11	2.95E-11	2.95E-11	2.95E-11	2.95E-11
EX_psclys[e]	5.17E-14	3.81E-14	3.81E-14	5.73E-14	1.95E-13	1.41E-14	5.91E-14	8.76E-14	1.13E-17	1.07E-16	1.07E-16	2.43E-17	9.57E-18	-2.02E-17	-1.31E-16	-1.34E-17	0	0	0	0	0	0	0	0	2.56E-11	2.56E-11	2.56E-11	2.56E-11	2.56E-11	2.56E-11	2.56E-11	2.56E-11
EX_pser-L[e]	7.79E-14	6.45E-14	6.45E-14	7.83E-14	2.91E-13	2.13E-14	9.73E-14	1.26E-13	2.41E-17	8.43E-17	8.43E-17	2.12E-17	3.00E-18	-3.34E-19	8.27E-17	4.74E-19	0	0	0	0	0	0	0	0	4.13E-11	4.13E-11	4.13E-11	4.13E-11	4.13E-11	4.13E-11	4.13E-11	4.13E-11
EX_ptrc[e]	7.49E-12	3.90E-12	3.90E-12	2.13E-12	5.76E-12	1.68E-12	2.41E-12	3.89E-12	1.50E-14	5.67E-14	5.67E-14	3.08E-14	4.13E-14	1.74E-13	7.45E-13	1.32E-13	0	0	0	0	0	0	0	0	5.73E-11	5.73E-11	5.73E-11	5.73E-11	5.73E-11	5.73E-11	5.73E-11	5.73E-11
EX_pydam[e]	7.53E-14	6.23E-14	6.23E-14	7.42E-14	2.74E-13	2.11E-14	8.95E-14	1.18E-13	3.52E-17	2.10E-16	2.10E-16	3.26E-17	1.74E-17	2.95E-17	1.29E-16	2.11E-17	0	0	0	0	0	0	0	0	2.53E-11	2.53E-11	2.53E-11	2.53E-11	2.53E-11	2.53E-11	2.53E-11	2.53E-11
EX_pydx[e]	7.57E-14	6.23E-14	6.23E-14	7.45E-14	2.75E-13	2.12E-14	9.03E-14	1.19E-13	3.59E-17	2.38E-16	2.38E-16	4.36E-17	1.74E-17	2.56E-17	1.37E-16	3.00E-17	0	0	0	0	0	0	0	0	2.53E-11	2.53E-11	2.53E-11	2.53E-11	2.53E-11	2.53E-11	2.53E-11	2.53E-11
EX_pydxn[e]	7.71E-14	6.22E-14	6.22E-14	7.56E-14	2.77E-13	2.12E-14	9.37E-14	1.24E-13	1.64E-17	1.96E-16	1.96E-16	2.32E-17	1.61E-17	1.40E-17	-3.49E-17	1.26E-18	0	0	0	0	0	0	0	0	2.67E-11	2.67E-11	2.67E-11	2.67E-11	2.67E-11	2.67E-11	2.67E-11	2.67E-11
EX_pyr[e]	-2353.051386	-5480.964854	-5480.964854	-4791.185307	-4834.009817	-4358.579691	-3563.713369	-7147.061636	-0.002009011	-0.001333707	-0.001333707	-0.001067587	-0.001001098	-0.002018463	-0.002136627	-0.001027624	0	0	0	0	0	0	0	0	-1000	-1000	-1000	-1000	-1000	-1000	-1000	-1000
EX_quin[e]	1.36E-11	7.73E-12	7.73E-12	5.25E-12	9.25E-12	3.67E-12	4.27E-12	6.12E-12	6.95E-14	2.89E-13	2.89E-13	1.70E-13	2.12E-13	1.01E-12	3.13E-12	5.67E-13	0	0	0	0	0	0	0	0	5.29E-11	5.29E-11	5.29E-11	5.29E-11	5.29E-11	5.29E-11	5.29E-11	5.29E-11
EX_r5p[e]	4.78E-14	3.24E-14	3.24E-14	4.69E-14	1.85E-13	1.43E-14	7.25E-14	8.08E-14	-2.55E-17	1.41E-17	1.41E-17	1.22E-17	4.15E-18	-2.61E-17	-1.97E-17	-3.91E-17	0	0	0	0	0	0	0	0	4.05E-11	4.05E-11	4.05E-11	4.05E-11	4.05E-11	4.05E-11	4.05E-11	4.05E-11
EX_rfamp[e]	7.62E-14	7.21E-14	7.21E-14	8.31E-14	2.92E-13	2.16E-14	1.01E-13	1.28E-13	1.34E-17	1.74E-16	1.74E-16	2.06E-17	1.49E-17	4.01E-18	1.01E-16	6.20E-17	0	0	0	0	0	0	0	0	6.43E-11	6.43E-11	6.43E-11	6.43E-11	6.43E-11	6.43E-11	6.43E-11	6.43E-11
EX_rib-D[e]	9.20E-14	5.93E-14	5.93E-14	7.35E-14	3.48E-13	2.58E-14	1.17E-13	1.51E-13	7.03E-18	1.67E-16	1.67E-16	3.04E-17	1.48E-17	8.33E-18	2.96E-16	2.43E-17	0	0	0	0	0	0	0	0	9.64E-11	9.64E-11	9.64E-11	9.64E-11	9.64E-11	9.64E-11	9.64E-11	9.64E-11
EX_rmn[e]	5.00E-14	4.14E-14	4.14E-14	5.00E-14	1.95E-13	1.36E-14	5.93E-14	8.54E-14	8.99E-18	1.10E-16	1.10E-16	1.17E-17	9.02E-18	-2.23E-17	-1.42E-16	-4.66E-17	0	0	0	0	0	0	0	0	3.62E-11	3.62E-11	3.62E-11	3.62E-11	3.62E-11	3.62E-11	3.62E-11	3.62E-11
EX_sbt-D[e]	7.77E-14	6.44E-14	6.44E-14	7.88E-14	2.95E-13	2.15E-14	9.96E-14	1.29E-13	1.40E-17	1.51E-16	1.51E-16	2.27E-17	1.52E-17	2.74E-19	8.56E-17	2.00E-18	0	0	0	0	0	0	0	0	7.05E-11	7.05E-11	7.05E-11	7.05E-11	7.05E-11	7.05E-11	7.05E-11	7.05E-11
EX_sel[e]	0	0	0	0	0	0	0	0	-1.45E-17	-1.85E-16	-1.85E-16	-2.98E-17	-1.81E-17	-1.06E-17	-1.05E-16	-1.59E-17	0	0	0	0	0	0	0	0	0	0	0	0	0	0	0	0
EX_ser-D[e]	7.80E-14	6.31E-14	6.31E-14	7.97E-14	2.91E-13	2.15E-14	9.91E-14	1.27E-13	2.51E-17	1.68E-16	1.68E-16	2.07E-17	5.23E-18	1.85E-19	8.24E-17	1.47E-21	0	0	0	0	0	0	0	0	4.45E-11	4.45E-11	4.45E-11	4.45E-11	4.45E-11	4.45E-11	4.45E-11	4.45E-11
EX_ser-L[e]	2.17E-11	1.16E-11	1.16E-11	5.84E-12	1.39E-11	5.50E-12	5.98E-12	8.54E-12	1.15E-13	6.44E-13	6.44E-13	5.30E-13	4.62E-13	1.36E-12	4.91E-12	1.00E-12	0	0	0	0	0	0	0	0	8.98E-11	8.98E-11	8.98E-11	8.98E-11	8.98E-11	8.98E-11	8.98E-11	8.98E-11
EX_skm[e]	7.82E-14	6.40E-14	6.40E-14	7.84E-14	2.82E-13	2.13E-14	9.64E-14	1.25E-13	1.62E-17	2.30E-17	2.30E-17	2.58E-17	1.15E-17	-7.16E-19	1.39E-16	1.22E-18	0	0	0	0	0	0	0	0	3.16E-11	3.16E-11	3.16E-11	3.16E-11	3.16E-11	3.16E-11	3.16E-11	3.16E-11
EX_slnt[e]	0	0	0	0	0	0	0	0	1.05E-17	1.85E-16	1.85E-16	2.64E-17	2.08E-17	1.27E-17	8.09E-17	1.32E-17	0	0	0	0	0	0	0	0	0	0	0	0	0	0	0	0
EX_so2[e]	0	0	0	0	0	0	0	0	1.77E-17	1.66E-16	1.66E-16	3.48E-17	1.39E-17	1.41E-18	1.00E-16	6.55E-17	0	0	0	0	0	0	0	0	0	0	0	0	0	0	0	0
EX_so3[e]	9.42E-14	7.81E-14	7.81E-14	9.25E-14	3.51E-13	2.73E-14	1.20E-13	1.51E-13	1.89E-17	1.86E-16	1.86E-16	4.23E-17	1.76E-17	1.43E-17	1.56E-16	1.99E-17	0	0	0	0	0	0	0	0	7.60E-11	7.60E-11	7.60E-11	7.60E-11	7.60E-11	7.60E-11	7.60E-11	7.60E-11
EX_so4[e]	-55.49660344	-134.2066177	-134.2066177	-128.6139099	-163.1861868	-103.3166243	-86.83649884	-169.0591165	-2.80E-13	-1.24E-12	-1.24E-12	-5.65E-13	-8.35E-13	-3.47E-12	-1.55E-11	-2.11E-12	0	0	0	0	0	0	0	0	-11.19513545	-11.19513545	-11.19513545	-11.19513545	-11.19513545	-11.19513545	-11.19513545	-11.19513545
EX_spmd[e]	8.23E-12	6.66E-12	6.66E-12	2.49E-12	5.01E-12	6.91E-12	2.99E-12	1.42E-12	7.34E-14	3.01E-13	3.01E-13	1.63E-13	2.31E-13	8.76E-13	4.52E-12	6.37E-13	0	0	0	0	0	0	0	0	5.55E-11	5.55E-11	5.55E-11	5.55E-11	5.55E-11	5.55E-11	5.55E-11	5.55E-11
EX_succ[e]	-741.2859169	-2939.438876	-2939.438876	-2538.449036	-2802.560865	-1370.304265	-1681.720569	-3022.706046	3.75E-04	5.89E-04	5.89E-04	2.63E-12	4.11E-12	3.33E-04	-3.15E-05	-7.28E-04	0	0	0	0	0	0	0	0	-131.3901241	-131.3901241	-131.3901241	-131.3901241	-131.3901241	-131.3901241	-131.3901241	-131.3901241
EX_sucr[e]	4.95E-14	4.36E-14	4.36E-14	6.58E-14	1.93E-13	1.50E-14	7.27E-14	8.57E-14	1.06E-17	9.00E-17	9.00E-17	2.32E-17	8.96E-18	-2.32E-17	-1.33E-16	-2.39E-17	0	0	0	0	0	0	0	0	3.95E-11	3.95E-11	3.95E-11	3.95E-11	3.95E-11	3.95E-11	3.95E-11	3.95E-11
EX_sulfac[e]	4.90E-14	4.01E-14	4.01E-14	6.59E-14	1.97E-13	1.50E-14	7.42E-14	8.44E-14	9.97E-18	1.16E-16	1.16E-16	2.34E-17	8.97E-18	-2.19E-17	-1.37E-16	-2.20E-17	0	0	0	0	0	0	0	0	2.55E-11	2.55E-11	2.55E-11	2.55E-11	2.55E-11	2.55E-11	2.55E-11	2.55E-11
EX_tartr-D[e]	4.85E-14	3.89E-14	3.89E-14	4.88E-14	1.97E-13	1.52E-14	7.29E-14	8.56E-14	9.22E-18	1.08E-16	1.08E-16	1.02E-17	8.99E-18	-2.34E-17	-1.36E-16	-2.43E-17	0	0	0	0	0	0	0	0	4.27E-11	4.27E-11	4.27E-11	4.27E-11	4.27E-11	4.27E-11	4.27E-11	4.27E-11
EX_tartr-L[e]	7.70E-14	6.38E-14	6.38E-14	8.15E-14	3.12E-13	2.10E-14	8.94E-14	1.26E-13	1.80E-17	1.93E-16	1.93E-16	2.95E-17	1.39E-17	1.35E-18	8.47E-17	1.88E-17	0	0	0	0	0	0	0	0	6.39E-11	6.39E-11	6.39E-11	6.39E-11	6.39E-11	6.39E-11	6.39E-11	6.39E-11
EX_taur[e]	3.60E-14	2.85E-14	2.85E-14	3.94E-14	1.42E-13	1.09E-14	5.29E-14	6.28E-14	8.08E-18	5.73E-17	5.73E-17	9.60E-18	6.48E-18	-3.38E-17	-1.83E-16	-3.78E-17	0	0	0	0	0	0	0	0	2.66E-11	2.66E-11	2.66E-11	2.66E-11	2.66E-11	2.66E-11	2.66E-11	2.66E-11
EX_tcynt[e]	9.07E-14	7.81E-14	7.81E-14	9.25E-14	3.51E-13	2.73E-14	1.21E-13	1.51E-13	2.55E-17	1.86E-16	1.86E-16	3.84E-17	1.25E-17	1.06E-17	1.91E-16	2.12E-17	0	0	0	0	0	0	0	0	7.60E-11	7.60E-11	7.60E-11	7.60E-11	7.60E-11	7.60E-11	7.60E-11	7.60E-11
EX_thm[e]	4.45E-14	3.66E-14	3.66E-14	4.30E-14	1.47E-13	1.44E-14	2.53E-14	6.96E-14	3.61E-17	2.41E-16	2.41E-16	3.69E-17	1.42E-17	2.77E-17	1.98E-16	2.33E-17	0	0	0	0	0	0	0	0	4.21E-12	4.21E-12	4.21E-12	4.21E-12	4.21E-12	4.21E-12	4.21E-12	4.21E-12
EX_thr-L[e]	9.44E-12	5.23E-12	5.23E-12	2.66E-12	6.19E-12	2.40E-12	2.67E-12	3.84E-12	3.01E-14	1.19E-13	1.19E-13	6.52E-14	8.05E-14	3.73E-13	1.44E-12	2.13E-13	0	0	0	0	0	0	0	0	5.98E-11	5.98E-11	5.98E-11	5.98E-11	5.98E-11	5.98E-11	5.98E-11	5.98E-11
EX_thrp[e]	7.79E-14	6.40E-14	6.40E-14	7.63E-14	2.83E-13	2.12E-14	9.55E-14	1.23E-13	1.76E-17	3.14E-16	3.14E-16	2.61E-17	9.54E-18	2.76E-18	-4.24E-17	5.62E-18	0	0	0	0	0	0	0	0	3.49E-11	3.49E-11	3.49E-11	3.49E-11	3.49E-11	3.49E-11	3.49E-11	3.49E-11
EX_thym[e]	1.30E-13	1.06E-13	1.06E-13	1.47E-13	5.32E-13	4.62E-14	1.83E-13	2.33E-13	5.36E-14	2.22E-13	2.22E-13	1.24E-13	2.00E-13	4.02E-13	1.64E-12	4.95E-13	0	0	0	0	0	0	0	0	6.22E-11	6.22E-11	6.22E-11	6.22E-11	6.22E-11	6.22E-11	6.22E-11	6.22E-11
EX_thymd[e]	6.44E-14	5.42E-14	5.42E-14	7.20E-14	2.60E-13	2.23E-14	9.03E-14	1.18E-13	1.53E-14	5.71E-14	5.71E-14	3.47E-14	4.99E-14	1.55E-13	6.73E-13	1.37E-13	0	0	0	0	0	0	0	0	2.13E-11	2.13E-11	2.13E-11	2.13E-11	2.13E-11	2.13E-11	2.13E-11	2.13E-11
EX_tma[e]	1.00E-13	1.33E-13	1.33E-13	1.26E-13	4.01E-13	3.13E-14	1.37E-13	1.75E-13	2.52E-17	2.38E-16	2.38E-16	4.48E-17	2.13E-17	2.33E-17	1.80E-16	3.82E-17	0	0	0	0	0	0	0	0	8.97E-11	8.97E-11	8.97E-11	8.97E-11	8.97E-11	8.97E-11	8.97E-11	8.97E-11
EX_tmao[e]	4.65E-14	4.76E-14	4.76E-14	5.39E-14	1.85E-13	1.36E-14	5.84E-14	8.15E-14	7.64E-18	6.19E-17	6.19E-17	5.40E-18	2.20E-18	-2.52E-17	-1.51E-16	-2.00E-17	0	0	0	0	0	0	0	0	3.89E-11	3.89E-11	3.89E-11	3.89E-11	3.89E-11	3.89E-11	3.89E-11	3.89E-11
EX_tre[e]	7.74E-14	6.25E-14	6.25E-14	7.71E-14	3.18E-13	2.54E-14	2.13E-13	1.29E-13	1.43E-17	1.53E-16	1.53E-16	5.04E-17	-7.11E-18	-3.69E-19	8.89E-17	5.75E-18	0	0	0	0	0	0	0	0	5.25E-11	5.25E-11	5.25E-11	5.25E-11	5.25E-11	5.25E-11	5.25E-11	5.25E-11
EX_trp-L[e]	2.57E-12	1.43E-12	1.43E-12	7.07E-13	1.67E-12	6.47E-13	7.39E-13	1.07E-12	2.29E-14	7.82E-14	7.82E-14	3.74E-14	5.18E-14	1.97E-13	9.24E-13	1.61E-13	0	0	0	0	0	0	0	0	1.34E-11	1.34E-11	1.34E-11	1.34E-11	1.34E-11	1.34E-11	1.34E-11	1.34E-11
EX_tsul[e]	6.14E-14	5.07E-14	5.07E-14	6.07E-14	2.35E-13	1.65E-14	6.79E-14	1.01E-13	1.41E-17	6.23E-18	6.23E-18	3.28E-17	1.15E-17	-1.50E-17	-2.06E-17	3.78E-17	0	0	0	0	0	0	0	0	5.29E-11	5.29E-11	5.29E-11	5.29E-11	5.29E-11	5.29E-11	5.29E-11	5.29E-11
EX_ttdca[e]	0	0	0	0	0	0	0	0	-1.30E-17	-1.54E-16	-1.54E-16	-1.75E-17	-1.25E-17	-2.21E-19	5.83E-17	7.84E-19	0	0	0	0	0	0	0	0	0	0	0	0	0	0	0	0
EX_ttdcea[e]	0	0	0	0	0	0	0	0	-1.24E-17	-1.54E-16	-1.54E-16	-1.77E-17	-1.25E-17	-3.32E-20	5.15E-17	4.11E-18	0	0	0	0	0	0	0	0	0	0	0	0	0	0	0	0
EX_ttrcyc[e]	7.88E-14	6.73E-14	6.73E-14	7.89E-14	2.96E-13	2.16E-14	9.94E-14	1.30E-13	1.50E-17	1.54E-16	1.54E-16	3.18E-17	1.52E-17	2.83E-18	4.85E-17	2.83E-17	0	0	0	0	0	0	0	0	6.43E-11	6.43E-11	6.43E-11	6.43E-11	6.43E-11	6.43E-11	6.43E-11	6.43E-11
EX_tungs[e]	0	0	0	0	0	0	0	0	-3.56E-19	2.53E-19	2.53E-19	2.44E-20	-1.43E-18	-1.66E-18	-1.99E-18	9.59E-19	0	0	0	0	0	0	0	0	0	0	0	0	0	0	0	0
EX_tym[e]	4.17E-14	3.23E-14	3.23E-14	3.39E-14	1.62E-13	1.17E-14	5.19E-14	7.01E-14	8.85E-18	1.05E-16	1.05E-16	-2.16E-20	3.84E-18	-2.98E-17	-1.73E-16	-3.06E-17	0	0	0	0	0	0	0	0	3.38E-11	3.38E-11	3.38E-11	3.38E-11	3.38E-11	3.38E-11	3.38E-11	3.38E-11
EX_tyr-L[e]	3.92E-12	2.14E-12	2.14E-12	1.07E-12	2.51E-12	9.87E-13	1.12E-12	1.60E-12	2.46E-14	8.80E-14	8.80E-14	3.91E-14	5.32E-14	2.32E-13	1.01E-12	1.71E-13	0	0	0	0	0	0	0	0	2.04E-11	2.04E-11	2.04E-11	2.04E-11	2.04E-11	2.04E-11	2.04E-11	2.04E-11
EX_tyrp[e]	7.63E-14	6.18E-14	6.18E-14	7.38E-14	2.66E-13	2.09E-14	9.10E-14	1.18E-13	1.37E-17	1.61E-16	1.61E-16	3.21E-17	1.51E-17	-1.81E-18	8.34E-17	6.19E-17	0	0	0	0	0	0	0	0	1.68E-11	1.68E-11	1.68E-11	1.68E-11	1.68E-11	1.68E-11	1.68E-11	1.68E-11
EX_uacgam[e]	2.26E-14	1.79E-14	1.79E-14	2.37E-14	8.91E-14	8.12E-15	3.02E-14	4.00E-14	4.87E-18	4.21E-17	4.21E-17	1.40E-17	5.36E-18	-3.85E-17	-2.12E-16	-3.11E-17	0	0	0	0	0	0	0	0	1.36E-11	1.36E-11	1.36E-11	1.36E-11	1.36E-11	1.36E-11	1.36E-11	1.36E-11
EX_udpacgal[e]	2.07E-14	2.61E-14	2.61E-14	2.94E-14	9.62E-14	7.19E-15	3.36E-14	4.19E-14	-1.96E-17	2.52E-17	2.52E-17	1.07E-18	5.12E-18	-3.62E-17	-2.01E-16	-8.97E-17	0	0	0	0	0	0	0	0	1.50E-11	1.50E-11	1.50E-11	1.50E-11	1.50E-11	1.50E-11	1.50E-11	1.50E-11
EX_udpg[e]	2.39E-14	2.05E-14	2.05E-14	2.79E-14	1.07E-13	8.49E-15	3.94E-14	4.71E-14	7.25E-18	7.53E-17	7.53E-17	1.47E-17	6.78E-18	-3.23E-17	-1.65E-16	-3.38E-17	0	0	0	0	0	0	0	0	1.63E-11	1.63E-11	1.63E-11	1.63E-11	1.63E-11	1.63E-11	1.63E-11	1.63E-11
EX_udpgal[e]	2.38E-14	2.07E-14	2.07E-14	2.76E-14	1.04E-13	9.49E-15	3.90E-14	4.81E-14	7.15E-18	6.53E-17	6.53E-17	7.69E-18	6.84E-18	-3.16E-17	-1.92E-16	-3.32E-17	0	0	0	0	0	0	0	0	1.64E-11	1.64E-11	1.64E-11	1.64E-11	1.64E-11	1.64E-11	1.64E-11	1.64E-11
EX_udpglcur[e]	2.21E-14	1.93E-14	1.93E-14	2.71E-14	8.51E-14	6.69E-15	3.79E-14	3.75E-14	5.29E-18	6.01E-17	6.01E-17	1.34E-17	4.65E-18	-4.06E-17	-2.35E-16	-4.60E-17	0	0	0	0	0	0	0	0	1.36E-11	1.36E-11	1.36E-11	1.36E-11	1.36E-11	1.36E-11	1.36E-11	1.36E-11
EX_ump[e]	5.32E-14	4.74E-14	4.74E-14	6.58E-14	2.35E-13	1.89E-14	7.99E-14	1.02E-13	4.23E-17	2.85E-16	2.85E-16	4.66E-17	3.51E-17	8.94E-17	5.89E-16	1.01E-16	0	0	0	0	0	0	0	0	2.47E-11	2.47E-11	2.47E-11	2.47E-11	2.47E-11	2.47E-11	2.47E-11	2.47E-11
EX_ura[e]	6.49E-14	5.50E-14	5.50E-14	7.51E-14	2.74E-13	2.25E-14	9.49E-14	1.22E-13	2.26E-14	1.05E-13	1.05E-13	1.14E-13	2.11E-13	1.21E-13	6.10E-13	4.09E-13	0	0	0	0	0	0	0	0	4.09E-11	4.09E-11	4.09E-11	4.09E-11	4.09E-11	4.09E-11	4.09E-11	4.09E-11
EX_urea[e]	8.41E-13	4.65E-11	4.65E-11	4.92E-11	7.48E-12	1.28E-11	1.06E-11	3.95E-12	7.92E-14	2.51E-13	2.51E-13	1.49E-13	1.96E-13	6.69E-13	4.89E-12	5.45E-13	0	0	0	0	0	0	0	0	1.28E-10	1.28E-10	1.28E-10	1.28E-10	1.28E-10	1.28E-10	1.28E-10	1.28E-10
EX_uri[e]	6.47E-14	5.47E-14	5.47E-14	7.37E-14	2.68E-13	2.24E-14	9.27E-14	1.20E-13	1.42E-14	5.42E-14	5.42E-14	3.73E-14	5.69E-14	1.19E-13	4.14E-13	1.41E-13	0	0	0	0	0	0	0	0	2.80E-11	2.80E-11	2.80E-11	2.80E-11	2.80E-11	2.80E-11	2.80E-11	2.80E-11
EX_val-L[e]	1.43E-11	8.26E-12	8.26E-12	4.31E-12	1.04E-11	3.60E-12	4.26E-12	6.07E-12	4.50E-14	1.63E-13	1.63E-13	5.06E-14	6.55E-14	3.42E-13	1.57E-12	2.98E-13	0	0	0	0	0	0	0	0	2.25E-10	2.25E-10	2.25E-10	2.25E-10	2.25E-10	2.25E-10	2.25E-10	2.25E-10
EX_xan[e]	2.32E-12	1.25E-12	1.25E-12	6.29E-13	1.46E-12	5.93E-13	6.51E-13	9.41E-13	8.20E-15	3.01E-14	3.01E-14	2.37E-14	3.67E-14	1.08E-13	4.16E-13	2.06E-13	0	0	0	0	0	0	0	0	1.03E-11	1.03E-11	1.03E-11	1.03E-11	1.03E-11	1.03E-11	1.03E-11	1.03E-11
EX_xmp[e]	7.55E-14	5.61E-14	5.61E-14	6.66E-14	2.42E-13	2.07E-14	8.43E-14	1.12E-13	1.28E-17	1.53E-16	1.53E-16	2.38E-17	1.50E-17	-4.68E-19	9.21E-17	6.03E-17	0	0	0	0	0	0	0	0	8.37E-12	8.37E-12	8.37E-12	8.37E-12	8.37E-12	8.37E-12	8.37E-12	8.37E-12
EX_xtsn[e]	2.09E-12	1.13E-12	1.13E-12	5.58E-13	1.32E-12	5.34E-13	5.93E-13	8.52E-13	6.53E-15	2.13E-14	2.13E-14	1.09E-14	1.34E-14	7.65E-14	2.11E-13	4.36E-14	0	0	0	0	0	0	0	0	9.14E-12	9.14E-12	9.14E-12	9.14E-12	9.14E-12	9.14E-12	9.14E-12	9.14E-12
EX_xyl-D[e]	4.73E-14	3.36E-14	3.36E-14	4.36E-14	1.80E-13	1.20E-14	4.95E-14	8.01E-14	1.09E-17	1.14E-16	1.14E-16	2.02E-17	-4.97E-18	-2.46E-17	-1.10E-16	-3.44E-17	0	0	0	0	0	0	0	0	4.43E-11	4.43E-11	4.43E-11	4.43E-11	4.43E-11	4.43E-11	4.43E-11	4.43E-11
EX_xylu-L[e]	4.52E-14	3.42E-14	3.42E-14	4.28E-14	1.77E-13	1.35E-14	5.62E-14	7.90E-14	8.35E-18	1.00E-16	1.00E-16	1.14E-17	8.37E-18	-2.65E-17	-1.75E-16	-2.48E-17	0	0	0	0	0	0	0	0	3.93E-11	3.93E-11	3.93E-11	3.93E-11	3.93E-11	3.93E-11	3.93E-11	3.93E-11
EX_zn2[e]	-0.075034066	-0.181453775	-0.181453775	-0.173892166	-0.220635541	-0.139689025	-0.117407106	-0.228576023	-7.24E-18	-9.12E-18	-9.12E-18	-1.53E-17	-1.53E-17	-4.24E-17	-1.86E-16	-3.03E-17	0	0	0	0	0	0	0	0	-0.015136359	-0.015136359	-0.015136359	-0.015136359	-0.015136359	-0.015136359	-0.015136359	-0.015136359
12DGR120tipp	5.01E-11	2.59E-11	2.59E-11	1.29E-11	3.00E-11	1.27E-11	1.34E-11	1.97E-11	8.18E-14	2.90E-13	2.90E-13	1.21E-13	1.84E-13	8.81E-13	4.19E-12	4.99E-13	0	0	0	0	0	0	0	0	2.17E-10	2.17E-10	2.17E-10	2.17E-10	2.17E-10	2.17E-10	2.17E-10	2.17E-10
12DGR140tipp	4.90E-11	2.54E-11	2.54E-11	1.26E-11	2.95E-11	1.25E-11	1.32E-11	1.94E-11	7.99E-14	2.85E-13	2.85E-13	1.17E-13	1.80E-13	8.79E-13	4.26E-12	4.81E-13	0	0	0	0	0	0	0	0	2.08E-10	2.08E-10	2.08E-10	2.08E-10	2.08E-10	2.08E-10	2.08E-10	2.08E-10
12DGR141tipp	4.89E-11	2.53E-11	2.53E-11	1.26E-11	2.95E-11	1.25E-11	1.32E-11	1.93E-11	7.51E-14	2.51E-13	2.51E-13	1.15E-13	1.69E-13	6.80E-13	3.64E-12	4.70E-13	0	0	0	0	0	0	0	0	2.08E-10	2.08E-10	2.08E-10	2.08E-10	2.08E-10	2.08E-10	2.08E-10	2.08E-10
12DGR160tipp	5.27E-11	2.74E-11	2.74E-11	1.37E-11	3.18E-11	1.36E-11	1.40E-11	2.07E-11	7.74E-14	2.80E-13	2.80E-13	1.12E-13	1.76E-13	8.61E-13	4.22E-12	4.69E-13	0	0	0	0	0	0	0	0	2.38E-10	2.38E-10	2.38E-10	2.38E-10	2.38E-10	2.38E-10	2.38E-10	2.38E-10
12DGR161tipp	5.35E-11	2.77E-11	2.77E-11	1.38E-11	3.23E-11	2.09E-11	1.36E-11	2.10E-11	8.74E-14	2.62E-13	2.62E-13	1.50E-13	1.79E-13	7.04E-13	6.04E-12	5.20E-13	0	0	0	0	0	0	0	0	2.18E-10	2.18E-10	2.18E-10	2.18E-10	2.18E-10	2.18E-10	2.18E-10	2.18E-10
12DGR180tipp	4.83E-11	2.51E-11	2.51E-11	1.22E-11	2.91E-11	1.23E-11	1.28E-11	1.90E-11	7.46E-14	2.70E-13	2.70E-13	1.07E-13	1.71E-13	8.25E-13	3.93E-12	4.58E-13	0	0	0	0	0	0	0	0	2.02E-10	2.02E-10	2.02E-10	2.02E-10	2.02E-10	2.02E-10	2.02E-10	2.02E-10
12DGR181tipp	4.88E-11	2.53E-11	2.53E-11	1.26E-11	2.93E-11	1.24E-11	1.36E-11	1.92E-11	8.72E-14	2.76E-13	2.76E-13	1.42E-13	1.85E-13	7.38E-13	4.77E-12	5.38E-13	0	0	0	0	0	0	0	0	2.03E-10	2.03E-10	2.03E-10	2.03E-10	2.03E-10	2.03E-10	2.03E-10	2.03E-10
12PPDRtex	-2.33E-10	-5.82E-11	-5.82E-11	-5.82E-11	-1.75E-10	-8.73E-11	-2.91E-11	-5.82E-11	-2.64E-04	-6.43E-12	-6.43E-12	-5.27E-12	-1.27E-12	-5.07E-04	-1.39E-09	-7.88E-12	0	0	0	0	0	0	0	0	-7.64E-10	-7.64E-10	-7.64E-10	-7.64E-10	-7.64E-10	-7.64E-10	-7.64E-10	-7.64E-10
12PPDRtpp	-1.88E-10	-8.85E-11	-8.85E-11	-4.70E-11	-1.26E-10	-4.86E-11	-4.35E-11	-7.20E-11	-2.64E-04	-6.43E-12	-6.43E-12	-5.27E-12	-1.27E-12	-5.07E-04	-1.39E-09	-7.88E-12	0	0	0	0	0	0	0	0	-7.64E-10	-7.64E-10	-7.64E-10	-7.64E-10	-7.64E-10	-7.64E-10	-7.64E-10	-7.64E-10
12PPDStex	-5.82E-11	0	0	-2.91E-11	0	-5.82E-11	0	-5.82E-11	-2.71E-13	-5.76E-13	-5.76E-13	-3.73E-13	-2.43E-13	-6.50E-12	-1.17E-11	-1.28E-12	0	0	0	0	0	0	0	0	-2.03E-10	-2.03E-10	-2.03E-10	-2.03E-10	-2.03E-10	-2.03E-10	-2.03E-10	-2.03E-10
12PPDStpp	-5.70E-11	-2.81E-11	-2.81E-11	-1.49E-11	-3.02E-11	-9.90E-12	-2.49E-11	-2.11E-11	-2.71E-13	-5.76E-13	-5.76E-13	-3.73E-13	-2.43E-13	-6.50E-12	-1.17E-11	-1.28E-12	0	0	0	0	0	0	0	0	-2.03E-10	-2.03E-10	-2.03E-10	-2.03E-10	-2.03E-10	-2.03E-10	-2.03E-10	-2.03E-10
14GLUCANabcpp	0	0	0	0	0	0	0	0	7.78E-18	2.04E-16	2.04E-16	2.88E-17	1.74E-17	2.70E-17	2.25E-16	6.02E-17	0	0	0	0	0	0	0	0	0	0	0	0	0	0	0	0
14GLUCANtexi	0	0	0	0	0	0	0	0	8.17E-18	1.91E-16	1.91E-16	4.71E-17	1.81E-17	2.17E-17	1.55E-16	8.47E-18	0	0	0	0	0	0	0	0	0	0	0	0	0	0	0	0
23CAMPtex	0	0	0	0	0	0	2.91E-11	-5.82E-11	1.39E-17	5.55E-17	5.55E-17	0	1.39E-17	2.08E-17	1.32E-16	3.47E-17	0	0	0	0	0	0	0	0	1.22E-10	1.22E-10	1.22E-10	1.22E-10	1.22E-10	1.22E-10	1.22E-10	1.22E-10
23CCMPtex	0	0	0	0	0	0	2.91E-11	-5.82E-11	2.08E-17	3.47E-17	3.47E-17	-1.39E-17	1.39E-17	1.39E-17	1.04E-16	2.78E-17	0	0	0	0	0	0	0	0	1.14E-10	1.14E-10	1.14E-10	1.14E-10	1.14E-10	1.14E-10	1.14E-10	1.14E-10
23CGMPtex	0	0	0	0	0	0	2.91E-11	-5.82E-11	1.39E-17	4.16E-17	4.16E-17	6.94E-18	2.78E-17	3.47E-17	2.15E-16	2.08E-17	0	0	0	0	0	0	0	0	1.21E-10	1.21E-10	1.21E-10	1.21E-10	1.21E-10	1.21E-10	1.21E-10	1.21E-10
23CUMPtex	0	0	0	0	0	0	2.91E-11	-5.82E-11	0	6.25E-17	6.25E-17	1.39E-17	2.78E-17	3.47E-17	1.46E-16	3.47E-17	0	0	0	0	0	0	0	0	1.10E-10	1.10E-10	1.10E-10	1.10E-10	1.10E-10	1.10E-10	1.10E-10	1.10E-10
23DAPPAt2pp	1.00E-13	7.35E-14	7.35E-14	8.79E-14	3.86E-13	3.24E-14	1.50E-13	1.70E-13	1.85E-17	2.12E-16	2.12E-16	3.58E-17	1.91E-17	2.15E-17	2.15E-16	3.48E-17	0	0	0	0	0	0	0	0	9.16E-11	9.16E-11	9.16E-11	9.16E-11	9.16E-11	9.16E-11	9.16E-11	9.16E-11
23DAPPAtex	0	0	0	0	0	0	2.91E-11	-5.82E-11	0	2.08E-17	2.08E-17	-1.39E-17	6.94E-18	6.94E-18	1.73E-16	6.94E-18	0	0	0	0	0	0	0	0	9.17E-11	9.17E-11	9.17E-11	9.17E-11	9.17E-11	9.17E-11	9.17E-11	9.17E-11
23PDE2pp	1.08E-13	8.96E-14	8.96E-14	1.21E-13	4.31E-13	3.22E-14	1.43E-13	1.93E-13	1.61E-17	2.03E-16	2.03E-16	3.74E-17	1.75E-17	2.43E-17	2.00E-16	2.68E-17	0	0	0	0	0	0	0	0	1.10E-10	1.10E-10	1.10E-10	1.10E-10	1.10E-10	1.10E-10	1.10E-10	1.10E-10
23PDE4pp	1.09E-13	9.44E-14	9.44E-14	1.06E-13	4.27E-13	3.47E-14	2.03E-13	1.95E-13	1.87E-17	2.22E-16	2.22E-16	4.48E-17	1.77E-17	2.15E-17	2.07E-16	2.73E-17	0	0	0	0	0	0	0	0	1.14E-10	1.14E-10	1.14E-10	1.14E-10	1.14E-10	1.14E-10	1.14E-10	1.14E-10
23PDE7pp	9.71E-14	7.69E-14	7.69E-14	1.07E-13	4.00E-13	2.66E-14	1.05E-13	1.77E-13	1.60E-17	2.01E-16	2.01E-16	3.16E-17	1.84E-17	2.48E-17	1.96E-16	3.60E-17	0	0	0	0	0	0	0	0	1.21E-10	1.21E-10	1.21E-10	1.21E-10	1.21E-10	1.21E-10	1.21E-10	1.21E-10
23PDE9pp	1.12E-13	1.10E-13	1.10E-13	1.13E-13	4.29E-13	2.95E-14	1.23E-13	1.86E-13	1.78E-17	2.43E-16	2.43E-16	4.03E-17	2.17E-17	3.15E-17	1.89E-16	4.10E-17	0	0	0	0	0	0	0	0	1.20E-10	1.20E-10	1.20E-10	1.20E-10	1.20E-10	1.20E-10	1.20E-10	1.20E-10
26DAHtex	0	0	0	0	0	0	2.91E-11	-5.82E-11	4.16E-17	1.39E-17	1.39E-17	6.94E-18	2.08E-17	6.94E-18	-6.94E-17	0	0	0	0	0	0	0	0	0	8.53E-11	8.53E-11	8.53E-11	8.53E-11	8.53E-11	8.53E-11	8.53E-11	8.53E-11
2AGPA120tipp	3.86E-11	2.00E-11	2.00E-11	9.94E-12	2.32E-11	9.73E-12	9.57E-12	1.50E-11	1.46E-13	3.68E-13	3.68E-13	4.83E-13	3.19E-13	1.30E-12	9.98E-12	8.56E-13	0	0	0	0	0	0	0	0	1.65E-10	1.65E-10	1.65E-10	1.65E-10	1.65E-10	1.65E-10	1.65E-10	1.65E-10
2AGPA140tipp	4.10E-11	2.13E-11	2.13E-11	1.06E-11	2.48E-11	1.04E-11	1.00E-11	1.60E-11	1.66E-13	3.95E-13	3.95E-13	5.80E-13	3.42E-13	1.31E-12	1.09E-11	9.20E-13	0	0	0	0	0	0	0	0	1.76E-10	1.76E-10	1.76E-10	1.76E-10	1.76E-10	1.76E-10	1.76E-10	1.76E-10
2AGPA141tipp	4.12E-11	2.14E-11	2.14E-11	1.07E-11	2.51E-11	1.04E-11	1.01E-11	1.60E-11	1.67E-13	4.83E-13	4.83E-13	4.04E-13	4.03E-13	1.76E-12	1.19E-11	1.02E-12	0	0	0	0	0	0	0	0	1.76E-10	1.76E-10	1.76E-10	1.76E-10	1.76E-10	1.76E-10	1.76E-10	1.76E-10
2AGPA160tipp	3.00E-11	1.56E-11	1.56E-11	7.72E-12	1.81E-11	7.65E-12	8.03E-12	1.18E-11	1.89E-13	4.27E-13	4.27E-13	6.49E-13	3.62E-13	1.33E-12	1.23E-11	9.56E-13	0	0	0	0	0	0	0	0	1.22E-10	1.22E-10	1.22E-10	1.22E-10	1.22E-10	1.22E-10	1.22E-10	1.22E-10
2AGPA161tipp	3.01E-11	1.56E-11	1.56E-11	7.71E-12	1.82E-11	9.09E-12	7.90E-12	1.18E-11	1.98E-13	4.98E-13	4.98E-13	2.67E-13	3.86E-13	1.91E-12	1.30E-11	9.50E-13	0	0	0	0	0	0	0	0	1.21E-10	1.21E-10	1.21E-10	1.21E-10	1.21E-10	1.21E-10	1.21E-10	1.21E-10
2AGPA180tipp	4.29E-11	2.22E-11	2.22E-11	1.04E-11	2.60E-11	1.07E-11	9.55E-12	1.65E-11	2.36E-13	4.66E-13	4.66E-13	6.89E-13	4.01E-13	1.41E-12	1.37E-11	1.03E-12	0	0	0	0	0	0	0	0	1.85E-10	1.85E-10	1.85E-10	1.85E-10	1.85E-10	1.85E-10	1.85E-10	1.85E-10
2AGPA181tipp	4.34E-11	2.24E-11	2.24E-11	1.12E-11	2.61E-11	1.09E-11	1.09E-11	1.67E-11	1.67E-13	4.63E-13	4.63E-13	4.24E-13	4.17E-13	1.75E-12	1.19E-11	1.02E-12	0	0	0	0	0	0	0	0	1.87E-10	1.87E-10	1.87E-10	1.87E-10	1.87E-10	1.87E-10	1.87E-10	1.87E-10
2AGPE120tipp	5.35E-11	2.78E-11	2.78E-11	1.40E-11	3.22E-11	1.32E-11	1.25E-11	2.07E-11	2.03E-13	5.97E-13	5.97E-13	9.35E-13	4.92E-13	1.90E-12	1.26E-11	1.32E-12	0	0	0	0	0	0	0	0	1.81E-10	1.81E-10	1.81E-10	1.81E-10	1.81E-10	1.81E-10	1.81E-10	1.81E-10
2AGPE140tipp	5.53E-11	2.88E-11	2.88E-11	1.45E-11	3.34E-11	1.36E-11	1.27E-11	2.14E-11	2.31E-13	6.68E-13	6.68E-13	1.14E-12	5.23E-13	1.90E-12	1.38E-11	1.42E-12	0	0	0	0	0	0	0	0	1.86E-10	1.86E-10	1.86E-10	1.86E-10	1.86E-10	1.86E-10	1.86E-10	1.86E-10
2AGPE141tipp	5.55E-11	2.89E-11	2.89E-11	1.46E-11	3.35E-11	1.37E-11	1.27E-11	2.14E-11	2.47E-13	8.46E-13	8.46E-13	2.64E-12	7.34E-13	3.39E-12	1.80E-11	1.97E-12	0	0	0	0	0	0	0	0	1.86E-10	1.86E-10	1.86E-10	1.86E-10	1.86E-10	1.86E-10	1.86E-10	1.86E-10
2AGPE160tipp	3.84E-11	2.00E-11	2.00E-11	9.89E-12	2.32E-11	9.72E-12	1.05E-11	1.52E-11	2.58E-13	7.04E-13	7.04E-13	1.32E-12	5.62E-13	1.94E-12	1.55E-11	1.50E-12	0	0	0	0	0	0	0	0	1.26E-10	1.26E-10	1.26E-10	1.26E-10	1.26E-10	1.26E-10	1.26E-10	1.26E-10
2AGPE161tipp	3.84E-11	2.00E-11	2.00E-11	9.89E-12	2.32E-11	9.63E-12	1.05E-11	1.52E-11	2.54E-13	1.19E-12	1.19E-12	9.92E-12	9.18E-13	4.56E-12	1.95E-11	2.51E-12	0	0	0	0	0	0	0	0	1.27E-10	1.27E-10	1.27E-10	1.27E-10	1.27E-10	1.27E-10	1.27E-10	1.27E-10
2AGPE180tipp	5.68E-11	2.95E-11	2.95E-11	1.47E-11	3.42E-11	1.39E-11	1.25E-11	2.17E-11	2.77E-13	7.86E-13	7.86E-13	1.75E-12	6.28E-13	2.07E-12	1.77E-11	1.64E-12	0	0	0	0	0	0	0	0	1.92E-10	1.92E-10	1.92E-10	1.92E-10	1.92E-10	1.92E-10	1.92E-10	1.92E-10
2AGPE181tipp	5.68E-11	2.95E-11	2.95E-11	1.50E-11	3.41E-11	1.40E-11	1.29E-11	2.17E-11	2.17E-13	8.67E-13	8.67E-13	2.37E-12	7.27E-13	2.95E-12	1.49E-11	1.88E-12	0	0	0	0	0	0	0	0	1.93E-10	1.93E-10	1.93E-10	1.93E-10	1.93E-10	1.93E-10	1.93E-10	1.93E-10
2AGPEAT120	2.74E-11	1.44E-11	1.44E-11	7.12E-12	1.69E-11	6.93E-12	7.82E-12	1.10E-11	1.33E-13	3.30E-13	3.30E-13	7.67E-13	2.64E-13	8.96E-13	7.27E-12	7.20E-13	0	0	0	0	0	0	0	0	1.15E-10	1.15E-10	1.15E-10	1.15E-10	1.15E-10	1.15E-10	1.15E-10	1.15E-10
2AGPEAT140	2.82E-11	1.48E-11	1.48E-11	7.31E-12	1.73E-11	7.11E-12	7.98E-12	1.13E-11	1.59E-13	4.04E-13	4.04E-13	9.59E-13	2.87E-13	8.95E-13	8.45E-12	7.93E-13	0	0	0	0	0	0	0	0	1.18E-10	1.18E-10	1.18E-10	1.18E-10	1.18E-10	1.18E-10	1.18E-10	1.18E-10
2AGPEAT141	2.83E-11	1.49E-11	1.49E-11	7.33E-12	1.73E-11	7.13E-12	7.99E-12	1.14E-11	1.77E-13	5.87E-13	5.87E-13	2.56E-12	5.31E-13	2.54E-12	1.31E-11	1.45E-12	0	0	0	0	0	0	0	0	1.18E-10	1.18E-10	1.18E-10	1.18E-10	1.18E-10	1.18E-10	1.18E-10	1.18E-10
2AGPEAT160	2.93E-11	1.53E-11	1.53E-11	7.60E-12	1.79E-11	7.37E-12	7.88E-12	1.16E-11	1.84E-13	4.28E-13	4.28E-13	1.14E-12	3.27E-13	9.27E-13	1.03E-11	8.92E-13	0	0	0	0	0	0	0	0	1.55E-10	1.55E-10	1.55E-10	1.55E-10	1.55E-10	1.55E-10	1.55E-10	1.55E-10
2AGPEAT161	2.93E-11	1.53E-11	1.53E-11	7.60E-12	1.78E-11	7.29E-12	7.89E-12	1.16E-11	1.86E-13	9.71E-13	9.71E-13	9.83E-12	7.26E-13	3.86E-12	1.50E-11	2.01E-12	0	0	0	0	0	0	0	0	1.56E-10	1.56E-10	1.56E-10	1.56E-10	1.56E-10	1.56E-10	1.56E-10	1.56E-10
2AGPEAT180	2.88E-11	1.51E-11	1.51E-11	7.52E-12	1.77E-11	7.28E-12	8.08E-12	1.15E-11	1.97E-13	5.13E-13	5.13E-13	1.60E-12	3.92E-13	1.02E-12	1.25E-11	1.03E-12	0	0	0	0	0	0	0	0	1.21E-10	1.21E-10	1.21E-10	1.21E-10	1.21E-10	1.21E-10	1.21E-10	1.21E-10
2AGPEAT181	2.90E-11	1.53E-11	1.53E-11	7.55E-12	1.78E-11	7.33E-12	8.03E-12	1.16E-11	1.46E-13	6.22E-13	6.22E-13	2.28E-12	5.20E-13	1.96E-12	1.02E-11	1.35E-12	0	0	0	0	0	0	0	0	1.23E-10	1.23E-10	1.23E-10	1.23E-10	1.23E-10	1.23E-10	1.23E-10	1.23E-10
2AGPG120tipp	5.08E-11	2.63E-11	2.63E-11	1.31E-11	3.06E-11	1.29E-11	1.31E-11	1.99E-11	2.03E-13	5.59E-13	5.59E-13	9.80E-13	4.59E-13	1.90E-12	1.25E-11	1.23E-12	0	0	0	0	0	0	0	0	1.72E-10	1.72E-10	1.72E-10	1.72E-10	1.72E-10	1.72E-10	1.72E-10	1.72E-10
2AGPG140tipp	5.28E-11	2.75E-11	2.75E-11	1.36E-11	3.20E-11	1.35E-11	1.34E-11	2.08E-11	2.33E-13	6.40E-13	6.40E-13	1.19E-12	4.92E-13	1.90E-12	1.37E-11	1.33E-12	0	0	0	0	0	0	0	0	1.81E-10	1.81E-10	1.81E-10	1.81E-10	1.81E-10	1.81E-10	1.81E-10	1.81E-10
2AGPG141tipp	5.30E-11	2.75E-11	2.75E-11	1.37E-11	3.22E-11	1.35E-11	1.35E-11	2.08E-11	2.49E-13	8.49E-13	8.49E-13	2.71E-12	7.27E-13	3.49E-12	1.78E-11	1.91E-12	0	0	0	0	0	0	0	0	1.80E-10	1.80E-10	1.80E-10	1.80E-10	1.80E-10	1.80E-10	1.80E-10	1.80E-10
2AGPG160tipp	4.79E-11	2.50E-11	2.50E-11	1.24E-11	2.90E-11	1.23E-11	1.29E-11	1.90E-11	2.62E-13	6.79E-13	6.79E-13	1.38E-12	5.37E-13	1.95E-12	1.56E-11	1.43E-12	0	0	0	0	0	0	0	0	1.69E-10	1.69E-10	1.69E-10	1.69E-10	1.69E-10	1.69E-10	1.69E-10	1.69E-10
2AGPG161tipp	4.80E-11	2.50E-11	2.50E-11	1.24E-11	2.91E-11	1.46E-11	1.26E-11	1.90E-11	2.61E-13	1.22E-12	1.22E-12	9.81E-12	9.15E-13	4.54E-12	1.93E-11	2.43E-12	0	0	0	0	0	0	0	0	1.70E-10	1.70E-10	1.70E-10	1.70E-10	1.70E-10	1.70E-10	1.70E-10	1.70E-10
2AGPG180tipp	5.46E-11	2.83E-11	2.83E-11	1.33E-11	3.30E-11	1.38E-11	1.27E-11	2.12E-11	2.81E-13	7.75E-13	7.75E-13	1.84E-12	6.12E-13	2.10E-12	1.81E-11	1.60E-12	0	0	0	0	0	0	0	0	1.89E-10	1.89E-10	1.89E-10	1.89E-10	1.89E-10	1.89E-10	1.89E-10	1.89E-10
2AGPG181tipp	5.49E-11	2.85E-11	2.85E-11	1.42E-11	3.31E-11	1.40E-11	1.45E-11	2.13E-11	2.20E-13	8.71E-13	8.71E-13	2.44E-12	7.24E-13	3.10E-12	1.50E-11	1.83E-12	0	0	0	0	0	0	0	0	1.91E-10	1.91E-10	1.91E-10	1.91E-10	1.91E-10	1.91E-10	1.91E-10	1.91E-10
2AGPGAT120	2.91E-11	1.53E-11	1.53E-11	7.50E-12	1.77E-11	7.32E-12	8.13E-12	1.16E-11	1.42E-13	3.89E-13	3.89E-13	8.54E-13	3.17E-13	8.74E-13	7.96E-12	8.71E-13	0	0	0	0	0	0	0	0	1.23E-10	1.23E-10	1.23E-10	1.23E-10	1.23E-10	1.23E-10	1.23E-10	1.23E-10
2AGPGAT140	2.99E-11	1.57E-11	1.57E-11	7.69E-12	1.81E-11	7.48E-12	8.29E-12	1.19E-11	1.70E-13	4.71E-13	4.71E-13	1.06E-12	3.45E-13	8.72E-13	9.16E-12	9.54E-13	0	0	0	0	0	0	0	0	1.26E-10	1.26E-10	1.26E-10	1.26E-10	1.26E-10	1.26E-10	1.26E-10	1.26E-10
2AGPGAT141	3.00E-11	1.57E-11	1.57E-11	7.70E-12	1.82E-11	7.51E-12	8.30E-12	1.20E-11	1.86E-13	6.73E-13	6.73E-13	2.64E-12	5.91E-13	2.36E-12	1.41E-11	1.57E-12	0	0	0	0	0	0	0	0	1.26E-10	1.26E-10	1.26E-10	1.26E-10	1.26E-10	1.26E-10	1.26E-10	1.26E-10
2AGPGAT160	3.31E-11	1.73E-11	1.73E-11	8.53E-12	2.01E-11	8.32E-12	8.94E-12	1.31E-11	1.96E-13	5.02E-13	5.02E-13	1.25E-12	3.89E-13	8.99E-13	1.10E-11	1.05E-12	0	0	0	0	0	0	0	0	1.67E-10	1.67E-10	1.67E-10	1.67E-10	1.67E-10	1.67E-10	1.67E-10	1.67E-10
2AGPGAT161	3.31E-11	1.73E-11	1.73E-11	8.53E-12	2.01E-11	8.07E-12	8.95E-12	1.31E-11	1.94E-13	1.06E-12	1.06E-12	9.74E-12	7.84E-13	3.59E-12	1.58E-11	2.11E-12	0	0	0	0	0	0	0	0	1.69E-10	1.69E-10	1.69E-10	1.69E-10	1.69E-10	1.69E-10	1.69E-10	1.69E-10
2AGPGAT180	3.05E-11	1.60E-11	1.60E-11	7.96E-12	1.85E-11	7.66E-12	8.46E-12	1.21E-11	2.09E-13	5.97E-13	5.97E-13	1.73E-12	4.61E-13	9.79E-13	1.32E-11	1.21E-12	0	0	0	0	0	0	0	0	1.28E-10	1.28E-10	1.28E-10	1.28E-10	1.28E-10	1.28E-10	1.28E-10	1.28E-10
2AGPGAT181	3.07E-11	1.61E-11	1.61E-11	7.90E-12	1.86E-11	7.69E-12	8.23E-12	1.22E-11	1.54E-13	7.00E-13	7.00E-13	2.37E-12	5.83E-13	1.81E-12	1.09E-11	1.47E-12	0	0	0	0	0	0	0	0	1.29E-10	1.29E-10	1.29E-10	1.29E-10	1.29E-10	1.29E-10	1.29E-10	1.29E-10
2DGULRGx	0	0	0	0	0	0	0	0	-1.01E-17	-1.52E-16	-1.52E-16	-1.87E-17	-1.28E-17	-3.61E-19	-3.01E-17	-9.05E-18	0	0	0	0	0	0	0	0	0	0	0	0	0	0	0	0
2DGULRGy	0	0	0	0	0	0	0	0	-1.09E-17	-1.54E-16	-1.54E-16	-1.80E-17	-1.27E-17	-1.83E-19	2.28E-17	-8.68E-18	0	0	0	0	0	0	0	0	0	0	0	0	0	0	0	0
2DGULRx	0	0	0	0	0	0	0	0	-1.17E-17	-1.54E-16	-1.54E-16	-1.80E-17	-1.24E-17	8.28E-20	-3.11E-17	1.34E-17	0	0	0	0	0	0	0	0	0	0	0	0	0	0	0	0
2DGULRy	0	0	0	0	0	0	0	0	-1.23E-17	-1.54E-16	-1.54E-16	-1.68E-17	-1.31E-17	-1.02E-19	-9.84E-18	5.92E-18	0	0	0	0	0	0	0	0	0	0	0	0	0	0	0	0
2MAHMP	3.62E-11	1.87E-11	1.87E-11	9.44E-12	2.20E-11	9.34E-12	9.96E-12	1.44E-11	1.41E-13	4.94E-13	4.94E-13	2.72E-13	3.13E-13	1.32E-12	6.28E-12	8.49E-13	0	0	0	0	0	0	0	0	1.12E-10	1.12E-10	1.12E-10	1.12E-10	1.12E-10	1.12E-10	1.12E-10	1.12E-10
34dhpactex	0	0	0	0	0	0	2.91E-11	-5.82E-11	-1.39E-17	-2.15E-16	-2.15E-16	4.16E-17	-6.94E-18	-2.78E-17	-4.72E-16	-1.25E-16	0	0	0	0	0	0	0	0	3.38E-11	3.38E-11	3.38E-11	3.38E-11	3.38E-11	3.38E-11	3.38E-11	3.38E-11
3AMACHYD	5.22E-13	4.43E-13	4.43E-13	6.04E-13	2.21E-12	1.81E-13	7.91E-13	9.95E-13	2.30E-13	1.62E-12	1.62E-12	1.48E-12	2.54E-12	5.79E-12	1.46E-11	2.50E-12	0	0	0	0	0	0	0	0	5.10E-10	5.10E-10	5.10E-10	5.10E-10	5.10E-10	5.10E-10	5.10E-10	5.10E-10
3AMPtex	0	0	0	0	0	0	2.91E-11	-5.82E-11	-2.08E-17	-1.04E-16	-1.04E-16	-3.47E-17	-6.94E-18	-6.94E-18	-2.50E-16	-6.94E-18	0	0	0	0	0	0	0	0	1.20E-10	1.20E-10	1.20E-10	1.20E-10	1.20E-10	1.20E-10	1.20E-10	1.20E-10
3CMPtex	0	0	0	0	0	0	2.91E-11	-5.82E-11	-2.08E-17	-1.94E-16	-1.94E-16	-2.78E-17	-2.08E-17	-1.39E-17	-2.15E-16	-6.94E-18	0	0	0	0	0	0	0	0	1.13E-10	1.13E-10	1.13E-10	1.13E-10	1.13E-10	1.13E-10	1.13E-10	1.13E-10
3GMPtex	0	0	0	0	0	0	2.91E-11	-5.82E-11	-2.08E-17	-1.25E-16	-1.25E-16	-6.94E-18	0	2.08E-17	-1.87E-16	2.78E-17	0	0	0	0	0	0	0	0	1.21E-10	1.21E-10	1.21E-10	1.21E-10	1.21E-10	1.21E-10	1.21E-10	1.21E-10
3HAD100	2.11E-10	1.01E-10	1.01E-10	5.31E-11	1.14E-10	5.55E-11	5.44E-11	7.56E-11	8.51E-05	3.20E-05	3.20E-05	1.25E-04	1.22E-04	1.96E-10	1.30E-04	1.22E-05	0	0	0	0	0	0	0	0	7.85E-10	7.85E-10	7.85E-10	7.85E-10	7.85E-10	7.85E-10	7.85E-10	7.85E-10
3HAD120	2.00E-10	9.59E-11	9.59E-11	5.02E-11	1.08E-10	5.15E-11	5.15E-11	7.19E-11	9.95E-12	1.86E-11	1.86E-11	3.06E-11	1.42E-11	5.33E-11	3.48E-10	3.66E-11	0	0	0	0	0	0	0	0	7.82E-10	7.82E-10	7.82E-10	7.82E-10	7.82E-10	7.82E-10	7.82E-10	7.82E-10
3HAD121	1.22E-10	5.88E-11	5.88E-11	3.09E-11	6.67E-11	3.11E-11	3.21E-11	4.46E-11	8.51E-05	3.20E-05	3.20E-05	1.25E-04	1.22E-04	1.43E-10	1.30E-04	1.22E-05	0	0	0	0	0	0	0	0	4.67E-10	4.67E-10	4.67E-10	4.67E-10	4.67E-10	4.67E-10	4.67E-10	4.67E-10
3HAD140	7.23E-11	3.47E-11	3.47E-11	1.81E-11	3.98E-11	1.86E-11	1.93E-11	2.64E-11	7.70E-12	1.32E-11	1.32E-11	2.39E-11	9.72E-12	3.47E-11	2.76E-10	2.49E-11	0	0	0	0	0	0	0	0	2.33E-10	2.33E-10	2.33E-10	2.33E-10	2.33E-10	2.33E-10	2.33E-10	2.33E-10
3HAD141	1.22E-10	5.88E-11	5.88E-11	3.09E-11	6.67E-11	3.11E-11	3.21E-11	4.46E-11	8.51E-05	3.20E-05	3.20E-05	1.25E-04	1.22E-04	1.43E-10	1.30E-04	1.22E-05	0	0	0	0	0	0	0	0	4.67E-10	4.67E-10	4.67E-10	4.67E-10	4.67E-10	4.67E-10	4.67E-10	4.67E-10
3HAD160	1.29E-10	6.07E-11	6.07E-11	3.22E-11	6.91E-11	3.29E-11	3.23E-11	4.61E-11	6.07E-12	9.12E-12	9.12E-12	1.89E-11	6.69E-12	2.28E-11	1.98E-10	1.71E-11	0	0	0	0	0	0	0	0	5.58E-10	5.58E-10	5.58E-10	5.58E-10	5.58E-10	5.58E-10	5.58E-10	5.58E-10
3HAD161	1.65E-10	7.77E-11	7.77E-11	4.13E-11	8.91E-11	4.23E-11	4.09E-11	5.86E-11	8.51E-05	3.20E-05	3.20E-05	1.25E-04	1.22E-04	1.10E-10	1.30E-04	1.22E-05	0	0	0	0	0	0	0	0	7.08E-10	7.08E-10	7.08E-10	7.08E-10	7.08E-10	7.08E-10	7.08E-10	7.08E-10
3HAD180	8.81E-11	4.30E-11	4.30E-11	2.27E-11	4.90E-11	2.29E-11	2.50E-11	3.23E-11	3.89E-12	5.08E-12	5.08E-12	1.12E-11	3.68E-12	1.20E-11	1.19E-10	9.20E-12	0	0	0	0	0	0	0	0	2.88E-10	2.88E-10	2.88E-10	2.88E-10	2.88E-10	2.88E-10	2.88E-10	2.88E-10
3HAD181	1.09E-10	5.31E-11	5.31E-11	2.73E-11	6.11E-11	2.80E-11	2.98E-11	4.08E-11	1.97E-12	6.65E-12	6.65E-12	1.94E-11	5.69E-12	2.32E-11	1.36E-10	1.24E-11	0	0	0	0	0	0	0	0	3.61E-10	3.61E-10	3.61E-10	3.61E-10	3.61E-10	3.61E-10	3.61E-10	3.61E-10
3HAD40	1.31E-10	6.08E-11	6.08E-11	3.33E-11	6.97E-11	3.25E-11	3.41E-11	4.57E-11	8.51E-05	3.20E-05	3.20E-05	1.25E-04	1.22E-04	1.95E-10	1.30E-04	1.22E-05	0	0	0	0	0	0	0	0	5.09E-10	5.09E-10	5.09E-10	5.09E-10	5.09E-10	5.09E-10	5.09E-10	5.09E-10
3HAD60	1.31E-10	6.09E-11	6.09E-11	3.02E-11	7.03E-11	3.47E-11	3.31E-11	4.67E-11	8.51E-05	3.20E-05	3.20E-05	1.25E-04	1.22E-04	1.95E-10	1.30E-04	1.22E-05	0	0	0	0	0	0	0	0	5.09E-10	5.09E-10	5.09E-10	5.09E-10	5.09E-10	5.09E-10	5.09E-10	5.09E-10
3HAD80	1.30E-10	6.17E-11	6.17E-11	3.32E-11	6.97E-11	3.41E-11	3.25E-11	4.57E-11	8.51E-05	3.20E-05	3.20E-05	1.25E-04	1.22E-04	1.95E-10	1.30E-04	1.22E-05	0	0	0	0	0	0	0	0	5.09E-10	5.09E-10	5.09E-10	5.09E-10	5.09E-10	5.09E-10	5.09E-10	5.09E-10
3HCINNMH	1.12E-13	1.25E-13	1.25E-13	8.75E-14	4.20E-13	3.49E-14	1.47E-13	2.33E-13	3.04E-17	2.49E-16	2.49E-16	3.73E-17	2.24E-17	4.24E-17	3.57E-16	9.15E-18	0	0	0	0	0	0	0	0	1.08E-10	1.08E-10	1.08E-10	1.08E-10	1.08E-10	1.08E-10	1.08E-10	1.08E-10
3HPPPNH	8.43E-14	7.19E-14	7.19E-14	8.82E-14	3.16E-13	2.25E-14	1.20E-13	1.41E-13	2.81E-17	2.31E-16	2.31E-16	4.54E-17	2.13E-17	3.91E-17	1.89E-16	8.00E-17	0	0	0	0	0	0	0	0	1.05E-10	1.05E-10	1.05E-10	1.05E-10	1.05E-10	1.05E-10	1.05E-10	1.05E-10
3HPPtex	0	0	0	0	0	0	2.91E-11	-5.82E-11	-2.30E-13	-1.62E-12	-1.62E-12	-1.48E-12	-2.54E-12	-5.79E-12	-1.46E-11	-2.50E-12	0	0	0	0	0	0	0	0	-3.81E-10	-3.81E-10	-3.81E-10	-3.81E-10	-3.81E-10	-3.81E-10	-3.81E-10	-3.81E-10
3HPPtpp	5.22E-13	4.43E-13	4.43E-13	6.04E-13	2.21E-12	1.81E-13	7.91E-13	9.95E-13	2.30E-13	1.62E-12	1.62E-12	1.48E-12	2.54E-12	5.79E-12	1.46E-11	2.50E-12	0	0	0	0	0	0	0	0	5.10E-10	5.10E-10	5.10E-10	5.10E-10	5.10E-10	5.10E-10	5.10E-10	5.10E-10
3KGK	0	0	0	0	0	0	0	0	0	0	0	0	0	0	0	0	0	0	0	0	0	0	0	0	0	0	0	0	0	0	0	0
3NTD2pp	1.34E-13	9.50E-14	9.50E-14	1.29E-13	5.53E-13	4.01E-14	1.44E-13	2.33E-13	2.12E-17	1.78E-16	1.78E-16	3.90E-17	1.51E-17	1.21E-17	1.88E-16	1.54E-17	0	0	0	0	0	0	0	0	1.52E-10	1.52E-10	1.52E-10	1.52E-10	1.52E-10	1.52E-10	1.52E-10	1.52E-10
3NTD4pp	1.28E-13	9.86E-14	9.86E-14	1.15E-13	5.97E-13	4.29E-14	1.31E-13	2.29E-13	1.84E-17	1.75E-16	1.75E-16	3.05E-17	1.79E-17	1.07E-17	1.40E-16	1.60E-17	0	0	0	0	0	0	0	0	1.62E-10	1.62E-10	1.62E-10	1.62E-10	1.62E-10	1.62E-10	1.62E-10	1.62E-10
3NTD7pp	9.22E-14	6.19E-14	6.19E-14	8.05E-14	3.61E-13	2.42E-14	1.48E-13	1.57E-13	2.21E-17	1.56E-16	1.56E-16	3.86E-17	1.55E-17	1.16E-17	8.89E-17	1.20E-17	0	0	0	0	0	0	0	0	1.76E-10	1.76E-10	1.76E-10	1.76E-10	1.76E-10	1.76E-10	1.76E-10	1.76E-10
3NTD9pp	1.10E-13	8.94E-13	8.94E-13	1.27E-13	4.91E-13	3.34E-14	1.35E-13	2.13E-13	3.46E-17	2.66E-16	2.66E-16	4.68E-17	2.37E-17	4.69E-17	5.59E-17	4.42E-17	0	0	0	0	0	0	0	0	1.77E-10	1.77E-10	1.77E-10	1.77E-10	1.77E-10	1.77E-10	1.77E-10	1.77E-10
3OAR100	2.09E-10	1.02E-10	1.02E-10	5.46E-11	1.13E-10	5.82E-11	5.46E-11	7.28E-11	8.51E-05	3.20E-05	3.20E-05	1.25E-04	1.22E-04	1.96E-10	1.30E-04	1.22E-05	0	0	0	0	0	0	0	0	7.85E-10	7.85E-10	7.85E-10	7.85E-10	7.85E-10	7.85E-10	7.85E-10	7.85E-10
3OAR120	2.00E-10	9.46E-11	9.46E-11	4.73E-11	1.06E-10	5.09E-11	5.09E-11	6.55E-11	9.95E-12	1.86E-11	1.86E-11	3.06E-11	1.42E-11	5.33E-11	3.48E-10	3.66E-11	0	0	0	0	0	0	0	0	7.83E-10	7.83E-10	7.83E-10	7.83E-10	7.83E-10	7.83E-10	7.83E-10	7.83E-10
3OAR121	1.22E-10	5.88E-11	5.88E-11	3.09E-11	6.67E-11	3.11E-11	3.21E-11	4.46E-11	8.51E-05	3.20E-05	3.20E-05	1.25E-04	1.22E-04	1.43E-10	1.30E-04	1.22E-05	0	0	0	0	0	0	0	0	4.67E-10	4.67E-10	4.67E-10	4.67E-10	4.67E-10	4.67E-10	4.67E-10	4.67E-10
3OAR140	17.12449017	41.41190205	41.41190205	39.68616994	50.35407716	31.88023065	26.79498706	52.16627685	8.56E-12	1.52E-11	1.52E-11	2.59E-11	1.14E-11	4.17E-11	3.37E-10	3.02E-11	0	0	0	0	0	0	0	0	3.454463428	3.454463428	3.454463428	3.454463428	3.454463428	3.454463428	3.454463428	3.454463428
3OAR141	1.22E-10	5.88E-11	5.88E-11	3.09E-11	6.67E-11	3.11E-11	3.21E-11	4.46E-11	8.51E-05	3.20E-05	3.20E-05	1.25E-04	1.22E-04	1.43E-10	1.30E-04	1.22E-05	0	0	0	0	0	0	0	0	4.67E-10	4.67E-10	4.67E-10	4.67E-10	4.67E-10	4.67E-10	4.67E-10	4.67E-10
3OAR160	1.29E-10	6.18E-11	6.18E-11	3.27E-11	6.55E-11	3.64E-11	3.27E-11	4.37E-11	6.07E-12	9.12E-12	9.12E-12	1.89E-11	6.69E-12	2.28E-11	1.98E-10	1.71E-11	0	0	0	0	0	0	0	0	5.57E-10	5.57E-10	5.57E-10	5.57E-10	5.57E-10	5.57E-10	5.57E-10	5.57E-10
3OAR161	1.65E-10	7.77E-11	7.77E-11	4.13E-11	8.91E-11	4.23E-11	4.09E-11	5.86E-11	8.51E-05	3.20E-05	3.20E-05	1.25E-04	1.22E-04	1.10E-10	1.30E-04	1.22E-05	0	0	0	0	0	0	0	0	7.08E-10	7.08E-10	7.08E-10	7.08E-10	7.08E-10	7.08E-10	7.08E-10	7.08E-10
3OAR180	9.09E-11	4.00E-11	4.00E-11	2.55E-11	4.73E-11	2.18E-11	2.55E-11	2.91E-11	3.89E-12	5.08E-12	5.08E-12	1.12E-11	3.68E-12	1.20E-11	1.19E-10	9.20E-12	0	0	0	0	0	0	0	0	2.88E-10	2.88E-10	2.88E-10	2.88E-10	2.88E-10	2.88E-10	2.88E-10	2.88E-10
3OAR181	1.09E-10	5.31E-11	5.31E-11	2.73E-11	6.11E-11	2.80E-11	2.98E-11	4.08E-11	1.97E-12	6.65E-12	6.65E-12	1.94E-11	5.69E-12	2.32E-11	1.36E-10	1.24E-11	0	0	0	0	0	0	0	0	3.61E-10	3.61E-10	3.61E-10	3.61E-10	3.61E-10	3.61E-10	3.61E-10	3.61E-10
3OAR40	1.31E-10	6.18E-11	6.18E-11	3.27E-11	6.55E-11	3.64E-11	3.27E-11	4.37E-11	8.51E-05	3.20E-05	3.20E-05	1.25E-04	1.22E-04	1.95E-10	1.30E-04	1.22E-05	0	0	0	0	0	0	0	0	5.09E-10	5.09E-10	5.09E-10	5.09E-10	5.09E-10	5.09E-10	5.09E-10	5.09E-10
3OAR60	1.31E-10	6.18E-11	6.18E-11	3.27E-11	6.55E-11	3.64E-11	3.27E-11	4.37E-11	8.51E-05	3.20E-05	3.20E-05	1.25E-04	1.22E-04	1.95E-10	1.30E-04	1.22E-05	0	0	0	0	0	0	0	0	5.09E-10	5.09E-10	5.09E-10	5.09E-10	5.09E-10	5.09E-10	5.09E-10	5.09E-10
3OAR80	1.31E-10	6.18E-11	6.18E-11	3.27E-11	6.55E-11	3.64E-11	3.27E-11	4.37E-11	8.51E-05	3.20E-05	3.20E-05	1.25E-04	1.22E-04	1.95E-10	1.30E-04	1.22E-05	0	0	0	0	0	0	0	0	5.10E-10	5.10E-10	5.10E-10	5.10E-10	5.10E-10	5.10E-10	5.10E-10	5.10E-10
3OAS100	2.11E-10	9.98E-11	9.98E-11	5.25E-11	1.16E-10	5.55E-11	5.40E-11	7.51E-11	8.51E-05	3.20E-05	3.20E-05	1.25E-04	1.22E-04	1.96E-10	1.30E-04	1.22E-05	0	0	0	0	0	0	0	0	7.85E-10	7.85E-10	7.85E-10	7.85E-10	7.85E-10	7.85E-10	7.85E-10	7.85E-10
3OAS120	2.00E-10	9.42E-11	9.42E-11	5.04E-11	1.08E-10	5.06E-11	5.15E-11	7.18E-11	9.95E-12	1.86E-11	1.86E-11	3.06E-11	1.42E-11	5.33E-11	3.48E-10	3.66E-11	0	0	0	0	0	0	0	0	7.82E-10	7.82E-10	7.82E-10	7.82E-10	7.82E-10	7.82E-10	7.82E-10	7.82E-10
3OAS121	1.22E-10	5.88E-11	5.88E-11	3.09E-11	6.67E-11	3.11E-11	3.21E-11	4.46E-11	8.51E-05	3.20E-05	3.20E-05	1.25E-04	1.22E-04	1.43E-10	1.30E-04	1.22E-05	0	0	0	0	0	0	0	0	4.67E-10	4.67E-10	4.67E-10	4.67E-10	4.67E-10	4.67E-10	4.67E-10	4.67E-10
3OAS140	17.12449017	41.41190205	41.41190205	39.68616994	50.35407716	31.88023065	26.79498706	52.16627685	8.56E-12	1.52E-11	1.52E-11	2.59E-11	1.14E-11	4.17E-11	3.37E-10	3.02E-11	0	0	0	0	0	0	0	0	3.454463428	3.454463428	3.454463428	3.454463428	3.454463428	3.454463428	3.454463428	3.454463428
3OAS141	1.22E-10	5.88E-11	5.88E-11	3.09E-11	6.67E-11	3.11E-11	3.21E-11	4.46E-11	8.51E-05	3.20E-05	3.20E-05	1.25E-04	1.22E-04	1.43E-10	1.30E-04	1.22E-05	0	0	0	0	0	0	0	0	4.67E-10	4.67E-10	4.67E-10	4.67E-10	4.67E-10	4.67E-10	4.67E-10	4.67E-10
3OAS160	1.28E-10	6.09E-11	6.09E-11	3.23E-11	7.06E-11	3.37E-11	3.17E-11	4.52E-11	6.07E-12	9.12E-12	9.12E-12	1.89E-11	6.69E-12	2.28E-11	1.98E-10	1.71E-11	0	0	0	0	0	0	0	0	5.58E-10	5.58E-10	5.58E-10	5.58E-10	5.58E-10	5.58E-10	5.58E-10	5.58E-10
3OAS161	1.65E-10	7.77E-11	7.77E-11	4.13E-11	8.91E-11	4.23E-11	4.09E-11	5.86E-11	8.51E-05	3.20E-05	3.20E-05	1.25E-04	1.22E-04	1.10E-10	1.30E-04	1.22E-05	0	0	0	0	0	0	0	0	7.08E-10	7.08E-10	7.08E-10	7.08E-10	7.08E-10	7.08E-10	7.08E-10	7.08E-10
3OAS180	8.89E-11	4.28E-11	4.28E-11	2.27E-11	5.02E-11	2.22E-11	2.54E-11	3.50E-11	3.89E-12	5.08E-12	5.08E-12	1.12E-11	3.68E-12	1.20E-11	1.19E-10	9.20E-12	0	0	0	0	0	0	0	0	2.88E-10	2.88E-10	2.88E-10	2.88E-10	2.88E-10	2.88E-10	2.88E-10	2.88E-10
3OAS181	1.09E-10	5.31E-11	5.31E-11	2.73E-11	6.11E-11	2.80E-11	2.98E-11	4.08E-11	1.97E-12	6.65E-12	6.65E-12	1.94E-11	5.69E-12	2.32E-11	1.36E-10	1.24E-11	0	0	0	0	0	0	0	0	3.61E-10	3.61E-10	3.61E-10	3.61E-10	3.61E-10	3.61E-10	3.61E-10	3.61E-10
3OAS60	1.31E-10	6.08E-11	6.08E-11	3.33E-11	6.97E-11	3.25E-11	3.41E-11	4.57E-11	8.51E-05	3.20E-05	3.20E-05	1.25E-04	1.22E-04	1.95E-10	1.30E-04	1.22E-05	0	0	0	0	0	0	0	0	5.09E-10	5.09E-10	5.09E-10	5.09E-10	5.09E-10	5.09E-10	5.09E-10	5.09E-10
3OAS80	1.31E-10	6.09E-11	6.09E-11	3.02E-11	7.03E-11	3.47E-11	3.31E-11	4.67E-11	8.51E-05	3.20E-05	3.20E-05	1.25E-04	1.22E-04	1.95E-10	1.30E-04	1.22E-05	0	0	0	0	0	0	0	0	5.09E-10	5.09E-10	5.09E-10	5.09E-10	5.09E-10	5.09E-10	5.09E-10	5.09E-10
3OXCOAT	1.76E-13	1.73E-13	1.73E-13	1.49E-13	6.36E-13	6.63E-14	2.52E-13	2.75E-13	4.04E-17	3.35E-16	3.35E-16	9.33E-17	3.26E-17	8.51E-17	7.40E-16	2.00E-16	0	0	0	0	0	0	0	0	1.50E-10	1.50E-10	1.50E-10	1.50E-10	1.50E-10	1.50E-10	1.50E-10	1.50E-10
3PEPTabcpp	2.41E-11	2.46E-11	2.46E-11	5.67E-12	1.69E-11	9.88E-12	8.66E-12	1.03E-11	8.77E-14	2.92E-13	2.92E-13	1.81E-13	2.34E-13	1.07E-12	5.26E-12	6.44E-13	0	0	0	0	0	0	0	0	1.35E-10	1.35E-10	1.35E-10	1.35E-10	1.35E-10	1.35E-10	1.35E-10	1.35E-10
3PEPTtex	-2.91E-11	0	0	0	0	0	2.91E-11	-5.82E-11	-7.76E-15	-2.50E-14	-2.50E-14	-1.34E-14	-1.71E-14	-7.84E-14	-3.58E-13	-6.45E-14	0	0	0	0	0	0	0	0	1.10E-10	1.10E-10	1.10E-10	1.10E-10	1.10E-10	1.10E-10	1.10E-10	1.10E-10
3UMPtex	0	0	0	0	0	0	2.91E-11	-5.82E-11	-2.78E-17	-1.80E-16	-1.80E-16	-3.47E-17	-6.94E-18	-6.94E-18	-1.87E-16	-1.39E-17	0	0	0	0	0	0	0	0	1.06E-10	1.06E-10	1.06E-10	1.06E-10	1.06E-10	1.06E-10	1.06E-10	1.06E-10
42A12BOOXpp	1.02E-13	8.13E-14	8.13E-14	9.67E-14	4.92E-13	2.75E-14	1.14E-13	1.81E-13	1.00E-17	1.94E-16	1.94E-16	2.00E-17	3.25E-17	3.11E-17	3.26E-16	1.36E-16	0	0	0	0	0	0	0	0	9.52E-11	9.52E-11	9.52E-11	9.52E-11	9.52E-11	9.52E-11	9.52E-11	9.52E-11
4HOXPACDtex	0	0	0	0	0	0	2.91E-11	-5.82E-11	0	-2.15E-16	-2.15E-16	2.78E-17	-1.39E-17	-2.78E-17	-3.68E-16	-3.47E-17	0	0	0	0	0	0	0	0	3.38E-11	3.38E-11	3.38E-11	3.38E-11	3.38E-11	3.38E-11	3.38E-11	3.38E-11
4HTHRS	0	0	0	0	0	0	0	0	0	0	0	0	0	0	0	0	0	0	0	0	0	0	0	0	0	0	0	0	0	0	0	0
4PCP	2.01E-11	1.30E-11	1.30E-11	4.81E-12	1.50E-11	5.34E-12	6.02E-12	9.16E-12	5.67E-14	1.92E-13	1.92E-13	1.27E-13	1.58E-13	7.49E-13	3.37E-12	4.36E-13	0	0	0	0	0	0	0	0	8.82E-11	8.82E-11	8.82E-11	8.82E-11	8.82E-11	8.82E-11	8.82E-11	8.82E-11
4PCPpp	1.01E-11	7.54E-12	7.54E-12	1.63E-12	9.58E-12	2.35E-12	2.85E-12	5.64E-12	3.16E-14	1.05E-13	1.05E-13	6.57E-14	8.50E-14	4.02E-13	1.92E-12	2.50E-13	0	0	0	0	0	0	0	0	7.83E-11	7.83E-11	7.83E-11	7.83E-11	7.83E-11	7.83E-11	7.83E-11	7.83E-11
4PEPTabcpp	1.22E-11	1.36E-11	1.36E-11	2.66E-12	1.38E-11	3.45E-12	4.79E-12	7.91E-12	4.13E-14	1.40E-13	1.40E-13	8.99E-14	1.14E-13	5.08E-13	2.41E-12	2.92E-13	0	0	0	0	0	0	0	0	1.12E-10	1.12E-10	1.12E-10	1.12E-10	1.12E-10	1.12E-10	1.12E-10	1.12E-10
4PEPTtex	-2.91E-11	0	0	0	0	0	2.91E-11	-5.82E-11	-5.41E-15	-1.74E-14	-1.74E-14	-9.35E-15	-1.17E-14	-5.52E-14	-2.55E-13	-4.39E-14	0	0	0	0	0	0	0	0	1.15E-10	1.15E-10	1.15E-10	1.15E-10	1.15E-10	1.15E-10	1.15E-10	1.15E-10
5DGLCNR	-171.82025	-396.9452	-396.9452	-2230.404872	-124.80445	-558.6157	-147.3688	-419.10145	-7.85E-04	-7.46E-04	-7.46E-04	-0.00109016	-8.25E-04	-8.18E-04	-9.82E-04	-8.30E-04	0	0	0	0	0	0	0	0	-72.72633712	-72.72633712	-72.72633712	-72.72633712	-72.72633712	-72.72633712	-72.72633712	-72.72633712
5DGLCNt2rpp	-3.56E-10	-1.94E-10	-1.94E-10	-3.64E-11	-2.50E-10	-8.79E-11	-1.28E-10	-1.58E-10	-1.16E-13	-4.94E-13	-4.94E-13	-2.35E-13	-4.09E-13	-4.07E-13	-3.54E-12	-5.58E-13	0	0	0	0	0	0	0	0	-3.21E-10	-3.21E-10	-3.21E-10	-3.21E-10	-3.21E-10	-3.21E-10	-3.21E-10	-3.21E-10
5DGLCNtex	-3.49E-10	-2.33E-10	-2.33E-10	-5.82E-11	-2.33E-10	-8.73E-11	-1.16E-10	-1.75E-10	-1.16E-13	-4.94E-13	-4.94E-13	-2.35E-13	-4.09E-13	-4.07E-13	-3.54E-12	-5.58E-13	0	0	0	0	0	0	0	0	-3.21E-10	-3.21E-10	-3.21E-10	-3.21E-10	-3.21E-10	-3.21E-10	-3.21E-10	-3.21E-10
5DOAN	0.049509281	0.119727564	0.119727564	0.114738233	0.145580635	0.092170178	0.077468032	0.150819956	2.98E-14	1.00E-13	1.00E-13	6.71E-14	8.14E-14	3.34E-13	1.78E-12	2.47E-13	0	0	0	0	0	0	0	0	0.009987334	0.009987334	0.009987334	0.009987334	0.009987334	0.009987334	0.009987334	0.009987334
5MTRtex	-2.91E-11	0	0	0	0	0	2.91E-11	-5.82E-11	-7.36E-14	-3.01E-13	-3.01E-13	-1.63E-13	-2.31E-13	-8.77E-13	-4.52E-12	-6.37E-13	0	0	0	0	0	0	0	0	7.34E-11	7.34E-11	7.34E-11	7.34E-11	7.34E-11	7.34E-11	7.34E-11	7.34E-11
5MTRtpp	8.72E-12	3.97E-12	3.97E-12	3.13E-12	7.49E-12	1.86E-12	2.74E-12	2.80E-12	7.36E-14	3.01E-13	3.01E-13	1.63E-13	2.31E-13	8.77E-13	4.52E-12	6.37E-13	0	0	0	0	0	0	0	0	5.54E-11	5.54E-11	5.54E-11	5.54E-11	5.54E-11	5.54E-11	5.54E-11	5.54E-11
A5PISO	8.562245086	20.70595103	20.70595103	19.84308497	25.17703858	15.94011532	13.39749353	26.08313843	5.12E-13	1.23E-12	1.23E-12	1.18E-12	1.01E-12	4.33E-12	3.52E-11	3.26E-12	0	0	0	0	0	0	0	0	1.727231714	1.727231714	1.727231714	1.727231714	1.727231714	1.727231714	1.727231714	1.727231714
AACPS1	4.72E-10	2.41E-10	2.41E-10	1.21E-10	2.81E-10	1.21E-10	1.43E-10	1.86E-10	4.01E-13	1.83E-12	1.83E-12	1.83E-09	1.38E-12	6.67E-12	3.11E-11	5.71E-12	0	0	0	0	0	0	0	0	1.14E-09	1.14E-09	1.14E-09	1.14E-09	1.14E-09	1.14E-09	1.14E-09	1.14E-09
AACPS2	4.40E-10	2.25E-10	2.25E-10	1.11E-10	2.59E-10	1.12E-10	1.34E-10	1.74E-10	2.08E-13	2.10E-12	2.10E-12	1.79E-09	8.46E-13	4.53E-12	1.96E-11	3.40E-12	0	0	0	0	0	0	0	0	1.15E-09	1.15E-09	1.15E-09	1.15E-09	1.15E-09	1.15E-09	1.15E-09	1.15E-09
AACPS3	28.08342454	67.91373144	67.91373144	65.08360528	82.57851254	52.28220186	43.94262192	85.5504418	2.55E-13	2.06E-12	2.06E-12	1.80E-09	1.23E-12	6.69E-12	2.85E-11	4.44E-12	0	0	0	0	0	0	0	0	5.665170878	5.665170878	5.665170878	5.665170878	5.665170878	5.665170878	5.665170878	5.665170878
AACPS4	33.10036502	80.04612462	80.04612462	76.71041288	97.33068358	61.62211318	51.79271578	100.8335307	2.24E-13	1.02E-12	1.02E-12	2.28E-10	4.98E-13	2.14E-12	2.08E-11	1.63E-12	0	0	0	0	0	0	0	0	6.67722071	6.67722071	6.67722071	6.67722071	6.67722071	6.67722071	6.67722071	6.67722071
AACPS5	2.67E-10	1.41E-10	1.41E-10	6.79E-11	1.64E-10	6.84E-11	8.17E-11	1.11E-10	1.92E-13	1.61E-12	1.61E-12	1.81E-09	8.10E-13	4.81E-12	1.95E-11	3.27E-12	0	0	0	0	0	0	0	0	6.59E-10	6.59E-10	6.59E-10	6.59E-10	6.59E-10	6.59E-10	6.59E-10	6.59E-10
AACPS6	2.85E-10	1.49E-10	1.49E-10	7.86E-11	1.73E-10	7.29E-11	1.01E-10	1.18E-10	2.10E-13	2.02E-12	2.02E-12	1.79E-09	9.48E-13	5.89E-12	1.72E-11	3.65E-12	0	0	0	0	0	0	0	0	7.10E-10	7.10E-10	7.10E-10	7.10E-10	7.10E-10	7.10E-10	7.10E-10	7.10E-10
AACPS7	17.12449017	41.41190205	41.41190205	39.68616994	50.35407716	31.88023065	26.79498706	52.16627685	2.47E-13	2.06E-12	2.06E-12	1.79E-09	1.24E-12	6.59E-12	8.91E-11	5.76E-12	0	0	0	0	0	0	0	0	3.454463428	3.454463428	3.454463428	3.454463428	3.454463428	3.454463428	3.454463428	3.454463428
AACPS8	1.56E-10	7.57E-11	7.57E-11	3.90E-11	8.85E-11	3.97E-11	4.11E-11	5.78E-11	1.85E-13	5.73E-13	5.73E-13	8.47E-13	4.26E-13	1.61E-12	8.66E-11	1.40E-12	0	0	0	0	0	0	0	0	5.42E-10	5.42E-10	5.42E-10	5.42E-10	5.42E-10	5.42E-10	5.42E-10	5.42E-10
AACPS9	1.30E-10	6.38E-11	6.38E-11	3.20E-11	7.58E-11	3.36E-11	3.47E-11	4.88E-11	1.75E-13	5.84E-13	5.84E-13	6.31E-13	5.61E-13	1.41E-12	2.15E-11	5.26E-12	0	0	0	0	0	0	0	0	4.07E-10	4.07E-10	4.07E-10	4.07E-10	4.07E-10	4.07E-10	4.07E-10	4.07E-10
AACTOOR	4.51E-10	1.74E-10	1.74E-10	1.13E-10	2.39E-10	1.07E-10	9.96E-11	1.21E-10	9.45E-14	5.88E-13	5.88E-13	6.16E-12	9.35E-13	9.45E-13	2.24E-12	2.58E-13	0	0	0	0	0	0	0	0	1.52E-09	1.52E-09	1.52E-09	1.52E-09	1.52E-09	1.52E-09	1.52E-09	1.52E-09
AADDGT	1.99E-11	1.08E-11	1.08E-11	5.46E-12	1.28E-11	5.03E-12	5.66E-12	8.14E-12	5.87E-14	1.82E-13	1.82E-13	1.18E-13	1.45E-13	6.16E-13	3.14E-12	4.74E-13	0	0	0	0	0	0	0	0	1.25E-10	1.25E-10	1.25E-10	1.25E-10	1.25E-10	1.25E-10	1.25E-10	1.25E-10
AAMYL	0	0	0	0	0	0	0	0	8.41E-18	2.19E-16	2.19E-16	4.18E-17	1.72E-17	2.63E-17	2.01E-16	1.23E-17	0	0	0	0	0	0	0	0	0	0	0	0	0	0	0	0
AAMYLpp	0	0	0	0	0	0	0	0	1.07E-17	1.06E-16	1.06E-16	5.50E-18	1.23E-17	-5.07E-18	-3.54E-17	9.45E-18	0	0	0	0	0	0	0	0	0	0	0	0	0	0	0	0
AB6PGH	0	0	0	0	0	0	0	0	0	0	0	0	0	0	0	0	0	0	0	0	0	0	0	0	0	0	0	0	0	0	0	0
ABTA	1.99E-10	1.01E-10	1.01E-10	5.59E-11	1.53E-10	3.83E-11	6.31E-11	9.91E-11	1.15E-13	4.16E-13	4.16E-13	4.21E-13	4.21E-13	1.02E-12	4.93E-12	5.49E-13	0	0	0	0	0	0	0	0	4.28E-10	4.28E-10	4.28E-10	4.28E-10	4.28E-10	4.28E-10	4.28E-10	4.28E-10
ABUTD	4.64E-11	1.97E-11	1.97E-11	1.18E-11	4.12E-11	9.34E-12	1.52E-11	3.02E-11	5.70E-14	2.13E-13	2.13E-13	1.82E-13	2.24E-13	6.53E-13	2.68E-12	3.61E-13	0	0	0	0	0	0	0	0	1.50E-10	1.50E-10	1.50E-10	1.50E-10	1.50E-10	1.50E-10	1.50E-10	1.50E-10
ABUTt2pp	0.001961544	0.001107569	0.001107569	3.53E-04	0.001111688	1.54E-04	4.02E-04	0.001079617	9.52E-05	1.20E-04	1.20E-04	6.78E-05	4.71E-05	1.55E-04	9.73E-05	7.14E-05	0	0	0	0	0	0	0	0	0.046583394	0.046583394	0.046583394	0.046583394	0.046583394	0.046583394	0.046583394	0.046583394
ABUTtex	-2.91E-11	0	0	0	0	0	2.91E-11	-5.82E-11	-3.36E-14	-1.30E-13	-1.30E-13	-6.19E-14	-8.04E-14	-3.65E-13	-1.35E-12	-2.68E-13	0	0	0	0	0	0	0	0	-6.07E-11	-6.07E-11	-6.07E-11	-6.07E-11	-6.07E-11	-6.07E-11	-6.07E-11	-6.07E-11
ACACCT	8.23E-14	6.66E-14	6.66E-14	8.18E-14	2.95E-13	2.17E-14	1.00E-13	1.28E-13	1.87E-17	1.54E-16	1.54E-16	1.80E-17	1.20E-17	-1.61E-18	8.35E-17	1.14E-17	0	0	0	0	0	0	0	0	6.12E-11	6.12E-11	6.12E-11	6.12E-11	6.12E-11	6.12E-11	6.12E-11	6.12E-11
ACACT1r	78.30827973	189.3717581	189.3717581	181.4801881	230.2632733	145.7845457	122.5303248	238.5502494	-7.25E-07	-3.20E-05	-3.20E-05	2.49E-04	1.72E-04	2.52E-10	2.00E-04	2.44E-05	0	0	0	0	0	0	0	0	15.79685502	15.79685502	15.79685502	15.79685502	15.79685502	15.79685502	15.79685502	15.79685502
ACACT2r	78.30827973	189.3717581	189.3717581	181.4801881	230.2632733	145.7845457	122.5303248	238.5502494	-7.25E-07	-3.20E-05	-3.20E-05	2.49E-04	1.72E-04	2.52E-10	2.00E-04	2.44E-05	0	0	0	0	0	0	0	0	15.79685502	15.79685502	15.79685502	15.79685502	15.79685502	15.79685502	15.79685502	15.79685502
ACACT3r	78.30827973	189.3717581	189.3717581	181.4801881	230.2632733	145.7845457	122.5303248	238.5502494	-8.51E-05	-3.20E-05	-3.20E-05	-1.25E-04	-1.22E-04	-1.85E-10	-1.30E-04	-1.22E-05	0	0	0	0	0	0	0	0	15.79685502	15.79685502	15.79685502	15.79685502	15.79685502	15.79685502	15.79685502	15.79685502
ACACT4r	78.30827973	189.3717581	189.3717581	181.4801881	230.2632733	145.7845457	122.5303248	238.5502494	-8.51E-05	-3.20E-05	-3.20E-05	-1.25E-04	-1.22E-04	-1.85E-10	-1.30E-04	-1.22E-05	0	0	0	0	0	0	0	0	15.79685502	15.79685502	15.79685502	15.79685502	15.79685502	15.79685502	15.79685502	15.79685502
ACACT5r	78.30827973	189.3717581	189.3717581	181.4801881	230.2632733	145.7845457	122.5303248	238.5502494	-8.51E-05	-3.20E-05	-3.20E-05	-1.25E-04	-1.22E-04	-1.86E-10	-1.30E-04	-1.22E-05	0	0	0	0	0	0	0	0	15.79685501	15.79685501	15.79685501	15.79685501	15.79685501	15.79685501	15.79685501	15.79685501
ACACT6r	61.18378956	147.9598561	147.9598561	141.7940182	179.9091961	113.904315	95.7353377	186.3839725	-8.51E-05	-3.20E-05	-3.20E-05	-1.25E-04	-1.22E-04	-1.75E-10	-1.30E-04	-1.22E-05	0	0	0	0	0	0	0	0	12.34239159	12.34239159	12.34239159	12.34239159	12.34239159	12.34239159	12.34239159	12.34239159
ACACT7r	61.18378956	147.9598561	147.9598561	141.7940182	179.9091961	113.904315	95.7353377	186.3839725	-8.51E-05	-3.20E-05	-3.20E-05	-1.25E-04	-1.22E-04	-1.33E-10	-1.30E-04	-1.22E-05	0	0	0	0	0	0	0	0	12.34239159	12.34239159	12.34239159	12.34239159	12.34239159	12.34239159	12.34239159	12.34239159
ACACT8r	2.01E-10	9.55E-11	9.55E-11	4.18E-11	1.11E-10	7.23E-11	4.32E-11	6.73E-11	5.86E-12	1.17E-11	1.17E-11	3.06E-11	9.38E-12	3.52E-11	2.54E-10	2.16E-11	0	0	0	0	0	0	0	0	5.73E-10	5.73E-10	5.73E-10	5.73E-10	5.73E-10	5.73E-10	5.73E-10	5.73E-10
ACACt2pp	8.17E-14	6.57E-14	6.57E-14	8.17E-14	2.93E-13	2.13E-14	1.03E-13	1.26E-13	-9.37E-19	-1.54E-16	-1.54E-16	6.59E-18	-1.01E-17	-1.64E-18	-8.82E-17	2.78E-18	0	0	0	0	0	0	0	0	6.12E-11	6.12E-11	6.12E-11	6.12E-11	6.12E-11	6.12E-11	6.12E-11	6.12E-11
ACACtex	0	0	0	0	0	0	2.91E-11	-5.82E-11	-1.39E-17	-1.53E-16	-1.53E-16	0	-2.08E-17	0	-8.33E-17	6.94E-18	0	0	0	0	0	0	0	0	6.13E-11	6.13E-11	6.13E-11	6.13E-11	6.13E-11	6.13E-11	6.13E-11	6.13E-11
ACALD	1.70E-10	1.06E-10	1.06E-10	3.64E-12	-3.06E-10	1.55E-11	-1.96E-11	4.82E-11	2.99E-04	8.41E-04	8.41E-04	1.66E-04	0.002135734	9.05E-04	4.57E-04	9.66E-04	0	0	0	0	0	0	0	0	-213.0755639	-213.0755639	-213.0755639	-213.0755639	-213.0755639	-213.0755639	-213.0755639	-213.0755639
ACALDtex	-5.82E-11	0	0	-2.91E-11	-5.82E-11	-5.82E-11	0	-5.82E-11	-1.24E-13	-4.95E-13	-4.95E-13	-1.43E-12	-7.61E-13	-1.35E-12	-6.23E-12	-8.50E-13	0	0	0	0	0	0	0	0	-3.22E-10	-3.22E-10	-3.22E-10	-3.22E-10	-3.22E-10	-3.22E-10	-3.22E-10	-3.22E-10
ACALDtpp	-6.40E-11	-3.68E-11	-3.68E-11	-6.85E-12	-3.86E-11	-2.05E-11	-2.95E-11	-3.25E-11	-1.24E-13	-4.95E-13	-4.95E-13	-1.43E-12	-7.61E-13	-1.35E-12	-6.23E-12	-8.50E-13	0	0	0	0	0	0	0	0	-3.22E-10	-3.22E-10	-3.22E-10	-3.22E-10	-3.22E-10	-3.22E-10	-3.22E-10	-3.22E-10
ACANTHAT	0	0	0	0	0	0	0	0	0	0	0	0	0	0	0	0	0	0	0	0	0	0	0	0	0	0	0	0	0	0	0	0
ACBIPGT	0	0	0	0	0	0	0	0	0	0	0	0	0	0	0	0	0	0	0	0	0	0	0	0	0	0	0	0	0	0	0	0
ACCOAC	17.12581042	41.41509479	41.41509479	39.68922963	50.35795931	31.88268852	26.79705287	52.17029872	9.12E-04	9.84E-04	9.84E-04	0.001582836	0.00127855	0.001369871	0.001085486	0.001262674	0	0	0	0	0	0	0	0	3.454729762	3.454729762	3.454729762	3.454729762	3.454729762	3.454729762	3.454729762	3.454729762
ACCOAL	0.020386254	66.358255	66.358255	39.27521001	20.15370015	0.015973481	45.71701	32.10887005	0.003754622	0.002091524	0.002091524	0.001263117	5.98E-04	0.002384767	0.003026874	0.003208989	0	0	0	0	0	0	0	0	0.076396382	0.076396382	0.076396382	0.076396382	0.076396382	0.076396382	0.076396382	0.076396382
ACGAL1PPpp	1.10E-13	1.93E-13	1.93E-13	1.66E-13	5.13E-13	3.62E-14	1.41E-13	2.21E-13	2.30E-17	2.63E-16	2.63E-16	6.20E-17	2.60E-17	4.54E-17	6.16E-16	5.16E-17	0	0	0	0	0	0	0	0	1.25E-10	1.25E-10	1.25E-10	1.25E-10	1.25E-10	1.25E-10	1.25E-10	1.25E-10
ACGAL1Ptex	0	0	0	0	0	0	2.91E-11	-5.82E-11	1.39E-17	-1.32E-16	-1.32E-16	-2.08E-17	0	6.94E-18	6.94E-17	0	0	0	0	0	0	0	0	0	7.62E-11	7.62E-11	7.62E-11	7.62E-11	7.62E-11	7.62E-11	7.62E-11	7.62E-11
ACGALtex	0	0	0	0	0	0	2.91E-11	-5.82E-11	-2.08E-17	-2.57E-16	-2.57E-16	-6.25E-17	-2.78E-17	-4.86E-17	-6.31E-16	-7.63E-17	0	0	0	0	0	0	0	0	3.98E-12	3.98E-12	3.98E-12	3.98E-12	3.98E-12	3.98E-12	3.98E-12	3.98E-12
ACGAM1PPpp	1.33E-13	9.10E-14	9.10E-14	1.23E-13	5.23E-13	4.37E-14	1.48E-13	2.34E-13	2.57E-17	3.34E-16	3.34E-16	6.97E-17	2.79E-17	4.69E-17	9.04E-17	3.03E-17	0	0	0	0	0	0	0	0	1.40E-10	1.40E-10	1.40E-10	1.40E-10	1.40E-10	1.40E-10	1.40E-10	1.40E-10
ACGAM1Ptex	0	0	0	0	0	0	2.91E-11	-5.82E-11	0	-1.11E-16	-1.11E-16	-2.08E-17	-2.08E-17	2.08E-17	3.19E-16	-1.39E-17	0	0	0	0	0	0	0	0	8.91E-11	8.91E-11	8.91E-11	8.91E-11	8.91E-11	8.91E-11	8.91E-11	8.91E-11
ACGAMK	1.92E-10	9.06E-11	9.06E-11	6.41E-11	1.27E-10	4.68E-11	5.78E-11	7.35E-11	4.72E-13	1.58E-12	1.58E-12	1.05E-12	1.32E-12	6.42E-12	2.92E-11	4.00E-12	0	0	0	0	0	0	0	0	2.88E-10	2.88E-10	2.88E-10	2.88E-10	2.88E-10	2.88E-10	2.88E-10	2.88E-10
ACGAMT	1.99E-11	1.08E-11	1.08E-11	5.46E-12	1.28E-11	5.03E-12	5.66E-12	8.14E-12	5.87E-14	1.82E-13	1.82E-13	1.18E-13	1.45E-13	6.16E-13	3.14E-12	4.74E-13	0	0	0	0	0	0	0	0	1.25E-10	1.25E-10	1.25E-10	1.25E-10	1.25E-10	1.25E-10	1.25E-10	1.25E-10
ACGAptspp	9.88E-14	7.72E-14	7.72E-14	1.24E-13	4.18E-13	5.37E-14	1.49E-13	1.83E-13	2.05E-17	2.14E-16	2.14E-16	4.42E-17	2.04E-17	2.53E-17	-2.99E-17	2.20E-17	0	0	0	0	0	0	0	0	1.41E-10	1.41E-10	1.41E-10	1.41E-10	1.41E-10	1.41E-10	1.41E-10	1.41E-10
ACGAtex	0	0	0	0	0	0	2.91E-11	-5.82E-11	-1.39E-17	-1.80E-16	-1.80E-16	-4.16E-17	-1.39E-17	-2.08E-17	-1.87E-16	-2.78E-17	0	0	0	0	0	0	0	0	6.56E-11	6.56E-11	6.56E-11	6.56E-11	6.56E-11	6.56E-11	6.56E-11	6.56E-11
ACGK	65.08644116	157.3975809	157.3975809	150.8384506	191.3848323	121.1697829	101.8418844	198.272607	4.01E-13	1.56E-12	1.56E-12	9.58E-13	1.32E-12	4.56E-12	2.27E-11	2.99E-12	0	0	0	0	0	0	0	0	13.12965983	13.12965983	13.12965983	13.12965983	13.12965983	13.12965983	13.12965983	13.12965983
ACGS	65.08644116	157.3975809	157.3975809	150.8384506	191.3848323	121.1697829	101.8418844	198.272607	4.01E-13	1.56E-12	1.56E-12	9.58E-13	1.32E-12	4.56E-12	2.27E-11	2.99E-12	0	0	0	0	0	0	0	0	13.12965983	13.12965983	13.12965983	13.12965983	13.12965983	13.12965983	13.12965983	13.12965983
ACHBS	63.92836406	154.5970201	154.5970201	148.1545958	187.9795395	119.01382	100.0298211	194.7447606	6.79E-14	2.61E-13	2.61E-13	1.16E-13	1.50E-13	7.74E-13	3.12E-12	5.48E-13	0	0	0	0	0	0	0	0	12.89604499	12.89604499	12.89604499	12.89604499	12.89604499	12.89604499	12.89604499	12.89604499
ACKr	-3048.865895	-7629.104559	-7629.104559	-7718.016336	-8645.56035	-5641.260619	-4912.779539	-8906.80332	-5.28E-04	4.42E-05	4.42E-05	-5.68E-05	3.82E-04	-5.95E-04	-3.28E-04	-5.66E-04	0	0	0	0	0	0	0	0	-974.1405288	-974.1405288	-974.1405288	-974.1405288	-974.1405288	-974.1405288	-974.1405288	-974.1405288
ACLS	192.3752428	465.2182129	465.2182129	445.8314673	565.6739397	358.1401286	301.0128822	586.0320557	1.80E-13	8.54E-13	8.54E-13	3.91E-13	5.31E-13	2.13E-12	6.69E-12	1.49E-12	0	0	0	0	0	0	0	0	38.80718399	38.80718399	38.80718399	38.80718399	38.80718399	38.80718399	38.80718399	38.80718399
ACM6PH	1.92E-10	9.05E-11	9.05E-11	6.40E-11	1.26E-10	4.67E-11	5.76E-11	7.33E-11	4.72E-13	1.58E-12	1.58E-12	1.05E-12	1.32E-12	6.42E-12	2.92E-11	4.00E-12	0	0	0	0	0	0	0	0	2.48E-10	2.48E-10	2.48E-10	2.48E-10	2.48E-10	2.48E-10	2.48E-10	2.48E-10
ACMAMUT	1.99E-11	1.08E-11	1.08E-11	5.46E-12	1.28E-11	5.03E-12	5.66E-12	8.14E-12	5.87E-14	1.82E-13	1.82E-13	1.18E-13	1.45E-13	6.16E-13	3.14E-12	4.74E-13	0	0	0	0	0	0	0	0	1.25E-10	1.25E-10	1.25E-10	1.25E-10	1.25E-10	1.25E-10	1.25E-10	1.25E-10
ACMANAptspp	7.84E-14	6.53E-14	6.53E-14	7.93E-14	2.99E-13	2.15E-14	1.00E-13	1.29E-13	-1.39E-17	1.14E-16	1.14E-16	8.57E-18	1.50E-17	1.11E-18	-8.36E-17	1.40E-18	0	0	0	0	0	0	0	0	8.16E-11	8.16E-11	8.16E-11	8.16E-11	8.16E-11	8.16E-11	8.16E-11	8.16E-11
ACMANAtex	-2.91E-11	0	0	0	0	0	2.91E-11	-5.82E-11	0	-9.02E-17	-9.02E-17	3.47E-17	-6.94E-18	6.94E-18	-8.33E-17	6.94E-18	0	0	0	0	0	0	0	0	8.16E-11	8.16E-11	8.16E-11	8.16E-11	8.16E-11	8.16E-11	8.16E-11	8.16E-11
ACMUMptspp	0	0	0	0	0	0	0	0	1.11E-17	1.53E-16	1.53E-16	1.92E-17	1.27E-17	1.39E-19	7.64E-18	4.85E-18	0	0	0	0	0	0	0	0	0	0	0	0	0	0	0	0
ACMUMtex	0	0	0	0	0	0	0	0	1.31E-17	1.53E-16	1.53E-16	1.77E-17	1.26E-17	2.06E-19	-1.20E-17	-2.32E-19	0	0	0	0	0	0	0	0	0	0	0	0	0	0	0	0
ACNAMt2pp	1.10E-13	1.05E-13	1.05E-13	1.08E-13	4.44E-13	3.43E-14	1.56E-13	1.93E-13	2.35E-17	2.34E-16	2.34E-16	3.35E-17	2.16E-17	3.45E-17	2.86E-16	4.43E-17	0	0	0	0	0	0	0	0	1.04E-10	1.04E-10	1.04E-10	1.04E-10	1.04E-10	1.04E-10	1.04E-10	1.04E-10
ACNAMtex	-2.91E-11	0	0	-2.91E-11	0	0	2.91E-11	-5.82E-11	2.78E-17	4.86E-17	4.86E-17	0	3.47E-17	3.47E-17	1.39E-16	2.78E-17	0	0	0	0	0	0	0	0	1.04E-10	1.04E-10	1.04E-10	1.04E-10	1.04E-10	1.04E-10	1.04E-10	1.04E-10
ACNML	1.10E-13	1.05E-13	1.05E-13	1.08E-13	4.44E-13	3.43E-14	1.56E-13	1.93E-13	2.23E-17	2.30E-16	2.30E-16	4.38E-17	2.19E-17	3.37E-17	2.91E-16	2.66E-17	0	0	0	0	0	0	0	0	1.04E-10	1.04E-10	1.04E-10	1.04E-10	1.04E-10	1.04E-10	1.04E-10	1.04E-10
ACOAD1f	-78.30827973	-189.3717581	-189.3717581	-181.4801881	-230.2632733	-145.7845457	-122.5303248	-238.5502494	7.25E-07	3.20E-05	3.20E-05	-2.49E-04	-1.72E-04	-2.52E-10	-2.00E-04	-2.44E-05	0	0	0	0	0	0	0	0	-15.79685502	-15.79685502	-15.79685502	-15.79685502	-15.79685502	-15.79685502	-15.79685502	-15.79685502
ACOAD2f	-78.30827973	-189.3717581	-189.3717581	-181.4801881	-230.2632733	-145.7845457	-122.5303248	-238.5502494	7.25E-07	3.20E-05	3.20E-05	-2.49E-04	-1.72E-04	-2.52E-10	-2.00E-04	-2.44E-05	0	0	0	0	0	0	0	0	-15.79685502	-15.79685502	-15.79685502	-15.79685502	-15.79685502	-15.79685502	-15.79685502	-15.79685502
ACOAD3f	-78.30827973	-189.3717581	-189.3717581	-181.4801881	-230.2632733	-145.7845457	-122.5303248	-238.5502494	8.51E-05	3.20E-05	3.20E-05	1.25E-04	1.22E-04	1.85E-10	1.30E-04	1.22E-05	0	0	0	0	0	0	0	0	-15.79685502	-15.79685502	-15.79685502	-15.79685502	-15.79685502	-15.79685502	-15.79685502	-15.79685502
ACOAD4f	-78.30827973	-189.3717581	-189.3717581	-181.4801881	-230.2632733	-145.7845457	-122.5303248	-238.5502494	8.51E-05	3.20E-05	3.20E-05	1.25E-04	1.22E-04	1.85E-10	1.30E-04	1.22E-05	0	0	0	0	0	0	0	0	-15.79685501	-15.79685501	-15.79685501	-15.79685501	-15.79685501	-15.79685501	-15.79685501	-15.79685501
ACOAD5f	-78.30827973	-189.3717581	-189.3717581	-181.4801881	-230.2632733	-145.7845457	-122.5303248	-238.5502494	8.51E-05	3.20E-05	3.20E-05	1.25E-04	1.22E-04	1.86E-10	1.30E-04	1.22E-05	0	0	0	0	0	0	0	0	-15.79685501	-15.79685501	-15.79685501	-15.79685501	-15.79685501	-15.79685501	-15.79685501	-15.79685501
ACOAD6f	-61.18378956	-147.9598561	-147.9598561	-141.7940182	-179.9091961	-113.904315	-95.7353377	-186.3839725	8.51E-05	3.20E-05	3.20E-05	1.25E-04	1.22E-04	1.43E-10	1.30E-04	1.22E-05	0	0	0	0	0	0	0	0	-12.34239159	-12.34239159	-12.34239159	-12.34239159	-12.34239159	-12.34239159	-12.34239159	-12.34239159
ACOAD7f	-28.08342454	-67.91373144	-67.91373144	-65.08360528	-82.57851254	-52.28220186	-43.94262192	-85.5504418	8.03E-12	1.58E-11	1.58E-11	3.83E-11	1.24E-11	4.60E-11	3.34E-10	2.96E-11	0	0	0	0	0	0	0	0	-5.665170877	-5.665170877	-5.665170877	-5.665170877	-5.665170877	-5.665170877	-5.665170877	-5.665170877
ACOAD8f	8.96E-11	4.39E-11	4.39E-11	1.16E-11	5.07E-11	3.18E-11	3.18E-12	2.76E-11	3.89E-12	5.08E-12	5.08E-12	1.12E-11	3.68E-12	1.20E-11	1.19E-10	9.20E-12	0	0	0	0	0	0	0	0	2.84E-10	2.84E-10	2.84E-10	2.84E-10	2.84E-10	2.84E-10	2.84E-10	2.84E-10
ACOATA	2.73E-11	1.09E-11	1.09E-11	7.28E-12	1.46E-11	7.28E-12	7.28E-12	7.28E-12	-2.31E-04	-7.28E-04	-7.28E-04	-5.85E-04	-3.05E-04	-0.001369869	-4.62E-05	-0.001165238	0	0	0	0	0	0	0	0	2.37E-10	2.37E-10	2.37E-10	2.37E-10	2.37E-10	2.37E-10	2.37E-10	2.37E-10
ACODA	65.08644116	157.3975809	157.3975809	150.8384506	191.3848323	121.1697829	101.8418844	198.2726069	3.23E-13	1.19E-12	1.19E-12	7.63E-13	9.87E-13	3.61E-12	1.74E-11	2.31E-12	0	0	0	0	0	0	0	0	13.12965983	13.12965983	13.12965983	13.12965983	13.12965983	13.12965983	13.12965983	13.12965983
ACOLIPAabctex	6.38E-12	3.46E-12	3.46E-12	1.65E-12	4.15E-12	1.58E-12	1.84E-12	2.56E-12	3.80E-14	1.09E-13	1.09E-13	7.51E-14	8.07E-14	3.92E-13	2.23E-12	2.69E-13	0	0	0	0	0	0	0	0	1.16E-10	1.16E-10	1.16E-10	1.16E-10	1.16E-10	1.16E-10	1.16E-10	1.16E-10
ACONIs	0	0	0	0	0	0	0	0	-2.12E-22	-1.27E-21	-1.27E-21	-3.18E-22	-4.24E-22	2.12E-22	-8.47E-22	-6.35E-22	0	0	0	0	0	0	0	0	0	0	0	0	0	0	0	0
ACONMT	0	0	0	0	0	0	0	0	0	0	0	0	0	0	0	0	0	0	0	0	0	0	0	0	0	0	0	0	0	0	0	0
ACONTa	362.7035513	572.1338635	572.1338635	548.2916893	732.8495655	744.8888955	370.1911457	720.7129362	0.004149997	0.002904209	0.002904209	0.001296971	0.001333027	0.003011511	0.003471794	0.003129419	0	0	0	0	0	0	0	0	203.1146379	203.1146379	203.1146379	203.1146379	203.1146379	203.1146379	203.1146379	203.1146379
ACONTb	362.7035513	572.1338635	572.1338635	548.2916893	732.8495655	744.8888955	370.1911457	720.7129362	0.004149997	0.002904209	0.002904209	0.001296971	0.001333027	0.003011511	0.003471794	0.003129419	0	0	0	0	0	0	0	0	203.1146379	203.1146379	203.1146379	203.1146379	203.1146379	203.1146379	203.1146379	203.1146379
ACOTA	-65.08644116	-157.3975809	-157.3975809	-150.8384506	-191.3848323	-121.1697829	-101.8418844	-198.2726069	-3.23E-13	-1.19E-12	-1.19E-12	-7.63E-13	-9.87E-13	-3.61E-12	-1.74E-11	-2.31E-12	0	0	0	0	0	0	0	0	-13.12965983	-13.12965983	-13.12965983	-13.12965983	-13.12965983	-13.12965983	-13.12965983	-13.12965983
ACPPAT120	1.37E-10	7.11E-11	7.11E-11	3.51E-11	8.27E-11	3.50E-11	4.24E-11	5.51E-11	5.43E-13	2.57E-12	2.57E-12	1.79E-09	1.62E-12	7.35E-12	3.28E-11	5.26E-12	0	0	0	0	0	0	0	0	3.63E-10	3.63E-10	3.63E-10	3.63E-10	3.63E-10	3.63E-10	3.63E-10	3.63E-10
ACPPAT140	1.47E-10	7.57E-11	7.57E-11	3.75E-11	8.79E-11	3.72E-11	4.52E-11	5.86E-11	6.62E-13	2.64E-12	2.64E-12	1.83E-09	1.77E-12	7.34E-12	3.39E-11	5.83E-12	0	0	0	0	0	0	0	0	4.07E-10	4.07E-10	4.07E-10	4.07E-10	4.07E-10	4.07E-10	4.07E-10	4.07E-10
ACPPAT141	1.48E-10	7.65E-11	7.65E-11	3.76E-11	8.81E-11	3.75E-11	4.52E-11	5.93E-11	1.68E-12	4.42E-12	4.42E-12	1.80E-09	2.77E-12	1.45E-11	2.56E-10	7.45E-12	0	0	0	0	0	0	0	0	4.07E-10	4.07E-10	4.07E-10	4.07E-10	4.07E-10	4.07E-10	4.07E-10	4.07E-10
ACPPAT160	4.68057087	11.31895532	11.31895532	10.84726759	13.76308553	8.713700335	7.323770396	14.25840702	8.81E-13	2.99E-12	2.99E-12	1.80E-09	1.82E-12	7.57E-12	3.86E-11	5.68E-12	0	0	0	0	0	0	0	0	0.94430675	0.94430675	0.94430675	0.94430675	0.94430675	0.94430675	0.94430675	0.94430675
ACPPAT161	5.516727598	13.34102083	13.34102083	12.78506885	16.22178069	10.27035222	8.632119351	16.8055885	4.25E-05	1.60E-05	1.60E-05	6.24E-05	6.09E-05	3.44E-11	6.50E-05	6.09E-06	0	0	0	0	0	0	0	0	1.112945711	1.112945711	1.112945711	1.112945711	1.112945711	1.112945711	1.112945711	1.112945711
ACPPAT180	1.54E-10	7.93E-11	7.93E-11	4.10E-11	9.17E-11	3.93E-11	4.87E-11	6.15E-11	1.55E-12	3.64E-12	3.64E-12	1.79E-09	2.07E-12	8.19E-12	5.24E-11	6.18E-12	0	0	0	0	0	0	0	0	4.42E-10	4.42E-10	4.42E-10	4.42E-10	4.42E-10	4.42E-10	4.42E-10	4.42E-10
ACPPAT181	1.55E-10	8.00E-11	8.00E-11	3.94E-11	9.27E-11	3.96E-11	4.47E-11	6.20E-11	8.26E-13	4.00E-12	4.00E-12	1.82E-09	2.81E-12	1.18E-11	6.03E-11	7.44E-12	0	0	0	0	0	0	0	0	4.51E-10	4.51E-10	4.51E-10	4.51E-10	4.51E-10	4.51E-10	4.51E-10	4.51E-10
ACPS1	0	0	0	0	0	0	0	0	0	0	0	0	0	0	0	0	0	0	0	0	0	0	0	0	0	0	0	0	0	0	0	0
ACS	1.26E-10	7.77E-11	7.77E-11	3.44E-11	5.63E-11	3.17E-11	3.70E-11	5.88E-11	0.002322238	0.001501777	0.001501777	9.61E-05	3.76E-05	0.001424866	0.001313079	0.0021609	0	0	0	0	0	0	0	0	8.84E-09	8.84E-09	8.84E-09	8.84E-09	8.84E-09	8.84E-09	8.84E-09	8.84E-09
ACSERtex	-2.91E-11	0	0	0	-5.82E-11	0	0	-5.82E-11	-6.79E-14	-2.67E-13	-2.67E-13	-2.27E-13	-2.13E-13	-7.12E-13	-2.90E-12	-5.25E-13	0	0	0	0	0	0	0	0	5.68E-13	5.68E-13	5.68E-13	5.68E-13	5.68E-13	5.68E-13	5.68E-13	5.68E-13
ACSERtpp	2.83E-11	1.01E-11	1.01E-11	8.72E-12	1.60E-11	6.22E-12	1.10E-11	1.15E-11	6.79E-14	2.67E-13	2.67E-13	2.27E-13	2.13E-13	7.12E-13	2.90E-12	5.25E-13	0	0	0	0	0	0	0	0	1.28E-10	1.28E-10	1.28E-10	1.28E-10	1.28E-10	1.28E-10	1.28E-10	1.28E-10
ACt2rpp	-3177.056646	-7939.106362	-7939.106362	-8015.099629	-9022.501613	-5879.910101	-5113.361832	-9297.310373	-5.21E-04	-7.50E-04	-7.50E-04	-0.001857927	-0.001080812	-8.66E-04	-5.07E-04	-0.001083358	0	0	0	0	0	0	0	0	-1000	-1000	-1000	-1000	-1000	-1000	-1000	-1000
ACt4pp	2.86E-10	1.77E-10	1.77E-10	7.74E-11	2.39E-10	7.21E-11	8.41E-11	1.35E-10	0.002274697	0.001407538	0.001407538	6.63E-13	1.13E-12	0.001130201	0.001007792	0.001253305	0	0	0	0	0	0	0	0	3.76E-10	3.76E-10	3.76E-10	3.76E-10	3.76E-10	3.76E-10	3.76E-10	3.76E-10
ACtex	-3177.056646	-7939.106362	-7939.106362	-8015.099629	-9022.501613	-5879.910101	-5113.361832	-9297.310373	0.001753552	6.58E-04	6.58E-04	-0.001857927	-0.001080812	2.64E-04	5.01E-04	1.70E-04	0	0	0	0	0	0	0	0	-1000	-1000	-1000	-1000	-1000	-1000	-1000	-1000
ADA	4.30E-11	2.05E-11	2.05E-11	9.81E-12	2.40E-11	9.36E-12	9.71E-12	1.51E-11	5.29E-14	1.88E-13	1.88E-13	1.08E-13	1.26E-13	6.70E-13	2.97E-12	2.96E-13	0	0	0	0	0	0	0	0	1.85E-10	1.85E-10	1.85E-10	1.85E-10	1.85E-10	1.85E-10	1.85E-10	1.85E-10
ADCL	0.147207596	0.355989958	0.355989958	0.341155012	0.432859756	0.274052661	0.23033828	0.448438004	5.44E-17	2.80E-16	2.80E-16	1.02E-16	1.17E-16	1.89E-16	5.43E-16	6.51E-17	0	0	0	0	0	0	0	0	0.029695673	0.029695673	0.029695673	0.029695673	0.029695673	0.029695673	0.029695673	0.029695673
ADCS	0.147207596	0.355989958	0.355989958	0.341155012	0.432859756	0.274052661	0.23033828	0.448438004	5.44E-17	2.80E-16	2.80E-16	9.86E-17	1.17E-16	1.89E-16	5.43E-16	6.47E-17	0	0	0	0	0	0	0	0	0.029695673	0.029695673	0.029695673	0.029695673	0.029695673	0.029695673	0.029695673	0.029695673
ADD	4.30E-11	2.05E-11	2.05E-11	9.81E-12	2.40E-11	9.36E-12	9.71E-12	1.51E-11	5.29E-14	1.87E-13	1.87E-13	1.02E-13	1.22E-13	6.41E-13	2.78E-12	2.67E-13	0	0	0	0	0	0	0	0	1.85E-10	1.85E-10	1.85E-10	1.85E-10	1.85E-10	1.85E-10	1.85E-10	1.85E-10
ADEt2rpp	-1.82E-11	-1.82E-11	-1.82E-11	1.82E-11	1.09E-11	7.28E-12	-5.46E-12	-5.46E-12	-5.77E-15	-1.85E-14	-1.85E-14	-1.08E-14	-1.41E-14	-7.77E-14	-2.68E-13	-4.29E-14	0	0	0	0	0	0	0	0	1.19E-10	1.19E-10	1.19E-10	1.19E-10	1.19E-10	1.19E-10	1.19E-10	1.19E-10
ADEtex	-2.91E-11	0	0	0	0	0	2.91E-11	-5.82E-11	-5.77E-15	-1.85E-14	-1.85E-14	-1.08E-14	-1.41E-14	-7.77E-14	-2.68E-13	-4.29E-14	0	0	0	0	0	0	0	0	1.20E-10	1.20E-10	1.20E-10	1.20E-10	1.20E-10	1.20E-10	1.20E-10	1.20E-10
ADK1	350.4591631	847.5102263	847.5102263	812.1924661	1054.461562	652.4409685	548.3695366	1109.878928	0.001656055	0.001232248	0.001232248	1.19E-04	2.86E-04	0.001100887	9.52E-04	0.00145824	0	0	0	0	0	0	0	0	70.69689944	70.69689944	70.69689944	70.69689944	70.69689944	70.69689944	70.69689944	70.69689944
ADK3	88.24452525	213.4004343	213.4004343	204.5075322	271.4536928	164.2826029	138.0777406	289.9571793	8.28E-04	6.16E-04	6.16E-04	5.93E-05	1.43E-04	5.50E-04	4.76E-04	7.29E-04	0	0	0	0	0	0	0	0	17.80125897	17.80125897	17.80125897	17.80125897	17.80125897	17.80125897	17.80125897	17.80125897
ADK4	-3.64E-11	-1.82E-11	-1.82E-11	-1.09E-11	-2.18E-11	-7.28E-12	-1.09E-11	-2.18E-11	-7.57E-14	-2.71E-13	-2.71E-13	-1.93E-13	-2.37E-13	-9.88E-13	-4.64E-12	-5.84E-13	0	0	0	0	0	0	0	0	1.65E-11	1.65E-11	1.65E-11	1.65E-11	1.65E-11	1.65E-11	1.65E-11	1.65E-11
ADMDC	8.72E-12	3.97E-12	3.97E-12	3.13E-12	7.49E-12	1.86E-12	2.74E-12	2.80E-12	7.36E-14	3.01E-13	3.01E-13	1.63E-13	2.31E-13	8.77E-13	4.52E-12	6.37E-13	0	0	0	0	0	0	0	0	5.54E-11	5.54E-11	5.54E-11	5.54E-11	5.54E-11	5.54E-11	5.54E-11	5.54E-11
ADNCYC	7.07E-11	3.66E-11	3.66E-11	1.81E-11	4.26E-11	1.79E-11	1.92E-11	2.78E-11	1.17E-13	4.11E-13	4.11E-13	3.38E-13	4.01E-13	1.80E-12	9.23E-12	1.25E-12	0	0	0	0	0	0	0	0	2.25E-10	2.25E-10	2.25E-10	2.25E-10	2.25E-10	2.25E-10	2.25E-10	2.25E-10
ADNK1	0.14808776	0.358118447	0.358118447	0.343194803	0.435447855	0.275691242	0.23171549	0.451119247	3.28E-04	4.61E-04	4.61E-04	4.25E-12	2.89E-04	3.73E-04	1.37E-04	2.36E-04	0	0	0	0	0	0	0	0	0.02987302	0.02987302	0.02987302	0.02987302	0.02987302	0.02987302	0.02987302	0.02987302
ADNUC	4.34E-11	2.24E-11	2.24E-11	1.11E-11	2.60E-11	1.10E-11	1.18E-11	1.71E-11	8.98E-14	2.74E-13	2.74E-13	1.87E-13	2.11E-13	1.09E-12	5.29E-12	7.87E-13	0	0	0	0	0	0	0	0	1.46E-10	1.46E-10	1.46E-10	1.46E-10	1.46E-10	1.46E-10	1.46E-10	1.46E-10
ADNt2pp	0.017538997	0.015299773	0.015299773	0.018679876	0.0261993	0.013445047	0.011269428	0.022089325	3.44E-04	5.59E-04	5.59E-04	7.13E-04	5.75E-04	6.27E-04	4.35E-04	6.11E-04	0	0	0	0	0	0	0	0	0.066041446	0.066041446	0.066041446	0.066041446	0.066041446	0.066041446	0.066041446	0.066041446
ADNt2rpp	-0.017538997	-0.015299773	-0.015299773	-0.018679876	-0.0261993	-0.013445047	-0.011269428	-0.022089325	-3.44E-04	-5.59E-04	-5.59E-04	-7.13E-04	-5.75E-04	-6.27E-04	-4.35E-04	-6.11E-04	0	0	0	0	0	0	0	0	-0.066041446	-0.066041446	-0.066041446	-0.066041446	-0.066041446	-0.066041446	-0.066041446	-0.066041446
ADNtex	-2.27E-12	-9.09E-13	-9.09E-13	-9.09E-13	-9.09E-13	-9.09E-13	-4.55E-13	-9.09E-13	-5.04E-15	-1.59E-14	-1.59E-14	-8.97E-15	-1.16E-14	-5.71E-14	-2.38E-13	-3.66E-14	0	0	0	0	0	0	0	0	1.21E-10	1.21E-10	1.21E-10	1.21E-10	1.21E-10	1.21E-10	1.21E-10	1.21E-10
ADOCBIK	0	0	0	0	0	0	0	0	0	0	0	0	0	0	0	0	0	0	0	0	0	0	0	0	0	0	0	0	0	0	0	0
ADOCBLS	0	0	0	0	0	0	0	0	0	0	0	0	0	0	0	0	0	0	0	0	0	0	0	0	0	0	0	0	0	0	0	0
ADOCBLabcpp	0	0	0	0	0	0	0	0	4.98E-18	-8.47E-17	-8.47E-17	-2.43E-18	1.17E-17	-1.51E-17	-1.45E-16	-7.65E-18	0	0	0	0	0	0	0	0	0	0	0	0	0	0	0	0
ADOCBLtonex	0	0	0	0	0	0	0	0	3.65E-18	4.64E-18	4.64E-18	3.47E-18	1.12E-17	-1.48E-17	-8.38E-17	-1.64E-17	0	0	0	0	0	0	0	0	0	0	0	0	0	0	0	0
ADPRDP	2.90E-11	1.49E-11	1.49E-11	7.42E-12	1.74E-11	7.37E-12	7.86E-12	1.14E-11	5.85E-14	2.02E-13	2.02E-13	1.60E-13	1.94E-13	8.73E-13	4.42E-12	5.91E-13	0	0	0	0	0	0	0	0	1.10E-10	1.10E-10	1.10E-10	1.10E-10	1.10E-10	1.10E-10	1.10E-10	1.10E-10
ADPT	9.68E-10	5.69E-10	5.69E-10	3.03E-10	7.34E-10	2.24E-10	2.98E-10	4.16E-10	1.78E-13	6.61E-13	6.61E-13	3.73E-13	6.97E-13	5.28E-12	1.63E-11	1.51E-12	0	0	0	0	0	0	0	0	2.05E-07	2.05E-07	2.05E-07	2.05E-07	2.05E-07	2.05E-07	2.05E-07	2.05E-07
ADSK	54.5420645	131.8982703	131.8982703	126.4017567	160.3793921	101.5395833	85.3429152	166.1513078	2.94E-13	1.29E-12	1.29E-12	5.93E-13	8.73E-13	3.65E-12	1.63E-11	2.21E-12	0	0	0	0	0	0	0	0	11.00257965	11.00257965	11.00257965	11.00257965	11.00257965	11.00257965	11.00257965	11.00257965
ADSL1r	65.80047501	159.1243184	159.1243184	152.4932309	193.4844286	122.4990817	102.9591456	200.4477659	3.80E-13	1.33E-12	1.33E-12	7.98E-13	9.87E-13	4.91E-12	2.27E-11	2.75E-12	0	0	0	0	0	0	0	0	13.27369937	13.27369937	13.27369937	13.27369937	13.27369937	13.27369937	13.27369937	13.27369937
ADSL2r	98.58178022	238.3988654	238.3988654	228.4642196	289.8769259	183.5272093	154.2526229	300.3093458	1.34E-13	4.83E-13	4.83E-13	2.93E-13	3.33E-13	1.68E-12	6.32E-12	1.00E-12	0	0	0	0	0	0	0	0	19.88655727	19.88655727	19.88655727	19.88655727	19.88655727	19.88655727	19.88655727	19.88655727
ADSS	65.80047501	159.1243184	159.1243184	152.4932309	193.4844286	122.4990817	102.9591456	200.4477659	3.80E-13	1.33E-12	1.33E-12	7.98E-13	9.87E-13	4.91E-12	2.27E-11	2.75E-12	0	0	0	0	0	0	0	0	13.27369937	13.27369937	13.27369937	13.27369937	13.27369937	13.27369937	13.27369937	13.27369937
AGDC	3.84E-10	1.81E-10	1.81E-10	1.29E-10	2.55E-10	9.35E-11	1.16E-10	1.48E-10	9.44E-13	3.17E-12	3.17E-12	2.09E-12	2.63E-12	1.28E-11	5.85E-11	8.01E-12	0	0	0	0	0	0	0	0	6.44E-10	6.44E-10	6.44E-10	6.44E-10	6.44E-10	6.44E-10	6.44E-10	6.44E-10
AGM3PA	2.94E-11	1.79E-11	1.79E-11	7.78E-12	2.07E-11	8.26E-12	8.34E-12	1.23E-11	8.45E-14	2.83E-13	2.83E-13	1.92E-13	2.40E-13	1.23E-12	5.35E-12	7.71E-13	0	0	0	0	0	0	0	0	8.54E-11	8.54E-11	8.54E-11	8.54E-11	8.54E-11	8.54E-11	8.54E-11	8.54E-11
AGM3PApp	2.91E-11	1.50E-11	1.50E-11	4.13E-12	1.83E-11	6.77E-12	6.19E-12	1.25E-11	6.39E-14	2.12E-13	2.12E-13	1.28E-13	1.66E-13	7.43E-13	3.69E-12	4.59E-13	0	0	0	0	0	0	0	0	7.49E-11	7.49E-11	7.49E-11	7.49E-11	7.49E-11	7.49E-11	7.49E-11	7.49E-11
AGM3PH	4.10E-11	2.27E-11	2.27E-11	1.21E-11	2.84E-11	1.10E-11	1.19E-11	1.64E-11	1.11E-13	3.74E-13	3.74E-13	2.48E-13	3.10E-13	1.52E-12	6.93E-12	9.57E-13	0	0	0	0	0	0	0	0	1.09E-10	1.09E-10	1.09E-10	1.09E-10	1.09E-10	1.09E-10	1.09E-10	1.09E-10
AGM3Pt2pp	5.70E-11	3.29E-11	3.29E-11	1.68E-11	4.01E-11	1.57E-11	1.65E-11	2.30E-11	1.61E-13	5.38E-13	5.38E-13	3.59E-13	4.49E-13	2.25E-12	1.01E-11	1.44E-12	0	0	0	0	0	0	0	0	1.19E-10	1.19E-10	1.19E-10	1.19E-10	1.19E-10	1.19E-10	1.19E-10	1.19E-10
AGM4PA	1.70E-11	9.10E-12	9.10E-12	4.09E-12	1.07E-11	4.58E-12	4.61E-12	6.82E-12	4.47E-14	1.50E-13	1.50E-13	1.05E-13	1.31E-13	6.79E-13	2.92E-12	4.41E-13	0	0	0	0	0	0	0	0	7.21E-11	7.21E-11	7.21E-11	7.21E-11	7.21E-11	7.21E-11	7.21E-11	7.21E-11
AGM4PApp	4.27E-11	1.14E-11	1.14E-11	1.07E-11	1.24E-11	8.33E-12	6.47E-12	1.01E-11	7.83E-14	2.63E-13	2.63E-13	1.65E-13	2.11E-13	9.66E-13	4.59E-12	5.85E-13	0	0	0	0	0	0	0	0	7.58E-11	7.58E-11	7.58E-11	7.58E-11	7.58E-11	7.58E-11	7.58E-11	7.58E-11
AGM4PCP	1.34E-11	7.64E-12	7.64E-12	3.07E-12	9.00E-12	3.52E-12	3.81E-12	5.74E-12	3.54E-14	1.19E-13	1.19E-13	8.07E-14	1.01E-13	4.91E-13	2.16E-12	2.89E-13	0	0	0	0	0	0	0	0	7.52E-11	7.52E-11	7.52E-11	7.52E-11	7.52E-11	7.52E-11	7.52E-11	7.52E-11
AGM4PCPpp	1.20E-11	6.66E-12	6.66E-12	2.68E-12	7.80E-12	3.10E-12	3.38E-12	5.13E-12	3.48E-14	1.16E-13	1.16E-13	7.48E-14	9.62E-14	4.64E-13	2.20E-12	3.05E-13	0	0	0	0	0	0	0	0	7.97E-11	7.97E-11	7.97E-11	7.97E-11	7.97E-11	7.97E-11	7.97E-11	7.97E-11
AGM4PH	3.80E-11	2.02E-11	2.02E-11	9.67E-12	2.47E-11	1.00E-11	1.07E-11	1.54E-11	9.86E-14	3.32E-13	3.32E-13	2.24E-13	2.80E-13	1.37E-12	6.17E-12	8.64E-13	0	0	0	0	0	0	0	0	1.08E-10	1.08E-10	1.08E-10	1.08E-10	1.08E-10	1.08E-10	1.08E-10	1.08E-10
AGM4Pt2pp	6.84E-11	3.70E-11	3.70E-11	1.68E-11	4.45E-11	1.81E-11	1.91E-11	2.79E-11	1.79E-13	6.01E-13	6.01E-13	4.10E-13	5.12E-13	2.54E-12	1.13E-11	1.59E-12	0	0	0	0	0	0	0	0	1.27E-10	1.27E-10	1.27E-10	1.27E-10	1.27E-10	1.27E-10	1.27E-10	1.27E-10
AGMH	1.13E-10	4.76E-11	4.76E-11	4.23E-11	7.33E-11	2.58E-11	3.50E-11	4.15E-11	2.62E-13	8.79E-13	8.79E-13	5.74E-13	7.27E-13	3.52E-12	1.61E-11	2.18E-12	0	0	0	0	0	0	0	0	1.60E-10	1.60E-10	1.60E-10	1.60E-10	1.60E-10	1.60E-10	1.60E-10	1.60E-10
AGMHE	6.01E-11	3.25E-11	3.25E-11	1.62E-11	3.91E-11	1.50E-11	1.72E-11	2.44E-11	3.17E-13	9.04E-13	9.04E-13	6.44E-13	6.98E-13	3.31E-12	1.91E-11	2.31E-12	0	0	0	0	0	0	0	0	1.19E-10	1.19E-10	1.19E-10	1.19E-10	1.19E-10	1.19E-10	1.19E-10	1.19E-10
AGMT	5.71E-11	2.56E-11	2.56E-11	2.56E-11	4.57E-11	1.74E-12	2.24E-11	2.91E-11	7.92E-14	2.51E-13	2.51E-13	1.49E-13	1.96E-13	6.69E-13	4.89E-12	5.45E-13	0	0	0	0	0	0	0	0	1.28E-10	1.28E-10	1.28E-10	1.28E-10	1.28E-10	1.28E-10	1.28E-10	1.28E-10
AGMt2pp	6.65E-11	2.06E-11	2.06E-11	3.05E-11	4.19E-11	1.29E-11	2.20E-11	2.24E-11	1.33E-13	4.46E-13	4.46E-13	2.77E-13	3.56E-13	1.62E-12	7.86E-12	9.72E-13	0	0	0	0	0	0	0	0	1.31E-10	1.31E-10	1.31E-10	1.31E-10	1.31E-10	1.31E-10	1.31E-10	1.31E-10
AGMtex	-2.91E-11	0	0	0	0	0	2.91E-11	-5.82E-11	-9.89E-15	-3.42E-14	-3.42E-14	-1.93E-14	-2.59E-14	-1.08E-13	-5.35E-13	-8.95E-14	0	0	0	0	0	0	0	0	1.01E-10	1.01E-10	1.01E-10	1.01E-10	1.01E-10	1.01E-10	1.01E-10	1.01E-10
AGPAT120	1.44E-10	7.47E-11	7.47E-11	3.67E-11	8.68E-11	3.68E-11	4.78E-11	5.85E-11	6.52E-13	1.66E-12	1.66E-12	2.20E-12	1.35E-12	6.10E-12	3.75E-11	3.56E-12	0	0	0	0	0	0	0	0	3.53E-10	3.53E-10	3.53E-10	3.53E-10	3.53E-10	3.53E-10	3.53E-10	3.53E-10
AGPAT140	1.53E-10	7.87E-11	7.87E-11	3.90E-11	9.10E-11	3.87E-11	5.08E-11	6.15E-11	8.15E-13	1.86E-12	1.86E-12	2.68E-12	1.46E-12	6.11E-12	4.03E-11	3.87E-12	0	0	0	0	0	0	0	0	3.97E-10	3.97E-10	3.97E-10	3.97E-10	3.97E-10	3.97E-10	3.97E-10	3.97E-10
AGPAT141	1.54E-10	7.96E-11	7.96E-11	3.89E-11	9.10E-11	3.91E-11	5.07E-11	6.25E-11	2.09E-12	3.59E-12	3.59E-12	1.04E-11	2.83E-12	1.59E-11	3.21E-10	6.41E-12	0	0	0	0	0	0	0	0	3.97E-10	3.97E-10	3.97E-10	3.97E-10	3.97E-10	3.97E-10	3.97E-10	3.97E-10
AGPAT160	14.04171227	33.95686572	33.95686572	32.54180264	41.28925627	26.14110093	21.97131096	42.7752209	1.11E-12	2.07E-12	2.07E-12	3.26E-12	1.58E-12	6.30E-12	4.65E-11	4.11E-12	0	0	0	0	0	0	0	0	2.832585439	2.832585439	2.832585439	2.832585439	2.832585439	2.832585439	2.832585439	2.832585439
AGPAT161	16.55018251	40.02306231	40.02306231	38.35520644	48.66534179	30.81105659	25.89635789	50.41676536	4.25E-05	1.60E-05	1.60E-05	6.24E-05	6.09E-05	4.16E-11	6.50E-05	6.09E-06	0	0	0	0	0	0	0	0	3.338610355	3.338610355	3.338610355	3.338610355	3.338610355	3.338610355	3.338610355	3.338610355
AGPAT180	1.59E-10	8.21E-11	8.21E-11	4.39E-11	9.45E-11	4.10E-11	5.62E-11	6.47E-11	1.97E-12	2.51E-12	2.51E-12	4.48E-12	1.85E-12	6.91E-12	6.24E-11	4.65E-12	0	0	0	0	0	0	0	0	4.36E-10	4.36E-10	4.36E-10	4.36E-10	4.36E-10	4.36E-10	4.36E-10	4.36E-10
AGPAT181	1.60E-10	8.27E-11	8.27E-11	4.05E-11	9.57E-11	4.12E-11	4.86E-11	6.51E-11	1.01E-12	3.16E-12	3.16E-12	7.68E-12	2.75E-12	1.19E-11	7.17E-11	5.90E-12	0	0	0	0	0	0	0	0	4.45E-10	4.45E-10	4.45E-10	4.45E-10	4.45E-10	4.45E-10	4.45E-10	4.45E-10
AGPR	-65.08644116	-157.3975809	-157.3975809	-150.8384506	-191.3848323	-121.1697829	-101.8418844	-198.272607	-4.01E-13	-1.56E-12	-1.56E-12	-9.58E-13	-1.32E-12	-4.56E-12	-2.27E-11	-2.99E-12	0	0	0	0	0	0	0	0	-13.12965983	-13.12965983	-13.12965983	-13.12965983	-13.12965983	-13.12965983	-13.12965983	-13.12965983
AGt3	0	0	0	0	0	0	0	0	0	0	0	0	0	0	0	0	0	0	0	0	0	0	0	0	0	0	0	0	0	0	0	0
AHCYSNS	0.09857848	0.238390884	0.238390884	0.22845657	0.28986722	0.183521065	0.154247458	0.300299291	4.18E-13	1.25E-12	1.25E-12	1.37E-12	1.37E-12	3.89E-12	5.80E-09	2.61E-12	0	0	0	0	0	0	0	0	0.019885891	0.019885891	0.019885891	0.019885891	0.019885891	0.019885891	0.019885891	0.019885891
AICART	119.4280481	288.8110875	288.8110875	276.775645	351.1747846	222.3361794	186.8711401	363.8132615	1.94E-13	6.86E-13	6.86E-13	4.07E-13	4.83E-13	2.29E-12	9.40E-12	1.47E-12	0	0	0	0	0	0	0	0	24.09180187	24.09180187	24.09180187	24.09180187	24.09180187	24.09180187	24.09180187	24.09180187
AIRC2	98.58178022	238.3988654	238.3988654	228.4642196	289.8769259	183.5272093	154.2526229	300.3093458	1.34E-13	4.83E-13	4.83E-13	2.93E-13	3.33E-13	1.68E-12	6.32E-12	1.00E-12	0	0	0	0	0	0	0	0	19.88655727	19.88655727	19.88655727	19.88655727	19.88655727	19.88655727	19.88655727	19.88655727
AIRC3	-98.58178022	-238.3988654	-238.3988654	-228.4642196	-289.8769259	-183.5272093	-154.2526229	-300.3093458	-1.34E-13	-4.83E-13	-4.83E-13	-2.93E-13	-3.33E-13	-1.68E-12	-6.32E-12	-1.00E-12	0	0	0	0	0	0	0	0	-19.88655727	-19.88655727	-19.88655727	-19.88655727	-19.88655727	-19.88655727	-19.88655727	-19.88655727
AKGDH	126.1169606	1.35E-10	1.35E-10	3.94E-10	37.17341253	304.4416177	1.93E-10	7.11E-11	1.88E-14	8.13E-14	8.13E-14	1.33E-13	6.18E-14	1.03E-13	6.85E-13	1.03E-13	0	0	0	0	0	0	0	0	155.3888535	155.3888535	155.3888535	155.3888535	155.3888535	155.3888535	155.3888535	155.3888535
AKGt2rpp	-2.36E-11	-3.64E-11	-3.64E-11	9.09E-12	-1.46E-11	-3.64E-12	3.64E-12	-1.82E-11	-2.20E-14	-8.30E-14	-8.30E-14	-8.00E-14	-7.22E-14	-1.83E-13	-7.76E-13	-1.45E-13	0	0	0	0	0	0	0	0	3.41E-13	3.41E-13	3.41E-13	3.41E-13	3.41E-13	3.41E-13	3.41E-13	3.41E-13
AKGtex	-2.91E-11	0	0	0	-5.82E-11	0	0	-5.82E-11	-2.20E-14	-8.30E-14	-8.30E-14	-8.00E-14	-7.22E-14	-1.83E-13	-7.76E-13	-1.45E-13	0	0	0	0	0	0	0	0	3.41E-13	3.41E-13	3.41E-13	3.41E-13	3.41E-13	3.41E-13	3.41E-13	3.41E-13
ALAALAD	3.69E-11	1.90E-11	1.90E-11	9.43E-12	2.20E-11	9.38E-12	1.00E-11	1.45E-11	7.21E-14	2.38E-13	2.38E-13	1.37E-13	1.61E-13	7.95E-13	3.54E-12	4.39E-13	0	0	0	0	0	0	0	0	1.12E-10	1.12E-10	1.12E-10	1.12E-10	1.12E-10	1.12E-10	1.12E-10	1.12E-10
ALAALAabcpp	5.64E-11	6.31E-12	6.31E-12	3.44E-12	7.57E-12	4.60E-12	9.36E-12	1.08E-11	9.44E-14	3.18E-13	3.18E-13	2.20E-13	2.74E-13	1.35E-12	5.93E-12	7.68E-13	0	0	0	0	0	0	0	0	9.44E-11	9.44E-11	9.44E-11	9.44E-11	9.44E-11	9.44E-11	9.44E-11	9.44E-11
ALAALAr	6.114506231	14.78662025	14.78662025	14.17042674	17.97953197	11.38322175	9.567474049	18.62659978	4.60E-13	1.53E-12	1.53E-12	9.80E-13	1.23E-12	5.95E-12	2.73E-11	3.75E-12	0	0	0	0	0	0	0	0	1.233457928	1.233457928	1.233457928	1.233457928	1.233457928	1.233457928	1.233457928	1.233457928
ALAALAtex	-2.91E-11	0	0	-2.91E-11	0	0	2.91E-11	-5.82E-11	-1.95E-14	-6.09E-14	-6.09E-14	-2.76E-14	-3.31E-14	-1.67E-13	-8.30E-13	-1.50E-13	0	0	0	0	0	0	0	0	7.04E-11	7.04E-11	7.04E-11	7.04E-11	7.04E-11	7.04E-11	7.04E-11	7.04E-11
ALAGLUE	3.09E-11	1.73E-11	1.73E-11	8.19E-12	1.91E-11	8.19E-12	9.09E-12	1.23E-11	1.53E-13	5.33E-13	5.33E-13	3.32E-13	3.95E-13	1.77E-12	7.79E-12	9.62E-13	0	0	0	0	0	0	0	0	9.97E-11	9.97E-11	9.97E-11	9.97E-11	9.97E-11	9.97E-11	9.97E-11	9.97E-11
ALAR	9.171759346	22.17993037	22.17993037	21.2556401	26.96929796	17.07483262	14.35121107	27.93989967	1.64E-05	4.14E-04	4.14E-04	5.03E-04	0.001030483	3.63E-04	1.92E-04	1.31E-04	0	0	0	0	0	0	0	0	1.850186932	1.850186932	1.850186932	1.850186932	1.850186932	1.850186932	1.850186932	1.850186932
ALATA_D2	1.47E-10	7.16E-11	7.16E-11	3.83E-11	8.38E-11	3.80E-11	3.72E-11	4.97E-11	1.64E-05	4.14E-04	4.14E-04	5.03E-04	0.001030483	3.63E-04	1.92E-04	1.31E-04	0	0	0	0	0	0	0	0	2.16E-08	2.16E-08	2.16E-08	2.16E-08	2.16E-08	2.16E-08	2.16E-08	2.16E-08
ALATA_L	-116.319232	-281.2930834	-281.2930834	-269.5709339	-342.0333991	-216.548575	-182.0067216	-354.3428854	-2.74E-05	-6.90E-04	-6.90E-04	-8.38E-04	-0.001880225	-6.05E-04	-3.20E-04	-2.19E-04	0	0	0	0	0	0	0	0	-23.46467133	-23.46467133	-23.46467133	-23.46467133	-23.46467133	-23.46467133	-23.46467133	-23.46467133
ALATA_L2	1.47E-10	7.17E-11	7.17E-11	3.84E-11	8.39E-11	3.81E-11	3.72E-11	4.98E-11	2.47E-05	6.21E-04	6.21E-04	7.54E-04	0.001789856	5.45E-04	2.88E-04	1.97E-04	0	0	0	0	0	0	0	0	2.17E-08	2.17E-08	2.17E-08	2.17E-08	2.17E-08	2.17E-08	2.17E-08	2.17E-08
ALATRS	0	0	0	0	0	0	0	0	0	0	0	0	0	0	0	0	0	0	0	0	0	0	0	0	0	0	0	0	0	0	0	0
ALAabcpp	4.38E-11	2.32E-11	2.32E-11	1.14E-11	2.70E-11	1.11E-11	1.20E-11	1.75E-11	7.60E-14	2.65E-13	2.65E-13	1.52E-13	1.84E-13	8.20E-13	3.55E-12	4.86E-13	0	0	0	0	0	0	0	0	1.12E-10	1.12E-10	1.12E-10	1.12E-10	1.12E-10	1.12E-10	1.12E-10	1.12E-10
ALAt2pp	0.001128157	0.001053126	0.001053126	2.11E-04	6.58E-04	7.10E-05	6.48E-04	4.25E-04	9.37E-04	8.02E-04	8.02E-04	7.54E-04	6.25E-04	0.001102731	9.80E-04	0.001137515	0	0	0	0	0	0	0	0	0.055552587	0.055552587	0.055552587	0.055552587	0.055552587	0.055552587	0.055552587	0.055552587
ALAt2rpp	-0.175322771	-0.42211468	-0.42211468	-0.403763573	-0.512701429	-0.324252611	-0.273058243	-0.530928149	-9.37E-04	-8.02E-04	-8.02E-04	-7.54E-04	-6.25E-04	-0.001102731	-9.80E-04	-0.001137515	0	0	0	0	0	0	0	0	-0.101647185	-0.101647185	-0.101647185	-0.101647185	-0.101647185	-0.101647185	-0.101647185	-0.101647185
ALAt4pp	0.174194614	0.421061554	0.421061554	0.403552567	0.512043444	0.324181563	0.272409943	0.53050361	3.95E-13	1.52E-12	1.52E-12	1.74E-12	2.37E-12	3.81E-12	2.23E-11	2.29E-12	0	0	0	0	0	0	0	0	0.046094598	0.046094598	0.046094598	0.046094598	0.046094598	0.046094598	0.046094598	0.046094598
ALAtex	-2.91E-11	0	0	0	-5.82E-11	0	0	-5.82E-11	-6.60E-14	-2.18E-13	-2.18E-13	-7.90E-14	-9.66E-14	-4.26E-13	-1.84E-12	-4.70E-13	0	0	0	0	0	0	0	0	-3.20E-10	-3.20E-10	-3.20E-10	-3.20E-10	-3.20E-10	-3.20E-10	-3.20E-10	-3.20E-10
ALCD19	-1.29E-10	-4.09E-11	-4.09E-11	-8.19E-12	-8.00E-11	-3.32E-11	-1.36E-11	-3.64E-11	-9.13E-14	-3.25E-13	-3.25E-13	-1.78E-13	-2.40E-13	-2.61E-13	-3.60E-12	-6.25E-13	0	0	0	0	0	0	0	0	-3.21E-10	-3.21E-10	-3.21E-10	-3.21E-10	-3.21E-10	-3.21E-10	-3.21E-10	-3.21E-10
ALCD2x	-1.85E-10	-9.64E-11	-9.64E-11	-1.40E-10	-5.09E-10	-6.18E-11	-7.64E-11	-9.28E-11	-5.16E-04	-6.94E-04	-6.94E-04	-0.001219646	-8.10E-04	-9.67E-04	-6.05E-04	-2.88E-04	0	0	0	0	0	0	0	0	-213.0755639	-213.0755639	-213.0755639	-213.0755639	-213.0755639	-213.0755639	-213.0755639	-213.0755639
ALDD19xr	3.58E-12	-3.41E-13	-3.41E-13	5.51E-12	3.98E-13	-9.09E-12	-1.40E-11	7.62E-12	2.45E-17	3.27E-16	3.27E-16	1.37E-16	2.90E-17	8.62E-17	6.09E-16	5.17E-17	0	0	0	0	0	0	0	0	1.52E-10	1.52E-10	1.52E-10	1.52E-10	1.52E-10	1.52E-10	1.52E-10	1.52E-10
ALDD2x	4.91E-11	2.39E-11	2.39E-11	1.23E-11	3.43E-11	1.25E-11	1.30E-11	1.82E-11	7.91E-14	2.51E-13	2.51E-13	1.64E-13	2.11E-13	9.23E-13	4.30E-12	5.98E-13	0	0	0	0	0	0	0	0	1.12E-10	1.12E-10	1.12E-10	1.12E-10	1.12E-10	1.12E-10	1.12E-10	1.12E-10
ALDD2y	7.42E-11	4.10E-11	4.10E-11	1.91E-11	7.34E-11	1.86E-11	2.12E-11	3.19E-11	2.68E-13	7.76E-13	7.76E-13	6.16E-13	5.93E-13	1.84E-12	1.44E-11	1.31E-12	0	0	0	0	0	0	0	0	1.12E-10	1.12E-10	1.12E-10	1.12E-10	1.12E-10	1.12E-10	1.12E-10	1.12E-10
ALDD3y	7.28E-14	5.90E-14	5.90E-14	7.87E-14	2.91E-13	1.87E-14	1.12E-13	1.25E-13	-1.44E-17	1.18E-16	1.18E-16	-1.47E-17	1.18E-17	4.78E-19	5.50E-17	1.63E-18	0	0	0	0	0	0	0	0	5.25E-11	5.25E-11	5.25E-11	5.25E-11	5.25E-11	5.25E-11	5.25E-11	5.25E-11
ALDD4	1.20E-13	1.13E-13	1.13E-13	1.05E-13	4.61E-13	3.88E-14	1.60E-13	2.03E-13	2.72E-17	2.51E-16	2.51E-16	5.04E-17	2.18E-17	3.66E-17	2.40E-16	4.73E-17	0	0	0	0	0	0	0	0	1.10E-10	1.10E-10	1.10E-10	1.10E-10	1.10E-10	1.10E-10	1.10E-10	1.10E-10
ALLK	9.83E-14	7.80E-14	7.80E-14	9.93E-14	3.86E-13	3.24E-14	1.47E-13	1.69E-13	2.02E-17	2.04E-16	2.04E-16	3.96E-17	1.92E-17	2.30E-17	2.00E-16	3.47E-17	0	0	0	0	0	0	0	0	7.65E-11	7.65E-11	7.65E-11	7.65E-11	7.65E-11	7.65E-11	7.65E-11	7.65E-11
ALLPI	1.14E-13	2.27E-13	2.27E-13	0	2.27E-13	0	1.14E-13	-4.55E-13	1.97E-17	2.04E-16	2.04E-16	4.02E-17	1.92E-17	2.28E-17	2.10E-16	2.68E-17	0	0	0	0	0	0	0	0	7.64E-11	7.64E-11	7.64E-11	7.64E-11	7.64E-11	7.64E-11	7.64E-11	7.64E-11
ALLTAMH	2.72E-11	1.85E-11	1.85E-11	4.77E-12	3.21E-11	1.66E-11	1.49E-11	9.30E-12	6.79E-14	2.86E-13	2.86E-13	1.65E-13	1.66E-13	9.42E-13	3.82E-12	4.16E-13	0	0	0	0	0	0	0	0	9.95E-11	9.95E-11	9.95E-11	9.95E-11	9.95E-11	9.95E-11	9.95E-11	9.95E-11
ALLTN	2.72E-11	1.85E-11	1.85E-11	4.77E-12	3.21E-11	1.66E-11	1.49E-11	9.30E-12	6.79E-14	2.86E-13	2.86E-13	1.65E-13	1.66E-13	9.42E-13	3.82E-12	4.16E-13	0	0	0	0	0	0	0	0	9.95E-11	9.95E-11	9.95E-11	9.95E-11	9.95E-11	9.95E-11	9.95E-11	9.95E-11
ALLTNt2rpp	-1.66E-11	-1.19E-12	-1.19E-12	-7.38E-12	2.04E-11	1.64E-11	1.11E-11	-1.41E-11	-9.43E-15	-3.12E-14	-3.12E-14	-2.06E-14	-2.72E-14	-1.01E-13	-2.71E-13	-6.27E-14	0	0	0	0	0	0	0	0	1.12E-10	1.12E-10	1.12E-10	1.12E-10	1.12E-10	1.12E-10	1.12E-10	1.12E-10
ALLTNtex	-2.91E-11	0	0	0	0	0	2.91E-11	-5.82E-11	-9.41E-15	-3.12E-14	-3.12E-14	-2.06E-14	-2.72E-14	-1.01E-13	-2.71E-13	-6.27E-14	0	0	0	0	0	0	0	0	1.12E-10	1.12E-10	1.12E-10	1.12E-10	1.12E-10	1.12E-10	1.12E-10	1.12E-10
ALLULPE	1.14E-13	2.27E-13	2.27E-13	-2.84E-14	2.84E-13	0	1.42E-13	3.41E-13	2.00E-17	2.04E-16	2.04E-16	3.82E-17	1.92E-17	2.31E-17	2.03E-16	3.37E-17	0	0	0	0	0	0	0	0	7.64E-11	7.64E-11	7.64E-11	7.64E-11	7.64E-11	7.64E-11	7.64E-11	7.64E-11
ALLabcpp	9.83E-14	7.80E-14	7.80E-14	9.93E-14	3.86E-13	3.24E-14	1.47E-13	1.69E-13	1.90E-17	2.06E-16	2.06E-16	4.36E-17	1.90E-17	2.31E-17	2.13E-16	3.28E-17	0	0	0	0	0	0	0	0	7.65E-11	7.65E-11	7.65E-11	7.65E-11	7.65E-11	7.65E-11	7.65E-11	7.65E-11
ALLtex	0	0	0	0	0	0	2.91E-11	-5.82E-11	6.94E-18	-6.94E-18	-6.94E-18	1.39E-17	2.08E-17	1.39E-17	9.02E-17	6.94E-18	0	0	0	0	0	0	0	0	7.66E-11	7.66E-11	7.66E-11	7.66E-11	7.66E-11	7.66E-11	7.66E-11	7.66E-11
ALPATE160pp	0	0	0	0	0	0	0	0	-1.35E-17	-1.67E-16	-1.67E-16	-2.12E-17	-1.37E-17	-3.07E-19	-4.16E-17	-1.15E-19	0	0	0	0	0	0	0	0	0	0	0	0	0	0	0	0
ALPATG160pp	0	0	0	0	0	0	0	0	-1.11E-17	-1.70E-16	-1.70E-16	-1.79E-17	-1.33E-17	1.22E-19	2.88E-18	2.49E-18	0	0	0	0	0	0	0	0	0	0	0	0	0	0	0	0
ALR2	1.05E-10	4.67E-11	4.67E-11	2.57E-11	6.29E-11	2.73E-11	2.36E-11	3.77E-11	7.61E-13	1.24E-12	1.24E-12	6.35E-13	5.30E-13	1.27E-11	2.69E-11	2.45E-12	0	0	0	0	0	0	0	0	6.38E-10	6.38E-10	6.38E-10	6.38E-10	6.38E-10	6.38E-10	6.38E-10	6.38E-10
ALR4x	1.05E-10	4.67E-11	4.67E-11	2.57E-11	6.29E-11	2.73E-11	2.36E-11	3.77E-11	7.61E-13	1.24E-12	1.24E-12	6.35E-13	5.30E-13	1.27E-11	2.69E-11	2.45E-12	0	0	0	0	0	0	0	0	6.38E-10	6.38E-10	6.38E-10	6.38E-10	6.38E-10	6.38E-10	6.38E-10	6.38E-10
ALTRH	9.41E-14	1.45E-13	1.45E-13	1.26E-13	4.89E-13	3.81E-14	1.31E-13	2.18E-13	2.38E-17	2.52E-16	2.52E-16	5.30E-17	2.70E-17	4.11E-17	3.02E-16	5.56E-17	0	0	0	0	0	0	0	0	1.08E-10	1.08E-10	1.08E-10	1.08E-10	1.08E-10	1.08E-10	1.08E-10	1.08E-10
AM3PA	5.48E-11	3.06E-11	3.06E-11	1.54E-11	3.79E-11	1.46E-11	1.59E-11	2.23E-11	1.48E-13	4.98E-13	4.98E-13	3.31E-13	4.15E-13	2.03E-12	9.19E-12	1.26E-12	0	0	0	0	0	0	0	0	1.20E-10	1.20E-10	1.20E-10	1.20E-10	1.20E-10	1.20E-10	1.20E-10	1.20E-10
AM4PA	2.42E-11	1.23E-11	1.23E-11	6.35E-12	1.53E-11	6.38E-12	6.73E-12	9.47E-12	6.17E-14	2.07E-13	2.07E-13	1.40E-13	1.76E-13	8.62E-13	3.91E-12	5.58E-13	0	0	0	0	0	0	0	0	9.69E-11	9.69E-11	9.69E-11	9.69E-11	9.69E-11	9.69E-11	9.69E-11	9.69E-11
AM4PCP	1.38E-11	7.97E-12	7.97E-12	3.32E-12	9.47E-12	3.64E-12	3.97E-12	5.89E-12	3.69E-14	1.25E-13	1.25E-13	8.39E-14	1.05E-13	5.11E-13	2.26E-12	3.06E-13	0	0	0	0	0	0	0	0	7.60E-11	7.60E-11	7.60E-11	7.60E-11	7.60E-11	7.60E-11	7.60E-11	7.60E-11
AMALT1	4.83E-14	3.38E-14	3.38E-14	4.34E-14	1.79E-13	2.74E-14	5.72E-14	7.57E-14	2.60E-17	2.98E-16	2.98E-16	7.12E-17	2.81E-17	5.85E-17	4.79E-16	6.85E-17	0	0	0	0	0	0	0	0	7.81E-11	7.81E-11	7.81E-11	7.81E-11	7.81E-11	7.81E-11	7.81E-11	7.81E-11
AMALT2	3.02E-14	3.03E-14	3.03E-14	3.55E-14	1.48E-13	2.25E-14	4.82E-14	6.19E-14	1.80E-17	1.81E-16	1.81E-16	3.73E-17	1.71E-17	9.58E-18	1.31E-16	1.19E-17	0	0	0	0	0	0	0	0	6.02E-11	6.02E-11	6.02E-11	6.02E-11	6.02E-11	6.02E-11	6.02E-11	6.02E-11
AMALT3	3.02E-14	3.03E-14	3.03E-14	3.55E-14	1.48E-13	2.25E-14	4.82E-14	6.19E-14	1.92E-17	1.80E-16	1.80E-16	4.68E-17	1.73E-17	9.61E-18	1.14E-16	2.90E-18	0	0	0	0	0	0	0	0	6.02E-11	6.02E-11	6.02E-11	6.02E-11	6.02E-11	6.02E-11	6.02E-11	6.02E-11
AMALT4	3.02E-14	3.03E-14	3.03E-14	3.55E-14	1.48E-13	2.25E-14	4.82E-14	6.19E-14	1.76E-17	1.81E-16	1.81E-16	4.35E-17	1.72E-17	9.68E-18	1.14E-16	2.32E-17	0	0	0	0	0	0	0	0	6.02E-11	6.02E-11	6.02E-11	6.02E-11	6.02E-11	6.02E-11	6.02E-11	6.02E-11
AMANAPEr	1.71E-13	1.71E-13	1.71E-13	2.27E-13	7.39E-13	0	2.84E-13	3.41E-13	3.29E-17	4.24E-16	4.24E-16	4.31E-17	3.74E-17	3.51E-17	1.84E-16	3.89E-17	0	0	0	0	0	0	0	0	1.21E-10	1.21E-10	1.21E-10	1.21E-10	1.21E-10	1.21E-10	1.21E-10	1.21E-10
AMANK	1.10E-13	1.05E-13	1.05E-13	1.08E-13	4.44E-13	3.43E-14	1.56E-13	1.93E-13	2.20E-17	2.30E-16	2.30E-16	4.08E-17	2.19E-17	3.36E-17	2.77E-16	3.87E-17	0	0	0	0	0	0	0	0	1.04E-10	1.04E-10	1.04E-10	1.04E-10	1.04E-10	1.04E-10	1.04E-10	1.04E-10
AMAOTr	4.40E-04	0.001064245	0.001064245	0.001019895	0.00129405	8.19E-04	6.89E-04	0.001340622	3.57E-17	2.99E-16	2.99E-16	9.04E-17	3.12E-17	6.05E-17	5.70E-16	1.85E-16	0	0	0	0	0	0	0	0	8.88E-05	8.88E-05	8.88E-05	8.88E-05	8.88E-05	8.88E-05	8.88E-05	8.88E-05
AMMQLT8	1.08E-13	7.38E-14	7.38E-14	9.84E-14	3.17E-13	2.10E-14	1.14E-13	1.26E-13	2.47E-17	1.68E-16	1.68E-16	4.39E-17	2.81E-17	3.99E-17	1.40E-16	1.01E-16	0	0	0	0	0	0	0	0	6.39E-11	6.39E-11	6.39E-11	6.39E-11	6.39E-11	6.39E-11	6.39E-11	6.39E-11
AMPMS2	0.049069199	0.118663319	0.118663319	0.113718337	0.144286585	0.091350887	0.076779427	0.149479335	1.91E-17	1.75E-16	1.75E-16	4.84E-17	3.00E-17	5.47E-17	2.92E-16	5.41E-17	0	0	0	0	0	0	0	0	0.009898558	0.009898558	0.009898558	0.009898558	0.009898558	0.009898558	0.009898558	0.009898558
AMPN	3.60E-11	1.86E-11	1.86E-11	9.46E-12	2.20E-11	9.31E-12	9.96E-12	1.43E-11	1.07E-13	4.24E-13	4.24E-13	5.67E-13	5.72E-13	1.39E-12	7.38E-12	1.59E-12	0	0	0	0	0	0	0	0	1.12E-10	1.12E-10	1.12E-10	1.12E-10	1.12E-10	1.12E-10	1.12E-10	1.12E-10
AMPTASECG	4.06E-11	3.92E-11	3.92E-11	2.26E-11	2.58E-11	1.92E-11	9.44E-12	1.53E-11	9.73E-14	3.38E-13	3.38E-13	2.12E-13	2.68E-13	1.17E-12	5.66E-12	6.70E-13	0	0	0	0	0	0	0	0	2.30E-10	2.30E-10	2.30E-10	2.30E-10	2.30E-10	2.30E-10	2.30E-10	2.30E-10
AMPTASEPG	9.72E-14	7.15E-14	7.15E-14	9.54E-14	3.90E-13	2.75E-14	1.23E-13	1.73E-13	1.80E-17	2.04E-16	2.04E-16	3.72E-17	1.92E-17	2.17E-17	2.08E-16	2.87E-17	0	0	0	0	0	0	0	0	9.91E-11	9.91E-11	9.91E-11	9.91E-11	9.91E-11	9.91E-11	9.91E-11	9.91E-11
AMPtex	0	0	0	0	0	0	2.91E-11	-5.82E-11	1.39E-17	9.02E-17	9.02E-17	-1.39E-17	6.94E-18	0	-2.08E-17	6.25E-17	0	0	0	0	0	0	0	0	1.21E-10	1.21E-10	1.21E-10	1.21E-10	1.21E-10	1.21E-10	1.21E-10	1.21E-10
ANHGMtex	-2.91E-11	0	0	0	0	0	2.91E-11	-5.82E-11	-9.49E-15	-2.90E-14	-2.90E-14	-1.66E-14	-2.06E-14	-9.05E-14	-4.15E-13	-7.26E-14	0	0	0	0	0	0	0	0	1.09E-10	1.09E-10	1.09E-10	1.09E-10	1.09E-10	1.09E-10	1.09E-10	1.09E-10
ANHMK	1.92E-10	9.05E-11	9.05E-11	6.40E-11	1.26E-10	4.67E-11	5.76E-11	7.33E-11	4.72E-13	1.58E-12	1.58E-12	1.05E-12	1.32E-12	6.42E-12	2.92E-11	4.00E-12	0	0	0	0	0	0	0	0	2.48E-10	2.48E-10	2.48E-10	2.48E-10	2.48E-10	2.48E-10	2.48E-10	2.48E-10
ANPRT	12.50780472	30.24743972	30.24743972	28.98695721	36.77884467	23.28546401	19.57117919	38.10248349	6.57E-14	2.20E-13	2.20E-13	1.12E-13	1.58E-13	6.32E-13	3.30E-12	4.76E-13	0	0	0	0	0	0	0	0	2.523155641	2.523155641	2.523155641	2.523155641	2.523155641	2.523155641	2.523155641	2.523155641
ANS	12.50780472	30.24743972	30.24743972	28.98695721	36.77884467	23.28546401	19.57117919	38.10248349	6.57E-14	2.20E-13	2.20E-13	1.12E-13	1.58E-13	6.32E-13	3.30E-12	4.76E-13	0	0	0	0	0	0	0	0	2.523155641	2.523155641	2.523155641	2.523155641	2.523155641	2.523155641	2.523155641	2.523155641
AOBUTDs	4.51E-10	1.74E-10	1.74E-10	1.13E-10	2.39E-10	1.07E-10	9.96E-11	1.21E-10	9.45E-14	5.88E-13	5.88E-13	6.16E-12	9.35E-13	9.45E-13	2.24E-12	2.58E-13	0	0	0	0	0	0	0	0	1.52E-09	1.52E-09	1.52E-09	1.52E-09	1.52E-09	1.52E-09	1.52E-09	1.52E-09
AOXSr2	4.40E-04	0.001064245	0.001064245	0.001019895	0.00129405	8.19E-04	6.89E-04	0.001340622	3.57E-17	2.99E-16	2.99E-16	8.99E-17	3.10E-17	5.96E-17	5.78E-16	1.71E-16	0	0	0	0	0	0	0	0	8.88E-05	8.88E-05	8.88E-05	8.88E-05	8.88E-05	8.88E-05	8.88E-05	8.88E-05
AP4AH	7.16E-11	3.70E-11	3.70E-11	1.83E-11	4.30E-11	1.82E-11	1.95E-11	2.82E-11	1.22E-13	4.28E-13	4.28E-13	3.05E-13	3.66E-13	1.63E-12	8.25E-12	1.01E-12	0	0	0	0	0	0	0	0	2.25E-10	2.25E-10	2.25E-10	2.25E-10	2.25E-10	2.25E-10	2.25E-10	2.25E-10
AP4AS	7.16E-11	3.70E-11	3.70E-11	1.83E-11	4.30E-11	1.82E-11	1.95E-11	2.82E-11	1.22E-13	4.28E-13	4.28E-13	3.05E-13	3.66E-13	1.63E-12	8.25E-12	1.01E-12	0	0	0	0	0	0	0	0	2.25E-10	2.25E-10	2.25E-10	2.25E-10	2.25E-10	2.25E-10	2.25E-10	2.25E-10
AP5AH	0	0	0	0	0	0	0	0	0	0	0	0	0	0	0	0	0	0	0	0	0	0	0	0	0	0	0	0	0	0	0	0
APCS	0	0	0	0	0	0	0	0	0	0	0	0	0	0	0	0	0	0	0	0	0	0	0	0	0	0	0	0	0	0	0	0
APG3PAT120	8.95E-11	4.66E-11	4.66E-11	2.29E-11	5.41E-11	2.29E-11	3.02E-11	3.65E-11	4.32E-13	1.01E-12	1.01E-12	1.14E-12	8.22E-13	3.63E-12	2.37E-11	1.97E-12	0	0	0	0	0	0	0	0	2.64E-10	2.64E-10	2.64E-10	2.64E-10	2.64E-10	2.64E-10	2.64E-10	2.64E-10
APG3PAT140	9.50E-11	4.89E-11	4.89E-11	2.42E-11	5.66E-11	2.41E-11	3.20E-11	3.83E-11	5.47E-13	1.15E-12	1.15E-12	1.41E-12	8.89E-13	3.63E-12	2.57E-11	2.14E-12	0	0	0	0	0	0	0	0	2.90E-10	2.90E-10	2.90E-10	2.90E-10	2.90E-10	2.90E-10	2.90E-10	2.90E-10
APG3PAT141	9.56E-11	4.95E-11	4.95E-11	2.42E-11	5.66E-11	2.43E-11	3.19E-11	3.90E-11	1.55E-12	2.35E-12	2.35E-12	6.45E-12	1.87E-12	1.06E-11	2.44E-10	3.94E-12	0	0	0	0	0	0	0	0	2.91E-10	2.91E-10	2.91E-10	2.91E-10	2.91E-10	2.91E-10	2.91E-10	2.91E-10
APG3PAT160	4.68057087	11.31895532	11.31895532	10.84726759	13.76308553	8.713700335	7.323770396	14.25840702	7.56E-13	1.27E-12	1.27E-12	1.73E-12	9.70E-13	3.74E-12	2.99E-11	2.30E-12	0	0	0	0	0	0	0	0	0.94430675	0.94430675	0.94430675	0.94430675	0.94430675	0.94430675	0.94430675	0.94430675
APG3PAT161	5.516727598	13.34102083	13.34102083	12.78506885	16.22178069	10.27035222	8.632119351	16.8055885	4.25E-05	1.60E-05	1.60E-05	6.24E-05	6.09E-05	3.02E-11	6.50E-05	6.09E-06	0	0	0	0	0	0	0	0	1.112945711	1.112945711	1.112945711	1.112945711	1.112945711	1.112945711	1.112945711	1.112945711
APG3PAT180	9.89E-11	5.10E-11	5.10E-11	2.75E-11	5.87E-11	2.55E-11	3.56E-11	4.03E-11	1.39E-12	1.55E-12	1.55E-12	2.42E-12	1.15E-12	4.12E-12	4.13E-11	2.64E-12	0	0	0	0	0	0	0	0	3.15E-10	3.15E-10	3.15E-10	3.15E-10	3.15E-10	3.15E-10	3.15E-10	3.15E-10
APG3PAT181	9.97E-11	5.14E-11	5.14E-11	2.51E-11	5.95E-11	2.57E-11	3.05E-11	4.06E-11	6.93E-13	2.05E-12	2.05E-12	4.42E-12	1.79E-12	7.54E-12	4.87E-11	3.54E-12	0	0	0	0	0	0	0	0	3.21E-10	3.21E-10	3.21E-10	3.21E-10	3.21E-10	3.21E-10	3.21E-10	3.21E-10
APH120	4.75E-11	2.46E-11	2.46E-11	1.22E-11	2.87E-11	1.20E-11	1.23E-11	1.86E-11	1.10E-13	1.56E-12	1.56E-12	1.79E-09	8.01E-13	3.72E-12	9.08E-12	3.29E-12	0	0	0	0	0	0	0	0	1.63E-10	1.63E-10	1.63E-10	1.63E-10	1.63E-10	1.63E-10	1.63E-10	1.63E-10
APH140	5.16E-11	2.68E-11	2.68E-11	1.33E-11	3.12E-11	1.31E-11	1.31E-11	2.02E-11	1.15E-13	1.49E-12	1.49E-12	1.83E-09	8.83E-13	3.71E-12	8.23E-12	3.68E-12	0	0	0	0	0	0	0	0	1.81E-10	1.81E-10	1.81E-10	1.81E-10	1.81E-10	1.81E-10	1.81E-10	1.81E-10
APH141	5.19E-11	2.69E-11	2.69E-11	1.34E-11	3.15E-11	1.32E-11	1.32E-11	2.03E-11	1.27E-13	2.07E-12	2.07E-12	1.79E-09	9.05E-13	3.88E-12	1.13E-11	3.51E-12	0	0	0	0	0	0	0	0	1.80E-10	1.80E-10	1.80E-10	1.80E-10	1.80E-10	1.80E-10	1.80E-10	1.80E-10
APH160	3.52E-11	1.83E-11	1.83E-11	9.01E-12	2.13E-11	8.96E-12	9.59E-12	1.39E-11	1.25E-13	1.72E-12	1.72E-12	1.80E-09	8.49E-13	3.84E-12	8.74E-12	3.38E-12	0	0	0	0	0	0	0	0	1.12E-10	1.12E-10	1.12E-10	1.12E-10	1.12E-10	1.12E-10	1.12E-10	1.12E-10
APH161	3.52E-11	1.83E-11	1.83E-11	9.01E-12	2.13E-11	8.95E-12	9.59E-12	1.39E-11	1.23E-13	1.81E-12	1.81E-12	2.47E-10	9.04E-13	4.26E-12	1.31E-11	2.93E-12	0	0	0	0	0	0	0	0	1.12E-10	1.12E-10	1.12E-10	1.12E-10	1.12E-10	1.12E-10	1.12E-10	1.12E-10
APH180	5.47E-11	2.83E-11	2.83E-11	1.36E-11	3.30E-11	1.38E-11	1.31E-11	2.12E-11	1.60E-13	2.09E-12	2.09E-12	1.79E-09	9.26E-13	4.07E-12	1.11E-11	3.54E-12	0	0	0	0	0	0	0	0	1.92E-10	1.92E-10	1.92E-10	1.92E-10	1.92E-10	1.92E-10	1.92E-10	1.92E-10
APH181	5.52E-11	2.85E-11	2.85E-11	1.42E-11	3.33E-11	1.40E-11	1.42E-11	2.14E-11	1.32E-13	1.95E-12	1.95E-12	1.81E-09	1.01E-12	4.25E-12	1.16E-11	3.90E-12	0	0	0	0	0	0	0	0	1.94E-10	1.94E-10	1.94E-10	1.94E-10	1.94E-10	1.94E-10	1.94E-10	1.94E-10
APPLDHr	0	0	0	0	0	0	0	0	0	-8.13E-20	-8.13E-20	-8.13E-20	5.42E-20	-5.42E-20	-2.71E-20	-4.28E-18	0	0	0	0	0	0	0	0	0	0	0	0	0	0	0	0
APRAUR	0.098138397	0.237326639	0.237326639	0.227436675	0.28857317	0.182701774	0.153558854	0.298958669	3.72E-17	5.86E-17	5.86E-17	7.12E-17	7.02E-17	1.37E-16	1.70E-15	1.27E-16	0	0	0	0	0	0	0	0	0.019797115	0.019797115	0.019797115	0.019797115	0.019797115	0.019797115	0.019797115	0.019797115
ARAI	7.11E-14	8.53E-14	8.53E-14	8.70E-14	2.98E-13	2.13E-14	0	1.24E-13	2.73E-17	9.84E-18	9.84E-18	3.57E-17	1.45E-17	-2.54E-20	1.18E-16	6.30E-17	0	0	0	0	0	0	0	0	6.46E-11	6.46E-11	6.46E-11	6.46E-11	6.46E-11	6.46E-11	6.46E-11	6.46E-11
ARBTNR1	2.46E-11	1.31E-11	1.31E-11	6.42E-12	1.55E-11	6.23E-12	6.77E-12	1.01E-11	1.04E-13	2.82E-13	2.82E-13	1.16E-13	2.22E-13	1.12E-12	8.35E-12	6.66E-13	0	0	0	0	0	0	0	0	1.58E-10	1.58E-10	1.58E-10	1.58E-10	1.58E-10	1.58E-10	1.58E-10	1.58E-10
ARBTNR2	3.14E-11	1.65E-11	1.65E-11	8.13E-12	1.93E-11	7.96E-12	8.55E-12	1.27E-11	5.63E-14	1.77E-13	1.77E-13	1.14E-13	1.24E-13	6.03E-13	3.31E-12	3.61E-13	0	0	0	0	0	0	0	0	2.13E-10	2.13E-10	2.13E-10	2.13E-10	2.13E-10	2.13E-10	2.13E-10	2.13E-10
ARBTNR3	3.15E-11	1.65E-11	1.65E-11	8.15E-12	1.94E-11	7.97E-12	8.58E-12	1.27E-11	5.61E-14	1.76E-13	1.76E-13	1.14E-13	1.24E-13	6.00E-13	3.28E-12	3.58E-13	0	0	0	0	0	0	0	0	2.23E-10	2.23E-10	2.23E-10	2.23E-10	2.23E-10	2.23E-10	2.23E-10	2.23E-10
ARBTNabcpp	1.75E-10	9.20E-11	9.20E-11	4.54E-11	1.08E-10	4.43E-11	4.78E-11	7.10E-11	4.33E-13	1.27E-12	1.27E-12	6.88E-13	9.39E-13	4.65E-12	2.99E-11	2.77E-12	0	0	0	0	0	0	0	0	8.67E-10	8.67E-10	8.67E-10	8.67E-10	8.67E-10	8.67E-10	8.67E-10	8.67E-10
ARBTNexs	1.75E-10	9.20E-11	9.20E-11	4.54E-11	1.08E-10	4.43E-11	4.78E-11	7.10E-11	4.33E-13	1.27E-12	1.27E-12	6.88E-13	9.39E-13	4.65E-12	2.99E-11	2.77E-12	0	0	0	0	0	0	0	0	8.70E-10	8.70E-10	8.70E-10	8.70E-10	8.70E-10	8.70E-10	8.70E-10	8.70E-10
ARBTNtex	1.75E-10	9.20E-11	9.20E-11	4.54E-11	1.08E-10	4.43E-11	4.78E-11	7.10E-11	4.33E-13	1.27E-12	1.27E-12	6.88E-13	9.39E-13	4.65E-12	2.99E-11	2.77E-12	0	0	0	0	0	0	0	0	8.67E-10	8.67E-10	8.67E-10	8.67E-10	8.67E-10	8.67E-10	8.67E-10	8.67E-10
ARBTNtonex	1.75E-10	9.20E-11	9.20E-11	4.54E-11	1.08E-10	4.43E-11	4.78E-11	7.10E-11	4.33E-13	1.27E-12	1.27E-12	6.88E-13	9.39E-13	4.65E-12	2.99E-11	2.77E-12	0	0	0	0	0	0	0	0	8.67E-10	8.67E-10	8.67E-10	8.67E-10	8.67E-10	8.67E-10	8.67E-10	8.67E-10
ARBTNtpp	1.75E-10	9.20E-11	9.20E-11	4.54E-11	1.08E-10	4.43E-11	4.78E-11	7.10E-11	4.33E-13	1.27E-12	1.27E-12	6.88E-13	9.39E-13	4.65E-12	2.99E-11	2.77E-12	0	0	0	0	0	0	0	0	8.67E-10	8.67E-10	8.67E-10	8.67E-10	8.67E-10	8.67E-10	8.67E-10	8.67E-10
ARBTptspp	0	0	0	0	0	0	0	0	0	0	0	0	0	0	0	0	0	0	0	0	0	0	0	0	0	0	0	0	0	0	0	0
ARBTtex	0	0	0	0	0	0	0	0	0	0	0	0	0	0	0	0	0	0	0	0	0	0	0	0	0	0	0	0	0	0	0	0
ARBabcpp	4.38E-11	2.32E-11	2.32E-11	1.14E-11	2.70E-11	1.11E-11	1.20E-11	1.75E-11	8.07E-14	2.75E-13	2.75E-13	1.57E-13	1.83E-13	8.68E-13	3.67E-12	5.10E-13	0	0	0	0	0	0	0	0	1.12E-10	1.12E-10	1.12E-10	1.12E-10	1.12E-10	1.12E-10	1.12E-10	1.12E-10
ARBt2rpp	6.46E-11	3.18E-11	3.18E-11	1.64E-11	2.00E-11	1.09E-11	2.73E-11	2.64E-11	1.85E-13	5.14E-13	5.14E-13	3.06E-13	3.61E-13	1.55E-12	1.44E-11	7.84E-13	0	0	0	0	0	0	0	0	5.04E-08	5.04E-08	5.04E-08	5.04E-08	5.04E-08	5.04E-08	5.04E-08	5.04E-08
ARBt3ipp	1.17E-10	5.25E-11	5.25E-11	2.72E-11	5.99E-11	2.99E-11	2.96E-11	4.23E-11	2.65E-13	7.89E-13	7.89E-13	4.63E-13	5.44E-13	2.42E-12	1.81E-11	1.29E-12	0	0	0	0	0	0	0	0	5.05E-08	5.05E-08	5.05E-08	5.05E-08	5.05E-08	5.05E-08	5.05E-08	5.05E-08
ARBtex	0	0	0	0	0	0	2.91E-11	-5.82E-11	-1.39E-17	-1.18E-16	-1.18E-16	-6.25E-17	-1.39E-17	6.94E-18	-1.11E-16	-6.94E-17	0	0	0	0	0	0	0	0	6.46E-11	6.46E-11	6.46E-11	6.46E-11	6.46E-11	6.46E-11	6.46E-11	6.46E-11
ARGAGMt7pp	-2.37E-11	-2.92E-11	-2.92E-11	-2.73E-11	-3.94E-11	5.76E-12	-2.66E-11	-3.15E-11	-3.99E-14	-1.24E-13	-1.24E-13	-7.55E-14	-9.95E-14	-3.05E-13	-2.61E-12	-2.59E-13	0	0	0	0	0	0	0	0	1.46E-11	1.46E-11	1.46E-11	1.46E-11	1.46E-11	1.46E-11	1.46E-11	1.46E-11
ARGDC	3.15E-11	1.47E-12	1.47E-12	1.24E-12	5.29E-12	7.80E-12	2.20E-12	2.45E-12	3.93E-14	1.27E-13	1.27E-13	7.38E-14	9.61E-14	3.64E-13	2.27E-12	2.86E-13	0	0	0	0	0	0	0	0	7.75E-11	7.75E-11	7.75E-11	7.75E-11	7.75E-11	7.75E-11	7.75E-11	7.75E-11
ARGDCpp	3.15E-11	1.50E-12	1.50E-12	1.23E-12	5.28E-12	7.84E-12	2.18E-12	2.44E-12	4.98E-14	1.58E-13	1.58E-13	9.48E-14	1.25E-13	4.12E-13	3.15E-12	3.48E-13	0	0	0	0	0	0	0	0	7.89E-11	7.89E-11	7.89E-11	7.89E-11	7.89E-11	7.89E-11	7.89E-11	7.89E-11
ARGORNt7pp	2.84E-10	1.03E-10	1.03E-10	8.00E-11	1.27E-10	8.57E-11	8.61E-11	1.02E-10	6.28E-13	1.92E-12	1.92E-12	1.14E-12	1.33E-12	6.15E-12	4.29E-11	3.39E-12	0	0	0	0	0	0	0	0	1.01E-07	1.01E-07	1.01E-07	1.01E-07	1.01E-07	1.01E-07	1.01E-07	1.01E-07
ARGSL	65.08644116	157.3975809	157.3975809	150.8384506	191.3848323	121.1697829	101.8418844	198.2726069	1.86E-13	6.21E-13	6.21E-13	3.67E-13	4.91E-13	1.85E-12	1.11E-11	1.28E-12	0	0	0	0	0	0	0	0	13.12965983	13.12965983	13.12965983	13.12965983	13.12965983	13.12965983	13.12965983	13.12965983
ARGSS	65.08644116	157.3975809	157.3975809	150.8384506	191.3848323	121.1697829	101.8418844	198.2726069	1.86E-13	6.21E-13	6.21E-13	3.67E-13	4.91E-13	1.85E-12	1.11E-11	1.28E-12	0	0	0	0	0	0	0	0	13.12965983	13.12965983	13.12965983	13.12965983	13.12965983	13.12965983	13.12965983	13.12965983
ARGTRS	0	0	0	0	0	0	0	0	0	0	0	0	0	0	0	0	0	0	0	0	0	0	0	0	0	0	0	0	0	0	0	0
ARGabcpp	3.55E-11	1.87E-11	1.87E-11	9.34E-12	2.18E-11	8.45E-12	1.07E-11	1.39E-11	7.20E-14	2.39E-13	2.39E-13	1.42E-13	1.70E-13	8.17E-13	3.82E-12	4.44E-13	0	0	0	0	0	0	0	0	1.12E-10	1.12E-10	1.12E-10	1.12E-10	1.12E-10	1.12E-10	1.12E-10	1.12E-10
ARGt3pp	3.11E-10	1.02E-10	1.02E-10	5.68E-11	1.21E-10	1.40E-10	4.37E-11	1.08E-10	7.19E-13	2.22E-12	2.22E-12	1.32E-12	1.55E-12	7.17E-12	4.78E-11	4.01E-12	0	0	0	0	0	0	0	0	1.01E-07	1.01E-07	1.01E-07	1.01E-07	1.01E-07	1.01E-07	1.01E-07	1.01E-07
ARGtex	-2.91E-11	0	0	-2.91E-11	0	0	2.91E-11	-5.82E-11	-8.56E-15	-2.80E-14	-2.80E-14	-1.67E-14	-2.22E-14	-9.61E-14	-5.13E-13	-8.82E-14	0	0	0	0	0	0	0	0	1.08E-10	1.08E-10	1.08E-10	1.08E-10	1.08E-10	1.08E-10	1.08E-10	1.08E-10
ASAD	-235.2408184	-568.8794023	-568.8794023	-545.1728492	-691.7189478	-437.9418876	-368.0853925	-716.6133146	-6.11E-13	-2.50E-12	-2.50E-12	-9.73E-13	-1.53E-12	-7.21E-12	-2.83E-11	-4.07E-12	0	0	0	0	0	0	0	0	-47.45430643	-47.45430643	-47.45430643	-47.45430643	-47.45430643	-47.45430643	-47.45430643	-47.45430643
ASCBPL	1.22E-13	1.03E-13	1.03E-13	1.12E-13	4.32E-13	3.24E-14	1.59E-13	1.91E-13	2.33E-17	1.44E-16	1.44E-16	4.92E-17	5.28E-17	3.29E-17	8.58E-17	-1.85E-18	0	0	0	0	0	0	0	0	1.02E-10	1.02E-10	1.02E-10	1.02E-10	1.02E-10	1.02E-10	1.02E-10	1.02E-10
ASCBptspp	1.22E-13	1.03E-13	1.03E-13	1.12E-13	4.32E-13	3.24E-14	1.59E-13	1.91E-13	2.13E-17	1.19E-16	1.19E-16	5.10E-17	5.10E-17	3.27E-17	6.65E-17	9.65E-17	0	0	0	0	0	0	0	0	1.02E-10	1.02E-10	1.02E-10	1.02E-10	1.02E-10	1.02E-10	1.02E-10	1.02E-10
ASCBtex	0	0	0	0	0	0	2.91E-11	-5.82E-11	-1.39E-17	-6.25E-17	-6.25E-17	6.94E-18	4.16E-17	4.16E-17	1.46E-16	-4.86E-17	0	0	0	0	0	0	0	0	1.02E-10	1.02E-10	1.02E-10	1.02E-10	1.02E-10	1.02E-10	1.02E-10	1.02E-10
ASNN	3.52E-11	1.83E-11	1.83E-11	9.03E-12	2.13E-11	8.95E-12	9.59E-12	1.39E-11	1.25E-13	4.96E-13	4.96E-13	5.61E-13	5.76E-13	2.42E-12	1.20E-11	1.45E-12	0	0	0	0	0	0	0	0	1.12E-10	1.12E-10	1.12E-10	1.12E-10	1.12E-10	1.12E-10	1.12E-10	1.12E-10
ASNNpp	2.61E-11	1.40E-11	1.40E-11	6.89E-12	1.63E-11	6.60E-12	7.29E-12	1.06E-11	6.75E-14	2.29E-13	2.29E-13	1.43E-13	1.95E-13	8.33E-13	4.70E-12	1.14E-12	0	0	0	0	0	0	0	0	1.12E-10	1.12E-10	1.12E-10	1.12E-10	1.12E-10	1.12E-10	1.12E-10	1.12E-10
ASNS1	3.64E-11	1.88E-11	1.88E-11	9.32E-12	2.18E-11	9.25E-12	9.88E-12	1.43E-11	7.03E-14	2.57E-13	2.57E-13	2.37E-13	2.69E-13	1.24E-12	5.96E-12	8.95E-13	0	0	0	0	0	0	0	0	1.12E-10	1.12E-10	1.12E-10	1.12E-10	1.12E-10	1.12E-10	1.12E-10	1.12E-10
ASNS2	53.0420433	128.2707911	128.2707911	122.9254432	155.9686224	98.74703175	82.99580599	161.5817983	1.50E-13	5.51E-13	5.51E-13	5.12E-13	5.58E-13	2.25E-12	1.18E-11	1.89E-12	0	0	0	0	0	0	0	0	10.69998563	10.69998563	10.69998563	10.69998563	10.69998563	10.69998563	10.69998563	10.69998563
ASNTRS	0	0	0	0	0	0	0	0	0	0	0	0	0	0	0	0	0	0	0	0	0	0	0	0	0	0	0	0	0	0	0	0
ASNabcpp	4.38E-11	2.32E-11	2.32E-11	1.14E-11	2.70E-11	1.11E-11	1.20E-11	1.75E-11	8.01E-14	2.73E-13	2.73E-13	1.57E-13	1.82E-13	8.48E-13	3.65E-12	5.03E-13	0	0	0	0	0	0	0	0	1.12E-10	1.12E-10	1.12E-10	1.12E-10	1.12E-10	1.12E-10	1.12E-10	1.12E-10
ASNt2rpp	-1.09E-10	-2.14E-11	-2.14E-11	-1.18E-11	-5.53E-11	-2.05E-11	-1.40E-11	-5.50E-11	-1.70E-13	-5.77E-13	-5.77E-13	-3.38E-13	-4.27E-13	-1.89E-12	-9.28E-12	-1.82E-12	0	0	0	0	0	0	0	0	-4.17E-11	-4.17E-11	-4.17E-11	-4.17E-11	-4.17E-11	-4.17E-11	-4.17E-11	-4.17E-11
ASNtex	-2.91E-11	0	0	0	0	0	2.91E-11	-5.82E-11	-2.19E-14	-7.54E-14	-7.54E-14	-3.80E-14	-5.01E-14	-2.13E-13	-9.36E-13	-1.78E-13	0	0	0	0	0	0	0	0	5.40E-11	5.40E-11	5.40E-11	5.40E-11	5.40E-11	5.40E-11	5.40E-11	5.40E-11
ASO3t8pp	0	0	0	0	0	0	0	0	0	0	0	0	0	0	0	0	0	0	0	0	0	0	0	0	0	0	0	0	0	0	0	0
ASO3tex	0	0	0	0	0	0	0	0	-1.39E-17	-8.33E-17	-8.33E-17	6.94E-18	-1.39E-17	-6.94E-18	-8.33E-17	-6.94E-17	0	0	0	0	0	0	0	0	0	0	0	0	0	0	0	0
ASP1DC	0.126743759	0.306502565	0.306502565	0.293729876	0.372686426	0.235955654	0.198318161	0.386099089	5.73E-17	2.25E-16	2.25E-16	9.12E-17	1.03E-16	3.34E-16	7.56E-16	2.65E-16	0	0	0	0	0	0	0	0	0.025567575	0.025567575	0.025567575	0.025567575	0.025567575	0.025567575	0.025567575	0.025567575
ASPCT	72.788545	176.023465	176.023465	168.68815	214.03265	135.508595	113.8935	221.7355	3.53E-13	2.10E-12	2.10E-12	1.82E-12	3.10E-12	6.73E-12	1.86E-11	3.80E-12	0	0	0	0	0	0	0	0	14.68337826	14.68337826	14.68337826	14.68337826	14.68337826	14.68337826	14.68337826	14.68337826
ASPK	235.2408184	568.8794023	568.8794023	545.1728492	691.7189478	437.9418876	368.0853925	716.6133146	6.11E-13	2.50E-12	2.50E-12	9.73E-13	1.53E-12	7.21E-12	2.83E-11	4.07E-12	0	0	0	0	0	0	0	0	47.45430643	47.45430643	47.45430643	47.45430643	47.45430643	47.45430643	47.45430643	47.45430643
ASPO3	1.48E-10	1.212175072	1.212175072	1.161660862	1.473923053	3.51E-11	2.01E-10	1.526968266	4.97E-17	2.56E-16	2.56E-16	8.58E-17	8.56E-17	1.15E-16	5.42E-16	1.67E-16	0	0	0	0	0	0	0	0	0.101115195	0.101115195	0.101115195	0.101115195	0.101115195	0.101115195	0.101115195	0.101115195
ASPO4	9.31E-11	3.53E-11	3.53E-11	1.94E-11	3.74E-11	2.39E-11	2.27E-11	3.26E-11	5.09E-17	2.59E-16	2.59E-16	8.65E-17	8.43E-17	1.14E-16	5.38E-16	1.66E-16	0	0	0	0	0	0	0	0	4.77E-07	4.77E-07	4.77E-07	4.77E-07	4.77E-07	4.77E-07	4.77E-07	4.77E-07
ASPO5	1.02E-10	3.11E-10	3.11E-10	1.44E-10	5.30E-10	2.63E-11	6.45E-11	1.42E-10	4.40E-17	2.64E-16	2.64E-16	8.32E-17	8.34E-17	1.15E-16	5.38E-16	1.72E-16	0	0	0	0	0	0	0	0	8.14E-08	8.14E-08	8.14E-08	8.14E-08	8.14E-08	8.14E-08	8.14E-08	8.14E-08
ASPO6	0.501253965	7.25E-10	7.25E-10	2.58E-09	6.04E-10	0.933171842	0.784320782	3.77E-09	5.68E-17	2.51E-16	2.51E-16	8.22E-17	8.81E-17	1.15E-16	5.44E-16	1.74E-16	0	0	0	0	0	0	0	0	4.53E-07	4.53E-07	4.53E-07	4.53E-07	4.53E-07	4.53E-07	4.53E-07	4.53E-07
ASPT	8.34E-11	4.11E-11	4.11E-11	2.17E-11	4.95E-11	2.14E-11	2.13E-11	2.91E-11	1.42E-13	3.17E-13	3.17E-13	1.48E-13	1.74E-13	1.20E-12	6.65E-12	6.55E-13	0	0	0	0	0	0	0	0	1.08E-08	1.08E-08	1.08E-08	1.08E-08	1.08E-08	1.08E-08	1.08E-08	1.08E-08
ASPTA	-644.2101442	-1557.883892	-1557.883892	-1492.963178	-1894.281639	-1199.309747	-1008.006796	-1962.455197	-1.88E-12	-7.59E-12	-7.59E-12	-4.53E-12	-6.77E-12	-2.42E-11	-9.65E-11	-1.41E-11	0	0	0	0	0	0	0	0	-129.9542562	-129.9542562	-129.9542562	-129.9542562	-129.9542562	-129.9542562	-129.9542562	-129.9542562
ASPTRS	0	0	0	0	0	0	0	0	0	0	0	0	0	0	0	0	0	0	0	0	0	0	0	0	0	0	0	0	0	0	0	0
ASPabcpp	4.38E-11	2.32E-11	2.32E-11	1.14E-11	2.70E-11	1.11E-11	1.20E-11	1.75E-11	8.00E-14	2.78E-13	2.78E-13	1.65E-13	1.89E-13	8.68E-13	3.76E-12	2.94E-13	0	0	0	0	0	0	0	0	1.12E-10	1.12E-10	1.12E-10	1.12E-10	1.12E-10	1.12E-10	1.12E-10	1.12E-10
ASPt2_2pp	2.34E-10	1.05E-10	1.05E-10	5.44E-11	1.20E-10	5.98E-11	5.92E-11	8.48E-11	2.07E-04	6.20E-12	6.20E-12	3.58E-12	1.73E-12	1.56E-04	1.71E-04	0.004307711	0	0	0	0	0	0	0	0	1.06E-07	1.06E-07	1.06E-07	1.06E-07	1.06E-07	1.06E-07	1.06E-07	1.06E-07
ASPt2_3pp	1.17E-10	5.25E-11	5.25E-11	2.72E-11	5.99E-11	2.99E-11	2.96E-11	4.24E-11	3.29E-13	1.11E-12	1.11E-12	8.46E-13	9.49E-13	4.63E-12	3.29E-11	7.19E-13	0	0	0	0	0	0	0	0	5.17E-08	5.17E-08	5.17E-08	5.17E-08	5.17E-08	5.17E-08	5.17E-08	5.17E-08
ASPt2pp	0.019426214	0.022508696	0.022508696	0.021240556	0.029950622	0.01454578	0.011546594	0.031678564	5.96E-12	5.97E-05	5.97E-05	5.54E-05	5.02E-05	2.70E-10	2.94E-09	3.68E-13	0	0	0	0	0	0	0	0	0.066111904	0.066111904	0.066111904	0.066111904	0.066111904	0.066111904	0.066111904	0.066111904
ASPt2rpp	-0.019426215	-0.022508696	-0.022508696	-0.021240556	-0.029950622	-0.01454578	-0.011546594	-0.031678564	-2.07E-04	-5.97E-05	-5.97E-05	-5.54E-05	-5.02E-05	-1.56E-04	-1.71E-04	-0.004307711	0	0	0	0	0	0	0	0	-0.066112062	-0.066112062	-0.066112062	-0.066112062	-0.066112062	-0.066112062	-0.066112062	-0.066112062
ASPtex	-2.91E-11	0	0	0	-5.82E-11	0	2.91E-11	-5.82E-11	-4.14E-14	-1.54E-13	-1.54E-13	-7.43E-14	-9.61E-14	-3.80E-13	-1.59E-12	-2.70E-13	0	0	0	0	0	0	0	0	-3.24E-10	-3.24E-10	-3.24E-10	-3.24E-10	-3.24E-10	-3.24E-10	-3.24E-10	-3.24E-10
ASR	0	0	0	0	0	0	0	0	0	0	0	0	0	0	0	0	0	0	0	0	0	0	0	0	0	0	0	0	0	0	0	0
AST	3.34E-11	1.68E-11	1.68E-11	8.50E-12	2.01E-11	8.52E-12	8.92E-12	1.27E-11	8.06E-14	2.99E-13	2.99E-13	1.73E-13	2.41E-13	9.44E-13	4.96E-12	5.32E-13	0	0	0	0	0	0	0	0	1.12E-10	1.12E-10	1.12E-10	1.12E-10	1.12E-10	1.12E-10	1.12E-10	1.12E-10
ATHRDHr	-1.45E-10	-5.64E-11	-5.64E-11	-3.55E-11	-6.46E-11	-3.82E-11	-3.27E-11	-4.18E-11	-4.87E-04	-0.001073681	-0.001073681	-0.001385951	-0.002657281	-0.001498695	-9.26E-04	-0.001018688	0	0	0	0	0	0	0	0	-3.99E-08	-3.99E-08	-3.99E-08	-3.99E-08	-3.99E-08	-3.99E-08	-3.99E-08	-3.99E-08
ATPHs	2.88E-11	1.52E-11	1.52E-11	8.07E-12	1.75E-11	7.91E-12	7.97E-12	1.12E-11	5.48E-14	1.92E-13	1.92E-13	1.45E-13	1.72E-13	8.13E-13	3.91E-12	5.59E-13	0	0	0	0	0	0	0	0	1.12E-10	1.12E-10	1.12E-10	1.12E-10	1.12E-10	1.12E-10	1.12E-10	1.12E-10
ATPM	3.69E-11	1.90E-11	1.90E-11	9.43E-12	2.20E-11	9.38E-12	1.00E-11	1.45E-11	7.04E-14	2.31E-13	2.31E-13	1.36E-13	1.59E-13	7.63E-13	3.49E-12	4.24E-13	0	0	0	0	0	0	0	0	1.12E-10	1.12E-10	1.12E-10	1.12E-10	1.12E-10	1.12E-10	1.12E-10	1.12E-10
ATPPRT	20.84626786	50.41222215	50.41222215	48.31142537	61.29785878	38.80897013	32.61851722	63.50391572	5.99E-14	2.03E-13	2.03E-13	1.14E-13	1.51E-13	6.15E-13	3.08E-12	4.71E-13	0	0	0	0	0	0	0	0	4.205244606	4.205244606	4.205244606	4.205244606	4.205244606	4.205244606	4.205244606	4.205244606
ATPS4rpp	9045.52805	20452.34194	20452.34194	20068.62429	25931.9272	16789.04908	13868.05032	27357.25431	0.008856961	0.006657193	0.006657193	0.006416377	0.005368609	0.007631998	0.009772588	0.005861962	0	0	0	0	0	0	0	0	1000	1000	1000	1000	1000	1000	1000	1000
BALAt2pp	7.85E-14	5.81E-14	5.81E-14	8.17E-14	2.99E-13	2.17E-14	9.92E-14	1.29E-13	1.09E-17	1.09E-16	1.09E-16	1.85E-17	1.26E-17	-4.12E-18	-8.32E-17	3.80E-18	0	0	0	0	0	0	0	0	6.87E-11	6.87E-11	6.87E-11	6.87E-11	6.87E-11	6.87E-11	6.87E-11	6.87E-11
BALAtex	-2.91E-11	0	0	0	0	0	2.91E-11	-5.82E-11	2.08E-17	-1.39E-17	-1.39E-17	-1.39E-17	1.39E-17	0	-6.94E-17	-1.39E-17	0	0	0	0	0	0	0	0	6.89E-11	6.89E-11	6.89E-11	6.89E-11	6.89E-11	6.89E-11	6.89E-11	6.89E-11
BETALDHx	0	0	0	0	0	0	0	0	-8.81E-18	-1.12E-16	-1.12E-16	-1.17E-17	-9.40E-18	1.66E-17	1.83E-16	2.69E-17	0	0	0	0	0	0	0	0	0	0	0	0	0	0	0	0
BETALDHy	0	0	0	0	0	0	0	0	1.61E-17	1.94E-16	1.94E-16	2.27E-17	1.86E-17	1.68E-17	2.33E-16	2.82E-17	0	0	0	0	0	0	0	0	0	0	0	0	0	0	0	0
BMOCOS	0.026845032	0.064918946	0.064918946	0.06221362	0.078937056	0.049976718	0.042004888	0.081777932	-1.41E-19	1.63E-16	1.63E-16	5.74E-17	2.90E-17	1.55E-17	6.75E-17	1.68E-17	0	0	0	0	0	0	0	0	0.005415354	0.005415354	0.005415354	0.005415354	0.005415354	0.005415354	0.005415354	0.005415354
BMOGDS1	0.026845032	0.064918946	0.064918946	0.06221362	0.078937056	0.049976718	0.042004888	0.081777932	1.60E-17	1.73E-16	1.73E-16	3.52E-17	2.99E-17	1.53E-17	8.65E-17	-1.72E-17	0	0	0	0	0	0	0	0	0.005415354	0.005415354	0.005415354	0.005415354	0.005415354	0.005415354	0.005415354	0.005415354
BMOGDS2	0.026845032	0.064918946	0.064918946	0.06221362	0.078937056	0.049976718	0.042004888	0.081777932	3.19E-18	3.32E-18	3.32E-18	3.15E-18	3.13E-18	1.71E-17	8.64E-17	2.18E-17	0	0	0	0	0	0	0	0	0.005415354	0.005415354	0.005415354	0.005415354	0.005415354	0.005415354	0.005415354	0.005415354
BPNT	54.5420645	131.8982703	131.8982703	126.4017567	160.3793921	101.5395833	85.3429152	166.1513078	2.94E-13	1.29E-12	1.29E-12	5.93E-13	8.73E-13	3.65E-12	1.63E-11	2.21E-12	0	0	0	0	0	0	0	0	11.00257965	11.00257965	11.00257965	11.00257965	11.00257965	11.00257965	11.00257965	11.00257965
BSORx	0	0	0	0	0	0	0	0	-1.41E-17	-1.55E-16	-1.55E-16	-1.85E-17	-1.38E-17	-2.39E-19	-2.73E-17	3.11E-19	0	0	0	0	0	0	0	0	0	0	0	0	0	0	0	0
BSORy	0	0	0	0	0	0	0	0	8.02E-18	1.55E-16	1.55E-16	1.83E-17	1.35E-17	4.89E-19	1.91E-17	9.39E-18	0	0	0	0	0	0	0	0	0	0	0	0	0	0	0	0
BTNt2ipp	5.82E-14	3.68E-14	3.68E-14	5.04E-14	2.36E-13	1.58E-14	4.93E-14	8.45E-14	-4.03E-18	4.48E-17	4.48E-17	-3.45E-17	1.01E-18	-5.54E-17	-3.45E-16	-5.69E-17	0	0	0	0	0	0	0	0	1.24E-10	1.24E-10	1.24E-10	1.24E-10	1.24E-10	1.24E-10	1.24E-10	1.24E-10
BTNtex	0	0	0	0	0	0	2.91E-11	-5.82E-11	6.94E-18	-2.64E-16	-2.64E-16	-2.78E-17	-1.39E-17	-6.25E-17	-2.36E-16	-4.16E-17	0	0	0	0	0	0	0	0	1.25E-10	1.25E-10	1.25E-10	1.25E-10	1.25E-10	1.25E-10	1.25E-10	1.25E-10
BTS5	4.40E-04	0.001064245	0.001064245	0.001019895	0.00129405	8.19E-04	6.89E-04	0.001340622	3.85E-17	2.99E-16	2.99E-16	8.64E-17	2.83E-17	5.88E-17	5.85E-16	1.72E-16	0	0	0	0	0	0	0	0	8.88E-05	8.88E-05	8.88E-05	8.88E-05	8.88E-05	8.88E-05	8.88E-05	8.88E-05
BUTCT	9.97E-14	7.05E-14	7.05E-14	9.40E-14	3.77E-13	2.56E-14	1.29E-13	1.65E-13	2.05E-17	2.02E-16	2.02E-16	4.17E-17	1.79E-17	1.93E-17	2.45E-16	2.84E-17	0	0	0	0	0	0	0	0	7.38E-11	7.38E-11	7.38E-11	7.38E-11	7.38E-11	7.38E-11	7.38E-11	7.38E-11
BUTSO3abcpp	1.20E-13	1.13E-13	1.13E-13	1.05E-13	4.61E-13	3.88E-14	1.60E-13	2.03E-13	2.40E-17	2.53E-16	2.53E-16	3.81E-17	2.27E-17	3.67E-17	1.81E-16	5.20E-17	0	0	0	0	0	0	0	0	1.10E-10	1.10E-10	1.10E-10	1.10E-10	1.10E-10	1.10E-10	1.10E-10	1.10E-10
BUTSO3tex	0	0	0	0	0	0	2.91E-11	-5.82E-11	2.78E-17	1.04E-16	1.04E-16	6.94E-18	2.78E-17	2.78E-17	3.75E-16	3.47E-17	0	0	0	0	0	0	0	0	1.11E-10	1.11E-10	1.11E-10	1.11E-10	1.11E-10	1.11E-10	1.11E-10	1.11E-10
BUTt2rpp	-1.78E-14	-4.80E-14	-4.80E-14	-7.11E-15	-7.99E-14	-1.42E-14	-2.84E-14	-4.09E-14	-1.04E-17	-1.98E-16	-1.98E-16	-3.01E-17	1.37E-18	-1.69E-17	-2.53E-16	-2.93E-17	0	0	0	0	0	0	0	0	2.80E-11	2.80E-11	2.80E-11	2.80E-11	2.80E-11	2.80E-11	2.80E-11	2.80E-11
BUTtex	0	0	0	0	0	0	2.91E-11	-5.82E-11	-1.39E-17	-2.01E-16	-2.01E-16	-4.86E-17	-1.39E-17	-1.39E-17	-2.50E-16	-3.47E-17	0	0	0	0	0	0	0	0	2.80E-11	2.80E-11	2.80E-11	2.80E-11	2.80E-11	2.80E-11	2.80E-11	2.80E-11
BWCOGDS1	0	0	0	0	0	0	0	0	0	0	0	0	0	0	0	0	0	0	0	0	0	0	0	0	0	0	0	0	0	0	0	0
BWCOGDS2	0	0	0	0	0	0	0	0	0	0	0	0	0	0	0	0	0	0	0	0	0	0	0	0	0	0	0	0	0	0	0	0
BWCOS	0	0	0	0	0	0	0	0	0	0	0	0	0	0	0	0	0	0	0	0	0	0	0	0	0	0	0	0	0	0	0	0
CA2t3pp	1.09E-06	1.81E-06	1.81E-06	7.34E-07	1.40E-06	1.59E-07	4.35E-06	3.89E-07	0.001067456	9.47E-04	9.47E-04	7.37E-04	5.49E-04	0.001006119	9.15E-04	0.001194135	0	0	0	0	0	0	0	0	0.019991621	0.019991621	0.019991621	0.019991621	0.019991621	0.019991621	0.019991621	0.019991621
CA2tex	1.145314702	2.769697654	2.769697654	2.654277788	3.367765363	2.13220344	1.792093797	3.488968326	1.39E-16	1.60E-16	1.60E-16	1.73E-16	1.25E-16	5.83E-16	2.87E-15	4.93E-16	0	0	0	0	0	0	0	0	0.231040324	0.231040324	0.231040324	0.231040324	0.231040324	0.231040324	0.231040324	0.231040324
CADVtpp	1.03E-11	9.77E-12	9.77E-12	4.51E-12	8.99E-12	8.75E-12	7.29E-12	7.08E-12	6.97E-14	2.82E-13	2.82E-13	1.11E-13	1.58E-13	7.86E-13	3.06E-12	4.43E-13	0	0	0	0	0	0	0	0	1.42E-10	1.42E-10	1.42E-10	1.42E-10	1.42E-10	1.42E-10	1.42E-10	1.42E-10
CAT	0	0	0	0	0	0	0	0	0	0	0	0	0	0	0	0	0	0	0	0	0	0	0	0	0	0	0	0	0	0	0	0
CAt6pp	-1.145315791	-2.769699462	-2.769699462	-2.654278521	-3.367766759	-2.132203599	-1.792098151	-3.488968715	-0.001067456	-9.47E-04	-9.47E-04	-7.37E-04	-5.49E-04	-0.001006119	-9.15E-04	-0.001194135	0	0	0	0	0	0	0	0	-0.251031944	-0.251031944	-0.251031944	-0.251031944	-0.251031944	-0.251031944	-0.251031944	-0.251031944
CBIAT	0	0	0	0	0	0	0	0	0	0	0	-5.42E-20	0	0	0	0	0	0	0	0	0	0	0	0	0	0	0	0	0	0	0	0
CBItonex	0	0	0	0	0	0	0	0	1.07E-17	7.17E-18	7.17E-18	1.98E-17	1.30E-17	9.80E-20	6.08E-17	1.31E-18	0	0	0	0	0	0	0	0	0	0	0	0	0	0	0	0
CBIuabcpp	0	0	0	0	0	0	0	0	7.77E-18	3.11E-17	3.11E-17	2.10E-17	1.30E-17	1.34E-19	2.53E-17	9.25E-19	0	0	0	0	0	0	0	0	0	0	0	0	0	0	0	0
CBL1abcpp	7.90E-14	6.71E-14	6.71E-14	7.97E-14	2.95E-13	2.14E-14	1.00E-13	1.29E-13	2.47E-17	2.06E-16	2.06E-16	4.21E-17	2.86E-17	2.58E-17	3.27E-16	3.70E-17	0	0	0	0	0	0	0	0	6.44E-11	6.44E-11	6.44E-11	6.44E-11	6.44E-11	6.44E-11	6.44E-11	6.44E-11
CBL1tonex	7.90E-14	6.71E-14	6.71E-14	7.97E-14	2.95E-13	2.14E-14	1.00E-13	1.29E-13	2.23E-17	2.06E-16	2.06E-16	4.41E-17	2.97E-17	2.60E-17	3.13E-16	3.27E-17	0	0	0	0	0	0	0	0	6.44E-11	6.44E-11	6.44E-11	6.44E-11	6.44E-11	6.44E-11	6.44E-11	6.44E-11
CBLAT	-5.68E-14	0	0	0	0	-2.27E-13	0	-4.55E-13	1.48E-18	2.01E-16	2.01E-16	3.04E-18	2.60E-17	2.55E-17	1.36E-16	2.81E-17	0	0	0	0	0	0	0	0	6.41E-11	6.41E-11	6.41E-11	6.41E-11	6.41E-11	6.41E-11	6.41E-11	6.41E-11
CBMD	5.22E-13	4.43E-13	4.43E-13	6.04E-13	2.21E-12	1.81E-13	7.91E-13	9.95E-13	2.30E-13	1.62E-12	1.62E-12	1.48E-12	2.54E-12	5.79E-12	1.46E-11	2.50E-12	0	0	0	0	0	0	0	0	5.10E-10	5.10E-10	5.10E-10	5.10E-10	5.10E-10	5.10E-10	5.10E-10	5.10E-10
CBMKr	137.8749862	333.4210459	333.4210459	319.5266006	405.4174823	256.6783779	215.7353844	420.0081069	4.42E-13	2.34E-12	2.34E-12	1.96E-12	3.33E-12	7.50E-12	2.46E-11	4.43E-12	0	0	0	0	0	0	0	0	27.81303809	27.81303809	27.81303809	27.81303809	27.81303809	27.81303809	27.81303809	27.81303809
CBPS	1.83E-11	9.42E-12	9.42E-12	4.68E-12	1.09E-11	4.66E-12	4.97E-12	7.19E-12	4.89E-14	1.96E-13	1.96E-13	1.22E-13	1.59E-13	6.01E-13	2.69E-12	3.67E-13	0	0	0	0	0	0	0	0	5.61E-11	5.61E-11	5.61E-11	5.61E-11	5.61E-11	5.61E-11	5.61E-11	5.61E-11
CCGS	0	0	0	0	0	0	0	0	0	0	0	0	0	0	0	0	0	0	0	0	0	0	0	0	0	0	0	0	0	0	0	0
CD2abcpp	3.99E-11	2.08E-11	2.08E-11	1.03E-11	2.41E-11	1.01E-11	1.09E-11	1.58E-11	7.58E-14	2.48E-13	2.48E-13	1.45E-13	1.71E-13	8.26E-13	3.76E-12	4.64E-13	0	0	0	0	0	0	0	0	1.12E-10	1.12E-10	1.12E-10	1.12E-10	1.12E-10	1.12E-10	1.12E-10	1.12E-10
CD2t3pp	4.49E-10	2.00E-10	2.00E-10	1.04E-10	2.28E-10	1.15E-10	1.13E-10	1.62E-10	1.63E-12	5.59E-12	5.59E-12	3.86E-12	3.90E-12	1.63E-11	1.67E-10	7.35E-12	0	0	0	0	0	0	0	0	2.02E-07	2.02E-07	2.02E-07	2.02E-07	2.02E-07	2.02E-07	2.02E-07	2.02E-07
CD2tex	0	0	0	0	0	0	2.91E-11	-5.82E-11	-1.39E-17	-1.18E-16	-1.18E-16	-4.16E-17	-1.39E-17	6.94E-18	-8.33E-17	-5.55E-17	0	0	0	0	0	0	0	0	6.46E-11	6.46E-11	6.46E-11	6.46E-11	6.46E-11	6.46E-11	6.46E-11	6.46E-11
CD2tpp	4.89E-10	2.21E-10	2.21E-10	1.14E-10	2.52E-10	1.25E-10	1.24E-10	1.78E-10	1.71E-12	5.84E-12	5.84E-12	4.01E-12	4.07E-12	1.72E-11	1.71E-10	7.81E-12	0	0	0	0	0	0	0	0	2.02E-07	2.02E-07	2.02E-07	2.02E-07	2.02E-07	2.02E-07	2.02E-07	2.02E-07
CDAPPA120	4.46E-11	2.30E-11	2.30E-11	1.14E-11	2.68E-11	1.13E-11	1.17E-11	1.75E-11	7.11E-14	2.64E-13	2.64E-13	1.87E-13	2.54E-13	1.11E-12	5.66E-12	8.57E-13	0	0	0	0	0	0	0	0	1.47E-10	1.47E-10	1.47E-10	1.47E-10	1.47E-10	1.47E-10	1.47E-10	1.47E-10
CDAPPA140	4.44E-11	2.29E-11	2.29E-11	1.14E-11	2.67E-11	1.13E-11	1.16E-11	1.74E-11	7.05E-14	2.62E-13	2.62E-13	1.82E-13	2.52E-13	1.11E-12	5.65E-12	8.51E-13	0	0	0	0	0	0	0	0	1.46E-10	1.46E-10	1.46E-10	1.46E-10	1.46E-10	1.46E-10	1.46E-10	1.46E-10
CDAPPA141	4.44E-11	2.29E-11	2.29E-11	1.14E-11	2.67E-11	1.12E-11	1.16E-11	1.74E-11	6.99E-14	2.54E-13	2.54E-13	1.82E-13	2.47E-13	1.05E-12	5.58E-12	8.41E-13	0	0	0	0	0	0	0	0	1.46E-10	1.46E-10	1.46E-10	1.46E-10	1.46E-10	1.46E-10	1.46E-10	1.46E-10
CDAPPA160	3.57E-11	1.84E-11	1.84E-11	9.12E-12	2.15E-11	9.06E-12	9.70E-12	1.41E-11	6.98E-14	2.60E-13	2.60E-13	1.78E-13	2.50E-13	1.11E-12	5.61E-12	8.41E-13	0	0	0	0	0	0	0	0	1.12E-10	1.12E-10	1.12E-10	1.12E-10	1.12E-10	1.12E-10	1.12E-10	1.12E-10
CDAPPA161	3.57E-11	1.84E-11	1.84E-11	9.12E-12	2.15E-11	9.06E-12	9.70E-12	1.41E-11	7.00E-14	2.50E-13	2.50E-13	1.95E-13	2.45E-13	1.02E-12	5.75E-12	8.44E-13	0	0	0	0	0	0	0	0	1.12E-10	1.12E-10	1.12E-10	1.12E-10	1.12E-10	1.12E-10	1.12E-10	1.12E-10
CDAPPA180	4.42E-11	2.28E-11	2.28E-11	1.12E-11	2.66E-11	1.12E-11	1.14E-11	1.73E-11	6.90E-14	2.57E-13	2.57E-13	1.74E-13	2.47E-13	1.10E-12	5.56E-12	8.33E-13	0	0	0	0	0	0	0	0	1.44E-10	1.44E-10	1.44E-10	1.44E-10	1.44E-10	1.44E-10	1.44E-10	1.44E-10
CDAPPA181	4.42E-11	2.28E-11	2.28E-11	1.13E-11	2.65E-11	1.12E-11	1.16E-11	1.73E-11	7.01E-14	2.55E-13	2.55E-13	1.82E-13	2.46E-13	1.06E-12	5.61E-12	8.41E-13	0	0	0	0	0	0	0	0	1.44E-10	1.44E-10	1.44E-10	1.44E-10	1.44E-10	1.44E-10	1.44E-10	1.44E-10
CDGR	0	0	0	0	0	0	0	0	0	0	0	0	0	0	0	0	0	0	0	0	0	0	0	0	0	0	0	0	0	0	0	0
CDGS	0	0	0	0	0	0	0	0	0	0	0	0	0	0	0	0	0	0	0	0	0	0	0	0	0	0	0	0	0	0	0	0
CDPMEK	0.525678544	1.271240671	1.271240671	1.218265059	1.545742834	0.978642463	0.822538344	1.601372782	2.62E-16	7.54E-16	7.54E-16	3.60E-16	5.26E-16	1.21E-15	9.53E-15	7.46E-16	0	0	0	0	0	0	0	0	0.106043292	0.106043292	0.106043292	0.106043292	0.106043292	0.106043292	0.106043292	0.106043292
CFAS160E	0	0	0	0	0	0	0	0	0	0	0	0	0	0	0	0	0	0	0	0	0	0	0	0	0	0	0	0	0	0	0	0
CFAS160G	0	0	0	0	0	0	0	0	0	0	0	0	0	0	0	0	0	0	0	0	0	0	0	0	0	0	0	0	0	0	0	0
CFAS180E	0	0	0	0	0	0	0	0	0	0	0	0	0	0	0	0	0	0	0	0	0	0	0	0	0	0	0	0	0	0	0	0
CFAS180G	0	0	0	0	0	0	0	0	0	0	0	0	0	0	0	0	0	0	0	0	0	0	0	0	0	0	0	0	0	0	0	0
CGLYabcpp	4.06E-11	3.92E-11	3.92E-11	2.26E-11	2.58E-11	1.92E-11	9.44E-12	1.53E-11	9.73E-14	3.38E-13	3.38E-13	2.12E-13	2.68E-13	1.17E-12	5.66E-12	6.70E-13	0	0	0	0	0	0	0	0	2.30E-10	2.30E-10	2.30E-10	2.30E-10	2.30E-10	2.30E-10	2.30E-10	2.30E-10
CGLYtex	-2.91E-11	0	0	0	0	0	2.91E-11	-5.82E-11	-1.45E-14	-5.27E-14	-5.27E-14	-3.66E-14	-4.87E-14	-1.79E-13	-7.80E-13	-1.31E-13	0	0	0	0	0	0	0	0	1.10E-10	1.10E-10	1.10E-10	1.10E-10	1.10E-10	1.10E-10	1.10E-10	1.10E-10
CHLabcpp	0	0	0	0	0	0	0	0	1.42E-17	1.78E-16	1.78E-16	2.84E-17	1.66E-17	9.94E-18	5.65E-17	-3.28E-18	0	0	0	0	0	0	0	0	0	0	0	0	0	0	0	0
CHLt2pp	0	0	0	0	0	0	0	0	1.53E-17	1.78E-16	1.78E-16	2.39E-17	1.59E-17	1.02E-17	9.35E-17	-3.60E-17	0	0	0	0	0	0	0	0	0	0	0	0	0	0	0	0
CHLtex	0	0	0	0	0	0	2.91E-11	-5.82E-11	6.94E-18	-1.53E-16	-1.53E-16	-1.39E-17	-6.94E-18	6.94E-18	-4.86E-17	-1.39E-17	0	0	0	0	0	0	0	0	3.31E-11	3.31E-11	3.31E-11	3.31E-11	3.31E-11	3.31E-11	3.31E-11	3.31E-11
CHOLD	0	0	0	0	0	0	0	0	4.38E-17	5.43E-16	5.43E-16	9.11E-17	4.92E-17	3.38E-17	2.32E-16	4.48E-17	0	0	0	0	0	0	0	0	0	0	0	0	0	0	0	0
CHORM	71.1578193	172.0799051	172.0799051	164.9089276	209.2375474	132.4727142	111.3418752	216.7678258	5.69E-14	1.84E-13	1.84E-13	8.59E-14	1.10E-13	4.98E-13	2.22E-12	3.70E-13	0	0	0	0	0	0	0	0	14.35441768	14.35441768	14.35441768	14.35441768	14.35441768	14.35441768	14.35441768	14.35441768
CHORS	83.86190082	202.8019981	202.8019981	194.3507581	246.5935384	156.1235817	131.2201721	255.4682266	1.50E-13	5.00E-13	5.00E-13	2.52E-13	3.34E-13	1.42E-12	6.85E-12	1.09E-12	0	0	0	0	0	0	0	0	16.91716755	16.91716755	16.91716755	16.91716755	16.91716755	16.91716755	16.91716755	16.91716755
CHRPL	0.049069199	0.118663319	0.118663319	0.113718337	0.144286585	0.091350887	0.076779427	0.149479335	2.30E-17	2.00E-16	2.00E-16	7.04E-17	4.64E-17	1.27E-16	8.43E-16	7.82E-17	0	0	0	0	0	0	0	0	0.009898558	0.009898558	0.009898558	0.009898558	0.009898558	0.009898558	0.009898558	0.009898558
CHTBSptspp	9.73E-14	7.37E-14	7.37E-14	8.93E-14	3.88E-13	3.00E-14	1.48E-13	1.71E-13	1.73E-17	2.08E-16	2.08E-16	4.52E-17	1.90E-17	1.99E-17	2.14E-16	3.03E-17	0	0	0	0	0	0	0	0	1.05E-10	1.05E-10	1.05E-10	1.05E-10	1.05E-10	1.05E-10	1.05E-10	1.05E-10
CHTBStex	0	0	0	0	0	0	2.91E-11	-5.82E-11	2.08E-17	4.16E-17	4.16E-17	1.39E-17	2.08E-17	1.39E-17	1.18E-16	1.39E-17	0	0	0	0	0	0	0	0	1.04E-10	1.04E-10	1.04E-10	1.04E-10	1.04E-10	1.04E-10	1.04E-10	1.04E-10
CINNDO	0	0	0	0	0	0	0	0	0	0	0	0	0	0	0	0	0	0	0	0	0	0	0	0	0	0	0	0	0	0	0	0
CITL	4.82E-11	2.37E-11	2.37E-11	1.22E-11	3.39E-11	1.22E-11	1.28E-11	1.80E-11	2.80E-13	2.75E-13	2.75E-13	2.37E-13	2.16E-13	1.48E-12	2.21E-11	1.09E-12	0	0	0	0	0	0	0	0	1.12E-10	1.12E-10	1.12E-10	1.12E-10	1.12E-10	1.12E-10	1.12E-10	1.12E-10
CITt3pp	1.69E-10	7.35E-11	7.35E-11	2.93E-11	8.78E-11	3.54E-11	3.70E-11	6.23E-11	1.32E-04	2.00E-04	2.00E-04	2.51E-12	3.32E-12	1.16E-04	3.88E-11	8.78E-04	0	0	0	0	0	0	0	0	5.48E-08	5.48E-08	5.48E-08	5.48E-08	5.48E-08	5.48E-08	5.48E-08	5.48E-08
CITt7pp	1.29E-10	5.82E-11	5.82E-11	3.73E-11	6.69E-11	3.79E-11	3.60E-11	4.54E-11	1.32E-04	2.00E-04	2.00E-04	2.38E-12	3.22E-12	1.16E-04	3.68E-11	8.78E-04	0	0	0	0	0	0	0	0	5.47E-08	5.47E-08	5.47E-08	5.47E-08	5.47E-08	5.47E-08	5.47E-08	5.47E-08
CITtex	-2.91E-11	0	0	0	-5.82E-11	0	0	-5.82E-11	-3.60E-14	-1.01E-13	-1.01E-13	-1.30E-13	-1.05E-13	-3.20E-13	-1.99E-12	-2.75E-13	0	0	0	0	0	0	0	0	-5.08E-11	-5.08E-11	-5.08E-11	-5.08E-11	-5.08E-11	-5.08E-11	-5.08E-11	-5.08E-11
CLIPAabctex	2.41E-12	1.30E-12	1.30E-12	6.71E-13	1.61E-12	6.04E-13	6.97E-13	9.88E-13	5.36E-14	9.90E-14	9.90E-14	1.36E-13	9.09E-14	3.37E-13	4.46E-12	2.77E-13	0	0	0	0	0	0	0	0	1.38E-11	1.38E-11	1.38E-11	1.38E-11	1.38E-11	1.38E-11	1.38E-11	1.38E-11
CLPNH120pp	4.79E-11	2.50E-11	2.50E-11	1.24E-11	2.90E-11	1.28E-11	1.11E-11	1.88E-11	9.19E-14	3.28E-13	3.28E-13	1.20E-13	2.31E-13	1.99E-12	5.80E-12	8.09E-13	0	0	0	0	0	0	0	0	2.13E-10	2.13E-10	2.13E-10	2.13E-10	2.13E-10	2.13E-10	2.13E-10	2.13E-10
CLPNH140pp	4.71E-11	2.50E-11	2.50E-11	1.22E-11	2.92E-11	1.29E-11	1.08E-11	1.89E-11	8.96E-14	3.18E-13	3.18E-13	1.14E-13	2.26E-13	2.00E-12	5.73E-12	7.97E-13	0	0	0	0	0	0	0	0	2.09E-10	2.09E-10	2.09E-10	2.09E-10	2.09E-10	2.09E-10	2.09E-10	2.09E-10
CLPNH141pp	4.70E-11	2.47E-11	2.47E-11	1.24E-11	2.96E-11	1.28E-11	1.10E-11	1.84E-11	8.67E-14	2.84E-13	2.84E-13	1.16E-13	2.02E-13	1.94E-12	6.56E-12	6.96E-13	0	0	0	0	0	0	0	0	2.08E-10	2.08E-10	2.08E-10	2.08E-10	2.08E-10	2.08E-10	2.08E-10	2.08E-10
CLPNH160pp	4.56E-11	2.41E-11	2.41E-11	1.22E-11	2.83E-11	1.29E-11	1.14E-11	1.81E-11	8.80E-14	3.11E-13	3.11E-13	1.20E-13	2.20E-13	2.00E-12	5.62E-12	7.82E-13	0	0	0	0	0	0	0	0	2.08E-10	2.08E-10	2.08E-10	2.08E-10	2.08E-10	2.08E-10	2.08E-10	2.08E-10
CLPNH161pp	4.58E-11	2.41E-11	2.41E-11	1.19E-11	2.86E-11	3.22E-11	9.35E-12	1.79E-11	7.20E-14	2.62E-13	2.62E-13	1.57E-13	2.04E-13	1.45E-12	5.49E-12	7.30E-13	0	0	0	0	0	0	0	0	2.11E-10	2.11E-10	2.11E-10	2.11E-10	2.11E-10	2.11E-10	2.11E-10	2.11E-10
CLPNH180pp	4.69E-11	2.47E-11	2.47E-11	9.94E-12	2.92E-11	1.25E-11	8.22E-12	1.82E-11	8.45E-14	2.99E-13	2.99E-13	1.17E-13	2.08E-13	2.03E-12	5.90E-12	7.49E-13	0	0	0	0	0	0	0	0	2.06E-10	2.06E-10	2.06E-10	2.06E-10	2.06E-10	2.06E-10	2.06E-10	2.06E-10
CLPNH181pp	4.65E-11	2.45E-11	2.45E-11	1.22E-11	2.86E-11	1.25E-11	1.34E-11	1.81E-11	8.68E-14	2.88E-13	2.88E-13	1.16E-13	2.00E-13	2.14E-12	5.70E-12	7.00E-13	0	0	0	0	0	0	0	0	2.04E-10	2.04E-10	2.04E-10	2.04E-10	2.04E-10	2.04E-10	2.04E-10	2.04E-10
CLPNS120pp	4.77E-11	2.46E-11	2.46E-11	1.18E-11	2.86E-11	1.18E-11	1.25E-11	1.91E-11	9.19E-14	3.28E-13	3.28E-13	1.20E-13	2.31E-13	1.99E-12	5.80E-12	8.09E-13	0	0	0	0	0	0	0	0	2.14E-10	2.14E-10	2.14E-10	2.14E-10	2.14E-10	2.14E-10	2.14E-10	2.14E-10
CLPNS140pp	4.71E-11	2.55E-11	2.55E-11	1.14E-11	2.86E-11	1.18E-11	1.41E-11	1.91E-11	8.96E-14	3.18E-13	3.18E-13	1.14E-13	2.26E-13	2.00E-12	5.73E-12	7.97E-13	0	0	0	0	0	0	0	0	2.10E-10	2.10E-10	2.10E-10	2.10E-10	2.10E-10	2.10E-10	2.10E-10	2.10E-10
CLPNS141pp	4.71E-11	2.46E-11	2.46E-11	1.18E-11	2.96E-11	1.18E-11	1.41E-11	1.96E-11	8.67E-14	2.84E-13	2.84E-13	1.16E-13	2.02E-13	1.94E-12	6.56E-12	6.96E-13	0	0	0	0	0	0	0	0	2.10E-10	2.10E-10	2.10E-10	2.10E-10	2.10E-10	2.10E-10	2.10E-10	2.10E-10
CLPNS160pp	4.55E-11	2.41E-11	2.41E-11	1.18E-11	2.73E-11	1.18E-11	1.23E-11	1.77E-11	8.81E-14	3.11E-13	3.11E-13	1.20E-13	2.20E-13	2.00E-12	5.62E-12	7.82E-13	0	0	0	0	0	0	0	0	2.09E-10	2.09E-10	2.09E-10	2.09E-10	2.09E-10	2.09E-10	2.09E-10	2.09E-10
CLPNS161pp	4.57E-11	2.41E-11	2.41E-11	1.18E-11	2.77E-11	2.36E-11	1.07E-11	1.77E-11	7.21E-14	2.62E-13	2.62E-13	1.57E-13	2.04E-13	1.45E-12	5.49E-12	7.30E-13	0	0	0	0	0	0	0	0	2.12E-10	2.12E-10	2.12E-10	2.12E-10	2.12E-10	2.12E-10	2.12E-10	2.12E-10
CLPNS180pp	4.66E-11	2.46E-11	2.46E-11	9.09E-12	2.91E-11	1.09E-11	7.50E-12	1.91E-11	8.45E-14	2.99E-13	2.99E-13	1.17E-13	2.08E-13	2.03E-12	5.90E-12	7.49E-13	0	0	0	0	0	0	0	0	2.06E-10	2.06E-10	2.06E-10	2.06E-10	2.06E-10	2.06E-10	2.06E-10	2.06E-10
CLPNS181pp	4.64E-11	2.46E-11	2.46E-11	1.27E-11	2.96E-11	1.18E-11	1.34E-11	1.64E-11	8.68E-14	2.88E-13	2.88E-13	1.16E-13	2.00E-13	2.14E-12	5.70E-12	7.00E-13	0	0	0	0	0	0	0	0	2.04E-10	2.04E-10	2.04E-10	2.04E-10	2.04E-10	2.04E-10	2.04E-10	2.04E-10
CLt3_2pp	0.572657351	1.384848827	1.384848827	1.327138894	1.683882681	1.06610172	0.896046898	1.744484163	5.89E-17	1.03E-16	1.03E-16	6.57E-17	5.63E-17	2.93E-16	1.42E-15	2.44E-16	0	0	0	0	0	0	0	0	0.115520162	0.115520162	0.115520162	0.115520162	0.115520162	0.115520162	0.115520162	0.115520162
CLtex	1.145314702	2.769697654	2.769697654	2.654277788	3.367765363	2.13220344	1.792093797	3.488968326	1.25E-16	1.80E-16	1.80E-16	1.67E-16	1.18E-16	5.76E-16	2.86E-15	4.86E-16	0	0	0	0	0	0	0	0	0.231040324	0.231040324	0.231040324	0.231040324	0.231040324	0.231040324	0.231040324	0.231040324
CMPN	2.64E-11	1.28E-11	1.28E-11	6.89E-12	1.54E-11	6.53E-12	7.03E-12	1.01E-11	7.24E-14	3.24E-13	3.24E-13	5.97E-13	5.31E-13	1.42E-12	6.78E-12	9.13E-13	0	0	0	0	0	0	0	0	8.00E-11	8.00E-11	8.00E-11	8.00E-11	8.00E-11	8.00E-11	8.00E-11	8.00E-11
CMPtex	0	0	0	0	0	0	2.91E-11	-5.82E-11	1.39E-17	-6.94E-18	-6.94E-18	-2.78E-17	6.94E-18	0	5.55E-17	5.55E-17	0	0	0	0	0	0	0	0	1.13E-10	1.13E-10	1.13E-10	1.13E-10	1.13E-10	1.13E-10	1.13E-10	1.13E-10
CMtex	2.33E-10	1.16E-10	1.16E-10	5.82E-11	1.16E-10	5.82E-11	8.73E-11	5.82E-11	1.27E-12	9.84E-12	9.84E-12	6.62E-11	3.52E-08	2.34E-10	4.14E-10	9.47E-12	0	0	0	0	0	0	0	0	1.01E-07	1.01E-07	1.01E-07	1.01E-07	1.01E-07	1.01E-07	1.01E-07	1.01E-07
CMtpp	2.34E-10	1.05E-10	1.05E-10	5.44E-11	1.20E-10	5.98E-11	5.93E-11	8.47E-11	1.27E-12	9.84E-12	9.84E-12	6.62E-11	3.52E-08	2.34E-10	4.14E-10	9.47E-12	0	0	0	0	0	0	0	0	1.01E-07	1.01E-07	1.01E-07	1.01E-07	1.01E-07	1.01E-07	1.01E-07	1.01E-07
CO2tex	-3939.618147	-11758.59126	-11758.59126	-9670.303106	-14304.67886	-7346.491336	-6547.275757	-13493.73044	-0.004677256	-0.003663189	-0.003663189	-0.004860915	-0.003851182	-0.00408704	-0.00543328	-0.004367416	0	0	0	0	0	0	0	0	-1000	-1000	-1000	-1000	-1000	-1000	-1000	-1000
CO2tpp	-3939.618147	-11599.12781	-11599.12781	-9360.344366	-14304.67886	-7346.491336	-6367.755577	-13493.73044	-0.004677256	-0.003663189	-0.003663189	-0.004860915	-0.003851182	-0.00408704	-0.00543328	-0.004367416	0	0	0	0	0	0	0	0	-1000	-1000	-1000	-1000	-1000	-1000	-1000	-1000
COBALT2abcpp	3.64E-11	1.90E-11	1.90E-11	9.14E-12	2.15E-11	9.34E-12	9.59E-12	1.43E-11	7.76E-14	2.56E-13	2.56E-13	1.51E-13	1.78E-13	8.59E-13	3.92E-12	4.79E-13	0	0	0	0	0	0	0	0	1.10E-10	1.10E-10	1.10E-10	1.10E-10	1.10E-10	1.10E-10	1.10E-10	1.10E-10
COBALT2t3pp	2.21E-10	1.08E-10	1.08E-10	6.89E-11	1.16E-10	5.94E-11	6.98E-11	8.51E-11	5.30E-12	3.81E-11	3.81E-11	7.81E-11	2.85E-11	6.40E-11	9.68E-09	9.73E-12	0	0	0	0	0	0	0	0	2.62E-08	2.62E-08	2.62E-08	2.62E-08	2.62E-08	2.62E-08	2.62E-08	2.62E-08
COBALT2tex	0.005501031	0.013303063	0.013303063	0.012748693	0.016175626	0.010241131	0.008607559	0.016757773	-6.94E-18	0	0	0	1.39E-17	1.39E-17	1.39E-17	6.94E-18	0	0	0	0	0	0	0	0	0.001109704	0.001109704	0.001109704	0.001109704	0.001109704	0.001109704	0.001109704	0.001109704
COBALT2tpp	0.005501031	0.013303063	0.013303063	0.012748693	0.016175626	0.010241131	0.008607559	0.016757773	5.38E-12	3.83E-11	3.83E-11	7.83E-11	2.87E-11	6.48E-11	9.69E-09	1.02E-11	0	0	0	0	0	0	0	0	0.00110973	0.00110973	0.00110973	0.00110973	0.00110973	0.00110973	0.00110973	0.00110973
COLIPAKpp	2.16E-12	1.17E-12	1.17E-12	6.09E-13	1.43E-12	5.46E-13	6.21E-13	8.95E-13	1.50E-14	4.08E-14	4.08E-14	3.16E-14	3.28E-14	1.60E-13	9.56E-13	1.07E-13	0	0	0	0	0	0	0	0	4.47E-11	4.47E-11	4.47E-11	4.47E-11	4.47E-11	4.47E-11	4.47E-11	4.47E-11
COLIPAPabctex	2.16E-12	1.17E-12	1.17E-12	6.09E-13	1.43E-12	5.46E-13	6.21E-13	8.95E-13	1.50E-14	4.08E-14	4.08E-14	3.16E-14	3.28E-14	1.60E-13	9.56E-13	1.07E-13	0	0	0	0	0	0	0	0	4.47E-11	4.47E-11	4.47E-11	4.47E-11	4.47E-11	4.47E-11	4.47E-11	4.47E-11
COLIPAabcpp	1.50E-11	8.13E-12	8.13E-12	4.04E-12	9.78E-12	3.76E-12	4.30E-12	6.11E-12	7.92E-14	2.26E-13	2.26E-13	1.61E-13	1.75E-13	8.28E-13	4.77E-12	5.78E-13	0	0	0	0	0	0	0	0	7.81E-11	7.81E-11	7.81E-11	7.81E-11	7.81E-11	7.81E-11	7.81E-11	7.81E-11
COLIPAabctex	1.51E-12	8.18E-13	8.18E-13	4.27E-13	1.00E-12	3.81E-13	4.34E-13	6.26E-13	1.15E-14	3.05E-14	3.05E-14	2.49E-14	2.49E-14	1.22E-13	8.01E-13	8.34E-14	0	0	0	0	0	0	0	0	3.07E-11	3.07E-11	3.07E-11	3.07E-11	3.07E-11	3.07E-11	3.07E-11	3.07E-11
CPGNR1	2.46E-11	1.31E-11	1.31E-11	6.42E-12	1.55E-11	6.23E-12	6.78E-12	1.01E-11	1.05E-13	2.84E-13	2.84E-13	1.16E-13	2.24E-13	1.13E-12	8.40E-12	6.69E-13	0	0	0	0	0	0	0	0	1.58E-10	1.58E-10	1.58E-10	1.58E-10	1.58E-10	1.58E-10	1.58E-10	1.58E-10
CPGNR2	3.15E-11	1.65E-11	1.65E-11	8.13E-12	1.93E-11	7.96E-12	8.55E-12	1.27E-11	5.64E-14	1.77E-13	1.77E-13	1.15E-13	1.25E-13	6.05E-13	3.32E-12	3.62E-13	0	0	0	0	0	0	0	0	2.13E-10	2.13E-10	2.13E-10	2.13E-10	2.13E-10	2.13E-10	2.13E-10	2.13E-10
CPGNR3	3.15E-11	1.65E-11	1.65E-11	8.15E-12	1.94E-11	7.97E-12	8.58E-12	1.27E-11	5.62E-14	1.77E-13	1.77E-13	1.14E-13	1.24E-13	6.02E-13	3.29E-12	3.59E-13	0	0	0	0	0	0	0	0	2.23E-10	2.23E-10	2.23E-10	2.23E-10	2.23E-10	2.23E-10	2.23E-10	2.23E-10
CPGNUtex	1.75E-10	9.20E-11	9.20E-11	4.54E-11	1.08E-10	4.43E-11	4.78E-11	7.10E-11	4.35E-13	1.28E-12	1.28E-12	6.91E-13	9.45E-13	4.67E-12	3.00E-11	2.78E-12	0	0	0	0	0	0	0	0	8.67E-10	8.67E-10	8.67E-10	8.67E-10	8.67E-10	8.67E-10	8.67E-10	8.67E-10
CPGNUtpp	1.75E-10	9.20E-11	9.20E-11	4.54E-11	1.08E-10	4.43E-11	4.78E-11	7.10E-11	4.35E-13	1.28E-12	1.28E-12	6.91E-13	9.45E-13	4.67E-12	3.00E-11	2.78E-12	0	0	0	0	0	0	0	0	8.67E-10	8.67E-10	8.67E-10	8.67E-10	8.67E-10	8.67E-10	8.67E-10	8.67E-10
CPGNabcpp	1.75E-10	9.20E-11	9.20E-11	4.54E-11	1.08E-10	4.43E-11	4.78E-11	7.10E-11	4.35E-13	1.28E-12	1.28E-12	6.91E-13	9.45E-13	4.67E-12	3.00E-11	2.78E-12	0	0	0	0	0	0	0	0	8.67E-10	8.67E-10	8.67E-10	8.67E-10	8.67E-10	8.67E-10	8.67E-10	8.67E-10
CPGNexs	1.75E-10	9.20E-11	9.20E-11	4.54E-11	1.08E-10	4.43E-11	4.78E-11	7.10E-11	4.35E-13	1.28E-12	1.28E-12	6.91E-13	9.45E-13	4.67E-12	3.00E-11	2.78E-12	0	0	0	0	0	0	0	0	8.70E-10	8.70E-10	8.70E-10	8.70E-10	8.70E-10	8.70E-10	8.70E-10	8.70E-10
CPGNtonex	1.75E-10	9.20E-11	9.20E-11	4.54E-11	1.08E-10	4.43E-11	4.78E-11	7.10E-11	4.35E-13	1.28E-12	1.28E-12	6.91E-13	9.45E-13	4.67E-12	3.00E-11	2.78E-12	0	0	0	0	0	0	0	0	8.67E-10	8.67E-10	8.67E-10	8.67E-10	8.67E-10	8.67E-10	8.67E-10	8.67E-10
CPH4S	0	0	0	0	0	0	0	0	0	0	0	0	0	0	0	0	0	0	0	0	0	0	0	0	0	0	0	0	0	0	0	0
CPMPS	0.053690065	0.129837892	0.129837892	0.124427239	0.157874111	0.099953437	0.084009776	0.163555864	2.73E-17	2.16E-16	2.16E-16	5.66E-17	4.72E-17	2.02E-17	2.36E-16	8.83E-17	0	0	0	0	0	0	0	0	0.010830709	0.010830709	0.010830709	0.010830709	0.010830709	0.010830709	0.010830709	0.010830709
CPPPGO	0.049069199	0.118663319	0.118663319	0.113718337	0.144286585	0.091350887	0.076779427	0.149479335	5.25E-15	1.91E-14	1.91E-14	1.04E-14	1.19E-14	4.64E-14	1.68E-13	3.37E-14	0	0	0	0	0	0	0	0	0.009898558	0.009898558	0.009898558	0.009898558	0.009898558	0.009898558	0.009898558	0.009898558
CPPPGO2	6.30E-12	3.30E-12	3.30E-12	1.58E-12	3.79E-12	1.59E-12	1.69E-12	2.44E-12	1.49E-14	4.99E-14	4.99E-14	3.35E-14	4.07E-14	1.67E-13	8.87E-13	1.23E-13	0	0	0	0	0	0	0	0	1.99E-11	1.99E-11	1.99E-11	1.99E-11	1.99E-11	1.99E-11	1.99E-11	1.99E-11
CRNBTCT	0	0	0	0	0	0	0	0	-6.43E-18	4.00E-17	4.00E-17	-1.61E-17	1.08E-19	-9.55E-19	1.69E-20	-6.48E-18	0	0	0	0	0	0	0	0	0	0	0	0	0	0	0	0
CRNCAL2	7.38E-14	6.99E-14	6.99E-14	7.39E-14	3.08E-13	2.18E-14	1.02E-13	1.25E-13	6.82E-18	1.15E-16	1.15E-16	3.49E-17	1.43E-17	1.15E-18	1.13E-16	-1.87E-18	0	0	0	0	0	0	0	0	6.54E-11	6.54E-11	6.54E-11	6.54E-11	6.54E-11	6.54E-11	6.54E-11	6.54E-11
CRNCAR	-8.53E-13	-7.39E-13	-7.39E-13	1.07E-12	-2.56E-13	1.99E-12	3.64E-12	0	4.13E-18	-6.87E-17	-6.87E-17	-6.37E-18	-1.20E-17	6.57E-19	8.30E-17	9.11E-18	0	0	0	0	0	0	0	0	6.53E-11	6.53E-11	6.53E-11	6.53E-11	6.53E-11	6.53E-11	6.53E-11	6.53E-11
CRNCBCT	-1.31E-11	2.30E-12	2.30E-12	-9.92E-12	2.56E-12	-4.97E-12	2.59E-11	-3.80E-11	4.86E-18	2.25E-16	2.25E-16	6.87E-17	-2.56E-17	7.25E-19	1.22E-16	-7.93E-17	0	0	0	0	0	0	0	0	6.63E-11	6.63E-11	6.63E-11	6.63E-11	6.63E-11	6.63E-11	6.63E-11	6.63E-11
CRNCDH	-1.11E-11	2.44E-12	2.44E-12	-9.82E-12	2.26E-12	-6.28E-12	2.95E-11	-3.78E-11	-2.59E-18	1.15E-16	1.15E-16	8.39E-17	-3.94E-17	-3.87E-18	5.11E-17	-6.55E-17	0	0	0	0	0	0	0	0	6.41E-11	6.41E-11	6.41E-11	6.41E-11	6.41E-11	6.41E-11	6.41E-11	6.41E-11
CRNDCAL2	7.49E-14	6.37E-14	6.37E-14	7.34E-14	2.85E-13	2.20E-14	9.65E-14	1.23E-13	-1.42E-17	1.87E-16	1.87E-16	3.60E-17	1.11E-17	1.81E-18	-2.02E-17	-1.86E-17	0	0	0	0	0	0	0	0	6.54E-11	6.54E-11	6.54E-11	6.54E-11	6.54E-11	6.54E-11	6.54E-11	6.54E-11
CRNDabcpp	4.38E-11	2.31E-11	2.31E-11	1.14E-11	2.70E-11	1.11E-11	1.20E-11	1.75E-11	8.00E-14	2.79E-13	2.79E-13	1.49E-13	1.75E-13	7.51E-13	3.35E-12	4.95E-13	0	0	0	0	0	0	0	0	1.12E-10	1.12E-10	1.12E-10	1.12E-10	1.12E-10	1.12E-10	1.12E-10	1.12E-10
CRNDt2rpp	0.014370604	0.015641825	0.015641825	0.015673624	0.022376119	0.010725249	0.009384734	0.021552986	4.12E-06	7.42E-06	7.42E-06	6.29E-06	8.65E-06	7.54E-06	6.95E-06	6.40E-06	0	0	0	0	0	0	0	0	0.053964047	0.053964047	0.053964047	0.053964047	0.053964047	0.053964047	0.053964047	0.053964047
CRNDtex	0	0	0	0	0	0	2.91E-11	-5.82E-11	0	-3.47E-17	-3.47E-17	-4.86E-17	0	-6.94E-18	1.46E-16	-1.39E-17	0	0	0	0	0	0	0	0	6.56E-11	6.56E-11	6.56E-11	6.56E-11	6.56E-11	6.56E-11	6.56E-11	6.56E-11
CRNabcpp	4.39E-11	2.32E-11	2.32E-11	1.14E-11	2.70E-11	1.11E-11	1.20E-11	1.75E-11	8.31E-14	2.84E-13	2.84E-13	1.67E-13	1.96E-13	8.80E-13	3.92E-12	5.30E-13	0	0	0	0	0	0	0	0	1.12E-10	1.12E-10	1.12E-10	1.12E-10	1.12E-10	1.12E-10	1.12E-10	1.12E-10
CRNt2rpp	-0.014370604	-0.015641825	-0.015641825	-0.015673624	-0.022376119	-0.010725249	-0.009384734	-0.021552986	-4.12E-06	-7.42E-06	-7.42E-06	-6.29E-06	-8.65E-06	-7.54E-06	-6.95E-06	-6.40E-06	0	0	0	0	0	0	0	0	-0.053964047	-0.053964047	-0.053964047	-0.053964047	-0.053964047	-0.053964047	-0.053964047	-0.053964047
CRNt7pp	0	0	0	0	0	0	0	0	1.38E-17	1.45E-16	1.45E-16	3.41E-17	1.44E-17	-9.20E-19	7.58E-17	6.41E-17	0	0	0	0	0	0	0	0	0	0	0	0	0	0	0	0
CRNt8pp	0.014370604	0.015641825	0.015641825	0.015673624	0.022376119	0.010725249	0.009384734	0.021552986	4.12E-06	7.42E-06	7.42E-06	6.29E-06	8.65E-06	7.54E-06	6.95E-06	6.40E-06	0	0	0	0	0	0	0	0	0.053964047	0.053964047	0.053964047	0.053964047	0.053964047	0.053964047	0.053964047	0.053964047
CRNtex	0	0	0	0	0	0	2.91E-11	-5.82E-11	-4.16E-17	-9.02E-17	-9.02E-17	-1.39E-17	-2.78E-17	-6.94E-18	-2.08E-17	-5.55E-17	0	0	0	0	0	0	0	0	6.56E-11	6.56E-11	6.56E-11	6.56E-11	6.56E-11	6.56E-11	6.56E-11	6.56E-11
CS	362.7035513	572.1338635	572.1338635	548.2916893	732.8495655	744.8888955	370.1911457	720.7129362	0.004149997	0.002904209	0.002904209	0.001296971	0.001333027	0.003011511	0.003471794	0.003129419	0	0	0	0	0	0	0	0	203.1146379	203.1146379	203.1146379	203.1146379	203.1146379	203.1146379	203.1146379	203.1146379
CSND	4.58E-11	2.23E-11	2.23E-11	1.14E-11	2.67E-11	1.22E-11	1.26E-11	1.81E-11	1.25E-13	5.35E-13	5.35E-13	8.09E-13	7.66E-13	2.30E-12	1.09E-11	1.51E-12	0	0	0	0	0	0	0	0	1.34E-10	1.34E-10	1.34E-10	1.34E-10	1.34E-10	1.34E-10	1.34E-10	1.34E-10
CSNt2pp	1.14E-13	8.14E-14	8.14E-14	1.02E-13	4.08E-13	3.26E-14	1.88E-13	1.78E-13	1.39E-17	1.33E-16	1.33E-16	1.97E-17	1.51E-17	-1.24E-18	7.74E-19	3.97E-18	0	0	0	0	0	0	0	0	1.06E-10	1.06E-10	1.06E-10	1.06E-10	1.06E-10	1.06E-10	1.06E-10	1.06E-10
CSNtex	0	0	0	0	0	0	2.91E-11	-5.82E-11	0	-5.55E-17	-5.55E-17	6.94E-18	0	6.94E-18	3.47E-17	2.78E-17	0	0	0	0	0	0	0	0	1.06E-10	1.06E-10	1.06E-10	1.06E-10	1.06E-10	1.06E-10	1.06E-10	1.06E-10
CTBTCAL2	7.38E-14	6.99E-14	6.99E-14	7.39E-14	3.08E-13	2.18E-14	1.02E-13	1.25E-13	2.80E-17	-1.53E-17	-1.53E-17	3.16E-17	1.49E-17	9.67E-19	1.72E-16	-1.07E-17	0	0	0	0	0	0	0	0	6.53E-11	6.53E-11	6.53E-11	6.53E-11	6.53E-11	6.53E-11	6.53E-11	6.53E-11
CTBTabcpp	4.38E-11	2.32E-11	2.32E-11	1.14E-11	2.70E-11	1.11E-11	1.20E-11	1.75E-11	8.23E-14	2.82E-13	2.82E-13	1.62E-13	1.92E-13	8.63E-13	3.76E-12	5.24E-13	0	0	0	0	0	0	0	0	1.12E-10	1.12E-10	1.12E-10	1.12E-10	1.12E-10	1.12E-10	1.12E-10	1.12E-10
CTBTt2rpp	-3.87E-11	-2.27E-11	-2.27E-11	-1.09E-11	-2.73E-11	-1.23E-11	-1.25E-11	-1.77E-11	-8.23E-14	-2.82E-13	-2.82E-13	-1.62E-13	-1.92E-13	-8.63E-13	-3.76E-12	-5.24E-13	0	0	0	0	0	0	0	0	1.65E-11	1.65E-11	1.65E-11	1.65E-11	1.65E-11	1.65E-11	1.65E-11	1.65E-11
CTECOAI6	-4.37E-11	-1.82E-11	-1.82E-11	-9.09E-12	-2.00E-11	-1.82E-12	-1.46E-11	-1.82E-11	4.19E-12	7.41E-12	7.41E-12	2.53E-11	5.97E-12	3.23E-11	6.43E-10	1.37E-11	0	0	0	0	0	0	0	0	-1.86E-10	-1.86E-10	-1.86E-10	-1.86E-10	-1.86E-10	-1.86E-10	-1.86E-10	-1.86E-10
CTECOAI7	-33.10036502	-80.04612462	-80.04612462	-76.71041288	-97.33068358	-61.62211318	-51.79271578	-100.8335307	8.51E-05	3.20E-05	3.20E-05	1.25E-04	1.22E-04	8.66E-11	1.30E-04	1.22E-05	0	0	0	0	0	0	0	0	-6.67722071	-6.67722071	-6.67722071	-6.67722071	-6.67722071	-6.67722071	-6.67722071	-6.67722071
CTECOAI8	1.09E-10	5.46E-11	5.46E-11	2.91E-11	6.05E-11	3.64E-11	3.82E-11	3.46E-11	1.97E-12	6.65E-12	6.65E-12	1.94E-11	5.69E-12	2.32E-11	1.36E-10	1.24E-11	0	0	0	0	0	0	0	0	3.54E-10	3.54E-10	3.54E-10	3.54E-10	3.54E-10	3.54E-10	3.54E-10	3.54E-10
CTPS2	35.32212151	85.41896558	85.41896558	81.85935482	103.8636955	65.7583011	55.26913674	107.6016601	5.31E-13	2.17E-12	2.17E-12	1.76E-12	2.21E-12	9.79E-12	4.46E-11	5.09E-12	0	0	0	0	0	0	0	0	7.125407866	7.125407866	7.125407866	7.125407866	7.125407866	7.125407866	7.125407866	7.125407866
CU1Opp	4.69E-14	3.87E-14	3.87E-14	4.68E-14	1.75E-13	1.18E-14	4.75E-14	8.07E-14	-5.04E-18	3.84E-17	3.84E-17	3.57E-17	6.62E-18	-2.39E-17	-1.69E-16	-3.15E-17	0	0	0	0	0	0	0	0	4.07E-11	4.07E-11	4.07E-11	4.07E-11	4.07E-11	4.07E-11	4.07E-11	4.07E-11
CU1abcpp	0	0	0	0	0	0	0	0	4.54E-18	-1.48E-16	-1.48E-16	-9.30E-18	-1.28E-17	-1.37E-19	2.38E-17	-1.83E-18	0	0	0	0	0	0	0	0	0	0	0	0	0	0	0	0
CU2abcpp	3.71E-11	1.87E-11	1.87E-11	9.47E-12	2.21E-11	9.38E-12	1.00E-11	1.44E-11	1.39E-13	4.72E-13	4.72E-13	2.55E-13	2.91E-13	1.26E-12	6.22E-12	8.06E-13	0	0	0	0	0	0	0	0	1.12E-10	1.12E-10	1.12E-10	1.12E-10	1.12E-10	1.12E-10	1.12E-10	1.12E-10
CU2tex	0.156009246	0.377274858	0.377274858	0.361552921	0.458740757	0.29043847	0.244110375	0.475250441	-3.47E-17	-5.20E-16	-5.20E-16	-6.94E-17	-4.16E-17	1.60E-16	9.99E-16	1.80E-16	0	0	0	0	0	0	0	0	0.031471199	0.031471199	0.031471199	0.031471199	0.031471199	0.031471199	0.031471199	0.031471199
CU2tpp	0.156009246	0.377274858	0.377274858	0.361552921	0.458740757	0.290438471	0.244110375	0.475250441	1.39E-13	4.72E-13	4.72E-13	2.55E-13	2.91E-13	1.26E-12	6.22E-12	8.06E-13	0	0	0	0	0	0	0	0	0.031471199	0.031471199	0.031471199	0.031471199	0.031471199	0.031471199	0.031471199	0.031471199
CUt3	0	0	0	0	0	0	0	0	1.44E-17	1.55E-16	1.55E-16	2.56E-17	1.62E-17	1.14E-19	-3.30E-17	-9.24E-18	0	0	0	0	0	0	0	0	0	0	0	0	0	0	0	0
CUtex	0	0	0	0	0	0	2.91E-11	-5.82E-11	-4.86E-17	-3.05E-16	-3.05E-16	-1.25E-16	-2.08E-17	-9.71E-17	-7.91E-16	-1.18E-16	0	0	0	0	0	0	0	0	-3.02E-11	-3.02E-11	-3.02E-11	-3.02E-11	-3.02E-11	-3.02E-11	-3.02E-11	-3.02E-11
CYANST	0	0	0	0	0	0	0	0	0	0	0	0	0	0	0	0	0	0	0	0	0	0	0	0	0	0	0	0	0	0	0	0
CYANSTpp	9.05E-14	7.22E-14	7.22E-14	8.77E-14	3.56E-13	2.35E-14	9.41E-14	1.53E-13	-9.66E-18	1.01E-16	1.01E-16	2.79E-17	-9.75E-18	1.19E-17	1.27E-16	2.69E-17	0	0	0	0	0	0	0	0	7.59E-11	7.59E-11	7.59E-11	7.59E-11	7.59E-11	7.59E-11	7.59E-11	7.59E-11
CYANtex	0	0	0	0	0	0	2.91E-11	-5.82E-11	-2.78E-17	-6.94E-18	-6.94E-18	2.08E-17	6.94E-18	1.39E-17	1.32E-16	2.08E-17	0	0	0	0	0	0	0	0	7.62E-11	7.62E-11	7.62E-11	7.62E-11	7.62E-11	7.62E-11	7.62E-11	7.62E-11
CYNTAH	9.82E-14	8.06E-14	8.06E-14	1.02E-13	3.91E-13	3.01E-14	1.47E-13	1.71E-13	1.79E-17	2.03E-16	2.03E-16	3.79E-17	1.92E-17	1.85E-17	2.14E-16	3.43E-17	0	0	0	0	0	0	0	0	9.04E-11	9.04E-11	9.04E-11	9.04E-11	9.04E-11	9.04E-11	9.04E-11	9.04E-11
CYNTt2pp	9.82E-14	8.06E-14	8.06E-14	1.02E-13	3.91E-13	3.01E-14	1.47E-13	1.71E-13	1.78E-17	2.08E-16	2.08E-16	3.77E-17	1.92E-17	1.86E-17	1.94E-16	3.21E-17	0	0	0	0	0	0	0	0	9.04E-11	9.04E-11	9.04E-11	9.04E-11	9.04E-11	9.04E-11	9.04E-11	9.04E-11
CYNTtex	0	0	0	0	0	0	2.91E-11	-5.82E-11	1.39E-17	1.39E-17	1.39E-17	1.39E-17	1.39E-17	2.78E-17	1.04E-16	3.47E-17	0	0	0	0	0	0	0	0	9.04E-11	9.04E-11	9.04E-11	9.04E-11	9.04E-11	9.04E-11	9.04E-11	9.04E-11
CYSDDS	1.00E-13	7.97E-14	7.97E-14	7.88E-14	3.94E-13	3.00E-14	1.47E-13	1.72E-13	1.82E-17	2.05E-16	2.05E-16	3.74E-17	1.92E-17	2.37E-17	2.02E-16	2.18E-17	0	0	0	0	0	0	0	0	1.03E-10	1.03E-10	1.03E-10	1.03E-10	1.03E-10	1.03E-10	1.03E-10	1.03E-10
CYSDS	1.96E-11	9.60E-12	9.60E-12	4.93E-12	1.18E-11	5.00E-12	5.16E-12	7.26E-12	4.09E-05	8.88E-04	8.88E-04	0.001897257	0.001500006	5.66E-04	4.85E-04	0.001425303	0	0	0	0	0	0	0	0	5.62E-11	5.62E-11	5.62E-11	5.62E-11	5.62E-11	5.62E-11	5.62E-11	5.62E-11
CYSDabcpp	1.00E-13	7.97E-14	7.97E-14	7.88E-14	3.94E-13	3.00E-14	1.47E-13	1.72E-13	1.83E-17	1.88E-16	1.88E-16	4.77E-17	1.92E-17	2.38E-17	2.19E-16	2.54E-17	0	0	0	0	0	0	0	0	1.03E-10	1.03E-10	1.03E-10	1.03E-10	1.03E-10	1.03E-10	1.03E-10	1.03E-10
CYSDtex	0	0	0	0	0	0	2.91E-11	-5.82E-11	1.39E-17	0	0	0	0	2.78E-17	1.04E-16	1.39E-17	0	0	0	0	0	0	0	0	1.03E-10	1.03E-10	1.03E-10	1.03E-10	1.03E-10	1.03E-10	1.03E-10	1.03E-10
CYSS	54.5420645	131.8982703	131.8982703	126.4017567	160.3793921	101.5395833	85.3429152	166.1513078	4.09E-05	8.88E-04	8.88E-04	0.001897257	0.001500006	5.66E-04	4.85E-04	0.001425303	0	0	0	0	0	0	0	0	11.00257965	11.00257965	11.00257965	11.00257965	11.00257965	11.00257965	11.00257965	11.00257965
CYSSADS	0	0	0	0	0	0	0	0	0	0	0	0	0	0	0	0	0	0	0	0	0	0	0	0	0	0	0	0	0	0	0	0
CYSTL	33.86676869	81.89950731	81.89950731	78.48656072	99.58427181	63.04890753	52.99192091	103.1682236	7.74E-14	3.06E-13	3.06E-13	1.67E-13	2.35E-13	8.94E-13	4.60E-12	6.51E-13	0	0	0	0	0	0	0	0	6.831824639	6.831824639	6.831824639	6.831824639	6.831824639	6.831824639	6.831824639	6.831824639
CYSTRS	0	0	0	0	0	0	0	0	0	0	0	0	0	0	0	0	0	0	0	0	0	0	0	0	0	0	0	0	0	0	0	0
CYSabc2pp	2.33E-11	1.19E-11	1.19E-11	5.81E-12	1.39E-11	5.35E-12	6.42E-12	8.72E-12	4.38E-14	1.51E-13	1.51E-13	8.02E-14	9.09E-14	3.71E-13	1.85E-12	2.54E-13	0	0	0	0	0	0	0	0	7.23E-11	7.23E-11	7.23E-11	7.23E-11	7.23E-11	7.23E-11	7.23E-11	7.23E-11
CYSabcpp	8.89E-11	4.58E-11	4.58E-11	2.29E-11	5.24E-11	3.32E-11	2.27E-11	4.02E-11	1.46E-13	4.95E-13	4.95E-13	2.64E-13	2.89E-13	1.34E-12	6.47E-12	7.97E-13	0	0	0	0	0	0	0	0	2.51E-10	2.51E-10	2.51E-10	2.51E-10	2.51E-10	2.51E-10	2.51E-10	2.51E-10
CYStex	0	0	0	0	0	0	2.91E-11	-5.82E-11	-3.55E-14	-1.51E-13	-1.51E-13	-8.86E-14	-1.28E-13	-4.08E-13	-1.82E-12	-3.30E-13	0	0	0	0	0	0	0	0	1.05E-10	1.05E-10	1.05E-10	1.05E-10	1.05E-10	1.05E-10	1.05E-10	1.05E-10
CYStpp	6.29E-11	3.20E-11	3.20E-11	1.49E-11	3.80E-11	1.22E-11	1.79E-11	2.16E-11	1.38E-13	4.95E-13	4.95E-13	2.73E-13	3.26E-13	1.38E-12	6.45E-12	8.73E-13	0	0	0	0	0	0	0	0	2.03E-10	2.03E-10	2.03E-10	2.03E-10	2.03E-10	2.03E-10	2.03E-10	2.03E-10
CYTBD2pp	113.10665	533.00505	533.00505	364.35465	532.0057	427.7222	112.14485	299.7672	1.50E-04	7.25E-04	7.25E-04	1.87E-12	5.17E-05	2.84E-04	1.06E-11	5.57E-04	0	0	0	0	0	0	0	0	339.9666163	339.9666163	339.9666163	339.9666163	339.9666163	339.9666163	339.9666163	339.9666163
CYTBDpp	5.73E-10	1.32E-10	1.32E-10	7.05E-11	1.49E-10	1.49E-10	8.92E-11	1.15E-10	0.002013133	0.001156593	0.001156593	3.30E-05	1.23E-04	0.002356168	0.001343366	9.21E-04	0	0	0	0	0	0	0	0	247.0597816	247.0597816	247.0597816	247.0597816	247.0597816	247.0597816	247.0597816	247.0597816
CYTBO3_4pp	6172.7721	16038.39194	16038.39194	14000.65014	21481.93747	11333.66936	9673.167088	18690.8715	0.007509606	0.006259523	0.006259523	0.007027172	0.006182101	0.007659076	0.008955756	0.009078696	0	0	0	0	0	0	0	0	628.3086035	628.3086035	628.3086035	628.3086035	628.3086035	628.3086035	628.3086035	628.3086035
CYTD	1.97E-11	9.40E-12	9.40E-12	4.51E-12	1.09E-11	5.86E-12	5.54E-12	8.09E-12	5.12E-14	2.01E-13	2.01E-13	1.90E-13	2.24E-13	8.23E-13	3.94E-12	4.39E-13	0	0	0	0	0	0	0	0	7.23E-11	7.23E-11	7.23E-11	7.23E-11	7.23E-11	7.23E-11	7.23E-11	7.23E-11
CYTDH	1.93E-11	9.41E-12	9.41E-12	4.45E-12	1.08E-11	5.60E-12	5.37E-12	7.87E-12	5.31E-14	2.11E-13	2.11E-13	2.12E-13	2.34E-13	8.76E-13	4.08E-12	5.94E-13	0	0	0	0	0	0	0	0	7.69E-11	7.69E-11	7.69E-11	7.69E-11	7.69E-11	7.69E-11	7.69E-11	7.69E-11
CYTDK2	5.43E-11	2.70E-11	2.70E-11	9.15E-12	2.82E-11	2.20E-11	1.66E-11	2.49E-11	1.07E-13	3.53E-13	3.53E-13	2.16E-13	2.62E-13	1.14E-12	5.53E-12	6.40E-13	0	0	0	0	0	0	0	0	3.35E-10	3.35E-10	3.35E-10	3.35E-10	3.35E-10	3.35E-10	3.35E-10	3.35E-10
CYTDt2pp	0.017571234	0.015346711	0.015346711	0.018921291	0.026261389	0.013484785	0.011317283	0.022136528	3.44E-04	5.59E-04	5.59E-04	7.13E-04	5.75E-04	6.27E-04	4.35E-04	6.11E-04	0	0	0	0	0	0	0	0	0.066061294	0.066061294	0.066061294	0.066061294	0.066061294	0.066061294	0.066061294	0.066061294
CYTDt2rpp	-0.017571234	-0.015346711	-0.015346711	-0.018921291	-0.026261389	-0.013484785	-0.011317283	-0.022136528	-3.44E-04	-5.59E-04	-5.59E-04	-7.13E-04	-5.75E-04	-6.27E-04	-4.35E-04	-6.11E-04	0	0	0	0	0	0	0	0	-0.066061294	-0.066061294	-0.066061294	-0.066061294	-0.066061294	-0.066061294	-0.066061294	-0.066061294
CYTDtex	0	0	0	0	0	0	2.91E-11	-5.82E-11	-9.31E-15	-3.34E-14	-3.34E-14	-2.31E-14	-3.27E-14	-1.04E-13	-4.52E-13	-8.72E-14	0	0	0	0	0	0	0	0	1.10E-10	1.10E-10	1.10E-10	1.10E-10	1.10E-10	1.10E-10	1.10E-10	1.10E-10
CYTK1	39.80656217	96.26362229	96.26362229	92.25208899	117.0500659	74.10687096	62.28601889	121.2625966	4.52E-12	1.41E-11	1.41E-11	1.28E-11	1.03E-11	6.88E-11	2.86E-10	3.07E-11	0	0	0	0	0	0	0	0	8.030038377	8.030038377	8.030038377	8.030038377	8.030038377	8.030038377	8.030038377	8.030038377
CYTK2	-5.46E-12	0	0	7.28E-12	-7.28E-12	0	-1.82E-12	0	-2.15E-13	-9.41E-13	-9.41E-13	-4.02E-13	-7.70E-13	-4.72E-12	-1.99E-11	-1.96E-12	0	0	0	0	0	0	0	0	8.72E-11	8.72E-11	8.72E-11	8.72E-11	8.72E-11	8.72E-11	8.72E-11	8.72E-11
D-LACt2pp	-290.2302718	-3159.417527	-3159.417527	-1005.6367	-1363.79115	-489.4969251	-1253.785953	-3356.005814	-0.001049095	-0.001255292	-0.001255292	-0.001031013	-7.90E-04	-0.001410614	-8.86E-04	-0.001307132	0	0	0	0	0	0	0	0	-236.5793296	-236.5793296	-236.5793296	-236.5793296	-236.5793296	-236.5793296	-236.5793296	-236.5793296
D-LACtex	-290.2302718	-3159.417527	-3159.417527	-1005.6367	-1363.79115	-489.4969251	-1253.785953	-3356.005814	-0.001049095	-0.001255292	-0.001255292	-0.001031013	-7.90E-04	-0.001410614	-8.86E-04	-0.001307132	0	0	0	0	0	0	0	0	-236.5793296	-236.5793296	-236.5793296	-236.5793296	-236.5793296	-236.5793296	-236.5793296	-236.5793296
DAAD	1.17E-10	5.00E-11	5.00E-11	2.90E-11	5.67E-11	3.05E-11	2.83E-11	3.69E-11	5.33E-14	1.63E-13	1.63E-13	1.09E-13	7.23E-14	4.14E-13	2.25E-12	3.19E-13	0	0	0	0	0	0	0	0	1.92E-08	1.92E-08	1.92E-08	1.92E-08	1.92E-08	1.92E-08	1.92E-08	1.92E-08
DADA	4.30E-11	2.05E-11	2.05E-11	9.81E-12	2.40E-11	9.36E-12	9.71E-12	1.51E-11	5.36E-14	1.95E-13	1.95E-13	1.06E-13	1.29E-13	6.78E-13	2.97E-12	2.89E-13	0	0	0	0	0	0	0	0	1.85E-10	1.85E-10	1.85E-10	1.85E-10	1.85E-10	1.85E-10	1.85E-10	1.85E-10
DADK	-2.00E-11	-1.82E-11	-1.82E-11	-1.09E-11	-1.82E-11	-3.64E-12	-7.28E-12	-1.46E-11	-3.28E-04	-4.61E-04	-4.61E-04	-2.25E-12	-2.89E-04	-3.73E-04	-1.37E-04	-2.36E-04	0	0	0	0	0	0	0	0	-1.00E-11	-1.00E-11	-1.00E-11	-1.00E-11	-1.00E-11	-1.00E-11	-1.00E-11	-1.00E-11
DADNt2pp	9.15E-14	7.16E-14	7.16E-14	8.69E-14	3.69E-13	2.61E-14	1.33E-13	1.56E-13	1.57E-17	1.61E-16	1.61E-16	3.22E-17	1.67E-17	1.11E-17	1.10E-16	-2.09E-18	0	0	0	0	0	0	0	0	1.75E-10	1.75E-10	1.75E-10	1.75E-10	1.75E-10	1.75E-10	1.75E-10	1.75E-10
DADNtex	-4.55E-13	0	0	0	-9.09E-13	0	0	-9.09E-13	-1.40E-17	-9.96E-17	-9.96E-17	-1.97E-17	-1.65E-17	-1.10E-17	-2.24E-16	-1.12E-17	0	0	0	0	0	0	0	0	1.21E-10	1.21E-10	1.21E-10	1.21E-10	1.21E-10	1.21E-10	1.21E-10	1.21E-10
DAGK120	1.07E-10	5.49E-11	5.49E-11	2.73E-11	6.37E-11	2.71E-11	2.87E-11	4.18E-11	1.91E-13	6.79E-13	6.79E-13	3.39E-13	4.25E-13	1.92E-12	9.01E-12	1.16E-12	0	0	0	0	0	0	0	0	3.23E-10	3.23E-10	3.23E-10	3.23E-10	3.23E-10	3.23E-10	3.23E-10	3.23E-10
DAGK140	1.06E-10	5.45E-11	5.45E-11	2.71E-11	6.32E-11	2.69E-11	2.86E-11	4.16E-11	1.90E-13	6.76E-13	6.76E-13	3.36E-13	4.22E-13	1.92E-12	9.08E-12	1.15E-12	0	0	0	0	0	0	0	0	3.16E-10	3.16E-10	3.16E-10	3.16E-10	3.16E-10	3.16E-10	3.16E-10	3.16E-10
DAGK141	1.06E-10	5.44E-11	5.44E-11	2.71E-11	6.32E-11	2.69E-11	2.86E-11	4.15E-11	1.86E-13	6.48E-13	6.48E-13	3.35E-13	4.13E-13	1.76E-12	8.55E-12	1.14E-12	0	0	0	0	0	0	0	0	3.16E-10	3.16E-10	3.16E-10	3.16E-10	3.16E-10	3.16E-10	3.16E-10	3.16E-10
DAGK160	1.09E-10	5.60E-11	5.60E-11	2.79E-11	6.50E-11	2.78E-11	2.92E-11	4.27E-11	1.88E-13	6.72E-13	6.72E-13	3.32E-13	4.19E-13	1.90E-12	9.07E-12	1.14E-12	0	0	0	0	0	0	0	0	3.40E-10	3.40E-10	3.40E-10	3.40E-10	3.40E-10	3.40E-10	3.40E-10	3.40E-10
DAGK161	1.09E-10	5.63E-11	5.63E-11	2.80E-11	6.55E-11	3.37E-11	2.89E-11	4.29E-11	1.94E-13	6.54E-13	6.54E-13	3.60E-13	4.20E-13	1.78E-12	1.05E-11	1.18E-12	0	0	0	0	0	0	0	0	3.24E-10	3.24E-10	3.24E-10	3.24E-10	3.24E-10	3.24E-10	3.24E-10	3.24E-10
DAGK180	1.05E-10	5.42E-11	5.42E-11	2.68E-11	6.29E-11	2.67E-11	2.83E-11	4.13E-11	1.86E-13	6.64E-13	6.64E-13	3.29E-13	4.15E-13	1.87E-12	8.82E-12	1.13E-12	0	0	0	0	0	0	0	0	3.12E-10	3.12E-10	3.12E-10	3.12E-10	3.12E-10	3.12E-10	3.12E-10	3.12E-10
DAGK181	1.06E-10	5.44E-11	5.44E-11	2.71E-11	6.32E-11	2.68E-11	2.89E-11	4.15E-11	1.95E-13	6.65E-13	6.65E-13	3.54E-13	4.25E-13	1.80E-12	9.44E-12	1.19E-12	0	0	0	0	0	0	0	0	3.12E-10	3.12E-10	3.12E-10	3.12E-10	3.12E-10	3.12E-10	3.12E-10	3.12E-10
DALAt2pp	3.057253115	7.393310125	7.393310125	7.085213368	8.989765985	5.691610874	4.783737024	9.31329989	4.56E-13	1.54E-12	1.54E-12	1.05E-12	1.34E-12	6.49E-12	3.00E-11	4.02E-12	0	0	0	0	0	0	0	0	0.616728964	0.616728964	0.616728964	0.616728964	0.616728964	0.616728964	0.616728964	0.616728964
DALAtex	-2.91E-11	0	0	0	-5.82E-11	0	0	-5.82E-11	-5.42E-14	-1.75E-13	-1.75E-13	-6.89E-14	-7.92E-14	-3.82E-13	-1.89E-12	-3.69E-13	0	0	0	0	0	0	0	0	-3.21E-10	-3.21E-10	-3.21E-10	-3.21E-10	-3.21E-10	-3.21E-10	-3.21E-10	-3.21E-10
DAMPtex	0	0	0	0	0	0	2.91E-11	-5.82E-11	1.39E-17	0	0	0	2.78E-17	2.08E-17	1.25E-16	2.08E-17	0	0	0	0	0	0	0	0	1.21E-10	1.21E-10	1.21E-10	1.21E-10	1.21E-10	1.21E-10	1.21E-10	1.21E-10
DAPAL	1.00E-13	7.35E-14	7.35E-14	8.79E-14	3.86E-13	3.24E-14	1.50E-13	1.70E-13	1.88E-17	2.03E-16	2.03E-16	3.74E-17	1.91E-17	2.15E-17	2.07E-16	3.42E-17	0	0	0	0	0	0	0	0	9.16E-11	9.16E-11	9.16E-11	9.16E-11	9.16E-11	9.16E-11	9.16E-11	9.16E-11
DAPDC	75.50957509	182.6036919	182.6036919	174.9941633	222.0337617	140.574268	118.151143	230.0245648	1.08E-13	4.04E-13	4.04E-13	1.64E-13	2.24E-13	1.08E-12	4.47E-12	6.67E-13	0	0	0	0	0	0	0	0	15.23228213	15.23228213	15.23228213	15.23228213	15.23228213	15.23228213	15.23228213	15.23228213
DAPE	81.62408132	197.3903122	197.3903122	189.16459	240.0132937	151.9574897	127.7186171	248.6511646	1.22E-13	4.47E-13	4.47E-13	1.88E-13	2.54E-13	1.22E-12	5.09E-12	7.78E-13	0	0	0	0	0	0	0	0	16.46574006	16.46574006	16.46574006	16.46574006	16.46574006	16.46574006	16.46574006	16.46574006
DAPabcpp	7.79E-14	6.28E-14	6.28E-14	7.84E-14	2.94E-13	2.15E-14	1.00E-13	1.30E-13	3.43E-17	8.81E-17	8.81E-17	4.19E-17	1.79E-17	1.14E-18	7.46E-17	1.36E-18	0	0	0	0	0	0	0	0	8.52E-11	8.52E-11	8.52E-11	8.52E-11	8.52E-11	8.52E-11	8.52E-11	8.52E-11
DAPtex	-2.91E-11	0	0	0	0	0	2.91E-11	-5.82E-11	-6.97E-14	-2.82E-13	-2.82E-13	-1.11E-13	-1.58E-13	-7.86E-13	-3.06E-12	-4.43E-13	0	0	0	0	0	0	0	0	-1.28E-11	-1.28E-11	-1.28E-11	-1.28E-11	-1.28E-11	-1.28E-11	-1.28E-11	-1.28E-11
DASYN120	1.79E-10	9.28E-11	9.28E-11	4.58E-11	1.08E-10	4.58E-11	5.55E-11	7.17E-11	4.97E-13	1.56E-12	1.56E-12	1.42E-12	1.26E-12	6.89E-12	3.21E-11	3.71E-12	0	0	0	0	0	0	0	0	4.71E-10	4.71E-10	4.71E-10	4.71E-10	4.71E-10	4.71E-10	4.71E-10	4.71E-10
DASYN140	1.83E-10	9.46E-11	9.46E-11	4.67E-11	1.10E-10	4.67E-11	5.74E-11	7.31E-11	5.47E-13	1.64E-12	1.64E-12	1.62E-12	1.30E-12	6.90E-12	3.34E-11	3.85E-12	0	0	0	0	0	0	0	0	4.90E-10	4.90E-10	4.90E-10	4.90E-10	4.90E-10	4.90E-10	4.90E-10	4.90E-10
DASYN141	1.83E-10	9.50E-11	9.50E-11	4.67E-11	1.10E-10	4.68E-11	5.73E-11	7.36E-11	5.88E-13	2.07E-12	2.07E-12	2.01E-12	1.54E-12	1.14E-11	3.98E-11	4.30E-12	0	0	0	0	0	0	0	0	4.91E-10	4.91E-10	4.91E-10	4.91E-10	4.91E-10	4.91E-10	4.91E-10	4.91E-10
DASYN160	14.04171227	33.95686572	33.95686572	32.54180264	41.28925627	26.14110093	21.97131096	42.7752209	6.12E-13	1.73E-12	1.73E-12	1.81E-12	1.35E-12	7.01E-12	3.59E-11	3.92E-12	0	0	0	0	0	0	0	0	2.832585439	2.832585439	2.832585439	2.832585439	2.832585439	2.832585439	2.832585439	2.832585439
DASYN161	16.55018251	40.02306231	40.02306231	38.35520644	48.66534179	30.81105659	25.89635789	50.41676536	6.08E-13	2.49E-12	2.49E-12	1.44E-12	1.66E-12	1.69E-11	4.38E-11	4.48E-12	0	0	0	0	0	0	0	0	3.338610355	3.338610355	3.338610355	3.338610355	3.338610355	3.338610355	3.338610355	3.338610355
DASYN180	1.86E-10	9.61E-11	9.61E-11	4.93E-11	1.11E-10	4.77E-11	6.06E-11	7.47E-11	7.22E-13	1.89E-12	1.89E-12	2.10E-12	1.45E-12	7.39E-12	3.96E-11	4.13E-12	0	0	0	0	0	0	0	0	5.07E-10	5.07E-10	5.07E-10	5.07E-10	5.07E-10	5.07E-10	5.07E-10	5.07E-10
DASYN181	1.87E-10	9.68E-11	9.68E-11	4.74E-11	1.12E-10	4.80E-11	5.67E-11	7.52E-11	5.64E-13	2.01E-12	2.01E-12	2.05E-12	1.59E-12	1.02E-11	3.68E-11	4.34E-12	0	0	0	0	0	0	0	0	5.13E-10	5.13E-10	5.13E-10	5.13E-10	5.13E-10	5.13E-10	5.13E-10	5.13E-10
DATPHs	4.37E-11	2.30E-11	2.30E-11	1.08E-11	2.63E-11	1.04E-11	1.13E-11	1.69E-11	8.96E-14	3.19E-13	3.19E-13	1.96E-13	2.57E-13	1.33E-12	6.40E-12	7.70E-13	0	0	0	0	0	0	0	0	1.53E-10	1.53E-10	1.53E-10	1.53E-10	1.53E-10	1.53E-10	1.53E-10	1.53E-10
DB4PS	0.196276794	0.474653277	0.474653277	0.45487335	0.577146341	0.365403548	0.307117707	0.597917339	6.82E-17	6.05E-16	6.05E-16	1.23E-16	1.54E-16	2.77E-16	3.40E-15	2.56E-16	0	0	0	0	0	0	0	0	0.03959423	0.03959423	0.03959423	0.03959423	0.03959423	0.03959423	0.03959423	0.03959423
DBTS	4.40E-04	0.001064245	0.001064245	0.001019895	0.00129405	8.19E-04	6.89E-04	0.001340622	3.71E-17	2.99E-16	2.99E-16	8.59E-17	2.91E-17	5.95E-17	5.73E-16	1.83E-16	0	0	0	0	0	0	0	0	8.88E-05	8.88E-05	8.88E-05	8.88E-05	8.88E-05	8.88E-05	8.88E-05	8.88E-05
DC6PH	9.73E-14	7.37E-14	7.37E-14	8.93E-14	3.88E-13	3.00E-14	1.48E-13	1.71E-13	1.87E-17	2.01E-16	2.01E-16	3.80E-17	1.90E-17	1.99E-17	2.16E-16	2.81E-17	0	0	0	0	0	0	0	0	1.05E-10	1.05E-10	1.05E-10	1.05E-10	1.05E-10	1.05E-10	1.05E-10	1.05E-10
DCAtex	0	0	0	0	0	0	2.91E-11	-5.82E-11	-2.08E-17	-4.44E-16	-4.44E-16	0	6.94E-18	-6.94E-18	-6.25E-17	1.39E-17	0	0	0	0	0	0	0	0	7.15E-11	7.15E-11	7.15E-11	7.15E-11	7.15E-11	7.15E-11	7.15E-11	7.15E-11
DCMPtex	0	0	0	0	0	0	2.91E-11	-5.82E-11	2.08E-17	6.94E-18	6.94E-18	-1.39E-17	2.78E-17	2.08E-17	1.53E-16	2.08E-17	0	0	0	0	0	0	0	0	1.13E-10	1.13E-10	1.13E-10	1.13E-10	1.13E-10	1.13E-10	1.13E-10	1.13E-10
DCTPD	1.84E-11	9.39E-12	9.39E-12	4.66E-12	1.09E-11	4.65E-12	4.95E-12	7.18E-12	6.51E-14	2.48E-13	2.48E-13	1.79E-13	2.34E-13	1.02E-12	5.28E-12	6.04E-13	0	0	0	0	0	0	0	0	5.61E-11	5.61E-11	5.61E-11	5.61E-11	5.61E-11	5.61E-11	5.61E-11	5.61E-11
DCYTD	4.06E-11	2.09E-11	2.09E-11	1.05E-11	2.46E-11	1.02E-11	1.12E-11	1.65E-11	2.76E-13	1.15E-12	1.15E-12	5.50E-13	9.46E-13	5.52E-12	2.40E-11	2.44E-12	0	0	0	0	0	0	0	0	1.84E-10	1.84E-10	1.84E-10	1.84E-10	1.84E-10	1.84E-10	1.84E-10	1.84E-10
DCYTt2pp	1.24E-13	1.24E-13	1.24E-13	1.61E-13	5.85E-13	5.48E-14	1.73E-13	2.37E-13	1.64E-17	1.87E-16	1.87E-16	2.74E-17	1.52E-17	1.20E-17	9.80E-17	8.56E-17	0	0	0	0	0	0	0	0	1.58E-10	1.58E-10	1.58E-10	1.58E-10	1.58E-10	1.58E-10	1.58E-10	1.58E-10
DCYTtex	-4.55E-13	-4.55E-13	-4.55E-13	0	-9.09E-13	-9.09E-13	0	-9.09E-13	-1.83E-17	-1.23E-16	-1.23E-16	-1.25E-17	-6.29E-18	-1.21E-17	-8.73E-17	-8.61E-17	0	0	0	0	0	0	0	0	1.10E-10	1.10E-10	1.10E-10	1.10E-10	1.10E-10	1.10E-10	1.10E-10	1.10E-10
DDCAtexi	0	0	0	0	0	0	0	0	8.17E-18	1.54E-16	1.54E-16	1.87E-17	1.27E-17	1.27E-19	4.72E-17	7.91E-19	0	0	0	0	0	0	0	0	0	0	0	0	0	0	0	0
DDGALK	1.14E-13	1.08E-13	1.08E-13	1.24E-13	4.35E-13	3.51E-14	1.60E-13	1.92E-13	2.24E-17	2.32E-16	2.32E-16	4.61E-17	2.19E-17	3.22E-17	2.60E-16	4.31E-17	0	0	0	0	0	0	0	0	9.65E-11	9.65E-11	9.65E-11	9.65E-11	9.65E-11	9.65E-11	9.65E-11	9.65E-11
DDGLCNt2rpp	4.66E-12	8.75E-12	8.75E-12	-2.42E-11	-5.29E-12	-6.71E-12	2.05E-12	-6.03E-12	-2.49E-17	-2.90E-16	-2.90E-16	-5.21E-17	-2.44E-17	-5.41E-17	-6.84E-16	-6.49E-17	0	0	0	0	0	0	0	0	1.22E-11	1.22E-11	1.22E-11	1.22E-11	1.22E-11	1.22E-11	1.22E-11	1.22E-11
DDGLCNtex	0	0	0	0	0	0	2.91E-11	-5.82E-11	-4.16E-17	-2.78E-16	-2.78E-16	-6.25E-17	-2.08E-17	-5.55E-17	-7.36E-16	-6.25E-17	0	0	0	0	0	0	0	0	1.24E-11	1.24E-11	1.24E-11	1.24E-11	1.24E-11	1.24E-11	1.24E-11	1.24E-11
DDGLK	1.34E-13	1.42E-13	1.42E-13	1.56E-13	5.10E-13	4.02E-14	3.76E-13	2.49E-13	3.65E-17	2.84E-16	2.84E-16	6.15E-17	2.74E-17	5.77E-17	7.61E-16	5.62E-17	0	0	0	0	0	0	0	0	1.34E-10	1.34E-10	1.34E-10	1.34E-10	1.34E-10	1.34E-10	1.34E-10	1.34E-10
DDPA	83.86190082	202.8019981	202.8019981	194.3507581	246.5935384	156.1235817	131.2201721	255.4682266	2.20E-13	7.89E-13	7.89E-13	4.23E-13	5.47E-13	2.44E-12	9.98E-12	1.65E-12	0	0	0	0	0	0	0	0	16.91716755	16.91716755	16.91716755	16.91716755	16.91716755	16.91716755	16.91716755	16.91716755
DDPGALA	1.12E-13	1.07E-13	1.07E-13	1.21E-13	4.33E-13	3.51E-14	1.59E-13	1.91E-13	2.13E-17	2.32E-16	2.32E-16	4.54E-17	2.19E-17	3.22E-17	2.64E-16	4.15E-17	0	0	0	0	0	0	0	0	9.66E-11	9.66E-11	9.66E-11	9.66E-11	9.66E-11	9.66E-11	9.66E-11	9.66E-11
DGK1	-6.37E-11	-4.64E-11	-4.64E-11	-1.64E-11	-4.37E-11	-1.55E-11	-1.82E-11	-3.09E-11	-2.31E-12	-8.77E-12	-8.77E-12	-4.82E-13	-1.52E-12	-1.32E-10	-7.20E-11	-3.42E-12	0	0	0	0	0	0	0	0	-1.02E-10	-1.02E-10	-1.02E-10	-1.02E-10	-1.02E-10	-1.02E-10	-1.02E-10	-1.02E-10
DGMPtex	0	0	0	0	0	0	2.91E-11	-5.82E-11	2.08E-17	4.16E-17	4.16E-17	-1.39E-17	6.94E-18	2.08E-17	2.08E-16	1.39E-17	0	0	0	0	0	0	0	0	1.21E-10	1.21E-10	1.21E-10	1.21E-10	1.21E-10	1.21E-10	1.21E-10	1.21E-10
DGSNt2pp	9.15E-14	6.73E-14	6.73E-14	8.01E-14	3.69E-13	2.54E-14	1.31E-13	1.57E-13	1.86E-17	1.60E-16	1.60E-16	3.83E-17	1.82E-17	1.28E-17	-9.59E-18	1.82E-17	0	0	0	0	0	0	0	0	1.78E-10	1.78E-10	1.78E-10	1.78E-10	1.78E-10	1.78E-10	1.78E-10	1.78E-10
DGSNtex	0	0	0	0	0	0	2.91E-11	-5.82E-11	-2.08E-17	-8.33E-17	-8.33E-17	-4.86E-17	-2.08E-17	-1.39E-17	-6.94E-17	-6.94E-18	0	0	0	0	0	0	0	0	1.21E-10	1.21E-10	1.21E-10	1.21E-10	1.21E-10	1.21E-10	1.21E-10	1.21E-10
DHACOAH	1.71E-13	2.27E-13	2.27E-13	0	6.82E-13	2.27E-13	2.27E-13	3.41E-13	3.81E-17	3.39E-16	3.39E-16	9.18E-17	3.46E-17	8.59E-17	7.40E-16	2.41E-16	0	0	0	0	0	0	0	0	1.51E-10	1.51E-10	1.51E-10	1.51E-10	1.51E-10	1.51E-10	1.51E-10	1.51E-10
DHAD1	192.3752428	465.2182129	465.2182129	445.8314673	565.6739397	358.1401286	301.0128822	586.0320557	1.80E-13	8.54E-13	8.54E-13	3.91E-13	5.31E-13	2.13E-12	6.69E-12	1.49E-12	0	0	0	0	0	0	0	0	38.80718399	38.80718399	38.80718399	38.80718399	38.80718399	38.80718399	38.80718399	38.80718399
DHAD2	63.92836406	154.5970201	154.5970201	148.1545958	187.9795395	119.01382	100.0298211	194.7447606	6.79E-14	2.61E-13	2.61E-13	1.16E-13	1.50E-13	7.74E-13	3.12E-12	5.48E-13	0	0	0	0	0	0	0	0	12.89604499	12.89604499	12.89604499	12.89604499	12.89604499	12.89604499	12.89604499	12.89604499
DHAPT	312.80445	926.87805	926.87805	1055.60115	1098.5422	943.1819098	383.42085	694.2316	6.07E-13	4.37E-13	4.37E-13	1.15E-13	1.02E-13	7.59E-13	1.25E-11	3.69E-12	0	0	0	0	0	0	0	0	219.3327559	219.3327559	219.3327559	219.3327559	219.3327559	219.3327559	219.3327559	219.3327559
DHAtex	-4.60E-09	-1.55E-08	-1.55E-08	-7.86E-10	-6.40E-10	-4.07E-10	-17.38140594	-74.93317716	-7.50E-12	-1.81E-12	-1.81E-12	-2.86E-13	-4.73E-13	-8.19E-05	-5.18E-11	-2.89E-11	0	0	0	0	0	0	0	0	-1.46E-07	-1.46E-07	-1.46E-07	-1.46E-07	-1.46E-07	-1.46E-07	-1.46E-07	-1.46E-07
DHAtpp	-4.61E-09	-1.55E-08	-1.55E-08	-7.86E-10	-6.13E-10	-3.90E-10	-17.38140594	-74.93317716	-7.50E-12	-1.81E-12	-1.81E-12	-2.86E-13	-4.73E-13	-8.19E-05	-5.18E-11	-2.89E-11	0	0	0	0	0	0	0	0	-1.46E-07	-1.46E-07	-1.46E-07	-1.46E-07	-1.46E-07	-1.46E-07	-1.46E-07	-1.46E-07
DHBD	9.66E-12	4.55E-12	4.55E-12	1.82E-12	4.55E-12	1.82E-12	2.39E-12	3.18E-12	2.72E-14	9.47E-14	9.47E-14	5.47E-14	6.60E-14	2.92E-13	1.34E-12	2.41E-13	0	0	0	0	0	0	0	0	1.69E-11	1.69E-11	1.69E-11	1.69E-11	1.69E-11	1.69E-11	1.69E-11	1.69E-11
DHBS	9.35E-11	4.83E-11	4.83E-11	2.42E-11	5.71E-11	2.40E-11	2.57E-11	3.69E-11	1.57E-13	5.43E-13	5.43E-13	4.26E-13	5.04E-13	2.36E-12	1.13E-11	1.63E-12	0	0	0	0	0	0	0	0	1.59E-10	1.59E-10	1.59E-10	1.59E-10	1.59E-10	1.59E-10	1.59E-10	1.59E-10
DHBSH	8.39E-11	4.28E-11	4.28E-11	2.09E-11	4.92E-11	2.11E-11	2.22E-11	3.24E-11	1.29E-13	4.49E-13	4.49E-13	3.71E-13	4.38E-13	2.07E-12	9.98E-12	1.39E-12	0	0	0	0	0	0	0	0	2.07E-10	2.07E-10	2.07E-10	2.07E-10	2.07E-10	2.07E-10	2.07E-10	2.07E-10
DHCIND	0	0	0	0	0	0	0	0	0	0	0	0	0	0	0	0	0	0	0	0	0	0	0	0	0	0	0	0	0	0	0	0
DHCINDO	1.12E-13	1.25E-13	1.25E-13	8.75E-14	4.20E-13	3.49E-14	1.47E-13	2.33E-13	3.42E-17	2.47E-16	2.47E-16	4.97E-17	2.29E-17	4.29E-17	3.53E-16	4.82E-17	0	0	0	0	0	0	0	0	1.08E-10	1.08E-10	1.08E-10	1.08E-10	1.08E-10	1.08E-10	1.08E-10	1.08E-10
DHDPRy	81.62408132	197.3903122	197.3903122	189.16459	240.0132937	151.9574897	127.7186171	248.6511646	1.22E-13	4.47E-13	4.47E-13	1.88E-13	2.54E-13	1.22E-12	5.09E-12	7.78E-13	0	0	0	0	0	0	0	0	16.46574006	16.46574006	16.46574006	16.46574006	16.46574006	16.46574006	16.46574006	16.46574006
DHDPS	81.62408132	197.3903122	197.3903122	189.16459	240.0132937	151.9574897	127.7186171	248.6511646	1.22E-13	4.47E-13	4.47E-13	1.88E-13	2.54E-13	1.22E-12	5.09E-12	7.78E-13	0	0	0	0	0	0	0	0	16.46574006	16.46574006	16.46574006	16.46574006	16.46574006	16.46574006	16.46574006	16.46574006
DHFR	5.90480692	14.2795075	14.2795075	13.68444658	17.3629171	10.99282984	9.239353897	17.98779347	6.96E-14	2.80E-13	2.80E-13	1.60E-13	2.50E-13	5.60E-13	2.33E-12	6.35E-13	0	0	0	0	0	0	0	0	1.19115602	1.19115602	1.19115602	1.19115602	1.19115602	1.19115602	1.19115602	1.19115602
DHFS	0.147207596	0.355989958	0.355989958	0.341155012	0.432859756	0.274052661	0.23033828	0.448438004	5.46E-17	3.04E-16	3.04E-16	1.01E-16	1.15E-16	1.87E-16	5.40E-16	-8.65E-17	0	0	0	0	0	0	0	0	0.029695673	0.029695673	0.029695673	0.029695673	0.029695673	0.029695673	0.029695673	0.029695673
DHMPTR	0	0	0	0	0	0	0	0	0	0	0	0	0	0	0	0	0	0	0	0	0	0	0	0	0	0	0	0	0	0	0	0
DHNAOT4	7.81E-14	7.73E-14	7.73E-14	1.01E-13	3.31E-13	2.35E-14	1.15E-13	1.29E-13	2.70E-17	1.87E-16	1.87E-16	4.04E-17	3.95E-17	4.79E-17	2.77E-16	2.14E-17	0	0	0	0	0	0	0	0	6.22E-11	6.22E-11	6.22E-11	6.22E-11	6.22E-11	6.22E-11	6.22E-11	6.22E-11
DHNCOAS	7.81E-14	7.73E-14	7.73E-14	1.01E-13	3.31E-13	2.35E-14	1.15E-13	1.29E-13	2.69E-17	1.87E-16	1.87E-16	4.56E-17	4.00E-17	4.76E-17	3.07E-16	5.34E-17	0	0	0	0	0	0	0	0	6.22E-11	6.22E-11	6.22E-11	6.22E-11	6.22E-11	6.22E-11	6.22E-11	6.22E-11
DHNCOAT	7.81E-14	7.73E-14	7.73E-14	1.01E-13	3.31E-13	2.35E-14	1.15E-13	1.29E-13	2.67E-17	1.86E-16	1.86E-16	5.80E-17	3.98E-17	4.81E-17	2.98E-16	7.79E-17	0	0	0	0	0	0	0	0	6.22E-11	6.22E-11	6.22E-11	6.22E-11	6.22E-11	6.22E-11	6.22E-11	6.22E-11
DHNPA2r	0.147207596	0.355989958	0.355989958	0.341155012	0.432859756	0.274052661	0.23033828	0.448438004	4.12E-17	1.95E-16	1.95E-16	6.84E-17	1.19E-16	1.86E-16	5.32E-16	-8.34E-17	0	0	0	0	0	0	0	0	0.029695673	0.029695673	0.029695673	0.029695673	0.029695673	0.029695673	0.029695673	0.029695673
DHNPTE	0	0	0	0	0	0	0	0	-2.28E-18	-5.42E-20	-5.42E-20	2.17E-19	-3.25E-19	0	0	-7.59E-19	0	0	0	0	0	0	0	0	0	0	0	0	0	0	0	0
DHORD2	72.788545	176.023465	176.023465	168.68815	214.03265	135.508595	113.8935	221.7355	1.36E-13	1.08E-12	1.08E-12	1.13E-12	2.18E-12	3.03E-12	6.44E-12	1.63E-12	0	0	0	0	0	0	0	0	14.68337794	14.68337794	14.68337794	14.68337794	14.68337794	14.68337794	14.68337794	14.68337794
DHORD5	2.63E-10	3.47E-11	3.47E-11	1.98E-11	3.78E-11	7.80E-11	2.59E-11	3.23E-11	1.11E-13	6.29E-13	6.29E-13	4.59E-13	6.47E-13	2.24E-12	5.86E-12	1.18E-12	0	0	0	0	0	0	0	0	2.56E-07	2.56E-07	2.56E-07	2.56E-07	2.56E-07	2.56E-07	2.56E-07	2.56E-07
DHORDfum	3.51E-10	3.17E-10	3.17E-10	1.56E-10	5.67E-10	1.09E-10	9.75E-11	1.41E-10	1.06E-13	3.96E-13	3.96E-13	2.30E-13	2.76E-13	1.46E-12	6.30E-12	9.88E-13	0	0	0	0	0	0	0	0	6.05E-08	6.05E-08	6.05E-08	6.05E-08	6.05E-08	6.05E-08	6.05E-08	6.05E-08
DHORTS	-72.788545	-176.023465	-176.023465	-168.68815	-214.03265	-135.508595	-113.8935	-221.7355	-3.53E-13	-2.10E-12	-2.10E-12	-1.82E-12	-3.10E-12	-6.73E-12	-1.86E-11	-3.80E-12	0	0	0	0	0	0	0	0	-14.68337826	-14.68337826	-14.68337826	-14.68337826	-14.68337826	-14.68337826	-14.68337826	-14.68337826
DHPPD	1.06E-13	8.94E-14	8.94E-14	9.66E-14	3.77E-13	4.24E-14	1.37E-13	1.70E-13	6.17E-18	2.68E-16	2.68E-16	5.44E-17	2.21E-17	4.31E-17	4.96E-16	6.53E-17	0	0	0	0	0	0	0	0	1.08E-10	1.08E-10	1.08E-10	1.08E-10	1.08E-10	1.08E-10	1.08E-10	1.08E-10
DHPPDA2	0.098138397	0.237326639	0.237326639	0.227436675	0.28857317	0.182701774	0.153558854	0.298958669	3.99E-17	2.32E-16	2.32E-16	7.29E-17	7.64E-17	1.37E-16	1.70E-15	1.28E-16	0	0	0	0	0	0	0	0	0.019797115	0.019797115	0.019797115	0.019797115	0.019797115	0.019797115	0.019797115	0.019797115
DHPS2	0.147207596	0.355989958	0.355989958	0.341155012	0.432859756	0.274052661	0.23033828	0.448438004	5.30E-17	2.98E-16	2.98E-16	9.68E-17	1.15E-16	1.89E-16	5.42E-16	4.28E-17	0	0	0	0	0	0	0	0	0.029695673	0.029695673	0.029695673	0.029695673	0.029695673	0.029695673	0.029695673	0.029695673
DHPTDCs2	0.09857848	0.238390884	0.238390884	0.22845657	0.28986722	0.183521065	0.154247458	0.300299291	4.18E-13	1.25E-12	1.25E-12	1.37E-12	1.37E-12	3.89E-12	5.80E-09	2.61E-12	0	0	0	0	0	0	0	0	0.019885891	0.019885891	0.019885891	0.019885891	0.019885891	0.019885891	0.019885891	0.019885891
DHPTDNR	0	0	0	0	0	0	0	0	0	0	0	0	0	0	0	0	0	0	0	0	0	0	0	0	0	0	0	0	0	0	0	0
DHPTDNRN	0	0	0	0	0	0	0	0	0	0	0	0	0	0	0	0	0	0	0	0	0	0	0	0	0	0	0	0	0	0	0	0
DHPTPE	0	0	0	0	0	0	0	0	-1.64E-17	0	0	1.08E-18	-1.30E-18	-4.34E-19	3.25E-19	-3.66E-17	0	0	0	0	0	0	0	0	0	0	0	0	0	0	0	0
DHQS	83.86190082	202.8019981	202.8019981	194.3507581	246.5935384	156.1235817	131.2201721	255.4682266	2.20E-13	7.89E-13	7.89E-13	4.23E-13	5.47E-13	2.44E-12	9.98E-12	1.65E-12	0	0	0	0	0	0	0	0	16.91716755	16.91716755	16.91716755	16.91716755	16.91716755	16.91716755	16.91716755	16.91716755
DHQTi	83.86190082	202.8019981	202.8019981	194.3507581	246.5935384	156.1235817	131.2201721	255.4682266	1.50E-13	5.00E-13	5.00E-13	2.52E-13	3.34E-13	1.42E-12	6.85E-12	1.09E-12	0	0	0	0	0	0	0	0	16.91716755	16.91716755	16.91716755	16.91716755	16.91716755	16.91716755	16.91716755	16.91716755
DIMPtex	0	0	0	0	0	0	2.91E-11	-5.82E-11	6.94E-18	0	0	-2.08E-17	6.94E-18	2.08E-17	1.46E-16	2.08E-17	0	0	0	0	0	0	0	0	1.21E-10	1.21E-10	1.21E-10	1.21E-10	1.21E-10	1.21E-10	1.21E-10	1.21E-10
DINSt2pp	9.16E-14	7.14E-14	7.14E-14	7.88E-14	3.63E-13	2.60E-14	1.35E-13	1.58E-13	1.37E-17	1.66E-16	1.66E-16	3.82E-17	1.54E-17	1.40E-17	1.08E-16	6.56E-19	0	0	0	0	0	0	0	0	1.76E-10	1.76E-10	1.76E-10	1.76E-10	1.76E-10	1.76E-10	1.76E-10	1.76E-10
DINStex	0	0	0	0	0	0	2.91E-11	-5.82E-11	0	-1.25E-16	-1.25E-16	-2.08E-17	-2.08E-17	-1.39E-17	-2.36E-16	-2.78E-17	0	0	0	0	0	0	0	0	1.21E-10	1.21E-10	1.21E-10	1.21E-10	1.21E-10	1.21E-10	1.21E-10	1.21E-10
DKGLCNR1	0	0	0	0	0	0	0	0	-1.19E-17	-1.55E-16	-1.55E-16	-2.20E-17	-1.30E-17	3.71E-20	4.50E-17	-7.20E-18	0	0	0	0	0	0	0	0	0	0	0	0	0	0	0	0
DKGLCNR2x	0	0	0	0	0	0	0	0	-1.19E-17	-1.51E-16	-1.51E-16	-1.42E-17	-1.28E-17	-1.57E-19	5.99E-17	-4.05E-18	0	0	0	0	0	0	0	0	0	0	0	0	0	0	0	0
DKGLCNR2y	0	0	0	0	0	0	0	0	-1.06E-17	-1.54E-16	-1.54E-16	-1.94E-17	-1.27E-17	1.48E-19	1.79E-17	9.01E-18	0	0	0	0	0	0	0	0	0	0	0	0	0	0	0	0
DMATT	0.061171467	0.147930057	0.147930057	0.141765461	0.179872963	0.113881375	0.095716057	0.186346435	3.39E-17	3.45E-16	3.45E-16	2.55E-17	8.79E-17	1.66E-16	1.21E-15	1.41E-16	0	0	0	0	0	0	0	0	0.012339906	0.012339906	0.012339906	0.012339906	0.012339906	0.012339906	0.012339906	0.012339906
DMPPS	0.195617683	0.473057497	0.473057497	0.453343782	0.575206013	0.364174802	0.306085246	0.595906846	1.35E-16	3.81E-16	3.81E-16	1.95E-16	2.60E-16	6.07E-16	4.77E-15	3.70E-16	0	0	0	0	0	0	0	0	0.040698912	0.040698912	0.040698912	0.040698912	0.040698912	0.040698912	0.040698912	0.040698912
DMQMT	1.10E-13	1.10E-13	1.10E-13	1.44E-13	4.36E-13	4.23E-14	1.48E-13	1.77E-13	2.78E-17	2.67E-16	2.67E-16	5.92E-17	2.93E-17	1.08E-16	9.19E-16	1.86E-16	0	0	0	0	0	0	0	0	7.26E-11	7.26E-11	7.26E-11	7.26E-11	7.26E-11	7.26E-11	7.26E-11	7.26E-11
DMSOR1	0	0	0	0	0	0	0	0	9.02E-18	1.70E-16	1.70E-16	8.41E-18	1.37E-17	2.25E-19	-7.62E-17	2.42E-18	0	0	0	0	0	0	0	0	0	0	0	0	0	0	0	0
DMSOR1pp	8.61E-14	6.73E-14	6.73E-14	9.05E-14	3.49E-13	2.48E-14	1.00E-13	1.53E-13	1.76E-17	1.83E-16	1.83E-16	4.19E-17	1.78E-17	1.16E-17	1.58E-16	6.99E-17	0	0	0	0	0	0	0	0	7.61E-11	7.61E-11	7.61E-11	7.61E-11	7.61E-11	7.61E-11	7.61E-11	7.61E-11
DMSOR2	0	0	0	0	0	0	0	0	-8.02E-18	-1.76E-16	-1.76E-16	-1.10E-17	-1.39E-17	1.17E-18	-4.38E-17	-2.13E-18	0	0	0	0	0	0	0	0	0	0	0	0	0	0	0	0
DMSOR2pp	8.61E-14	6.73E-14	6.73E-14	9.05E-14	3.49E-13	2.48E-14	1.00E-13	1.53E-13	1.76E-17	1.70E-16	1.70E-16	3.18E-17	1.68E-17	1.30E-17	1.60E-16	6.96E-17	0	0	0	0	0	0	0	0	7.63E-11	7.63E-11	7.63E-11	7.63E-11	7.63E-11	7.63E-11	7.63E-11	7.63E-11
DMSOtex	0	0	0	0	0	0	2.91E-11	-5.82E-11	-6.94E-18	4.16E-17	4.16E-17	0	-6.94E-18	2.08E-17	1.11E-16	-2.08E-17	0	0	0	0	0	0	0	0	8.81E-11	8.81E-11	8.81E-11	8.81E-11	8.81E-11	8.81E-11	8.81E-11	8.81E-11
DMSOtpp	0	0	0	0	0	0	0	0	-4.64E-17	-8.71E-17	-8.71E-17	-3.27E-17	-4.15E-17	-9.36E-20	-2.03E-16	-1.52E-16	0	0	0	0	0	0	0	0	0	0	0	0	0	0	0	0
DMStex	0	0	0	0	0	0	2.91E-11	-5.82E-11	-2.78E-17	-2.08E-16	-2.08E-16	-6.25E-17	-3.47E-17	-2.78E-17	-3.26E-16	-1.39E-16	0	0	0	0	0	0	0	0	4.08E-11	4.08E-11	4.08E-11	4.08E-11	4.08E-11	4.08E-11	4.08E-11	4.08E-11
DNMPPA	0.147207596	0.355989958	0.355989958	0.341155012	0.432859756	0.274052661	0.23033828	0.448438004	7.11E-17	2.44E-16	2.44E-16	9.87E-17	1.20E-16	1.87E-16	5.46E-16	-1.92E-17	0	0	0	0	0	0	0	0	0.029695673	0.029695673	0.029695673	0.029695673	0.029695673	0.029695673	0.029695673	0.029695673
DNTPPA	0.147207596	0.355989958	0.355989958	0.341155012	0.432859756	0.274052661	0.23033828	0.448438004	6.28E-17	2.51E-16	2.51E-16	9.69E-17	1.21E-16	1.87E-16	5.45E-16	1.66E-17	0	0	0	0	0	0	0	0	0.029695673	0.029695673	0.029695673	0.029695673	0.029695673	0.029695673	0.029695673	0.029695673
DOGULNR	0	0	0	0	0	0	0	0	0	0	0	0	0	0	0	0	0	0	0	0	0	0	0	0	0	0	0	0	0	0	0	0
DOPAtex	0	0	0	0	0	0	2.91E-11	-5.82E-11	-1.39E-17	9.71E-17	9.71E-17	-5.55E-17	6.94E-18	3.47E-17	6.94E-17	-6.94E-18	0	0	0	0	0	0	0	0	9.52E-11	9.52E-11	9.52E-11	9.52E-11	9.52E-11	9.52E-11	9.52E-11	9.52E-11
DOXRBCNtex	2.33E-10	1.16E-10	1.16E-10	5.82E-11	1.16E-10	5.82E-11	8.73E-11	5.82E-11	1.27E-12	9.84E-12	9.84E-12	6.62E-11	3.52E-08	2.34E-10	4.14E-10	9.47E-12	0	0	0	0	0	0	0	0	1.01E-07	1.01E-07	1.01E-07	1.01E-07	1.01E-07	1.01E-07	1.01E-07	1.01E-07
DOXRBCNtpp	2.34E-10	1.05E-10	1.05E-10	5.44E-11	1.20E-10	5.98E-11	5.93E-11	8.47E-11	1.27E-12	9.84E-12	9.84E-12	6.62E-11	3.52E-08	2.34E-10	4.14E-10	9.47E-12	0	0	0	0	0	0	0	0	1.01E-07	1.01E-07	1.01E-07	1.01E-07	1.01E-07	1.01E-07	1.01E-07	1.01E-07
DPCOAK	0.126743759	0.306502565	0.306502565	0.293729876	0.372686426	0.235955654	0.198318161	0.386099089	4.99E-17	2.54E-16	2.54E-16	8.12E-17	9.43E-17	3.09E-16	4.51E-16	2.22E-16	0	0	0	0	0	0	0	0	0.025567575	0.025567575	0.025567575	0.025567575	0.025567575	0.025567575	0.025567575	0.025567575
DPR	0.126743759	0.306502565	0.306502565	0.293729876	0.372686426	0.235955654	0.198318161	0.386099089	5.59E-17	4.14E-16	4.14E-16	9.43E-17	1.01E-16	3.30E-16	6.69E-16	2.58E-16	0	0	0	0	0	0	0	0	0.025567575	0.025567575	0.025567575	0.025567575	0.025567575	0.025567575	0.025567575	0.025567575
DRPA	1.33E-10	1.10E-10	1.10E-10	5.38E-11	1.22E-10	3.60E-11	4.95E-11	1.01E-10	3.28E-04	4.61E-04	4.61E-04	5.07E-12	2.89E-04	3.73E-04	1.37E-04	2.36E-04	0	0	0	0	0	0	0	0	7.20E-10	7.20E-10	7.20E-10	7.20E-10	7.20E-10	7.20E-10	7.20E-10	7.20E-10
DSBAO1	0	0	0	0	0	0	0	0	-1.12E-17	-1.54E-16	-1.54E-16	-1.69E-17	-1.25E-17	6.19E-20	-2.75E-17	6.62E-18	0	0	0	0	0	0	0	0	0	0	0	0	0	0	0	0
DSBAO2	0	0	0	0	0	0	0	0	-1.01E-17	-1.55E-16	-1.55E-16	-1.87E-17	-1.26E-17	-9.86E-19	5.96E-17	3.56E-18	0	0	0	0	0	0	0	0	0	0	0	0	0	0	0	0
DSBCGT	0	0	0	0	0	0	0	0	-1.18E-17	-1.52E-16	-1.52E-16	-2.08E-17	-1.19E-17	4.66E-19	6.66E-17	1.22E-17	0	0	0	0	0	0	0	0	0	0	0	0	0	0	0	0
DSBDR	0	0	0	0	0	0	0	0	1.56E-17	1.77E-16	1.77E-16	2.29E-17	1.17E-17	-6.03E-20	4.12E-17	-1.33E-16	0	0	0	0	0	0	0	0	0	0	0	0	0	0	0	0
DSBGGT	0	0	0	0	0	0	0	0	-6.37E-19	-1.45E-16	-1.45E-16	-2.55E-17	-2.86E-18	2.06E-19	5.40E-17	5.59E-17	0	0	0	0	0	0	0	0	0	0	0	0	0	0	0	0
DSERDHr	-3.18E-11	-1.55E-11	-1.55E-11	-7.28E-12	-1.82E-11	-9.09E-12	-8.19E-12	-1.27E-11	-1.04E-12	-7.55E-05	-7.55E-05	-6.97E-10	-2.73E-12	-1.23E-11	-7.22E-11	-2.62E-12	0	0	0	0	0	0	0	0	3.72E-11	3.72E-11	3.72E-11	3.72E-11	3.72E-11	3.72E-11	3.72E-11	3.72E-11
DSERt2pp	7.83E-14	6.35E-14	6.35E-14	8.11E-14	2.97E-13	2.16E-14	1.01E-13	1.29E-13	2.25E-17	1.55E-16	1.55E-16	2.23E-17	2.65E-17	1.20E-19	-8.35E-17	1.34E-18	0	0	0	0	0	0	0	0	8.40E-11	8.40E-11	8.40E-11	8.40E-11	8.40E-11	8.40E-11	8.40E-11	8.40E-11
DSERtex	0	0	0	0	0	0	2.91E-11	-5.82E-11	-1.39E-17	8.33E-17	8.33E-17	6.94E-18	4.16E-17	0	-9.02E-17	-1.39E-17	0	0	0	0	0	0	0	0	8.41E-11	8.41E-11	8.41E-11	8.41E-11	8.41E-11	8.41E-11	8.41E-11	8.41E-11
DTARTD	9.68E-14	7.77E-14	7.77E-14	9.73E-14	3.92E-13	3.03E-14	1.45E-13	1.71E-13	1.80E-17	2.05E-16	2.05E-16	3.74E-17	1.91E-17	1.98E-17	2.23E-16	3.14E-17	0	0	0	0	0	0	0	0	8.62E-11	8.62E-11	8.62E-11	8.62E-11	8.62E-11	8.62E-11	8.62E-11	8.62E-11
DTMPK	5.757599324	13.92351754	13.92351754	13.34329156	16.93005735	10.71877718	9.009015617	17.53935547	6.09E-14	2.07E-13	2.07E-13	1.48E-13	1.74E-13	7.97E-13	4.09E-12	4.91E-13	0	0	0	0	0	0	0	0	1.161460347	1.161460347	1.161460347	1.161460347	1.161460347	1.161460347	1.161460347	1.161460347
DTMPtex	0	0	0	0	0	0	2.91E-11	-5.82E-11	6.94E-18	-4.16E-17	-4.16E-17	-2.08E-17	2.08E-17	0	7.63E-17	0	0	0	0	0	0	0	0	0	1.11E-10	1.11E-10	1.11E-10	1.11E-10	1.11E-10	1.11E-10	1.11E-10	1.11E-10
DUMPtex	0	0	0	0	0	0	2.91E-11	-5.82E-11	6.94E-18	6.25E-17	6.25E-17	0	1.39E-17	2.08E-17	2.22E-16	6.25E-17	0	0	0	0	0	0	0	0	1.11E-10	1.11E-10	1.11E-10	1.11E-10	1.11E-10	1.11E-10	1.11E-10	1.11E-10
DURADx	0	0	0	0	0	0	0	0	-5.42E-20	4.91E-18	4.91E-18	-8.61E-19	8.61E-19	-1.90E-19	0	4.74E-18	0	0	0	0	0	0	0	0	0	0	0	0	0	0	0	0
DURIK1	2.43E-10	1.13E-10	1.13E-10	4.83E-11	1.26E-10	6.75E-11	5.33E-11	6.58E-11	9.11E-14	3.25E-13	3.25E-13	1.66E-13	1.80E-13	6.54E-13	3.18E-12	4.69E-13	0	0	0	0	0	0	0	0	6.59E-10	6.59E-10	6.59E-10	6.59E-10	6.59E-10	6.59E-10	6.59E-10	6.59E-10
DURIPP	-1.58E-10	-6.91E-11	-6.91E-11	-3.46E-11	-6.91E-11	-4.37E-11	-2.91E-11	-3.64E-11	5.80E-13	2.28E-12	2.28E-12	1.20E-12	2.11E-12	1.23E-11	5.90E-11	5.67E-12	0	0	0	0	0	0	0	0	-2.53E-10	-2.53E-10	-2.53E-10	-2.53E-10	-2.53E-10	-2.53E-10	-2.53E-10	-2.53E-10
DURIt2pp	1.30E-13	1.23E-13	1.23E-13	1.78E-13	5.45E-13	3.44E-14	1.94E-13	2.37E-13	1.58E-17	1.79E-16	1.79E-16	3.68E-17	1.65E-17	1.13E-17	7.15E-17	9.37E-18	0	0	0	0	0	0	0	0	1.54E-10	1.54E-10	1.54E-10	1.54E-10	1.54E-10	1.54E-10	1.54E-10	1.54E-10
DURItex	-4.55E-13	0	0	0	-9.09E-13	0	0	-9.09E-13	-1.71E-17	-1.78E-16	-1.78E-16	-2.03E-17	-1.63E-17	-1.18E-17	-5.91E-17	-2.02E-17	0	0	0	0	0	0	0	0	1.07E-10	1.07E-10	1.07E-10	1.07E-10	1.07E-10	1.07E-10	1.07E-10	1.07E-10
DUTPDP	5.757599324	13.92351754	13.92351754	13.34329156	16.93005735	10.71877718	9.009015617	17.53935547	3.73E-13	1.41E-12	1.41E-12	8.10E-13	1.41E-12	7.29E-12	3.73E-11	3.86E-12	0	0	0	0	0	0	0	0	1.161460347	1.161460347	1.161460347	1.161460347	1.161460347	1.161460347	1.161460347	1.161460347
DXPRIi	0.525678544	1.271240671	1.271240671	1.218265059	1.545742834	0.978642463	0.822538344	1.601372782	2.62E-16	7.40E-16	7.40E-16	3.69E-16	5.26E-16	1.21E-15	9.54E-15	7.47E-16	0	0	0	0	0	0	0	0	0.106043292	0.106043292	0.106043292	0.106043292	0.106043292	0.106043292	0.106043292	0.106043292
DXPS	0.623816941	1.50856731	1.50856731	1.445701734	1.834316005	1.161344237	0.976097198	1.900331452	3.16E-16	1.38E-15	1.38E-15	5.08E-16	6.32E-16	1.36E-15	1.08E-14	1.14E-15	0	0	0	0	0	0	0	0	0.125840407	0.125840407	0.125840407	0.125840407	0.125840407	0.125840407	0.125840407	0.125840407
DXYLK	0	0	0	0	0	0	0	0	0	0	0	0	0	0	0	0	0	0	0	0	0	0	0	0	0	0	0	0	0	0	0	0
E4PD	0.049069199	0.118663319	0.118663319	0.113718337	0.144286585	0.091350887	0.076779427	0.149479335	3.12E-17	3.69E-16	3.69E-16	9.37E-17	6.07E-17	9.02E-17	8.01E-16	2.43E-16	0	0	0	0	0	0	0	0	0.009898558	0.009898558	0.009898558	0.009898558	0.009898558	0.009898558	0.009898558	0.009898558
EAR100x	5.19E-11	2.51E-11	2.51E-11	1.35E-11	2.80E-11	1.28E-11	1.34E-11	1.91E-11	9.75E-12	1.79E-11	1.79E-11	3.00E-11	1.38E-11	5.07E-11	2.65E-10	3.52E-11	0	0	0	0	0	0	0	0	2.23E-10	2.23E-10	2.23E-10	2.23E-10	2.23E-10	2.23E-10	2.23E-10	2.23E-10
EAR100y	3.82E-11	1.75E-11	1.75E-11	9.72E-12	1.95E-11	9.61E-12	9.59E-12	1.32E-11	1.25E-13	4.29E-13	4.29E-13	2.17E-13	2.46E-13	2.27E-12	6.19E-12	9.39E-13	0	0	0	0	0	0	0	0	2.24E-10	2.24E-10	2.24E-10	2.24E-10	2.24E-10	2.24E-10	2.24E-10	2.24E-10
EAR120x	1.31E-10	6.53E-11	6.53E-11	3.33E-11	7.33E-11	3.36E-11	3.45E-11	4.91E-11	9.81E-12	1.82E-11	1.82E-11	3.04E-11	1.39E-11	5.09E-11	3.41E-10	3.52E-11	0	0	0	0	0	0	0	0	4.23E-10	4.23E-10	4.23E-10	4.23E-10	4.23E-10	4.23E-10	4.23E-10	4.23E-10
EAR120y	6.89E-11	3.06E-11	3.06E-11	1.70E-11	3.42E-11	1.79E-11	1.70E-11	2.28E-11	1.42E-13	4.47E-13	4.47E-13	2.09E-13	2.90E-13	2.40E-12	7.16E-12	1.41E-12	0	0	0	0	0	0	0	0	4.23E-10	4.23E-10	4.23E-10	4.23E-10	4.23E-10	4.23E-10	4.23E-10	4.23E-10
EAR121x	7.34E-11	3.65E-11	3.65E-11	1.88E-11	4.15E-11	1.86E-11	1.97E-11	2.78E-11	8.51E-05	3.20E-05	3.20E-05	1.25E-04	1.22E-04	1.40E-10	1.30E-04	1.22E-05	0	0	0	0	0	0	0	0	2.66E-10	2.66E-10	2.66E-10	2.66E-10	2.66E-10	2.66E-10	2.66E-10	2.66E-10
EAR121y	4.88E-11	2.23E-11	2.23E-11	1.22E-11	2.52E-11	1.25E-11	1.24E-11	1.68E-11	1.73E-13	5.42E-13	5.42E-13	3.88E-13	3.94E-13	2.98E-12	9.65E-12	2.19E-12	0	0	0	0	0	0	0	0	2.66E-10	2.66E-10	2.66E-10	2.66E-10	2.66E-10	2.66E-10	2.66E-10	2.66E-10
EAR140x	4.06E-11	1.99E-11	1.99E-11	1.02E-11	2.29E-11	1.04E-11	1.10E-11	1.52E-11	7.56E-12	1.28E-11	1.28E-11	2.36E-11	9.41E-12	3.21E-11	2.67E-10	2.36E-11	0	0	0	0	0	0	0	0	1.48E-10	1.48E-10	1.48E-10	1.48E-10	1.48E-10	1.48E-10	1.48E-10	1.48E-10
EAR140y	3.17E-11	1.48E-11	1.48E-11	7.89E-12	1.69E-11	8.19E-12	8.28E-12	1.12E-11	1.42E-13	4.36E-13	4.36E-13	2.25E-13	3.17E-13	2.62E-12	8.49E-12	1.26E-12	0	0	0	0	0	0	0	0	1.49E-10	1.49E-10	1.49E-10	1.49E-10	1.49E-10	1.49E-10	1.49E-10	1.49E-10
EAR141x	7.34E-11	3.65E-11	3.65E-11	1.88E-11	4.15E-11	1.86E-11	1.97E-11	2.78E-11	8.51E-05	3.20E-05	3.20E-05	1.25E-04	1.22E-04	1.40E-10	1.30E-04	1.22E-05	0	0	0	0	0	0	0	0	2.66E-10	2.66E-10	2.66E-10	2.66E-10	2.66E-10	2.66E-10	2.66E-10	2.66E-10
EAR141y	4.88E-11	2.23E-11	2.23E-11	1.22E-11	2.52E-11	1.25E-11	1.24E-11	1.68E-11	1.73E-13	5.42E-13	5.42E-13	3.88E-13	3.94E-13	2.98E-12	9.65E-12	2.19E-12	0	0	0	0	0	0	0	0	2.66E-10	2.66E-10	2.66E-10	2.66E-10	2.66E-10	2.66E-10	2.66E-10	2.66E-10
EAR160x	7.84E-11	3.78E-11	3.78E-11	1.96E-11	4.32E-11	1.98E-11	1.98E-11	2.89E-11	5.93E-12	8.67E-12	8.67E-12	1.86E-11	6.37E-12	2.03E-11	1.90E-10	1.56E-11	0	0	0	0	0	0	0	0	3.10E-10	3.10E-10	3.10E-10	3.10E-10	3.10E-10	3.10E-10	3.10E-10	3.10E-10
EAR160y	5.09E-11	2.28E-11	2.28E-11	1.25E-11	2.58E-11	1.31E-11	1.25E-11	1.72E-11	1.42E-13	4.59E-13	4.59E-13	2.82E-13	3.16E-13	2.47E-12	8.05E-12	1.53E-12	0	0	0	0	0	0	0	0	3.13E-10	3.13E-10	3.13E-10	3.13E-10	3.13E-10	3.13E-10	3.13E-10	3.13E-10
EAR161x	1.04E-10	5.07E-11	5.07E-11	2.64E-11	5.85E-11	2.66E-11	2.62E-11	3.83E-11	8.51E-05	3.20E-05	3.20E-05	1.25E-04	1.22E-04	1.07E-10	1.30E-04	1.22E-05	0	0	0	0	0	0	0	0	3.86E-10	3.86E-10	3.86E-10	3.86E-10	3.86E-10	3.86E-10	3.86E-10	3.86E-10
EAR161y	6.07E-11	2.70E-11	2.70E-11	1.50E-11	3.06E-11	1.57E-11	1.47E-11	2.02E-11	1.71E-13	5.22E-13	5.22E-13	3.98E-13	3.83E-13	2.75E-12	9.71E-12	2.00E-12	0	0	0	0	0	0	0	0	3.86E-10	3.86E-10	3.86E-10	3.86E-10	3.86E-10	3.86E-10	3.86E-10	3.86E-10
EAR180x	5.06E-11	2.54E-11	2.54E-11	1.32E-11	2.90E-11	1.31E-11	1.47E-11	1.91E-11	3.74E-12	4.63E-12	4.63E-12	1.09E-11	3.36E-12	9.78E-12	1.11E-10	7.72E-12	0	0	0	0	0	0	0	0	1.76E-10	1.76E-10	1.76E-10	1.76E-10	1.76E-10	1.76E-10	1.76E-10	1.76E-10
EAR180y	3.75E-11	1.76E-11	1.76E-11	9.55E-12	2.00E-11	9.77E-12	1.03E-11	1.32E-11	1.48E-13	4.54E-13	4.54E-13	3.39E-13	3.21E-13	2.23E-12	8.26E-12	1.49E-12	0	0	0	0	0	0	0	0	1.77E-10	1.77E-10	1.77E-10	1.77E-10	1.77E-10	1.77E-10	1.77E-10	1.77E-10
EAR181x	6.43E-11	3.24E-11	3.24E-11	1.62E-11	3.74E-11	1.65E-11	1.80E-11	2.50E-11	1.83E-12	6.22E-12	6.22E-12	1.91E-11	5.42E-12	2.14E-11	1.29E-10	1.12E-11	0	0	0	0	0	0	0	0	2.12E-10	2.12E-10	2.12E-10	2.12E-10	2.12E-10	2.12E-10	2.12E-10	2.12E-10
EAR181y	4.46E-11	2.07E-11	2.07E-11	1.11E-11	2.36E-11	1.15E-11	1.17E-11	1.58E-11	1.37E-13	4.39E-13	4.39E-13	2.26E-13	2.76E-13	1.82E-12	6.99E-12	1.21E-12	0	0	0	0	0	0	0	0	2.13E-10	2.13E-10	2.13E-10	2.13E-10	2.13E-10	2.13E-10	2.13E-10	2.13E-10
EAR40x	7.94E-11	3.80E-11	3.80E-11	2.04E-11	4.37E-11	1.96E-11	2.11E-11	2.85E-11	8.51E-05	3.20E-05	3.20E-05	1.25E-04	1.22E-04	1.93E-10	1.30E-04	1.22E-05	0	0	0	0	0	0	0	0	2.87E-10	2.87E-10	2.87E-10	2.87E-10	2.87E-10	2.87E-10	2.87E-10	2.87E-10
EAR40y	5.14E-11	2.29E-11	2.29E-11	1.29E-11	2.60E-11	1.30E-11	1.30E-11	1.71E-11	1.55E-13	4.87E-13	4.87E-13	2.62E-13	3.53E-13	2.47E-12	9.27E-12	1.75E-12	0	0	0	0	0	0	0	0	2.87E-10	2.87E-10	2.87E-10	2.87E-10	2.87E-10	2.87E-10	2.87E-10	2.87E-10
EAR60x	7.96E-11	3.80E-11	3.80E-11	1.83E-11	4.42E-11	2.11E-11	2.04E-11	2.93E-11	8.51E-05	3.20E-05	3.20E-05	1.25E-04	1.22E-04	1.93E-10	1.30E-04	1.22E-05	0	0	0	0	0	0	0	0	2.87E-10	2.87E-10	2.87E-10	2.87E-10	2.87E-10	2.87E-10	2.87E-10	2.87E-10
EAR60y	5.14E-11	2.29E-11	2.29E-11	1.20E-11	2.62E-11	1.36E-11	1.27E-11	1.74E-11	1.55E-13	4.87E-13	4.87E-13	2.62E-13	3.53E-13	2.47E-12	9.27E-12	1.75E-12	0	0	0	0	0	0	0	0	2.87E-10	2.87E-10	2.87E-10	2.87E-10	2.87E-10	2.87E-10	2.87E-10	2.87E-10
EAR80x	7.88E-11	3.86E-11	3.86E-11	2.04E-11	4.37E-11	2.06E-11	2.00E-11	2.86E-11	8.51E-05	3.20E-05	3.20E-05	1.25E-04	1.22E-04	1.93E-10	1.30E-04	1.22E-05	0	0	0	0	0	0	0	0	2.87E-10	2.87E-10	2.87E-10	2.87E-10	2.87E-10	2.87E-10	2.87E-10	2.87E-10
EAR80y	5.11E-11	2.31E-11	2.31E-11	1.28E-11	2.60E-11	1.34E-11	1.25E-11	1.71E-11	1.55E-13	4.87E-13	4.87E-13	2.62E-13	3.53E-13	2.47E-12	9.27E-12	1.75E-12	0	0	0	0	0	0	0	0	2.87E-10	2.87E-10	2.87E-10	2.87E-10	2.87E-10	2.87E-10	2.87E-10	2.87E-10
ECA4COLIPAabctex	4.97E-12	2.69E-12	2.69E-12	1.37E-12	3.21E-12	1.26E-12	1.42E-12	2.03E-12	1.47E-14	4.55E-14	4.55E-14	2.95E-14	3.61E-14	1.54E-13	7.86E-13	1.19E-13	0	0	0	0	0	0	0	0	7.96E-11	7.96E-11	7.96E-11	7.96E-11	7.96E-11	7.96E-11	7.96E-11	7.96E-11
ECA4OALpp	4.97E-12	2.69E-12	2.69E-12	1.37E-12	3.21E-12	1.26E-12	1.42E-12	2.03E-12	1.47E-14	4.55E-14	4.55E-14	2.95E-14	3.61E-14	1.54E-13	7.86E-13	1.19E-13	0	0	0	0	0	0	0	0	7.96E-11	7.96E-11	7.96E-11	7.96E-11	7.96E-11	7.96E-11	7.96E-11	7.96E-11
ECAP1pp	4.97E-12	2.69E-12	2.69E-12	1.37E-12	3.21E-12	1.26E-12	1.42E-12	2.03E-12	1.47E-14	4.56E-14	4.56E-14	2.95E-14	3.62E-14	1.54E-13	7.86E-13	1.19E-13	0	0	0	0	0	0	0	0	7.96E-11	7.96E-11	7.96E-11	7.96E-11	7.96E-11	7.96E-11	7.96E-11	7.96E-11
ECAP2pp	4.97E-12	2.69E-12	2.69E-12	1.37E-12	3.21E-12	1.26E-12	1.42E-12	2.03E-12	1.47E-14	4.56E-14	4.56E-14	2.95E-14	3.61E-14	1.54E-13	7.86E-13	1.19E-13	0	0	0	0	0	0	0	0	7.96E-11	7.96E-11	7.96E-11	7.96E-11	7.96E-11	7.96E-11	7.96E-11	7.96E-11
ECAP3pp	4.97E-12	2.69E-12	2.69E-12	1.37E-12	3.21E-12	1.26E-12	1.42E-12	2.03E-12	1.47E-14	4.55E-14	4.55E-14	2.95E-14	3.61E-14	1.54E-13	7.86E-13	1.19E-13	0	0	0	0	0	0	0	0	7.96E-11	7.96E-11	7.96E-11	7.96E-11	7.96E-11	7.96E-11	7.96E-11	7.96E-11
ECAtpp	1.99E-11	1.08E-11	1.08E-11	5.46E-12	1.28E-11	5.03E-12	5.66E-12	8.14E-12	5.87E-14	1.82E-13	1.82E-13	1.18E-13	1.45E-13	6.16E-13	3.14E-12	4.74E-13	0	0	0	0	0	0	0	0	1.25E-10	1.25E-10	1.25E-10	1.25E-10	1.25E-10	1.25E-10	1.25E-10	1.25E-10
ECOAH1	78.30827973	189.3717581	189.3717581	181.4801881	230.2632733	145.7845457	122.5303248	238.5502494	-7.25E-07	-3.20E-05	-3.20E-05	2.49E-04	1.72E-04	2.52E-10	2.00E-04	2.44E-05	0	0	0	0	0	0	0	0	15.79685502	15.79685502	15.79685502	15.79685502	15.79685502	15.79685502	15.79685502	15.79685502
ECOAH2	78.30827973	189.3717581	189.3717581	181.4801881	230.2632733	145.7845457	122.5303248	238.5502494	-7.25E-07	-3.20E-05	-3.20E-05	2.49E-04	1.72E-04	2.52E-10	2.00E-04	2.44E-05	0	0	0	0	0	0	0	0	15.79685502	15.79685502	15.79685502	15.79685502	15.79685502	15.79685502	15.79685502	15.79685502
ECOAH3	78.30827973	189.3717581	189.3717581	181.4801881	230.2632733	145.7845457	122.5303248	238.5502494	-8.51E-05	-3.20E-05	-3.20E-05	-1.25E-04	-1.22E-04	-1.85E-10	-1.30E-04	-1.22E-05	0	0	0	0	0	0	0	0	15.79685502	15.79685502	15.79685502	15.79685502	15.79685502	15.79685502	15.79685502	15.79685502
ECOAH4	78.30827973	189.3717581	189.3717581	181.4801881	230.2632733	145.7845457	122.5303248	238.5502494	-8.51E-05	-3.20E-05	-3.20E-05	-1.25E-04	-1.22E-04	-1.85E-10	-1.30E-04	-1.22E-05	0	0	0	0	0	0	0	0	15.79685502	15.79685502	15.79685502	15.79685502	15.79685502	15.79685502	15.79685502	15.79685502
ECOAH5	78.30827973	189.3717581	189.3717581	181.4801881	230.2632733	145.7845457	122.5303248	238.5502494	-8.51E-05	-3.20E-05	-3.20E-05	-1.25E-04	-1.22E-04	-1.86E-10	-1.30E-04	-1.22E-05	0	0	0	0	0	0	0	0	15.79685501	15.79685501	15.79685501	15.79685501	15.79685501	15.79685501	15.79685501	15.79685501
ECOAH6	61.18378956	147.9598561	147.9598561	141.7940182	179.9091961	113.904315	95.7353377	186.3839725	-8.51E-05	-3.20E-05	-3.20E-05	-1.25E-04	-1.22E-04	-1.75E-10	-1.30E-04	-1.22E-05	0	0	0	0	0	0	0	0	12.34239159	12.34239159	12.34239159	12.34239159	12.34239159	12.34239159	12.34239159	12.34239159
ECOAH7	61.18378956	147.9598561	147.9598561	141.7940182	179.9091961	113.904315	95.7353377	186.3839725	-8.51E-05	-3.20E-05	-3.20E-05	-1.25E-04	-1.22E-04	-1.33E-10	-1.30E-04	-1.22E-05	0	0	0	0	0	0	0	0	12.34239159	12.34239159	12.34239159	12.34239159	12.34239159	12.34239159	12.34239159	12.34239159
ECOAH8	-2.00E-10	-9.46E-11	-9.46E-11	-4.09E-11	-1.11E-10	-7.09E-11	-4.00E-11	-6.55E-11	-5.86E-12	-1.17E-11	-1.17E-11	-3.06E-11	-9.38E-12	-3.52E-11	-2.54E-10	-2.16E-11	0	0	0	0	0	0	0	0	-4.47E-10	-4.47E-10	-4.47E-10	-4.47E-10	-4.47E-10	-4.47E-10	-4.47E-10	-4.47E-10
EDA	3.40E-10	3.31E-10	3.31E-10	1.09E-10	2.26E-10	8.32E-11	1.21E-10	2.29E-10	1.60E-04	4.78E-12	4.78E-12	0.00213983	1.48E-12	5.04E-11	4.20E-04	1.76E-04	0	0	0	0	0	0	0	0	37.30718669	37.30718669	37.30718669	37.30718669	37.30718669	37.30718669	37.30718669	37.30718669
EDD	3.40E-10	3.31E-10	3.31E-10	1.09E-10	2.25E-10	8.32E-11	1.20E-10	2.29E-10	1.60E-04	4.78E-12	4.78E-12	0.00213983	1.48E-12	5.04E-11	4.20E-04	1.76E-04	0	0	0	0	0	0	0	0	37.30718669	37.30718669	37.30718669	37.30718669	37.30718669	37.30718669	37.30718669	37.30718669
EDTXS1	1.85E-11	1.00E-11	1.00E-11	5.01E-12	1.21E-11	4.65E-12	5.32E-12	7.55E-12	1.45E-13	3.58E-13	3.58E-13	3.30E-13	2.89E-13	1.24E-12	9.67E-12	9.47E-13	0	0	0	0	0	0	0	0	2.05E-11	2.05E-11	2.05E-11	2.05E-11	2.05E-11	2.05E-11	2.05E-11	2.05E-11
EDTXS2	1.85E-11	1.00E-11	1.00E-11	5.01E-12	1.21E-11	4.65E-12	5.32E-12	7.55E-12	1.45E-13	3.58E-13	3.58E-13	3.30E-13	2.89E-13	1.24E-12	9.67E-12	9.47E-13	0	0	0	0	0	0	0	0	2.05E-11	2.05E-11	2.05E-11	2.05E-11	2.05E-11	2.05E-11	2.05E-11	2.05E-11
EDTXS3	2.41E-12	1.30E-12	1.30E-12	6.71E-13	1.61E-12	6.04E-13	6.97E-13	9.88E-13	5.36E-14	9.90E-14	9.90E-14	1.36E-13	9.09E-14	3.37E-13	4.46E-12	2.77E-13	0	0	0	0	0	0	0	0	1.38E-11	1.38E-11	1.38E-11	1.38E-11	1.38E-11	1.38E-11	1.38E-11	1.38E-11
EDTXS4	2.41E-12	1.30E-12	1.30E-12	6.71E-13	1.61E-12	6.04E-13	6.97E-13	9.88E-13	5.36E-14	9.90E-14	9.90E-14	1.36E-13	9.09E-14	3.37E-13	4.46E-12	2.77E-13	0	0	0	0	0	0	0	0	1.38E-11	1.38E-11	1.38E-11	1.38E-11	1.38E-11	1.38E-11	1.38E-11	1.38E-11
EGMEACPR	4.40E-04	0.001064245	0.001064245	0.001019895	0.00129405	8.19E-04	6.89E-04	0.001340622	3.86E-17	3.29E-16	3.29E-16	8.06E-17	3.07E-17	3.99E-16	5.68E-16	3.37E-16	0	0	0	0	0	0	0	0	8.88E-05	8.88E-05	8.88E-05	8.88E-05	8.88E-05	8.88E-05	8.88E-05	8.88E-05
ENLIPAabctex	2.30E-12	1.24E-12	1.24E-12	6.35E-13	1.53E-12	5.77E-13	6.58E-13	9.41E-13	3.48E-14	7.99E-14	7.99E-14	8.59E-14	6.53E-14	2.38E-13	2.30E-12	2.09E-13	0	0	0	0	0	0	0	0	3.66E-11	3.66E-11	3.66E-11	3.66E-11	3.66E-11	3.66E-11	3.66E-11	3.66E-11
ENO	2914.875246	8520.23464	8520.23464	7289.761709	9890.512298	5442.414644	4901.771611	9842.818336	0.001656408	8.71E-04	8.71E-04	8.00E-04	0.001639625	0.002368352	0.001680026	0.00107205	0	0	0	0	0	0	0	0	923.6790584	923.6790584	923.6790584	923.6790584	923.6790584	923.6790584	923.6790584	923.6790584
ENTCS	3.12E-11	1.61E-11	1.61E-11	8.08E-12	1.90E-11	8.02E-12	8.57E-12	1.23E-11	5.22E-14	1.81E-13	1.81E-13	1.42E-13	1.68E-13	7.86E-13	3.77E-12	5.43E-13	0	0	0	0	0	0	0	0	9.61E-11	9.61E-11	9.61E-11	9.61E-11	9.61E-11	9.61E-11	9.61E-11	9.61E-11
ENTERES	1.43E-11	7.48E-12	7.48E-12	3.67E-12	8.60E-12	3.60E-12	3.88E-12	5.67E-12	2.25E-14	7.81E-14	7.81E-14	6.56E-14	7.54E-14	3.47E-13	1.68E-12	2.33E-13	0	0	0	0	0	0	0	0	1.01E-10	1.01E-10	1.01E-10	1.01E-10	1.01E-10	1.01E-10	1.01E-10	1.01E-10
ENTERES2	1.37E-11	6.78E-12	6.78E-12	3.32E-12	7.80E-12	3.45E-12	3.54E-12	5.14E-12	2.07E-14	7.13E-14	7.13E-14	5.82E-14	7.06E-14	3.42E-13	1.65E-12	2.29E-13	0	0	0	0	0	0	0	0	7.54E-11	7.54E-11	7.54E-11	7.54E-11	7.54E-11	7.54E-11	7.54E-11	7.54E-11
EPMEACPR	4.40E-04	0.001064245	0.001064245	0.001019895	0.00129405	8.19E-04	6.89E-04	0.001340622	3.58E-17	2.98E-16	2.98E-16	9.02E-17	3.25E-17	6.02E-17	5.83E-16	1.85E-16	0	0	0	0	0	0	0	0	8.88E-05	8.88E-05	8.88E-05	8.88E-05	8.88E-05	8.88E-05	8.88E-05	8.88E-05
ETHAAL	2.47E-10	1.26E-10	1.26E-10	8.75E-11	1.53E-10	5.04E-11	3.23E-11	7.43E-11	1.40E-12	4.96E-12	4.96E-12	4.38E-12	3.35E-12	1.85E-11	8.48E-11	8.57E-12	0	0	0	0	0	0	0	0	5.25E-10	5.25E-10	5.25E-10	5.25E-10	5.25E-10	5.25E-10	5.25E-10	5.25E-10
ETHAt2pp	6.69E-11	3.33E-11	3.33E-11	3.70E-11	4.59E-11	9.59E-12	2.85E-12	1.17E-11	7.64E-13	2.74E-12	2.74E-12	2.84E-12	1.50E-12	1.09E-11	4.20E-11	3.71E-12	0	0	0	0	0	0	0	0	2.41E-10	2.41E-10	2.41E-10	2.41E-10	2.41E-10	2.41E-10	2.41E-10	2.41E-10
ETHAtex	-2.91E-11	0	0	0	-5.82E-11	0	2.91E-11	-5.82E-11	-1.10E-13	-4.87E-13	-4.87E-13	-1.39E-12	-5.92E-13	-1.67E-12	-5.67E-12	-9.66E-13	0	0	0	0	0	0	0	0	7.84E-12	7.84E-12	7.84E-12	7.84E-12	7.84E-12	7.84E-12	7.84E-12	7.84E-12
ETHSO3abcpp	9.84E-14	7.12E-14	7.12E-14	5.83E-14	3.93E-13	3.08E-14	1.45E-13	1.73E-13	1.97E-17	1.93E-16	1.93E-16	3.42E-17	1.92E-17	1.89E-17	2.23E-16	2.49E-17	0	0	0	0	0	0	0	0	1.03E-10	1.03E-10	1.03E-10	1.03E-10	1.03E-10	1.03E-10	1.03E-10	1.03E-10
ETHSO3tex	0	0	0	0	0	0	2.91E-11	-5.82E-11	1.39E-17	4.16E-17	4.16E-17	0	1.39E-17	2.08E-17	1.32E-16	4.16E-17	0	0	0	0	0	0	0	0	1.03E-10	1.03E-10	1.03E-10	1.03E-10	1.03E-10	1.03E-10	1.03E-10	1.03E-10
ETOHtex	-2.04E-10	-5.82E-11	-5.82E-11	-1.46E-10	-5.24E-10	-8.73E-11	-5.82E-11	-1.75E-10	-5.16E-04	-6.94E-04	-6.94E-04	-0.001219646	-8.10E-04	-9.67E-04	-6.05E-04	-2.88E-04	0	0	0	0	0	0	0	0	-213.0755639	-213.0755639	-213.0755639	-213.0755639	-213.0755639	-213.0755639	-213.0755639	-213.0755639
ETOHtrpp	-1.85E-10	-9.68E-11	-9.68E-11	-1.39E-10	-5.09E-10	-6.10E-11	-7.72E-11	-9.35E-11	-5.16E-04	-6.94E-04	-6.94E-04	-0.001219646	-8.10E-04	-9.67E-04	-6.05E-04	-2.88E-04	0	0	0	0	0	0	0	0	-213.0755639	-213.0755639	-213.0755639	-213.0755639	-213.0755639	-213.0755639	-213.0755639	-213.0755639
F6PA	312.80445	926.87805	926.87805	1055.60115	1098.5422	943.1819098	400.8022559	769.1647772	8.02E-12	1.84E-12	1.84E-12	-4.61E-14	1.33E-13	8.19E-05	6.09E-11	3.19E-11	0	0	0	0	0	0	0	0	219.332756	219.332756	219.332756	219.332756	219.332756	219.332756	219.332756	219.332756
F6PP	3.97E-11	2.06E-11	2.06E-11	1.01E-11	2.40E-11	1.00E-11	1.08E-11	1.57E-11	7.72E-14	2.57E-13	2.57E-13	1.38E-13	1.68E-13	8.66E-13	3.46E-12	4.76E-13	0	0	0	0	0	0	0	0	1.12E-10	1.12E-10	1.12E-10	1.12E-10	1.12E-10	1.12E-10	1.12E-10	1.12E-10
F6Pt6_2pp	7.79E-14	6.48E-14	6.48E-14	8.08E-14	2.98E-13	2.15E-14	1.01E-13	1.29E-13	-1.37E-18	3.27E-16	3.27E-16	2.66E-17	1.44E-17	-1.18E-18	6.29E-17	3.28E-18	0	0	0	0	0	0	0	0	8.44E-11	8.44E-11	8.44E-11	8.44E-11	8.44E-11	8.44E-11	8.44E-11	8.44E-11
F6Ptex	0	0	0	0	0	0	2.91E-11	-5.82E-11	2.08E-17	2.84E-16	2.84E-16	0	6.94E-18	0	-4.16E-17	6.94E-18	0	0	0	0	0	0	0	0	8.44E-11	8.44E-11	8.44E-11	8.44E-11	8.44E-11	8.44E-11	8.44E-11	8.44E-11
FA100ACPHi	4.57E-11	2.41E-11	2.41E-11	1.18E-11	2.80E-11	1.16E-11	1.25E-11	1.83E-11	1.05E-13	3.20E-13	3.20E-13	4.71E-13	2.89E-13	1.29E-12	9.50E-12	9.20E-13	0	0	0	0	0	0	0	0	1.41E-10	1.41E-10	1.41E-10	1.41E-10	1.41E-10	1.41E-10	1.41E-10	1.41E-10
FA120ACPHi	3.53E-11	1.83E-11	1.83E-11	9.05E-12	2.13E-11	8.96E-12	9.60E-12	1.39E-11	7.88E-14	2.28E-13	2.28E-13	1.64E-13	2.23E-13	1.04E-12	6.37E-12	7.58E-13	0	0	0	0	0	0	0	0	1.12E-10	1.12E-10	1.12E-10	1.12E-10	1.12E-10	1.12E-10	1.12E-10	1.12E-10
FA140ACPHi	3.82E-11	1.98E-11	1.98E-11	9.80E-12	2.30E-11	9.69E-12	1.03E-11	1.51E-11	8.36E-14	2.25E-13	2.25E-13	1.57E-13	2.31E-13	1.04E-12	5.76E-12	7.89E-13	0	0	0	0	0	0	0	0	1.25E-10	1.25E-10	1.25E-10	1.25E-10	1.25E-10	1.25E-10	1.25E-10	1.25E-10
FA141ACPHi	3.84E-11	1.99E-11	1.99E-11	9.87E-12	2.32E-11	9.75E-12	1.03E-11	1.51E-11	9.67E-14	2.59E-13	2.59E-13	1.68E-13	2.47E-13	1.13E-12	8.85E-12	8.15E-13	0	0	0	0	0	0	0	0	1.25E-10	1.25E-10	1.25E-10	1.25E-10	1.25E-10	1.25E-10	1.25E-10	1.25E-10
FA160ACPHi	3.53E-11	1.83E-11	1.83E-11	9.04E-12	2.13E-11	8.96E-12	9.60E-12	1.39E-11	9.27E-14	2.36E-13	2.36E-13	1.69E-13	2.30E-13	1.06E-12	6.36E-12	7.86E-13	0	0	0	0	0	0	0	0	1.12E-10	1.12E-10	1.12E-10	1.12E-10	1.12E-10	1.12E-10	1.12E-10	1.12E-10
FA161ACPHi	3.53E-11	1.83E-11	1.83E-11	9.04E-12	2.13E-11	8.96E-12	9.60E-12	1.39E-11	1.10E-13	2.78E-13	2.78E-13	1.76E-13	2.87E-13	1.25E-12	1.19E-11	9.53E-13	0	0	0	0	0	0	0	0	1.12E-10	1.12E-10	1.12E-10	1.12E-10	1.12E-10	1.12E-10	1.12E-10	1.12E-10
FA80ACPHi	4.86E-11	2.57E-11	2.57E-11	1.27E-11	2.96E-11	1.22E-11	1.33E-11	1.95E-11	9.46E-14	3.19E-13	3.19E-13	3.73E-13	2.96E-13	1.12E-12	6.31E-12	9.69E-13	0	0	0	0	0	0	0	0	1.55E-10	1.55E-10	1.55E-10	1.55E-10	1.55E-10	1.55E-10	1.55E-10	1.55E-10
FACOAE100	1.10E-10	5.16E-11	5.16E-11	2.72E-11	6.05E-11	2.82E-11	2.85E-11	3.95E-11	8.01E-14	2.53E-13	2.53E-13	3.76E-13	1.37E-13	3.26E-13	7.71E-11	4.85E-13	0	0	0	0	0	0	0	0	4.64E-10	4.64E-10	4.64E-10	4.64E-10	4.64E-10	4.64E-10	4.64E-10	4.64E-10
FACOAE120	17.12449017	41.41190205	41.41190205	39.68616994	50.35407716	31.88023065	26.79498706	52.16627685	5.59E-14	1.78E-13	1.78E-13	8.83E-13	1.07E-13	2.67E-13	6.91E-11	1.49E-12	0	0	0	0	0	0	0	0	3.454463427	3.454463427	3.454463427	3.454463427	3.454463427	3.454463427	3.454463427	3.454463427
FACOAE140	3.49E-10	1.78E-10	1.78E-10	8.91E-11	2.07E-10	8.95E-11	1.16E-10	1.39E-10	2.30E-13	1.57E-13	1.57E-13	1.99E-12	1.67E-13	3.38E-13	1.40E-11	1.06E-12	0	0	0	0	0	0	0	0	8.39E-10	8.39E-10	8.39E-10	8.39E-10	8.39E-10	8.39E-10	8.39E-10	8.39E-10
FACOAE141	3.17E-10	1.62E-10	1.62E-10	7.92E-11	1.85E-10	8.11E-11	1.06E-10	1.27E-10	4.67E-14	1.15E-13	1.15E-13	9.42E-14	7.40E-14	6.91E-13	6.46E-12	2.09E-13	0	0	0	0	0	0	0	0	8.52E-10	8.52E-10	8.52E-10	8.52E-10	8.52E-10	8.52E-10	8.52E-10	8.52E-10
FACOAE160	28.08342454	67.91373144	67.91373144	65.08360528	82.57851254	52.28220186	43.94262192	85.5504418	8.77E-14	1.56E-13	1.56E-13	2.78E-13	1.21E-13	2.26E-13	1.25E-11	2.79E-13	0	0	0	0	0	0	0	0	5.665170878	5.665170878	5.665170878	5.665170878	5.665170878	5.665170878	5.665170878	5.665170878
FACOAE161	33.10036502	80.04612462	80.04612462	76.71041288	97.33068358	61.62211318	51.79271578	100.8335307	3.84E-14	9.15E-14	9.15E-14	1.14E-13	1.09E-13	5.25E-13	5.66E-12	9.70E-14	0	0	0	0	0	0	0	0	6.67722071	6.67722071	6.67722071	6.67722071	6.67722071	6.67722071	6.67722071	6.67722071
FACOAE180	1.94E-10	1.03E-10	1.03E-10	5.75E-11	1.19E-10	5.04E-11	8.57E-11	8.51E-11	6.64E-14	1.29E-13	1.29E-13	1.19E-13	8.60E-14	2.28E-13	8.01E-12	3.12E-13	0	0	0	0	0	0	0	0	4.52E-10	4.52E-10	4.52E-10	4.52E-10	4.52E-10	4.52E-10	4.52E-10	4.52E-10
FACOAE181	1.76E-10	9.46E-11	9.46E-11	4.41E-11	1.10E-10	4.58E-11	6.16E-11	7.74E-11	5.36E-14	1.01E-13	1.01E-13	6.89E-14	1.35E-13	3.23E-13	8.14E-12	2.91E-13	0	0	0	0	0	0	0	0	3.99E-10	3.99E-10	3.99E-10	3.99E-10	3.99E-10	3.99E-10	3.99E-10	3.99E-10
FACOAE60	1.41E-10	7.89E-11	7.89E-11	4.48E-11	1.22E-10	4.29E-11	3.69E-11	5.72E-11	8.44E-05	7.08E-12	7.08E-12	3.74E-04	2.94E-04	4.39E-10	3.30E-04	3.65E-05	0	0	0	0	0	0	0	0	3.80E-10	3.80E-10	3.80E-10	3.80E-10	3.80E-10	3.80E-10	3.80E-10	3.80E-10
FACOAE80	8.12E-11	3.81E-11	3.81E-11	1.93E-11	4.62E-11	2.14E-11	2.14E-11	2.93E-11	8.07E-14	2.66E-13	2.66E-13	2.58E-13	2.65E-13	2.93E-13	1.52E-11	4.29E-12	0	0	0	0	0	0	0	0	2.89E-10	2.89E-10	2.89E-10	2.89E-10	2.89E-10	2.89E-10	2.89E-10	2.89E-10
FACOAL100t2pp	7.80E-14	6.47E-14	6.47E-14	8.02E-14	2.95E-13	2.13E-14	1.00E-13	1.29E-13	-1.66E-17	2.87E-17	2.87E-17	1.91E-17	6.34E-18	-1.75E-18	7.72E-17	4.71E-18	0	0	0	0	0	0	0	0	7.16E-11	7.16E-11	7.16E-11	7.16E-11	7.16E-11	7.16E-11	7.16E-11	7.16E-11
FACOAL120t2pp	2.58E-10	1.34E-10	1.34E-10	6.60E-11	1.54E-10	7.37E-11	8.52E-11	1.04E-10	1.30E-12	3.23E-12	3.23E-12	5.24E-12	2.58E-12	1.07E-11	7.05E-11	6.90E-12	0	0	0	0	0	0	0	0	5.31E-10	5.31E-10	5.31E-10	5.31E-10	5.31E-10	5.31E-10	5.31E-10	5.31E-10
FACOAL140t2pp	2.72E-10	1.42E-10	1.42E-10	6.97E-11	1.63E-10	7.88E-11	9.04E-11	1.10E-10	1.66E-12	3.77E-12	3.77E-12	6.49E-12	2.82E-12	1.06E-11	7.74E-11	7.57E-12	0	0	0	0	0	0	0	0	6.03E-10	6.03E-10	6.03E-10	6.03E-10	6.03E-10	6.03E-10	6.03E-10	6.03E-10
FACOAL141t2pp	2.73E-10	1.42E-10	1.42E-10	7.03E-11	1.64E-10	7.91E-11	9.11E-11	1.10E-10	4.24E-12	7.52E-12	7.52E-12	2.54E-11	6.04E-12	3.30E-11	6.49E-10	1.39E-11	0	0	0	0	0	0	0	0	6.04E-10	6.04E-10	6.04E-10	6.04E-10	6.04E-10	6.04E-10	6.04E-10	6.04E-10
FACOAL160t2pp	2.00E-10	1.04E-10	1.04E-10	5.18E-11	1.20E-10	5.59E-11	6.18E-11	7.98E-11	2.26E-12	4.20E-12	4.20E-12	7.95E-12	3.13E-12	1.10E-11	9.20E-11	8.21E-12	0	0	0	0	0	0	0	0	2.64E-10	2.64E-10	2.64E-10	2.64E-10	2.64E-10	2.64E-10	2.64E-10	2.64E-10
FACOAL161t2pp	2.00E-10	1.04E-10	1.04E-10	5.17E-11	1.20E-10	6.54E-11	6.10E-11	7.97E-11	8.51E-05	3.20E-05	3.20E-05	1.25E-04	1.22E-04	8.72E-11	1.30E-04	1.22E-05	0	0	0	0	0	0	0	0	2.58E-10	2.58E-10	2.58E-10	2.58E-10	2.58E-10	2.58E-10	2.58E-10	2.58E-10
FACOAL180t2pp	2.84E-10	1.47E-10	1.47E-10	6.92E-11	1.70E-10	8.23E-11	8.90E-11	1.13E-10	3.96E-12	5.21E-12	5.21E-12	1.14E-11	3.77E-12	1.22E-11	1.27E-10	9.51E-12	0	0	0	0	0	0	0	0	6.73E-10	6.73E-10	6.73E-10	6.73E-10	6.73E-10	6.73E-10	6.73E-10	6.73E-10
FACOAL181t2pp	2.86E-10	1.48E-10	1.48E-10	7.35E-11	1.70E-10	8.28E-11	9.86E-11	1.13E-10	2.02E-12	6.76E-12	6.76E-12	1.94E-11	5.83E-12	2.35E-11	1.44E-10	1.27E-11	0	0	0	0	0	0	0	0	6.89E-10	6.89E-10	6.89E-10	6.89E-10	6.89E-10	6.89E-10	6.89E-10	6.89E-10
FACOAL60t2pp	4.72E-11	2.36E-11	2.36E-11	1.11E-11	2.55E-11	1.13E-11	1.30E-11	1.82E-11	6.34E-14	2.32E-13	2.32E-13	1.78E-13	1.90E-13	1.01E-12	4.36E-12	7.16E-13	0	0	0	0	0	0	0	0	1.59E-10	1.59E-10	1.59E-10	1.59E-10	1.59E-10	1.59E-10	1.59E-10	1.59E-10
FACOAL80t2pp	7.81E-14	6.49E-14	6.49E-14	7.98E-14	2.92E-13	2.16E-14	9.91E-14	1.29E-13	1.16E-17	1.77E-16	1.77E-16	2.03E-17	1.34E-17	-6.37E-19	6.23E-17	5.27E-18	0	0	0	0	0	0	0	0	6.61E-11	6.61E-11	6.61E-11	6.61E-11	6.61E-11	6.61E-11	6.61E-11	6.61E-11
FADRx	480.985966	1163.161269	1163.161269	1114.689582	1414.325577	895.4394194	752.6070911	1465.225932	7.59E-14	2.63E-13	2.63E-13	2.30E-13	1.35E-13	5.07E-13	2.99E-12	3.72E-13	0	0	0	0	0	0	0	0	97.02761434	97.02761434	97.02761434	97.02761434	97.02761434	97.02761434	97.02761434	97.02761434
FADRx2	1.57E-10	6.04E-11	6.04E-11	3.71E-11	6.71E-11	4.18E-11	3.57E-11	4.50E-11	5.92E-14	2.16E-13	2.16E-13	1.89E-13	1.38E-13	5.74E-13	2.73E-12	4.47E-13	0	0	0	0	0	0	0	0	3.22E-08	3.22E-08	3.22E-08	3.22E-08	3.22E-08	3.22E-08	3.22E-08	3.22E-08
FALDH2	2.27E-13	4.55E-13	4.55E-13	-9.09E-13	0	4.55E-13	2.27E-13	0	2.30E-17	1.70E-16	1.70E-16	2.40E-17	1.65E-17	1.64E-17	2.20E-16	5.94E-17	0	0	0	0	0	0	0	0	7.19E-11	7.19E-11	7.19E-11	7.19E-11	7.19E-11	7.19E-11	7.19E-11	7.19E-11
FALDtex	0	0	0	0	0	0	2.91E-11	-5.82E-11	-2.08E-17	-1.67E-16	-1.67E-16	-4.16E-17	-1.39E-17	-2.08E-17	-2.22E-16	-1.18E-16	0	0	0	0	0	0	0	0	2.92E-11	2.92E-11	2.92E-11	2.92E-11	2.92E-11	2.92E-11	2.92E-11	2.92E-11
FALDtpp	-1.31E-12	5.72E-12	5.72E-12	6.14E-12	-2.89E-12	1.21E-11	1.68E-12	-9.85E-12	-2.39E-17	-1.40E-16	-1.40E-16	-5.19E-17	-1.47E-17	-1.26E-17	-2.28E-16	8.20E-18	0	0	0	0	0	0	0	0	2.90E-11	2.90E-11	2.90E-11	2.90E-11	2.90E-11	2.90E-11	2.90E-11	2.90E-11
FALGTHLs	-1.29E-12	4.61E-12	4.61E-12	1.05E-12	-4.06E-12	6.89E-12	2.55E-12	-9.55E-12	-2.92E-18	1.28E-16	1.28E-16	1.66E-17	6.92E-18	1.71E-17	6.32E-17	1.62E-16	0	0	0	0	0	0	0	0	7.23E-11	7.23E-11	7.23E-11	7.23E-11	7.23E-11	7.23E-11	7.23E-11	7.23E-11
FBA	738.6237259	2183.458828	2183.458828	1891.229071	2466.965181	1201.150919	1306.448226	2645.433103	9.13E-04	0.001131997	0.001131997	5.12E-04	0.001223231	2.79E-04	9.78E-04	9.02E-04	0	0	0	0	0	0	0	0	192.0087046	192.0087046	192.0087046	192.0087046	192.0087046	192.0087046	192.0087046	192.0087046
FBA3	477.4535761	1391.156568	1391.156568	1060.326784	1582.222586	734.7690685	881.0324703	1784.920018	7.61E-05	2.09E-04	2.09E-04	1.70E-12	2.81E-04	4.28E-12	1.30E-04	1.80E-04	0	0	0	0	0	0	0	0	84.78580811	84.78580811	84.78580811	84.78580811	84.78580811	84.78580811	84.78580811	84.78580811
FBP	3.64E-11	1.86E-11	1.86E-11	9.30E-12	2.17E-11	9.30E-12	9.81E-12	1.42E-11	2.36E-13	5.64E-13	5.64E-13	8.07E-12	5.53E-13	8.19E-11	2.95E-11	1.79E-12	0	0	0	0	0	0	0	0	1.12E-10	1.12E-10	1.12E-10	1.12E-10	1.12E-10	1.12E-10	1.12E-10	1.12E-10
FCI	5.68E-14	5.68E-14	5.68E-14	5.68E-14	3.41E-13	0	1.71E-13	1.14E-13	7.45E-17	-1.80E-16	-1.80E-16	3.82E-17	1.50E-17	1.14E-18	-8.36E-17	-9.76E-18	0	0	0	0	0	0	0	0	7.64E-11	7.64E-11	7.64E-11	7.64E-11	7.64E-11	7.64E-11	7.64E-11	7.64E-11
FCLK	7.84E-14	6.58E-14	6.58E-14	7.14E-14	2.89E-13	2.06E-14	9.45E-14	1.30E-13	1.25E-17	6.10E-17	6.10E-17	2.10E-17	1.38E-17	-9.60E-20	-8.36E-17	1.45E-17	0	0	0	0	0	0	0	0	7.63E-11	7.63E-11	7.63E-11	7.63E-11	7.63E-11	7.63E-11	7.63E-11	7.63E-11
FCLPA	0	-3.64E-12	-3.64E-12	-3.64E-12	-1.82E-12	0	-4.55E-13	-3.64E-12	1.69E-17	1.53E-16	1.53E-16	2.52E-17	1.26E-17	-4.34E-19	-8.34E-17	6.07E-18	0	0	0	0	0	0	0	0	7.64E-11	7.64E-11	7.64E-11	7.64E-11	7.64E-11	7.64E-11	7.64E-11	7.64E-11
FCLT	0.049069199	0.118663319	0.118663319	0.113718337	0.144286585	0.091350887	0.076779427	0.149479335	2.01E-14	6.89E-14	6.89E-14	4.38E-14	5.26E-14	2.13E-13	1.06E-12	1.57E-13	0	0	0	0	0	0	0	0	0.009898558	0.009898558	0.009898558	0.009898558	0.009898558	0.009898558	0.009898558	0.009898558
FDH4pp	4.32E-10	159.463445	159.463445	309.95874	7.50E-10	7.93E-11	179.52018	4.38E-10	1.13E-13	8.28E-13	8.28E-13	2.08E-13	4.66E-13	4.81E-13	2.70E-12	5.71E-13	0	0	0	0	0	0	0	0	2.26E-09	2.26E-09	2.26E-09	2.26E-09	2.26E-09	2.26E-09	2.26E-09	2.26E-09
FDH5pp	1.53E-10	3.47E-11	3.47E-11	2.14E-11	3.58E-11	3.87E-11	2.74E-11	2.99E-11	9.72E-14	5.34E-13	5.34E-13	1.64E-13	2.77E-13	6.89E-13	3.02E-12	5.30E-13	0	0	0	0	0	0	0	0	2.11E-09	2.11E-09	2.11E-09	2.11E-09	2.11E-09	2.11E-09	2.11E-09	2.11E-09
FDMO	9.81E-14	7.82E-14	7.82E-14	9.58E-14	3.93E-13	2.91E-14	1.43E-13	1.70E-13	1.19E-17	2.24E-16	2.24E-16	4.46E-17	1.73E-17	3.02E-17	2.23E-16	-2.90E-17	0	0	0	0	0	0	0	0	1.01E-10	1.01E-10	1.01E-10	1.01E-10	1.01E-10	1.01E-10	1.01E-10	1.01E-10
FDMO2	1.07E-13	1.12E-13	1.12E-13	1.27E-13	4.63E-13	3.52E-14	1.70E-13	1.98E-13	1.95E-17	2.40E-16	2.40E-16	6.78E-17	2.18E-17	3.01E-17	2.84E-16	-2.26E-17	0	0	0	0	0	0	0	0	1.08E-10	1.08E-10	1.08E-10	1.08E-10	1.08E-10	1.08E-10	1.08E-10	1.08E-10
FDMO3	9.84E-14	7.12E-14	7.12E-14	5.83E-14	3.93E-13	3.08E-14	1.45E-13	1.73E-13	1.86E-17	2.05E-16	2.05E-16	3.59E-17	1.92E-17	1.96E-17	2.20E-16	2.55E-17	0	0	0	0	0	0	0	0	1.03E-10	1.03E-10	1.03E-10	1.03E-10	1.03E-10	1.03E-10	1.03E-10	1.03E-10
FDMO4	1.20E-13	1.13E-13	1.13E-13	1.05E-13	4.61E-13	3.88E-14	1.60E-13	2.03E-13	2.57E-17	2.50E-16	2.50E-16	4.76E-17	2.35E-17	3.69E-17	2.12E-16	5.29E-17	0	0	0	0	0	0	0	0	1.10E-10	1.10E-10	1.10E-10	1.10E-10	1.10E-10	1.10E-10	1.10E-10	1.10E-10
FDMO6	9.84E-14	8.07E-14	8.07E-14	1.35E-13	4.05E-13	3.02E-14	1.52E-13	1.72E-13	1.80E-17	2.06E-16	2.06E-16	3.88E-17	1.92E-17	2.44E-17	2.16E-16	2.74E-17	0	0	0	0	0	0	0	0	1.03E-10	1.03E-10	1.03E-10	1.03E-10	1.03E-10	1.03E-10	1.03E-10	1.03E-10
FE2abcpp	3.71E-11	1.91E-11	1.91E-11	9.35E-12	2.20E-11	9.35E-12	9.99E-12	1.45E-11	6.67E-14	2.19E-13	2.19E-13	1.39E-13	1.71E-13	7.84E-13	4.11E-12	4.80E-13	0	0	0	0	0	0	0	0	1.12E-10	1.12E-10	1.12E-10	1.12E-10	1.12E-10	1.12E-10	1.12E-10	1.12E-10
FE2t2pp	2.35E-10	1.08E-10	1.08E-10	5.23E-11	1.19E-10	6.08E-11	5.97E-11	8.52E-11	2.96E-13	9.34E-13	9.34E-13	5.70E-13	7.41E-13	3.19E-12	2.77E-11	2.38E-12	0	0	0	0	0	0	0	0	1.10E-07	1.10E-07	1.10E-07	1.10E-07	1.10E-07	1.10E-07	1.10E-07	1.10E-07
FE2t3pp	2.28E-10	1.49E-10	1.49E-10	6.25E-11	1.20E-10	6.33E-11	6.07E-11	8.46E-11	3.84E-12	1.22E-11	1.22E-11	6.66E-12	9.09E-12	4.19E-11	3.07E-10	2.72E-11	0	0	0	0	0	0	0	0	9.36E-08	9.36E-08	9.36E-08	9.36E-08	9.36E-08	9.36E-08	9.36E-08	9.36E-08
FE2tex	3.534082522	8.546419599	8.546419599	8.190270038	10.39186926	6.579312096	5.529840244	10.76586365	2.61E-11	3.94E-04	3.94E-04	5.02E-04	4.69E-04	1.10E-04	1.46E-09	7.26E-05	0	0	0	0	0	0	0	0	345.0831336	345.0831336	345.0831336	345.0831336	345.0831336	345.0831336	345.0831336	345.0831336
FE2tpp	3.534082501	8.546419599	8.546419599	8.190270038	10.39186926	6.579312094	5.529840244	10.76586365	6.93E-13	2.71E-12	2.71E-12	1.47E-12	1.85E-12	7.17E-12	7.85E-11	5.85E-12	0	0	0	0	0	0	0	0	0.712918065	0.712918065	0.712918065	0.712918065	0.712918065	0.712918065	0.712918065	0.712918065
FE3DCITabcpp	0	0	0	0	0	0	0	0	1.21E-17	1.54E-16	1.54E-16	1.71E-17	1.35E-17	5.12E-20	-6.37E-18	-3.47E-18	0	0	0	0	0	0	0	0	0	0	0	0	0	0	0	0
FE3DCITtonex	0	0	0	0	0	0	0	0	1.17E-17	1.54E-16	1.54E-16	1.76E-17	1.25E-17	3.97E-20	2.76E-18	-1.14E-18	0	0	0	0	0	0	0	0	0	0	0	0	0	0	0	0
FE3DHBZR	0	0	0	0	0	0	0	0	1.68E-17	1.77E-16	1.77E-16	2.93E-17	1.60E-17	9.43E-18	5.38E-17	1.33E-17	0	0	0	0	0	0	0	0	0	0	0	0	0	0	0	0
FE3DHBZSabcpp	0	0	0	0	0	0	0	0	1.22E-17	-1.30E-17	-1.30E-17	3.34E-17	1.60E-17	9.44E-18	6.78E-17	1.06E-17	0	0	0	0	0	0	0	0	0	0	0	0	0	0	0	0
FE3DHBZStonex	0	0	0	0	0	0	0	0	1.19E-17	-9.03E-17	-9.03E-17	2.74E-17	1.60E-17	9.88E-18	-4.80E-17	9.35E-18	0	0	0	0	0	0	0	0	0	0	0	0	0	0	0	0
FE3HOXR1	2.46E-11	1.31E-11	1.31E-11	6.42E-12	1.55E-11	6.23E-12	6.77E-12	1.01E-11	1.09E-13	3.03E-13	3.03E-13	1.20E-13	2.41E-13	1.19E-12	8.85E-12	7.25E-13	0	0	0	0	0	0	0	0	1.58E-10	1.58E-10	1.58E-10	1.58E-10	1.58E-10	1.58E-10	1.58E-10	1.58E-10
FE3HOXR2	3.14E-11	1.65E-11	1.65E-11	8.13E-12	1.93E-11	7.96E-12	8.55E-12	1.27E-11	5.76E-14	1.85E-13	1.85E-13	1.19E-13	1.31E-13	6.31E-13	3.43E-12	3.81E-13	0	0	0	0	0	0	0	0	2.13E-10	2.13E-10	2.13E-10	2.13E-10	2.13E-10	2.13E-10	2.13E-10	2.13E-10
FE3HOXR3	3.15E-11	1.65E-11	1.65E-11	8.15E-12	1.94E-11	7.97E-12	8.58E-12	1.27E-11	5.74E-14	1.85E-13	1.85E-13	1.19E-13	1.31E-13	6.28E-13	3.40E-12	3.77E-13	0	0	0	0	0	0	0	0	2.23E-10	2.23E-10	2.23E-10	2.23E-10	2.23E-10	2.23E-10	2.23E-10	2.23E-10
FE3HOXUtex	1.75E-10	9.20E-11	9.20E-11	4.54E-11	1.08E-10	4.43E-11	4.78E-11	7.10E-11	4.48E-13	1.35E-12	1.35E-12	7.14E-13	1.01E-12	4.89E-12	3.13E-11	2.97E-12	0	0	0	0	0	0	0	0	8.67E-10	8.67E-10	8.67E-10	8.67E-10	8.67E-10	8.67E-10	8.67E-10	8.67E-10
FE3HOXUtpp	1.75E-10	9.20E-11	9.20E-11	4.54E-11	1.08E-10	4.43E-11	4.78E-11	7.10E-11	4.48E-13	1.35E-12	1.35E-12	7.14E-13	1.01E-12	4.89E-12	3.13E-11	2.97E-12	0	0	0	0	0	0	0	0	8.67E-10	8.67E-10	8.67E-10	8.67E-10	8.67E-10	8.67E-10	8.67E-10	8.67E-10
FE3HOXabcpp	1.75E-10	9.20E-11	9.20E-11	4.54E-11	1.08E-10	4.43E-11	4.78E-11	7.10E-11	4.48E-13	1.35E-12	1.35E-12	7.14E-13	1.01E-12	4.89E-12	3.13E-11	2.97E-12	0	0	0	0	0	0	0	0	8.67E-10	8.67E-10	8.67E-10	8.67E-10	8.67E-10	8.67E-10	8.67E-10	8.67E-10
FE3HOXexs	1.75E-10	9.20E-11	9.20E-11	4.54E-11	1.08E-10	4.43E-11	4.78E-11	7.10E-11	4.48E-13	1.35E-12	1.35E-12	7.14E-13	1.01E-12	4.89E-12	3.13E-11	2.97E-12	0	0	0	0	0	0	0	0	8.70E-10	8.70E-10	8.70E-10	8.70E-10	8.70E-10	8.70E-10	8.70E-10	8.70E-10
FE3HOXtonex	1.75E-10	9.20E-11	9.20E-11	4.54E-11	1.08E-10	4.43E-11	4.78E-11	7.10E-11	4.48E-13	1.35E-12	1.35E-12	7.14E-13	1.01E-12	4.89E-12	3.13E-11	2.97E-12	0	0	0	0	0	0	0	0	8.67E-10	8.67E-10	8.67E-10	8.67E-10	8.67E-10	8.67E-10	8.67E-10	8.67E-10
FE3Ri	2.87E-11	1.92E-11	1.92E-11	9.58E-12	2.29E-11	6.94E-12	9.54E-12	1.49E-11	3.42E-04	1.92E-04	1.92E-04	5.75E-13	1.43E-04	2.49E-10	1.19E-04	2.69E-12	0	0	0	0	0	0	0	0	3.53E-08	3.53E-08	3.53E-08	3.53E-08	3.53E-08	3.53E-08	3.53E-08	3.53E-08
FE3abcpp	5.51E-11	2.65E-11	2.65E-11	1.25E-11	3.17E-11	1.43E-11	1.33E-11	1.97E-11	9.70E-14	2.88E-13	2.88E-13	1.41E-13	2.19E-13	1.14E-12	6.77E-12	6.34E-13	0	0	0	0	0	0	0	0	1.12E-10	1.12E-10	1.12E-10	1.12E-10	1.12E-10	1.12E-10	1.12E-10	1.12E-10
FE3tex	-2.14E-08	-2.33E-10	-2.33E-10	-2.04E-10	-1.75E-10	-1.92E-09	-4.66E-10	-2.91E-10	-2.88E-11	-3.94E-04	-3.94E-04	-5.02E-04	-4.69E-04	-1.10E-04	-1.65E-09	-7.26E-05	0	0	0	0	0	0	0	0	-344.3702155	-344.3702155	-344.3702155	-344.3702155	-344.3702155	-344.3702155	-344.3702155	-344.3702155
FECRMR1	2.46E-11	1.31E-11	1.31E-11	6.42E-12	1.55E-11	6.23E-12	6.77E-12	1.01E-11	1.09E-13	3.03E-13	3.03E-13	1.20E-13	2.41E-13	1.19E-12	8.85E-12	7.25E-13	0	0	0	0	0	0	0	0	1.58E-10	1.58E-10	1.58E-10	1.58E-10	1.58E-10	1.58E-10	1.58E-10	1.58E-10
FECRMR2	3.14E-11	1.65E-11	1.65E-11	8.13E-12	1.93E-11	7.96E-12	8.55E-12	1.27E-11	5.76E-14	1.85E-13	1.85E-13	1.19E-13	1.31E-13	6.31E-13	3.43E-12	3.81E-13	0	0	0	0	0	0	0	0	2.13E-10	2.13E-10	2.13E-10	2.13E-10	2.13E-10	2.13E-10	2.13E-10	2.13E-10
FECRMR3	3.15E-11	1.65E-11	1.65E-11	8.15E-12	1.94E-11	7.97E-12	8.58E-12	1.27E-11	5.74E-14	1.85E-13	1.85E-13	1.19E-13	1.31E-13	6.28E-13	3.40E-12	3.77E-13	0	0	0	0	0	0	0	0	2.23E-10	2.23E-10	2.23E-10	2.23E-10	2.23E-10	2.23E-10	2.23E-10	2.23E-10
FECRMUtex	1.75E-10	9.20E-11	9.20E-11	4.54E-11	1.08E-10	4.43E-11	4.78E-11	7.10E-11	4.48E-13	1.35E-12	1.35E-12	7.14E-13	1.01E-12	4.89E-12	3.13E-11	2.97E-12	0	0	0	0	0	0	0	0	8.67E-10	8.67E-10	8.67E-10	8.67E-10	8.67E-10	8.67E-10	8.67E-10	8.67E-10
FECRMUtpp	1.75E-10	9.20E-11	9.20E-11	4.54E-11	1.08E-10	4.43E-11	4.78E-11	7.10E-11	4.48E-13	1.35E-12	1.35E-12	7.14E-13	1.01E-12	4.89E-12	3.13E-11	2.97E-12	0	0	0	0	0	0	0	0	8.67E-10	8.67E-10	8.67E-10	8.67E-10	8.67E-10	8.67E-10	8.67E-10	8.67E-10
FECRMabcpp	1.75E-10	9.20E-11	9.20E-11	4.54E-11	1.08E-10	4.43E-11	4.78E-11	7.10E-11	4.48E-13	1.35E-12	1.35E-12	7.14E-13	1.01E-12	4.89E-12	3.13E-11	2.97E-12	0	0	0	0	0	0	0	0	8.67E-10	8.67E-10	8.67E-10	8.67E-10	8.67E-10	8.67E-10	8.67E-10	8.67E-10
FECRMexs	1.75E-10	9.20E-11	9.20E-11	4.54E-11	1.08E-10	4.43E-11	4.78E-11	7.10E-11	4.48E-13	1.35E-12	1.35E-12	7.14E-13	1.01E-12	4.89E-12	3.13E-11	2.97E-12	0	0	0	0	0	0	0	0	8.70E-10	8.70E-10	8.70E-10	8.70E-10	8.70E-10	8.70E-10	8.70E-10	8.70E-10
FECRMtonex	1.75E-10	9.20E-11	9.20E-11	4.54E-11	1.08E-10	4.43E-11	4.78E-11	7.10E-11	4.48E-13	1.35E-12	1.35E-12	7.14E-13	1.01E-12	4.89E-12	3.13E-11	2.97E-12	0	0	0	0	0	0	0	0	8.67E-10	8.67E-10	8.67E-10	8.67E-10	8.67E-10	8.67E-10	8.67E-10	8.67E-10
FEENTERR1	2.35E-11	1.25E-11	1.25E-11	6.14E-12	1.48E-11	5.95E-12	6.47E-12	9.67E-12	1.14E-13	3.39E-13	3.39E-13	1.30E-13	2.78E-13	1.31E-12	9.65E-12	7.98E-13	0	0	0	0	0	0	0	0	1.58E-10	1.58E-10	1.58E-10	1.58E-10	1.58E-10	1.58E-10	1.58E-10	1.58E-10
FEENTERR2	2.97E-11	1.56E-11	1.56E-11	7.68E-12	1.83E-11	7.51E-12	8.08E-12	1.20E-11	5.90E-14	1.98E-13	1.98E-13	1.33E-13	1.47E-13	6.94E-13	3.66E-12	4.05E-13	0	0	0	0	0	0	0	0	2.13E-10	2.13E-10	2.13E-10	2.13E-10	2.13E-10	2.13E-10	2.13E-10	2.13E-10
FEENTERR3	2.97E-11	1.56E-11	1.56E-11	7.70E-12	1.84E-11	7.51E-12	8.11E-12	1.20E-11	5.88E-14	1.98E-13	1.98E-13	1.33E-13	1.47E-13	6.90E-13	3.63E-12	4.02E-13	0	0	0	0	0	0	0	0	2.23E-10	2.23E-10	2.23E-10	2.23E-10	2.23E-10	2.23E-10	2.23E-10	2.23E-10
FEENTERabcpp	1.79E-10	9.41E-11	9.41E-11	4.64E-11	1.11E-10	4.54E-11	4.88E-11	7.26E-11	4.85E-13	1.54E-12	1.54E-12	8.50E-13	1.21E-12	5.72E-12	3.55E-11	3.44E-12	0	0	0	0	0	0	0	0	8.75E-10	8.75E-10	8.75E-10	8.75E-10	8.75E-10	8.75E-10	8.75E-10	8.75E-10
FEENTERexs	1.81E-10	9.50E-11	9.50E-11	4.69E-11	1.12E-10	4.59E-11	4.94E-11	7.34E-11	4.89E-13	1.56E-12	1.56E-12	8.59E-13	1.23E-12	5.77E-12	3.57E-11	3.48E-12	0	0	0	0	0	0	0	0	8.70E-10	8.70E-10	8.70E-10	8.70E-10	8.70E-10	8.70E-10	8.70E-10	8.70E-10
FEENTERtex	1.83E-10	9.59E-11	9.59E-11	4.74E-11	1.13E-10	4.63E-11	5.00E-11	7.41E-11	4.94E-13	1.57E-12	1.57E-12	8.69E-13	1.24E-12	5.82E-12	3.60E-11	3.52E-12	0	0	0	0	0	0	0	0	8.60E-10	8.60E-10	8.60E-10	8.60E-10	8.60E-10	8.60E-10	8.60E-10	8.60E-10
FEENTERtonex	1.79E-10	9.41E-11	9.41E-11	4.64E-11	1.11E-10	4.54E-11	4.88E-11	7.26E-11	4.85E-13	1.54E-12	1.54E-12	8.50E-13	1.21E-12	5.72E-12	3.55E-11	3.44E-12	0	0	0	0	0	0	0	0	8.75E-10	8.75E-10	8.75E-10	8.75E-10	8.75E-10	8.75E-10	8.75E-10	8.75E-10
FEENTERtpp	1.83E-10	9.59E-11	9.59E-11	4.74E-11	1.13E-10	4.63E-11	5.00E-11	7.41E-11	4.94E-13	1.57E-12	1.57E-12	8.69E-13	1.24E-12	5.82E-12	3.60E-11	3.52E-12	0	0	0	0	0	0	0	0	8.60E-10	8.60E-10	8.60E-10	8.60E-10	8.60E-10	8.60E-10	8.60E-10	8.60E-10
FEOXAMR1	2.46E-11	1.31E-11	1.31E-11	6.42E-12	1.55E-11	6.23E-12	6.77E-12	1.01E-11	1.13E-13	3.15E-13	3.15E-13	1.22E-13	2.55E-13	1.23E-12	9.29E-12	7.56E-13	0	0	0	0	0	0	0	0	1.58E-10	1.58E-10	1.58E-10	1.58E-10	1.58E-10	1.58E-10	1.58E-10	1.58E-10
FEOXAMR2	3.14E-11	1.65E-11	1.65E-11	8.13E-12	1.93E-11	7.96E-12	8.55E-12	1.27E-11	5.88E-14	1.90E-13	1.90E-13	1.22E-13	1.37E-13	6.49E-13	3.53E-12	3.91E-13	0	0	0	0	0	0	0	0	2.13E-10	2.13E-10	2.13E-10	2.13E-10	2.13E-10	2.13E-10	2.13E-10	2.13E-10
FEOXAMR3	3.15E-11	1.65E-11	1.65E-11	8.15E-12	1.94E-11	7.97E-12	8.58E-12	1.27E-11	5.85E-14	1.89E-13	1.89E-13	1.22E-13	1.36E-13	6.46E-13	3.50E-12	3.87E-13	0	0	0	0	0	0	0	0	2.23E-10	2.23E-10	2.23E-10	2.23E-10	2.23E-10	2.23E-10	2.23E-10	2.23E-10
FEOXAMUtex	1.75E-10	9.20E-11	9.20E-11	4.54E-11	1.08E-10	4.43E-11	4.78E-11	7.10E-11	4.60E-13	1.39E-12	1.39E-12	7.32E-13	1.06E-12	5.04E-12	3.27E-11	3.07E-12	0	0	0	0	0	0	0	0	8.67E-10	8.67E-10	8.67E-10	8.67E-10	8.67E-10	8.67E-10	8.67E-10	8.67E-10
FEOXAMUtpp	1.75E-10	9.20E-11	9.20E-11	4.54E-11	1.08E-10	4.43E-11	4.78E-11	7.10E-11	4.60E-13	1.39E-12	1.39E-12	7.32E-13	1.06E-12	5.04E-12	3.27E-11	3.07E-12	0	0	0	0	0	0	0	0	8.67E-10	8.67E-10	8.67E-10	8.67E-10	8.67E-10	8.67E-10	8.67E-10	8.67E-10
FEOXAMabcpp	1.75E-10	9.20E-11	9.20E-11	4.54E-11	1.08E-10	4.43E-11	4.78E-11	7.10E-11	4.60E-13	1.39E-12	1.39E-12	7.32E-13	1.06E-12	5.04E-12	3.27E-11	3.07E-12	0	0	0	0	0	0	0	0	8.67E-10	8.67E-10	8.67E-10	8.67E-10	8.67E-10	8.67E-10	8.67E-10	8.67E-10
FEOXAMexs	1.75E-10	9.20E-11	9.20E-11	4.54E-11	1.08E-10	4.43E-11	4.78E-11	7.10E-11	4.60E-13	1.39E-12	1.39E-12	7.32E-13	1.06E-12	5.04E-12	3.27E-11	3.07E-12	0	0	0	0	0	0	0	0	8.70E-10	8.70E-10	8.70E-10	8.70E-10	8.70E-10	8.70E-10	8.70E-10	8.70E-10
FEOXAMtonex	1.75E-10	9.20E-11	9.20E-11	4.54E-11	1.08E-10	4.43E-11	4.78E-11	7.10E-11	4.60E-13	1.39E-12	1.39E-12	7.32E-13	1.06E-12	5.04E-12	3.27E-11	3.07E-12	0	0	0	0	0	0	0	0	8.67E-10	8.67E-10	8.67E-10	8.67E-10	8.67E-10	8.67E-10	8.67E-10	8.67E-10
FEROpp	5.37E-09	7.30E-11	7.30E-11	5.79E-11	5.46E-11	4.77E-10	1.30E-10	6.99E-11	7.23E-12	9.85E-05	9.85E-05	1.26E-04	1.17E-04	2.76E-05	4.15E-10	1.82E-05	0	0	0	0	0	0	0	0	86.09255388	86.09255388	86.09255388	86.09255388	86.09255388	86.09255388	86.09255388	86.09255388
FESD1s	0.859041037	2.077406271	2.077406271	1.990835828	2.525985779	1.599254991	1.344156423	2.616893822	3.42E-04	1.92E-04	1.92E-04	4.76E-13	1.43E-04	2.48E-10	1.19E-04	2.26E-12	0	0	0	0	0	0	0	0	0.173291375	0.173291375	0.173291375	0.173291375	0.173291375	0.173291375	0.173291375	0.173291375
FESD2s	9.10E-14	5.14E-14	5.14E-14	5.70E-14	1.04E-13	1.44E-14	5.46E-14	5.55E-14	1.16E-17	4.29E-17	4.29E-17	-1.61E-17	1.28E-17	-1.67E-17	-9.14E-17	4.04E-17	0	0	0	0	0	0	0	0	4.72E-11	4.72E-11	4.72E-11	4.72E-11	4.72E-11	4.72E-11	4.72E-11	4.72E-11
FESR	1.718082073	4.154812542	4.154812542	3.981671655	5.051971557	3.198509983	2.688312846	5.233787645	6.84E-04	3.84E-04	3.84E-04	9.51E-13	2.86E-04	4.96E-10	2.39E-04	4.53E-12	0	0	0	0	0	0	0	0	0.34658275	0.34658275	0.34658275	0.34658275	0.34658275	0.34658275	0.34658275	0.34658275
FFSD	9.91E-14	8.75E-14	8.75E-14	1.33E-13	3.90E-13	3.00E-14	1.47E-13	1.72E-13	1.85E-17	2.05E-16	2.05E-16	3.87E-17	1.92E-17	2.07E-17	2.22E-16	2.89E-17	0	0	0	0	0	0	0	0	8.94E-11	8.94E-11	8.94E-11	8.94E-11	8.94E-11	8.94E-11	8.94E-11	8.94E-11
FHL	0	0	0	0	0	0	0	0	0	0	0	0	0	0	0	0	0	0	0	0	0	0	0	0	0	0	0	0	0	0	0	0
FLDR2	1.13E-10	4.58E-11	4.58E-11	2.68E-11	5.20E-11	2.95E-11	2.73E-11	3.45E-11	0.001444574	2.47E-12	2.47E-12	0.001186758	5.61E-10	6.02E-11	0.001906017	7.86E-12	0	0	0	0	0	0	0	0	1.54E-08	1.54E-08	1.54E-08	1.54E-08	1.54E-08	1.54E-08	1.54E-08	1.54E-08
FLVR	6.60E-11	3.10E-11	3.10E-11	1.66E-11	3.56E-11	1.70E-11	1.69E-11	2.35E-11	1.28E-13	4.72E-13	4.72E-13	3.08E-13	4.10E-13	2.07E-12	7.58E-12	1.17E-12	0	0	0	0	0	0	0	0	5.41E-10	5.41E-10	5.41E-10	5.41E-10	5.41E-10	5.41E-10	5.41E-10	5.41E-10
FLVRx	1.21E-10	6.70E-11	6.70E-11	3.18E-11	7.98E-11	3.04E-11	3.41E-11	5.22E-11	2.17E-13	6.38E-13	6.38E-13	4.12E-13	3.83E-13	1.72E-12	1.29E-11	1.09E-12	0	0	0	0	0	0	0	0	5.40E-10	5.40E-10	5.40E-10	5.40E-10	5.40E-10	5.40E-10	5.40E-10	5.40E-10
FMETTRS	0	0	0	0	0	0	0	0	0	0	0	0	0	0	0	0	0	0	0	0	0	0	0	0	0	0	0	0	0	0	0	0
FMNAT	0.049069199	0.118663319	0.118663319	0.113718337	0.144286585	0.091350887	0.076779427	0.149479335	2.93E-17	2.02E-16	2.02E-16	6.04E-17	4.75E-17	1.24E-16	1.57E-15	9.28E-17	0	0	0	0	0	0	0	0	0.009898558	0.009898558	0.009898558	0.009898558	0.009898558	0.009898558	0.009898558	0.009898558
FMNRx	1.21E-10	6.73E-11	6.73E-11	3.21E-11	8.12E-11	3.05E-11	3.46E-11	5.28E-11	2.18E-13	6.40E-13	6.40E-13	4.15E-13	3.83E-13	1.73E-12	1.31E-11	1.12E-12	0	0	0	0	0	0	0	0	6.10E-10	6.10E-10	6.10E-10	6.10E-10	6.10E-10	6.10E-10	6.10E-10	6.10E-10
FMNRx2	6.61E-11	3.10E-11	3.10E-11	1.67E-11	3.59E-11	1.70E-11	1.70E-11	2.36E-11	1.28E-13	4.73E-13	4.73E-13	3.08E-13	4.12E-13	2.09E-12	7.57E-12	1.17E-12	0	0	0	0	0	0	0	0	6.15E-10	6.15E-10	6.15E-10	6.15E-10	6.15E-10	6.15E-10	6.15E-10	6.15E-10
FOMETRi	0.027475285	0.030950658	0.030950658	0.027763765	0.040374337	0.020696111	0.016690554	0.044402668	0.002797026	0.003397184	0.003397184	0.004442216	0.006040245	0.004051686	0.003885874	0.003563326	0	0	0	0	0	0	0	0	0.093488861	0.093488861	0.093488861	0.093488861	0.093488861	0.093488861	0.093488861	0.093488861
FORCT	0	0	0	0	0	0	0	0	2.03E-20	-1.69E-20	-1.69E-20	1.53E-17	2.37E-20	3.15E-19	1.36E-20	-8.90E-18	0	0	0	0	0	0	0	0	0	0	0	0	0	0	0	0
FORt2pp	1.43E-10	8.12E-11	8.12E-11	3.81E-11	9.89E-11	3.64E-11	3.96E-11	6.32E-11	7.35E-04	0.00543456	0.00543456	0.005407899	0.00474244	0.006643709	0.001083488	0.00601316	0	0	0	0	0	0	0	0	5.70E-10	5.70E-10	5.70E-10	5.70E-10	5.70E-10	5.70E-10	5.70E-10	5.70E-10
FORtex	-2441.792523	-3749.771852	-3749.771852	-4534.375512	-3807.589352	-4548.780193	-3408.300429	-5038.940273	-0.002980846	-0.002627	-0.002627	-0.001736677	-0.001793775	-0.003204285	-0.002767145	-0.002858295	0	0	0	0	0	0	0	0	-1000	-1000	-1000	-1000	-1000	-1000	-1000	-1000
FORtppi	2441.792523	3909.235297	3909.235297	4844.334252	3807.589352	4548.780193	3587.820609	5038.940273	0.003716064	0.00806156	0.00806156	0.007144576	0.006536216	0.009847995	0.003850633	0.008871455	0	0	0	0	0	0	0	0	1000	1000	1000	1000	1000	1000	1000	1000
FRD2	865.5768225	823.69995	823.69995	814.0541	589.9771	1173.5655	1413.0715	3050.962	0.00106993	7.07E-04	7.07E-04	0.001426777	9.81E-04	8.53E-04	0.001880045	0.001259882	0	0	0	0	0	0	0	0	8.01E-08	8.01E-08	8.01E-08	8.01E-08	8.01E-08	8.01E-08	8.01E-08	8.01E-08
FRD3	922.1301475	823.69995	823.69995	814.0541	589.9771	1173.5655	1413.0715	3050.962	0.001144971	0.001069426	0.001069426	0.001426777	0.001006945	9.95E-04	0.001697567	0.001538243	0	0	0	0	0	0	0	0	48.02464266	48.02464266	48.02464266	48.02464266	48.02464266	48.02464266	48.02464266	48.02464266
FRUK	383.4573	875.0005	875.0005	992.71095	1198.031	778.5252293	465.73315	921.4883	6.84E-13	9.22E-13	9.22E-13	4.12E-13	2.95E-13	6.38E-13	3.88E-11	2.49E-12	0	0	0	0	0	0	0	0	120.9003237	120.9003237	120.9003237	120.9003237	120.9003237	120.9003237	120.9003237	120.9003237
FRULYSDG	1.71E-13	1.14E-13	1.14E-13	1.42E-13	4.55E-13	-1.14E-13	1.14E-13	1.14E-13	1.26E-17	2.43E-16	2.43E-16	5.63E-17	2.28E-17	3.66E-17	4.16E-16	3.74E-17	0	0	0	0	0	0	0	0	1.42E-10	1.42E-10	1.42E-10	1.42E-10	1.42E-10	1.42E-10	1.42E-10	1.42E-10
FRULYSE	9.31E-14	6.44E-14	6.44E-14	9.82E-14	3.60E-13	2.44E-14	9.58E-14	1.65E-13	-3.99E-17	1.86E-16	1.86E-16	3.54E-17	1.88E-17	1.76E-17	1.26E-16	1.83E-17	0	0	0	0	0	0	0	0	1.03E-10	1.03E-10	1.03E-10	1.03E-10	1.03E-10	1.03E-10	1.03E-10	1.03E-10
FRULYSK	1.18E-13	9.45E-14	9.45E-14	1.51E-13	4.86E-13	3.43E-14	1.71E-13	2.04E-13	3.08E-17	2.81E-16	2.81E-16	6.22E-17	2.22E-17	3.67E-17	4.16E-16	3.73E-17	0	0	0	0	0	0	0	0	1.42E-10	1.42E-10	1.42E-10	1.42E-10	1.42E-10	1.42E-10	1.42E-10	1.42E-10
FRULYSt2pp	9.62E-14	7.61E-14	7.61E-14	1.01E-13	3.89E-13	3.11E-14	1.64E-13	1.67E-13	-6.59E-18	9.52E-17	9.52E-17	-6.18E-18	1.58E-17	1.92E-17	3.26E-16	2.11E-17	0	0	0	0	0	0	0	0	1.03E-10	1.03E-10	1.03E-10	1.03E-10	1.03E-10	1.03E-10	1.03E-10	1.03E-10
FRULYStex	-2.91E-11	0	0	0	0	0	2.91E-11	-5.82E-11	4.16E-17	-2.08E-17	-2.08E-17	-2.08E-17	0	2.08E-17	2.29E-16	-6.94E-18	0	0	0	0	0	0	0	0	1.03E-10	1.03E-10	1.03E-10	1.03E-10	1.03E-10	1.03E-10	1.03E-10	1.03E-10
FRUURt2rpp	1.05E-12	1.21E-11	1.21E-11	4.93E-12	-1.81E-11	-1.02E-12	2.23E-11	4.32E-12	-7.15E-18	-3.29E-17	-3.29E-17	-3.41E-17	-1.78E-17	2.57E-18	-6.30E-17	-2.57E-18	0	0	0	0	0	0	0	0	6.56E-11	6.56E-11	6.56E-11	6.56E-11	6.56E-11	6.56E-11	6.56E-11	6.56E-11
FRUURtex	-2.91E-11	0	0	0	0	0	2.91E-11	-5.82E-11	-6.94E-18	-1.53E-16	-1.53E-16	-3.47E-17	-1.39E-17	6.94E-18	1.25E-16	0	0	0	0	0	0	0	0	0	6.56E-11	6.56E-11	6.56E-11	6.56E-11	6.56E-11	6.56E-11	6.56E-11	6.56E-11
FRUpts2pp	631.3061489	1993.427277	1993.427277	1594.581899	2148.995088	1134.424768	1204.372104	2420.19425	2.25E-04	4.36E-04	4.36E-04	4.37E-04	3.40E-04	6.59E-12	4.14E-04	2.31E-04	0	0	0	0	0	0	0	0	170.6922665	170.6922665	170.6922665	170.6922665	170.6922665	170.6922665	170.6922665	170.6922665
FRUptspp	383.4573	875.0005	875.0005	992.71095	1198.031	778.5252293	465.73315	921.4883	6.84E-13	9.22E-13	9.22E-13	4.12E-13	2.95E-13	6.38E-13	3.88E-11	2.49E-12	0	0	0	0	0	0	0	0	120.9003237	120.9003237	120.9003237	120.9003237	120.9003237	120.9003237	120.9003237	120.9003237
FRUtex	1014.763449	2868.427777	2868.427777	2587.292849	3347.026088	1912.949998	1670.105254	3341.68255	2.25E-04	4.36E-04	4.36E-04	4.37E-04	3.40E-04	7.23E-12	4.14E-04	2.31E-04	0	0	0	0	0	0	0	0	291.5925902	291.5925902	291.5925902	291.5925902	291.5925902	291.5925902	291.5925902	291.5925902
FTHFD	5.93E-11	3.15E-11	3.15E-11	1.44E-11	4.24E-11	1.52E-11	1.50E-11	2.35E-11	1.49E-13	9.04E-13	9.04E-13	1.70E-04	3.30E-11	1.56E-12	4.58E-12	1.36E-12	0	0	0	0	0	0	0	0	1.12E-10	1.12E-10	1.12E-10	1.12E-10	1.12E-10	1.12E-10	1.12E-10	1.12E-10
FTHFLi	9.77E-11	4.80E-11	4.80E-11	2.73E-11	4.61E-11	2.44E-11	2.99E-11	3.78E-11	1.62E-13	5.54E-13	5.54E-13	1.62E-13	2.34E-13	1.10E-12	5.91E-12	8.51E-13	0	0	0	0	0	0	0	0	9.20E-09	9.20E-09	9.20E-09	9.20E-09	9.20E-09	9.20E-09	9.20E-09	9.20E-09
FUCtex	0	0	0	0	0	0	2.91E-11	-5.82E-11	4.16E-17	-4.79E-16	-4.79E-16	-2.08E-17	0	0	-8.33E-17	-9.71E-17	0	0	0	0	0	0	0	0	7.64E-11	7.64E-11	7.64E-11	7.64E-11	7.64E-11	7.64E-11	7.64E-11	7.64E-11
FUCtpp	-1.97E-11	4.38E-12	4.38E-12	2.66E-11	-1.23E-11	4.41E-12	1.50E-11	1.93E-12	1.14E-18	-1.18E-16	-1.18E-16	1.28E-17	-4.88E-18	3.79E-19	-8.36E-17	1.13E-16	0	0	0	0	0	0	0	0	7.64E-11	7.64E-11	7.64E-11	7.64E-11	7.64E-11	7.64E-11	7.64E-11	7.64E-11
FUM	1096.871574	3494.35964	3494.35964	3070.244937	3514.480464	2101.941957	2040.774222	3721.735764	0.003774856	0.002315183	0.002315183	0.001296971	0.001333027	0.002678872	0.003503264	0.003857528	0	0	0	0	0	0	0	0	333.0688942	333.0688942	333.0688942	333.0688942	333.0688942	333.0688942	333.0688942	333.0688942
FUMt2_2pp	7.30E-14	6.05E-14	6.05E-14	7.44E-14	2.81E-13	1.91E-14	7.39E-14	1.29E-13	-6.42E-18	2.15E-16	2.15E-16	1.55E-17	7.45E-18	-1.75E-18	8.75E-17	-1.92E-18	0	0	0	0	0	0	0	0	6.81E-11	6.81E-11	6.81E-11	6.81E-11	6.81E-11	6.81E-11	6.81E-11	6.81E-11
FUMt2_3pp	7.30E-14	6.05E-14	6.05E-14	7.43E-14	2.80E-13	1.91E-14	7.38E-14	1.29E-13	1.60E-17	2.71E-16	2.71E-16	8.46E-18	1.95E-17	-1.91E-18	-1.71E-16	3.02E-18	0	0	0	0	0	0	0	0	6.80E-11	6.80E-11	6.80E-11	6.80E-11	6.80E-11	6.80E-11	6.80E-11	6.80E-11
FUMtex	0	0	0	0	0	0	2.91E-11	-5.82E-11	1.39E-17	3.26E-16	3.26E-16	2.78E-17	2.08E-17	6.94E-18	-7.63E-17	0	0	0	0	0	0	0	0	0	7.16E-11	7.16E-11	7.16E-11	7.16E-11	7.16E-11	7.16E-11	7.16E-11	7.16E-11
FUSAtex	2.33E-10	1.16E-10	1.16E-10	5.82E-11	1.16E-10	5.82E-11	8.73E-11	5.82E-11	1.27E-12	9.84E-12	9.84E-12	6.62E-11	3.52E-08	2.34E-10	4.14E-10	9.47E-12	0	0	0	0	0	0	0	0	1.01E-07	1.01E-07	1.01E-07	1.01E-07	1.01E-07	1.01E-07	1.01E-07	1.01E-07
FUSAtpp	2.34E-10	1.05E-10	1.05E-10	5.44E-11	1.20E-10	5.98E-11	5.93E-11	8.47E-11	1.27E-12	9.84E-12	9.84E-12	6.62E-11	3.52E-08	2.34E-10	4.14E-10	9.47E-12	0	0	0	0	0	0	0	0	1.01E-07	1.01E-07	1.01E-07	1.01E-07	1.01E-07	1.01E-07	1.01E-07	1.01E-07
G1PACT	20.79125755	50.27919153	50.27919153	48.18393844	61.13610252	38.70655882	32.53244163	63.33633799	1.51E-12	4.60E-12	4.60E-12	3.38E-12	3.81E-12	1.77E-11	9.61E-11	1.18E-11	0	0	0	0	0	0	0	0	4.194147569	4.194147569	4.194147569	4.194147569	4.194147569	4.194147569	4.194147569	4.194147569
G1PPpp	8.31E-14	6.79E-14	6.79E-14	9.15E-14	3.95E-13	2.64E-14	1.36E-13	1.67E-13	2.25E-17	1.89E-16	1.89E-16	4.18E-17	1.81E-17	1.39E-17	2.06E-16	2.02E-17	0	0	0	0	0	0	0	0	9.99E-11	9.99E-11	9.99E-11	9.99E-11	9.99E-11	9.99E-11	9.99E-11	9.99E-11
G1PTT	3.49E-11	1.89E-11	1.89E-11	9.50E-12	2.26E-11	8.79E-12	9.96E-12	1.42E-11	1.38E-13	4.08E-13	4.08E-13	2.79E-13	3.19E-13	1.44E-12	7.91E-12	1.05E-12	0	0	0	0	0	0	0	0	1.39E-10	1.39E-10	1.39E-10	1.39E-10	1.39E-10	1.39E-10	1.39E-10	1.39E-10
G1Ptex	0	0	0	0	0	0	2.91E-11	-5.82E-11	-2.08E-17	-1.87E-16	-1.87E-16	-3.47E-17	-2.08E-17	-1.39E-17	-2.15E-16	-6.94E-18	0	0	0	0	0	0	0	0	5.25E-11	5.25E-11	5.25E-11	5.25E-11	5.25E-11	5.25E-11	5.25E-11	5.25E-11
G1SAT	0.785107177	1.898613108	1.898613108	1.8194934	2.308585363	1.461614193	1.228470829	2.391669354	1.61E-13	5.53E-13	5.53E-13	3.51E-13	4.21E-13	1.71E-12	8.44E-12	1.25E-12	0	0	0	0	0	0	0	0	0.158376921	0.158376921	0.158376921	0.158376921	0.158376921	0.158376921	0.158376921	0.158376921
G2PP	1.07E-13	9.31E-14	9.31E-14	1.08E-13	4.25E-13	2.91E-14	1.14E-13	1.93E-13	2.77E-17	2.30E-16	2.30E-16	4.84E-17	3.23E-17	3.33E-17	2.77E-16	5.25E-17	0	0	0	0	0	0	0	0	7.96E-11	7.96E-11	7.96E-11	7.96E-11	7.96E-11	7.96E-11	7.96E-11	7.96E-11
G2PPpp	5.38E-14	4.66E-14	4.66E-14	5.44E-14	2.14E-13	1.46E-14	5.73E-14	9.69E-14	1.31E-17	1.14E-16	1.14E-16	2.02E-17	6.89E-18	-1.63E-17	-1.73E-16	-1.04E-17	0	0	0	0	0	0	0	0	5.91E-11	5.91E-11	5.91E-11	5.91E-11	5.91E-11	5.91E-11	5.91E-11	5.91E-11
G3PAT120	5.41E-11	2.81E-11	2.81E-11	1.38E-11	3.27E-11	1.38E-11	1.76E-11	2.20E-11	2.19E-13	6.51E-13	6.51E-13	1.05E-12	5.24E-13	2.48E-12	1.38E-11	1.59E-12	0	0	0	0	0	0	0	0	1.53E-10	1.53E-10	1.53E-10	1.53E-10	1.53E-10	1.53E-10	1.53E-10	1.53E-10
G3PAT140	5.77E-11	2.97E-11	2.97E-11	1.47E-11	3.44E-11	1.46E-11	1.87E-11	2.32E-11	2.68E-13	7.14E-13	7.14E-13	1.27E-12	5.68E-13	2.48E-12	1.46E-11	1.73E-12	0	0	0	0	0	0	0	0	1.71E-10	1.71E-10	1.71E-10	1.71E-10	1.71E-10	1.71E-10	1.71E-10	1.71E-10
G3PAT141	5.80E-11	3.01E-11	3.01E-11	1.47E-11	3.44E-11	1.48E-11	1.87E-11	2.35E-11	5.37E-13	1.24E-12	1.24E-12	3.95E-12	9.60E-13	5.36E-12	7.67E-11	2.47E-12	0	0	0	0	0	0	0	0	1.70E-10	1.70E-10	1.70E-10	1.70E-10	1.70E-10	1.70E-10	1.70E-10	1.70E-10
G3PAT160	9.361141401	22.6379104	22.6379104	21.69453505	27.52617073	17.42740059	14.64754056	28.51681388	3.52E-13	8.02E-13	8.02E-13	1.53E-12	6.09E-13	2.56E-12	1.66E-11	1.81E-12	0	0	0	0	0	0	0	0	1.888278689	1.888278689	1.888278689	1.888278689	1.888278689	1.888278689	1.888278689	1.888278689
G3PAT161	11.03345491	26.68204147	26.68204147	25.57013759	32.4435611	20.54070437	17.26423854	33.61117686	2.09E-11	1.04E-11	1.04E-11	3.08E-10	1.31E-11	1.15E-11	4.21E-09	2.42E-11	0	0	0	0	0	0	0	0	2.225664645	2.225664645	2.225664645	2.225664645	2.225664645	2.225664645	2.225664645	2.225664645
G3PAT180	6.01E-11	3.10E-11	3.10E-11	1.64E-11	3.58E-11	1.55E-11	2.06E-11	2.44E-11	5.82E-13	9.62E-13	9.62E-13	2.06E-12	7.04E-13	2.79E-12	2.11E-11	2.01E-12	0	0	0	0	0	0	0	0	1.85E-10	1.85E-10	1.85E-10	1.85E-10	1.85E-10	1.85E-10	1.85E-10	1.85E-10
G3PAT181	6.06E-11	3.13E-11	3.13E-11	1.53E-11	3.62E-11	1.56E-11	1.81E-11	2.45E-11	3.20E-13	1.11E-12	1.11E-12	3.26E-12	9.53E-13	4.35E-12	2.30E-11	2.36E-12	0	0	0	0	0	0	0	0	1.88E-10	1.88E-10	1.88E-10	1.88E-10	1.88E-10	1.88E-10	1.88E-10	1.88E-10
G3PCabcpp	0	0	0	0	0	0	0	0	-1.78E-17	-1.09E-17	-1.09E-17	5.19E-17	1.72E-17	1.34E-17	1.38E-16	5.84E-18	0	0	0	0	0	0	0	0	0	0	0	0	0	0	0	0
G3PCtex	0	0	0	0	0	0	2.91E-11	-5.82E-11	-6.94E-18	1.46E-16	1.46E-16	-2.08E-17	6.94E-18	2.78E-17	2.08E-16	2.43E-16	0	0	0	0	0	0	0	0	9.61E-11	9.61E-11	9.61E-11	9.61E-11	9.61E-11	9.61E-11	9.61E-11	9.61E-11
G3PD2	-30.59189478	-73.97992803	-73.97992803	-70.89700908	-89.95459806	-56.95215752	-47.86766885	-93.19198626	-2.40E-12	-6.58E-12	-6.58E-12	2.42E-04	1.62E-04	-7.12E-04	-1.31E-10	-1.51E-11	0	0	0	0	0	0	0	0	-6.171195854	-6.171195854	-6.171195854	-6.171195854	-6.171195854	-6.171195854	-6.171195854	-6.171195854
G3PD5	6.78E-11	6.20E-11	6.20E-11	3.20E-11	7.38E-11	1.68E-11	2.62E-11	3.99E-11	1.02E-13	3.03E-13	3.03E-13	1.33E-13	1.74E-13	0.003396185	4.69E-12	5.89E-13	0	0	0	0	0	0	0	0	2.28E-08	2.28E-08	2.28E-08	2.28E-08	2.28E-08	2.28E-08	2.28E-08	2.28E-08
G3PD6	5.36E-11	2.22E-11	2.22E-11	1.22E-11	2.49E-11	1.38E-11	1.30E-11	1.78E-11	8.62E-14	2.49E-13	2.49E-13	1.12E-13	1.37E-13	9.79E-13	4.32E-12	4.92E-13	0	0	0	0	0	0	0	0	2.06E-08	2.06E-08	2.06E-08	2.06E-08	2.06E-08	2.06E-08	2.06E-08	2.06E-08
G3PD7	5.34E-11	2.20E-11	2.20E-11	1.21E-11	2.48E-11	1.36E-11	1.29E-11	1.77E-11	8.44E-14	2.39E-13	2.39E-13	1.15E-13	1.41E-13	1.00E-12	4.65E-12	5.31E-13	0	0	0	0	0	0	0	0	1.57E-08	1.57E-08	1.57E-08	1.57E-08	1.57E-08	1.57E-08	1.57E-08	1.57E-08
G3PEabcpp	2.51E-11	1.34E-11	1.34E-11	9.98E-12	1.60E-11	3.43E-12	8.52E-13	5.39E-12	1.28E-13	4.09E-13	4.09E-13	5.99E-13	3.20E-13	9.63E-13	7.68E-12	8.54E-13	0	0	0	0	0	0	0	0	6.44E-11	6.44E-11	6.44E-11	6.44E-11	6.44E-11	6.44E-11	6.44E-11	6.44E-11
G3PEtex	-2.91E-11	0	0	-2.91E-11	0	0	2.91E-11	-5.82E-11	-3.48E-14	-1.17E-13	-1.17E-13	-8.27E-14	-8.29E-14	-3.74E-13	-1.84E-12	-2.88E-13	0	0	0	0	0	0	0	0	8.61E-11	8.61E-11	8.61E-11	8.61E-11	8.61E-11	8.61E-11	8.61E-11	8.61E-11
G3PGabcpp	3.21E-11	1.51E-11	1.51E-11	4.01E-12	1.92E-11	1.92E-12	3.01E-12	9.91E-12	1.19E-13	3.60E-13	3.60E-13	4.73E-13	2.91E-13	1.19E-12	7.14E-12	7.71E-13	0	0	0	0	0	0	0	0	7.74E-11	7.74E-11	7.74E-11	7.74E-11	7.74E-11	7.74E-11	7.74E-11	7.74E-11
G3PGtex	-2.91E-11	0	0	0	0	0	2.91E-11	-5.82E-11	-5.01E-14	-1.50E-13	-1.50E-13	-7.97E-14	-8.83E-14	-3.58E-13	-2.54E-12	-3.43E-13	0	0	0	0	0	0	0	0	6.84E-11	6.84E-11	6.84E-11	6.84E-11	6.84E-11	6.84E-11	6.84E-11	6.84E-11
G3PIabcpp	0	0	0	0	0	0	0	0	2.18E-17	1.61E-16	1.61E-16	4.03E-17	-3.71E-17	3.67E-18	-8.42E-18	1.45E-17	0	0	0	0	0	0	0	0	0	0	0	0	0	0	0	0
G3PItex	0	0	0	0	0	0	2.91E-11	-5.82E-11	-1.39E-17	-1.11E-16	-1.11E-16	-4.86E-17	6.25E-17	2.08E-17	2.01E-16	-5.55E-17	0	0	0	0	0	0	0	0	9.61E-11	9.61E-11	9.61E-11	9.61E-11	9.61E-11	9.61E-11	9.61E-11	9.61E-11
G3PSabcpp	1.06E-13	8.52E-14	8.52E-14	1.02E-13	4.23E-13	2.86E-14	1.20E-13	1.93E-13	1.62E-17	4.09E-17	4.09E-17	8.19E-17	-2.78E-17	3.50E-17	1.34E-16	5.02E-17	0	0	0	0	0	0	0	0	8.96E-11	8.96E-11	8.96E-11	8.96E-11	8.96E-11	8.96E-11	8.96E-11	8.96E-11
G3PStex	0	0	0	0	0	0	2.91E-11	-5.82E-11	0	1.04E-16	1.04E-16	-7.63E-17	2.08E-17	1.39E-17	2.29E-16	-6.94E-18	0	0	0	0	0	0	0	0	9.95E-11	9.95E-11	9.95E-11	9.95E-11	9.95E-11	9.95E-11	9.95E-11	9.95E-11
G3PT	3.85E-11	1.95E-11	1.95E-11	1.02E-11	2.32E-11	9.86E-12	1.03E-11	1.48E-11	1.11E-13	3.31E-13	3.31E-13	1.47E-13	1.80E-13	0.003842032	4.46E-12	5.62E-13	0	0	0	0	0	0	0	0	1.50E-10	1.50E-10	1.50E-10	1.50E-10	1.50E-10	1.50E-10	1.50E-10	1.50E-10
G5SADs	48.64121832	117.628341	117.628341	112.7264892	143.0281215	90.55412708	76.10975874	148.1755799	2.51E-13	9.42E-13	9.42E-13	4.58E-13	6.43E-13	2.77E-12	1.18E-11	1.64E-12	0	0	0	0	0	0	0	0	9.812222619	9.812222619	9.812222619	9.812222619	9.812222619	9.812222619	9.812222619	9.812222619
G5SD	48.64121832	117.628341	117.628341	112.7264892	143.0281215	90.55412708	76.10975874	148.1755799	1.72E-13	5.71E-13	5.71E-13	2.64E-13	3.06E-13	1.83E-12	6.50E-12	9.57E-13	0	0	0	0	0	0	0	0	9.812222619	9.812222619	9.812222619	9.812222619	9.812222619	9.812222619	9.812222619	9.812222619
G6PDA	3.63E-11	1.87E-11	1.87E-11	9.28E-12	2.17E-11	9.22E-12	9.84E-12	1.43E-11	2.10E-13	8.68E-13	8.68E-13	7.00E-13	6.68E-13	2.55E-12	1.79E-11	1.25E-12	0	0	0	0	0	0	0	0	1.12E-10	1.12E-10	1.12E-10	1.12E-10	1.12E-10	1.12E-10	1.12E-10	1.12E-10
G6PDH2r	1145.98209	2359.688533	2359.688533	1475.602286	3415.361486	1984.112827	1691.63862	3352.988601	1.60E-04	5.32E-12	5.32E-12	0.00162896	7.25E-04	5.14E-11	4.20E-04	1.76E-04	0	0	0	0	0	0	0	0	8.96E-10	8.96E-10	8.96E-10	8.96E-10	8.96E-10	8.96E-10	8.96E-10	8.96E-10
G6PP	3.96E-11	2.07E-11	2.07E-11	1.03E-11	2.40E-11	1.00E-11	1.08E-11	1.57E-11	8.18E-14	2.76E-13	2.76E-13	1.38E-13	1.77E-13	9.32E-13	3.74E-12	5.22E-13	0	0	0	0	0	0	0	0	1.12E-10	1.12E-10	1.12E-10	1.12E-10	1.12E-10	1.12E-10	1.12E-10	1.12E-10
G6Pt6_2pp	7.87E-14	6.47E-14	6.47E-14	8.12E-14	2.99E-13	2.14E-14	9.96E-14	1.29E-13	-6.23E-18	4.15E-17	4.15E-17	2.67E-17	1.60E-17	-9.72E-19	9.08E-17	6.86E-18	0	0	0	0	0	0	0	0	8.40E-11	8.40E-11	8.40E-11	8.40E-11	8.40E-11	8.40E-11	8.40E-11	8.40E-11
G6Ptex	0	0	0	0	0	0	2.91E-11	-5.82E-11	-2.78E-17	-1.18E-16	-1.18E-16	-6.94E-18	6.94E-18	0	-6.94E-17	0	0	0	0	0	0	0	0	0	8.44E-11	8.44E-11	8.44E-11	8.44E-11	8.44E-11	8.44E-11	8.44E-11	8.44E-11
GAL1PPpp	8.26E-14	6.76E-14	6.76E-14	9.07E-14	3.66E-13	3.38E-14	1.35E-13	1.67E-13	1.66E-17	1.86E-16	1.86E-16	3.91E-17	1.72E-17	1.64E-17	2.07E-16	1.27E-17	0	0	0	0	0	0	0	0	1.00E-10	1.00E-10	1.00E-10	1.00E-10	1.00E-10	1.00E-10	1.00E-10	1.00E-10
GAL1Ptex	0	0	0	0	0	0	2.91E-11	-5.82E-11	-1.39E-17	-1.32E-16	-1.32E-16	-4.86E-17	-2.78E-17	-1.39E-17	-2.15E-16	-6.94E-18	0	0	0	0	0	0	0	0	5.21E-11	5.21E-11	5.21E-11	5.21E-11	5.21E-11	5.21E-11	5.21E-11	5.21E-11
GALBDtex	-2.91E-11	0	0	0	0	0	2.91E-11	-5.82E-11	-1.39E-17	2.78E-17	2.78E-17	-1.39E-17	-6.94E-18	0	-3.47E-17	-6.94E-18	0	0	0	0	0	0	0	0	6.46E-11	6.46E-11	6.46E-11	6.46E-11	6.46E-11	6.46E-11	6.46E-11	6.46E-11
GALCTD	8.31E-14	6.60E-14	6.60E-14	8.38E-14	3.06E-13	2.41E-14	1.12E-13	1.34E-13	3.24E-17	1.83E-16	1.83E-16	2.26E-17	1.85E-17	1.82E-17	1.35E-16	1.61E-18	0	0	0	0	0	0	0	0	8.95E-11	8.95E-11	8.95E-11	8.95E-11	8.95E-11	8.95E-11	8.95E-11	8.95E-11
GALCTLO	1.10E-13	2.79E-13	2.79E-13	1.28E-13	4.66E-13	3.46E-14	1.69E-13	2.07E-13	2.60E-17	2.42E-16	2.42E-16	4.95E-17	2.26E-17	3.49E-17	1.96E-16	3.29E-17	0	0	0	0	0	0	0	0	9.96E-11	9.96E-11	9.96E-11	9.96E-11	9.96E-11	9.96E-11	9.96E-11	9.96E-11
GALCTND	1.14E-13	1.08E-13	1.08E-13	1.24E-13	4.35E-13	3.51E-14	1.60E-13	1.92E-13	2.14E-17	2.32E-16	2.32E-16	4.78E-17	2.19E-17	3.27E-17	2.50E-16	4.98E-17	0	0	0	0	0	0	0	0	9.65E-11	9.65E-11	9.65E-11	9.65E-11	9.65E-11	9.65E-11	9.65E-11	9.65E-11
GALCTNLt2pp	1.10E-13	2.79E-13	2.79E-13	1.28E-13	4.66E-13	3.46E-14	1.69E-13	2.07E-13	2.15E-17	2.49E-16	2.49E-16	3.58E-17	2.29E-17	3.46E-17	1.90E-16	5.40E-17	0	0	0	0	0	0	0	0	9.96E-11	9.96E-11	9.96E-11	9.96E-11	9.96E-11	9.96E-11	9.96E-11	9.96E-11
GALCTNLtex	0	0	0	0	0	0	2.91E-11	-5.82E-11	2.08E-17	8.33E-17	8.33E-17	-6.94E-18	6.94E-18	3.47E-17	1.87E-16	2.78E-17	0	0	0	0	0	0	0	0	9.99E-11	9.99E-11	9.99E-11	9.99E-11	9.99E-11	9.99E-11	9.99E-11	9.99E-11
GALCTNt2pp	1.14E-13	1.08E-13	1.08E-13	1.24E-13	4.35E-13	3.51E-14	1.60E-13	1.92E-13	2.36E-17	2.17E-16	2.17E-16	3.49E-17	2.16E-17	3.23E-17	2.91E-16	3.69E-17	0	0	0	0	0	0	0	0	9.65E-11	9.65E-11	9.65E-11	9.65E-11	9.65E-11	9.65E-11	9.65E-11	9.65E-11
GALCTNtex	0	0	0	0	0	0	2.91E-11	-5.82E-11	1.39E-17	5.55E-17	5.55E-17	0	1.39E-17	3.47E-17	4.16E-17	4.16E-17	0	0	0	0	0	0	0	0	9.66E-11	9.66E-11	9.66E-11	9.66E-11	9.66E-11	9.66E-11	9.66E-11	9.66E-11
GALCTt2rpp	8.53E-14	6.39E-14	6.39E-14	8.53E-14	2.98E-13	2.84E-14	1.14E-13	1.14E-13	6.93E-18	1.85E-16	1.85E-16	-3.69E-17	-1.68E-17	1.86E-17	1.55E-16	9.14E-17	0	0	0	0	0	0	0	0	8.96E-11	8.96E-11	8.96E-11	8.96E-11	8.96E-11	8.96E-11	8.96E-11	8.96E-11
GALCTtex	0	0	0	0	0	0	2.91E-11	-5.82E-11	-1.39E-17	-1.94E-16	-1.94E-16	4.16E-17	-1.39E-17	2.78E-17	9.71E-17	-1.39E-17	0	0	0	0	0	0	0	0	8.98E-11	8.98E-11	8.98E-11	8.98E-11	8.98E-11	8.98E-11	8.98E-11	8.98E-11
GALKr	6.59E-10	2.06E-10	2.06E-10	1.09E-10	2.24E-10	1.87E-10	1.33E-10	1.82E-10	4.09E-13	2.88E-12	2.88E-12	5.29E-04	3.01E-04	1.13E-12	1.31E-09	1.59E-12	0	0	0	0	0	0	0	0	23.41179364	23.41179364	23.41179364	23.41179364	23.41179364	23.41179364	23.41179364	23.41179364
GALM2pp	7.87E-14	6.48E-14	6.48E-14	7.89E-14	2.95E-13	2.15E-14	1.01E-13	1.27E-13	-2.13E-17	2.47E-17	2.47E-17	2.80E-17	1.37E-17	-1.17E-18	8.69E-17	4.97E-18	0	0	0	0	0	0	0	0	6.43E-11	6.43E-11	6.43E-11	6.43E-11	6.43E-11	6.43E-11	6.43E-11	6.43E-11
GALS3	7.95E-14	6.16E-14	6.16E-14	8.15E-14	3.10E-13	1.96E-14	1.03E-13	1.29E-13	1.80E-17	1.58E-16	1.58E-16	2.74E-17	1.51E-17	1.07E-18	1.18E-16	-7.23E-19	0	0	0	0	0	0	0	0	7.05E-11	7.05E-11	7.05E-11	7.05E-11	7.05E-11	7.05E-11	7.05E-11	7.05E-11
GALT1	1.50E-11	8.13E-12	8.13E-12	4.04E-12	9.78E-12	3.76E-12	4.30E-12	6.11E-12	7.92E-14	2.26E-13	2.26E-13	1.61E-13	1.75E-13	8.28E-13	4.77E-12	5.78E-13	0	0	0	0	0	0	0	0	7.81E-11	7.81E-11	7.81E-11	7.81E-11	7.81E-11	7.81E-11	7.81E-11	7.81E-11
GALTptspp	9.90E-14	6.99E-14	6.99E-14	1.09E-13	4.18E-13	3.43E-14	1.86E-13	1.70E-13	1.60E-17	2.02E-16	2.02E-16	3.39E-17	1.90E-17	2.11E-17	1.79E-16	2.46E-17	0	0	0	0	0	0	0	0	8.18E-11	8.18E-11	8.18E-11	8.18E-11	8.18E-11	8.18E-11	8.18E-11	8.18E-11
GALTtex	0	0	0	0	0	0	2.91E-11	-5.82E-11	2.08E-17	2.08E-17	2.08E-17	-1.39E-17	2.78E-17	1.39E-17	1.11E-16	2.78E-17	0	0	0	0	0	0	0	0	8.19E-11	8.19E-11	8.19E-11	8.19E-11	8.19E-11	8.19E-11	8.19E-11	8.19E-11
GALURt2rpp	-1.64E-11	-1.52E-11	-1.52E-11	-1.62E-11	-2.98E-12	5.88E-12	7.65E-12	-1.32E-11	-1.80E-17	-5.75E-17	-5.75E-17	-2.25E-18	-2.19E-18	5.32E-18	2.64E-19	3.17E-18	0	0	0	0	0	0	0	0	7.28E-11	7.28E-11	7.28E-11	7.28E-11	7.28E-11	7.28E-11	7.28E-11	7.28E-11
GALURtex	0	0	0	0	0	0	2.91E-11	-5.82E-11	-6.94E-18	-1.46E-16	-1.46E-16	-2.08E-17	-1.39E-17	6.94E-18	-3.47E-17	-2.78E-17	0	0	0	0	0	0	0	0	7.28E-11	7.28E-11	7.28E-11	7.28E-11	7.28E-11	7.28E-11	7.28E-11	7.28E-11
GALUi	1.98E-10	1.04E-10	1.04E-10	4.68E-11	1.19E-10	5.01E-11	5.42E-11	8.13E-11	6.14E-13	1.99E-12	1.99E-12	1.38E-12	1.57E-12	7.75E-12	4.03E-11	5.04E-12	0	0	0	0	0	0	0	0	4.50E-10	4.50E-10	4.50E-10	4.50E-10	4.50E-10	4.50E-10	4.50E-10	4.50E-10
GALabcpp	4.09E-11	2.06E-11	2.06E-11	1.02E-11	2.38E-11	1.05E-11	1.09E-11	1.58E-11	6.94E-14	3.13E-13	3.13E-13	1.81E-13	1.97E-13	5.54E-13	4.32E-12	4.30E-13	0	0	0	0	0	0	0	0	1.12E-10	1.12E-10	1.12E-10	1.12E-10	1.12E-10	1.12E-10	1.12E-10	1.12E-10
GALt2pp	6.17E-10	1.86E-10	1.86E-10	9.77E-11	2.03E-10	1.77E-10	1.20E-10	1.65E-10	3.40E-13	2.57E-12	2.57E-12	5.29E-04	3.01E-04	5.80E-13	1.31E-09	1.16E-12	0	0	0	0	0	0	0	0	23.41179364	23.41179364	23.41179364	23.41179364	23.41179364	23.41179364	23.41179364	23.41179364
GALtex	6.69E-10	2.33E-10	2.33E-10	8.73E-11	2.33E-10	2.04E-10	1.46E-10	1.75E-10	4.09E-13	2.88E-12	2.88E-12	5.29E-04	3.01E-04	1.13E-12	1.31E-09	1.59E-12	0	0	0	0	0	0	0	0	23.41179364	23.41179364	23.41179364	23.41179364	23.41179364	23.41179364	23.41179364	23.41179364
GAM6Pt6_2pp	7.81E-14	6.31E-14	6.31E-14	7.93E-14	3.00E-13	2.14E-14	1.01E-13	1.29E-13	-9.27E-18	2.41E-16	2.41E-16	2.71E-17	1.44E-17	-1.31E-18	-8.05E-17	-2.24E-19	0	0	0	0	0	0	0	0	9.73E-11	9.73E-11	9.73E-11	9.73E-11	9.73E-11	9.73E-11	9.73E-11	9.73E-11
GAMAN6Ptex	-2.91E-11	0	0	0	0	0	2.91E-11	-5.82E-11	-1.39E-17	-1.18E-16	-1.18E-16	6.94E-18	-1.39E-17	0	-9.02E-17	0	0	0	0	0	0	0	0	0	9.73E-11	9.73E-11	9.73E-11	9.73E-11	9.73E-11	9.73E-11	9.73E-11	9.73E-11
GAMptspp	7.88E-14	6.39E-14	6.39E-14	7.93E-14	2.99E-13	2.15E-14	1.01E-13	1.29E-13	-2.47E-17	2.15E-16	2.15E-16	3.25E-17	1.20E-17	4.95E-19	8.32E-17	1.05E-18	0	0	0	0	0	0	0	0	8.43E-11	8.43E-11	8.43E-11	8.43E-11	8.43E-11	8.43E-11	8.43E-11	8.43E-11
GAMtex	-2.91E-11	0	0	0	0	0	2.91E-11	-5.82E-11	-2.08E-17	7.63E-17	7.63E-17	-2.08E-17	-6.94E-18	6.94E-18	-9.02E-17	2.15E-16	0	0	0	0	0	0	0	0	8.41E-11	8.41E-11	8.41E-11	8.41E-11	8.41E-11	8.41E-11	8.41E-11	8.41E-11
GAPD	3293.213949	9435.165548	9435.165548	8166.565278	11003.00651	6146.758249	5493.764748	10995.35026	0.002092806	0.002989529	0.002989529	0.003405999	0.003605107	0.003066315	0.00272695	0.002497353	0	0	0	0	0	0	0	0	1000	1000	1000	1000	1000	1000	1000	1000
GARFT	98.63084942	238.5175287	238.5175287	228.5779379	290.0212124	183.6185602	154.3294024	300.4588251	-1.15E-13	-4.68E-13	-4.68E-13	6.09E-14	-9.69E-14	4.30E-14	-5.66E-12	-1.86E-13	0	0	0	0	0	0	0	0	19.89645581	19.89645581	19.89645581	19.89645581	19.89645581	19.89645581	19.89645581	19.89645581
GART	9.87E-11	4.84E-11	4.84E-11	2.75E-11	4.64E-11	2.47E-11	3.02E-11	3.81E-11	2.49E-13	9.52E-13	9.52E-13	2.32E-13	4.30E-13	1.63E-12	1.20E-11	1.19E-12	0	0	0	0	0	0	0	0	9.31E-09	9.31E-09	9.31E-09	9.31E-09	9.31E-09	9.31E-09	9.31E-09	9.31E-09
GBBTNtex	0	0	0	0	0	0	0	0	-6.94E-18	-1.53E-16	-1.53E-16	-3.47E-17	-1.39E-17	0	-8.33E-17	-6.25E-17	0	0	0	0	0	0	0	0	0	0	0	0	0	0	0	0
GCALDD	0.147207596	0.355989958	0.355989958	0.341155012	0.432859756	0.274052661	0.23033828	0.448438004	5.85E-17	4.30E-16	4.30E-16	8.41E-17	1.39E-16	2.16E-16	7.47E-16	1.10E-16	0	0	0	0	0	0	0	0	0.029695673	0.029695673	0.029695673	0.029695673	0.029695673	0.029695673	0.029695673	0.029695673
GDMANE	0	0	0	0	0	0	0	0	0	0	0	0	0	0	0	0	0	0	0	0	0	0	0	0	0	0	0	0	0	0	0	0
GDPDPK	5.87E-11	3.04E-11	3.04E-11	1.50E-11	3.54E-11	1.49E-11	1.60E-11	2.31E-11	9.98E-14	3.80E-13	3.80E-13	3.69E-13	4.24E-13	1.83E-12	8.42E-12	1.27E-12	0	0	0	0	0	0	0	0	2.06E-10	2.06E-10	2.06E-10	2.06E-10	2.06E-10	2.06E-10	2.06E-10	2.06E-10
GDPMNH	8.26E-11	4.24E-11	4.24E-11	2.12E-11	4.93E-11	2.10E-11	2.24E-11	3.24E-11	1.51E-13	5.08E-13	5.08E-13	2.79E-13	3.18E-13	1.37E-12	6.72E-12	8.84E-13	0	0	0	0	0	0	0	0	2.79E-10	2.79E-10	2.79E-10	2.79E-10	2.79E-10	2.79E-10	2.79E-10	2.79E-10
GDPMNP	5.09E-11	2.61E-11	2.61E-11	1.30E-11	3.04E-11	1.29E-11	1.38E-11	2.00E-11	9.71E-14	3.26E-13	3.26E-13	1.84E-13	2.12E-13	9.67E-13	4.56E-12	5.71E-13	0	0	0	0	0	0	0	0	1.60E-10	1.60E-10	1.60E-10	1.60E-10	1.60E-10	1.60E-10	1.60E-10	1.60E-10
GDPTPDP	5.87E-11	3.04E-11	3.04E-11	1.51E-11	3.54E-11	1.49E-11	1.60E-11	2.31E-11	9.72E-14	3.61E-13	3.61E-13	3.34E-13	3.82E-13	1.71E-12	8.03E-12	1.20E-12	0	0	0	0	0	0	0	0	2.06E-10	2.06E-10	2.06E-10	2.06E-10	2.06E-10	2.06E-10	2.06E-10	2.06E-10
GDPtex	0	0	0	0	0	0	2.91E-11	-5.82E-11	-1.39E-17	-2.08E-16	-2.08E-16	-4.16E-17	-2.08E-17	-1.39E-17	-2.57E-16	-1.11E-16	0	0	0	0	0	0	0	0	4.13E-11	4.13E-11	4.13E-11	4.13E-11	4.13E-11	4.13E-11	4.13E-11	4.13E-11
GF6PTA	20.79125755	50.27919153	50.27919153	48.18393844	61.13610252	38.70655882	32.53244163	63.33633799	7.80E-13	2.30E-12	2.30E-12	1.99E-12	1.84E-12	7.47E-12	5.56E-11	5.04E-12	0	0	0	0	0	0	0	0	4.194147568	4.194147568	4.194147568	4.194147568	4.194147568	4.194147568	4.194147568	4.194147568
GGGABADr	4.09E-11	1.96E-11	1.96E-11	9.78E-12	3.23E-11	9.32E-12	1.30E-11	2.23E-11	5.52E-14	1.97E-13	1.97E-13	1.38E-13	1.54E-13	5.64E-13	2.49E-12	3.13E-13	0	0	0	0	0	0	0	0	1.38E-10	1.38E-10	1.38E-10	1.38E-10	1.38E-10	1.38E-10	1.38E-10	1.38E-10
GGGABAH	4.10E-11	1.90E-11	1.90E-11	1.06E-11	3.41E-11	9.50E-12	1.29E-11	2.22E-11	5.52E-14	1.97E-13	1.97E-13	1.38E-13	1.54E-13	5.64E-13	2.49E-12	3.13E-13	0	0	0	0	0	0	0	0	1.37E-10	1.37E-10	1.37E-10	1.37E-10	1.37E-10	1.37E-10	1.37E-10	1.37E-10
GGPTRCO	4.10E-11	1.92E-11	1.92E-11	1.06E-11	3.07E-11	8.80E-12	1.24E-11	2.25E-11	5.52E-14	1.97E-13	1.97E-13	1.38E-13	1.54E-13	5.64E-13	2.49E-12	3.13E-13	0	0	0	0	0	0	0	0	1.37E-10	1.37E-10	1.37E-10	1.37E-10	1.37E-10	1.37E-10	1.37E-10	1.37E-10
GGPTRCS	4.10E-11	1.92E-11	1.92E-11	1.06E-11	3.07E-11	8.80E-12	1.24E-11	2.25E-11	5.52E-14	1.97E-13	1.97E-13	1.38E-13	1.54E-13	5.64E-13	2.49E-12	3.13E-13	0	0	0	0	0	0	0	0	1.37E-10	1.37E-10	1.37E-10	1.37E-10	1.37E-10	1.37E-10	1.37E-10	1.37E-10
GHBDHx	0	0	0	0	0	0	0	0	5.42E-20	4.78E-18	4.78E-18	2.51E-19	4.46E-19	1.36E-19	0	-6.25E-18	0	0	0	0	0	0	0	0	0	0	0	0	0	0	0	0
GHMT2r	245.7216032	594.2249294	594.2249294	569.4621682	722.5373977	457.4536997	384.4848583	748.5408939	1.98E-13	9.50E-13	9.50E-13	8.52E-05	1.78E-11	3.05E-12	8.94E-12	2.44E-12	0	0	0	0	0	0	0	0	49.56855842	49.56855842	49.56855842	49.56855842	49.56855842	49.56855842	49.56855842	49.56855842
GK1	53.62757307	129.6867691	129.6867691	124.2824141	157.690356	99.83709772	83.91199458	163.3654956	3.02E-12	1.14E-11	1.14E-11	2.25E-12	3.73E-12	1.43E-10	1.29E-10	1.01E-11	0	0	0	0	0	0	0	0	10.8181025	10.8181025	10.8181025	10.8181025	10.8181025	10.8181025	10.8181025	10.8181025
GLBRAN2	0.027621043	0.035337443	0.035337443	0.032335471	0.043717252	0.021909263	0.022428919	0.042845754	0.002108573	0.001788683	0.001788683	0.001957795	0.001834845	0.002214659	0.002267885	0.002048602	0	0	0	0	0	0	0	0	0.09349356	0.09349356	0.09349356	0.09349356	0.09349356	0.09349356	0.09349356	0.09349356
GLCATr	0	0	0	0	0	0	0	0	2.71E-19	0	0	-5.42E-20	-2.17E-19	5.42E-20	2.71E-20	1.05E-17	0	0	0	0	0	0	0	0	0	0	0	0	0	0	0	0
GLCDpp	7.90E-11	1.10E-10	1.10E-10	5.72E-11	1.53E-10	1.99E-11	3.33E-11	6.10E-11	9.07E-14	2.47E-13	2.47E-13	1.73E-13	1.95E-13	9.01E-13	4.95E-12	8.47E-13	0	0	0	0	0	0	0	0	9.09E-10	9.09E-10	9.09E-10	9.09E-10	9.09E-10	9.09E-10	9.09E-10	9.09E-10
GLCNt2rpp	171.82025	396.9452	396.9452	2230.404872	124.80445	558.6157	147.3688	419.10145	7.85E-04	7.46E-04	7.46E-04	0.001601031	8.25E-04	8.18E-04	9.82E-04	8.30E-04	0	0	0	0	0	0	0	0	110.0335238	110.0335238	110.0335238	110.0335238	110.0335238	110.0335238	110.0335238	110.0335238
GLCNtex	171.82025	396.9452	396.9452	2230.404872	124.80445	558.6157	147.3688	419.10145	7.85E-04	7.46E-04	7.46E-04	0.001601031	8.25E-04	8.18E-04	9.82E-04	8.30E-04	0	0	0	0	0	0	0	0	110.0335238	110.0335238	110.0335238	110.0335238	110.0335238	110.0335238	110.0335238	110.0335238
GLCP	2.44E-09	1.63E-09	1.63E-09	7.49E-10	1.92E-09	5.91E-10	7.16E-10	1.09E-09	5.92E-04	6.21E-04	6.21E-04	8.61E-04	7.83E-04	9.11E-04	8.24E-04	4.62E-04	0	0	0	0	0	0	0	0	2.48E-07	2.48E-07	2.48E-07	2.48E-07	2.48E-07	2.48E-07	2.48E-07	2.48E-07
GLCP2	2.44E-09	1.64E-09	1.64E-09	7.41E-10	1.92E-09	5.91E-10	7.16E-10	1.10E-09	1.73E-12	2.00E-04	2.00E-04	3.90E-04	3.92E-04	2.94E-04	7.56E-05	2.59E-04	0	0	0	0	0	0	0	0	2.48E-07	2.48E-07	2.48E-07	2.48E-07	2.48E-07	2.48E-07	2.48E-07	2.48E-07
GLCRAL	1.64E-13	1.31E-13	1.31E-13	1.65E-13	6.10E-13	5.07E-14	2.22E-13	2.66E-13	2.95E-17	2.45E-16	2.45E-16	4.24E-17	2.39E-17	3.51E-17	4.25E-16	1.47E-16	0	0	0	0	0	0	0	0	1.15E-10	1.15E-10	1.15E-10	1.15E-10	1.15E-10	1.15E-10	1.15E-10	1.15E-10
GLCRD	8.31E-14	6.60E-14	6.60E-14	8.38E-14	3.06E-13	2.67E-14	1.12E-13	1.33E-13	3.19E-17	1.02E-16	1.02E-16	1.61E-17	1.78E-17	1.72E-17	1.83E-16	-2.38E-17	0	0	0	0	0	0	0	0	8.95E-11	8.95E-11	8.95E-11	8.95E-11	8.95E-11	8.95E-11	8.95E-11	8.95E-11
GLCRt2rpp	8.53E-14	6.39E-14	6.39E-14	8.53E-14	2.98E-13	1.42E-14	1.14E-13	1.14E-13	1.73E-17	-2.88E-16	-2.88E-16	-5.36E-18	7.74E-18	1.75E-17	1.99E-16	-2.46E-17	0	0	0	0	0	0	0	0	8.96E-11	8.96E-11	8.96E-11	8.96E-11	8.96E-11	8.96E-11	8.96E-11	8.96E-11
GLCRtex	0	0	0	0	0	0	2.91E-11	-5.82E-11	0	-3.82E-16	-3.82E-16	0	6.94E-18	2.08E-17	8.33E-17	-2.78E-17	0	0	0	0	0	0	0	0	8.98E-11	8.98E-11	8.98E-11	8.98E-11	8.98E-11	8.98E-11	8.98E-11	8.98E-11
GLCS1	4.89E-09	3.27E-09	3.27E-09	1.49E-09	3.84E-09	1.18E-09	1.43E-09	2.19E-09	5.92E-04	8.20E-04	8.20E-04	0.001251171	0.001175435	0.00120567	8.99E-04	7.21E-04	0	0	0	0	0	0	0	0	4.96E-07	4.96E-07	4.96E-07	4.96E-07	4.96E-07	4.96E-07	4.96E-07	4.96E-07
GLCTR1	1.50E-11	8.13E-12	8.13E-12	4.04E-12	9.78E-12	3.76E-12	4.30E-12	6.11E-12	7.92E-14	2.26E-13	2.26E-13	1.61E-13	1.75E-13	8.28E-13	4.77E-12	5.78E-13	0	0	0	0	0	0	0	0	7.81E-11	7.81E-11	7.81E-11	7.81E-11	7.81E-11	7.81E-11	7.81E-11	7.81E-11
GLCTR2	1.50E-11	8.13E-12	8.13E-12	4.04E-12	9.78E-12	3.76E-12	4.30E-12	6.11E-12	7.92E-14	2.26E-13	2.26E-13	1.61E-13	1.75E-13	8.28E-13	4.77E-12	5.78E-13	0	0	0	0	0	0	0	0	7.81E-11	7.81E-11	7.81E-11	7.81E-11	7.81E-11	7.81E-11	7.81E-11	7.81E-11
GLCTR3	1.50E-11	8.13E-12	8.13E-12	4.04E-12	9.78E-12	3.76E-12	4.30E-12	6.11E-12	7.92E-14	2.26E-13	2.26E-13	1.61E-13	1.75E-13	8.28E-13	4.77E-12	5.78E-13	0	0	0	0	0	0	0	0	7.81E-11	7.81E-11	7.81E-11	7.81E-11	7.81E-11	7.81E-11	7.81E-11	7.81E-11
GLCUR1Ptex	0	0	0	0	0	0	2.91E-11	-5.82E-11	1.39E-17	-4.86E-17	-4.86E-17	-6.94E-18	-6.94E-18	1.39E-17	9.71E-17	3.47E-17	0	0	0	0	0	0	0	0	8.96E-11	8.96E-11	8.96E-11	8.96E-11	8.96E-11	8.96E-11	8.96E-11	8.96E-11
GLCURt2rpp	1.14E-13	-1.15E-11	-1.15E-11	-2.73E-12	3.74E-11	-4.55E-12	5.00E-12	1.71E-11	4.81E-17	3.56E-16	3.56E-16	7.33E-17	1.75E-17	6.84E-17	2.33E-16	6.96E-17	0	0	0	0	0	0	0	0	1.41E-10	1.41E-10	1.41E-10	1.41E-10	1.41E-10	1.41E-10	1.41E-10	1.41E-10
GLCURtex	0	0	0	0	0	0	2.91E-11	-5.82E-11	-1.39E-17	-8.33E-17	-8.33E-17	-2.08E-17	0	0	-6.25E-17	0	0	0	0	0	0	0	0	0	6.56E-11	6.56E-11	6.56E-11	6.56E-11	6.56E-11	6.56E-11	6.56E-11	6.56E-11
GLCabcpp	4.10E-11	2.12E-11	2.12E-11	1.05E-11	2.46E-11	1.05E-11	1.11E-11	1.61E-11	8.04E-14	3.23E-13	3.23E-13	1.84E-13	1.89E-13	7.33E-13	4.21E-12	5.29E-13	0	0	0	0	0	0	0	0	1.12E-10	1.12E-10	1.12E-10	1.12E-10	1.12E-10	1.12E-10	1.12E-10	1.12E-10
GLCptspp	1087.661468	2882.848961	2882.848961	2355.648538	3502.4025	1984.125026	1781.777495	3559.0137	0.001142633	0.001212523	0.001212523	3.94E-04	0.0010975	6.10E-04	0.00119895	0.001183562	0	0	0	0	0	0	0	0	200.4102609	200.4102609	200.4102609	200.4102609	200.4102609	200.4102609	200.4102609	200.4102609
GLCt2pp	6.40E-10	2.49E-10	2.49E-10	1.40E-10	2.77E-10	1.78E-10	1.47E-10	2.05E-10	1.23E-12	4.21E-12	4.21E-12	7.81E-04	2.00E-04	2.25E-12	6.37E-06	3.59E-12	0	0	0	0	0	0	0	0	19.35316005	19.35316005	19.35316005	19.35316005	19.35316005	19.35316005	19.35316005	19.35316005
GLCtex	543.8307338	1441.424481	1441.424481	1177.824269	1751.20125	992.062513	890.8887475	1779.50685	-0.002686034	-7.41E-04	-7.41E-04	6.33E-04	3.05E-04	-0.003867275	-0.001503111	-0.003070602	0	0	0	0	0	0	0	0	109.8817104	109.8817104	109.8817104	109.8817104	109.8817104	109.8817104	109.8817104	109.8817104
GLCtexi	543.8307338	1441.424481	1441.424481	1177.824269	1751.20125	992.062513	890.8887475	1779.50685	0.003828667	0.001953037	0.001953037	5.42E-04	9.92E-04	0.004477087	0.002708434	0.004254164	0	0	0	0	0	0	0	0	109.8817106	109.8817106	109.8817106	109.8817106	109.8817106	109.8817106	109.8817106	109.8817106
GLDBRAN2	0.027621041	0.035337441	0.035337441	0.03233547	0.04371725	0.021909263	0.022428918	0.042845753	0.002108573	0.001588937	0.001588937	0.001567839	0.001442578	0.001920293	0.002192285	0.001789772	0	0	0	0	0	0	0	0	0.093493312	0.093493312	0.093493312	0.093493312	0.093493312	0.093493312	0.093493312	0.093493312
GLGC	4.89E-09	3.27E-09	3.27E-09	1.49E-09	3.84E-09	1.18E-09	1.43E-09	2.19E-09	5.92E-04	8.20E-04	8.20E-04	0.001251171	0.001175435	0.00120567	8.99E-04	7.21E-04	0	0	0	0	0	0	0	0	4.96E-07	4.96E-07	4.96E-07	4.96E-07	4.96E-07	4.96E-07	4.96E-07	4.96E-07
GLNS	398.4099863	963.4689946	963.4689946	923.318958	1171.513253	741.7098044	623.3990221	1213.675002	2.47E-12	0.003580629	0.003580629	0.003344945	0.004637119	7.30E-04	3.89E-04	1.97E-11	0	0	0	0	0	0	0	0	80.3698512	80.3698512	80.3698512	80.3698512	80.3698512	80.3698512	80.3698512	80.3698512
GLNTRS	0	0	0	0	0	0	0	0	0	0	0	0	0	0	0	0	0	0	0	0	0	0	0	0	0	0	0	0	0	0	0	0
GLNabcpp	7.55E-14	6.02E-14	6.02E-14	7.94E-14	2.98E-13	2.13E-14	1.00E-13	1.30E-13	-8.38E-18	1.52E-16	1.52E-16	1.89E-17	1.82E-17	-4.17E-19	6.67E-17	4.42E-18	0	0	0	0	0	0	0	0	7.51E-11	7.51E-11	7.51E-11	7.51E-11	7.51E-11	7.51E-11	7.51E-11	7.51E-11
GLNtex	-2.91E-11	0	0	0	0	0	2.91E-11	-5.82E-11	-6.94E-18	-1.32E-16	-1.32E-16	0	6.94E-18	1.39E-17	-8.33E-17	6.94E-18	0	0	0	0	0	0	0	0	8.50E-11	8.50E-11	8.50E-11	8.50E-11	8.50E-11	8.50E-11	8.50E-11	8.50E-11
GLTPD	0	0	0	-3.64E-12	-1.82E-12	0	0	0	2.08E-17	2.06E-16	2.06E-16	3.99E-17	1.91E-17	2.08E-17	1.58E-16	3.12E-17	0	0	0	0	0	0	0	0	8.22E-11	8.22E-11	8.22E-11	8.22E-11	8.22E-11	8.22E-11	8.22E-11	8.22E-11
GLU5K	48.64121832	117.628341	117.628341	112.7264892	143.0281215	90.55412708	76.10975874	148.1755799	1.72E-13	5.71E-13	5.71E-13	2.64E-13	3.06E-13	1.83E-12	6.50E-12	9.57E-13	0	0	0	0	0	0	0	0	9.812222619	9.812222619	9.812222619	9.812222619	9.812222619	9.812222619	9.812222619	9.812222619
GLUABUTt7pp	0.001961545	0.001107569	0.001107569	3.53E-04	0.001111688	1.54E-04	4.02E-04	0.001079617	9.52E-05	1.20E-04	1.20E-04	6.78E-05	4.71E-05	1.55E-04	9.73E-05	7.14E-05	0	0	0	0	0	0	0	0	0.046583394	0.046583394	0.046583394	0.046583394	0.046583394	0.046583394	0.046583394	0.046583394
GLUCYS	5.23E-11	2.49E-11	2.49E-11	8.75E-12	3.11E-11	1.06E-11	1.50E-11	2.21E-11	1.19E-13	4.17E-13	4.17E-13	2.70E-13	3.43E-13	1.46E-12	6.88E-12	8.98E-13	0	0	0	0	0	0	0	0	1.32E-10	1.32E-10	1.32E-10	1.32E-10	1.32E-10	1.32E-10	1.32E-10	1.32E-10
GLUDC	1.36E-10	5.26E-11	5.26E-11	2.65E-11	6.54E-11	5.55E-11	2.45E-11	2.03E-11	3.63E-14	1.36E-13	1.36E-13	1.63E-13	1.23E-13	1.72E-13	1.11E-12	1.43E-13	0	0	0	0	0	0	0	0	3.95E-10	3.95E-10	3.95E-10	3.95E-10	3.95E-10	3.95E-10	3.95E-10	3.95E-10
GLUDy	-1881.998281	-4551.20869	-4551.20869	-4361.549037	-5533.962512	-3503.668645	-2944.795382	-5733.125038	-4.78E-04	4.27E-04	4.27E-04	-5.18E-04	-1.49E-04	-8.76E-04	-0.001137382	-0.001753089	0	0	0	0	0	0	0	0	-379.6489221	-379.6489221	-379.6489221	-379.6489221	-379.6489221	-379.6489221	-379.6489221	-379.6489221
GLUN	3.63E-11	1.87E-11	1.87E-11	9.30E-12	2.18E-11	9.23E-12	9.86E-12	1.43E-11	1.24E-13	4.96E-13	4.96E-13	3.76E-13	4.23E-13	1.78E-12	7.45E-12	9.69E-13	0	0	0	0	0	0	0	0	1.12E-10	1.12E-10	1.12E-10	1.12E-10	1.12E-10	1.12E-10	1.12E-10	1.12E-10
GLUNpp	7.55E-14	6.02E-14	6.02E-14	7.90E-14	2.96E-13	2.12E-14	9.96E-14	1.30E-13	1.34E-17	1.52E-16	1.52E-16	1.91E-17	1.81E-17	-2.82E-20	9.56E-17	-5.37E-19	0	0	0	0	0	0	0	0	7.42E-11	7.42E-11	7.42E-11	7.42E-11	7.42E-11	7.42E-11	7.42E-11	7.42E-11
GLUPRT	98.63084942	238.5175287	238.5175287	228.5779379	290.0212124	183.6185602	154.3294024	300.4588251	1.34E-13	4.84E-13	4.84E-13	2.93E-13	3.33E-13	1.68E-12	6.32E-12	1.00E-12	0	0	0	0	0	0	0	0	19.89645582	19.89645582	19.89645582	19.89645582	19.89645582	19.89645582	19.89645582	19.89645582
GLUR	-6.11450623	-14.78662025	-14.78662025	-14.17042674	-17.97953197	-11.38322175	-9.567474049	-18.62659978	-1.67E-13	-5.76E-13	-5.76E-13	-3.55E-13	-4.25E-13	-1.91E-12	-8.42E-12	-1.07E-12	0	0	0	0	0	0	0	0	-1.233457927	-1.233457927	-1.233457927	-1.233457927	-1.233457927	-1.233457927	-1.233457927	-1.233457927
GLUSy	3.93E-11	1.99E-11	1.99E-11	9.95E-12	2.30E-11	9.99E-12	1.06E-11	1.53E-11	2.57E-13	0.003580629	0.003580629	0.003344945	0.004637119	7.30E-04	3.89E-04	1.80E-12	0	0	0	0	0	0	0	0	1.12E-10	1.12E-10	1.12E-10	1.12E-10	1.12E-10	1.12E-10	1.12E-10	1.12E-10
GLUTRR	0.785107177	1.898613108	1.898613108	1.8194934	2.308585363	1.461614193	1.228470829	2.391669354	1.61E-13	5.53E-13	5.53E-13	3.51E-13	4.21E-13	1.71E-12	8.44E-12	1.25E-12	0	0	0	0	0	0	0	0	0.158376921	0.158376921	0.158376921	0.158376921	0.158376921	0.158376921	0.158376921	0.158376921
GLUTRS	0.785107177	1.898613108	1.898613108	1.8194934	2.308585363	1.461614193	1.228470829	2.391669354	1.61E-13	5.53E-13	5.53E-13	3.51E-13	4.21E-13	1.71E-12	8.44E-12	1.25E-12	0	0	0	0	0	0	0	0	0.158376921	0.158376921	0.158376921	0.158376921	0.158376921	0.158376921	0.158376921	0.158376921
GLUabcpp	4.38E-11	2.32E-11	2.32E-11	1.14E-11	2.70E-11	1.11E-11	1.20E-11	1.75E-11	8.26E-14	2.78E-13	2.78E-13	1.71E-13	1.94E-13	9.09E-13	3.98E-12	5.32E-13	0	0	0	0	0	0	0	0	1.12E-10	1.12E-10	1.12E-10	1.12E-10	1.12E-10	1.12E-10	1.12E-10	1.12E-10
GLUt2rpp	-0.175162985	-0.421596737	-0.421596737	-0.403729052	-0.512585813	-0.324257509	-0.272605804	-0.531046869	-9.52E-05	-1.20E-04	-1.20E-04	-9.23E-05	-1.22E-04	-1.55E-04	-9.73E-05	-7.14E-05	0	0	0	0	0	0	0	0	-0.094214459	-0.094214459	-0.094214459	-0.094214459	-0.094214459	-0.094214459	-0.094214459	-0.094214459
GLUt4pp	0.17320144	0.420489168	0.420489168	0.403376085	0.511474125	0.324103206	0.272204209	0.529967253	8.42E-13	3.71E-12	3.71E-12	2.46E-05	7.45E-05	1.13E-11	8.10E-11	7.22E-12	0	0	0	0	0	0	0	0	0.047631065	0.047631065	0.047631065	0.047631065	0.047631065	0.047631065	0.047631065	0.047631065
GLUtex	-2.91E-11	0	0	0	0	0	2.91E-11	-5.82E-11	-2.02E-14	-6.95E-14	-6.95E-14	-5.01E-14	-5.49E-14	-1.90E-13	-7.80E-13	-1.45E-13	0	0	0	0	0	0	0	0	5.68E-13	5.68E-13	5.68E-13	5.68E-13	5.68E-13	5.68E-13	5.68E-13	5.68E-13
GLXCL	1.47E-10	1.09E-10	1.09E-10	4.42E-11	1.36E-10	4.68E-11	4.64E-11	8.20E-11	4.25E-13	1.08E-12	1.08E-12	5.65E-13	9.41E-13	3.91E-12	1.69E-11	5.93E-12	0	0	0	0	0	0	0	0	1.69E-09	1.69E-09	1.69E-09	1.69E-09	1.69E-09	1.69E-09	1.69E-09	1.69E-09
GLYALDtex	-1.16E-10	-5.82E-11	-5.82E-11	-2.91E-11	-5.82E-11	-5.82E-11	0	-5.82E-11	-9.14E-14	-3.25E-13	-3.25E-13	-1.78E-13	-2.40E-13	-2.61E-13	-3.60E-12	-6.25E-13	0	0	0	0	0	0	0	0	-3.21E-10	-3.21E-10	-3.21E-10	-3.21E-10	-3.21E-10	-3.21E-10	-3.21E-10	-3.21E-10
GLYALDtpp	-1.28E-10	-4.09E-11	-4.09E-11	-7.96E-12	-7.98E-11	-2.91E-11	-1.36E-11	-3.64E-11	-9.13E-14	-3.25E-13	-3.25E-13	-1.78E-13	-2.40E-13	-2.61E-13	-3.60E-12	-6.25E-13	0	0	0	0	0	0	0	0	-3.21E-10	-3.21E-10	-3.21E-10	-3.21E-10	-3.21E-10	-3.21E-10	-3.21E-10	-3.21E-10
GLYAT	5.78E-10	2.23E-10	2.23E-10	1.43E-10	2.93E-10	1.42E-10	1.29E-10	1.56E-10	4.87E-04	0.001073681	0.001073681	0.001385951	0.002657281	0.001498695	9.26E-04	0.001018688	0	0	0	0	0	0	0	0	4.15E-08	4.15E-08	4.15E-08	4.15E-08	4.15E-08	4.15E-08	4.15E-08	4.15E-08
GLYBabcpp	0	0	0	0	0	0	0	0	9.35E-18	1.12E-16	1.12E-16	1.22E-17	1.22E-17	-1.69E-17	-7.99E-17	-3.10E-17	0	0	0	0	0	0	0	0	0	0	0	0	0	0	0	0
GLYBt2pp	0	0	0	0	0	0	0	0	7.24E-18	1.11E-16	1.11E-16	1.09E-17	4.93E-18	-1.69E-17	-1.12E-16	-2.67E-17	0	0	0	0	0	0	0	0	0	0	0	0	0	0	0	0
GLYBtex	0	0	0	0	0	0	0	0	6.94E-18	-2.36E-16	-2.36E-16	-3.47E-17	1.39E-17	-4.16E-17	-3.61E-16	-3.47E-17	0	0	0	0	0	0	0	0	0	0	0	0	0	0	0	0
GLYC2Pabcpp	1.07E-13	9.31E-14	9.31E-14	1.08E-13	4.25E-13	2.91E-14	1.14E-13	1.93E-13	2.77E-17	2.30E-16	2.30E-16	5.51E-17	1.74E-17	3.35E-17	2.90E-16	5.04E-17	0	0	0	0	0	0	0	0	7.96E-11	7.96E-11	7.96E-11	7.96E-11	7.96E-11	7.96E-11	7.96E-11	7.96E-11
GLYC2Ptex	0	0	0	0	0	0	2.91E-11	-5.82E-11	-6.94E-18	-1.32E-16	-1.32E-16	2.08E-17	4.86E-17	2.08E-17	1.53E-16	5.55E-17	0	0	0	0	0	0	0	0	7.42E-11	7.42E-11	7.42E-11	7.42E-11	7.42E-11	7.42E-11	7.42E-11	7.42E-11
GLYC3Pabcpp	3.69E-11	1.95E-11	1.95E-11	9.85E-12	2.38E-11	5.87E-12	6.27E-12	1.15E-11	8.99E-14	2.85E-13	2.85E-13	2.47E-13	2.20E-13	6.49E-13	5.13E-12	6.45E-13	0	0	0	0	0	0	0	0	9.42E-11	9.42E-11	9.42E-11	9.42E-11	9.42E-11	9.42E-11	9.42E-11	9.42E-11
GLYC3Pt6pp	2.18E-10	1.16E-10	1.16E-10	6.22E-11	1.69E-10	4.01E-12	4.45E-12	2.21E-11	4.25E-05	1.60E-05	1.60E-05	6.24E-05	6.09E-05	6.58E-11	6.50E-05	6.09E-06	0	0	0	0	0	0	0	0	5.65E-10	5.65E-10	5.65E-10	5.65E-10	5.65E-10	5.65E-10	5.65E-10	5.65E-10
GLYC3Ptex	-2.91E-11	0	0	0	-5.82E-11	0	2.91E-11	-5.82E-11	-5.61E-14	-1.60E-13	-1.60E-13	-8.98E-14	-1.02E-13	-6.05E-13	-3.03E-12	-4.70E-13	0	0	0	0	0	0	0	0	3.46E-11	3.46E-11	3.46E-11	3.46E-11	3.46E-11	3.46E-11	3.46E-11	3.46E-11
GLYCAt2rpp	-8.61E-11	-7.58E-11	-7.58E-11	-2.78E-11	-1.01E-10	-3.25E-11	-2.85E-11	-5.62E-11	-2.13E-13	-4.26E-13	-4.26E-13	-2.78E-13	-4.43E-13	-2.46E-12	-6.84E-12	-4.61E-12	0	0	0	0	0	0	0	0	-4.93E-10	-4.93E-10	-4.93E-10	-4.93E-10	-4.93E-10	-4.93E-10	-4.93E-10	-4.93E-10
GLYCAtex	-5.82E-11	-5.82E-11	-5.82E-11	-2.91E-11	-5.82E-11	-5.82E-11	0	-5.82E-11	-2.13E-13	-4.26E-13	-4.26E-13	-2.78E-13	-4.43E-13	-2.46E-12	-6.84E-12	-4.61E-12	0	0	0	0	0	0	0	0	-4.93E-10	-4.93E-10	-4.93E-10	-4.93E-10	-4.93E-10	-4.93E-10	-4.93E-10	-4.93E-10
GLYCDx	1.13E-10	4.84E-11	4.84E-11	2.53E-11	5.62E-11	3.03E-11	2.72E-11	3.57E-11	9.07E-14	4.08E-13	4.08E-13	4.48E-13	4.42E-13	2.16E-13	3.38E-12	6.29E-13	0	0	0	0	0	0	0	0	4.50E-10	4.50E-10	4.50E-10	4.50E-10	4.50E-10	4.50E-10	4.50E-10	4.50E-10
GLYCK	2.89E-11	1.63E-11	1.63E-11	8.41E-12	1.68E-11	6.60E-12	8.70E-12	1.22E-11	9.93E-14	3.12E-13	3.12E-13	1.47E-13	2.49E-13	7.19E-13	5.04E-12	6.73E-13	0	0	0	0	0	0	0	0	6.48E-10	6.48E-10	6.48E-10	6.48E-10	6.48E-10	6.48E-10	6.48E-10	6.48E-10
GLYCK2	3.18E-11	1.81E-11	1.81E-11	9.34E-12	1.82E-11	7.21E-12	9.65E-12	1.35E-11	1.13E-13	3.39E-13	3.39E-13	1.40E-13	2.49E-13	7.37E-13	5.03E-12	6.53E-13	0	0	0	0	0	0	0	0	6.24E-10	6.24E-10	6.24E-10	6.24E-10	6.24E-10	6.24E-10	6.24E-10	6.24E-10
GLYCL	12.28512298	29.70893174	29.70893174	28.47089014	36.12405533	22.87090303	19.2227452	37.42412884	5.16E-14	3.15E-13	3.15E-13	8.52E-05	1.60E-11	1.60E-12	2.64E-12	9.10E-13	0	0	0	0	0	0	0	0	2.478234822	2.478234822	2.478234822	2.478234822	2.478234822	2.478234822	2.478234822	2.478234822
GLYCLTDx	2.48E-10	906.5044798	906.5044798	8.27E-10	326.12865	5.38E-11	2.20E-10	1.21E-09	0.001552169	7.04E-04	7.04E-04	8.75E-04	7.81E-04	8.70E-04	0.001602036	0.001441453	0	0	0	0	0	0	0	0	3.49E-07	3.49E-07	3.49E-07	3.49E-07	3.49E-07	3.49E-07	3.49E-07	3.49E-07
GLYCLTDy	9.14E-11	5.98E-11	5.98E-11	3.34E-11	6.49E-11	2.25E-11	2.91E-11	4.13E-11	2.25E-13	5.43E-13	5.43E-13	2.25E-13	2.98E-13	2.65E-12	8.23E-12	1.84E-12	0	0	0	0	0	0	0	0	2.56E-08	2.56E-08	2.56E-08	2.56E-08	2.56E-08	2.56E-08	2.56E-08	2.56E-08
GLYCLTt2rpp	-0.248335785	-0.599628065	-0.599628065	-0.574291801	-0.728858111	-0.461241933	-0.387925799	-0.754920228	-0.002690404	-0.001774232	-0.001774232	-8.75E-04	-7.81E-04	-0.001911135	-0.002077931	-0.002398873	0	0	0	0	0	0	0	0	-0.080960485	-0.080960485	-0.080960485	-0.080960485	-0.080960485	-0.080960485	-0.080960485	-0.080960485
GLYCLTt4pp	0.101128189	0.243638107	0.243638107	0.233136788	0.295998355	0.187189272	0.157587519	0.306482224	0.001138234	0.001070171	0.001070171	3.49E-12	2.73E-12	0.001040843	4.76E-04	9.57E-04	0	0	0	0	0	0	0	0	0.051264816	0.051264816	0.051264816	0.051264816	0.051264816	0.051264816	0.051264816	0.051264816
GLYCLTtex	-0.147207595	-0.355989958	-0.355989958	-0.341155012	-0.432859756	-0.274052661	-0.23033828	-0.448438004	-0.001552169	-7.04E-04	-7.04E-04	-8.75E-04	-7.81E-04	-8.70E-04	-0.001602036	-0.001441453	0	0	0	0	0	0	0	0	-0.02969567	-0.02969567	-0.02969567	-0.02969567	-0.02969567	-0.02969567	-0.02969567	-0.02969567
GLYCTO2	2.78E-10	906.5044798	906.5044798	8.76E-10	326.12865	6.70E-11	2.70E-10	1.32E-09	2.70E-13	1.57E-12	1.57E-12	6.04E-13	8.15E-13	2.00E-12	1.28E-11	1.06E-12	0	0	0	0	0	0	0	0	2.27E-07	2.27E-07	2.27E-07	2.27E-07	2.27E-07	2.27E-07	2.27E-07	2.27E-07
GLYCTO3	1.30E-10	3.54E-11	3.54E-11	1.92E-11	4.05E-11	3.56E-11	2.35E-11	3.13E-11	1.85E-13	7.67E-13	7.67E-13	3.28E-13	3.75E-13	1.53E-12	1.02E-11	7.58E-13	0	0	0	0	0	0	0	0	1.09E-07	1.09E-07	1.09E-07	1.09E-07	1.09E-07	1.09E-07	1.09E-07	1.09E-07
GLYCTO4	1.29E-10	3.49E-11	3.49E-11	1.90E-11	4.01E-11	3.44E-11	2.34E-11	3.11E-11	1.77E-13	6.75E-13	6.75E-13	3.51E-13	4.06E-13	1.63E-12	1.26E-11	8.79E-13	0	0	0	0	0	0	0	0	4.11E-08	4.11E-08	4.11E-08	4.11E-08	4.11E-08	4.11E-08	4.11E-08	4.11E-08
GLYCtex	5.24E-10	4.66E-10	4.66E-10	-2.91E-11	1.16E-10	1.16E-10	2.33E-10	4.07E-10	-1.75E-12	-4.48E-12	-4.48E-12	2.42E-04	1.62E-04	0.002684153	-1.01E-10	-1.08E-11	0	0	0	0	0	0	0	0	-3.29E-10	-3.29E-10	-3.29E-10	-3.29E-10	-3.29E-10	-3.29E-10	-3.29E-10	-3.29E-10
GLYCtpp	-9.47E-10	-6.96E-10	-6.96E-10	-1.09E-10	-4.37E-10	-2.05E-10	-3.51E-10	-5.95E-10	3.12E-13	2.40E-13	2.40E-13	-2.42E-04	-1.62E-04	-0.002684153	1.28E-11	1.60E-12	0	0	0	0	0	0	0	0	-6.95E-10	-6.95E-10	-6.95E-10	-6.95E-10	-6.95E-10	-6.95E-10	-6.95E-10	-6.95E-10
GLYK	9.22E-10	7.16E-10	7.16E-10	1.27E-10	4.31E-10	1.93E-10	3.58E-10	6.03E-10	1.96E-13	9.21E-13	9.21E-13	2.42E-04	1.62E-04	0.006526184	2.16E-11	9.89E-13	0	0	0	0	0	0	0	0	4.51E-10	4.51E-10	4.51E-10	4.51E-10	4.51E-10	4.51E-10	4.51E-10	4.51E-10
GLYOX	8.99E-11	3.61E-11	3.61E-11	1.88E-11	4.10E-11	2.35E-11	2.12E-11	2.75E-11	1.13E-13	3.22E-13	3.22E-13	2.87E-13	2.27E-13	1.57E-12	5.78E-12	7.63E-13	0	0	0	0	0	0	0	0	2.64E-10	2.64E-10	2.64E-10	2.64E-10	2.64E-10	2.64E-10	2.64E-10	2.64E-10
GLYOX3	4.49E-11	1.80E-11	1.80E-11	9.38E-12	2.05E-11	1.17E-11	1.06E-11	1.38E-11	5.05E-14	1.44E-13	1.44E-13	1.20E-13	9.97E-14	6.71E-13	2.56E-12	3.42E-13	0	0	0	0	0	0	0	0	1.32E-10	1.32E-10	1.32E-10	1.32E-10	1.32E-10	1.32E-10	1.32E-10	1.32E-10
GLYTRS	0	0	0	0	0	0	0	0	0	0	0	0	0	0	0	0	0	0	0	0	0	0	0	0	0	0	0	0	0	0	0	0
GLYt2pp	0.001122903	0.00104183	0.00104183	2.10E-04	6.42E-04	6.93E-05	6.26E-04	4.19E-04	9.39E-04	8.04E-04	8.04E-04	7.55E-04	6.26E-04	0.001105084	9.81E-04	0.001140114	0	0	0	0	0	0	0	0	0.055543658	0.055543658	0.055543658	0.055543658	0.055543658	0.055543658	0.055543658	0.055543658
GLYt2rpp	-0.175322788	-0.422109015	-0.422109015	-0.403762893	-0.51269381	-0.324251649	-0.273046679	-0.530924883	-9.39E-04	-8.04E-04	-8.04E-04	-7.55E-04	-6.26E-04	-0.001105084	-9.81E-04	-0.001140114	0	0	0	0	0	0	0	0	-0.101710522	-0.101710522	-0.101710522	-0.101710522	-0.101710522	-0.101710522	-0.101710522	-0.101710522
GLYt4pp	0.174199884	0.421067185	0.421067185	0.403553392	0.512051944	0.324182348	0.272420641	0.530505458	3.93E-13	1.52E-12	1.52E-12	1.72E-12	2.31E-12	3.73E-12	2.20E-11	2.19E-12	0	0	0	0	0	0	0	0	0.046166864	0.046166864	0.046166864	0.046166864	0.046166864	0.046166864	0.046166864	0.046166864
GLYtex	-2.91E-11	0	0	-2.91E-11	0	0	2.91E-11	-5.82E-11	-9.12E-14	-4.72E-13	-4.72E-13	-4.46E-12	-1.00E-12	-1.16E-12	-4.52E-12	-1.09E-12	0	0	0	0	0	0	0	0	-5.08E-11	-5.08E-11	-5.08E-11	-5.08E-11	-5.08E-11	-5.08E-11	-5.08E-11	-5.08E-11
GMAND	0	0	0	0	0	0	0	0	0	0	0	0	0	0	0	0	0	0	0	0	0	0	0	0	0	0	0	0	0	0	0	0
GMHEPAT	6.01E-11	3.25E-11	3.25E-11	1.62E-11	3.91E-11	1.50E-11	1.72E-11	2.44E-11	3.17E-13	9.04E-13	9.04E-13	6.44E-13	6.98E-13	3.31E-12	1.91E-11	2.31E-12	0	0	0	0	0	0	0	0	1.19E-10	1.19E-10	1.19E-10	1.19E-10	1.19E-10	1.19E-10	1.19E-10	1.19E-10
GMHEPK	6.01E-11	3.25E-11	3.25E-11	1.62E-11	3.91E-11	1.50E-11	1.72E-11	2.44E-11	3.17E-13	9.04E-13	9.04E-13	6.44E-13	6.98E-13	3.31E-12	1.91E-11	2.31E-12	0	0	0	0	0	0	0	0	1.19E-10	1.19E-10	1.19E-10	1.19E-10	1.19E-10	1.19E-10	1.19E-10	1.19E-10
GMHEPPA	6.01E-11	3.25E-11	3.25E-11	1.62E-11	3.91E-11	1.50E-11	1.72E-11	2.44E-11	3.17E-13	9.04E-13	9.04E-13	6.44E-13	6.98E-13	3.31E-12	1.91E-11	2.31E-12	0	0	0	0	0	0	0	0	1.19E-10	1.19E-10	1.19E-10	1.19E-10	1.19E-10	1.19E-10	1.19E-10	1.19E-10
GMPR	1.59E-11	7.96E-12	7.96E-12	4.04E-12	9.21E-12	4.06E-12	4.24E-12	6.04E-12	1.11E-13	5.92E-13	5.92E-13	9.47E-13	1.30E-12	1.70E-12	1.28E-11	1.23E-12	0	0	0	0	0	0	0	0	5.61E-11	5.61E-11	5.61E-11	5.61E-11	5.61E-11	5.61E-11	5.61E-11	5.61E-11
GMPS2	53.62757307	129.6867691	129.6867691	124.2824141	157.690356	99.83709772	83.91199458	163.3654956	2.56E-13	1.11E-12	1.11E-12	1.41E-12	1.90E-12	3.86E-12	2.58E-11	2.60E-12	0	0	0	0	0	0	0	0	10.8181025	10.8181025	10.8181025	10.8181025	10.8181025	10.8181025	10.8181025	10.8181025
GMPtex	0	0	0	0	0	0	2.91E-11	-5.82E-11	1.39E-17	6.94E-18	6.94E-18	0	2.78E-17	1.39E-17	1.60E-16	2.08E-17	0	0	0	0	0	0	0	0	1.22E-10	1.22E-10	1.22E-10	1.22E-10	1.22E-10	1.22E-10	1.22E-10	1.22E-10
GND	1145.98209	2359.688533	2359.688533	1475.602286	3415.361486	1984.112827	1691.63862	3352.988601	1.50E-13	1.22E-12	1.22E-12	1.11E-12	7.25E-04	1.49E-12	6.93E-12	2.92E-11	0	0	0	0	0	0	0	0	4.53E-10	4.53E-10	4.53E-10	4.53E-10	4.53E-10	4.53E-10	4.53E-10	4.53E-10
GNK	1.61E-10	6.56E-11	6.56E-11	2.81E-11	7.21E-11	3.80E-11	4.46E-11	5.32E-11	2.00E-13	6.73E-13	6.73E-13	5.11E-04	5.78E-13	5.26E-13	1.01E-11	4.34E-13	0	0	0	0	0	0	0	0	37.30718669	37.30718669	37.30718669	37.30718669	37.30718669	37.30718669	37.30718669	37.30718669
GOFUCR	0	0	0	0	0	0	0	0	0	0	0	0	0	0	0	0	0	0	0	0	0	0	0	0	0	0	0	0	0	0	0	0
GP4GH	0	0	0	0	0	0	0	0	0	0	0	0	0	0	0	0	0	0	0	0	0	0	0	0	0	0	0	0	0	0	0	0
GPDDA1	0	0	0	0	0	0	0	0	1.68E-17	1.85E-16	1.85E-16	3.23E-17	1.64E-17	1.31E-17	1.30E-16	2.44E-17	0	0	0	0	0	0	0	0	0	0	0	0	0	0	0	0
GPDDA1pp	9.93E-14	7.69E-14	7.69E-14	9.65E-14	3.94E-13	2.61E-14	1.14E-13	1.73E-13	1.57E-17	1.76E-16	1.76E-16	4.01E-17	2.05E-17	1.72E-17	1.78E-16	3.33E-17	0	0	0	0	0	0	0	0	9.57E-11	9.57E-11	9.57E-11	9.57E-11	9.57E-11	9.57E-11	9.57E-11	9.57E-11
GPDDA2	1.80E-10	9.28E-11	9.28E-11	5.05E-11	1.07E-10	4.08E-11	2.95E-11	6.26E-11	6.34E-13	2.22E-12	2.22E-12	1.54E-12	1.86E-12	7.56E-12	4.28E-11	4.86E-12	0	0	0	0	0	0	0	0	3.49E-10	3.49E-10	3.49E-10	3.49E-10	3.49E-10	3.49E-10	3.49E-10	3.49E-10
GPDDA2pp	9.41E-11	5.81E-11	5.81E-11	4.21E-11	5.14E-11	1.45E-11	2.86E-13	2.26E-11	8.74E-13	3.23E-12	3.23E-12	4.22E-12	2.09E-12	1.26E-11	4.77E-11	4.68E-12	0	0	0	0	0	0	0	0	2.97E-10	2.97E-10	2.97E-10	2.97E-10	2.97E-10	2.97E-10	2.97E-10	2.97E-10
GPDDA3	1.06E-13	8.52E-14	8.52E-14	1.02E-13	4.23E-13	2.86E-14	1.20E-13	1.93E-13	1.90E-17	2.31E-16	2.31E-16	4.11E-17	2.12E-17	3.50E-17	2.20E-16	3.66E-17	0	0	0	0	0	0	0	0	8.96E-11	8.96E-11	8.96E-11	8.96E-11	8.96E-11	8.96E-11	8.96E-11	8.96E-11
GPDDA3pp	5.32E-14	4.27E-14	4.27E-14	5.11E-14	2.13E-13	1.43E-14	6.04E-14	9.73E-14	-2.62E-17	4.95E-17	4.95E-17	3.71E-17	-4.12E-17	-1.56E-17	-2.19E-16	-1.05E-18	0	0	0	0	0	0	0	0	7.43E-11	7.43E-11	7.43E-11	7.43E-11	7.43E-11	7.43E-11	7.43E-11	7.43E-11
GPDDA4	1.78E-10	8.99E-11	8.99E-11	4.09E-11	1.07E-10	4.25E-11	3.66E-11	6.57E-11	5.79E-13	1.56E-12	1.56E-12	1.17E-12	1.29E-12	8.77E-12	3.70E-11	3.28E-12	0	0	0	0	0	0	0	0	3.62E-10	3.62E-10	3.62E-10	3.62E-10	3.62E-10	3.62E-10	3.62E-10	3.62E-10
GPDDA4pp	7.79E-11	3.25E-11	3.25E-11	6.80E-12	3.31E-11	2.60E-13	4.45E-12	1.30E-11	8.38E-13	2.15E-12	2.15E-12	3.14E-12	1.45E-12	1.57E-11	4.70E-11	3.90E-12	0	0	0	0	0	0	0	0	2.06E-10	2.06E-10	2.06E-10	2.06E-10	2.06E-10	2.06E-10	2.06E-10	2.06E-10
GPDDA5	0	0	0	0	0	0	0	0	1.14E-17	1.61E-16	1.61E-16	1.94E-17	1.44E-17	3.09E-18	-9.55E-18	3.34E-17	0	0	0	0	0	0	0	0	0	0	0	0	0	0	0	0
GPDDA5pp	1.00E-13	8.74E-14	8.74E-14	1.12E-13	3.94E-13	3.07E-14	1.05E-13	1.73E-13	-5.98E-18	-2.62E-16	-2.62E-16	5.62E-17	-8.73E-18	1.97E-17	1.89E-16	5.98E-17	0	0	0	0	0	0	0	0	9.57E-11	9.57E-11	9.57E-11	9.57E-11	9.57E-11	9.57E-11	9.57E-11	9.57E-11
GRTT	0.061171467	0.147930057	0.147930057	0.141765461	0.179872963	0.113881375	0.095716057	0.186346435	3.10E-17	3.18E-16	3.18E-16	5.09E-17	8.75E-17	1.66E-16	1.21E-15	1.24E-16	0	0	0	0	0	0	0	0	0.012339906	0.012339906	0.012339906	0.012339906	0.012339906	0.012339906	0.012339906	0.012339906
GRXR	21.81682581	52.75930811	52.75930811	50.56070269	64.15175686	40.61583332	34.13716608	66.46052311	3.28E-04	4.61E-04	4.61E-04	4.76E-12	2.89E-04	3.73E-04	1.37E-04	2.36E-04	0	0	0	0	0	0	0	0	4.401032815	4.401032815	4.401032815	4.401032815	4.401032815	4.401032815	4.401032815	4.401032815
GSNK	1.44E-10	8.71E-11	8.71E-11	3.71E-11	9.17E-11	3.34E-11	4.07E-11	6.38E-11	2.27E-12	3.72E-12	3.72E-12	3.72E-13	7.14E-13	7.94E-11	4.35E-11	3.07E-12	0	0	0	0	0	0	0	0	5.56E-10	5.56E-10	5.56E-10	5.56E-10	5.56E-10	5.56E-10	5.56E-10	5.56E-10
GSNt2pp	1.19E-13	3.57E-13	3.57E-13	1.07E-13	4.66E-13	3.00E-14	2.25E-13	2.03E-13	2.42E-17	2.20E-16	2.20E-16	4.58E-17	2.17E-17	3.14E-17	2.08E-16	3.21E-17	0	0	0	0	0	0	0	0	2.92E-10	2.92E-10	2.92E-10	2.92E-10	2.92E-10	2.92E-10	2.92E-10	2.92E-10
GSNtex	0	0	0	0	0	0	2.91E-11	-5.82E-11	-1.39E-17	-2.50E-16	-2.50E-16	-4.86E-17	-3.47E-17	-2.78E-17	-4.30E-16	-3.47E-17	0	0	0	0	0	0	0	0	1.21E-10	1.21E-10	1.21E-10	1.21E-10	1.21E-10	1.21E-10	1.21E-10	1.21E-10
GSPMDA	7.38E-11	3.79E-11	3.79E-11	1.89E-11	4.40E-11	1.88E-11	2.00E-11	2.90E-11	1.37E-13	4.79E-13	4.79E-13	2.68E-13	3.01E-13	1.26E-12	6.04E-12	7.97E-13	0	0	0	0	0	0	0	0	2.25E-10	2.25E-10	2.25E-10	2.25E-10	2.25E-10	2.25E-10	2.25E-10	2.25E-10
GSPMDS	7.38E-11	3.79E-11	3.79E-11	1.89E-11	4.40E-11	1.88E-11	2.00E-11	2.90E-11	1.37E-13	4.79E-13	4.79E-13	2.68E-13	3.01E-13	1.26E-12	6.04E-12	7.97E-13	0	0	0	0	0	0	0	0	2.25E-10	2.25E-10	2.25E-10	2.25E-10	2.25E-10	2.25E-10	2.25E-10	2.25E-10
GTHOXtex	0	0	0	0	0	0	0	0	-6.94E-18	-1.53E-16	-1.53E-16	-2.78E-17	-6.94E-18	0	-9.71E-17	0	0	0	0	0	0	0	0	0	0	0	0	0	0	0	0	0
GTHOr	21.81682581	52.75930811	52.75930811	50.56070269	64.15175686	40.61583332	34.13716608	66.46052311	3.28E-04	4.61E-04	4.61E-04	4.83E-12	2.89E-04	3.73E-04	1.37E-04	2.36E-04	0	0	0	0	0	0	0	0	4.401032834	4.401032834	4.401032834	4.401032834	4.401032834	4.401032834	4.401032834	4.401032834
GTHPi	2.38E-11	1.47E-11	1.47E-11	7.53E-12	1.70E-11	5.94E-12	7.50E-12	1.12E-11	5.35E-14	1.79E-13	1.79E-13	7.25E-14	1.06E-13	5.48E-13	2.74E-12	3.55E-13	0	0	0	0	0	0	0	0	1.91E-08	1.91E-08	1.91E-08	1.91E-08	1.91E-08	1.91E-08	1.91E-08	1.91E-08
GTHRDHpp	4.85E-11	1.03E-11	1.03E-11	7.69E-12	2.81E-11	1.06E-11	1.22E-11	1.46E-11	1.12E-13	3.91E-13	3.91E-13	2.49E-13	3.17E-13	1.35E-12	6.44E-12	8.01E-13	0	0	0	0	0	0	0	0	1.84E-10	1.84E-10	1.84E-10	1.84E-10	1.84E-10	1.84E-10	1.84E-10	1.84E-10
GTHRDabc2pp	7.84E-11	3.50E-11	3.50E-11	3.18E-12	4.01E-11	7.96E-12	2.49E-11	3.48E-11	1.67E-13	5.69E-13	5.69E-13	3.64E-13	4.56E-13	2.02E-12	9.45E-12	1.20E-12	0	0	0	0	0	0	0	0	1.55E-10	1.55E-10	1.55E-10	1.55E-10	1.55E-10	1.55E-10	1.55E-10	1.55E-10
GTHRDabcpp	2.41E-11	1.30E-11	1.30E-11	8.52E-12	1.52E-11	8.67E-12	6.10E-12	8.98E-12	4.74E-14	1.51E-13	1.51E-13	9.40E-14	1.13E-13	5.60E-13	2.58E-12	3.06E-13	0	0	0	0	0	0	0	0	8.49E-11	8.49E-11	8.49E-11	8.49E-11	8.49E-11	8.49E-11	8.49E-11	8.49E-11
GTHRDtex	-2.91E-11	0	0	0	0	0	2.91E-11	-5.82E-11	-7.72E-15	-2.70E-14	-2.70E-14	-2.12E-14	-2.62E-14	-1.10E-13	-4.34E-13	-9.69E-14	0	0	0	0	0	0	0	0	1.14E-10	1.14E-10	1.14E-10	1.14E-10	1.14E-10	1.14E-10	1.14E-10	1.14E-10
GTHS	5.23E-11	2.49E-11	2.49E-11	8.75E-12	3.11E-11	1.06E-11	1.50E-11	2.21E-11	1.19E-13	4.17E-13	4.17E-13	2.70E-13	3.43E-13	1.46E-12	6.88E-12	8.98E-13	0	0	0	0	0	0	0	0	1.32E-10	1.32E-10	1.32E-10	1.32E-10	1.32E-10	1.32E-10	1.32E-10	1.32E-10
GTPCI	0.147207596	0.355989958	0.355989958	0.341155012	0.432859756	0.274052661	0.23033828	0.448438004	6.49E-17	2.53E-16	2.53E-16	9.81E-17	1.21E-16	1.87E-16	5.46E-16	9.81E-17	0	0	0	0	0	0	0	0	0.029695673	0.029695673	0.029695673	0.029695673	0.029695673	0.029695673	0.029695673	0.029695673
GTPCII2	0.098138397	0.237326639	0.237326639	0.227436675	0.28857317	0.182701774	0.153558854	0.298958669	4.05E-17	2.32E-16	2.32E-16	7.30E-17	7.64E-17	1.37E-16	1.70E-15	1.27E-16	0	0	0	0	0	0	0	0	0.019797115	0.019797115	0.019797115	0.019797115	0.019797115	0.019797115	0.019797115	0.019797115
GTPDPDP	3.01E-11	1.55E-11	1.55E-11	7.72E-12	1.81E-11	7.66E-12	8.18E-12	1.19E-11	5.67E-14	1.93E-13	1.93E-13	1.35E-13	1.63E-13	7.04E-13	3.53E-12	4.13E-13	0	0	0	0	0	0	0	0	1.03E-10	1.03E-10	1.03E-10	1.03E-10	1.03E-10	1.03E-10	1.03E-10	1.03E-10
GTPDPK	8.88E-11	4.59E-11	4.59E-11	2.28E-11	5.35E-11	2.26E-11	2.41E-11	3.50E-11	1.54E-13	5.54E-13	5.54E-13	4.69E-13	5.45E-13	2.42E-12	1.16E-11	1.61E-12	0	0	0	0	0	0	0	0	2.45E-10	2.45E-10	2.45E-10	2.45E-10	2.45E-10	2.45E-10	2.45E-10	2.45E-10
GTPHs	2.38E-11	1.23E-11	1.23E-11	6.09E-12	1.43E-11	6.03E-12	6.46E-12	9.36E-12	6.14E-14	2.13E-13	2.13E-13	2.02E-13	2.48E-13	9.78E-13	5.30E-12	6.54E-13	0	0	0	0	0	0	0	0	7.49E-11	7.49E-11	7.49E-11	7.49E-11	7.49E-11	7.49E-11	7.49E-11	7.49E-11
GTPtex	0	0	0	0	0	0	2.91E-11	-5.82E-11	-2.08E-17	3.47E-17	3.47E-17	0	1.39E-17	2.78E-17	8.33E-17	-1.39E-17	0	0	0	0	0	0	0	0	8.74E-11	8.74E-11	8.74E-11	8.74E-11	8.74E-11	8.74E-11	8.74E-11	8.74E-11
GUACYC	7.08E-11	3.66E-11	3.66E-11	1.82E-11	4.26E-11	1.80E-11	1.92E-11	2.79E-11	1.16E-13	3.99E-13	3.99E-13	3.04E-13	3.61E-13	1.70E-12	8.53E-12	1.16E-12	0	0	0	0	0	0	0	0	2.25E-10	2.25E-10	2.25E-10	2.25E-10	2.25E-10	2.25E-10	2.25E-10	2.25E-10
GUAD	1.81E-11	9.32E-12	9.32E-12	4.44E-12	1.08E-11	4.19E-12	4.38E-12	6.92E-12	7.13E-14	2.70E-13	2.70E-13	2.38E-13	3.31E-13	1.06E-12	7.28E-12	6.41E-13	0	0	0	0	0	0	0	0	5.51E-11	5.51E-11	5.51E-11	5.51E-11	5.51E-11	5.51E-11	5.51E-11	5.51E-11
GUAPRT	1.24E-10	7.53E-11	7.53E-11	3.24E-11	8.08E-11	2.90E-11	3.53E-11	5.45E-11	3.97E-13	6.45E-12	6.45E-12	9.64E-13	1.84E-12	5.87E-11	5.82E-11	3.72E-12	0	0	0	0	0	0	0	0	5.59E-10	5.59E-10	5.59E-10	5.59E-10	5.59E-10	5.59E-10	5.59E-10	5.59E-10
GUAt2pp	2.08E-10	9.00E-11	9.00E-11	6.23E-11	1.24E-10	6.00E-11	5.13E-11	8.42E-11	1.70E-12	6.67E-12	6.67E-12	3.92E-12	3.21E-12	1.10E-11	6.82E-05	4.34E-12	0	0	0	0	0	0	0	0	1.01E-07	1.01E-07	1.01E-07	1.01E-07	1.01E-07	1.01E-07	1.01E-07	1.01E-07
GUAtex	-2.27E-12	-9.09E-13	-9.09E-13	-9.09E-13	-9.09E-13	-9.09E-13	-4.55E-13	-9.09E-13	-6.41E-15	-2.10E-14	-2.10E-14	-1.31E-14	-1.77E-14	-9.23E-14	-2.81E-13	-4.85E-14	0	0	0	0	0	0	0	0	1.20E-10	1.20E-10	1.20E-10	1.20E-10	1.20E-10	1.20E-10	1.20E-10	1.20E-10
GUAtpp	-2.10E-10	-9.09E-11	-9.09E-11	-6.27E-11	-1.25E-10	-6.07E-11	-5.18E-11	-8.50E-11	-1.71E-12	-6.69E-12	-6.69E-12	-3.93E-12	-3.23E-12	-1.11E-11	-6.82E-05	-4.38E-12	0	0	0	0	0	0	0	0	-1.01E-07	-1.01E-07	-1.01E-07	-1.01E-07	-1.01E-07	-1.01E-07	-1.01E-07	-1.01E-07
GUI1	-1.14E-13	-1.09E-11	-1.09E-11	-2.61E-12	4.05E-11	4.55E-13	-3.30E-12	1.44E-11	2.62E-17	3.42E-16	3.42E-16	7.39E-17	1.75E-17	6.57E-17	5.17E-16	7.01E-17	0	0	0	0	0	0	0	0	1.41E-10	1.41E-10	1.41E-10	1.41E-10	1.41E-10	1.41E-10	1.41E-10	1.41E-10
GUI2	-1.41E-11	-7.96E-13	-7.96E-13	-1.93E-11	-7.39E-12	6.25E-12	-3.69E-12	-5.68E-12	9.77E-18	-5.98E-17	-5.98E-17	-1.37E-17	-5.58E-18	6.51E-18	2.80E-17	2.85E-17	0	0	0	0	0	0	0	0	7.23E-11	7.23E-11	7.23E-11	7.23E-11	7.23E-11	7.23E-11	7.23E-11	7.23E-11
GUR1PPpp	1.47E-13	1.34E-13	1.34E-13	2.05E-13	6.17E-13	4.59E-14	2.48E-13	2.60E-13	4.04E-17	2.85E-16	2.85E-16	9.16E-17	2.61E-17	6.25E-17	2.44E-16	6.90E-17	0	0	0	0	0	0	0	0	1.40E-10	1.40E-10	1.40E-10	1.40E-10	1.40E-10	1.40E-10	1.40E-10	1.40E-10
H2O2tex	0	0	0	0	0	0	2.91E-11	-5.82E-11	-4.86E-17	-6.45E-16	-6.45E-16	-1.11E-16	-4.86E-17	-1.04E-16	-1.04E-15	-2.29E-16	0	0	0	0	0	0	0	0	-4.47E-11	-4.47E-11	-4.47E-11	-4.47E-11	-4.47E-11	-4.47E-11	-4.47E-11	-4.47E-11
H2Otex	-6656.518304	-17391.41738	-17391.41738	-15808.26722	-23755.88694	-12436.24132	-10394.78596	-21026.7159	-0.002263498	-0.002421777	-0.002421777	-0.003066619	-0.002436111	-0.003666742	-0.002660422	-0.002359842	0	0	0	0	0	0	0	0	-1000	-1000	-1000	-1000	-1000	-1000	-1000	-1000
H2Otpp	-6656.518304	-17391.41738	-17391.41738	-15808.26722	-23755.88694	-12436.24132	-10394.78596	-21026.7159	-0.002348586	-0.002256757	-0.002256757	-0.002940259	-0.002323564	-0.003611642	-0.002790338	-0.002335709	0	0	0	0	0	0	0	0	-827.8148922	-827.8148922	-827.8148922	-827.8148922	-827.8148922	-827.8148922	-827.8148922	-827.8148922
H2SO	5.45E-12	3.01E-12	3.01E-12	1.53E-12	3.49E-12	1.38E-12	1.57E-12	2.27E-12	1.46E-14	5.12E-14	5.12E-14	2.90E-14	3.72E-14	1.81E-13	7.74E-13	1.01E-13	0	0	0	0	0	0	0	0	3.74E-11	3.74E-11	3.74E-11	3.74E-11	3.74E-11	3.74E-11	3.74E-11	3.74E-11
H2St1pp	1.55E-11	7.61E-12	7.61E-12	6.55E-12	9.31E-12	3.08E-12	3.81E-12	4.62E-12	1.42E-13	6.97E-13	6.97E-13	2.48E-13	3.95E-13	1.87E-12	7.83E-12	8.94E-13	0	0	0	0	0	0	0	0	8.16E-11	8.16E-11	8.16E-11	8.16E-11	8.16E-11	8.16E-11	8.16E-11	8.16E-11
H2Stex	-2.91E-11	0	0	0	0	0	2.91E-11	-5.82E-11	-1.42E-13	-6.97E-13	-6.97E-13	-2.48E-13	-3.95E-13	-1.87E-12	-7.83E-12	-8.94E-13	0	0	0	0	0	0	0	0	4.71E-11	4.71E-11	4.71E-11	4.71E-11	4.71E-11	4.71E-11	4.71E-11	4.71E-11
H2tex	0	0	0	0	0	0	2.91E-11	-5.82E-11	-6.94E-18	-1.67E-16	-1.67E-16	-2.08E-17	-1.39E-17	-6.94E-18	-6.94E-18	0	0	0	0	0	0	0	0	0	4.77E-11	4.77E-11	4.77E-11	4.77E-11	4.77E-11	4.77E-11	4.77E-11	4.77E-11
H2tpp	1.26E-13	7.10E-12	7.10E-12	-2.36E-12	1.24E-12	8.42E-13	6.45E-12	4.61E-12	8.44E-18	4.69E-17	4.69E-17	1.62E-17	4.21E-18	1.64E-17	-1.25E-16	3.64E-17	0	0	0	0	0	0	0	0	7.34E-11	7.34E-11	7.34E-11	7.34E-11	7.34E-11	7.34E-11	7.34E-11	7.34E-11
HACD1	78.30827973	189.3717581	189.3717581	181.4801881	230.2632733	145.7845457	122.5303248	238.5502494	-7.25E-07	-3.20E-05	-3.20E-05	2.49E-04	1.72E-04	2.52E-10	2.00E-04	2.44E-05	0	0	0	0	0	0	0	0	15.79685502	15.79685502	15.79685502	15.79685502	15.79685502	15.79685502	15.79685502	15.79685502
HACD2	78.30827973	189.3717581	189.3717581	181.4801881	230.2632733	145.7845457	122.5303248	238.5502494	-7.25E-07	-3.20E-05	-3.20E-05	2.49E-04	1.72E-04	2.52E-10	2.00E-04	2.44E-05	0	0	0	0	0	0	0	0	15.79685502	15.79685502	15.79685502	15.79685502	15.79685502	15.79685502	15.79685502	15.79685502
HACD3	78.30827973	189.3717581	189.3717581	181.4801881	230.2632733	145.7845457	122.5303248	238.5502494	-8.51E-05	-3.20E-05	-3.20E-05	-1.25E-04	-1.22E-04	-1.85E-10	-1.30E-04	-1.22E-05	0	0	0	0	0	0	0	0	15.79685502	15.79685502	15.79685502	15.79685502	15.79685502	15.79685502	15.79685502	15.79685502
HACD4	78.30827973	189.3717581	189.3717581	181.4801881	230.2632733	145.7845457	122.5303248	238.5502494	-8.51E-05	-3.20E-05	-3.20E-05	-1.25E-04	-1.22E-04	-1.85E-10	-1.30E-04	-1.22E-05	0	0	0	0	0	0	0	0	15.79685502	15.79685502	15.79685502	15.79685502	15.79685502	15.79685502	15.79685502	15.79685502
HACD5	78.30827973	189.3717581	189.3717581	181.4801881	230.2632733	145.7845457	122.5303248	238.5502494	-8.51E-05	-3.20E-05	-3.20E-05	-1.25E-04	-1.22E-04	-1.86E-10	-1.30E-04	-1.22E-05	0	0	0	0	0	0	0	0	15.79685501	15.79685501	15.79685501	15.79685501	15.79685501	15.79685501	15.79685501	15.79685501
HACD6	61.18378956	147.9598561	147.9598561	141.7940182	179.9091961	113.904315	95.7353377	186.3839725	-8.51E-05	-3.20E-05	-3.20E-05	-1.25E-04	-1.22E-04	-1.75E-10	-1.30E-04	-1.22E-05	0	0	0	0	0	0	0	0	12.34239159	12.34239159	12.34239159	12.34239159	12.34239159	12.34239159	12.34239159	12.34239159
HACD7	61.18378956	147.9598561	147.9598561	141.7940182	179.9091961	113.904315	95.7353377	186.3839725	-8.51E-05	-3.20E-05	-3.20E-05	-1.25E-04	-1.22E-04	-1.33E-10	-1.30E-04	-1.22E-05	0	0	0	0	0	0	0	0	12.34239159	12.34239159	12.34239159	12.34239159	12.34239159	12.34239159	12.34239159	12.34239159
HACD8	-2.00E-10	-9.46E-11	-9.46E-11	-4.09E-11	-1.11E-10	-7.09E-11	-4.00E-11	-6.55E-11	-5.86E-12	-1.17E-11	-1.17E-11	-3.06E-11	-9.38E-12	-3.52E-11	-2.54E-10	-2.16E-11	0	0	0	0	0	0	0	0	-4.43E-10	-4.43E-10	-4.43E-10	-4.43E-10	-4.43E-10	-4.43E-10	-4.43E-10	-4.43E-10
HADPCOADH3	1.71E-13	2.27E-13	2.27E-13	1.42E-13	6.54E-13	1.71E-13	2.56E-13	2.84E-13	4.06E-17	3.44E-16	3.44E-16	9.32E-17	3.90E-17	8.65E-17	7.39E-16	2.70E-16	0	0	0	0	0	0	0	0	1.50E-10	1.50E-10	1.50E-10	1.50E-10	1.50E-10	1.50E-10	1.50E-10	1.50E-10
HBZOPT	0.049069199	0.118663319	0.118663319	0.113718337	0.144286585	0.091350887	0.076779427	0.149479335	2.31E-17	2.00E-16	2.00E-16	2.33E-17	4.61E-17	1.28E-16	8.25E-16	3.85E-17	0	0	0	0	0	0	0	0	0.009898558	0.009898558	0.009898558	0.009898558	0.009898558	0.009898558	0.009898558	0.009898558
HCINNMt2rpp	1.14E-13	1.14E-13	1.14E-13	1.14E-13	3.41E-13	0	1.71E-13	2.27E-13	3.49E-17	-6.50E-17	-6.50E-17	-2.67E-17	2.57E-17	4.49E-17	3.00E-16	4.05E-17	0	0	0	0	0	0	0	0	1.08E-10	1.08E-10	1.08E-10	1.08E-10	1.08E-10	1.08E-10	1.08E-10	1.08E-10
HCINNMtex	0	0	0	0	0	0	2.91E-11	-5.82E-11	6.94E-18	-6.25E-17	-6.25E-17	6.25E-17	1.39E-17	4.16E-17	2.98E-16	1.25E-16	0	0	0	0	0	0	0	0	1.08E-10	1.08E-10	1.08E-10	1.08E-10	1.08E-10	1.08E-10	1.08E-10	1.08E-10
HCO3E	115.7075906	279.8139602	279.8139602	268.1534492	340.2348852	215.4098978	181.0496758	352.4796445	9.12E-04	9.84E-04	9.84E-04	0.001582836	0.00127855	0.001369871	0.001085486	0.001262674	0	0	0	0	0	0	0	0	23.34128703	23.34128703	23.34128703	23.34128703	23.34128703	23.34128703	23.34128703	23.34128703
HCYSMT	1.24E-11	6.45E-12	6.45E-12	3.09E-12	7.18E-12	2.95E-12	3.28E-12	4.89E-12	4.17E-13	1.25E-12	1.25E-12	1.37E-12	1.37E-12	3.89E-12	5.80E-09	2.61E-12	0	0	0	0	0	0	0	0	3.76E-11	3.76E-11	3.76E-11	3.76E-11	3.76E-11	3.76E-11	3.76E-11	3.76E-11
HCYSMT2	9.97E-14	8.81E-14	8.81E-14	9.25E-14	3.93E-13	3.25E-14	1.51E-13	1.72E-13	1.90E-17	2.05E-16	2.05E-16	3.60E-17	1.90E-17	2.36E-17	2.20E-16	2.61E-17	0	0	0	0	0	0	0	0	1.16E-10	1.16E-10	1.16E-10	1.16E-10	1.16E-10	1.16E-10	1.16E-10	1.16E-10
HDCAtexi	0	0	0	0	0	0	0	0	-3.31E-17	-4.16E-18	-4.16E-18	-3.40E-18	-4.31E-17	-1.33E-17	-5.76E-17	-2.97E-17	0	0	0	0	0	0	0	0	0	0	0	0	0	0	0	0
HDCEAtexi	0	0	0	0	0	0	0	0	1.03E-17	1.53E-16	1.53E-16	2.04E-17	1.27E-17	-1.61E-19	-2.60E-17	1.35E-18	0	0	0	0	0	0	0	0	0	0	0	0	0	0	0	0
HEMEOS	1.80E-15	1.10E-15	1.10E-15	2.82E-15	2.39E-15	7.68E-17	1.05E-15	9.90E-16	1.59E-17	1.86E-16	1.86E-16	2.60E-17	2.34E-17	1.05E-17	9.36E-18	7.63E-18	0	0	0	0	0	0	0	0	6.44E-11	6.44E-11	6.44E-11	6.44E-11	6.44E-11	6.44E-11	6.44E-11	6.44E-11
HEPK1	1.50E-11	8.13E-12	8.13E-12	4.04E-12	9.78E-12	3.76E-12	4.30E-12	6.11E-12	7.92E-14	2.26E-13	2.26E-13	1.61E-13	1.75E-13	8.28E-13	4.77E-12	5.78E-13	0	0	0	0	0	0	0	0	7.81E-11	7.81E-11	7.81E-11	7.81E-11	7.81E-11	7.81E-11	7.81E-11	7.81E-11
HEPK2	1.50E-11	8.13E-12	8.13E-12	4.04E-12	9.78E-12	3.76E-12	4.30E-12	6.11E-12	7.92E-14	2.26E-13	2.26E-13	1.61E-13	1.75E-13	8.28E-13	4.77E-12	5.78E-13	0	0	0	0	0	0	0	0	7.81E-11	7.81E-11	7.81E-11	7.81E-11	7.81E-11	7.81E-11	7.81E-11	7.81E-11
HEPT1	1.50E-11	8.13E-12	8.13E-12	4.04E-12	9.78E-12	3.76E-12	4.30E-12	6.11E-12	7.92E-14	2.26E-13	2.26E-13	1.61E-13	1.75E-13	8.28E-13	4.77E-12	5.78E-13	0	0	0	0	0	0	0	0	7.81E-11	7.81E-11	7.81E-11	7.81E-11	7.81E-11	7.81E-11	7.81E-11	7.81E-11
HEPT2	1.50E-11	8.13E-12	8.13E-12	4.04E-12	9.78E-12	3.76E-12	4.30E-12	6.11E-12	7.92E-14	2.26E-13	2.26E-13	1.61E-13	1.75E-13	8.28E-13	4.77E-12	5.78E-13	0	0	0	0	0	0	0	0	7.81E-11	7.81E-11	7.81E-11	7.81E-11	7.81E-11	7.81E-11	7.81E-11	7.81E-11
HEPT3	1.50E-11	8.13E-12	8.13E-12	4.04E-12	9.78E-12	3.76E-12	4.30E-12	6.11E-12	7.92E-14	2.26E-13	2.26E-13	1.61E-13	1.75E-13	8.28E-13	4.77E-12	5.78E-13	0	0	0	0	0	0	0	0	7.81E-11	7.81E-11	7.81E-11	7.81E-11	7.81E-11	7.81E-11	7.81E-11	7.81E-11
HEPT4	1.50E-11	8.13E-12	8.13E-12	4.04E-12	9.78E-12	3.76E-12	4.30E-12	6.11E-12	7.92E-14	2.26E-13	2.26E-13	1.61E-13	1.75E-13	8.28E-13	4.77E-12	5.78E-13	0	0	0	0	0	0	0	0	7.81E-11	7.81E-11	7.81E-11	7.81E-11	7.81E-11	7.81E-11	7.81E-11	7.81E-11
HETZK	0	0	0	0	0	0	0	0	0	0	0	0	0	0	0	0	0	0	0	0	0	0	0	0	0	0	0	0	0	0	0	0
HEX1	5.38E-10	2.24E-10	2.24E-10	1.14E-10	2.66E-10	1.42E-10	1.29E-10	1.83E-10	9.71E-13	2.33E-12	2.33E-12	5.68E-04	2.78E-05	6.04E-12	6.37E-06	3.86E-12	0	0	0	0	0	0	0	0	1.04E-07	1.04E-07	1.04E-07	1.04E-07	1.04E-07	1.04E-07	1.04E-07	1.04E-07
HEX4	1.34E-10	6.86E-11	6.86E-11	3.42E-11	7.97E-11	3.40E-11	3.62E-11	5.24E-11	2.47E-13	8.36E-13	8.36E-13	4.65E-13	5.37E-13	2.32E-12	1.11E-11	1.46E-12	0	0	0	0	0	0	0	0	3.75E-10	3.75E-10	3.75E-10	3.75E-10	3.75E-10	3.75E-10	3.75E-10	3.75E-10
HEX7	5.21E-10	2.44E-10	2.44E-10	1.36E-10	2.69E-10	1.42E-10	1.33E-10	1.89E-10	1.12E-12	4.96E-12	4.96E-12	2.12E-04	1.72E-04	7.41E-12	2.86E-09	6.31E-12	0	0	0	0	0	0	0	0	19.35315995	19.35315995	19.35315995	19.35315995	19.35315995	19.35315995	19.35315995	19.35315995
HEXt2rpp	-6.59E-11	-4.50E-11	-4.50E-11	-2.87E-11	-7.49E-11	-2.54E-11	-1.68E-11	-3.08E-11	-8.44E-05	-6.82E-12	-6.82E-12	-3.74E-04	-2.94E-04	-4.38E-10	-3.30E-04	-3.65E-05	0	0	0	0	0	0	0	0	-1.57E-10	-1.57E-10	-1.57E-10	-1.57E-10	-1.57E-10	-1.57E-10	-1.57E-10	-1.57E-10
HG2abcpp	0	0	0	0	0	0	0	0	-7.84E-18	-1.69E-16	-1.69E-16	4.65E-17	-1.49E-17	-3.56E-20	1.40E-18	7.79E-18	0	0	0	0	0	0	0	0	0	0	0	0	0	0	0	0
HG2t3pp	0	0	0	0	0	0	0	0	3.05E-18	-4.70E-16	-4.70E-16	-1.34E-17	-2.21E-17	6.32E-20	-1.65E-17	1.07E-17	0	0	0	0	0	0	0	0	0	0	0	0	0	0	0	0
HG2tex	0	0	0	0	0	0	0	0	-6.94E-18	0	0	-4.16E-17	0	0	-9.71E-17	0	0	0	0	0	0	0	0	0	0	0	0	0	0	0	0	0
HISTD	20.84626786	50.41222215	50.41222215	48.31142537	61.29785878	38.80897013	32.61851722	63.50391572	5.99E-14	2.03E-13	2.03E-13	1.14E-13	1.51E-13	6.15E-13	3.08E-12	4.71E-13	0	0	0	0	0	0	0	0	4.205244606	4.205244606	4.205244606	4.205244606	4.205244606	4.205244606	4.205244606	4.205244606
HISTP	20.84626786	50.41222215	50.41222215	48.31142537	61.29785878	38.80897013	32.61851722	63.50391572	5.99E-14	2.03E-13	2.03E-13	1.14E-13	1.51E-13	6.15E-13	3.08E-12	4.71E-13	0	0	0	0	0	0	0	0	4.205244606	4.205244606	4.205244606	4.205244606	4.205244606	4.205244606	4.205244606	4.205244606
HISTRS	0	0	0	0	0	0	0	0	0	0	0	0	0	0	0	0	0	0	0	0	0	0	0	0	0	0	0	0	0	0	0	0
HISabcpp	4.38E-11	2.32E-11	2.32E-11	1.14E-11	2.70E-11	1.11E-11	1.20E-11	1.75E-11	8.23E-14	2.85E-13	2.85E-13	1.61E-13	1.88E-13	8.67E-13	3.72E-12	5.19E-13	0	0	0	0	0	0	0	0	1.12E-10	1.12E-10	1.12E-10	1.12E-10	1.12E-10	1.12E-10	1.12E-10	1.12E-10
HISt2rpp	-2.36E-11	-4.09E-11	-4.09E-11	-2.18E-11	-3.82E-11	-1.82E-11	1.09E-11	-1.55E-11	-1.40E-13	-4.85E-13	-4.85E-13	-2.72E-13	-3.36E-13	-1.47E-12	-6.75E-12	-9.81E-13	0	0	0	0	0	0	0	0	6.53E-11	6.53E-11	6.53E-11	6.53E-11	6.53E-11	6.53E-11	6.53E-11	6.53E-11
HIStex	-2.91E-11	0	0	0	0	0	2.91E-11	-5.82E-11	-5.76E-14	-2.00E-13	-2.00E-13	-1.11E-13	-1.48E-13	-6.04E-13	-3.03E-12	-4.62E-13	0	0	0	0	0	0	0	0	1.13E-10	1.13E-10	1.13E-10	1.13E-10	1.13E-10	1.13E-10	1.13E-10	1.13E-10
HKNDDH	1.88E-13	1.60E-13	1.60E-13	1.82E-13	6.91E-13	6.49E-14	2.56E-13	3.09E-13	4.65E-17	3.06E-16	3.06E-16	8.28E-17	3.30E-17	8.25E-17	7.04E-16	1.17E-16	0	0	0	0	0	0	0	0	1.48E-10	1.48E-10	1.48E-10	1.48E-10	1.48E-10	1.48E-10	1.48E-10	1.48E-10
HKNTDH	1.12E-13	1.25E-13	1.25E-13	8.75E-14	4.20E-13	3.49E-14	1.47E-13	2.33E-13	2.97E-17	2.47E-16	2.47E-16	4.83E-17	2.47E-17	4.25E-17	3.30E-16	6.09E-17	0	0	0	0	0	0	0	0	1.08E-10	1.08E-10	1.08E-10	1.08E-10	1.08E-10	1.08E-10	1.08E-10	1.08E-10
HMBS	0.098138397	0.237326639	0.237326639	0.227436675	0.28857317	0.182701774	0.153558854	0.298958669	2.01E-14	6.92E-14	6.92E-14	4.39E-14	5.26E-14	2.13E-13	1.06E-12	1.57E-13	0	0	0	0	0	0	0	0	0.019797115	0.019797115	0.019797115	0.019797115	0.019797115	0.019797115	0.019797115	0.019797115
HMPK1	0	0	0	0	0	0	0	0	0	0	0	0	0	0	0	0	0	0	0	0	0	0	0	0	0	0	0	0	0	0	0	0
HOMt2pp	2.02E-11	1.02E-11	1.02E-11	1.29E-11	1.34E-11	5.35E-12	1.04E-12	1.49E-11	5.69E-14	1.91E-13	1.91E-13	8.29E-14	1.07E-13	6.25E-13	2.72E-12	4.20E-13	0	0	0	0	0	0	0	0	2.56E-10	2.56E-10	2.56E-10	2.56E-10	2.56E-10	2.56E-10	2.56E-10	2.56E-10
HOMtex	-2.91E-11	0	0	0	-5.82E-11	0	2.91E-11	-5.82E-11	-5.69E-14	-1.91E-13	-1.91E-13	-8.29E-14	-1.07E-13	-6.25E-13	-2.72E-12	-4.20E-13	0	0	0	0	0	0	0	0	-1.27E-10	-1.27E-10	-1.27E-10	-1.27E-10	-1.27E-10	-1.27E-10	-1.27E-10	-1.27E-10
HOPNTAL	2.99E-13	2.84E-13	2.84E-13	2.67E-13	1.11E-12	9.97E-14	4.02E-13	5.42E-13	6.86E-17	4.36E-16	4.36E-16	1.15E-16	4.32E-17	1.25E-16	1.04E-15	1.86E-16	0	0	0	0	0	0	0	0	1.92E-10	1.92E-10	1.92E-10	1.92E-10	1.92E-10	1.92E-10	1.92E-10	1.92E-10
HPPK2	0.147207596	0.355989958	0.355989958	0.341155012	0.432859756	0.274052661	0.23033828	0.448438004	3.35E-17	2.70E-16	2.70E-16	9.17E-17	1.19E-16	1.87E-16	5.42E-16	-2.59E-17	0	0	0	0	0	0	0	0	0.029695673	0.029695673	0.029695673	0.029695673	0.029695673	0.029695673	0.029695673	0.029695673
HPPPNDO	1.88E-13	1.60E-13	1.60E-13	1.82E-13	6.91E-13	6.49E-14	2.56E-13	3.09E-13	4.29E-17	3.66E-16	3.66E-16	9.85E-17	4.63E-17	8.30E-17	6.97E-16	1.23E-16	0	0	0	0	0	0	0	0	1.48E-10	1.48E-10	1.48E-10	1.48E-10	1.48E-10	1.48E-10	1.48E-10	1.48E-10
HPPPNt2rpp	-1.14E-13	-1.59E-11	-1.59E-11	-9.55E-12	5.68E-13	3.30E-12	-3.52E-12	-1.15E-11	-1.73E-17	-5.74E-17	-5.74E-17	4.61E-19	2.27E-17	4.19E-17	8.23E-17	5.85E-17	0	0	0	0	0	0	0	0	1.04E-10	1.04E-10	1.04E-10	1.04E-10	1.04E-10	1.04E-10	1.04E-10	1.04E-10
HPPPNtex	0	0	0	0	0	0	2.91E-11	-5.82E-11	-6.94E-18	3.47E-17	3.47E-17	6.94E-18	2.08E-17	4.16E-17	2.22E-16	4.86E-17	0	0	0	0	0	0	0	0	1.04E-10	1.04E-10	1.04E-10	1.04E-10	1.04E-10	1.04E-10	1.04E-10	1.04E-10
HPYRI	-0.014298319	-0.01537245	-0.01537245	-0.014960047	-0.021943254	-0.0107572	-0.00922537	-0.021363559	-3.47E-04	-5.94E-04	-5.94E-04	-6.54E-04	-6.34E-04	-6.88E-04	-3.41E-04	-5.82E-04	0	0	0	0	0	0	0	0	-0.053937545	-0.053937545	-0.053937545	-0.053937545	-0.053937545	-0.053937545	-0.053937545	-0.053937545
HPYRRx	0.014298319	0.01537245	0.01537245	0.014960047	0.021943254	0.0107572	0.00922537	0.021363559	3.47E-04	5.94E-04	5.94E-04	6.54E-04	6.34E-04	6.88E-04	3.41E-04	5.82E-04	0	0	0	0	0	0	0	0	0.053937517	0.053937517	0.053937517	0.053937517	0.053937517	0.053937517	0.053937517	0.053937517
HPYRRy	1.46E-10	5.75E-11	5.75E-11	3.48E-11	6.43E-11	3.84E-11	3.36E-11	4.27E-11	1.59E-13	5.24E-13	5.24E-13	2.11E-13	2.77E-13	2.25E-12	6.16E-12	1.21E-12	0	0	0	0	0	0	0	0	2.83E-08	2.83E-08	2.83E-08	2.83E-08	2.83E-08	2.83E-08	2.83E-08	2.83E-08
HSDy	-153.6167371	-371.4890901	-371.4890901	-356.0082592	-451.7056541	-285.9843979	-240.3667754	-467.96215	-4.89E-13	-2.05E-12	-2.05E-12	-7.85E-13	-1.27E-12	-5.99E-12	-2.32E-11	-3.29E-12	0	0	0	0	0	0	0	0	-30.98856638	-30.98856638	-30.98856638	-30.98856638	-30.98856638	-30.98856638	-30.98856638	-30.98856638
HSK	119.7499684	289.5895828	289.5895828	277.5216985	352.1213823	222.9354904	187.3748545	364.7939264	3.55E-13	1.55E-12	1.55E-12	5.35E-13	9.30E-13	4.47E-12	1.59E-11	2.22E-12	0	0	0	0	0	0	0	0	24.15674174	24.15674174	24.15674174	24.15674174	24.15674174	24.15674174	24.15674174	24.15674174
HSST	33.86676869	81.89950731	81.89950731	78.48656072	99.58427181	63.04890753	52.99192091	103.1682236	7.74E-14	3.06E-13	3.06E-13	1.67E-13	2.35E-13	8.94E-13	4.60E-12	6.51E-13	0	0	0	0	0	0	0	0	6.831824639	6.831824639	6.831824639	6.831824639	6.831824639	6.831824639	6.831824639	6.831824639
HSTPT	20.84626786	50.41222215	50.41222215	48.31142537	61.29785878	38.80897013	32.61851722	63.50391572	5.99E-14	2.03E-13	2.03E-13	1.14E-13	1.51E-13	6.15E-13	3.08E-12	4.71E-13	0	0	0	0	0	0	0	0	4.205244606	4.205244606	4.205244606	4.205244606	4.205244606	4.205244606	4.205244606	4.205244606
HXAND	1.20E-10	6.37E-11	6.37E-11	3.11E-11	7.42E-11	2.72E-11	2.20E-11	4.31E-11	6.40E-14	2.02E-13	2.02E-13	1.08E-13	1.12E-13	8.22E-13	2.57E-12	3.94E-13	0	0	0	0	0	0	0	0	4.75E-10	4.75E-10	4.75E-10	4.75E-10	4.75E-10	4.75E-10	4.75E-10	4.75E-10
HXAtex	-2.91E-11	0	0	0	-5.82E-11	0	2.91E-11	-5.82E-11	-8.44E-05	-6.59E-12	-6.59E-12	-3.74E-04	-2.94E-04	-4.37E-10	-3.30E-04	-3.65E-05	0	0	0	0	0	0	0	0	-6.20E-11	-6.20E-11	-6.20E-11	-6.20E-11	-6.20E-11	-6.20E-11	-6.20E-11	-6.20E-11
HXCT	7.54E-11	3.40E-11	3.40E-11	1.63E-11	4.66E-11	1.75E-11	2.00E-11	2.65E-11	8.42E-14	2.63E-13	2.63E-13	1.51E-13	1.43E-13	7.59E-13	3.45E-12	4.02E-13	0	0	0	0	0	0	0	0	1.59E-10	1.59E-10	1.59E-10	1.59E-10	1.59E-10	1.59E-10	1.59E-10	1.59E-10
HXPRT	5.87E-11	3.33E-11	3.33E-11	1.75E-11	3.81E-11	1.86E-11	1.97E-11	2.55E-11	1.30E-13	5.76E-13	5.76E-13	4.65E-13	5.80E-13	2.44E-12	1.26E-11	1.44E-12	0	0	0	0	0	0	0	0	2.84E-10	2.84E-10	2.84E-10	2.84E-10	2.84E-10	2.84E-10	2.84E-10	2.84E-10
HYD1pp	8.21E-14	6.94E-14	6.94E-14	8.45E-14	3.13E-13	2.23E-14	1.19E-13	1.47E-13	9.32E-18	1.65E-16	1.65E-16	2.21E-17	1.47E-17	6.11E-18	-4.68E-17	2.37E-17	0	0	0	0	0	0	0	0	6.74E-11	6.74E-11	6.74E-11	6.74E-11	6.74E-11	6.74E-11	6.74E-11	6.74E-11
HYD2pp	8.21E-14	6.92E-14	6.92E-14	8.41E-14	3.10E-13	2.23E-14	1.18E-13	1.47E-13	1.03E-17	1.68E-16	1.68E-16	2.43E-17	1.48E-17	4.78E-18	-8.95E-17	1.05E-17	0	0	0	0	0	0	0	0	6.73E-11	6.73E-11	6.73E-11	6.73E-11	6.73E-11	6.73E-11	6.73E-11	6.73E-11
HYD3pp	8.21E-14	6.92E-14	6.92E-14	8.41E-14	3.10E-13	2.23E-14	1.18E-13	1.47E-13	8.05E-18	1.68E-16	1.68E-16	2.54E-17	1.47E-17	6.00E-18	-1.08E-16	1.63E-17	0	0	0	0	0	0	0	0	6.73E-11	6.73E-11	6.73E-11	6.73E-11	6.73E-11	6.73E-11	6.73E-11	6.73E-11
HYPOE	7.38E-11	3.79E-11	3.79E-11	1.88E-11	4.39E-11	1.88E-11	2.00E-11	2.89E-11	1.43E-13	4.99E-13	4.99E-13	2.78E-13	3.26E-13	1.35E-12	6.46E-12	8.48E-13	0	0	0	0	0	0	0	0	2.06E-10	2.06E-10	2.06E-10	2.06E-10	2.06E-10	2.06E-10	2.06E-10	2.06E-10
HYXNtex	-2.91E-11	0	0	0	0	0	2.91E-11	-5.82E-11	-7.30E-15	-2.37E-14	-2.37E-14	-1.49E-14	-1.96E-14	-9.43E-14	-2.95E-13	-5.51E-14	0	0	0	0	0	0	0	0	1.19E-10	1.19E-10	1.19E-10	1.19E-10	1.19E-10	1.19E-10	1.19E-10	1.19E-10
HYXNtpp	-1.93E-11	6.93E-12	6.93E-12	8.35E-12	6.45E-12	9.37E-12	7.50E-12	6.29E-13	-7.29E-15	-2.37E-14	-2.37E-14	-1.49E-14	-1.96E-14	-9.43E-14	-2.95E-13	-5.51E-14	0	0	0	0	0	0	0	0	1.19E-10	1.19E-10	1.19E-10	1.19E-10	1.19E-10	1.19E-10	1.19E-10	1.19E-10
Htex	-4095.393476	-8378.07418	-8378.07418	-8372.887408	-9700.199658	-7583.188492	-6012.054029	-10659.20339	-0.002654192	-0.003378966	-0.003378966	-0.003793717	-0.003269717	-0.00375782	-0.002884949	-0.002917002	0	0	0	0	0	0	0	0	-1000	-1000	-1000	-1000	-1000	-1000	-1000	-1000
I2FE2SR	4.40E-04	0.001064245	0.001064245	0.001019895	0.00129405	8.19E-04	6.89E-04	0.001340622	2.53E-17	2.23E-16	2.23E-16	5.46E-17	2.15E-17	2.78E-17	2.84E-16	8.39E-17	0	0	0	0	0	0	0	0	8.88E-05	8.88E-05	8.88E-05	8.88E-05	8.88E-05	8.88E-05	8.88E-05	8.88E-05
I2FE2SS	0.062931797	0.152187037	0.152187037	0.145845043	0.185049163	0.117158537	0.098470476	0.191708922	1.24E-17	1.81E-16	1.81E-16	3.87E-17	3.41E-17	7.40E-18	1.06E-16	1.58E-17	0	0	0	0	0	0	0	0	0.012695011	0.012695011	0.012695011	0.012695011	0.012695011	0.012695011	0.012695011	0.012695011
I2FE2SS2	0.057210725	0.138351852	0.138351852	0.132586402	0.168226512	0.106507761	0.089518614	0.174280839	1.80E-17	2.06E-16	2.06E-16	5.94E-17	3.42E-17	2.04E-17	1.90E-16	2.85E-17	0	0	0	0	0	0	0	0	0.011540919	0.011540919	0.011540919	0.011540919	0.011540919	0.011540919	0.011540919	0.011540919
I2FE2ST	0.006161155	0.01489943	0.01489943	0.014278536	0.018116701	0.011470067	0.009640466	0.018768706	1.70E-17	1.96E-16	1.96E-16	6.50E-17	2.10E-17	1.75E-17	2.00E-16	5.56E-17	0	0	0	0	0	0	0	0	0.001242868	0.001242868	0.001242868	0.001242868	0.001242868	0.001242868	0.001242868	0.001242868
I4FE4SR	0.057210725	0.138351852	0.138351852	0.132586402	0.168226512	0.106507761	0.089518614	0.174280839	2.23E-17	2.06E-16	2.06E-16	4.50E-17	3.41E-17	2.01E-17	1.87E-16	2.77E-17	0	0	0	0	0	0	0	0	0.011540919	0.011540919	0.011540919	0.011540919	0.011540919	0.011540919	0.011540919	0.011540919
I4FE4ST	0.057210725	0.138351852	0.138351852	0.132586402	0.168226512	0.106507761	0.089518614	0.174280839	2.41E-17	2.06E-16	2.06E-16	5.12E-17	3.41E-17	1.53E-17	2.02E-16	2.86E-17	0	0	0	0	0	0	0	0	0.011540919	0.011540919	0.011540919	0.011540919	0.011540919	0.011540919	0.011540919	0.011540919
ICDHyr	362.7035513	572.1338635	572.1338635	548.2916893	732.8495655	744.8888955	370.1911457	720.7129362	5.64E-13	1.99E-12	1.99E-12	1.48E-12	1.60E-12	5.56E-12	2.66E-11	4.00E-12	0	0	0	0	0	0	0	0	203.1146379	203.1146379	203.1146379	203.1146379	203.1146379	203.1146379	203.1146379	203.1146379
ICHORS	-0.019373717	-0.023192055	-0.023192055	-0.022827254	-0.030862837	-0.015856244	-0.013155969	-0.031703759	-6.97E-04	-6.38E-04	-6.38E-04	-7.60E-04	-9.13E-04	-6.93E-04	-9.22E-04	-5.92E-04	0	0	0	0	0	0	0	0	-0.066102671	-0.066102671	-0.066102671	-0.066102671	-0.066102671	-0.066102671	-0.066102671	-0.066102671
ICHORSi	0.019373717	0.023192055	0.023192055	0.022827254	0.030862837	0.015856244	0.013155969	0.031703759	6.97E-04	6.38E-04	6.38E-04	7.60E-04	9.13E-04	6.93E-04	9.22E-04	5.92E-04	0	0	0	0	0	0	0	0	0.066102671	0.066102671	0.066102671	0.066102671	0.066102671	0.066102671	0.066102671	0.066102671
ICHORT	9.67E-12	4.80E-12	4.80E-12	1.91E-12	4.49E-12	1.87E-12	2.05E-12	3.28E-12	2.72E-14	9.47E-14	9.47E-14	5.47E-14	6.60E-14	2.92E-13	1.34E-12	2.41E-13	0	0	0	0	0	0	0	0	1.66E-11	1.66E-11	1.66E-11	1.66E-11	1.66E-11	1.66E-11	1.66E-11	1.66E-11
ICL	1.35E-10	6.84E-11	6.84E-11	4.42E-11	2.06E-10	3.91E-11	3.29E-11	4.09E-11	0.004149997	0.002904209	0.002904209	0.001296971	0.001333027	0.003011511	0.003471794	0.003129419	0	0	0	0	0	0	0	0	2.98E-10	2.98E-10	2.98E-10	2.98E-10	2.98E-10	2.98E-10	2.98E-10	2.98E-10
ICYSDS	0.397174454	0.960481127	0.960481127	0.920455602	1.167880207	0.739409646	0.621465764	1.209911206	1.49E-16	5.59E-16	5.59E-16	2.93E-16	2.02E-16	1.74E-16	1.52E-15	4.50E-16	0	0	0	0	0	0	0	0	0.08012061	0.08012061	0.08012061	0.08012061	0.08012061	0.08012061	0.08012061	0.08012061
IDOND	171.82025	396.9452	396.9452	2230.404872	124.80445	558.6157	147.3688	419.10145	7.85E-04	7.46E-04	7.46E-04	-4.15E-04	8.25E-04	8.18E-04	9.82E-04	8.30E-04	0	0	0	0	0	0	0	0	72.72633709	72.72633709	72.72633709	72.72633709	72.72633709	72.72633709	72.72633709	72.72633709
IDOND2	7.56E-10	5.05E-10	5.05E-10	3.97E-11	2.47E-09	1.08E-10	4.15E-10	4.27E-10	1.75E-13	5.39E-13	5.39E-13	0.001505309	2.58E-13	1.99E-12	5.68E-12	9.86E-13	0	0	0	0	0	0	0	0	3.09E-08	3.09E-08	3.09E-08	3.09E-08	3.09E-08	3.09E-08	3.09E-08	3.09E-08
IDONt2rpp	-171.82025	-396.9452	-396.9452	-2230.404872	-124.80445	-558.6157	-147.3688	-419.10145	-7.85E-04	-7.46E-04	-7.46E-04	-0.00109016	-8.25E-04	-8.18E-04	-9.82E-04	-8.30E-04	0	0	0	0	0	0	0	0	-72.72633712	-72.72633712	-72.72633712	-72.72633712	-72.72633712	-72.72633712	-72.72633712	-72.72633712
IDONtex	-171.82025	-396.9452	-396.9452	-2230.404872	-124.80445	-558.6157	-147.3688	-419.10145	-7.85E-04	-7.46E-04	-7.46E-04	-0.00109016	-8.25E-04	-8.18E-04	-9.82E-04	-8.30E-04	0	0	0	0	0	0	0	0	-72.72633712	-72.72633712	-72.72633712	-72.72633712	-72.72633712	-72.72633712	-72.72633712	-72.72633712
IG3PS	20.84626786	50.41222215	50.41222215	48.31142537	61.29785878	38.80897013	32.61851722	63.50391572	5.99E-14	2.03E-13	2.03E-13	1.14E-13	1.51E-13	6.15E-13	3.08E-12	4.71E-13	0	0	0	0	0	0	0	0	4.205244606	4.205244606	4.205244606	4.205244606	4.205244606	4.205244606	4.205244606	4.205244606
IGPDH	20.84626786	50.41222215	50.41222215	48.31142537	61.29785878	38.80897013	32.61851722	63.50391572	5.99E-14	2.03E-13	2.03E-13	1.14E-13	1.51E-13	6.15E-13	3.08E-12	4.71E-13	0	0	0	0	0	0	0	0	4.205244606	4.205244606	4.205244606	4.205244606	4.205244606	4.205244606	4.205244606	4.205244606
IGPS	12.50780472	30.24743972	30.24743972	28.98695721	36.77884467	23.28546401	19.57117919	38.10248349	6.57E-14	2.20E-13	2.20E-13	1.12E-13	1.58E-13	6.32E-13	3.30E-12	4.76E-13	0	0	0	0	0	0	0	0	2.523155641	2.523155641	2.523155641	2.523155641	2.523155641	2.523155641	2.523155641	2.523155641
ILETA	-63.92836406	-154.5970201	-154.5970201	-148.1545958	-187.9795395	-119.01382	-100.0298211	-194.7447606	-6.79E-14	-2.61E-13	-2.61E-13	-1.16E-13	-1.50E-13	-7.74E-13	-3.12E-12	-5.48E-13	0	0	0	0	0	0	0	0	-12.89604499	-12.89604499	-12.89604499	-12.89604499	-12.89604499	-12.89604499	-12.89604499	-12.89604499
ILETRS	0	0	0	0	0	0	0	0	0	0	0	0	0	0	0	0	0	0	0	0	0	0	0	0	0	0	0	0	0	0	0	0
ILEabcpp	4.38E-11	2.32E-11	2.32E-11	1.14E-11	2.70E-11	1.11E-11	1.20E-11	1.75E-11	8.47E-14	2.95E-13	2.95E-13	1.68E-13	2.01E-13	9.38E-13	4.01E-12	5.69E-13	0	0	0	0	0	0	0	0	1.12E-10	1.12E-10	1.12E-10	1.12E-10	1.12E-10	1.12E-10	1.12E-10	1.12E-10
ILEt2rpp	-7.64E-11	8.41E-12	8.41E-12	3.64E-12	-3.16E-11	-1.21E-11	-4.09E-12	-2.07E-11	-1.46E-13	-5.46E-13	-5.46E-13	-2.75E-13	-3.45E-13	-1.68E-12	-6.96E-12	-1.09E-12	0	0	0	0	0	0	0	0	2.81E-11	2.81E-11	2.81E-11	2.81E-11	2.81E-11	2.81E-11	2.81E-11	2.81E-11
ILEtex	-2.91E-11	0	0	-2.91E-11	0	0	2.91E-11	-5.82E-11	-6.08E-14	-2.52E-13	-2.52E-13	-1.07E-13	-1.43E-13	-7.41E-13	-2.96E-12	-5.20E-13	0	0	0	0	0	0	0	0	7.62E-11	7.62E-11	7.62E-11	7.62E-11	7.62E-11	7.62E-11	7.62E-11	7.62E-11
IMPC	-119.4280481	-288.8110875	-288.8110875	-276.775645	-351.1747846	-222.3361794	-186.8711401	-363.8132615	-1.94E-13	-6.86E-13	-6.86E-13	-4.07E-13	-4.83E-13	-2.29E-12	-9.40E-12	-1.47E-12	0	0	0	0	0	0	0	0	-24.09180187	-24.09180187	-24.09180187	-24.09180187	-24.09180187	-24.09180187	-24.09180187	-24.09180187
IMPD	53.62757307	129.6867691	129.6867691	124.2824141	157.690356	99.83709772	83.91199458	163.3654956	1.51E-13	7.88E-13	7.88E-13	1.08E-12	1.45E-12	2.22E-12	1.54E-11	1.63E-12	0	0	0	0	0	0	0	0	10.8181025	10.8181025	10.8181025	10.8181025	10.8181025	10.8181025	10.8181025	10.8181025
IMPtex	-2.91E-11	0	0	0	0	0	2.91E-11	-5.82E-11	6.94E-18	9.02E-17	9.02E-17	-3.47E-17	1.39E-17	0	-3.47E-17	5.55E-17	0	0	0	0	0	0	0	0	1.20E-10	1.20E-10	1.20E-10	1.20E-10	1.20E-10	1.20E-10	1.20E-10	1.20E-10
INDOLEt2pp	0.018983011	0.021709857	0.021709857	0.019883552	0.027883083	0.014247804	0.011412349	0.031402633	3.08E-05	4.62E-05	4.62E-05	8.31E-05	3.70E-05	8.83E-05	3.35E-05	7.09E-05	0	0	0	0	0	0	0	0	0.066104349	0.066104349	0.066104349	0.066104349	0.066104349	0.066104349	0.066104349	0.066104349
INDOLEt2rpp	0.018983011	0.021709857	0.021709857	0.019883552	0.027883083	0.014247804	0.011412349	0.031402633	3.08E-05	4.62E-05	4.62E-05	8.31E-05	3.70E-05	8.83E-05	3.35E-05	7.09E-05	0	0	0	0	0	0	0	0	0.066104349	0.066104349	0.066104349	0.066104349	0.066104349	0.066104349	0.066104349	0.066104349
INDOLEtex	-2.91E-11	0	0	0	0	0	2.91E-11	-5.82E-11	-4.15E-14	-1.40E-13	-1.40E-13	-7.26E-14	-1.04E-13	-4.29E-13	-2.34E-12	-3.10E-13	0	0	0	0	0	0	0	0	1.15E-10	1.15E-10	1.15E-10	1.15E-10	1.15E-10	1.15E-10	1.15E-10	1.15E-10
INOSTt4pp	0	0	0	0	0	0	0	0	-1.24E-17	-1.61E-16	-1.61E-16	-2.37E-17	-1.34E-17	-3.12E-18	-3.92E-17	2.62E-19	0	0	0	0	0	0	0	0	0	0	0	0	0	0	0	0
INSH	4.34E-11	2.24E-11	2.24E-11	1.11E-11	2.60E-11	1.10E-11	1.18E-11	1.71E-11	9.05E-14	2.80E-13	2.80E-13	1.81E-13	2.12E-13	1.06E-12	5.17E-12	7.23E-13	0	0	0	0	0	0	0	0	1.46E-10	1.46E-10	1.46E-10	1.46E-10	1.46E-10	1.46E-10	1.46E-10	1.46E-10
INSK	6.28E-11	3.55E-11	3.55E-11	1.89E-11	4.03E-11	2.04E-11	2.13E-11	2.74E-11	1.65E-13	5.25E-13	5.25E-13	2.24E-13	2.55E-13	1.21E-12	5.97E-12	6.54E-13	0	0	0	0	0	0	0	0	2.84E-10	2.84E-10	2.84E-10	2.84E-10	2.84E-10	2.84E-10	2.84E-10	2.84E-10
INSTtex	0	0	0	0	0	0	2.91E-11	-5.82E-11	-2.08E-17	-2.08E-16	-2.08E-16	-4.16E-17	-2.08E-17	-2.78E-17	-2.08E-16	-3.47E-17	0	0	0	0	0	0	0	0	3.31E-11	3.31E-11	3.31E-11	3.31E-11	3.31E-11	3.31E-11	3.31E-11	3.31E-11
INSt2pp	0.017566641	0.015398096	0.015398096	0.018901402	0.026305417	0.013538886	0.011274619	0.022187996	1.28E-04	9.28E-05	9.28E-05	8.74E-05	6.07E-05	1.67E-04	1.35E-04	1.49E-04	0	0	0	0	0	0	0	0	0.066090544	0.066090544	0.066090544	0.066090544	0.066090544	0.066090544	0.066090544	0.066090544
INSt2rpp	-0.017566641	-0.015398096	-0.015398096	-0.018901402	-0.026305417	-0.013538886	-0.011274619	-0.022187996	-1.28E-04	-9.28E-05	-9.28E-05	-8.74E-05	-6.07E-05	-1.67E-04	-1.35E-04	-1.49E-04	0	0	0	0	0	0	0	0	-0.066090544	-0.066090544	-0.066090544	-0.066090544	-0.066090544	-0.066090544	-0.066090544	-0.066090544
INStex	-2.27E-12	-1.36E-12	-1.36E-12	-9.09E-13	-9.09E-13	-9.09E-13	-4.55E-13	-9.09E-13	-6.21E-15	-1.98E-14	-1.98E-14	-1.15E-14	-1.50E-14	-7.77E-14	-2.72E-13	-4.57E-14	0	0	0	0	0	0	0	0	1.20E-10	1.20E-10	1.20E-10	1.20E-10	1.20E-10	1.20E-10	1.20E-10	1.20E-10
IPDDI	-0.134446216	-0.32512744	-0.32512744	-0.311578321	-0.39533305	-0.250293427	-0.210369189	-0.409560411	-8.82E-17	-8.47E-17	-8.47E-17	-1.11E-16	-1.72E-16	-4.40E-16	-3.55E-15	-2.75E-16	0	0	0	0	0	0	0	0	-0.028359006	-0.028359006	-0.028359006	-0.028359006	-0.028359006	-0.028359006	-0.028359006	-0.028359006
IPDPS	0.330060861	0.798183174	0.798183174	0.764921278	0.970536821	0.61446766	0.516453098	1.005465936	1.30E-16	3.86E-16	3.86E-16	1.88E-16	2.64E-16	6.07E-16	4.76E-15	3.93E-16	0	0	0	0	0	0	0	0	0.06534438	0.06534438	0.06534438	0.06534438	0.06534438	0.06534438	0.06534438	0.06534438
IPMD	99.135404	239.7376856	239.7376856	229.747248	291.5048409	184.5578767	155.1188877	301.995848	1.25E-13	6.77E-13	6.77E-13	3.27E-13	4.56E-13	1.74E-12	4.88E-12	1.15E-12	0	0	0	0	0	0	0	0	19.99823785	19.99823785	19.99823785	19.99823785	19.99823785	19.99823785	19.99823785	19.99823785
IPPMIa	-99.135404	-239.7376856	-239.7376856	-229.747248	-291.5048409	-184.5578767	-155.1188877	-301.995848	-1.25E-13	-6.77E-13	-6.77E-13	-3.27E-13	-4.56E-13	-1.74E-12	-4.88E-12	-1.15E-12	0	0	0	0	0	0	0	0	-19.99823785	-19.99823785	-19.99823785	-19.99823785	-19.99823785	-19.99823785	-19.99823785	-19.99823785
IPPMIb	-99.135404	-239.7376856	-239.7376856	-229.747248	-291.5048409	-184.5578767	-155.1188877	-301.995848	-1.25E-13	-6.77E-13	-6.77E-13	-3.27E-13	-4.56E-13	-1.74E-12	-4.88E-12	-1.15E-12	0	0	0	0	0	0	0	0	-19.99823785	-19.99823785	-19.99823785	-19.99823785	-19.99823785	-19.99823785	-19.99823785	-19.99823785
IPPS	99.135404	239.7376856	239.7376856	229.747248	291.5048409	184.5578767	155.1188877	301.995848	1.25E-13	6.77E-13	6.77E-13	3.27E-13	4.56E-13	1.74E-12	4.88E-12	1.15E-12	0	0	0	0	0	0	0	0	19.99823785	19.99823785	19.99823785	19.99823785	19.99823785	19.99823785	19.99823785	19.99823785
ISETACabcpp	9.81E-14	7.82E-14	7.82E-14	9.58E-14	3.93E-13	2.91E-14	1.43E-13	1.70E-13	1.89E-17	2.06E-16	2.06E-16	3.64E-17	1.87E-17	2.98E-17	2.13E-16	-2.45E-17	0	0	0	0	0	0	0	0	1.01E-10	1.01E-10	1.01E-10	1.01E-10	1.01E-10	1.01E-10	1.01E-10	1.01E-10
ISETACtex	0	0	0	0	0	0	2.91E-11	-5.82E-11	2.08E-17	5.55E-17	5.55E-17	0	2.78E-17	2.78E-17	1.46E-16	-1.60E-16	0	0	0	0	0	0	0	0	1.02E-10	1.02E-10	1.02E-10	1.02E-10	1.02E-10	1.02E-10	1.02E-10	1.02E-10
K2L4Aabcpp	4.281122543	10.35297551	10.35297551	9.921542485	12.58851929	7.970057662	6.698746765	13.04156921	1.73E-14	4.65E-14	4.65E-14	4.53E-14	3.93E-14	1.69E-13	1.12E-12	1.18E-13	0	0	0	0	0	0	0	0	0.863615857	0.863615857	0.863615857	0.863615857	0.863615857	0.863615857	0.863615857	0.863615857
K2L4Aabctex	4.281122543	10.35297551	10.35297551	9.921542485	12.58851929	7.970057662	6.698746765	13.04156921	1.73E-14	4.65E-14	4.65E-14	4.53E-14	3.93E-14	1.69E-13	1.12E-12	1.18E-13	0	0	0	0	0	0	0	0	0.863615857	0.863615857	0.863615857	0.863615857	0.863615857	0.863615857	0.863615857	0.863615857
KARA1	-192.3752428	-465.2182129	-465.2182129	-445.8314673	-565.6739397	-358.1401286	-301.0128822	-586.0320557	-1.80E-13	-8.54E-13	-8.54E-13	-3.91E-13	-5.31E-13	-2.13E-12	-6.69E-12	-1.49E-12	0	0	0	0	0	0	0	0	-38.80718399	-38.80718399	-38.80718399	-38.80718399	-38.80718399	-38.80718399	-38.80718399	-38.80718399
KARA2	63.92836406	154.5970201	154.5970201	148.1545958	187.9795395	119.01382	100.0298211	194.7447606	6.79E-14	2.61E-13	2.61E-13	1.16E-13	1.50E-13	7.74E-13	3.12E-12	5.48E-13	0	0	0	0	0	0	0	0	12.89604499	12.89604499	12.89604499	12.89604499	12.89604499	12.89604499	12.89604499	12.89604499
KAS14	6.50E-11	2.96E-11	2.96E-11	1.63E-11	3.53E-11	1.69E-11	1.74E-11	2.34E-11	8.51E-05	3.20E-05	3.20E-05	1.25E-04	1.22E-04	1.95E-10	1.30E-04	1.22E-05	0	0	0	0	0	0	0	0	2.87E-10	2.87E-10	2.87E-10	2.87E-10	2.87E-10	2.87E-10	2.87E-10	2.87E-10
KAS15	6.50E-11	2.96E-11	2.96E-11	1.63E-11	3.53E-11	1.69E-11	1.74E-11	2.34E-11	8.22E-14	2.32E-13	2.32E-13	1.48E-13	2.13E-13	7.37E-13	4.39E-12	5.23E-13	0	0	0	0	0	0	0	0	2.87E-10	2.87E-10	2.87E-10	2.87E-10	2.87E-10	2.87E-10	2.87E-10	2.87E-10
KDOCT2	8.562245086	20.70595103	20.70595103	19.84308497	25.17703858	15.94011532	13.39749353	26.08313843	5.12E-13	1.23E-12	1.23E-12	1.18E-12	1.01E-12	4.33E-12	3.52E-11	3.26E-12	0	0	0	0	0	0	0	0	1.727231714	1.727231714	1.727231714	1.727231714	1.727231714	1.727231714	1.727231714	1.727231714
KDOPP	8.562245086	20.70595103	20.70595103	19.84308497	25.17703858	15.94011532	13.39749353	26.08313843	5.12E-13	1.23E-12	1.23E-12	1.18E-12	1.01E-12	4.33E-12	3.52E-11	3.26E-12	0	0	0	0	0	0	0	0	1.727231714	1.727231714	1.727231714	1.727231714	1.727231714	1.727231714	1.727231714	1.727231714
KDOPS	8.562245086	20.70595103	20.70595103	19.84308497	25.17703858	15.94011532	13.39749353	26.08313843	5.12E-13	1.23E-12	1.23E-12	1.18E-12	1.01E-12	4.33E-12	3.52E-11	3.26E-12	0	0	0	0	0	0	0	0	1.727231714	1.727231714	1.727231714	1.727231714	1.727231714	1.727231714	1.727231714	1.727231714
KG6PDC	1.22E-13	1.03E-13	1.03E-13	1.12E-13	4.32E-13	3.24E-14	1.59E-13	1.91E-13	4.11E-17	2.03E-16	2.03E-16	4.66E-17	4.07E-17	3.30E-17	4.07E-16	6.36E-17	0	0	0	0	0	0	0	0	1.02E-10	1.02E-10	1.02E-10	1.02E-10	1.02E-10	1.02E-10	1.02E-10	1.02E-10
Kabcpp	4.39E-11	2.32E-11	2.32E-11	1.14E-11	2.70E-11	1.12E-11	1.21E-11	1.75E-11	7.23E-14	2.37E-13	2.37E-13	1.43E-13	1.68E-13	7.89E-13	3.72E-12	4.43E-13	0	0	0	0	0	0	0	0	1.12E-10	1.12E-10	1.12E-10	1.12E-10	1.12E-10	1.12E-10	1.12E-10	1.12E-10
Kt2pp	42.95051154	103.8665887	103.8665887	99.53822175	126.2947597	79.95988205	67.20541104	130.8399989	1.00E-12	3.72E-12	3.72E-12	4.48E-12	3.30E-12	9.51E-12	9.37E-11	5.30E-12	0	0	0	0	0	0	0	0	8.664256319	8.664256319	8.664256319	8.664256319	8.664256319	8.664256319	8.664256319	8.664256319
Kt3pp	1.16E-10	5.23E-11	5.23E-11	2.69E-11	5.97E-11	2.97E-11	2.94E-11	4.22E-11	1.07E-12	3.95E-12	3.95E-12	4.62E-12	3.46E-12	1.03E-11	9.73E-11	5.73E-12	0	0	0	0	0	0	0	0	4.94E-08	4.94E-08	4.94E-08	4.94E-08	4.94E-08	4.94E-08	4.94E-08	4.94E-08
Ktex	42.95051154	103.8665887	103.8665887	99.53822175	126.2947597	79.95988205	67.20541104	130.8399989	4.74E-15	6.33E-15	6.33E-15	5.95E-15	4.41E-15	2.20E-14	1.07E-13	1.83E-14	0	0	0	0	0	0	0	0	8.66425627	8.66425627	8.66425627	8.66425627	8.66425627	8.66425627	8.66425627	8.66425627
L-LACD2	4.06E-11	2.25E-11	2.25E-11	1.03E-11	2.39E-11	1.12E-11	1.50E-11	2.04E-11	5.88E-14	1.58E-13	1.58E-13	9.40E-14	9.83E-14	6.55E-13	3.25E-12	4.22E-13	0	0	0	0	0	0	0	0	2.24E-10	2.24E-10	2.24E-10	2.24E-10	2.24E-10	2.24E-10	2.24E-10	2.24E-10
L-LACD3	3.51E-11	1.36E-11	1.36E-11	6.75E-12	1.47E-11	9.73E-12	9.58E-12	1.26E-11	5.36E-14	1.43E-13	1.43E-13	8.32E-14	8.60E-14	6.01E-13	3.10E-12	3.74E-13	0	0	0	0	0	0	0	0	2.24E-10	2.24E-10	2.24E-10	2.24E-10	2.24E-10	2.24E-10	2.24E-10	2.24E-10
L-LACt2rpp	-5.91E-11	-2.09E-11	-2.09E-11	-2.18E-11	-3.77E-11	-1.09E-11	3.64E-12	4.55E-12	-9.31E-14	-2.62E-13	-2.62E-13	-1.74E-13	-1.43E-13	-1.54E-12	-4.53E-12	-9.05E-13	0	0	0	0	0	0	0	0	-9.44E-11	-9.44E-11	-9.44E-11	-9.44E-11	-9.44E-11	-9.44E-11	-9.44E-11	-9.44E-11
L-LACtex	-2.91E-11	0	0	-2.91E-11	-5.82E-11	-5.82E-11	0	-5.82E-11	-9.31E-14	-2.62E-13	-2.62E-13	-1.74E-13	-1.43E-13	-1.54E-12	-4.53E-12	-9.05E-13	0	0	0	0	0	0	0	0	-9.44E-11	-9.44E-11	-9.44E-11	-9.44E-11	-9.44E-11	-9.44E-11	-9.44E-11	-9.44E-11
LA4NTpp	6.38E-12	3.46E-12	3.46E-12	1.65E-12	4.15E-12	1.58E-12	1.84E-12	2.56E-12	3.80E-14	1.09E-13	1.09E-13	7.51E-14	8.07E-14	3.92E-13	2.23E-12	2.69E-13	0	0	0	0	0	0	0	0	1.16E-10	1.16E-10	1.16E-10	1.16E-10	1.16E-10	1.16E-10	1.16E-10	1.16E-10
LACZ	7.63E-14	6.14E-14	6.14E-14	7.53E-14	2.93E-13	2.20E-14	8.90E-14	1.29E-13	1.79E-17	-5.67E-17	-5.67E-17	3.31E-17	1.46E-17	2.97E-18	8.01E-17	6.21E-17	0	0	0	0	0	0	0	0	6.80E-11	6.80E-11	6.80E-11	6.80E-11	6.80E-11	6.80E-11	6.80E-11	6.80E-11
LACZpp	7.63E-14	6.13E-14	6.13E-14	7.51E-14	2.92E-13	2.20E-14	8.88E-14	1.29E-13	1.79E-17	1.74E-16	1.74E-16	3.30E-17	1.81E-17	2.48E-18	8.58E-17	6.12E-17	0	0	0	0	0	0	0	0	6.77E-11	6.77E-11	6.77E-11	6.77E-11	6.77E-11	6.77E-11	6.77E-11	6.77E-11
LADGMDH	3.09E-11	1.68E-11	1.68E-11	7.57E-12	1.87E-11	8.15E-12	8.67E-12	1.22E-11	1.53E-13	5.33E-13	5.33E-13	3.32E-13	3.95E-13	1.77E-12	7.79E-12	9.62E-13	0	0	0	0	0	0	0	0	6.84E-11	6.84E-11	6.84E-11	6.84E-11	6.84E-11	6.84E-11	6.84E-11	6.84E-11
LALADGLUtex	-2.91E-11	0	0	0	0	0	2.91E-11	-5.82E-11	2.08E-17	-3.47E-17	-3.47E-17	-2.78E-17	6.94E-18	-6.94E-18	6.94E-17	6.94E-17	0	0	0	0	0	0	0	0	9.54E-11	9.54E-11	9.54E-11	9.54E-11	9.54E-11	9.54E-11	9.54E-11	9.54E-11
LALADGLUtpp	7.85E-14	6.41E-14	6.41E-14	8.12E-14	3.01E-13	2.16E-14	1.01E-13	1.29E-13	1.27E-17	1.72E-16	1.72E-16	2.45E-17	1.51E-17	3.57E-19	6.70E-17	6.16E-17	0	0	0	0	0	0	0	0	9.54E-11	9.54E-11	9.54E-11	9.54E-11	9.54E-11	9.54E-11	9.54E-11	9.54E-11
LALALGLUtex	0	0	0	0	0	0	2.91E-11	-5.82E-11	6.94E-18	0	0	-2.78E-17	1.39E-17	0	6.94E-17	6.25E-17	0	0	0	0	0	0	0	0	9.52E-11	9.52E-11	9.52E-11	9.52E-11	9.52E-11	9.52E-11	9.52E-11	9.52E-11
LALALGLUtpp	7.79E-14	6.42E-14	6.42E-14	7.88E-14	3.01E-13	2.14E-14	1.01E-13	1.30E-13	1.45E-17	1.71E-16	1.71E-16	2.47E-17	1.51E-17	-1.95E-18	6.62E-17	6.08E-17	0	0	0	0	0	0	0	0	9.51E-11	9.51E-11	9.51E-11	9.51E-11	9.51E-11	9.51E-11	9.51E-11	9.51E-11
LALDO2x	8.27E-11	4.18E-11	4.18E-11	2.13E-11	6.30E-11	2.13E-11	2.00E-11	3.43E-11	2.64E-04	5.18E-12	5.18E-12	4.63E-12	7.43E-13	5.07E-04	1.37E-09	5.43E-12	0	0	0	0	0	0	0	0	3.19E-10	3.19E-10	3.19E-10	3.19E-10	3.19E-10	3.19E-10	3.19E-10	3.19E-10
LALDO3	1.91E-10	8.76E-11	8.76E-11	5.97E-11	1.07E-10	3.85E-11	4.59E-11	4.91E-11	4.77E-13	1.14E-12	1.14E-12	7.24E-13	5.70E-13	9.30E-12	2.26E-11	2.98E-12	0	0	0	0	0	0	0	0	7.71E-10	7.71E-10	7.71E-10	7.71E-10	7.71E-10	7.71E-10	7.71E-10	7.71E-10
LALGP	3.12E-11	1.67E-11	1.67E-11	8.49E-12	1.95E-11	8.07E-12	8.53E-12	1.25E-11	1.53E-13	5.33E-13	5.33E-13	3.32E-13	3.95E-13	1.77E-12	7.79E-12	9.62E-13	0	0	0	0	0	0	0	0	1.30E-10	1.30E-10	1.30E-10	1.30E-10	1.30E-10	1.30E-10	1.30E-10	1.30E-10
LCADi	1.34E-10	5.68E-11	5.68E-11	3.88E-11	7.55E-11	3.20E-11	2.09E-11	2.75E-11	2.05E-13	5.63E-13	5.63E-13	3.52E-13	3.28E-13	2.80E-12	1.09E-11	1.70E-12	0	0	0	0	0	0	0	0	5.43E-10	5.43E-10	5.43E-10	5.43E-10	5.43E-10	5.43E-10	5.43E-10	5.43E-10
LCARR	8.27E-11	4.18E-11	4.18E-11	2.13E-11	6.30E-11	2.13E-11	2.00E-11	3.43E-11	2.64E-04	5.18E-12	5.18E-12	4.63E-12	7.43E-13	5.07E-04	1.37E-09	5.43E-12	0	0	0	0	0	0	0	0	3.20E-10	3.20E-10	3.20E-10	3.20E-10	3.20E-10	3.20E-10	3.20E-10	3.20E-10
LCARS	5.68E-11	2.82E-11	2.82E-11	1.55E-11	2.99E-11	9.78E-12	2.50E-11	2.09E-11	2.71E-13	5.76E-13	5.76E-13	3.73E-13	2.43E-13	6.50E-12	1.17E-11	1.28E-12	0	0	0	0	0	0	0	0	3.32E-10	3.32E-10	3.32E-10	3.32E-10	3.32E-10	3.32E-10	3.32E-10	3.32E-10
LCTSt3ipp	1.17E-10	5.25E-11	5.25E-11	2.72E-11	5.99E-11	2.99E-11	2.96E-11	4.23E-11	2.72E-13	8.07E-13	8.07E-13	4.92E-13	5.81E-13	2.55E-12	1.96E-11	1.44E-12	0	0	0	0	0	0	0	0	5.05E-08	5.05E-08	5.05E-08	5.05E-08	5.05E-08	5.05E-08	5.05E-08	5.05E-08
LCTStex	0	0	0	0	0	0	2.91E-11	-5.82E-11	-3.47E-17	1.67E-16	1.67E-16	-4.16E-17	1.39E-17	0	-9.71E-17	-5.55E-17	0	0	0	0	0	0	0	0	7.15E-11	7.15E-11	7.15E-11	7.15E-11	7.15E-11	7.15E-11	7.15E-11	7.15E-11
LCTStpp	1.17E-10	5.25E-11	5.25E-11	2.73E-11	6.02E-11	2.99E-11	2.97E-11	4.24E-11	2.72E-13	8.08E-13	8.08E-13	4.92E-13	5.81E-13	2.55E-12	1.96E-11	1.44E-12	0	0	0	0	0	0	0	0	5.05E-08	5.05E-08	5.05E-08	5.05E-08	5.05E-08	5.05E-08	5.05E-08	5.05E-08
LDH_D	-290.2302718	-3159.417527	-3159.417527	-1005.6367	-2899.403759	-489.4969251	-1253.785953	-3356.005814	-0.001049095	-0.001255292	-0.001255292	-0.001031013	-7.90E-04	-0.001410614	-8.86E-04	-0.001307132	0	0	0	0	0	0	0	0	-236.5793296	-236.5793296	-236.5793296	-236.5793296	-236.5793296	-236.5793296	-236.5793296	-236.5793296
LDH_D2	1.25E-10	1.04E-09	1.04E-09	2.50E-10	1535.612609	2.92E-11	8.93E-11	2.36E-10	3.78E-13	1.13E-12	1.13E-12	5.46E-13	7.89E-13	2.34E-12	2.60E-11	1.59E-12	0	0	0	0	0	0	0	0	5.10E-08	5.10E-08	5.10E-08	5.10E-08	5.10E-08	5.10E-08	5.10E-08	5.10E-08
LEUTAi	99.135404	239.7376856	239.7376856	229.747248	291.5048409	184.5578767	155.1188877	301.995848	1.25E-13	6.77E-13	6.77E-13	3.27E-13	4.56E-13	1.74E-12	4.88E-12	1.15E-12	0	0	0	0	0	0	0	0	19.99823785	19.99823785	19.99823785	19.99823785	19.99823785	19.99823785	19.99823785	19.99823785
LEUTRS	0	0	0	0	0	0	0	0	0	0	0	0	0	0	0	0	0	0	0	0	0	0	0	0	0	0	0	0	0	0	0	0
LEUabcpp	4.38E-11	2.32E-11	2.32E-11	1.14E-11	2.70E-11	1.11E-11	1.20E-11	1.75E-11	9.06E-14	3.22E-13	3.22E-13	1.85E-13	2.30E-13	1.07E-12	4.55E-12	6.57E-13	0	0	0	0	0	0	0	0	1.12E-10	1.12E-10	1.12E-10	1.12E-10	1.12E-10	1.12E-10	1.12E-10	1.12E-10
LEUt2rpp	-7.44E-11	-1.82E-12	-1.82E-12	-1.82E-12	-2.27E-11	-1.30E-11	-1.55E-11	-3.91E-11	-2.04E-13	-9.83E-13	-9.83E-13	-4.99E-13	-6.76E-13	-2.76E-12	-9.19E-12	-1.76E-12	0	0	0	0	0	0	0	0	-1.93E-11	-1.93E-11	-1.93E-11	-1.93E-11	-1.93E-11	-1.93E-11	-1.93E-11	-1.93E-11
LEUtex	-2.91E-11	0	0	0	0	0	2.91E-11	-5.82E-11	-1.14E-13	-6.62E-13	-6.62E-13	-3.13E-13	-4.46E-13	-1.69E-12	-4.63E-12	-1.11E-12	0	0	0	0	0	0	0	0	2.88E-11	2.88E-11	2.88E-11	2.88E-11	2.88E-11	2.88E-11	2.88E-11	2.88E-11
LGTHL	8.99E-11	3.61E-11	3.61E-11	1.88E-11	4.10E-11	2.35E-11	2.12E-11	2.75E-11	1.13E-13	3.22E-13	3.22E-13	2.87E-13	2.27E-13	1.57E-12	5.78E-12	7.63E-13	0	0	0	0	0	0	0	0	2.64E-10	2.64E-10	2.64E-10	2.64E-10	2.64E-10	2.64E-10	2.64E-10	2.64E-10
LIPACabcpp	2.41E-12	1.30E-12	1.30E-12	6.71E-13	1.61E-12	6.04E-13	6.97E-13	9.88E-13	5.36E-14	9.90E-14	9.90E-14	1.36E-13	9.09E-14	3.37E-13	4.46E-12	2.77E-13	0	0	0	0	0	0	0	0	1.38E-11	1.38E-11	1.38E-11	1.38E-11	1.38E-11	1.38E-11	1.38E-11	1.38E-11
LIPAHT2ex	0	0	0	0	0	0	0	0	1.55E-17	1.43E-16	1.43E-16	6.16E-17	1.62E-17	1.31E-17	1.07E-16	7.17E-18	0	0	0	0	0	0	0	0	0	0	0	0	0	0	0	0
LIPAHTex	0	0	0	0	0	0	0	0	1.36E-17	1.41E-16	1.41E-16	4.45E-17	1.66E-17	1.32E-17	1.10E-16	2.44E-17	0	0	0	0	0	0	0	0	0	0	0	0	0	0	0	0
LIPAMPL	2.23E-15	9.79E-16	9.79E-16	1.01E-15	1.78E-15	2.76E-17	1.15E-15	5.22E-16	1.03E-17	1.02E-16	1.02E-16	1.27E-17	1.07E-17	-2.14E-17	-1.62E-16	-1.63E-17	0	0	0	0	0	0	0	0	1.15E-10	1.15E-10	1.15E-10	1.15E-10	1.15E-10	1.15E-10	1.15E-10	1.15E-10
LIPATPT	2.23E-15	9.79E-16	9.79E-16	1.01E-15	1.78E-15	2.76E-17	1.15E-15	5.22E-16	-2.78E-17	3.54E-17	3.54E-17	1.53E-18	1.09E-17	-2.12E-17	-1.54E-16	-2.58E-17	0	0	0	0	0	0	0	0	1.15E-10	1.15E-10	1.15E-10	1.15E-10	1.15E-10	1.15E-10	1.15E-10	1.15E-10
LIPAabcpp	3.53E-12	1.91E-12	1.91E-12	9.73E-13	2.35E-12	8.86E-13	1.01E-12	1.45E-12	6.60E-14	1.32E-13	1.32E-13	1.69E-13	1.15E-13	4.16E-13	4.90E-12	3.69E-13	0	0	0	0	0	0	0	0	6.77E-12	6.77E-12	6.77E-12	6.77E-12	6.77E-12	6.77E-12	6.77E-12	6.77E-12
LIPAabctex	1.23E-12	6.66E-13	6.66E-13	3.41E-13	8.22E-13	3.09E-13	3.56E-13	5.05E-13	3.12E-14	5.25E-14	5.25E-14	8.28E-14	4.96E-14	1.79E-13	2.60E-12	1.60E-13	0	0	0	0	0	0	0	0	3.46E-11	3.46E-11	3.46E-11	3.46E-11	3.46E-11	3.46E-11	3.46E-11	3.46E-11
LIPOCT	1.54E-15	1.16E-15	1.16E-15	3.59E-15	2.63E-15	9.71E-17	5.92E-16	1.23E-15	1.54E-17	1.77E-16	1.77E-16	3.42E-17	1.19E-17	1.08E-17	6.51E-17	1.59E-17	0	0	0	0	0	0	0	0	4.13E-11	4.13E-11	4.13E-11	4.13E-11	4.13E-11	4.13E-11	4.13E-11	4.13E-11
LIPOS	1.30E-15	1.18E-15	1.18E-15	4.60E-15	2.93E-15	1.08E-16	9.27E-16	1.41E-15	-8.54E-18	-9.96E-17	-9.96E-17	-7.31E-18	-1.15E-17	2.20E-17	1.95E-16	2.47E-17	0	0	0	0	0	0	0	0	1.36E-11	1.36E-11	1.36E-11	1.36E-11	1.36E-11	1.36E-11	1.36E-11	1.36E-11
LIPOt2pp	2.23E-15	9.79E-16	9.79E-16	1.01E-15	1.78E-15	2.76E-17	1.15E-15	5.22E-16	-2.92E-17	6.81E-17	6.81E-17	1.21E-17	8.35E-18	-2.14E-17	-1.46E-16	-3.27E-17	0	0	0	0	0	0	0	0	1.15E-10	1.15E-10	1.15E-10	1.15E-10	1.15E-10	1.15E-10	1.15E-10	1.15E-10
LIPOtex	0	0	0	0	0	0	2.91E-11	-5.82E-11	-2.08E-17	-7.63E-17	-7.63E-17	-6.94E-17	6.94E-18	-2.08E-17	-9.71E-17	-3.47E-17	0	0	0	0	0	0	0	0	1.15E-10	1.15E-10	1.15E-10	1.15E-10	1.15E-10	1.15E-10	1.15E-10	1.15E-10
LPADSS	4.281122543	10.35297551	10.35297551	9.921542485	12.58851929	7.970057662	6.698746765	13.04156921	2.16E-13	5.04E-13	5.04E-13	5.11E-13	4.20E-13	1.75E-12	1.52E-11	1.34E-12	0	0	0	0	0	0	0	0	0.863615857	0.863615857	0.863615857	0.863615857	0.863615857	0.863615857	0.863615857	0.863615857
LPLIPAL1A120pp	1.90E-11	9.92E-12	9.92E-12	4.88E-12	1.14E-11	5.43E-12	5.44E-12	7.95E-12	1.72E-13	3.26E-13	3.26E-13	6.04E-13	2.56E-13	1.02E-12	6.89E-12	6.63E-13	0	0	0	0	0	0	0	0	7.66E-11	7.66E-11	7.66E-11	7.66E-11	7.66E-11	7.66E-11	7.66E-11	7.66E-11
LPLIPAL1A140pp	2.04E-11	1.07E-11	1.07E-11	5.25E-12	1.23E-11	5.90E-12	5.79E-12	8.61E-12	2.62E-13	4.03E-13	4.03E-13	7.73E-13	2.88E-13	1.01E-12	7.33E-12	7.47E-13	0	0	0	0	0	0	0	0	8.51E-11	8.51E-11	8.51E-11	8.51E-11	8.51E-11	8.51E-11	8.51E-11	8.51E-11
LPLIPAL1A141pp	2.05E-11	1.08E-11	1.08E-11	5.31E-12	1.24E-11	5.94E-12	5.84E-12	8.63E-12	1.49E-12	1.58E-12	1.58E-12	8.28E-12	1.34E-12	5.76E-12	2.82E-10	2.63E-12	0	0	0	0	0	0	0	0	8.47E-11	8.47E-11	8.47E-11	8.47E-11	8.47E-11	8.47E-11	8.47E-11	8.47E-11
LPLIPAL1A160pp	1.58E-11	8.27E-12	8.27E-12	4.07E-12	9.51E-12	4.47E-12	4.69E-12	6.61E-12	4.63E-13	4.84E-13	4.84E-13	1.10E-12	3.36E-13	1.07E-12	9.54E-12	8.50E-13	0	0	0	0	0	0	0	0	6.45E-11	6.45E-11	6.45E-11	6.45E-11	6.45E-11	6.45E-11	6.45E-11	6.45E-11
LPLIPAL1A161pp	1.58E-11	8.28E-12	8.28E-12	4.06E-12	9.53E-12	5.10E-12	4.64E-12	6.61E-12	4.25E-05	1.60E-05	1.60E-05	6.24E-05	6.09E-05	2.54E-11	6.50E-05	6.09E-06	0	0	0	0	0	0	0	0	6.15E-11	6.15E-11	6.15E-11	6.15E-11	6.15E-11	6.15E-11	6.15E-11	6.15E-11
LPLIPAL1A180pp	2.16E-11	1.13E-11	1.13E-11	5.28E-12	1.30E-11	6.25E-12	5.64E-12	8.99E-12	1.17E-12	7.05E-13	7.05E-13	1.98E-12	4.57E-13	1.24E-12	2.06E-11	1.07E-12	0	0	0	0	0	0	0	0	9.40E-11	9.40E-11	9.40E-11	9.40E-11	9.40E-11	9.40E-11	9.40E-11	9.40E-11
LPLIPAL1A181pp	2.19E-11	1.14E-11	1.14E-11	5.65E-12	1.31E-11	6.34E-12	6.35E-12	9.10E-12	4.57E-13	1.27E-12	1.27E-12	5.54E-12	1.22E-12	3.26E-12	3.55E-11	2.19E-12	0	0	0	0	0	0	0	0	9.72E-11	9.72E-11	9.72E-11	9.72E-11	9.72E-11	9.72E-11	9.72E-11	9.72E-11
LPLIPAL1E120pp	2.11E-11	1.07E-11	1.07E-11	4.30E-12	1.23E-11	6.68E-12	1.35E-11	9.80E-12	1.04E-13	2.98E-13	2.98E-13	4.58E-13	2.24E-13	8.92E-13	5.65E-12	5.93E-13	0	0	0	0	0	0	0	0	1.04E-10	1.04E-10	1.04E-10	1.04E-10	1.04E-10	1.04E-10	1.04E-10	1.04E-10
LPLIPAL1E140pp	2.24E-11	1.14E-11	1.14E-11	4.49E-12	1.30E-11	7.17E-12	1.49E-11	1.05E-11	1.30E-13	3.58E-13	3.58E-13	5.68E-13	2.49E-13	8.89E-13	6.31E-12	6.59E-13	0	0	0	0	0	0	0	0	1.12E-10	1.12E-10	1.12E-10	1.12E-10	1.12E-10	1.12E-10	1.12E-10	1.12E-10
LPLIPAL1E141pp	2.25E-11	1.14E-11	1.14E-11	4.53E-12	1.31E-11	7.21E-12	1.50E-11	1.06E-11	1.51E-13	6.43E-13	6.43E-13	9.17E-13	4.39E-13	2.92E-12	9.58E-12	1.01E-12	0	0	0	0	0	0	0	0	1.12E-10	1.12E-10	1.12E-10	1.12E-10	1.12E-10	1.12E-10	1.12E-10	1.12E-10
LPLIPAL1E160pp	1.11E-11	5.70E-12	5.70E-12	2.49E-12	6.55E-12	3.25E-12	5.40E-12	4.88E-12	1.61E-13	4.05E-13	4.05E-13	6.79E-13	2.80E-13	9.23E-13	7.62E-12	7.18E-13	0	0	0	0	0	0	0	0	4.65E-11	4.65E-11	4.65E-11	4.65E-11	4.65E-11	4.65E-11	4.65E-11	4.65E-11
LPLIPAL1E161pp	1.11E-11	5.70E-12	5.70E-12	2.49E-12	6.55E-12	3.22E-12	5.41E-12	4.88E-12	1.55E-13	9.49E-13	9.49E-13	4.78E-13	5.10E-13	5.04E-12	1.10E-11	1.04E-12	0	0	0	0	0	0	0	0	4.66E-11	4.66E-11	4.66E-11	4.66E-11	4.66E-11	4.66E-11	4.66E-11	4.66E-11
LPLIPAL1E180pp	2.35E-11	1.19E-11	1.19E-11	4.50E-12	1.36E-11	7.56E-12	1.54E-11	1.10E-11	2.12E-13	5.16E-13	5.16E-13	8.98E-13	3.47E-13	1.05E-12	9.41E-12	8.48E-13	0	0	0	0	0	0	0	0	1.20E-10	1.20E-10	1.20E-10	1.20E-10	1.20E-10	1.20E-10	1.20E-10	1.20E-10
LPLIPAL1E181pp	2.35E-11	1.19E-11	1.19E-11	4.63E-12	1.36E-11	7.61E-12	1.64E-11	1.10E-11	1.24E-13	5.86E-13	5.86E-13	9.05E-13	4.41E-13	2.20E-12	7.60E-12	9.58E-13	0	0	0	0	0	0	0	0	1.21E-10	1.21E-10	1.21E-10	1.21E-10	1.21E-10	1.21E-10	1.21E-10	1.21E-10
LPLIPAL1G120pp	1.76E-11	9.34E-12	9.34E-12	5.31E-12	1.04E-11	6.79E-12	6.07E-12	6.20E-12	9.81E-14	2.30E-13	2.30E-13	3.61E-13	1.76E-13	8.70E-13	5.18E-12	4.90E-13	0	0	0	0	0	0	0	0	8.36E-11	8.36E-11	8.36E-11	8.36E-11	8.36E-11	8.36E-11	8.36E-11	8.36E-11
LPLIPAL1G140pp	1.87E-11	1.00E-11	1.00E-11	5.73E-12	1.12E-11	7.58E-12	6.48E-12	6.56E-12	1.22E-13	2.71E-13	2.71E-13	4.48E-13	1.94E-13	8.66E-13	5.87E-12	5.45E-13	0	0	0	0	0	0	0	0	9.06E-11	9.06E-11	9.06E-11	9.06E-11	9.06E-11	9.06E-11	9.06E-11	9.06E-11
LPLIPAL1G141pp	1.88E-11	1.00E-11	1.00E-11	5.81E-12	1.13E-11	7.62E-12	6.56E-12	6.55E-12	1.48E-13	4.52E-13	4.52E-13	6.47E-13	3.13E-13	3.51E-12	9.59E-12	8.81E-13	0	0	0	0	0	0	0	0	9.13E-11	9.13E-11	9.13E-11	9.13E-11	9.13E-11	9.13E-11	9.13E-11	9.13E-11
LPLIPAL1G160pp	1.47E-11	7.82E-12	7.82E-12	4.34E-12	8.80E-12	5.40E-12	5.12E-12	5.37E-12	1.52E-13	3.03E-13	3.03E-13	5.25E-13	2.16E-13	9.07E-13	7.13E-12	5.99E-13	0	0	0	0	0	0	0	0	7.00E-11	7.00E-11	7.00E-11	7.00E-11	7.00E-11	7.00E-11	7.00E-11	7.00E-11
LPLIPAL1G161pp	1.47E-11	7.82E-12	7.82E-12	4.32E-12	8.83E-12	7.73E-12	4.93E-12	5.35E-12	1.57E-13	6.11E-13	6.11E-13	3.92E-13	3.50E-13	7.61E-12	1.24E-11	9.43E-13	0	0	0	0	0	0	0	0	6.94E-11	6.94E-11	6.94E-11	6.94E-11	6.94E-11	6.94E-11	6.94E-11	6.94E-11
LPLIPAL1G180pp	1.97E-11	1.05E-11	1.05E-11	5.60E-12	1.17E-11	8.06E-12	6.09E-12	6.72E-12	2.03E-13	3.71E-13	3.71E-13	6.67E-13	2.60E-13	1.04E-12	8.67E-12	7.03E-13	0	0	0	0	0	0	0	0	9.77E-11	9.77E-11	9.77E-11	9.77E-11	9.77E-11	9.77E-11	9.77E-11	9.77E-11
LPLIPAL1G181pp	1.99E-11	1.06E-11	1.06E-11	6.26E-12	1.18E-11	8.10E-12	7.46E-12	6.78E-12	1.26E-13	4.23E-13	4.23E-13	6.49E-13	3.19E-13	2.41E-12	7.86E-12	8.53E-13	0	0	0	0	0	0	0	0	9.89E-11	9.89E-11	9.89E-11	9.89E-11	9.89E-11	9.89E-11	9.89E-11	9.89E-11
LPLIPAL2A120	3.86E-11	2.00E-11	2.00E-11	9.94E-12	2.32E-11	9.73E-12	9.57E-12	1.50E-11	1.46E-13	3.68E-13	3.68E-13	4.83E-13	3.19E-13	1.30E-12	9.98E-12	8.56E-13	0	0	0	0	0	0	0	0	1.65E-10	1.65E-10	1.65E-10	1.65E-10	1.65E-10	1.65E-10	1.65E-10	1.65E-10
LPLIPAL2A140	4.10E-11	2.13E-11	2.13E-11	1.06E-11	2.48E-11	1.04E-11	1.00E-11	1.60E-11	1.66E-13	3.95E-13	3.95E-13	5.80E-13	3.42E-13	1.31E-12	1.09E-11	9.20E-13	0	0	0	0	0	0	0	0	1.76E-10	1.76E-10	1.76E-10	1.76E-10	1.76E-10	1.76E-10	1.76E-10	1.76E-10
LPLIPAL2A141	4.12E-11	2.14E-11	2.14E-11	1.07E-11	2.51E-11	1.04E-11	1.01E-11	1.60E-11	1.67E-13	4.83E-13	4.83E-13	4.04E-13	4.03E-13	1.76E-12	1.19E-11	1.02E-12	0	0	0	0	0	0	0	0	1.76E-10	1.76E-10	1.76E-10	1.76E-10	1.76E-10	1.76E-10	1.76E-10	1.76E-10
LPLIPAL2A160	3.00E-11	1.56E-11	1.56E-11	7.72E-12	1.81E-11	7.65E-12	8.03E-12	1.18E-11	1.89E-13	4.27E-13	4.27E-13	6.49E-13	3.62E-13	1.33E-12	1.23E-11	9.56E-13	0	0	0	0	0	0	0	0	1.22E-10	1.22E-10	1.22E-10	1.22E-10	1.22E-10	1.22E-10	1.22E-10	1.22E-10
LPLIPAL2A161	3.01E-11	1.56E-11	1.56E-11	7.71E-12	1.82E-11	9.09E-12	7.90E-12	1.18E-11	1.98E-13	4.98E-13	4.98E-13	2.67E-13	3.86E-13	1.91E-12	1.30E-11	9.50E-13	0	0	0	0	0	0	0	0	1.21E-10	1.21E-10	1.21E-10	1.21E-10	1.21E-10	1.21E-10	1.21E-10	1.21E-10
LPLIPAL2A180	4.29E-11	2.22E-11	2.22E-11	1.04E-11	2.60E-11	1.07E-11	9.55E-12	1.65E-11	2.36E-13	4.66E-13	4.66E-13	6.89E-13	4.01E-13	1.41E-12	1.37E-11	1.03E-12	0	0	0	0	0	0	0	0	1.85E-10	1.85E-10	1.85E-10	1.85E-10	1.85E-10	1.85E-10	1.85E-10	1.85E-10
LPLIPAL2A181	4.34E-11	2.24E-11	2.24E-11	1.12E-11	2.61E-11	1.09E-11	1.09E-11	1.67E-11	1.67E-13	4.63E-13	4.63E-13	4.24E-13	4.17E-13	1.75E-12	1.19E-11	1.02E-12	0	0	0	0	0	0	0	0	1.87E-10	1.87E-10	1.87E-10	1.87E-10	1.87E-10	1.87E-10	1.87E-10	1.87E-10
LPLIPAL2ATE120	0	0	0	0	0	0	0	0	-1.19E-17	-1.54E-16	-1.54E-16	-1.87E-17	-1.26E-17	9.44E-20	-8.46E-18	-1.81E-19	0	0	0	0	0	0	0	0	0	0	0	0	0	0	0	0
LPLIPAL2ATE140	0	0	0	0	0	0	0	0	-1.09E-17	-1.54E-16	-1.54E-16	-1.70E-17	-1.26E-17	5.95E-20	2.00E-17	-1.55E-18	0	0	0	0	0	0	0	0	0	0	0	0	0	0	0	0
[truncated: 912 more rows]
