# Supplementary material for: Assessment of transcriptomic constraint-based methods for central carbon flux inference
Source: PLoS One. 2020 Sep 9;15(9):e0238689. doi: 10.1371/journal.pone.0238689 (PMC7480874; doi:10.1371/journal.pone.0238689)
Supplement: S1 Dataset — The genome-scale metabolic model of E. coli iJO1366 [18]. Individual models in SBML format (.xml) with set constraints used AC, DC, etc. are included. Transcriptomic data (.csv) study by Gerosa et al. [17]. Predicted fluxes generated using these data. MATLAB scripts used for calculating correlations (.m). (GZ) [file pone.0238689.s001.gz › Ecoli_model_and_data/predicted_fluxes_and_correlation_scripts/DC_ecoli_predicted_flux.txt]

Rxns	Eflux2_all8C_acetate	fructose flux	galactose flux	gluconate flux	glucose flux	glycerol flux	pyruvate flux	succinate flux	SPOT_acetate flux	fructose flux	galactose flux	gluconate flux	glucose flux	glycerol flux	pyruvate flux	succinate flux	Lee_acetate flux	fructose flux	galactose flux	gluconate flux	glucose flux	glycerol flux	pyruvate flux	succinate flux	pFBA_mf acetate flux	fructose flux	galactose flux	gluconate flux	glucose flux	glycerol flux	pyruvate flux	succinate flux
DM_4CRSOL	0.049069199	0.107813164	0.10285143	0.113718337	0.144286585	0.091350887	0.076779427	0.149479335	1.32E-15	7.38E-16	1.54E-16	6.39E-16	1.86E-16	8.43E-17	2.89E-15	1.49E-16	0	0	0	0	0	0	0	0	0.002291222	0.006981507	0.006879186	0.006730242	0.006981507	0.091350887	0.076779427	0.004927544
DM_5DRIB	0.049509281	0.108780098	0.103773864	0.114738233	0.145580635	0.092170178	0.077468032	0.150819956	2.45E-12	4.62E-12	5.85E-13	4.73E-12	5.70E-13	2.03E-13	1.40E-11	2.31E-13	0	0	0	0	0	0	0	0	0.002311771	0.007044121	0.006940883	0.006790605	0.007044122	0.092170178	0.077468032	0.004971737
DM_AACALD	7.99E-14	3.53E-13	1.82E-11	1.56E-12	5.22E-13	1.82E-13	4.76E-13	8.48E-15	1.53E-15	1.81E-16	9.88E-17	1.09E-16	1.17E-16	6.52E-17	9.54E-16	1.19E-16	0	0	0	0	0	0	0	0	2.34E-12	8.05E-12	1.17E-22	9.39E-11	1.46E-10	1.82E-13	4.76E-13	6.68E-12
DM_AMOB	4.40E-04	9.67E-04	9.22E-04	0.001019895	0.00129405	8.19E-04	6.89E-04	0.001340622	2.65E-15	1.07E-15	3.96E-16	2.01E-16	1.91E-16	1.40E-16	4.10E-15	1.59E-16	0	0	0	0	0	0	0	0	2.05E-05	6.26E-05	6.17E-05	6.04E-05	6.26E-05	8.19E-04	6.89E-04	4.42E-05
DM_MTHTHF	0.09857848	0.216593262	0.206625294	0.22845657	0.28986722	0.183521065	0.154247458	0.300299291	1.39E-11	4.05E-10	6.21E-12	5.50E-11	6.34E-12	1.96E-12	1.59E-10	1.10E-12	0	0	0	0	0	0	0	0	0.004602992	0.014025628	0.013820069	0.013520845	0.014025628	0.183521065	0.154247458	0.009899281
DM_OXAM	1.11E-12	2.84E-11	2.94E-11	1.42E-11	1.52E-11	1.87E-11	7.07E-12	3.74E-14	5.48E-12	7.76E-12	7.62E-13	6.76E-12	9.16E-13	3.22E-13	2.05E-11	4.77E-13	0	0.141340985	0.206304856	0.149524864	0	0	0.247569899	0.105981235	4.93E-12	1.53E-11	6.39E-23	1.24E-10	1.80E-10	1.87E-11	7.07E-12	1.39E-11
Ec_biomass_iJO1366_WT_53p95M	1.98E-14	8.68E-14	3.53E-13	1.85E-13	1.58E-13	1.13E-13	1.05E-13	4.61E-16	1.50E-13	1.63E-12	9.84E-14	1.30E-12	1.09E-13	2.56E-14	2.22E-12	2.50E-14	0	0	0	0	0	0	0	0	1.48E-13	2.26E-13	5.34E-25	1.64E-12	1.56E-12	1.13E-13	1.05E-13	2.06E-13
Ec_biomass_iJO1366_core_53p95M	220.0412491	483.467102	461.2171745	509.9477017	647.0250457	409.6452335	344.3023625	670.3109176	2.27E-13	1.98E-12	1.68E-13	1.39E-12	1.93E-13	5.99E-14	3.08E-12	5.93E-14	0	0	0	0	0	0	0	0	10.27453658	31.30720549	30.84836729	30.18045843	31.30720549	409.6452335	344.3023625	22.09660926
EX_12ppd-R[e]	1.06E-11	5.66E-11	3.39E-11	7.84E-11	9.61E-11	7.50E-11	4.36E-11	3.87E-14	2.11E-11	5.04E-09	1.85E-11	1.87E-10	1.17E-11	2.81E-04	1.30E-10	1.14E-12	0	0.99488971	0	0	0.785087274	0	1.774217096	0	7.80E-12	1.86E-10	6.84E-22	1.37E-09	1.33E-09	7.50E-11	4.36E-11	3.79E-11
EX_12ppd-S[e]	8.09E-13	1.30E-11	7.50E-12	2.29E-11	2.95E-11	1.56E-11	5.47E-12	1.17E-14	5.37E-12	2.60E-11	3.30E-12	2.50E-11	2.11E-12	3.13E-12	3.13E-11	3.07E-13	0	0	0	0	0	0	0	0	2.58E-12	6.35E-11	4.05E-22	4.48E-10	4.28E-10	1.56E-11	5.47E-12	1.17E-11
EX_14glucan[e]	0	0	0	0	0	0	0	0	-1.25E-15	5.36E-17	-3.78E-17	-5.62E-17	-4.81E-17	-2.63E-17	-1.32E-15	-4.01E-17	0	0	0	0	0	0	0	0	0	0	0	0	0	0	0	0
EX_15dap[e]	5.81E-13	4.81E-12	8.50E-12	6.85E-12	1.04E-11	1.05E-11	4.18E-12	1.53E-14	6.14E-12	9.48E-12	1.66E-12	7.74E-12	1.16E-12	5.25E-13	2.52E-11	3.79E-13	0	0	0	0.006163734	0	0	0	0	3.14E-12	1.03E-11	2.61E-23	4.92E-11	7.61E-11	1.05E-11	4.18E-12	1.39E-11
EX_23camp[e]	2.60E-14	1.06E-13	1.48E-12	2.83E-13	1.82E-13	6.99E-14	1.26E-13	1.28E-15	-1.60E-15	-1.92E-17	-7.04E-17	-6.41E-17	2.54E-17	-4.13E-17	-1.22E-15	1.32E-17	0	0	0	0	0	0	0	0	2.76E-13	7.91E-13	2.09E-24	4.58E-12	6.04E-12	6.99E-14	1.26E-13	8.77E-13
EX_23ccmp[e]	2.18E-14	1.14E-13	1.91E-12	2.35E-13	1.40E-13	5.24E-14	1.14E-13	1.56E-15	-1.28E-15	-4.56E-17	-6.64E-17	-5.19E-17	1.90E-17	-3.90E-17	-1.31E-15	4.50E-17	0	0	0	0	0	0	0	0	3.81E-13	1.23E-12	3.35E-24	6.99E-12	9.66E-12	5.24E-14	1.14E-13	1.40E-12
EX_23cgmp[e]	2.21E-14	8.74E-14	1.41E-12	2.34E-13	1.47E-13	5.59E-14	9.76E-14	1.29E-15	-1.72E-15	-1.41E-16	-9.86E-17	-8.92E-17	3.01E-18	-5.30E-17	-1.76E-15	5.53E-18	0	0	0	0	0	0	0	0	2.57E-13	7.68E-13	2.05E-24	4.59E-12	5.91E-12	5.59E-14	9.76E-14	8.28E-13
EX_23cump[e]	2.21E-14	1.15E-13	2.08E-12	2.47E-13	1.51E-13	5.26E-14	1.14E-13	1.66E-15	-1.14E-15	-8.82E-17	-6.98E-17	-6.24E-17	1.52E-17	-3.98E-17	-1.31E-15	2.06E-17	0	0	0	0	0	0	0	0	4.20E-13	1.51E-12	4.25E-24	8.50E-12	1.21E-11	5.26E-14	1.14E-13	1.58E-12
EX_23dappa[e]	3.44E-14	1.78E-13	5.42E-12	9.42E-13	2.31E-13	7.98E-14	1.65E-13	3.47E-15	-1.00E-15	-2.68E-17	-6.51E-17	-5.90E-17	2.30E-17	-3.12E-17	-1.17E-15	3.16E-17	0	0	0	0	0	0	0	0	9.79E-13	3.92E-12	1.55E-23	2.70E-11	4.46E-11	7.98E-14	1.65E-13	3.17E-12
EX_26dap-M[e]	4.72E-14	2.19E-13	2.55E-12	6.06E-13	3.22E-13	1.16E-13	2.06E-13	2.97E-15	1.64E-16	4.35E-17	1.37E-17	4.34E-17	3.32E-18	3.93E-18	-3.31E-17	3.42E-17	0	0	0	0	0	0	0	0	8.62E-13	2.75E-12	7.54E-24	1.53E-11	2.19E-11	1.16E-13	2.06E-13	3.06E-12
EX_2ddglcn[e]	8.35E-14	3.47E-13	4.80E-12	1.16E-12	7.53E-13	2.18E-13	5.34E-13	5.20E-15	7.78E-16	4.11E-16	1.83E-16	5.61E-16	1.24E-16	1.11E-16	2.53E-15	1.56E-16	0	0	0	0	0	0	0	0	1.12E-12	9.70E-12	3.22E-23	5.76E-11	1.01E-10	2.18E-13	5.34E-13	4.57E-12
EX_34dhpac[e]	7.58E-14	4.16E-13	1.36E-11	4.56E-13	5.11E-13	1.72E-13	4.25E-13	8.86E-15	1.33E-15	-4.06E-16	8.04E-17	1.34E-16	7.15E-17	5.59E-17	1.47E-15	1.13E-16	0	0	0	0	0	0	0	0	2.27E-12	8.35E-12	1.01E-22	7.94E-11	1.38E-10	1.72E-13	4.25E-13	5.06E-12
EX_3amp[e]	4.04E-14	1.74E-13	1.69E-12	4.36E-13	2.89E-13	1.24E-13	1.99E-13	1.55E-15	-1.74E-15	-5.52E-16	4.32E-17	6.60E-17	4.88E-17	8.26E-18	5.59E-16	7.66E-17	0	0	0	0	0	0	0	0	3.04E-13	8.36E-13	2.18E-24	4.73E-12	6.29E-12	1.24E-13	1.99E-13	9.62E-13
EX_3cmp[e]	2.91E-14	1.65E-13	2.21E-12	4.45E-13	1.88E-13	7.32E-14	1.94E-13	1.89E-15	-3.29E-16	8.23E-17	4.16E-17	5.47E-17	4.95E-17	2.28E-17	7.30E-16	9.07E-17	0	0	0	0	0	0	0	0	4.39E-13	1.35E-12	3.57E-24	7.34E-12	1.03E-11	7.32E-14	1.94E-13	1.67E-12
EX_3gmp[e]	3.09E-14	1.20E-13	1.63E-12	3.39E-13	2.19E-13	8.92E-14	1.42E-13	1.53E-15	-1.34E-15	-1.84E-16	-6.33E-17	-3.57E-17	5.68E-17	-2.30E-17	-8.07E-16	4.05E-17	0	0	0	0	0	0	0	0	2.80E-13	8.10E-13	2.13E-24	4.74E-12	6.15E-12	8.92E-14	1.42E-13	9.04E-13
EX_3hcinnm[e]	1.93E-14	2.49E-13	1.88E-12	2.70E-13	1.34E-13	5.69E-14	8.67E-14	1.20E-15	-1.81E-15	8.30E-17	-1.12E-16	-1.16E-16	4.94E-17	-6.73E-17	-1.71E-15	-1.26E-18	0	0	0	0	0	0	0	0	4.99E-13	1.94E-12	6.79E-24	1.23E-11	2.01E-11	5.69E-14	8.67E-14	1.99E-12
EX_3hpp[e]	3.86E-13	1.63E-12	2.39E-11	3.24E-12	7.78E-13	8.29E-13	3.53E-12	2.49E-14	2.33E-11	3.44E-09	1.21E-11	1.02E-10	1.60E-11	3.74E-12	1.31E-10	2.56E-12	0	0.045418877	0.233060064	0.063582937	0.061082679	0.05235424	0.035891287	0.033907207	1.11E-11	3.99E-11	1.11E-22	2.45E-10	3.07E-10	8.29E-13	3.53E-12	5.16E-11
EX_3hpppn[e]	2.15E-14	1.20E-13	1.99E-12	2.74E-13	1.46E-13	5.74E-14	7.27E-14	1.79E-15	-1.69E-15	3.16E-16	-1.05E-16	-1.08E-16	-1.90E-17	-6.05E-17	-2.05E-15	-7.94E-19	0	0	0	0	0	0	0	0	5.42E-13	2.27E-12	8.02E-24	1.49E-11	2.38E-11	5.74E-14	7.27E-14	2.68E-12
EX_3ump[e]	3.11E-14	1.91E-13	2.42E-12	3.95E-13	2.14E-13	7.53E-14	1.92E-13	2.09E-15	5.09E-16	1.34E-16	4.41E-17	6.91E-17	9.66E-17	3.13E-17	7.13E-16	9.34E-17	0	0	0	0	0	0	0	0	4.93E-13	1.70E-12	4.62E-24	9.03E-12	1.32E-11	7.53E-14	1.92E-13	1.94E-12
EX_4abut[e]	5.45E-13	3.56E-12	5.69E-12	6.84E-12	6.84E-12	5.41E-12	3.48E-12	2.13E-14	2.40E-12	4.83E-12	7.23E-13	4.25E-12	5.70E-13	2.00E-13	1.31E-11	1.90E-13	0	0	0	0	0	0	0	0	2.03E-12	6.17E-12	1.74E-23	3.41E-11	4.62E-11	5.41E-12	3.48E-12	1.50E-11
EX_4hoxpacd[e]	7.53E-14	4.12E-13	1.29E-11	1.12E-11	5.12E-13	1.72E-13	3.86E-13	8.35E-15	1.33E-15	-1.19E-16	8.00E-17	1.33E-16	7.34E-17	5.33E-17	1.43E-15	1.07E-16	0	0	0	0	0	0	0	0	2.27E-12	7.88E-12	1.06E-22	7.93E-11	1.38E-10	1.72E-13	3.86E-13	4.73E-12
EX_5dglcn[e]	7.08E-14	4.13E-13	5.07E-12	4.63E-11	4.00E-11	2.04E-13	3.46E-13	4.29E-15	2.15E-16	2.90E-16	1.38E-16	8.92E-12	9.19E-13	1.09E-16	2.70E-15	1.87E-16	0	0	0	28.18287483	1.111416592	0	0	0	8.87E-13	1.05E-11	4.18E-23	1.23E-10	1.57E-10	2.04E-13	3.46E-13	3.36E-12
EX_5mtr[e]	4.62E-13	3.65E-12	4.78E-12	5.06E-12	6.45E-12	5.09E-12	2.25E-12	8.94E-15	5.46E-12	1.46E-11	1.87E-12	1.05E-11	1.52E-12	5.20E-13	3.52E-11	4.49E-13	0	0	0	0	0	0	0	0	1.54E-12	6.60E-12	1.74E-23	3.35E-11	4.94E-11	5.09E-12	2.25E-12	5.60E-12
EX_LalaDglu[e]	4.62E-14	2.32E-13	2.63E-12	5.96E-13	3.20E-13	1.14E-13	2.39E-13	3.45E-15	-3.79E-18	2.72E-16	1.40E-17	5.12E-18	2.57E-17	9.22E-18	-1.15E-16	5.68E-17	0	0	0	0	0	0	0	0	7.58E-13	2.29E-12	6.50E-24	1.28E-11	1.87E-11	1.14E-13	2.39E-13	2.86E-12
EX_LalaDgluMdap[e]	1.37E-13	6.11E-13	1.51E-12	1.36E-12	1.26E-12	1.10E-12	7.73E-13	2.64E-15	6.33E-13	9.82E-13	1.39E-13	9.99E-13	1.15E-13	4.31E-14	3.90E-12	5.15E-14	0	0	0	0	0	0	0	0	4.71E-13	1.12E-12	3.01E-24	5.87E-12	8.55E-12	1.10E-12	7.73E-13	1.98E-12
EX_LalaDgluMdapDala[e]	1.07E-13	5.13E-13	1.21E-12	1.04E-12	9.61E-13	8.27E-13	5.80E-13	2.08E-15	4.62E-13	6.73E-13	1.04E-13	7.07E-13	8.26E-14	3.48E-14	2.79E-12	4.25E-14	0	0	0	0	0	0	0	0	3.71E-13	8.96E-13	2.48E-24	4.81E-12	7.03E-12	8.27E-13	5.80E-13	1.50E-12
EX_LalaLglu[e]	4.59E-14	2.00E-13	2.58E-12	5.95E-13	3.23E-13	1.15E-13	2.08E-13	3.20E-15	8.23E-17	1.62E-16	1.13E-17	1.27E-18	3.56E-17	8.93E-18	-8.56E-17	6.14E-17	0	0	0	0	0	0	0	0	7.74E-13	2.29E-12	6.52E-24	1.28E-11	1.87E-11	1.15E-13	2.08E-13	2.87E-12
EX_ac[e]	-9159.522072	5139.341749	1.94E-11	5974.328082	6872.161895	1442.835749	4565.071025	4380.071764	-0.003513681	9.60E-05	8.78E-12	0.00186356	8.13E-04	7.71E-13	8.88E-10	3.12E-11	-53.66673836	0	5.079528313	0	6.019357486	16.1180799	42.14169326	11.83133131	-394.6903149	39.15707214	3.22E-19	561.4802631	39.1570733	1442.835749	4565.071025	644.4218241
EX_acac[e]	5.17E-14	2.61E-13	4.98E-12	6.90E-13	3.52E-13	1.20E-13	2.43E-13	5.31E-15	6.97E-17	1.50E-16	7.08E-19	-2.14E-18	4.11E-17	1.95E-18	-1.04E-16	6.85E-17	0	0	0	0	0	0	0	0	1.54E-12	6.53E-12	2.60E-23	4.45E-11	8.05E-11	1.20E-13	2.43E-13	4.78E-12
EX_acald[e]	1.34E-12	1.73E-11	1.20E-11	2.47E-11	3.37E-11	1.54E-11	1.21E-11	2.53E-14	5.39E-12	2.16E-11	1.90E-12	4.41E-11	4.40E-12	6.02E-13	3.54E-11	3.28E-13	0	0	0	0	0	0	0	0	5.00E-12	2.91E-11	7.45E-23	1.21E-10	2.16E-10	1.54E-11	1.21E-11	1.89E-11
EX_acgal[e]	9.38E-14	4.36E-13	1.42E-11	1.24E-12	6.30E-13	2.14E-13	5.96E-13	1.02E-14	2.08E-15	2.71E-16	1.36E-16	1.86E-16	9.99E-17	7.35E-17	2.31E-15	1.42E-16	0	0	0	0	0	0	0	0	2.68E-12	1.16E-11	1.40E-22	1.06E-10	2.03E-10	2.14E-13	5.96E-13	8.28E-12
EX_acgal1p[e]	5.31E-14	2.16E-13	5.69E-12	7.22E-13	2.59E-13	1.07E-13	2.31E-13	4.60E-15	-5.05E-16	-7.91E-17	-3.35E-17	-2.41E-17	2.25E-17	-1.83E-17	-6.83E-16	4.62E-18	0	0	0	0	0	0	0	0	1.39E-12	6.12E-12	2.68E-23	7.26E-11	8.25E-11	1.07E-13	2.31E-13	4.38E-12
EX_acgam[e]	5.97E-14	2.89E-13	3.05E-12	8.89E-13	3.83E-13	1.37E-13	1.22E-13	3.24E-15	1.42E-15	3.34E-16	8.37E-17	2.37E-18	7.87E-17	5.09E-17	9.92E-15	1.03E-16	0	0	0	0	0	0	0	0	7.09E-13	4.98E-12	1.41E-23	2.14E-11	4.12E-11	1.37E-13	1.22E-13	2.54E-12
EX_acgam1p[e]	3.66E-14	1.78E-13	2.40E-12	5.89E-13	2.50E-13	8.55E-14	1.05E-13	2.49E-15	-5.84E-16	-5.09E-17	-4.35E-17	-2.42E-16	1.33E-17	-2.23E-17	4.23E-15	4.01E-17	0	0	0	0	0	0	0	0	6.05E-13	3.40E-12	1.00E-23	1.82E-11	2.92E-11	8.55E-14	1.05E-13	2.11E-12
EX_acmana[e]	4.52E-14	2.28E-13	3.13E-12	6.39E-13	3.42E-13	1.18E-13	2.35E-13	2.87E-15	2.44E-16	1.21E-16	8.46E-18	-8.46E-17	7.83E-17	8.60E-18	-2.07E-16	3.41E-17	0	0	0	0	0	0	0	0	6.27E-13	4.36E-12	1.32E-23	2.04E-11	3.90E-11	1.18E-13	2.35E-13	2.22E-12
EX_acmum[e]	0	0	0	0	0	0	0	0	1.94E-16	-4.91E-18	1.82E-18	-1.07E-17	-3.79E-17	2.11E-18	-4.05E-17	-6.58E-17	0	0	0	0	0	0	0	0	0	0	0	0	0	0	0	0
EX_acnam[e]	2.39E-14	1.12E-13	1.81E-12	4.84E-13	1.81E-13	5.79E-14	1.37E-13	1.74E-15	-1.00E-15	-1.53E-16	-1.01E-16	-1.16E-16	5.45E-18	-5.23E-17	-9.66E-16	2.04E-17	0	0	0	0	0	0	0	0	3.92E-13	2.45E-12	8.73E-24	1.44E-11	2.54E-11	5.79E-14	1.37E-13	1.44E-12
EX_acolipa[e]	1.52E-13	1.85E-12	2.85E-12	2.41E-12	3.47E-12	2.25E-12	9.60E-13	2.77E-15	1.22E-12	4.71E-12	4.51E-13	3.46E-12	5.49E-13	1.33E-13	9.15E-12	8.93E-14	0	0.080764438	0	0	0	0	0	0	2.92E-12	1.11E-11	7.19E-24	1.08E-10	2.14E-10	2.25E-12	9.60E-13	8.99E-12
EX_acser[e]	1.02E-12	6.97E-12	1.07E-11	1.37E-11	9.86E-12	1.03E-11	1.48E-11	2.29E-14	3.88E-12	9.01E-12	1.03E-12	1.36E-11	1.34E-12	3.19E-13	2.39E-11	3.35E-13	0	0	0	0	0	0	0	0	2.87E-12	1.12E-11	2.88E-23	5.98E-11	8.39E-11	1.03E-11	1.48E-11	1.23E-11
EX_ade[e]	1.66E-13	5.67E-13	3.11E-12	1.22E-12	1.10E-12	1.07E-12	8.39E-13	2.71E-15	6.42E-13	7.84E-13	1.02E-13	7.68E-13	9.10E-14	3.92E-14	3.64E-12	4.81E-14	0	0	0	0	1.684719559	1.548482573	0	0	5.09E-13	9.95E-13	2.55E-24	5.64E-12	7.39E-12	1.07E-12	8.39E-13	1.43E-12
EX_adn[e]	1.08E-13	5.13E-13	1.90E-12	1.07E-12	9.94E-13	8.96E-13	5.92E-13	1.89E-15	4.67E-13	6.25E-13	8.28E-14	6.36E-13	7.66E-14	3.25E-14	2.75E-12	4.08E-14	0	0	0	0	0	0	0	0	3.26E-13	9.02E-13	2.32E-24	4.91E-12	6.71E-12	8.96E-13	5.92E-13	1.03E-12
EX_adocbl[e]	0	0	0	0	0	0	0	0	9.38E-16	-7.80E-17	3.60E-17	2.61E-17	-2.46E-17	2.97E-17	9.30E-16	1.37E-17	0	0	0	0	0	0	0	0	0	0	0	0	0	0	0	0
EX_ag[e]	0	0	0	0	0	0	0	0	0	0	0	0	0	0	0	0	0	0	0	0	0	0	0	0	0	0	0	0	0	0	0	0
EX_agm[e]	2.36E-13	1.69E-12	3.56E-12	2.37E-12	1.94E-12	1.83E-12	1.29E-12	5.79E-15	9.63E-13	1.49E-12	2.32E-13	1.44E-12	1.88E-13	7.39E-14	5.60E-12	8.30E-14	0	0.694093633	0	0	0	0	0	0	9.53E-13	2.25E-12	6.23E-24	1.19E-11	1.74E-11	1.83E-12	1.29E-12	3.58E-12
EX_akg[e]	6.39E-13	4.20E-12	6.22E-12	8.31E-12	7.83E-12	5.75E-12	5.02E-12	2.18E-14	1.73E-12	4.08E-12	3.44E-13	6.45E-12	5.32E-13	1.34E-13	7.77E-12	1.23E-13	0	0	0	0	0	0	0	0	2.00E-12	5.52E-12	1.42E-23	3.51E-11	4.10E-11	5.75E-12	5.02E-12	9.43E-12
EX_ala-B[e]	5.12E-14	2.45E-13	6.52E-12	6.64E-13	3.49E-13	1.12E-13	2.55E-13	4.83E-15	9.00E-16	2.36E-16	2.86E-17	1.99E-17	5.74E-17	1.16E-17	4.28E-16	7.25E-17	0	0	0	0	0	0	0	0	1.27E-12	5.24E-12	1.65E-23	3.68E-11	4.92E-11	1.12E-13	2.55E-13	4.43E-12
EX_ala-D[e]	1.18E-12	7.12E-12	9.43E-12	1.45E-11	1.42E-11	9.96E-12	8.99E-12	1.83E-14	3.60E-12	5.28E-12	8.42E-13	4.82E-12	5.39E-13	2.22E-13	1.79E-11	2.42E-13	0	0	0	0	0	0	0	0	4.56E-12	1.10E-11	2.82E-23	5.36E-11	8.19E-11	9.96E-12	8.99E-12	1.92E-11
EX_ala-L[e]	1.18E-12	7.12E-12	9.42E-12	1.45E-11	1.42E-11	9.96E-12	8.98E-12	1.83E-14	3.97E-12	6.21E-12	9.55E-13	5.29E-12	6.18E-13	2.52E-13	2.05E-11	2.46E-13	0	0	0	0	0	0	0	0	4.57E-12	1.10E-11	2.82E-23	5.32E-11	8.25E-11	9.96E-12	8.98E-12	1.92E-11
EX_alaala[e]	3.24E-13	2.01E-12	4.18E-12	3.78E-12	3.92E-12	3.24E-12	2.48E-12	6.84E-15	1.47E-12	2.03E-12	3.40E-13	1.88E-12	2.25E-13	9.07E-14	8.33E-12	1.20E-13	0	0	0	0	0	0	0	0	1.55E-12	3.31E-12	9.52E-24	1.69E-11	2.67E-11	3.24E-12	2.48E-12	5.94E-12
EX_all-D[e]	3.23E-14	1.96E-13	3.36E-12	1.69E-12	2.40E-13	8.04E-14	1.56E-13	2.55E-15	-9.86E-16	4.59E-17	-6.08E-17	-4.73E-17	1.62E-17	-3.40E-17	-1.28E-15	2.65E-17	0	0	0	0	0	0	0	0	6.04E-13	3.53E-12	4.83E-23	4.20E-11	4.09E-11	8.04E-14	1.56E-13	2.13E-12
EX_alltn[e]	2.04E-13	2.37E-12	5.03E-12	1.98E-12	1.99E-12	2.11E-12	1.27E-12	6.01E-15	1.04E-12	1.07E-12	1.88E-13	1.46E-12	1.74E-13	5.39E-14	5.14E-12	9.75E-14	0	0	0	0	0.065372155	0.129281683	0	0	7.99E-13	1.72E-12	5.60E-24	1.09E-11	1.51E-11	2.11E-12	1.27E-12	2.39E-12
EX_amp[e]	3.66E-14	1.53E-13	1.83E-12	4.23E-13	2.54E-13	1.05E-13	2.05E-13	1.51E-15	-1.78E-15	1.51E-16	2.36E-17	6.09E-18	3.50E-17	-4.47E-18	-1.45E-16	5.85E-17	0	0	0	0	0	0	0	0	2.95E-13	8.27E-13	2.17E-24	4.70E-12	6.26E-12	1.05E-13	2.05E-13	9.38E-13
EX_anhgm[e]	9.95E-14	1.06E-12	1.34E-12	1.79E-12	2.01E-12	1.30E-12	6.68E-13	1.99E-15	4.57E-13	1.13E-12	1.27E-13	1.12E-12	1.31E-13	5.44E-14	3.62E-12	5.01E-14	0	0	0	0	0	0	0	0	2.98E-13	1.59E-12	3.32E-24	6.39E-12	1.03E-11	1.30E-12	6.68E-13	1.21E-12
EX_arab-L[e]	4.53E-14	2.68E-13	3.84E-12	7.30E-13	3.57E-13	1.21E-13	2.46E-13	3.50E-15	3.02E-16	3.82E-16	3.39E-18	5.99E-17	-1.59E-16	-4.80E-18	2.29E-17	7.47E-17	0	0	0	0	0	0	0	0	7.63E-13	7.15E-12	7.62E-23	6.47E-11	1.01E-10	1.21E-13	2.46E-13	3.11E-12
EX_arbt[e]	0	0	0	0	0	0	0	0	0	0	0	0	0	0	0	0	0	0	0	0	0	0	0	0	0	0	0	0	0	0	0	0
EX_arbtn[e]	1.14E-16	1.61E-15	1.69E-12	1.88E-15	7.62E-15	2.76E-15	1.58E-15	1.94E-19	1.48E-17	1.85E-16	-5.00E-18	3.92E-17	5.01E-17	-1.73E-18	2.53E-16	6.12E-17	0	0	0	0	0	0	0	0	1.68E-12	6.51E-12	3.97E-27	6.36E-11	9.84E-11	2.76E-15	1.58E-15	4.99E-12
EX_arbtn-fe3[e]	1.18E-16	1.62E-15	1.56E-12	1.88E-15	8.02E-15	2.78E-15	1.58E-15	3.82E-19	-1.48E-17	1.55E-16	-5.38E-18	4.69E-17	5.97E-17	-7.47E-19	2.60E-16	6.02E-17	0	0	0	0	0	0	0	0	1.71E-12	6.72E-12	2.45E-27	6.07E-11	9.97E-11	2.78E-15	1.58E-15	5.10E-12
EX_arg-L[e]	2.33E-13	9.18E-13	3.10E-12	1.95E-12	1.79E-12	1.67E-12	1.24E-12	3.72E-15	8.74E-13	1.24E-12	2.03E-13	1.33E-12	1.69E-13	6.80E-14	5.73E-12	8.63E-14	0	0	0	0	0	0	0	0	7.95E-13	1.74E-12	4.50E-24	9.64E-12	1.29E-11	1.67E-12	1.24E-12	2.68E-12
EX_ascb-L[e]	2.19E-14	1.03E-13	2.47E-12	3.93E-13	1.59E-13	5.15E-14	1.26E-13	1.80E-15	-1.56E-15	-5.85E-15	-1.13E-16	-5.65E-17	8.76E-17	-6.03E-17	-2.11E-15	1.61E-17	0	0	0	0	0	0	0	0	5.36E-13	2.56E-12	1.84E-23	2.32E-11	4.65E-11	5.15E-14	1.26E-13	1.68E-12
EX_asn-L[e]	5.81E-13	2.29E-12	6.69E-12	4.95E-12	4.45E-12	3.85E-12	3.25E-12	1.24E-14	2.00E-12	2.62E-12	4.33E-13	2.92E-12	3.35E-13	1.24E-13	1.14E-11	1.55E-13	0	0	0	0	0	0.01064448	0	0.017304822	1.88E-12	3.80E-12	9.78E-24	2.17E-11	2.82E-11	3.85E-12	3.25E-12	9.38E-12
EX_aso3[e]	0	0	0	0	0	0	0	0	1.92E-19	2.25E-16	1.05E-18	2.34E-17	2.99E-17	1.76E-18	-5.03E-16	5.93E-17	0	0	0	0	0	0	0	0	0	0	0	0	0	0	0	0
EX_asp-L[e]	8.73E-13	4.02E-12	7.89E-12	9.00E-12	7.81E-12	6.37E-12	5.23E-12	1.78E-14	3.23E-12	4.69E-12	8.26E-13	5.39E-12	5.92E-13	1.97E-13	2.02E-11	1.94E-13	0	12.23956773	0	0	0	0	0	0	2.80E-12	6.12E-12	1.57E-23	3.82E-11	4.54E-11	6.37E-12	5.23E-12	1.99E-11
EX_btn[e]	2.29E-14	1.11E-13	4.17E-13	2.23E-13	1.32E-13	5.02E-14	7.34E-14	4.64E-16	2.65E-15	-6.10E-16	1.74E-16	1.78E-16	1.41E-16	9.48E-17	3.31E-15	1.26E-16	0	0	0	0	0	0	0	0	2.25E-13	3.49E-13	8.80E-25	2.64E-12	3.49E-12	5.02E-14	7.34E-14	3.67E-13
EX_but[e]	6.62E-14	3.30E-13	4.52E-12	8.50E-13	4.70E-13	1.49E-13	3.10E-13	5.37E-15	1.15E-15	9.34E-16	6.56E-17	3.93E-17	5.88E-17	4.52E-17	8.99E-16	8.52E-17	0	0	0	0	0	0	0	0	1.47E-12	8.24E-12	3.01E-23	5.35E-11	9.82E-11	1.49E-13	3.10E-13	5.20E-12
EX_butso3[e]	1.92E-14	8.68E-14	2.08E-12	2.08E-13	1.28E-13	4.32E-14	8.50E-14	1.68E-15	-1.81E-15	-1.96E-16	-1.19E-16	-7.92E-17	-5.12E-18	-6.50E-17	-2.46E-15	4.43E-18	0	0	0	0	0	0	0	0	4.53E-13	2.41E-12	1.27E-23	2.06E-11	3.74E-11	4.32E-14	8.50E-14	1.58E-12
EX_ca2[e]	-1.145314702	-2.516446266	-2.400635393	-2.654277788	-3.367765363	-2.13220344	-1.792093797	-3.488968326	-1.92E-15	-1.84E-14	-1.36E-15	-1.37E-14	-1.55E-15	-4.41E-16	-2.70E-14	-4.30E-16	0	0	0	0	0	0	0	0	-0.053478963	-0.162954005	-0.160565752	-0.157089286	-0.162954004	-2.13220344	-1.792093797	-0.115012851
EX_cbi[e]	0	0	0	0	0	0	0	0	-1.43E-21	1.20E-16	8.65E-19	8.31E-19	-3.78E-17	-1.88E-19	6.29E-17	-1.45E-17	0	0	0	0	0	0	0	0	0	0	0	0	0	0	0	0
EX_cbl1[e]	-5.29E-14	-2.61E-13	-8.63E-12	-7.04E-13	-3.51E-13	-1.18E-13	-2.73E-13	-5.57E-15	-9.72E-16	-6.89E-16	-2.03E-16	-3.23E-16	-1.06E-16	-7.35E-17	-1.38E-15	-9.86E-17	0	0	0	0	0	0	0	0	1.71E-12	6.14E-12	0	6.22E-11	9.89E-11	-1.18E-13	-2.73E-13	5.46E-12
EX_cd2[e]	7.25E-14	3.84E-13	1.05E-11	3.03E-12	4.98E-13	1.19E-13	2.89E-13	3.96E-15	1.18E-18	4.35E-16	4.48E-18	5.06E-17	7.45E-17	2.18E-17	9.27E-17	1.35E-16	0	0	0	0	0	0	0	0	1.79E-12	6.52E-12	7.29E-23	6.21E-11	9.95E-11	1.19E-13	2.89E-13	4.89E-12
EX_cgly[e]	2.01E-13	9.75E-13	2.89E-12	1.99E-12	1.99E-12	1.75E-12	9.32E-13	3.52E-15	1.21E-12	2.19E-12	2.89E-13	2.49E-12	2.91E-13	9.12E-14	8.65E-12	1.29E-13	0	0	0	0	0	0	0	0	6.20E-13	1.97E-12	5.25E-24	9.77E-12	1.50E-11	1.75E-12	9.32E-13	2.55E-12
EX_chol[e]	7.20E-14	4.34E-13	1.47E-11	8.46E-13	4.80E-13	1.61E-13	2.84E-13	8.62E-15	-3.60E-16	6.34E-17	-2.22E-17	9.53E-18	3.45E-17	-2.87E-17	-1.00E-16	6.33E-17	0	0	0	0	0	0	0	0	2.39E-12	8.25E-12	1.05E-22	9.92E-11	1.60E-10	1.61E-13	2.84E-13	6.40E-12
EX_chtbs[e]	2.77E-14	1.63E-13	1.48E-12	6.12E-13	2.18E-13	7.71E-14	1.53E-13	1.53E-15	-6.07E-16	-6.89E-17	-5.47E-17	-4.90E-17	1.36E-17	-2.50E-17	-1.37E-15	2.62E-17	0	0	0	0	0	0	0	0	3.03E-13	1.89E-12	5.65E-24	8.58E-12	1.60E-11	7.71E-14	1.53E-13	1.09E-12
EX_cit[e]	6.45E-13	3.90E-12	5.41E-12	8.44E-12	7.35E-12	5.78E-12	4.85E-12	1.55E-14	2.54E-12	5.15E-12	5.21E-13	1.03E-11	6.73E-13	1.63E-13	1.84E-11	2.40E-13	0	0	0	0	0	0	0	0	2.00E-12	5.43E-12	1.42E-23	4.05E-11	4.03E-11	5.78E-12	4.85E-12	9.67E-12
EX_cl[e]	-1.145314702	-2.516446266	-2.400635393	-2.654277788	-3.367765363	-2.13220344	-1.792093797	-3.488968326	-1.92E-15	-1.84E-14	-1.37E-15	-1.37E-14	-1.56E-15	-4.42E-16	-2.70E-14	-4.30E-16	0	0	0	0	0	0	0	0	-0.053478963	-0.162954005	-0.160565752	-0.157089286	-0.162954004	-2.13220344	-1.792093797	-0.115012851
EX_cm[e]	5.33E-14	2.55E-13	9.56E-12	7.09E-13	3.58E-13	1.21E-13	2.57E-13	5.65E-15	-1.68E-18	1.04E-16	-5.28E-18	5.77E-18	3.83E-17	1.08E-18	-1.26E-16	7.62E-17	0	0	0	0	0	0	0	0	1.69E-12	5.53E-12	7.36E-23	6.21E-11	9.92E-11	1.21E-13	2.57E-13	5.33E-12
EX_cmp[e]	2.72E-14	1.28E-13	2.31E-12	3.61E-13	1.79E-13	6.76E-14	1.87E-13	1.83E-15	-6.17E-16	1.08E-16	1.65E-17	6.09E-18	4.10E-17	8.24E-18	-7.20E-17	5.37E-17	0	0	0	0	0	0	0	0	4.20E-13	1.32E-12	3.54E-24	7.28E-12	1.02E-11	6.76E-14	1.87E-13	1.62E-12
EX_co2[e]	9190.308709	8085.610291	12162.07439	10362.69139	10421.77589	2366.982356	14109.4826	28152.4156	0.003169825	0.003163102	0.003107137	0.00435234	0.003469338	0.002764863	0.005209925	0.004278719	81.78393535	24.34564483	72.18105574	105.0837125	72.81218277	34.93272721	177.8273602	111.4473248	367.6274865	477.5335973	543.8148361	584.1328224	477.5335981	2366.982356	14109.4826	771.0459082
EX_cobalt2[e]	-0.005501031	-0.012086678	-0.011530429	-0.012748693	-0.016175626	-0.010241131	-0.008607559	-0.016757773	-1.09E-17	-8.92E-17	-3.22E-18	-6.65E-17	-7.91E-18	-2.85E-18	-1.30E-16	-4.36E-18	0	0	0	0	0	0	0	0	-2.57E-04	-7.83E-04	-7.71E-04	-7.55E-04	-7.83E-04	-0.010241131	-0.008607559	-5.52E-04
EX_colipa[e]	4.06E-14	4.26E-13	1.70E-13	7.71E-13	8.31E-13	5.33E-13	2.75E-13	7.53E-16	3.04E-13	1.42E-12	1.26E-13	1.04E-12	1.63E-13	3.30E-14	2.63E-12	2.39E-14	0	0.252435185	0	0	0	0	0	0	8.54E-13	5.64E-12	2.09E-24	3.86E-11	3.05E-11	5.33E-13	2.75E-13	2.40E-12
EX_colipap[e]	5.85E-14	6.09E-13	7.37E-13	1.10E-12	1.19E-12	7.65E-13	3.95E-13	1.09E-15	4.30E-13	1.87E-12	1.71E-13	1.49E-12	2.17E-13	4.84E-14	3.76E-12	3.40E-14	0	0.142613268	0	0	0	0	0	0	1.21E-12	2.89E-12	2.97E-24	4.73E-11	6.50E-11	7.65E-13	3.95E-13	3.36E-12
EX_cpgn[e]	1.18E-16	1.62E-15	1.56E-12	1.88E-15	8.02E-15	2.78E-15	1.58E-15	3.82E-19	-1.48E-17	1.95E-16	-2.98E-18	3.55E-17	7.43E-17	3.14E-19	-5.16E-17	6.38E-17	0	0	0	0	0	0	0	0	1.71E-12	6.72E-12	2.45E-27	6.07E-11	9.97E-11	2.78E-15	1.58E-15	5.10E-12
EX_cpgn-un[e]	1.14E-16	1.61E-15	1.69E-12	1.88E-15	7.62E-15	2.76E-15	1.58E-15	1.94E-19	1.48E-17	1.51E-16	-4.66E-18	3.47E-17	7.43E-17	1.36E-18	-1.37E-16	6.26E-17	0	0	0	0	0	0	0	0	1.68E-12	6.51E-12	3.97E-27	6.36E-11	9.84E-11	2.76E-15	1.58E-15	4.99E-12
EX_crn[e]	5.36E-14	2.69E-13	9.30E-12	9.41E-13	3.53E-13	1.49E-13	2.79E-13	5.34E-15	3.69E-17	3.88E-16	-1.85E-17	7.22E-17	5.01E-17	1.08E-16	-1.63E-16	8.18E-17	0	0	0	0	0	0	0	0	2.11E-12	3.44E-12	6.43E-23	6.17E-11	9.95E-11	1.49E-13	2.79E-13	5.93E-12
EX_crn-D[e]	5.26E-14	2.50E-13	1.15E-11	6.64E-13	3.58E-13	1.67E-13	2.70E-13	5.77E-15	-3.52E-17	2.16E-16	3.24E-18	-6.99E-17	4.84E-17	1.22E-17	-8.72E-17	7.94E-17	0	0	0	0	0	0	0	0	2.00E-12	4.95E-12	7.01E-23	6.18E-11	9.89E-11	1.67E-13	2.70E-13	5.65E-12
EX_csn[e]	3.06E-14	1.37E-13	4.11E-12	3.81E-13	1.85E-13	6.90E-14	1.56E-13	2.37E-15	1.83E-16	2.06E-16	1.33E-17	5.76E-18	3.14E-17	5.79E-18	-2.52E-16	5.81E-17	0	0	0	0	0	0	0	0	8.28E-13	1.75E-12	4.89E-24	9.68E-12	1.38E-11	6.90E-14	1.56E-13	3.02E-12
EX_cu[e]	1.33E-13	5.87E-13	1.96E-11	1.19E-12	8.95E-13	2.79E-13	5.01E-13	1.31E-14	4.55E-15	6.68E-16	3.01E-16	2.50E-16	1.62E-16	1.76E-16	5.60E-15	1.86E-16	0	0	0	0	0	0	0	0	4.15E-12	1.64E-11	1.82E-22	1.35E-10	2.49E-10	2.79E-13	5.01E-13	1.26E-11
EX_cu2[e]	-0.156009246	-0.342778175	-0.327002977	-0.361552921	-0.458740757	-0.290438471	-0.244110375	-0.475250441	-4.81E-15	-2.71E-15	-4.91E-16	-2.11E-15	-1.86E-16	-2.24E-16	-9.17E-15	1.06E-16	0	0	0	0	0	0	0	0	-0.007284646	-0.022196809	-0.021871492	-0.021397945	-0.022196809	-0.290438471	-0.244110375	-0.015666496
EX_cyan[e]	4.21E-14	1.99E-13	8.58E-12	5.65E-13	2.86E-13	9.63E-14	2.14E-13	4.44E-15	-5.62E-16	2.17E-17	-7.33E-17	-1.96E-17	3.53E-17	-1.03E-17	-1.15E-15	4.57E-17	0	0	0	0	0	0	0	0	1.34E-12	4.87E-12	6.03E-23	4.75E-11	6.71E-11	9.63E-14	2.14E-13	2.89E-12
EX_cynt[e]	3.50E-14	1.83E-13	6.38E-12	7.75E-13	2.34E-13	7.97E-14	1.91E-13	3.83E-15	-1.15E-15	-6.66E-18	-6.77E-17	-4.21E-17	1.96E-17	-3.21E-17	-1.14E-15	2.92E-17	0	0	0	0	0	0	0	0	5.09E-13	3.93E-12	1.58E-23	3.10E-11	4.49E-11	7.97E-14	1.91E-13	1.22E-12
EX_cys-D[e]	3.30E-14	1.68E-13	3.37E-12	7.69E-13	2.24E-13	7.89E-14	1.71E-13	2.49E-15	-7.36E-16	-6.41E-18	-6.46E-17	-4.04E-17	1.25E-17	-3.15E-17	-1.35E-15	2.55E-17	0	0	0	0	0	0	0	0	6.43E-13	2.90E-12	8.89E-24	1.47E-11	2.59E-11	7.89E-14	1.71E-13	1.99E-12
EX_cys-L[e]	2.66E-13	1.35E-12	3.87E-12	2.78E-12	2.72E-12	2.52E-12	1.31E-12	4.84E-15	2.50E-12	5.59E-12	7.82E-13	5.71E-12	7.39E-13	2.11E-13	2.04E-11	2.69E-13	0	0	0	0	0	0	0	0	8.59E-13	2.92E-12	7.45E-24	1.43E-11	2.17E-11	2.52E-12	1.31E-12	3.39E-12
EX_cytd[e]	4.25E-14	1.85E-13	2.48E-12	4.17E-13	2.72E-13	1.09E-13	2.99E-13	2.38E-15	7.28E-13	1.65E-12	1.65E-13	1.59E-12	1.84E-13	5.74E-14	5.11E-12	8.83E-14	0	0	0	0	0	0	0	0	4.88E-13	1.53E-12	3.97E-24	7.80E-12	1.15E-11	1.09E-13	2.99E-13	1.94E-12
EX_dad-2[e]	4.01E-14	1.85E-13	1.62E-12	5.40E-13	2.86E-13	1.22E-13	3.57E-13	1.52E-15	-1.62E-15	6.44E-17	3.57E-17	5.24E-17	4.60E-17	9.96E-18	6.76E-16	8.78E-17	0	0	0	0	0	0	0	0	2.99E-13	8.50E-13	2.19E-24	4.65E-12	6.37E-12	1.22E-13	3.57E-13	9.45E-13
EX_damp[e]	2.59E-14	1.21E-13	1.39E-12	4.10E-13	1.79E-13	7.06E-14	2.65E-13	1.29E-15	-1.57E-15	-1.71E-16	-6.99E-17	-6.04E-17	1.80E-17	-4.04E-17	-1.25E-15	2.72E-17	0	0	0	0	0	0	0	0	2.71E-13	7.84E-13	2.05E-24	4.45E-12	5.96E-12	7.06E-14	2.65E-13	8.49E-13
EX_dca[e]	4.55E-14	2.34E-13	1.80E-12	6.21E-13	3.39E-13	1.16E-13	2.10E-13	2.47E-15	3.07E-16	9.19E-17	1.88E-18	3.81E-17	7.21E-17	3.49E-18	-2.87E-17	4.80E-17	0	0	0	0	0	0	0	0	7.90E-13	3.49E-12	9.93E-24	1.56E-11	2.88E-11	1.16E-13	2.10E-13	2.98E-12
EX_dcmp[e]	2.18E-14	9.67E-14	1.88E-12	2.23E-13	1.38E-13	5.18E-14	1.13E-13	1.56E-15	-1.18E-15	-1.06E-16	-7.02E-17	-6.22E-17	1.11E-17	-3.92E-17	-1.35E-15	3.09E-17	0	0	0	0	0	0	0	0	3.90E-13	1.27E-12	3.51E-24	6.90E-12	1.01E-11	5.18E-14	1.13E-13	1.47E-12
EX_dcyt[e]	2.98E-14	1.30E-13	2.24E-12	3.12E-13	1.91E-13	7.32E-14	1.89E-13	1.92E-15	-8.30E-17	3.46E-17	3.16E-17	6.53E-17	2.54E-17	2.71E-17	7.51E-16	6.24E-17	0	0	0	0	0	0	0	0	4.52E-13	1.46E-12	3.93E-24	7.39E-12	1.13E-11	7.32E-14	1.89E-13	1.77E-12
EX_ddca[e]	0	0	0	0	0	0	0	0	2.43E-16	9.47E-17	2.06E-18	-4.54E-18	-3.84E-17	6.83E-20	2.71E-17	-6.67E-17	0	0	0	0	0	0	0	0	0	0	0	0	0	0	0	0
EX_dgmp[e]	2.61E-14	1.24E-13	1.65E-12	4.32E-13	1.81E-13	6.94E-14	1.71E-13	1.38E-15	-1.52E-15	-8.03E-17	-7.19E-17	-6.27E-17	1.90E-17	-4.31E-17	-1.30E-15	2.01E-17	0	0	0	0	0	0	0	0	2.60E-13	7.71E-13	2.02E-24	4.51E-12	5.88E-12	6.94E-14	1.71E-13	8.34E-13
EX_dgsn[e]	3.90E-14	1.89E-13	1.72E-12	5.93E-13	2.89E-13	1.15E-13	2.32E-13	1.64E-15	-1.27E-15	1.37E-16	3.48E-17	5.42E-17	6.10E-17	7.69E-18	5.20E-16	7.87E-17	0	0	0	0	0	0	0	0	2.85E-13	8.35E-13	2.16E-24	4.70E-12	6.27E-12	1.15E-13	2.32E-13	9.26E-13
EX_dha[e]	5.43E-13	1.96E-10	9.27E-12	4.42E-11	1.55E-10	1.70E-11	3.53E-12	1.05E-14	3.87E-12	1.91E-11	2.40E-12	8.56E-12	2.53E-12	9.65E-13	2.52E-11	3.24E-13	0	77.3844696	0	0	0.242159191	65.38732512	0	0	1.55E-12	9.48E-09	1.29E-21	2.72E-10	5.41E-08	1.70E-11	3.53E-12	6.21E-12
EX_dimp[e]	2.63E-14	1.22E-13	1.61E-12	4.52E-13	1.86E-13	7.01E-14	1.59E-13	1.43E-15	-1.52E-15	-1.62E-16	-7.00E-17	-6.34E-17	3.56E-17	-4.16E-17	-1.35E-15	2.52E-17	0	0	0	0	0	0	0	0	2.79E-13	8.64E-13	2.28E-24	4.95E-12	6.61E-12	7.01E-14	1.59E-13	9.24E-13
EX_din[e]	4.11E-14	1.91E-13	1.77E-12	6.38E-13	3.02E-13	1.19E-13	2.98E-13	1.69E-15	-1.20E-15	3.11E-17	3.36E-17	3.98E-17	5.60E-17	1.29E-17	5.42E-16	7.67E-17	0	0	0	0	0	0	0	0	3.09E-13	9.45E-13	2.45E-24	5.18E-12	7.10E-12	1.19E-13	2.98E-13	1.02E-12
EX_dms[e]	7.18E-14	3.16E-13	1.23E-11	7.60E-13	4.85E-13	1.64E-13	3.18E-13	7.69E-15	9.33E-16	1.20E-16	7.13E-17	1.66E-16	7.69E-17	4.06E-17	1.43E-15	1.27E-16	0	0	0	0	0	0	0	0	1.70E-12	8.42E-12	7.82E-23	8.92E-11	1.04E-10	1.64E-13	3.18E-13	3.32E-12
EX_dmso[e]	3.33E-14	1.45E-13	5.58E-12	3.68E-13	2.24E-13	7.68E-14	1.34E-13	3.48E-15	-9.33E-16	-4.08E-17	-7.20E-17	-5.79E-17	9.57E-18	-4.28E-17	-1.37E-15	3.64E-17	0	0	0	0	0	0	0	0	9.27E-13	4.13E-12	5.06E-23	3.48E-11	9.36E-11	7.68E-14	1.34E-13	2.25E-12
EX_dopa[e]	2.86E-14	1.50E-13	4.78E-12	3.43E-13	1.99E-13	6.68E-14	1.52E-13	3.03E-15	-1.33E-15	2.63E-16	-9.02E-17	-9.40E-17	1.14E-17	-4.73E-17	-1.69E-15	-8.39E-18	0	0	0	0	0	0	0	0	1.02E-12	3.40E-12	2.09E-23	4.46E-11	5.97E-11	6.68E-14	1.52E-13	1.86E-12
EX_doxrbcn[e]	5.33E-14	2.55E-13	9.56E-12	7.09E-13	3.58E-13	1.21E-13	2.57E-13	5.65E-15	-1.57E-18	1.06E-16	-8.25E-18	6.72E-18	3.83E-17	-6.93E-19	-1.27E-16	7.64E-17	0	0	0	0	0	0	0	0	1.69E-12	5.53E-12	7.36E-23	6.21E-11	9.92E-11	1.21E-13	2.57E-13	5.33E-12
EX_dtmp[e]	2.70E-14	1.29E-13	2.01E-12	3.77E-13	1.81E-13	6.71E-14	1.29E-13	1.76E-15	-8.19E-17	1.61E-16	1.67E-17	1.22E-18	3.84E-17	7.57E-18	-9.17E-17	7.26E-17	0	0	0	0	0	0	0	0	4.12E-13	1.43E-12	3.82E-24	7.59E-12	1.11E-11	6.71E-14	1.29E-13	1.63E-12
EX_dump[e]	2.26E-14	1.10E-13	2.20E-12	4.07E-13	1.56E-13	5.32E-14	2.27E-13	1.63E-15	-1.13E-15	-1.41E-16	-6.92E-17	-4.93E-17	-3.39E-17	-3.64E-17	-1.39E-15	2.82E-17	0	0	0	0	0	0	0	0	4.13E-13	1.49E-12	4.08E-24	8.10E-12	1.18E-11	5.32E-14	2.27E-13	1.61E-12
EX_duri[e]	3.07E-14	1.43E-13	2.38E-12	3.65E-13	2.03E-13	7.48E-14	2.61E-13	1.99E-15	2.82E-16	1.47E-16	3.93E-17	4.14E-17	7.62E-17	3.16E-17	6.40E-16	8.15E-17	0	0	0	0	0	0	0	0	4.81E-13	1.76E-12	4.66E-24	8.78E-12	1.35E-11	7.48E-14	2.61E-13	1.94E-12
EX_eca4colipa[e]	1.45E-13	1.38E-12	3.86E-12	2.55E-12	2.69E-12	1.86E-12	9.41E-13	2.91E-15	7.90E-13	1.77E-12	2.15E-13	1.64E-12	2.26E-13	7.32E-14	5.00E-12	6.87E-14	0	0.035653317	0	0	0	-4.03E-13	0	0	1.82E-12	7.19E-12	6.48E-24	5.46E-11	8.83E-11	1.86E-12	9.41E-13	5.91E-12
EX_enlipa[e]	7.82E-14	6.50E-13	1.19E-12	1.13E-12	1.25E-12	8.70E-13	5.21E-13	1.43E-15	6.59E-13	5.75E-12	2.76E-13	3.33E-12	4.65E-13	6.01E-14	8.33E-12	4.25E-14	0	0	0	0	0	0	0	-3.47E-12	1.01E-12	4.36E-12	2.95E-24	3.69E-11	6.27E-11	8.70E-13	5.21E-13	2.97E-12
EX_enter[e]	1.35E-13	5.80E-13	5.90E-13	9.37E-13	9.43E-13	8.59E-13	4.29E-13	4.79E-15	3.35E-13	5.80E-13	7.58E-14	5.14E-13	7.14E-14	2.65E-14	1.80E-12	3.17E-14	0	0	0	0	0	0	0	0	1.49E-12	5.63E-12	1.57E-23	5.43E-11	8.44E-11	8.59E-13	4.29E-13	4.48E-12
EX_etha[e]	8.73E-13	1.01E-11	1.07E-11	1.29E-11	1.27E-11	1.20E-11	6.41E-12	1.99E-14	6.11E-12	2.12E-11	2.26E-12	4.20E-11	4.46E-12	7.41E-13	4.66E-11	4.14E-13	0	0.213508707	0.202220672	0.32222238	0.147955376	0	0	0.209837796	3.28E-12	1.55E-11	4.63E-23	6.45E-11	1.10E-10	1.20E-11	6.41E-12	1.17E-11
EX_ethso3[e]	3.35E-14	1.66E-13	5.49E-12	8.66E-13	2.22E-13	7.93E-14	1.57E-13	2.96E-15	-1.04E-15	-6.29E-17	-6.72E-17	-5.69E-17	1.48E-17	-3.38E-17	-1.21E-15	3.05E-17	0	0	0	0	0	0	0	0	7.32E-13	3.97E-12	2.04E-23	3.49E-11	5.41E-11	7.93E-14	1.57E-13	2.31E-12
EX_etoh[e]	1.25E-12	7.92E-11	1.06E-11	4.30E-11	1.31E-10	2.24E-11	1.16E-11	1.82E-14	1.35E-11	7.43E-04	4.03E-04	9.27E-04	9.56E-04	8.30E-04	1.69E-10	5.98E-13	0	0	0	0	7.971782474	6.643282795	0	0	4.75E-12	467.7569755	440.8607439	54.96724317	467.756975	2.24E-11	1.16E-11	1.93E-11
EX_f6p[e]	4.50E-14	2.47E-13	3.12E-12	6.63E-13	3.48E-13	1.19E-13	2.19E-13	2.74E-15	2.66E-16	1.19E-15	1.24E-18	1.17E-18	1.44E-17	5.09E-18	-1.58E-16	6.19E-17	0	0	0	0	0	0	0	0	5.98E-13	5.94E-12	2.04E-23	3.20E-11	6.30E-11	1.19E-13	2.19E-13	2.29E-12
EX_fald[e]	6.65E-14	2.82E-13	1.11E-11	9.37E-13	4.25E-13	1.47E-13	4.79E-13	6.49E-15	8.76E-16	9.96E-17	5.07E-17	8.24E-17	7.49E-17	3.50E-17	3.36E-15	8.95E-17	0	0	0	0	0	0	0	0	2.32E-12	8.48E-12	1.00E-22	8.41E-11	1.10E-10	1.47E-13	4.79E-13	8.28E-12
EX_fe2[e]	-3.534082502	-7.764965125	-7.40760904	-8.190270037	-10.39186927	-6.579312094	-5.529840244	-10.76586365	4.89E-10	-3.93E-04	-1.74E-04	-2.42E-10	-4.02E-04	1.48E-11	2.93E-09	2.97E-11	-70.89593252	-67.82442347	-32.25505827	-121.8808741	-44.68490692	-72.10618569	-128.5246594	-104.0375391	-0.165019332	-327.3177644	-165.1910714	-0.249079327	-327.317762	-6.579312094	-5.529840244	-0.354893644
EX_fe3[e]	-8.94E-11	2.47E-10	2.34E-11	-5.49E-10	1.21E-08	-6.15E-10	-3.56E-10	-3.96E-12	-4.91E-10	3.93E-04	1.74E-04	2.38E-10	4.02E-04	-1.50E-11	-2.94E-09	-2.99E-11	70.89593252	67.82442347	32.25505827	121.8808741	44.68490692	72.10618569	128.5246594	104.0375391	-2.23E-10	326.8149393	164.6956158	-0.235649016	326.8149369	-6.15E-10	-3.56E-10	2.64E-09
EX_fe3dcit[e]	0	0	0	0	0	0	0	0	1.05E-16	-3.56E-17	1.52E-18	1.88E-17	-3.71E-17	1.13E-18	-3.51E-17	-6.72E-17	0	0	0	0	0	0	0	0	0	0	0	0	0	0	0	0
EX_fe3dhbzs[e]	0	0	0	0	0	0	0	0	-4.03E-16	-4.23E-17	-2.79E-17	-3.88E-17	-4.92E-17	-1.51E-17	-5.61E-16	-5.25E-17	0	0	0	0	0	0	0	0	0	0	0	0	0	0	0	0
EX_fe3hox[e]	1.18E-16	1.62E-15	1.56E-12	1.88E-15	8.02E-15	2.78E-15	1.58E-15	3.82E-19	-1.46E-17	3.03E-16	8.96E-17	5.69E-17	7.44E-17	1.03E-17	2.60E-16	1.73E-16	0	0	0	0	0	0	0	0	1.71E-12	6.72E-12	2.45E-27	6.07E-11	9.97E-11	2.78E-15	1.58E-15	5.10E-12
EX_fe3hox-un[e]	1.14E-16	1.61E-15	1.69E-12	1.88E-15	7.62E-15	2.76E-15	1.58E-15	1.94E-19	1.46E-17	2.70E-16	9.20E-17	5.43E-17	7.44E-17	8.34E-18	2.54E-16	1.73E-16	0	0	0	0	0	0	0	0	1.68E-12	6.51E-12	3.97E-27	6.36E-11	9.84E-11	2.76E-15	1.58E-15	4.99E-12
EX_fecrm[e]	1.18E-16	1.62E-15	1.56E-12	1.88E-15	8.02E-15	2.78E-15	1.58E-15	3.82E-19	-1.46E-17	1.57E-16	9.29E-17	4.46E-17	7.33E-17	-7.83E-19	2.60E-16	6.89E-17	0	0	0	0	0	0	0	0	1.71E-12	6.72E-12	2.45E-27	6.07E-11	9.97E-11	2.78E-15	1.58E-15	5.10E-12
EX_fecrm-un[e]	1.14E-16	1.61E-15	1.69E-12	1.88E-15	7.62E-15	2.76E-15	1.58E-15	1.94E-19	1.47E-17	3.01E-16	9.43E-17	4.46E-17	7.16E-17	1.15E-18	2.54E-16	7.41E-17	0	0	0	0	0	0	0	0	1.68E-12	6.51E-12	3.97E-27	6.36E-11	9.84E-11	2.76E-15	1.58E-15	4.99E-12
EX_feenter[e]	1.36E-13	5.87E-13	4.34E-13	9.45E-13	9.52E-13	8.65E-13	4.32E-13	4.91E-15	3.36E-13	5.88E-13	7.41E-14	5.24E-13	7.16E-14	2.66E-14	1.81E-12	3.09E-14	0	0	0	0	0	0	0	0	1.51E-12	5.91E-12	1.64E-23	5.19E-11	8.48E-11	8.65E-13	4.32E-13	4.58E-12
EX_feoxam[e]	1.18E-16	1.62E-15	1.56E-12	1.88E-15	8.02E-15	2.78E-15	1.58E-15	3.82E-19	-1.44E-17	1.84E-16	-2.96E-18	5.09E-17	7.45E-17	2.58E-20	1.14E-16	7.82E-17	0	0	0	0	0	0	0	0	1.71E-12	6.72E-12	2.45E-27	6.07E-11	9.97E-11	2.78E-15	1.58E-15	5.10E-12
EX_feoxam-un[e]	1.14E-16	1.61E-15	1.69E-12	1.88E-15	7.62E-15	2.76E-15	1.58E-15	1.94E-19	1.45E-17	5.88E-17	3.19E-18	5.00E-17	7.45E-17	-4.78E-19	4.32E-17	8.38E-17	0	0	0	0	0	0	0	0	1.68E-12	6.51E-12	3.97E-27	6.36E-11	9.84E-11	2.76E-15	1.58E-15	4.99E-12
EX_for[e]	96.39730629	2177.66463	7.64E-11	4534.375512	3564.443787	2358.738204	3369.854938	891.1887099	0.002900996	0.001859413	0.002539966	0.001959938	0.001640766	0.003077405	0.002850981	0.003288791	2.543637494	0.889408628	4.133854069	0	7.151190676	1.99909394	9.738937422	6.937728176	2.31E-09	999.9999999	881.2536603	1000	999.9999963	2358.738204	3369.854938	940.9070318
EX_fru[e]	3.63E-14	-6731.358253	2.78E-12	3.87E-13	2.38E-13	8.79E-14	1.45E-13	2.62E-15	-3.38E-16	-0.001886998	-5.71E-17	-6.14E-17	1.88E-17	-2.55E-17	-1.07E-15	1.31E-17	0	-161.318057	0	0	0	0	0	0	6.09E-13	-629.4119913	4.73E-23	4.55E-11	7.45E-11	8.79E-14	1.45E-13	2.26E-12
EX_frulys[e]	3.05E-14	1.74E-13	1.68E-12	1.20E-12	2.32E-13	8.19E-14	1.66E-13	1.69E-15	-8.50E-16	-1.05E-14	-5.77E-17	-4.84E-17	3.99E-17	-2.89E-17	-1.13E-15	1.28E-17	0	0	0	0	0	0	0	0	3.76E-13	2.19E-12	6.09E-24	1.08E-11	1.80E-11	8.19E-14	1.66E-13	1.49E-12
EX_fruur[e]	4.79E-14	2.03E-13	4.57E-12	5.81E-13	3.76E-13	1.18E-13	2.39E-13	3.78E-15	-1.99E-16	-9.02E-17	-3.74E-18	2.39E-16	4.22E-17	-1.98E-18	-2.69E-16	5.35E-17	0	0	0	0	0	0	0	0	9.75E-13	6.90E-12	3.72E-23	6.87E-11	1.24E-10	1.18E-13	2.39E-13	3.41E-12
EX_fuc-L[e]	4.84E-14	3.12E-13	3.32E-12	8.45E-13	3.51E-13	1.19E-13	2.42E-13	3.42E-15	1.21E-16	-5.42E-17	4.79E-18	3.42E-17	-1.26E-16	2.60E-18	-1.24E-16	6.12E-17	0	0	0	0	0	0	0	0	7.86E-13	6.02E-12	3.71E-23	4.94E-11	9.30E-11	1.19E-13	2.42E-13	3.17E-12
EX_fum[e]	5.07E-14	2.42E-13	4.76E-12	4.74E-13	3.46E-13	1.17E-13	1.92E-13	5.91E-15	1.64E-16	-1.42E-16	9.05E-18	-2.70E-17	-2.79E-17	5.68E-18	-1.63E-16	6.38E-17	0	0	0	0	0	0	0	0	1.23E-12	4.42E-12	1.38E-23	3.26E-11	4.02E-11	1.17E-13	1.92E-13	5.14E-12
EX_fusa[e]	5.33E-14	2.55E-13	9.56E-12	7.09E-13	3.58E-13	1.21E-13	2.57E-13	5.65E-15	-1.67E-18	1.06E-16	-4.90E-18	2.44E-18	3.83E-17	8.27E-19	-1.27E-16	7.36E-17	0	0	0	0	0	0	0	0	1.69E-12	5.53E-12	7.36E-23	6.21E-11	9.92E-11	1.21E-13	2.57E-13	5.33E-12
EX_g1p[e]	3.61E-14	1.94E-13	3.29E-12	7.77E-13	4.61E-13	8.89E-14	1.86E-13	2.49E-15	-1.06E-15	-4.50E-16	-5.21E-17	-2.93E-17	7.57E-17	-2.70E-17	-9.87E-16	3.88E-17	0	0	0	0	0	0	0	0	6.19E-13	5.06E-12	2.29E-23	4.79E-11	9.89E-11	8.89E-14	1.86E-13	2.02E-12
EX_g3pc[e]	3.32E-14	1.67E-13	3.19E-12	3.76E-13	2.33E-13	7.64E-14	1.19E-13	2.72E-15	-9.07E-16	-9.61E-17	-9.34E-17	-7.17E-17	3.79E-17	-5.44E-17	-1.78E-15	1.86E-17	0	0	0	0	0	0	0	0	6.95E-13	3.55E-12	1.70E-23	2.51E-11	3.77E-11	7.64E-14	1.19E-13	2.30E-12
EX_g3pe[e]	2.19E-13	2.93E-12	3.93E-12	4.50E-12	4.96E-12	4.24E-12	1.69E-12	5.50E-15	1.81E-12	5.24E-12	6.87E-13	4.33E-12	6.73E-13	2.23E-13	1.26E-11	1.49E-13	0	0	0	0	0	0	0	0	9.16E-13	4.73E-12	1.44E-23	1.89E-11	3.23E-11	4.24E-12	1.69E-12	3.66E-12
EX_g3pg[e]	2.25E-13	3.33E-12	3.46E-12	6.85E-12	7.67E-12	5.93E-12	1.43E-12	4.20E-15	1.81E-12	6.46E-12	8.69E-13	3.75E-12	6.73E-13	2.21E-13	1.10E-11	1.34E-13	0	0	0	0	0	0	0	0	7.01E-13	5.34E-12	2.21E-23	2.42E-11	3.83E-11	5.93E-12	1.43E-12	2.85E-12
EX_g3pi[e]	3.32E-14	1.49E-13	3.50E-12	3.76E-13	2.34E-13	7.64E-14	1.47E-13	2.62E-15	-4.78E-16	-2.63E-17	-5.71E-17	-3.16E-17	4.66E-18	-3.36E-17	-1.53E-15	2.25E-17	0	0	0	0	0	0	0	0	6.95E-13	3.55E-12	1.70E-23	2.51E-11	3.77E-11	7.64E-14	1.47E-13	2.28E-12
EX_g3ps[e]	3.37E-14	1.68E-13	2.62E-12	3.63E-13	2.55E-13	8.68E-14	1.35E-13	2.55E-15	-3.38E-16	-1.70E-16	-3.83E-17	-4.84E-17	3.05E-17	-2.06E-17	-1.25E-15	3.43E-17	0	0	0	0	0	0	0	0	5.61E-13	3.22E-12	1.05E-23	1.64E-11	2.90E-11	8.68E-14	1.35E-13	2.20E-12
EX_g6p[e]	4.50E-14	2.51E-13	3.10E-12	6.61E-13	3.49E-13	1.18E-13	2.09E-13	2.78E-15	2.89E-16	-7.71E-16	1.76E-18	-1.61E-17	3.55E-17	5.18E-18	-7.32E-17	7.16E-17	0	0	0	0	0	0	0	0	5.98E-13	5.93E-12	2.04E-23	3.20E-11	6.30E-11	1.18E-13	2.09E-13	2.30E-12
EX_gal[e]	7.01E-14	4.40E-13	-5182.3825	1.76E-12	5.18E-13	1.94E-13	3.00E-13	4.12E-15	7.36E-16	3.51E-16	-0.001373398	2.52E-16	7.40E-17	1.04E-16	4.40E-15	1.64E-16	0	0	-24.24183369	0	0	0	0	0	7.65E-13	1.03E-11	-595.5109453	8.91E-11	1.29E-10	1.94E-13	3.00E-13	3.08E-12
EX_gal-bD[e]	3.53E-14	2.10E-13	9.90E-12	9.75E-13	2.52E-13	8.82E-14	1.94E-13	2.69E-15	-7.14E-16	-1.91E-16	3.57E-18	-4.46E-17	7.82E-17	-3.04E-17	-7.81E-16	3.58E-17	0	0	0	0	0	0	0	0	6.00E-13	4.36E-12	7.43E-23	4.82E-11	7.16E-11	8.82E-14	1.94E-13	2.15E-12
EX_gal1p[e]	4.03E-14	2.08E-13	6.03E-11	7.96E-13	2.60E-13	1.02E-13	1.52E-13	2.88E-15	-6.73E-16	9.19E-18	4.91E-17	-2.31E-18	1.62E-17	-1.12E-17	2.19E-15	5.13E-17	0	0	0	0	0	0	0	0	6.35E-13	5.95E-12	3.08E-23	4.78E-11	8.10E-11	1.02E-13	1.52E-13	2.26E-12
EX_galct-D[e]	3.62E-14	1.80E-13	3.56E-12	4.61E-13	2.50E-13	8.51E-14	1.87E-13	3.14E-15	-5.82E-16	7.78E-17	-4.83E-17	-3.53E-17	1.36E-17	-2.68E-17	-1.05E-15	2.66E-17	0	0	0	0	0	0	0	0	8.65E-13	3.43E-12	2.43E-23	4.28E-11	5.93E-11	8.51E-14	1.87E-13	2.90E-12
EX_galctn-D[e]	2.57E-14	1.08E-13	2.83E-12	5.74E-13	1.77E-13	5.82E-14	8.93E-14	2.23E-15	-1.15E-15	-1.21E-16	-9.57E-17	-9.56E-17	-7.29E-18	-5.19E-17	-5.99E-16	2.87E-18	0	0	0	0	0	0	0	0	7.36E-13	3.04E-12	3.49E-23	3.32E-11	4.95E-11	5.82E-14	8.93E-14	3.44E-12
EX_galctn-L[e]	2.15E-14	1.02E-13	2.50E-12	3.94E-13	1.48E-13	5.11E-14	1.88E-13	1.91E-15	-1.67E-15	-1.53E-16	-1.22E-16	-1.20E-16	-4.65E-18	-6.65E-17	-2.36E-15	2.34E-18	0	0	0	0	0	0	0	0	6.73E-13	2.53E-12	2.73E-23	3.04E-11	4.47E-11	5.11E-14	1.88E-13	2.59E-12
EX_galt[e]	3.30E-14	1.81E-13	3.16E-12	6.33E-13	2.39E-13	7.99E-14	1.99E-13	2.45E-15	-6.05E-16	1.15E-16	-6.26E-17	-4.74E-17	1.22E-17	-3.06E-17	-1.25E-15	2.24E-17	0	0	0	0	0	0	0	0	7.59E-13	4.33E-12	4.73E-23	4.02E-11	4.62E-11	7.99E-14	1.99E-13	2.10E-12
EX_galur[e]	4.41E-14	1.77E-13	3.80E-12	6.49E-13	3.04E-13	1.08E-13	2.95E-13	3.45E-15	-4.74E-16	4.69E-17	-2.22E-17	6.80E-17	4.48E-17	-9.11E-18	-9.66E-16	4.73E-17	0	0	0	0	0	0	0	0	9.63E-13	5.91E-12	3.31E-23	6.07E-11	1.07E-10	1.08E-13	2.95E-13	3.72E-12
EX_gam[e]	4.60E-14	2.42E-13	3.62E-12	6.54E-13	3.43E-13	1.19E-13	2.37E-13	2.94E-15	3.00E-16	2.71E-16	6.15E-18	-8.67E-18	7.32E-17	3.34E-18	-2.01E-16	1.42E-17	0	0	0	0	0	0	0	0	6.50E-13	5.78E-12	1.98E-23	3.10E-11	6.10E-11	1.19E-13	2.37E-13	2.25E-12
EX_gam6p[e]	4.39E-14	2.51E-13	3.53E-12	6.29E-13	3.35E-13	1.17E-13	2.83E-13	2.79E-15	2.79E-16	9.84E-17	1.21E-17	1.04E-17	4.89E-18	7.07E-18	-8.24E-17	6.03E-17	0	0	0	0	0	0	0	0	5.44E-13	4.03E-12	1.17E-23	1.98E-11	3.43E-11	1.17E-13	2.83E-13	2.00E-12
EX_gbbtn[e]	0	0	0	0	0	0	0	0	-1.16E-18	2.82E-16	-5.26E-18	3.43E-17	2.82E-17	-1.19E-18	2.59E-16	8.12E-17	0	0	0	0	0	0	0	0	0	0	0	0	0	0	0	0
EX_gdp[e]	7.01E-14	4.20E-13	1.61E-11	8.62E-13	4.71E-13	1.58E-13	4.45E-12	8.35E-15	1.06E-15	3.61E-16	6.82E-17	1.03E-16	6.22E-17	3.73E-17	1.08E-15	9.74E-17	0	0	0	0	0	0	0	0	3.33E-12	8.46E-12	9.61E-23	7.32E-11	1.26E-10	1.58E-13	4.45E-12	1.33E-11
EX_glc[e]	5.81E-14	3.74E-13	3.76E-12	1.53E-12	-9048.457169	1.38E-13	2.52E-13	3.15E-15	-1.65E-16	4.14E-16	3.01E-17	2.80E-17	-0.002041228	3.74E-17	7.28E-16	8.91E-17	0	0	0	0	-150.726125	0	0	0	7.37E-13	8.17E-12	7.73E-23	8.20E-11	-629.4119911	1.38E-13	2.52E-13	2.69E-12
EX_glcn[e]	7.05E-14	4.15E-13	4.65E-12	-7963.155913	6.46E-11	2.05E-13	3.42E-13	4.02E-15	1.14E-15	7.73E-16	1.50E-16	-0.002741731	1.01E-12	1.10E-16	2.58E-15	1.79E-16	0	0	0	-121.8808741	103.1446189	0	0	0	8.80E-13	1.14E-11	9.20E-23	-949.242241	5.37E-10	2.05E-13	3.42E-13	3.37E-12
EX_glcr[e]	3.62E-14	1.80E-13	3.56E-12	4.61E-13	2.50E-13	8.27E-14	1.87E-13	3.22E-15	-5.83E-16	3.88E-16	-4.98E-17	-4.37E-17	5.16E-17	-2.92E-17	-1.16E-15	1.82E-17	0	0	0	0	0	0	0	0	8.65E-13	3.43E-12	2.43E-23	4.28E-11	5.93E-11	8.27E-14	1.87E-13	2.90E-12
EX_glcur[e]	4.79E-14	2.03E-13	4.57E-12	5.81E-13	3.76E-13	1.18E-13	2.39E-13	3.78E-15	-2.10E-16	-2.12E-17	-7.50E-18	2.24E-16	4.30E-17	-1.15E-19	-1.57E-16	6.72E-17	0	0	0	0	0	0	0	0	9.75E-13	6.90E-12	3.72E-23	6.87E-11	1.24E-10	1.18E-13	2.39E-13	3.41E-12
EX_glcur1p[e]	3.36E-14	1.57E-13	4.77E-12	5.14E-13	2.30E-13	8.12E-14	1.27E-13	2.82E-15	-1.10E-15	2.68E-16	-6.68E-17	6.21E-17	2.11E-17	-3.91E-17	-1.21E-15	1.79E-17	0	0	0	0	0	0	0	0	7.86E-13	4.22E-12	1.80E-23	4.24E-11	5.59E-11	8.12E-14	1.27E-13	2.54E-12
EX_gln-L[e]	4.85E-14	2.24E-13	3.65E-12	6.24E-13	3.33E-13	1.17E-13	2.24E-13	4.08E-15	2.29E-16	1.47E-16	1.91E-17	-2.80E-18	-1.09E-17	1.06E-17	-1.41E-16	4.26E-17	0	0	0	0	0	0	0	0	9.60E-13	3.03E-12	8.66E-24	1.77E-11	2.50E-11	1.17E-13	2.24E-13	3.61E-12
EX_glu-L[e]	5.56E-13	3.09E-12	5.47E-12	6.30E-12	5.92E-12	4.70E-12	3.68E-12	1.54E-14	1.66E-12	3.18E-12	3.36E-13	3.68E-12	3.85E-13	1.17E-13	8.05E-12	1.23E-13	0	0	0	0	0	0	0	0	1.86E-12	4.82E-12	1.24E-23	2.78E-11	3.58E-11	4.70E-12	3.68E-12	9.41E-12
EX_gly[e]	1.18E-12	8.87E-12	1.64E-11	1.98E-11	1.72E-11	1.33E-11	7.95E-12	2.23E-14	5.73E-12	1.44E-11	1.77E-12	6.55E-11	2.70E-12	4.65E-13	4.74E-11	8.76E-13	0	0	4.824330798	6.719341873	14.34899721	5.661459285	0	6.120585452	3.25E-12	1.25E-11	3.21E-23	8.00E-11	9.29E-11	1.33E-11	7.95E-12	1.84E-11
EX_glyald[e]	5.43E-13	1.68E-11	8.45E-12	2.84E-11	3.47E-11	2.71E-11	3.50E-12	1.05E-14	3.85E-12	1.08E-11	1.44E-12	7.71E-12	1.42E-12	2.60E-13	1.79E-11	3.06E-13	0	0	0	0	0.404902152	0	0	0	1.55E-12	2.76E-11	7.05E-23	1.20E-10	2.04E-10	2.71E-11	3.50E-12	6.21E-12
EX_glyb[e]	0	0	0	0	0	0	0	0	1.26E-15	5.95E-16	1.04E-16	1.28E-16	9.37E-17	5.15E-17	1.72E-15	6.92E-17	0	0	0	0	0	0	0	0	0	0	0	0	0	0	0	0
EX_glyc[e]	5.28E-13	7.79E-11	7.72E-12	5.70E-11	1.90E-10	-8142.222575	3.47E-12	9.04E-15	6.67E-12	2.73E-10	3.11E-11	3.01E-11	1.73E-11	-0.003178801	3.42E-11	4.25E-13	0	0	0	0	5.146308743	-133.1642224	0	0	1.53E-12	6.61E-10	1.42E-21	326.1065393	4.64E-09	-8142.222575	3.47E-12	6.25E-12
EX_glyc-R[e]	1.11E-12	4.36E-11	1.14E-11	5.90E-11	6.23E-11	1.60E-11	8.08E-12	1.86E-14	8.54E-12	3.06E-11	2.45E-12	1.93E-11	2.50E-12	8.83E-13	4.17E-11	1.41E-12	0	0	0	0	0	0	0	0	3.01E-12	1.79E-11	1.32E-22	1.98E-10	1.86E-10	1.60E-11	8.08E-12	1.95E-11
EX_glyc2p[e]	3.67E-14	1.71E-13	3.98E-12	3.79E-13	2.26E-13	8.54E-14	1.30E-13	3.04E-15	-4.17E-16	-1.49E-16	-5.17E-17	-4.34E-17	2.87E-17	-2.59E-17	-1.22E-15	4.81E-17	0	0	0	0	0	0	0	0	8.07E-13	4.53E-12	2.35E-23	4.31E-11	7.33E-11	8.54E-14	1.30E-13	2.81E-12
EX_glyc3p[e]	4.11E-13	5.46E-12	6.59E-12	9.96E-12	1.10E-11	8.32E-12	2.82E-12	8.50E-15	3.03E-12	6.98E-12	1.04E-12	5.25E-12	7.97E-13	3.88E-13	1.81E-11	2.51E-13	0	0	0	0	0	0	0	0	1.43E-12	1.03E-11	3.52E-23	4.02E-11	6.88E-11	8.32E-12	2.82E-12	5.94E-12
EX_glyclt[e]	2.37E-12	0.323439491	1.96E-11	0.34115501	0.432859748	6.23E-11	1.99E-11	2.37E-14	4.78E-04	0.001166428	6.13E-04	8.52E-04	6.61E-04	5.96E-04	9.67E-04	8.69E-04	0	1.821211048	0	0	0	0	2.771562378	0	7.52E-12	7.01E-11	1.74E-22	0.020190903	5.14E-10	6.23E-11	1.99E-11	4.25E-11
EX_gmp[e]	2.80E-14	1.18E-13	1.59E-12	5.09E-13	2.00E-13	8.15E-14	1.35E-13	1.48E-15	-1.41E-15	-4.22E-16	-7.09E-17	-6.26E-17	2.53E-17	-3.48E-17	-1.11E-15	2.94E-17	0	0	0	0	0	0	0	0	2.72E-13	8.02E-13	2.12E-24	4.71E-12	6.12E-12	8.15E-14	1.35E-13	8.82E-13
EX_gsn[e]	4.68E-14	1.92E-13	1.83E-12	7.21E-13	3.55E-13	1.14E-13	2.44E-13	1.80E-15	-1.61E-15	2.62E-16	4.84E-17	1.26E-16	8.04E-17	3.65E-17	1.38E-15	1.11E-16	0	0	0	0	0	0	0	0	2.98E-13	8.72E-13	2.27E-24	4.92E-12	6.55E-12	1.14E-13	2.44E-13	9.68E-13
EX_gthox[e]	0	0	0	0	0	0	0	0	-3.43E-16	1.80E-16	1.24E-17	2.79E-17	7.13E-17	9.39E-18	-2.88E-17	4.48E-17	0	0	0	0	0	0	0	0	0	0	0	0	0	0	0	0
EX_gthrd[e]	1.38E-13	6.81E-13	1.84E-12	1.38E-12	1.35E-12	1.17E-12	7.14E-13	2.77E-15	6.80E-13	1.35E-12	1.86E-13	1.70E-12	2.07E-13	7.68E-14	4.81E-12	9.14E-14	0	0	0	0	0	0	0	0	4.43E-13	1.25E-12	3.35E-24	6.77E-12	9.53E-12	1.17E-12	7.14E-13	1.87E-12
EX_gtp[e]	3.49E-14	1.75E-13	6.46E-12	3.88E-13	2.35E-13	7.85E-14	2.50E-13	3.59E-15	-1.06E-15	-1.62E-17	-6.45E-17	-5.47E-17	1.40E-17	-3.72E-17	-1.27E-15	3.88E-17	0	0	0	0	0	0	0	0	1.43E-12	4.43E-12	3.11E-23	5.09E-11	7.21E-11	7.85E-14	2.50E-13	5.39E-12
EX_gua[e]	1.58E-13	5.45E-13	3.07E-12	1.18E-12	1.06E-12	1.03E-12	8.04E-13	3.13E-15	7.16E-13	9.79E-13	1.10E-13	8.78E-13	1.05E-13	4.63E-14	4.30E-12	5.68E-14	0	1.804786609	0	0	0	0	0	0	4.71E-13	9.82E-13	2.50E-24	5.75E-12	7.21E-12	1.03E-12	8.04E-13	1.39E-12
EX_h[e]	-7041.33472	11759.53772	4237.770402	7231.406628	16382.05477	7565.489395	-2482.389339	-21229.23187	-1.34E-04	0.003367167	0.003166037	0.002694551	0.003331536	0.003673039	4.86E-04	-4.95E-04	-118.1352251	161.318057	0	-121.8808741	143.4165203	0	-173.002498	-161.6224388	-300.2854892	1000	1000	1000	1000	7565.489395	-2482.389339	-165.555739
EX_h2[e]	5.97E-14	2.63E-13	3.87E-12	4.51E-13	3.34E-13	1.33E-13	2.10E-13	5.85E-15	3.85E-16	1.88E-17	1.83E-17	7.05E-18	3.33E-17	1.33E-17	2.53E-16	7.82E-17	0	0	0	0	0	0	0	0	1.77E-12	4.70E-12	8.77E-23	5.92E-11	5.08E-11	1.33E-13	2.10E-13	2.06E-12
EX_h2o[e]	15001.54617	20853.86236	24342.71112	23830.28984	27509.55465	21327.83887	9621.581448	29525.43646	0.003169825	0.002616694	0.002790705	0.003425167	0.002714663	0.004832627	0.001878588	0.00195243	117.2858918	336.2648334	117.2970052	246.0067913	155.6952553	267.2319428	0	132.691523	638.9755727	1000	1000	1000	1000	21327.83887	9621.581448	377.6554603
EX_h2o2[e]	1.44E-13	8.11E-13	2.33E-11	2.50E-12	5.81E-13	2.98E-13	2.45E-12	1.50E-14	4.80E-15	9.00E-16	3.17E-16	3.64E-16	2.24E-16	1.76E-16	5.80E-15	2.63E-16	0	0	0	0	0	0	0	0	6.66E-12	1.49E-11	1.85E-22	1.48E-10	2.61E-10	2.98E-13	2.45E-12	7.04E-12
EX_h2s[e]	9.42E-13	1.36E-12	1.51E-11	9.04E-12	8.15E-12	5.19E-12	4.25E-12	1.51E-14	1.38E-11	2.53E-11	6.24E-12	1.64E-11	3.16E-12	1.93E-12	6.60E-11	7.60E-13	0	0	0	0	0	0	0	0	3.47E-12	1.29E-11	3.25E-23	5.53E-11	9.45E-11	5.19E-12	4.25E-12	1.22E-11
EX_hacolipa[e]	0	0	0	0	0	0	0	0	5.50E-16	5.73E-17	5.04E-17	6.32E-17	2.01E-17	2.69E-17	6.53E-16	-3.82E-17	0	0	0	0	0	0	0	0	0	0	0	0	0	0	0	0
EX_halipa[e]	0	0	0	0	0	0	0	0	5.57E-16	9.37E-18	5.12E-17	5.34E-17	4.19E-17	2.78E-17	7.08E-16	-1.74E-17	0	0	0	0	0	0	0	0	0	0	0	0	0	0	0	0
EX_hdca[e]	0	0	0	0	0	0	0	0	-6.33E-16	3.06E-17	-4.78E-17	-3.43E-17	7.25E-17	-2.61E-17	-6.99E-16	-8.26E-18	0	0	0	0	0	0	0	0	0	0	0	0	0	0	0	0
EX_hdcea[e]	0	0	0	0	0	0	0	0	2.79E-16	8.05E-17	3.24E-18	-4.24E-18	-3.77E-17	9.53E-19	-1.21E-17	-6.63E-17	0	0	0	0	0	0	0	0	0	0	0	0	0	0	0	0
EX_hg2[e]	0	0	0	0	0	0	0	0	1.46E-18	-5.53E-16	2.76E-18	4.40E-17	1.31E-16	-1.73E-18	-3.79E-16	9.16E-17	0	0	0	0	0	0	0	0	0	0	0	0	0	0	0	0
EX_his-L[e]	1.72E-13	8.61E-13	2.99E-12	1.80E-12	1.67E-12	1.52E-12	9.17E-13	3.23E-15	5.51E-12	7.16E-12	1.10E-12	7.70E-12	9.75E-13	3.85E-13	2.79E-11	5.42E-13	0	2.958971293	2.055725108	3.78048351	3.331976516	2.544115368	0	1.315999563	5.30E-13	1.59E-12	4.07E-24	8.49E-12	1.18E-11	1.52E-12	9.17E-13	1.69E-12
EX_hom-L[e]	1.28E-12	9.83E-12	1.04E-11	1.12E-11	9.12E-12	8.05E-12	2.61E-12	1.73E-14	4.56E-12	6.20E-12	1.29E-12	6.10E-12	7.63E-13	3.55E-13	2.46E-11	3.11E-13	0	0	0	0	0	0	0	0	3.56E-12	1.19E-11	3.02E-23	7.08E-11	8.84E-11	8.05E-12	2.61E-12	1.91E-11
EX_hxa[e]	4.68E-13	4.86E-12	3.75E-12	7.19E-12	8.61E-12	5.16E-12	3.63E-12	7.55E-15	2.95E-12	1.25E-04	1.70E-12	2.58E-05	1.40E-04	9.08E-13	9.01E-11	1.03E-13	3.829818129	0	3.562954126	3.859466695	2.26430772	2.413688018	4.109446136	1.84200936	1.75E-12	6.87E-12	1.97E-23	3.10E-11	5.29E-11	5.16E-12	3.63E-12	7.16E-12
EX_hxan[e]	1.75E-13	6.42E-13	3.46E-12	1.36E-12	1.28E-12	1.16E-12	9.11E-13	3.36E-15	7.81E-13	9.95E-13	1.17E-13	7.05E-13	1.07E-13	5.01E-14	4.29E-12	5.64E-14	0	0	0	0	0	0	0	0	5.39E-13	1.13E-12	2.91E-24	6.55E-12	8.35E-12	1.16E-12	9.11E-13	1.59E-12
EX_idon-L[e]	7.05E-14	4.23E-13	4.80E-12	2.54E-10	7.20E-10	2.05E-13	3.45E-13	4.03E-15	8.55E-16	3.04E-16	1.37E-16	1.64E-04	2.42E-12	1.07E-16	2.66E-15	1.87E-16	0	0	0	55.9386871	0.071282652	0	0	0	8.80E-13	1.13E-11	9.59E-23	110.201084	5.52E-10	2.05E-13	3.45E-13	3.37E-12
EX_ile-L[e]	3.03E-13	1.61E-12	3.08E-12	3.33E-12	3.25E-12	2.87E-12	1.58E-12	4.91E-15	4.57E-12	7.64E-12	1.53E-12	6.99E-12	9.79E-13	3.94E-13	2.50E-11	3.33E-13	0	0	0	0	0	0	0	0	1.05E-12	3.49E-12	8.89E-24	1.87E-11	2.61E-11	2.87E-12	1.58E-12	4.71E-12
EX_imp[e]	3.76E-14	1.80E-13	1.86E-12	4.44E-13	2.66E-13	1.07E-13	2.13E-13	1.70E-15	-1.27E-15	2.16E-16	2.55E-17	-2.73E-18	3.05E-17	3.30E-18	-1.96E-16	6.22E-17	0	0	0	0	0	0	0	0	3.05E-13	9.17E-13	2.42E-24	5.24E-12	6.97E-12	1.07E-13	2.13E-13	1.00E-12
EX_indole[e]	1.23E-13	8.48E-13	2.18E-12	1.64E-12	1.64E-12	1.33E-12	7.05E-13	2.71E-15	3.51E-12	5.68E-12	8.00E-13	4.73E-12	7.10E-13	2.73E-13	1.83E-11	3.28E-13	0	1.301695634	0	0	0	0	0	0	4.56E-13	1.47E-12	3.73E-24	6.89E-12	1.09E-11	1.33E-12	7.05E-13	1.53E-12
EX_inost[e]	7.20E-14	3.55E-13	2.37E-11	8.46E-13	4.82E-13	1.61E-13	3.45E-13	7.92E-15	1.09E-15	3.73E-16	8.82E-17	1.68E-16	1.29E-16	4.65E-17	8.97E-16	1.31E-16	0	0	0	0	0	0	0	0	2.39E-12	8.42E-12	1.05E-22	9.92E-11	1.60E-10	1.61E-13	3.45E-13	6.21E-12
EX_ins[e]	1.13E-13	5.79E-13	1.99E-12	1.19E-12	1.12E-12	9.88E-13	6.38E-13	2.20E-15	5.37E-13	7.88E-13	9.96E-14	7.93E-13	9.44E-14	4.03E-14	3.37E-12	4.94E-14	0	0	0	0	0	0	0	0	3.39E-13	1.01E-12	2.61E-24	5.51E-12	7.53E-12	9.88E-13	6.38E-13	1.11E-12
EX_isetac[e]	3.34E-14	1.74E-13	6.08E-12	8.91E-13	2.27E-13	8.00E-14	1.57E-13	2.81E-15	-1.40E-15	-8.19E-17	-7.90E-17	-4.03E-17	1.79E-17	-4.93E-17	-1.75E-15	1.23E-17	0	0	0	0	0	0	0	0	7.58E-13	3.99E-12	2.19E-23	3.89E-11	6.27E-11	8.00E-14	1.57E-13	2.03E-12
EX_k[e]	-42.95051154	-94.36939404	-90.02636395	-99.53822175	-126.2947597	-79.95988205	-67.20541104	-130.8399989	-7.21E-14	-6.89E-13	-5.12E-14	-5.12E-13	-5.84E-14	-1.64E-14	-1.01E-12	-1.63E-14	0	0	0	0	0	0	0	0	-2.005517618	-6.110947362	-6.021385356	-5.891014223	-6.110947362	-79.95988205	-67.20541104	-4.313103451
EX_kdo2lipid4[e]	2.04E-14	1.76E-13	2.43E-13	3.05E-13	3.40E-13	2.38E-13	1.37E-13	3.78E-16	5.10E-13	2.49E-12	2.00E-13	2.39E-12	2.75E-13	5.43E-14	4.93E-12	4.57E-14	0	0	0	0	0	0	0	3.47E-12	6.71E-14	3.34E-13	8.05E-25	1.44E-12	2.35E-12	2.38E-13	1.37E-13	3.02E-13
EX_lac-D[e]	1.50E-12	1.01E-10	1.05E-11	7.55E-11	1.46E-10	2.37E-11	2.43E-11	1.96E-14	1.23E-11	5.13E-04	1.87E-04	5.71E-04	4.79E-04	1.27E-12	2.26E-10	1.01E-12	0	2.94255778	0	0	0.823828658	0	137.0401037	3.865442463	5.13E-12	3.37E-11	8.41E-23	3.90E-10	2.49E-10	2.37E-11	2.43E-11	1.98E-11
EX_lac-L[e]	1.09E-12	1.05E-11	9.51E-12	2.81E-11	2.33E-11	2.17E-11	9.06E-12	1.96E-14	5.07E-12	8.91E-12	1.20E-12	1.45E-11	1.06E-12	6.68E-13	2.42E-11	5.01E-13	0	2.94255778	0	0	0	3.713997051	0	0	3.48E-12	2.20E-11	8.19E-23	2.17E-10	1.84E-10	2.17E-11	9.06E-12	1.34E-11
EX_lcts[e]	2.36E-14	1.31E-13	2.87E-12	3.89E-13	2.69E-13	6.12E-14	1.07E-13	1.50E-15	-1.41E-15	-1.29E-16	-6.10E-17	-8.36E-17	1.14E-17	-5.00E-17	-1.65E-15	2.16E-17	0	0	0	0	0	0	0	0	3.32E-13	3.34E-12	2.20E-23	2.73E-11	7.36E-11	6.12E-14	1.07E-13	1.28E-12
EX_leu-L[e]	4.18E-13	2.71E-12	3.64E-12	5.20E-12	5.46E-12	4.22E-12	2.84E-12	8.28E-15	8.24E-12	1.92E-11	2.96E-12	1.93E-11	2.70E-12	7.24E-13	3.49E-11	6.47E-13	0	2.217990433	0.983972756	7.798269117	2.445180259	0	2.227733681	0	1.65E-12	5.12E-12	1.30E-23	2.28E-11	3.81E-11	4.22E-12	2.84E-12	6.22E-12
EX_lipa[e]	4.11E-14	3.47E-13	4.65E-13	5.97E-13	6.69E-13	4.59E-13	2.76E-13	7.41E-16	3.76E-13	5.24E-12	1.88E-13	2.51E-12	3.54E-13	3.58E-14	5.56E-12	2.97E-14	0	0	0	0	0.040938754	0	0	0	8.32E-13	2.78E-12	1.57E-24	2.85E-11	3.96E-11	4.59E-13	2.76E-13	2.48E-12
EX_lipa_cold[e]	7.83E-14	6.83E-13	8.94E-13	1.17E-12	1.33E-12	9.01E-13	5.42E-13	1.44E-15	7.38E-13	8.30E-12	3.37E-13	4.58E-12	5.97E-13	7.55E-14	1.09E-11	5.38E-14	0	0	0	-1.23E-12	0	0	0	0	2.70E-13	1.19E-12	3.06E-24	5.37E-12	9.18E-12	9.01E-13	5.42E-13	1.05E-12
EX_lipoate[e]	4.01E-14	2.07E-13	8.77E-13	5.48E-13	3.07E-13	1.13E-13	2.07E-13	1.76E-15	1.23E-15	4.18E-17	5.53E-17	5.67E-17	1.95E-17	2.92E-17	1.03E-15	7.67E-17	0	0	0	0	0	0	0	0	4.57E-13	1.98E-12	5.01E-24	3.47E-11	1.52E-11	1.13E-13	2.07E-13	1.44E-12
EX_lys-L[e]	2.97E-13	1.49E-12	3.20E-12	3.06E-12	2.97E-12	2.59E-12	1.61E-12	5.04E-15	2.42E-12	3.48E-12	5.92E-13	2.94E-12	3.99E-13	1.69E-13	1.21E-11	1.50E-13	0	0	0	0	0	0	0	0	1.04E-12	3.10E-12	7.91E-24	1.59E-11	2.31E-11	2.59E-12	1.61E-12	4.68E-12
EX_lyx-L[e]	2.27E-14	1.14E-13	3.18E-12	4.24E-13	1.61E-13	5.37E-14	1.33E-13	1.93E-15	-1.34E-15	-2.07E-16	-1.14E-16	-1.04E-16	-1.37E-17	-5.83E-17	-2.09E-15	7.21E-18	0	0	0	0	0	0	0	0	5.90E-13	2.65E-12	3.30E-23	2.72E-11	4.27E-11	5.37E-14	1.33E-13	3.39E-12
EX_mal-D[e]	3.48E-14	1.94E-13	6.36E-12	1.64E-12	2.38E-13	8.10E-14	1.76E-13	3.33E-15	-8.83E-16	1.73E-17	-6.64E-17	-4.55E-17	1.01E-17	-3.50E-17	-1.27E-15	2.18E-17	0	0	0	0	0	0	0	0	1.05E-12	4.14E-12	2.50E-23	4.84E-11	6.75E-11	8.10E-14	1.76E-13	8.64E-13
EX_mal-L[e]	9.73E-13	7.50E-12	8.35E-12	1.58E-11	1.40E-11	9.61E-12	7.64E-12	1.86E-14	7.07E-12	1.90E-11	3.71E-12	6.14E-11	2.65E-12	5.95E-13	9.52E-11	5.19E-13	0	0	0	0	0	0	0	0	2.99E-12	9.43E-12	2.49E-23	9.20E-11	7.01E-11	9.61E-12	7.64E-12	2.07E-11
EX_malt[e]	0	0	0	0	0	0	0	0	-2.35E-16	1.96E-17	-1.88E-17	-2.65E-17	-4.98E-17	-1.26E-17	-8.80E-16	-8.23E-17	0	0	0	0	0	0	0	0	0	0	0	0	0	0	0	0
EX_malthx[e]	0	0	0	0	0	0	0	0	-1.29E-15	-7.47E-17	-2.86E-17	-6.47E-17	-4.16E-17	-2.19E-17	-1.64E-15	-1.24E-16	0	0	0	0	0	0	0	0	0	0	0	0	0	0	0	0
EX_maltpt[e]	0	0	0	0	0	0	0	0	-1.23E-15	-9.63E-17	-2.38E-17	-5.85E-17	-5.80E-17	-2.06E-17	-1.52E-15	6.23E-17	0	0	0	0	0	0	0	0	0	0	0	0	0	0	0	0
EX_malttr[e]	0	0	0	0	0	0	0	0	-1.02E-15	-3.46E-17	-2.34E-17	-5.61E-17	-6.05E-17	-1.93E-17	-9.11E-16	-9.05E-17	0	0	0	0	0	0	0	0	0	0	0	0	0	0	0	0
EX_maltttr[e]	0	0	0	0	0	0	0	0	-1.34E-15	-3.30E-17	-2.76E-17	-6.18E-17	-5.34E-17	-2.14E-17	-1.41E-15	4.41E-17	0	0	0	0	0	0	0	0	0	0	0	0	0	0	0	0
EX_man[e]	4.71E-14	2.44E-13	3.38E-12	6.89E-13	3.57E-13	1.20E-13	2.33E-13	3.07E-15	2.72E-16	2.72E-17	2.99E-19	-1.07E-18	5.04E-17	4.35E-18	-1.05E-17	2.62E-17	0	0	0	0	0	0	0	0	7.35E-13	6.24E-12	6.39E-23	6.24E-11	9.96E-11	1.20E-13	2.33E-13	2.54E-12
EX_man6p[e]	4.50E-14	2.47E-13	3.10E-12	6.63E-13	3.51E-13	1.18E-13	2.18E-13	2.85E-15	2.73E-16	-1.08E-17	-5.26E-19	2.36E-17	2.44E-17	3.46E-18	1.86E-16	4.51E-17	0	0	0	0	0	0	0	0	5.99E-13	5.94E-12	2.04E-23	3.20E-11	6.30E-11	1.18E-13	2.18E-13	2.30E-12
EX_manglyc[e]	3.15E-14	1.75E-13	2.61E-12	1.41E-12	2.33E-13	8.00E-14	1.70E-13	2.12E-15	-9.36E-16	-1.01E-17	-6.23E-17	-3.72E-17	2.30E-17	-2.99E-17	-1.28E-15	2.59E-17	0	0	0	0	0	0	0	0	4.88E-13	3.41E-12	2.08E-23	2.62E-11	5.18E-11	8.00E-14	1.70E-13	1.76E-12
EX_melib[e]	3.99E-14	2.60E-13	3.06E-12	5.06E-13	3.02E-13	1.16E-13	2.15E-13	2.00E-15	-3.54E-16	-1.24E-17	-4.05E-18	-3.68E-17	4.04E-17	1.08E-17	-2.46E-17	6.42E-17	0	0	0	0	0	0	0	0	3.75E-13	6.49E-12	2.53E-23	2.78E-11	8.55E-11	1.16E-13	2.15E-13	1.54E-12
EX_meoh[e]	4.40E-04	9.67E-04	9.22E-04	0.001019895	0.00129405	8.19E-04	6.89E-04	0.001340622	2.65E-15	1.10E-15	3.85E-16	2.62E-16	1.87E-16	2.00E-16	4.40E-15	1.54E-16	0	0	0	0	0	0	0	0	2.05E-05	6.26E-05	6.17E-05	6.04E-05	6.26E-05	8.19E-04	6.89E-04	4.42E-05
EX_met-D[e]	0	0	0	0	0	0	0	0	4.51E-19	2.23E-16	2.23E-18	2.50E-17	2.85E-17	9.87E-19	-5.03E-16	6.35E-17	0	0	0	0	0	0	0	0	0	0	0	0	0	0	0	0
EX_met-L[e]	4.14E-14	1.93E-13	1.94E-12	5.22E-13	2.93E-13	1.10E-13	1.80E-13	2.08E-15	9.54E-17	7.17E-17	6.29E-18	2.82E-17	7.21E-17	-1.99E-19	-1.50E-16	1.62E-17	0	0	0	0	0	0	0	0	4.77E-13	1.81E-12	4.81E-24	9.80E-12	1.41E-11	1.10E-13	1.80E-13	1.84E-12
EX_metsox-R-L[e]	4.13E-14	1.94E-13	2.27E-12	5.24E-13	2.96E-13	1.12E-13	2.42E-13	2.17E-15	7.75E-17	8.77E-17	2.31E-18	4.89E-18	3.08E-17	1.94E-18	-2.22E-16	6.48E-17	0	0	0	0	0	0	0	0	4.72E-13	1.82E-12	4.95E-24	1.01E-11	1.43E-11	1.12E-13	2.42E-13	1.80E-12
EX_metsox-S-L[e]	4.14E-14	1.86E-13	2.18E-12	5.24E-13	2.96E-13	1.11E-13	2.44E-13	2.17E-15	7.72E-17	1.06E-16	-7.78E-19	4.46E-18	3.42E-17	-7.49E-19	-2.31E-16	5.81E-17	0	0	0	0	0	0	0	0	4.72E-13	1.82E-12	4.95E-24	1.01E-11	1.43E-11	1.11E-13	2.44E-13	1.80E-12
EX_mg2[e]	-1.908857836	-4.19407711	-4.001058989	-4.423796313	-5.612942272	-3.5536724	-2.986822995	-5.814947211	-3.21E-15	-3.06E-14	-2.27E-15	-2.28E-14	-2.60E-15	-7.30E-16	-4.50E-14	-7.22E-16	0	0	0	0	0	0	0	0	-0.089131605	-0.271590008	-0.267609586	-0.261815477	-0.271590008	-3.5536724	-2.986822995	-0.191688085
EX_mincyc[e]	5.33E-14	2.55E-13	9.56E-12	7.09E-13	3.58E-13	1.21E-13	2.57E-13	5.65E-15	-1.57E-18	1.01E-16	-6.82E-18	5.49E-18	3.82E-17	7.49E-19	-1.27E-16	7.64E-17	0	0	0	0	0	0	0	0	1.69E-12	5.53E-12	7.36E-23	6.21E-11	9.92E-11	1.21E-13	2.57E-13	5.33E-12
EX_minohp[e]	0	0	0	0	0	0	0	0	-6.08E-16	-8.41E-17	-2.41E-17	-2.87E-17	-4.06E-17	-1.24E-17	-3.78E-16	-7.25E-17	0	0	0	0	0	0	0	0	0	0	0	0	0	0	0	0
EX_mmet[e]	2.86E-14	1.45E-13	1.84E-12	5.75E-13	2.06E-13	7.54E-14	1.46E-13	1.65E-15	-1.07E-15	4.57E-17	-7.50E-17	-5.72E-17	1.47E-17	-3.53E-17	-1.13E-15	3.13E-17	0	0	0	0	0	0	0	0	3.57E-13	1.55E-12	4.20E-24	8.61E-12	1.24E-11	7.54E-14	1.46E-13	1.35E-12
EX_mn2[e]	-0.152048503	-0.334075767	-0.318701068	-0.352373862	-0.447094307	-0.283064856	-0.237912932	-0.463184844	-2.55E-16	-2.44E-15	-1.83E-16	-1.82E-15	-2.06E-16	-6.05E-17	-3.59E-15	-5.78E-17	0	0	0	0	0	0	0	0	-0.007099705	-0.021633279	-0.021316222	-0.020854697	-0.021633279	-0.283064856	-0.237912932	-0.015268757
EX_mnl[e]	4.68E-14	2.60E-13	3.96E-12	6.94E-13	3.60E-13	1.20E-13	2.45E-13	3.02E-15	3.40E-16	1.07E-16	-1.65E-18	1.49E-17	2.92E-17	1.25E-18	-1.45E-16	6.25E-17	0	0	0	0	0	0	0	0	7.22E-13	6.92E-12	7.36E-23	6.27E-11	8.53E-11	1.20E-13	2.45E-13	2.57E-12
EX_mobd[e]	-0.028385321	-0.062367256	-0.059497016	-0.065783254	-0.083466231	-0.052844235	-0.044415005	-0.086470108	-5.15E-17	-5.21E-16	-4.03E-17	-3.97E-16	-1.03E-16	-3.68E-17	-7.53E-16	-8.90E-17	0	0	0	0	0	0	0	0	-0.001325415	-0.00403863	-0.003979439	-0.003893279	-0.004038629	-0.052844235	-0.044415005	-0.002850463
EX_mso3[e]	2.44E-14	1.02E-13	3.77E-12	5.05E-13	1.62E-13	5.59E-14	1.55E-13	2.32E-15	-1.53E-15	-2.61E-16	-1.03E-16	-9.68E-17	3.59E-18	-5.73E-17	-9.72E-16	1.35E-17	0	0	0	0	0	0	0	0	6.08E-13	2.95E-12	1.99E-23	2.67E-11	4.66E-11	5.59E-14	1.55E-13	2.98E-12
EX_n2o[e]	2.71E-14	1.41E-13	4.76E-12	3.10E-13	1.68E-13	6.35E-14	9.99E-13	5.15E-15	-1.35E-15	-7.64E-17	-1.30E-17	-8.89E-17	1.93E-17	-4.96E-17	-1.58E-15	6.65E-18	0	0	0	0	0	0	0	0	1.02E-12	2.18E-12	1.78E-23	1.68E-11	5.60E-11	6.35E-14	9.99E-13	3.22E-12
EX_na1[e]	-4.61E-12	-2.60E-11	1.20E-11	9.36E-12	-2.34E-11	1.25E-11	2.37E-11	1.27E-11	8.31E-19	5.71E-18	3.22E-19	-1.03E-18	5.56E-18	7.19E-18	1.03E-17	4.06E-18	0	0	0	0	0	0	0	0	1.71E-12	6.37E-12	0	6.23E-11	9.92E-11	1.25E-11	2.37E-11	5.46E-12
EX_nac[e]	4.34E-14	2.11E-13	3.04E-12	5.89E-13	3.18E-13	1.11E-13	2.08E-13	3.13E-15	1.67E-15	-1.51E-16	7.00E-17	3.45E-17	6.29E-17	3.74E-17	1.25E-15	6.11E-17	0	0	0	0	0	0	0	0	7.73E-13	2.24E-12	6.17E-24	1.05E-11	1.75E-11	1.11E-13	2.08E-13	3.01E-12
EX_nh4[e]	-2376.626804	-5221.843078	-4981.525528	-5507.855376	-6988.403642	-4424.506069	-3718.74922	-7239.910247	-2.57E-10	-5.54E-10	-6.68E-11	-5.77E-10	-6.55E-11	-2.04E-11	-1.59E-09	-2.31E-11	-0.053990182	-54.72940855	-19.24157751	-34.0212875	-39.94758539	-32.0916616	-3.813953576	-11.40156464	-110.9734612	-338.1436165	-333.1877858	-325.9738198	-338.1436164	-4424.506069	-3718.74922	-238.6615876
EX_ni2[e]	-0.071073323	-0.156159874	-0.148973147	-0.164713108	-0.20898909	-0.13231541	-0.111209663	-0.216510426	-1.19E-16	-1.14E-15	-8.29E-17	-8.43E-16	-1.08E-16	-2.46E-17	-1.67E-15	-3.05E-17	0	0	0	0	0	0	0	0	-0.003318675	-0.010112227	-0.009964023	-0.009748288	-0.010112227	-0.13231541	-0.111209663	-0.007137205
EX_nmn[e]	3.80E-14	1.84E-13	1.64E-12	5.01E-13	2.91E-13	1.10E-13	1.55E-13	1.90E-15	3.11E-15	7.66E-17	9.28E-17	3.71E-17	3.34E-17	5.98E-17	2.26E-15	6.58E-17	0	0	0	0	0	0	0	0	3.43E-13	1.36E-12	3.58E-24	6.39E-12	1.04E-11	1.10E-13	1.55E-13	1.38E-12
EX_no[e]	3.44E-14	1.06E-13	4.69E-12	2.66E-13	1.92E-13	8.43E-14	1.28E-13	3.32E-15	-1.03E-15	-4.23E-16	-1.11E-17	-7.24E-17	2.10E-17	-4.00E-17	-1.27E-15	1.51E-17	0	0	0	0	0	0	0	0	1.11E-12	3.65E-12	2.39E-23	2.58E-11	7.17E-11	8.43E-14	1.28E-13	2.84E-12
EX_no2[e]	8.73E-14	3.02E-13	2.60E-11	1.96E-12	4.52E-13	3.06E-13	2.05E-13	8.49E-15	1.08E-15	7.03E-16	2.40E-16	6.69E-17	1.93E-16	5.63E-17	1.90E-15	1.21E-16	0	0	0	0	0	0	0	0	2.55E-12	7.13E-12	2.64E-23	3.15E-11	8.06E-11	3.06E-13	2.05E-13	5.31E-12
EX_no3[e]	2.89E-14	1.02E-13	8.12E-12	1.38E-12	1.97E-13	6.16E-14	1.59E-13	2.94E-15	-1.17E-15	-1.84E-16	-5.59E-17	-9.33E-17	-1.36E-16	-4.84E-17	-1.60E-15	1.70E-17	0	0	0	0	0	0	0	0	1.01E-12	3.41E-12	2.00E-23	2.20E-11	5.87E-11	6.16E-14	1.59E-13	1.53E-12
EX_novbcn[e]	5.29E-14	2.38E-13	1.23E-11	7.06E-13	3.56E-13	1.19E-13	2.92E-13	5.39E-15	-9.69E-22	1.25E-16	6.07E-18	3.88E-18	9.53E-17	9.26E-19	-1.26E-16	6.75E-17	0	0	0	0	0	0	0	0	1.69E-12	5.53E-12	7.36E-23	6.21E-11	9.92E-11	1.19E-13	2.92E-13	5.33E-12
EX_o16a4colipa[e]	0	0	0	0	0	0	0	0	6.68E-20	9.97E-17	-3.66E-18	1.37E-17	5.48E-17	2.82E-17	-3.77E-16	6.65E-17	0	0	0	0	0	0	0	0	0	0	0	0	0	0	0	0
EX_o2[e]	-8768.96002	-8142.930976	-11177.88029	-7560.291305	-10823.52359	-6743.318324	-8269.278546	-19002.76333	-0.004859457	-0.003781107	-0.004323873	-0.003490646	-0.003484557	-0.005079747	-0.005453016	-0.005194382	-93.14709606	-129.3815287	-81.81490396	-121.8808741	-143.4165203	-125.6295543	-81.73124676	-118.942046	-345.7025912	-524.6737229	-518.9273103	-382.1406529	-524.6737218	-6743.318324	-8269.278546	-705.8689952
EX_o2s[e]	0	0	0	0	0	0	0	0	4.45E-19	2.17E-16	1.58E-18	2.57E-17	2.88E-17	2.07E-18	-5.03E-16	6.18E-17	0	0	0	0	0	0	0	0	0	0	0	0	0	0	0	0
EX_ocdca[e]	0	0	0	0	0	0	0	0	1.91E-16	7.03E-17	3.89E-18	-8.95E-18	-3.98E-17	9.83E-19	3.49E-17	-6.68E-17	0	0	0	0	0	0	0	0	0	0	0	0	0	0	0	0
EX_ocdcea[e]	0	0	0	0	0	0	0	0	3.16E-16	1.35E-16	7.60E-19	-5.26E-18	-3.96E-17	1.21E-18	9.74E-17	-6.60E-17	0	0	0	0	0	0	0	0	0	0	0	0	0	0	0	0
EX_octa[e]	4.75E-14	2.41E-13	2.66E-12	6.45E-13	3.45E-13	1.18E-13	2.83E-13	3.16E-15	2.14E-16	-6.45E-16	3.80E-18	3.44E-17	1.63E-17	6.41E-19	-1.10E-16	6.77E-17	0	0	0	0	0	0	0	0	9.44E-13	4.31E-12	1.27E-23	2.02E-11	3.72E-11	1.18E-13	2.83E-13	3.16E-12
EX_orn[e]	3.18E-13	1.62E-12	3.80E-12	3.30E-12	3.17E-12	2.79E-12	1.79E-12	6.62E-15	1.29E-12	2.39E-12	3.36E-13	2.29E-12	2.87E-13	1.02E-13	7.46E-12	1.07E-13	0	0	0	0	0	0	0	0	1.10E-12	3.25E-12	8.40E-24	1.76E-11	2.42E-11	2.79E-12	1.79E-12	4.65E-12
EX_orot[e]	4.98E-14	2.25E-13	5.93E-12	6.14E-13	3.25E-13	1.16E-13	2.56E-13	4.62E-15	-1.21E-16	6.51E-17	-7.95E-18	6.34E-18	9.54E-19	5.68E-18	1.55E-18	4.74E-17	0	0	0	0	0	0	0	0	1.05E-12	2.26E-12	6.16E-24	1.26E-11	1.78E-11	1.16E-13	2.56E-13	3.60E-12
EX_pacald[e]	2.22E-14	1.75E-13	1.85E-12	3.11E-13	1.55E-13	5.35E-14	1.07E-13	2.11E-15	-1.76E-15	4.71E-18	-1.09E-16	-9.82E-17	8.90E-18	-6.04E-17	-1.96E-15	4.96E-18	0	0	0	0	0	0	0	0	5.67E-13	2.12E-12	6.76E-24	1.18E-11	2.05E-11	5.35E-14	1.07E-13	1.64E-12
EX_peamn[e]	1.59E-14	1.20E-13	1.53E-12	2.39E-13	1.09E-13	3.75E-14	8.39E-14	1.55E-15	-2.14E-15	-1.32E-16	-1.50E-16	-1.41E-16	-2.32E-17	-7.91E-17	-2.50E-15	-1.79E-17	0	0	0	0	0	0	0	0	4.80E-13	1.61E-12	5.42E-24	1.02E-11	1.64E-11	3.75E-14	8.39E-14	1.11E-12
EX_phe-L[e]	1.49E-13	1.07E-12	2.24E-12	2.06E-12	2.09E-12	1.63E-12	8.88E-13	3.19E-15	1.95E-12	2.68E-12	4.08E-13	2.28E-12	3.23E-13	1.44E-13	9.01E-12	1.47E-13	0	0	0	0	0	1.782442334	0	0	4.74E-13	1.83E-12	4.67E-24	8.48E-12	1.35E-11	1.63E-12	8.88E-13	2.06E-12
EX_pheme[e]	1.37E-13	6.38E-13	1.69E-12	1.28E-12	1.26E-12	1.07E-12	7.61E-13	3.50E-15	1.80E-12	3.04E-12	3.93E-13	3.11E-12	3.73E-13	1.36E-13	9.12E-12	1.50E-13	0	0	0	0	0	0	0	0	5.00E-13	1.09E-12	2.84E-24	1.58E-11	8.18E-12	1.07E-12	7.61E-13	2.21E-12
EX_pi[e]	-212.2586102	-466.3673541	-444.9043843	-491.9113615	-624.1404169	-395.1564912	-332.1247322	-646.6026908	-2.36E-11	-1.12E-10	-9.15E-12	-7.68E-11	-1.11E-11	-2.62E-12	-2.00E-10	-1.90E-12	0	-2.188478099	0	0	-0.081877509	0	0	0	-9.911136492	-30.19990094	-29.75729139	-29.1130058	-30.19990094	-395.1564912	-332.1247322	-21.31507428
EX_pnto-R[e]	4.19E-14	2.14E-13	2.04E-12	5.70E-13	3.14E-13	1.13E-13	2.03E-13	2.59E-15	1.98E-15	-1.25E-17	8.54E-17	8.06E-17	8.01E-17	1.75E-17	1.93E-15	7.49E-17	0	0	0	0	0	0	0	0	7.93E-13	2.56E-12	6.90E-24	1.45E-11	2.04E-11	1.13E-13	2.03E-13	2.55E-12
EX_ppa[e]	5.16E-14	2.37E-13	7.00E-12	7.00E-13	3.54E-13	1.19E-13	2.62E-13	5.64E-15	1.68E-16	2.31E-17	1.41E-18	3.92E-17	-3.74E-18	-2.00E-18	-3.53E-18	7.01E-17	0	0	0	0	0	0	0	0	1.47E-12	6.28E-12	4.82E-23	5.85E-11	8.42E-11	1.19E-13	2.62E-13	5.15E-12
EX_ppal[e]	4.25E-14	3.35E-13	4.84E-12	4.35E-13	2.86E-13	1.16E-13	2.41E-13	5.40E-15	2.35E-16	7.37E-17	6.22E-18	1.21E-17	3.97E-17	-1.12E-18	6.35E-17	3.25E-17	0	0	0	0	0	0	0	0	1.45E-12	6.25E-12	5.24E-23	5.18E-11	8.51E-11	1.16E-13	2.41E-13	5.59E-12
EX_pppn[e]	1.74E-14	8.92E-14	1.71E-12	2.23E-13	1.23E-13	4.31E-14	8.19E-14	1.51E-15	-1.80E-15	2.53E-15	-1.22E-16	-8.70E-17	5.00E-17	-7.76E-17	-2.39E-15	-5.98E-17	0	0	0	0	0	0	0	0	4.56E-13	1.88E-12	7.04E-24	1.27E-11	2.08E-11	4.31E-14	8.19E-14	3.13E-12
EX_ppt[e]	3.22E-14	1.38E-13	4.98E-12	2.90E-13	2.12E-13	7.26E-14	1.26E-13	3.16E-15	-1.09E-15	-2.03E-16	-7.94E-17	-6.16E-17	1.03E-17	-4.33E-17	-1.46E-15	2.84E-17	0	0	0	0	0	0	0	0	9.85E-13	3.71E-12	2.26E-23	5.70E-11	6.90E-11	7.26E-14	1.26E-13	1.52E-12
EX_pro-L[e]	3.91E-13	2.02E-12	4.20E-12	4.12E-12	4.00E-12	3.41E-12	2.18E-12	8.46E-15	1.63E-12	3.55E-12	3.87E-13	3.05E-12	3.76E-13	1.23E-13	8.85E-12	1.03E-13	0	0	0	0.498579885	0	0	0	0	1.34E-12	3.78E-12	9.69E-24	1.95E-11	2.81E-11	3.41E-12	2.18E-12	6.23E-12
EX_progly[e]	3.21E-14	1.56E-13	2.34E-12	3.53E-13	2.21E-13	7.80E-14	1.33E-13	2.47E-15	-5.68E-16	-1.08E-17	-5.87E-17	-4.73E-17	8.80E-18	-2.67E-17	-1.30E-15	3.42E-17	0	0	0	0	0	0	0	0	6.07E-13	2.16E-12	6.24E-24	1.17E-11	1.80E-11	7.80E-14	1.33E-13	2.34E-12
EX_psclys[e]	3.05E-14	1.46E-13	1.57E-12	3.84E-13	2.31E-13	8.08E-14	1.23E-13	1.69E-15	-8.44E-16	3.67E-16	-4.91E-17	-5.00E-17	2.13E-17	-2.62E-17	-1.23E-15	3.95E-17	0	0	0	0	0	0	0	0	3.78E-13	2.19E-12	6.12E-24	1.08E-11	1.80E-11	8.08E-14	1.23E-13	1.47E-12
EX_pser-L[e]	5.01E-14	2.50E-13	6.72E-12	6.65E-13	3.46E-13	1.19E-13	2.88E-13	4.70E-15	1.68E-16	-7.51E-17	4.94E-18	1.71E-17	-2.74E-17	4.13E-18	-1.45E-16	6.10E-17	0	0	0	0	0	0	0	0	1.11E-12	4.54E-12	1.35E-23	3.85E-11	4.00E-11	1.19E-13	2.88E-13	3.58E-12
EX_ptrc[e]	3.72E-13	2.06E-12	4.07E-12	3.48E-12	3.74E-12	3.14E-12	1.78E-12	6.70E-15	1.34E-12	2.50E-12	3.71E-13	2.23E-12	3.06E-13	1.25E-13	7.16E-12	1.05E-13	0	0	0	0	0	0	0	0	1.27E-12	3.75E-12	1.29E-23	1.98E-11	3.10E-11	3.14E-12	1.78E-12	5.87E-12
EX_pydam[e]	4.35E-14	2.26E-13	2.51E-12	5.63E-13	3.05E-13	1.15E-13	2.43E-13	2.62E-15	1.42E-15	1.69E-17	8.77E-17	6.15E-17	6.15E-17	5.67E-17	1.55E-15	7.76E-17	0	0	0	0	0	0	0	0	4.82E-13	2.06E-12	5.71E-24	8.72E-12	1.64E-11	1.15E-13	2.43E-13	1.90E-12
EX_pydx[e]	4.37E-14	2.09E-13	2.53E-12	5.65E-13	3.12E-13	1.14E-13	2.52E-13	2.76E-15	1.42E-15	-4.48E-17	9.14E-17	5.31E-17	5.99E-17	5.26E-17	1.65E-15	7.19E-17	0	0	0	0	0	0	0	0	4.93E-13	2.18E-12	6.04E-24	9.41E-12	1.73E-11	1.14E-13	2.52E-13	1.91E-12
EX_pydxn[e]	3.71E-14	2.22E-13	2.23E-12	5.73E-13	3.21E-13	1.16E-13	2.00E-13	2.44E-15	-4.26E-16	2.28E-16	5.21E-17	7.05E-17	6.30E-17	3.35E-17	6.60E-16	5.86E-17	0	0	0	0	0	0	0	0	4.91E-13	3.00E-12	6.58E-24	3.74E-11	1.87E-11	1.16E-13	2.00E-13	1.91E-12
EX_pyr[e]	1.62E-12	2.05E-11	1.21E-11	3.29E-11	3.58E-11	1.43E-11	-13580.84529	2.80E-14	8.12E-12	1.34E-11	1.58E-12	1.87E-11	9.47E-13	4.70E-13	-0.003331339	3.57E-13	0	153.6198353	0	0	0	0	-244.3769963	0	7.50E-12	1.57E-11	3.94E-23	9.37E-11	1.16E-10	1.43E-11	-13580.84529	1.93E-11
EX_quin[e]	2.46E-13	4.05E-12	3.56E-12	6.27E-12	9.45E-12	5.20E-12	1.66E-12	4.92E-15	1.89E-12	8.33E-12	9.24E-13	6.48E-12	9.88E-13	3.48E-13	1.19E-11	1.61E-13	0	0	0	0	0	0	0	0	7.21E-13	7.20E-12	1.81E-23	3.40E-11	5.35E-11	5.20E-12	1.66E-12	3.11E-12
EX_r5p[e]	3.17E-14	1.73E-13	4.38E-12	1.10E-12	2.25E-13	7.79E-14	1.93E-13	2.72E-15	-1.39E-15	-1.16E-16	-7.20E-17	-6.77E-17	-7.19E-17	-4.13E-17	-1.48E-15	1.42E-18	0	0	0	0	0	0	0	0	6.67E-13	4.45E-12	2.50E-23	3.16E-11	6.99E-11	7.79E-14	1.93E-13	2.41E-12
EX_rfamp[e]	5.29E-14	2.38E-13	1.23E-11	7.06E-13	3.56E-13	1.19E-13	2.92E-13	5.39E-15	6.22E-21	4.13E-16	2.02E-18	1.43E-18	3.72E-17	-3.30E-20	-1.26E-16	6.74E-17	0	0	0	0	0	0	0	0	1.69E-12	5.53E-12	7.36E-23	6.21E-11	9.92E-11	1.19E-13	2.92E-13	5.33E-12
EX_rib-D[e]	5.66E-14	3.12E-13	4.84E-12	1.49E-12	4.24E-13	1.37E-13	3.15E-13	3.93E-15	-9.73E-16	2.51E-16	3.97E-17	8.61E-17	5.14E-17	2.32E-17	6.07E-16	9.00E-17	0	0	0	0	0	0	0	0	9.08E-13	8.35E-12	1.22E-22	1.41E-11	1.46E-10	1.37E-13	3.15E-13	3.59E-12
EX_rmn[e]	3.28E-14	1.61E-13	2.65E-12	3.71E-13	2.34E-13	7.91E-14	1.32E-13	2.33E-15	-5.33E-16	-7.68E-17	-6.05E-17	-4.26E-17	8.56E-18	-3.39E-17	-1.29E-15	2.81E-17	0	0	0	0	0	0	0	0	6.34E-13	4.11E-12	2.79E-23	3.60E-11	6.12E-11	7.91E-14	1.32E-13	2.17E-12
EX_sbt-D[e]	4.68E-14	2.60E-13	3.99E-12	6.99E-13	3.59E-13	1.20E-13	2.43E-13	3.03E-15	3.38E-16	1.70E-16	8.60E-19	1.78E-17	3.52E-17	4.61E-19	-1.53E-16	6.22E-17	0	0	0	0	0	0	0	0	7.22E-13	6.92E-12	7.36E-23	6.27E-11	8.53E-11	1.20E-13	2.43E-13	2.57E-12
EX_sel[e]	0	0	0	0	0	0	0	0	-5.32E-16	-9.98E-17	-4.11E-17	-4.80E-17	-5.63E-17	-2.28E-17	-7.72E-16	-8.60E-17	0	0	0	0	0	0	0	0	0	0	0	0	0	0	0	0
EX_ser-D[e]	5.07E-14	2.46E-13	4.89E-12	6.79E-13	3.49E-13	1.20E-13	2.41E-13	4.51E-15	2.57E-16	-3.22E-16	2.76E-18	1.96E-17	4.80E-17	3.78E-18	-1.69E-16	6.65E-17	0	0	0	0	0	0	0	0	1.15E-12	5.72E-12	1.95E-23	4.64E-11	5.89E-11	1.20E-13	2.41E-13	3.58E-12
EX_ser-L[e]	7.17E-13	5.60E-12	9.21E-12	1.23E-11	1.11E-11	9.36E-12	4.14E-12	1.70E-14	5.07E-12	1.40E-11	1.93E-12	2.23E-11	2.23E-12	4.46E-13	3.97E-11	5.69E-13	0	0	0	0	0	0	0	0	2.06E-12	9.60E-12	2.43E-23	6.37E-11	7.12E-11	9.36E-12	4.14E-12	9.31E-12
EX_skm[e]	4.40E-14	2.37E-13	2.82E-12	6.28E-13	3.36E-13	1.17E-13	2.30E-13	2.85E-15	-3.62E-17	1.91E-17	1.24E-17	1.41E-17	5.10E-17	6.39E-18	-1.21E-16	5.17E-17	0	0	0	0	0	0	0	0	5.76E-13	3.60E-12	1.02E-23	1.91E-11	2.98E-11	1.17E-13	2.30E-13	2.26E-12
EX_slnt[e]	0	0	0	0	0	0	0	0	5.33E-16	8.88E-17	4.02E-17	4.22E-17	5.54E-17	2.04E-17	7.41E-16	-1.99E-17	0	0	0	0	0	0	0	0	0	0	0	0	0	0	0	0
EX_so2[e]	0	0	0	0	0	0	0	0	1.27E-18	5.97E-16	8.96E-19	4.35E-17	6.91E-17	-1.94E-18	-3.78E-16	9.95E-17	0	0	0	0	0	0	0	0	0	0	0	0	0	0	0	0
EX_so3[e]	6.38E-14	3.12E-13	1.25E-11	1.14E-12	4.28E-13	1.44E-13	3.42E-13	6.64E-15	5.65E-16	2.51E-16	8.26E-17	8.43E-17	5.10E-17	3.19E-17	5.82E-16	8.78E-17	0	0	0	0	0	0	0	0	2.12E-12	7.40E-12	6.98E-23	7.66E-11	1.30E-10	1.44E-13	3.42E-13	4.27E-12
EX_so4[e]	-55.49660344	-121.9352378	-116.3235836	-128.6139099	-163.1861868	-103.3166243	-86.83649884	-169.0591165	-2.37E-11	-4.99E-11	-9.43E-12	-3.75E-11	-5.99E-12	-2.85E-12	-1.36E-10	-1.72E-12	0	0	0	0	0	0	0	0	-2.59134087	-7.895990297	-7.780266714	-7.61181342	-7.895990296	-103.3166243	-86.83649884	-5.572985821
EX_spmd[e]	5.80E-13	2.73E-12	7.39E-12	1.04E-11	2.72E-11	3.13E-12	2.46E-12	9.18E-15	5.46E-12	1.46E-11	1.87E-12	1.05E-11	1.52E-12	5.20E-13	3.52E-11	4.49E-13	0	0	0	0	0	0	0	0	1.55E-12	6.41E-12	1.99E-23	3.38E-11	5.02E-11	3.13E-12	2.46E-12	6.28E-12
EX_succ[e]	9.06E-13	6.75E-12	7.70E-12	1.36E-11	1.23E-11	9.31E-12	7.26E-12	-16329.73228	9.24E-12	6.11E-11	1.60E-11	9.69E-11	3.85E-12	1.04E-12	3.29E-10	-0.002326289	0	0	0	0	13.78641715	7.858655473	0	-46.69651312	2.98E-12	8.58E-12	2.22E-23	7.24E-11	6.36E-11	9.31E-12	7.26E-12	-976.9566836
EX_sucr[e]	2.91E-14	1.88E-13	2.00E-12	8.61E-13	2.34E-13	7.90E-14	1.57E-13	1.71E-15	-8.04E-16	1.23E-17	-6.23E-17	-5.77E-17	1.87E-17	-2.92E-17	-1.31E-15	3.68E-17	0	0	0	0	0	0	0	0	3.49E-13	4.23E-12	2.06E-23	2.42E-11	6.65E-11	7.90E-14	1.57E-13	1.16E-12
EX_sulfac[e]	3.40E-14	1.74E-13	7.00E-12	7.95E-13	2.24E-13	7.93E-14	1.60E-13	3.04E-15	-1.01E-15	-2.50E-17	-6.47E-17	-5.05E-17	2.57E-17	-3.34E-17	-1.21E-15	2.58E-17	0	0	0	0	0	0	0	0	7.58E-13	3.79E-12	1.61E-23	3.41E-11	4.56E-11	7.93E-14	1.60E-13	2.48E-12
EX_tartr-D[e]	3.48E-14	1.83E-13	5.44E-12	1.62E-12	2.36E-13	8.03E-14	1.74E-13	3.58E-15	-8.13E-16	1.02E-16	-6.43E-17	-5.20E-17	3.27E-17	-3.49E-17	-1.28E-15	2.94E-17	0	0	0	0	0	0	0	0	9.76E-13	4.20E-12	2.27E-23	4.05E-11	6.33E-11	8.03E-14	1.74E-13	3.26E-12
EX_tartr-L[e]	4.82E-14	1.93E-13	3.74E-12	4.41E-13	3.16E-13	1.20E-13	2.44E-13	5.15E-15	1.84E-16	3.54E-16	5.66E-18	2.89E-17	4.22E-17	9.57E-19	-9.97E-18	5.09E-17	0	0	0	0	0	0	0	0	1.40E-12	6.23E-12	2.41E-23	6.07E-11	7.40E-11	1.20E-13	2.44E-13	3.64E-12
EX_taur[e]	2.63E-14	1.17E-13	5.34E-12	5.12E-13	1.73E-13	6.06E-14	1.56E-13	2.69E-15	-1.53E-15	-7.79E-17	-1.03E-16	-1.12E-16	1.56E-17	-5.51E-17	-2.34E-15	1.52E-17	0	0	0	0	0	0	0	0	8.32E-13	2.81E-12	3.36E-23	3.02E-11	5.17E-11	6.06E-14	1.56E-13	2.23E-12
EX_tcynt[e]	6.38E-14	3.12E-13	1.25E-11	1.14E-12	4.28E-13	1.44E-13	3.46E-13	6.70E-15	5.62E-16	3.48E-16	7.72E-17	7.20E-17	7.17E-17	3.17E-17	1.43E-16	8.23E-17	0	0	0	0	0	0	0	0	2.12E-12	7.40E-12	6.62E-23	7.66E-11	1.30E-10	1.44E-13	3.46E-13	4.27E-12
EX_thm[e]	1.86E-14	1.04E-13	6.42E-13	3.33E-13	1.60E-13	3.99E-14	1.03E-13	7.27E-16	1.24E-15	-1.33E-16	8.79E-17	-4.48E-17	5.61E-17	5.95E-17	1.68E-15	8.62E-17	0	0	0	0	0	0	0	0	1.22E-13	5.05E-13	1.30E-24	2.80E-12	3.87E-12	3.99E-14	1.03E-13	4.99E-13
EX_thr-L[e]	4.69E-13	2.29E-12	5.07E-12	4.92E-12	4.57E-12	4.23E-12	2.34E-12	7.80E-15	2.32E-12	3.84E-12	6.69E-13	4.63E-12	5.35E-13	2.06E-13	1.38E-11	1.78E-13	0	0	0	0	0	0	0	0	1.44E-12	5.01E-12	1.27E-23	3.30E-11	3.72E-11	4.23E-12	2.34E-12	6.27E-12
EX_thrp[e]	4.88E-14	2.39E-13	5.03E-12	6.22E-13	3.28E-13	1.18E-13	2.42E-13	3.64E-15	2.39E-16	6.69E-17	1.52E-17	7.71E-18	5.25E-19	5.98E-18	-5.18E-17	8.18E-17	0	0	0	0	0	0	0	0	9.04E-13	3.25E-12	9.11E-24	2.50E-11	2.66E-11	1.18E-13	2.42E-13	3.49E-12
EX_thym[e]	9.84E-14	4.04E-13	8.26E-12	1.10E-12	5.90E-13	2.28E-13	6.31E-13	7.20E-15	4.49E-12	1.11E-11	1.08E-12	9.19E-12	9.99E-13	2.15E-13	3.56E-11	5.63E-13	0	0	1.191861092	2.039103421	0	1.489491466	0	0	2.10E-12	4.36E-12	1.15E-23	2.22E-11	3.29E-11	2.28E-13	6.31E-13	8.61E-12
EX_thymd[e]	4.19E-14	1.89E-13	2.18E-12	4.23E-13	2.77E-13	1.10E-13	2.94E-13	2.21E-15	9.87E-13	2.63E-12	2.59E-13	2.18E-12	2.76E-13	7.89E-14	6.71E-12	9.94E-14	0	0	0	0	0	0	0	0	4.73E-13	1.68E-12	4.33E-24	8.16E-12	1.25E-11	1.10E-13	2.94E-13	1.96E-12
EX_tma[e]	7.24E-14	3.20E-13	1.28E-11	9.05E-13	4.92E-13	1.64E-13	3.36E-13	7.71E-15	9.09E-16	2.79E-16	7.78E-17	1.45E-16	8.94E-17	4.07E-17	8.57E-17	1.14E-16	0	0	0	0	0	0	0	0	2.04E-12	7.84E-12	9.63E-23	8.67E-11	1.33E-10	1.64E-13	3.36E-13	3.06E-12
EX_tmao[e]	3.35E-14	1.41E-13	5.67E-12	4.41E-13	2.25E-13	7.64E-14	1.42E-13	3.51E-15	-9.04E-16	-1.89E-16	-7.26E-17	-9.07E-17	-2.37E-17	-4.01E-17	-1.60E-15	2.53E-17	0	0	0	0	0	0	0	0	1.02E-12	3.93E-12	3.55E-23	3.75E-11	6.55E-11	7.64E-14	1.42E-13	2.19E-12
EX_tre[e]	2.21E-14	1.14E-13	1.61E-12	5.45E-13	3.50E-13	5.68E-14	1.00E-13	1.36E-15	-1.50E-15	-9.23E-16	-1.09E-16	-2.28E-16	3.01E-17	-5.74E-17	-2.07E-15	1.12E-17	0	0	0	0	0	0	0	0	3.32E-13	2.96E-12	1.77E-23	2.59E-11	7.26E-11	5.68E-14	1.00E-13	1.17E-12
EX_trp-L[e]	1.11E-13	7.43E-13	1.82E-12	1.44E-12	1.44E-12	1.14E-12	6.63E-13	2.42E-15	1.65E-12	2.84E-12	3.65E-13	2.59E-12	3.36E-13	1.16E-13	9.58E-12	1.37E-13	0	0	0	0	0	0	0	0	3.50E-13	1.23E-12	3.15E-24	5.99E-12	9.20E-12	1.14E-12	6.63E-13	1.42E-12
EX_tsul[e]	4.27E-14	1.88E-13	7.50E-12	4.45E-13	2.86E-13	9.63E-14	2.14E-13	4.11E-15	-5.64E-16	-5.63E-17	4.27E-17	-3.96E-17	2.11E-17	-2.59E-17	-7.74E-16	3.30E-17	0	0	0	0	0	0	0	0	1.34E-12	4.87E-12	6.03E-23	4.75E-11	6.71E-11	9.63E-14	2.14E-13	2.85E-12
EX_ttdca[e]	0	0	0	0	0	0	0	0	2.80E-16	1.16E-16	3.89E-18	-7.95E-18	-3.67E-17	-8.28E-20	9.32E-18	-6.65E-17	0	0	0	0	0	0	0	0	0	0	0	0	0	0	0	0
EX_ttdcea[e]	0	0	0	0	0	0	0	0	2.77E-16	4.06E-17	3.19E-18	-6.29E-18	-3.96E-17	1.17E-18	5.54E-17	-6.67E-17	0	0	0	0	0	0	0	0	0	0	0	0	0	0	0	0
EX_ttrcyc[e]	5.33E-14	2.55E-13	9.56E-12	7.09E-13	3.58E-13	1.21E-13	2.57E-13	5.65E-15	-1.67E-18	1.06E-16	-5.63E-18	6.77E-18	3.83E-17	-4.23E-18	-1.29E-16	7.67E-17	0	0	0	0	0	0	0	0	1.69E-12	5.53E-12	7.36E-23	6.21E-11	9.92E-11	1.21E-13	2.57E-13	5.33E-12
EX_tungs[e]	0	0	0	0	0	0	0	0	6.85E-19	7.85E-19	7.20E-19	-2.57E-19	6.13E-19	-1.65E-18	1.18E-18	-1.42E-18	0	0	0	0	0	0	0	0	0	0	0	0	0	0	0	0
EX_tym[e]	2.94E-14	1.63E-13	4.93E-12	3.49E-13	1.99E-13	6.64E-14	1.42E-13	3.13E-15	-1.33E-15	-6.86E-16	-9.32E-17	-9.13E-17	6.14E-18	-4.84E-17	-1.69E-15	1.51E-17	0	0	0	0	0	0	0	0	9.99E-13	3.38E-12	2.11E-23	4.46E-11	5.97E-11	6.64E-14	1.42E-13	2.04E-12
EX_tyr-L[e]	1.53E-13	1.10E-12	2.32E-12	2.14E-12	2.16E-12	1.71E-12	9.12E-13	3.39E-15	1.95E-12	2.85E-12	4.13E-13	2.49E-12	3.46E-13	1.49E-13	8.74E-12	1.54E-13	0	0	0	0	0	0	0	0	4.78E-13	1.92E-12	4.89E-24	9.07E-12	1.42E-11	1.71E-12	9.12E-13	2.05E-12
EX_tyrp[e]	4.04E-14	1.97E-13	2.12E-12	5.42E-13	3.04E-13	1.10E-13	2.53E-13	2.28E-15	-1.44E-17	1.76E-16	5.85E-18	2.12E-18	2.78E-17	2.68E-18	-2.41E-16	5.03E-17	0	0	0	0	0	0	0	0	4.24E-13	1.60E-12	4.25E-24	8.30E-12	1.23E-11	1.10E-13	2.53E-13	1.66E-12
EX_uacgam[e]	1.51E-14	7.01E-14	1.15E-12	1.82E-13	1.03E-13	3.71E-14	7.14E-14	1.06E-15	-1.68E-15	-2.08E-16	-1.10E-16	-9.88E-17	1.09E-17	-6.60E-17	3.43E-15	-4.60E-19	0	0	0	0	0	0	0	0	2.59E-13	1.10E-12	3.12E-24	5.93E-12	8.96E-12	3.71E-14	7.14E-14	9.57E-13
EX_udpacgal[e]	1.66E-14	8.25E-14	1.84E-12	2.54E-13	1.16E-13	4.00E-14	1.17E-13	1.35E-15	-1.57E-15	-2.51E-16	-1.06E-16	-1.09E-16	-6.52E-18	-6.29E-17	-1.38E-15	3.19E-18	0	0	0	0	0	0	0	0	3.40E-13	1.32E-12	3.87E-24	7.89E-12	1.11E-11	4.00E-14	1.17E-13	1.28E-12
EX_udpg[e]	1.52E-14	7.58E-14	1.36E-12	2.47E-13	1.26E-13	3.69E-14	9.90E-14	1.05E-15	-1.78E-15	4.13E-17	-1.17E-16	-1.05E-16	1.20E-17	-6.44E-17	-1.63E-15	8.32E-18	0	0	0	0	0	0	0	0	2.61E-13	1.28E-12	3.75E-24	7.47E-12	1.14E-11	3.69E-14	9.90E-14	8.78E-13
EX_udpgal[e]	1.61E-14	8.17E-14	2.72E-12	2.44E-13	1.10E-13	3.91E-14	1.47E-13	1.10E-15	-1.71E-15	-3.89E-17	-9.00E-17	-1.07E-16	5.25E-18	-6.05E-17	3.13E-16	1.42E-18	0	0	0	0	0	0	0	0	2.64E-13	1.32E-12	3.94E-24	7.52E-12	1.11E-11	3.91E-14	1.47E-13	9.32E-13
EX_udpglcur[e]	1.49E-14	6.91E-14	1.38E-12	2.11E-13	1.02E-13	3.56E-14	7.06E-14	1.11E-15	-1.79E-15	-9.31E-17	-1.22E-16	-1.28E-16	-3.91E-18	-6.77E-17	-1.88E-15	3.64E-19	0	0	0	0	0	0	0	0	2.80E-13	1.20E-12	3.62E-24	7.37E-12	1.04E-11	3.56E-14	7.06E-14	1.02E-12
EX_ump[e]	3.74E-14	1.80E-13	2.67E-12	4.28E-13	2.47E-13	9.50E-14	3.10E-13	2.44E-15	2.12E-15	7.77E-16	2.87E-16	5.44E-16	1.95E-16	1.34E-16	1.90E-14	2.48E-16	0	0	0	0	0	0	0	0	5.27E-13	1.76E-12	4.68E-24	9.14E-12	1.34E-11	9.50E-14	3.10E-13	2.13E-12
EX_ura[e]	5.19E-14	2.07E-13	6.52E-12	4.70E-13	2.97E-13	1.14E-13	3.83E-13	4.47E-15	2.06E-12	6.05E-12	3.57E-13	4.05E-12	3.94E-13	1.03E-13	1.64E-11	3.59E-13	0	6.518701869	0	0	0	0.801124582	0	0.219643393	1.45E-12	2.55E-12	6.74E-24	1.33E-11	1.90E-11	1.14E-13	3.83E-13	6.38E-12
EX_urea[e]	2.05E-12	3.78E-11	5.57E-11	3.64E-11	2.71E-12	6.35E-12	8.10E-12	6.04E-14	9.66E-12	9.56E-12	1.47E-12	1.17E-11	1.24E-12	4.74E-13	5.96E-11	8.47E-13	0.026995091	1.684571604	2.236925461	1.550682272	1.881885059	2.076676612	0.669324998	0.271632518	8.43E-12	1.47E-11	3.33E-23	1.03E-10	1.08E-10	6.35E-12	8.10E-12	1.83E-11
EX_uri[e]	4.44E-14	1.98E-13	2.76E-12	4.44E-13	2.88E-13	1.11E-13	3.18E-13	2.60E-15	8.87E-13	2.62E-12	2.29E-13	2.21E-12	2.59E-13	7.12E-14	6.29E-12	1.06E-13	0	0	0	0	0	0	0	0	5.61E-13	2.00E-12	5.32E-24	9.75E-12	1.51E-11	1.11E-13	3.18E-13	2.35E-12
EX_val-L[e]	5.53E-13	3.86E-12	4.70E-12	7.33E-12	7.80E-12	5.46E-12	3.93E-12	8.94E-15	2.78E-12	4.75E-12	7.50E-13	3.24E-12	4.48E-13	2.01E-13	1.34E-11	1.64E-13	0	0	0	0	0	0	0	0	2.21E-12	6.60E-12	1.68E-23	2.88E-11	4.92E-11	5.46E-12	3.93E-12	9.53E-12
EX_xan[e]	1.84E-13	6.62E-13	3.55E-12	1.44E-12	1.29E-12	1.25E-12	9.64E-13	3.77E-15	7.78E-13	1.69E-12	1.26E-13	2.01E-12	1.11E-13	7.83E-14	4.12E-12	5.11E-14	0	0	0	0	0.119697237	0	0	0	5.89E-13	1.17E-12	3.01E-24	6.79E-12	8.76E-12	1.25E-12	9.64E-13	1.64E-12
EX_xmp[e]	3.80E-14	1.54E-13	1.76E-12	4.51E-13	2.66E-13	1.08E-13	1.84E-13	1.73E-15	-4.94E-16	1.77E-16	2.51E-17	7.01E-18	3.07E-17	3.55E-18	-9.58E-17	5.79E-17	0	0	0	0	0	0	0	0	3.11E-13	9.47E-13	2.49E-24	5.47E-12	7.19E-12	1.08E-13	1.84E-13	1.02E-12
EX_xtsn[e]	1.16E-13	6.00E-13	2.07E-12	1.24E-12	1.16E-12	1.03E-12	6.60E-13	2.37E-15	5.38E-13	8.32E-13	1.02E-13	9.08E-13	9.88E-14	4.20E-14	3.46E-12	4.90E-14	0	0	0	0	0	0	0	0	3.48E-13	1.04E-12	2.70E-24	5.78E-12	7.81E-12	1.03E-12	6.60E-13	1.14E-12
EX_xyl-D[e]	2.99E-14	1.16E-13	2.33E-12	3.43E-13	2.12E-13	7.39E-14	1.24E-13	2.45E-15	-7.09E-16	-1.70E-16	-7.77E-17	-7.96E-17	1.65E-17	-4.08E-17	-1.54E-15	6.83E-17	0	0	0	0	0	0	0	0	6.13E-13	4.06E-12	4.84E-23	3.72E-11	6.67E-11	7.39E-14	1.24E-13	2.13E-12
EX_xylu-L[e]	3.01E-14	1.38E-13	2.86E-12	3.85E-13	2.18E-13	7.44E-14	1.47E-13	2.29E-15	-7.87E-16	-4.41E-16	-6.96E-17	-6.35E-17	1.23E-17	-4.19E-17	-1.67E-15	4.30E-17	0	0	0	0	0	0	0	0	6.32E-13	3.55E-12	4.37E-23	3.62E-11	5.92E-11	7.44E-14	1.47E-13	2.75E-12
EX_zn2[e]	-0.075034066	-0.164862282	-0.157275057	-0.173892166	-0.220635541	-0.139689025	-0.117407106	-0.228576023	-1.26E-16	-1.20E-15	-9.05E-17	-8.92E-16	-1.03E-16	-2.79E-17	-1.77E-15	-2.74E-17	0	0	0	0	0	0	0	0	-0.003503617	-0.010675757	-0.010519293	-0.010291536	-0.010675757	-0.139689025	-0.117407106	-0.007534944
12DGR120tipp	4.65E-12	1.50E-11	7.89E-11	3.04E-11	2.89E-11	2.84E-11	2.10E-11	9.07E-14	8.69E-12	1.03E-11	1.47E-12	9.77E-12	1.23E-12	7.06E-13	3.46E-11	8.10E-13	0.337486914	0.320429317	0.345227439	0.329649592	0.601511138	0.207606042	0.156708649	0.451870348	1.37E-11	5.44E-11	1.18E-22	1.67E-10	3.98E-10	2.84E-11	2.10E-11	3.76E-11
12DGR140tipp	7.78E-12	1.44E-11	8.09E-11	2.99E-11	2.86E-11	2.79E-11	2.09E-11	8.84E-14	8.27E-12	9.90E-12	1.43E-12	9.52E-12	1.19E-12	7.08E-13	3.10E-11	8.09E-13	0.337486914	0.320429317	0.345227439	0.432181993	0.601511138	0.207606042	0	0.451870348	1.32E-11	5.14E-11	1.30E-22	1.64E-10	3.89E-10	2.79E-11	2.09E-11	3.72E-11
12DGR141tipp	4.78E-12	1.43E-11	8.04E-11	2.97E-11	2.81E-11	2.78E-11	2.05E-11	8.78E-14	7.71E-12	9.34E-12	1.35E-12	9.26E-12	1.16E-12	5.78E-13	3.50E-11	6.58E-13	0.337486914	0.320429317	0.345227439	0.322929756	0.601511138	0.271192686	0	0.451870348	1.31E-11	5.23E-11	1.22E-22	1.66E-10	3.92E-10	2.78E-11	2.05E-11	3.56E-11
12DGR160tipp	4.77E-12	1.58E-11	6.00E-11	3.21E-11	3.03E-11	2.97E-11	2.15E-11	1.01E-13	7.99E-12	9.63E-12	1.39E-12	9.51E-12	1.16E-12	6.95E-13	3.00E-11	7.89E-13	0.337486914	0.320429317	0.107287491	0.432181993	0.601511138	0.328513485	0	0.451870348	1.48E-11	5.73E-11	1.23E-22	1.63E-10	3.93E-10	2.97E-11	2.15E-11	3.92E-11
12DGR161tipp	4.70E-12	1.59E-11	8.67E-11	3.25E-11	4.45E-11	3.00E-11	2.12E-11	9.38E-14	7.56E-12	1.22E-11	1.49E-12	9.69E-12	1.31E-12	6.04E-13	3.53E-11	6.47E-13	0.337486914	0.320429317	0.345227439	0.417433753	0	0.428981647	0	0.451870348	1.47E-11	5.18E-11	1.23E-22	1.19E-10	3.28E-10	3.00E-11	2.12E-11	3.89E-11
12DGR180tipp	4.79E-12	1.45E-11	7.95E-11	2.93E-11	2.71E-11	2.74E-11	2.02E-11	8.51E-14	7.64E-12	9.35E-12	1.35E-12	9.48E-12	1.12E-12	6.50E-13	2.77E-11	7.45E-13	0.280445106	0.320429317	0.184715664	0.432181993	0.601511138	0.207606042	0	0.451870348	1.27E-11	4.95E-11	1.11E-22	1.58E-10	3.75E-10	2.74E-11	2.02E-11	3.48E-11
12DGR181tipp	4.07E-12	1.47E-11	7.90E-11	2.97E-11	2.79E-11	2.75E-11	2.25E-11	8.53E-14	7.86E-12	1.13E-11	1.41E-12	9.81E-12	1.27E-12	5.67E-13	3.82E-11	6.34E-13	0.039223137	0.320429317	0.153034364	0.432181993	0.353016372	0.428981647	0	0.451870348	1.25E-11	4.87E-11	1.12E-22	1.50E-10	3.72E-10	2.75E-11	2.25E-11	3.59E-11
12PPDRtex	-2.91E-11	-5.82E-11	0	-8.73E-11	-5.82E-11	-1.16E-10	-5.82E-11	0	-2.11E-11	-5.04E-09	-1.85E-11	-1.87E-10	-1.17E-11	-2.81E-04	-1.30E-10	-1.14E-12	0	-0.99488971	0	0	-0.785087274	0	-1.774217096	0	-4.43E-12	-1.73E-10	0	-1.24E-09	-1.14E-09	-1.16E-10	-5.82E-11	-2.77E-11
12PPDRtpp	-2.03E-12	-5.20E-11	-2.59E-11	-7.83E-11	-1.04E-10	-5.17E-11	-1.51E-11	1.44E-13	-2.11E-11	-5.04E-09	-1.85E-11	-1.87E-10	-1.17E-11	-2.81E-04	-1.30E-10	-1.14E-12	0	-0.99488971	0	0	-0.785087274	0	-1.774217096	0	-4.43E-12	-1.73E-10	0	-1.24E-09	-1.14E-09	-5.17E-11	-1.51E-11	-2.77E-11
12PPDStex	-2.91E-11	-2.91E-11	0	-5.82E-11	0	-5.82E-11	-5.82E-11	0	-5.37E-12	-2.60E-11	-3.30E-12	-2.50E-11	-2.11E-12	-3.13E-12	-3.13E-11	-3.07E-13	0	0	0	0	0	0	0	0	7.96E-13	-5.05E-11	0	-3.24E-10	-2.30E-10	-5.82E-11	-5.82E-11	-1.93E-12
12PPDStpp	3.32E-12	-2.89E-11	-8.96E-12	-2.53E-11	-3.14E-11	-1.87E-11	-1.08E-13	2.11E-13	-5.37E-12	-2.60E-11	-3.30E-12	-2.50E-11	-2.11E-12	-3.13E-12	-3.13E-11	-3.07E-13	0	0	0	0	0	0	0	0	7.96E-13	-5.05E-11	0	-3.24E-10	-2.30E-10	-1.87E-11	-1.08E-13	-1.82E-12
14GLUCANabcpp	0	0	0	0	0	0	0	0	1.35E-15	3.04E-16	6.13E-17	8.88E-17	1.14E-16	3.80E-17	1.41E-15	1.36E-16	0	0	0	0	0	0	0	0	0	0	0	0	0	0	0	0
14GLUCANtexi	0	0	0	0	0	0	0	0	1.25E-15	-9.91E-17	3.49E-17	9.04E-17	3.16E-17	2.69E-17	1.29E-15	1.35E-16	0	0	0	0	0	0	0	0	0	0	0	0	0	0	0	0
23CAMPtex	-2.91E-11	0	0	0	0	-5.82E-11	0	0	1.60E-15	-2.78E-17	6.94E-17	9.02E-17	3.47E-17	4.16E-17	1.25E-15	2.08E-17	0	0	0	0	0	0	0	0	3.07E-12	1.23E-11	0	1.20E-10	1.92E-10	-5.82E-11	0	9.44E-12
23CCMPtex	-2.91E-11	0	0	0	0	-5.82E-11	0	0	1.28E-15	-1.94E-16	7.63E-17	1.11E-16	0	3.47E-17	1.15E-15	6.94E-18	0	0	0	0	0	0	0	0	2.84E-12	1.18E-11	0	1.17E-10	1.89E-10	-5.82E-11	0	7.73E-12
23CGMPtex	-2.91E-11	0	0	0	0	-5.82E-11	0	0	1.73E-15	4.02E-16	9.71E-17	9.02E-17	6.25E-17	4.86E-17	1.41E-15	3.47E-17	0	0	0	0	0	0	0	0	3.30E-12	1.25E-11	0	1.20E-10	1.92E-10	-5.82E-11	0	9.44E-12
23CUMPtex	-2.91E-11	0	0	0	0	-5.82E-11	0	0	1.14E-15	1.25E-16	7.63E-17	9.71E-17	2.08E-17	3.47E-17	1.28E-15	2.78E-17	0	0	0	0	0	0	0	0	2.84E-12	1.16E-11	0	1.16E-10	1.86E-10	-5.82E-11	0	7.50E-12
23DAPPAt2pp	7.09E-14	3.69E-13	2.06E-11	2.05E-12	4.74E-13	1.62E-13	3.34E-13	8.04E-15	1.01E-15	3.05E-17	6.93E-17	9.91E-17	6.27E-17	4.36E-17	1.10E-15	8.27E-17	0	0	0	0	0	0	0	0	2.22E-12	9.21E-12	1.27E-22	9.72E-11	1.53E-10	1.62E-13	3.34E-13	7.35E-12
23DAPPAtex	-2.91E-11	0	0	0	0	-5.82E-11	0	0	9.99E-16	1.39E-17	7.63E-17	4.86E-17	3.47E-17	4.16E-17	1.08E-15	1.39E-17	0	0	0	0	0	0	0	0	2.27E-12	9.32E-12	0	9.73E-11	1.53E-10	-5.82E-11	0	7.39E-12
23PDE2pp	7.71E-14	2.85E-13	1.38E-11	6.68E-13	5.08E-13	1.76E-13	2.79E-13	8.21E-15	1.14E-15	-6.05E-17	7.02E-17	1.31E-16	7.62E-17	4.77E-17	1.25E-15	9.15E-17	0	0	0	0	0	0	0	0	2.95E-12	1.19E-11	1.34E-22	1.16E-10	1.86E-10	1.76E-13	2.79E-13	7.23E-12
23PDE4pp	8.87E-14	3.94E-13	1.26E-11	5.05E-13	5.58E-13	1.85E-13	2.79E-13	9.11E-15	1.28E-15	2.43E-16	7.89E-17	1.03E-16	6.17E-17	4.45E-17	1.19E-15	8.53E-17	0	0	0	0	0	0	0	0	2.99E-12	1.21E-11	1.36E-22	1.17E-10	1.89E-10	1.85E-13	2.79E-13	7.21E-12
23PDE7pp	7.33E-14	2.71E-13	1.04E-11	8.14E-13	4.96E-13	1.62E-13	3.48E-13	7.74E-15	1.60E-15	-1.26E-16	6.48E-17	1.30E-16	6.32E-17	4.86E-17	1.16E-15	1.09E-16	0	0	0	0	0	0	0	0	3.07E-12	1.29E-11	1.41E-22	1.20E-10	1.92E-10	1.62E-13	3.48E-13	8.61E-12
23PDE9pp	7.88E-14	3.24E-13	5.55E-12	7.64E-13	4.51E-13	1.51E-13	3.15E-13	8.31E-15	1.72E-15	3.05E-16	9.27E-17	1.03E-16	9.67E-17	6.36E-17	1.01E-15	1.09E-16	0	0	0	0	0	0	0	0	3.37E-12	1.29E-11	1.44E-22	1.20E-10	1.92E-10	1.51E-13	3.15E-13	8.34E-12
26DAHtex	-2.91E-11	0	0	0	0	-5.82E-11	0	0	-1.53E-16	1.04E-16	0	-2.08E-17	-9.02E-17	-6.94E-18	6.94E-17	2.08E-17	0	0	0	0	0	0	0	0	2.73E-12	1.06E-11	0	1.09E-10	1.76E-10	-5.82E-11	0	6.25E-12
2AGPA120tipp	2.99E-12	1.17E-11	5.81E-11	2.38E-11	2.24E-11	2.29E-11	1.50E-11	6.08E-14	2.43E-11	2.25E-11	2.99E-12	3.11E-11	2.91E-12	1.08E-12	1.64E-10	7.97E-13	0.203507822	0.171744738	0.147771471	0.220699203	0.236435148	0.241814886	0	0.228233936	8.89E-12	2.19E-11	7.68E-23	1.12E-10	1.86E-10	2.29E-11	1.50E-11	2.34E-11
2AGPA140tipp	6.77E-12	1.21E-11	6.71E-11	2.54E-11	2.42E-11	2.42E-11	1.67E-11	6.56E-14	3.21E-11	2.74E-11	3.22E-12	3.51E-11	3.27E-12	1.10E-12	2.23E-10	8.00E-13	0.191057441	0.679735378	0	0.220699203	0.236435148	0.241814886	0	0	9.69E-12	2.46E-11	9.83E-23	1.16E-10	1.95E-10	2.42E-11	1.67E-11	2.60E-11
2AGPA141tipp	3.37E-12	1.20E-11	6.67E-11	2.52E-11	2.38E-11	2.43E-11	1.62E-11	6.54E-14	3.60E-11	2.44E-11	3.54E-12	2.99E-11	3.88E-12	1.81E-12	1.77E-10	1.33E-12	0.203507822	0.803493009	0	0.220699203	0.236435148	0.241814886	0	0.228233936	9.56E-12	2.39E-11	8.85E-23	1.14E-10	1.98E-10	2.43E-11	1.62E-11	2.41E-11
2AGPA160tipp	2.30E-12	9.05E-12	4.24E-11	1.86E-11	1.74E-11	1.78E-11	1.13E-11	4.61E-14	4.26E-11	3.21E-11	3.50E-12	3.92E-11	3.58E-12	1.14E-12	3.10E-10	8.39E-13	0	0.745986512	0.147771471	0.220699203	0.236435148	0.241814886	0	0	6.50E-12	1.65E-11	6.11E-23	1.08E-10	1.71E-10	1.78E-11	1.13E-11	1.81E-11
2AGPA161tipp	2.28E-12	9.04E-12	4.79E-11	1.86E-11	2.05E-11	1.78E-11	1.13E-11	4.49E-14	3.21E-11	3.51E-11	3.97E-12	2.18E-11	3.19E-12	2.35E-12	3.42E-10	1.60E-12	0	0.421664092	0	0.220699203	0.236435148	0.241814886	0.148458293	0	6.57E-12	1.66E-11	6.09E-23	1.12E-10	1.71E-10	1.78E-11	1.13E-11	1.81E-11
2AGPA180tipp	3.79E-12	1.30E-11	6.92E-11	2.64E-11	2.31E-11	2.57E-11	1.69E-11	6.91E-14	5.64E-11	4.31E-11	3.87E-12	4.40E-11	4.08E-12	1.24E-12	4.76E-10	9.45E-13	0.203507822	0.803493009	0.147771471	0.220699203	0.236435148	0.241814886	0.258606203	0.228233936	1.03E-11	2.61E-11	8.20E-23	1.24E-10	2.01E-10	2.57E-11	1.69E-11	2.43E-11
2AGPA181tipp	2.92E-12	1.34E-11	6.96E-11	2.70E-11	2.46E-11	2.58E-11	2.15E-11	7.03E-14	3.94E-11	2.55E-11	3.62E-12	3.37E-11	4.03E-12	1.58E-12	2.41E-10	1.41E-12	0.203507822	0.458987966	0.147771471	0.220699203	0.236435148	0.241814886	0.258606203	0.228233936	1.03E-11	2.68E-11	8.26E-23	1.35E-10	2.15E-10	2.58E-11	2.15E-11	2.76E-11
2AGPE120tipp	3.34E-12	1.61E-11	8.32E-11	3.32E-11	3.09E-11	3.31E-11	1.82E-11	7.32E-14	3.37E-11	3.21E-11	5.18E-12	5.44E-11	4.55E-12	1.60E-12	2.14E-10	1.19E-12	0	0.171744738	0.147771471	0.220699203	0.236435148	0.241814886	0	0	9.71E-12	2.36E-11	1.01E-22	1.44E-10	1.66E-10	3.31E-11	1.82E-11	2.80E-11
2AGPE140tipp	3.56E-12	1.66E-11	8.70E-11	3.44E-11	3.20E-11	3.42E-11	1.89E-11	7.58E-14	4.08E-11	3.77E-11	5.68E-12	6.27E-11	5.05E-12	1.64E-12	3.00E-10	1.19E-12	0.154433439	0.171744738	0.147771471	0.220699203	0.236435148	0.241814886	0	0.228233936	1.00E-11	2.58E-11	1.07E-22	1.51E-10	1.69E-10	3.42E-11	1.89E-11	2.91E-11
2AGPE141tipp	3.42E-12	1.66E-11	8.70E-11	3.44E-11	3.20E-11	3.43E-11	1.89E-11	7.59E-14	4.85E-11	3.79E-11	8.12E-12	9.32E-11	7.98E-12	3.25E-12	2.25E-10	2.35E-12	0.203507822	0.171744738	0.147771471	0.220699203	0.236435148	0.241814886	0.258606203	0.228233936	1.00E-11	2.50E-11	1.05E-22	1.49E-10	1.69E-10	3.43E-11	1.89E-11	2.88E-11
2AGPE160tipp	2.77E-12	1.15E-11	6.18E-11	2.38E-11	2.23E-11	2.31E-11	1.40E-11	5.40E-14	5.01E-11	4.43E-11	6.42E-12	7.11E-11	5.69E-12	1.71E-12	4.11E-10	1.24E-12	0	0.171744738	0.23114623	0.220699203	0.236435148	0.241814886	0	0.044120505	6.97E-12	1.51E-11	7.55E-23	7.95E-11	1.25E-10	2.31E-11	1.40E-11	1.96E-11
2AGPE161tipp	2.77E-12	1.15E-11	6.13E-11	2.38E-11	2.21E-11	2.31E-11	1.40E-11	5.40E-14	5.20E-11	4.14E-11	9.89E-12	2.26E-10	6.95E-12	4.58E-12	2.70E-10	3.25E-12	0	0.171744738	0.147771471	0.220699203	0.236435148	0.241814886	0.258606203	0	6.95E-12	1.50E-11	7.56E-23	7.96E-11	1.06E-10	2.31E-11	1.40E-11	1.95E-11
2AGPE180tipp	3.54E-12	1.71E-11	8.87E-11	3.52E-11	3.21E-11	3.55E-11	1.92E-11	7.83E-14	5.73E-11	4.93E-11	7.72E-12	8.75E-11	6.61E-12	1.89E-12	4.55E-10	1.39E-12	0.203507822	0.171744738	0.147771471	0.220699203	0.236435148	0.241814886	0.258606203	0.228233936	1.04E-11	2.67E-11	1.05E-22	1.61E-10	1.74E-10	3.55E-11	1.92E-11	2.92E-11
2AGPE181tipp	3.45E-12	1.72E-11	8.91E-11	3.54E-11	3.26E-11	3.56E-11	2.01E-11	7.87E-14	4.53E-11	3.48E-11	7.94E-12	9.88E-11	7.72E-12	2.79E-12	2.37E-10	2.33E-12	0.203507822	0.171744738	0.286369475	0.220699203	0.236435148	0.241814886	0.258606203	0.228233936	1.04E-11	2.76E-11	1.05E-22	1.65E-10	1.68E-10	3.56E-11	2.01E-11	3.01E-11
2AGPEAT120	2.26E-12	8.28E-12	4.85E-11	1.67E-11	1.59E-11	1.56E-11	1.19E-11	3.97E-14	2.52E-11	1.89E-11	3.06E-12	4.15E-11	2.77E-12	7.89E-13	1.72E-10	5.41E-13	0	0	0	0.211972425	0.236435148	0.241814886	0	0	6.74E-12	1.29E-11	5.71E-23	4.50E-11	9.01E-11	1.56E-11	1.19E-11	1.75E-11
2AGPEAT140	2.25E-12	8.57E-12	4.90E-11	1.71E-11	1.62E-11	1.60E-11	1.22E-11	4.08E-14	3.19E-11	2.37E-11	3.53E-12	5.00E-11	3.16E-12	8.11E-13	2.60E-10	5.42E-13	0.035495764	0	0	0.220699203	0	0.075066407	0	0	6.98E-12	1.54E-11	5.77E-23	4.89E-11	1.17E-10	1.60E-11	1.22E-11	1.77E-11
2AGPEAT141	2.31E-12	8.60E-12	4.92E-11	1.72E-11	1.64E-11	1.60E-11	1.23E-11	4.10E-14	3.96E-11	2.60E-11	6.45E-12	8.41E-11	6.47E-12	2.52E-12	1.85E-10	1.77E-12	0	0.171744738	0	0	0.021266954	0	0	0	6.99E-12	1.44E-11	5.81E-23	4.72E-11	1.08E-10	1.60E-11	1.23E-11	1.80E-11
2AGPEAT160	2.20E-12	8.83E-12	4.98E-11	1.80E-11	1.70E-11	1.72E-11	1.15E-11	4.16E-14	4.05E-11	2.99E-11	4.30E-12	5.86E-11	3.84E-12	8.72E-13	3.79E-10	5.87E-13	0	0.041578036	0	0	0	0	0	0	7.12E-12	1.64E-11	5.84E-23	8.67E-11	1.66E-10	1.72E-11	1.15E-11	1.94E-11
2AGPEAT161	2.20E-12	8.83E-12	4.93E-11	1.80E-11	1.68E-11	1.72E-11	1.15E-11	4.16E-14	4.35E-11	2.92E-11	8.47E-12	2.19E-10	5.41E-12	3.90E-12	2.26E-10	2.69E-12	0	0.171744738	0	0.083849521	0.094390412	0	0	0	7.10E-12	1.64E-11	5.84E-23	8.67E-11	1.46E-10	1.72E-11	1.15E-11	1.94E-11
2AGPEAT180	2.40E-12	8.69E-12	5.00E-11	1.75E-11	1.67E-11	1.65E-11	1.26E-11	4.25E-14	4.67E-11	3.36E-11	5.70E-12	7.56E-11	4.79E-12	1.03E-12	3.93E-10	7.01E-13	0.092505095	0.088845316	0	0	0	0	0	0	7.29E-12	1.58E-11	5.98E-23	5.27E-11	1.00E-10	1.65E-11	1.26E-11	1.82E-11
2AGPEAT181	2.38E-12	8.76E-12	5.02E-11	1.77E-11	1.68E-11	1.67E-11	1.28E-11	4.29E-14	3.51E-11	2.18E-11	6.13E-12	8.95E-11	6.14E-12	2.00E-12	1.88E-10	1.67E-12	0.203507822	0.171744738	0	0	0	0.080361601	0.113595429	0	7.36E-12	1.67E-11	5.99E-23	5.71E-11	1.14E-10	1.67E-11	1.28E-11	1.82E-11
2AGPG120tipp	3.82E-12	1.54E-11	7.70E-11	3.13E-11	2.95E-11	3.06E-11	1.92E-11	7.52E-14	3.47E-11	3.12E-11	4.90E-12	5.52E-11	4.40E-12	1.71E-12	2.25E-10	1.06E-12	0	0.171744738	0.147771471	0.213979367	0.236435148	0.241814886	0	0.020136887	1.01E-11	2.15E-11	9.82E-23	1.35E-10	1.53E-10	3.06E-11	1.92E-11	2.68E-11
2AGPG140tipp	8.31E-12	1.56E-11	8.51E-11	3.28E-11	3.12E-11	3.17E-11	2.07E-11	7.95E-14	4.27E-11	3.73E-11	5.47E-12	6.44E-11	4.94E-12	1.75E-12	3.20E-10	1.06E-12	0.203507822	0.171744738	0	0.111446966	0.236435148	0.241814886	0	0.228233936	1.08E-11	2.57E-11	1.17E-22	1.42E-10	1.61E-10	3.17E-11	2.07E-11	2.91E-11
2AGPG141tipp	4.18E-12	1.55E-11	8.46E-11	3.26E-11	3.07E-11	3.18E-11	2.03E-11	7.94E-14	5.00E-11	3.77E-11	8.20E-12	9.38E-11	8.08E-12	3.54E-12	2.32E-10	2.40E-12	0.203507822	0.171744738	0.115573115	0.220699203	0.236435148	0.086386878	0.148458293	0.228233936	1.07E-11	2.45E-11	1.08E-22	1.41E-10	1.64E-10	3.18E-11	2.03E-11	2.73E-11
2AGPG160tipp	3.49E-12	1.44E-11	6.89E-11	2.96E-11	2.77E-11	2.88E-11	1.76E-11	6.87E-14	5.24E-11	4.45E-11	6.31E-12	7.40E-11	5.67E-12	1.84E-12	4.43E-10	1.12E-12	0	0.171744738	0.147771471	0.111446966	0.236435148	0	0	0	9.06E-12	1.94E-11	9.29E-23	1.21E-10	1.63E-10	2.88E-11	1.76E-11	2.48E-11
2AGPG161tipp	3.47E-12	1.44E-11	7.66E-11	2.97E-11	3.28E-11	2.88E-11	1.75E-11	6.75E-14	5.36E-11	4.19E-11	1.01E-11	2.25E-10	6.91E-12	4.85E-12	2.79E-10	3.31E-12	0	0.171744738	0.024103045	0.220699203	0.236435148	0.241814886	0	0	9.10E-12	1.95E-11	9.26E-23	1.29E-10	1.34E-10	2.88E-11	1.75E-11	2.49E-11
2AGPG180tipp	4.62E-12	1.67E-11	8.68E-11	3.37E-11	2.96E-11	3.31E-11	2.09E-11	8.31E-14	5.98E-11	4.98E-11	7.80E-12	9.10E-11	6.70E-12	2.08E-12	4.89E-10	1.28E-12	0.203507822	0.171744738	0.147771471	0.111446966	0.236435148	0.241814886	0.258606203	0.223852821	1.13E-11	2.66E-11	1.02E-22	1.55E-10	1.62E-10	3.31E-11	2.09E-11	2.73E-11
2AGPG181tipp	3.74E-12	1.70E-11	8.72E-11	3.43E-11	3.14E-11	3.31E-11	2.56E-11	8.43E-14	4.69E-11	3.45E-11	8.03E-12	1.01E-10	7.83E-12	3.08E-12	2.48E-10	2.38E-12	0.203507822	0.171744738	0.147771471	0.220699203	0.236435148	0.241814886	0.258606203	0.228233936	1.14E-11	2.79E-11	1.03E-22	1.65E-10	1.84E-10	3.31E-11	2.56E-11	3.05E-11
2AGPGAT120	1.94E-12	8.56E-12	5.04E-11	1.79E-11	1.66E-11	1.75E-11	1.03E-11	3.68E-14	2.72E-11	2.13E-11	3.70E-12	4.47E-11	3.25E-12	7.22E-13	1.79E-10	6.41E-13	0	0	0	0	0	0	0	0	5.59E-12	1.24E-11	5.48E-23	4.73E-11	7.33E-11	1.75E-11	1.03E-11	1.66E-11
2AGPGAT140	1.51E-12	8.87E-12	5.02E-11	1.83E-11	1.69E-11	1.79E-11	1.04E-11	3.75E-14	3.46E-11	2.67E-11	4.25E-12	5.36E-11	3.72E-12	7.40E-13	2.70E-10	6.43E-13	0	0	0	0	0	0	0	0	5.63E-12	1.48E-11	5.35E-23	4.93E-11	1.02E-10	1.79E-11	1.04E-11	1.64E-11
2AGPGAT141	1.93E-12	8.94E-12	5.04E-11	1.85E-11	1.71E-11	1.79E-11	1.05E-11	3.76E-14	4.18E-11	2.81E-11	7.13E-12	8.58E-11	7.07E-12	2.21E-12	1.93E-10	1.92E-12	0.066258147	0	0	0	0.073123458	0	0	0.107404673	5.68E-12	1.38E-11	5.48E-23	4.77E-11	8.97E-11	1.79E-11	1.05E-11	1.71E-11
2AGPGAT160	2.26E-12	9.80E-12	5.60E-11	2.04E-11	1.90E-11	1.98E-11	1.19E-11	4.36E-14	4.36E-11	3.34E-11	5.08E-12	6.32E-11	4.44E-12	7.90E-13	3.94E-10	6.90E-13	0	0	0	0	0	0	0	0	6.92E-12	1.57E-11	6.21E-23	6.65E-11	1.31E-10	1.98E-11	1.19E-11	1.98E-11
2AGPGAT161	2.26E-12	9.80E-12	5.53E-11	2.04E-11	1.86E-11	1.98E-11	1.19E-11	4.36E-14	4.55E-11	3.18E-11	9.07E-12	2.19E-10	5.87E-12	3.51E-12	2.36E-10	2.87E-12	0	0	0	0	0	0	0	0	6.88E-12	1.55E-11	6.21E-23	7.00E-11	1.04E-10	1.98E-11	1.19E-11	1.97E-11
2AGPGAT180	1.96E-12	8.92E-12	5.11E-11	1.88E-11	1.76E-11	1.85E-11	1.06E-11	3.87E-14	5.01E-11	3.80E-11	6.58E-12	8.11E-11	5.47E-12	9.17E-13	4.12E-10	8.16E-13	0.203507822	0	0.018348441	0	0.236435148	0	0.184377057	0	5.77E-12	1.46E-11	5.71E-23	5.20E-11	8.52E-11	1.85E-11	1.06E-11	1.72E-11
2AGPGAT181	2.06E-12	8.94E-12	5.14E-11	1.89E-11	1.75E-11	1.87E-11	1.01E-11	3.89E-14	3.75E-11	2.42E-11	6.90E-12	9.28E-11	6.76E-12	1.74E-12	2.00E-10	1.85E-12	0.203507822	0	0.147771471	0	0.027074717	0	0.070781628	0.107404673	5.85E-12	1.51E-11	5.71E-23	5.47E-11	9.31E-11	1.87E-11	1.01E-11	1.67E-11
2DGULRGx	0	0	0	0	0	0	0	0	-1.24E-16	-2.27E-16	-8.06E-19	3.39E-18	-4.24E-17	6.34E-19	9.29E-18	-9.62E-17	0	0	0	0	0	0	0	0	0	0	0	0	0	0	0	0
2DGULRGy	0	0	0	0	0	0	0	0	3.10E-17	3.14E-16	2.69E-18	4.01E-18	-2.41E-17	-2.22E-18	-2.45E-17	-1.43E-16	0	0	0	0	0	0	0	0	0	0	0	0	0	0	0	0
2DGULRx	0	0	0	0	0	0	0	0	-1.07E-17	1.53E-16	-1.70E-19	3.19E-18	-3.69E-17	-4.11E-19	-1.20E-17	-1.51E-16	0	0	0	0	0	0	0	0	0	0	0	0	0	0	0	0
2DGULRy	0	0	0	0	0	0	0	0	1.46E-16	7.29E-16	-9.53E-19	-6.82E-18	-4.57E-17	-1.28E-18	-2.36E-17	-1.87E-16	0	0	0	0	0	0	0	0	0	0	0	0	0	0	0	0
2MAHMP	2.63E-12	1.10E-11	5.53E-11	2.27E-11	2.11E-11	2.18E-11	1.29E-11	4.73E-14	1.65E-11	1.94E-11	2.68E-12	2.19E-11	2.51E-12	1.41E-12	6.14E-11	1.06E-12	0	0.38402218	1.228885256	1.209227308	0.958252219	1.049915296	0	1.024071704	6.72E-12	2.55E-11	6.52E-23	2.41E-10	1.93E-10	2.18E-11	1.29E-11	1.83E-11
34dhpactex	-2.91E-11	0	0	0	0	-5.82E-11	0	0	-1.33E-15	-3.33E-16	-7.63E-17	-1.18E-16	-8.33E-17	-6.25E-17	-1.51E-15	-9.02E-17	0	0	0	0	0	0	0	0	7.96E-13	4.77E-12	0	4.49E-11	5.98E-11	-5.82E-11	0	5.12E-12
3AMACHYD	4.17E-13	1.76E-12	4.44E-11	4.05E-12	2.60E-12	9.46E-13	2.95E-12	3.10E-14	2.33E-11	3.44E-09	1.21E-11	1.02E-10	1.60E-11	3.74E-12	1.31E-10	2.56E-12	0	0.045418877	0.233060064	0.063582937	0.061082679	0.05235424	0.035891287	0.033907207	1.12E-11	3.97E-11	1.11E-22	2.45E-10	3.07E-10	9.46E-13	2.95E-12	5.16E-11
3AMPtex	-2.91E-11	0	0	0	0	-5.82E-11	0	0	1.74E-15	-1.16E-15	-4.86E-17	-3.47E-17	-2.08E-17	-6.94E-18	-5.62E-16	-4.16E-17	0	0	0	0	0	0	0	0	3.30E-12	1.23E-11	0	1.20E-10	1.92E-10	-5.82E-11	0	7.39E-12
3CMPtex	-2.91E-11	0	0	0	0	-5.82E-11	0	0	3.26E-16	-2.01E-16	-2.78E-17	-6.94E-17	-6.94E-17	-2.08E-17	-7.63E-16	-3.47E-17	0	0	0	0	0	0	0	0	2.84E-12	1.13E-11	0	1.17E-10	1.88E-10	-5.82E-11	0	7.39E-12
3GMPtex	-2.91E-11	0	0	0	0	-5.82E-11	0	0	1.35E-15	1.60E-16	5.55E-17	1.04E-16	4.16E-17	2.78E-17	6.87E-16	-2.78E-17	0	0	0	0	0	0	0	0	3.07E-12	1.23E-11	0	1.20E-10	1.92E-10	-5.82E-11	0	9.44E-12
3HAD100	1.90E-11	5.54E-11	2.77E-10	1.39E-10	1.16E-10	1.78E-10	6.42E-11	4.34E-13	5.86E-07	6.06E-05	3.14E-05	8.61E-06	7.72E-05	1.38E-10	4.13E-05	7.00E-11	2.069803186	1.24431443	1.269513385	2.843236818	2.499926975	1.900643218	2.316891097	1.252338676	5.14E-11	1.69E-10	2.94E-22	1.37E-09	1.17E-09	1.78E-10	6.42E-11	1.35E-10
3HAD120	1.78E-11	5.17E-11	2.60E-10	1.30E-10	1.10E-10	1.67E-10	6.10E-11	4.22E-13	2.36E-09	1.55E-09	1.41E-10	1.63E-09	1.39E-10	3.81E-11	1.05E-08	2.23E-11	0.478007173	0.316255082	0.359939654	0.469667986	0.52052462	0.564721456	0	0.469892463	4.95E-11	1.64E-10	6.08E-22	1.39E-09	1.17E-09	1.67E-10	6.10E-11	1.31E-10
3HAD121	1.08E-11	3.26E-11	1.63E-10	7.92E-11	6.71E-11	9.84E-11	3.83E-11	2.11E-13	5.83E-07	6.06E-05	3.14E-05	8.61E-06	7.72E-05	1.02E-10	4.13E-05	4.98E-11	2.069803186	1.24431443	1.269513385	2.843236818	2.499926975	1.900643218	2.316891097	1.252338676	2.95E-11	1.01E-10	3.30E-22	8.21E-10	7.28E-10	9.84E-11	3.83E-11	7.88E-11
3HAD140	5.62E-12	1.94E-11	9.58E-11	4.70E-11	3.97E-11	5.77E-11	2.25E-11	1.19E-13	2.11E-09	1.27E-09	1.06E-10	1.25E-09	1.03E-10	2.74E-11	9.01E-09	1.58E-11	0.548998702	0.39352109	0	0	0	0	0.407064496	0.443043281	1.60E-11	4.52E-11	1.53E-22	3.50E-10	2.52E-10	5.77E-11	2.25E-11	4.29E-11
3HAD141	1.08E-11	3.26E-11	1.63E-10	7.92E-11	6.71E-11	9.84E-11	3.83E-11	2.11E-13	5.83E-07	6.06E-05	3.14E-05	8.61E-06	7.72E-05	1.02E-10	4.13E-05	4.98E-11	2.069803186	1.24431443	1.269513385	2.843236818	2.499926975	1.900643218	2.316891097	1.252338676	2.95E-11	1.01E-10	3.30E-22	8.21E-10	7.28E-10	9.84E-11	3.83E-11	7.88E-11
3HAD160	1.52E-11	3.33E-11	1.70E-10	8.48E-11	7.04E-11	1.11E-10	3.97E-11	2.33E-13	1.77E-09	1.04E-09	8.61E-11	8.94E-10	7.48E-11	1.86E-11	7.70E-09	1.08E-11	0	2.008661288	1.858894641	0	0	0	0.814128992	0	3.37E-11	8.27E-11	5.81E-22	1.01E-09	6.97E-10	1.11E-10	3.97E-11	8.67E-11
3HAD161	1.63E-11	4.27E-11	2.15E-10	1.08E-10	8.94E-11	1.41E-10	5.01E-11	2.88E-13	5.82E-07	6.06E-05	3.14E-05	8.61E-06	7.72E-05	7.31E-11	4.13E-05	3.59E-11	0.953953801	0.735426496	1.269513385	1.925815331	1.331061187	0.651054652	1.909826601	0.095056797	4.30E-11	1.52E-10	3.82E-22	1.53E-09	1.22E-09	1.41E-10	5.01E-11	1.07E-10
3HAD180	7.51E-12	2.39E-11	1.22E-10	5.69E-11	5.03E-11	6.64E-11	2.82E-11	1.46E-13	1.22E-09	6.67E-10	5.04E-11	4.99E-10	4.21E-11	1.04E-11	5.17E-09	5.94E-12	1.575358925	0.617481378	1.332205469	0.452977526	0.344358631	0.744465164	1.7161884	0.680320694	1.91E-11	5.51E-11	2.40E-22	2.44E-10	3.08E-10	6.64E-11	2.82E-11	5.61E-11
3HAD181	1.04E-11	2.95E-11	1.51E-10	6.98E-11	6.12E-11	8.06E-11	3.19E-11	1.70E-13	7.00E-10	2.98E-10	6.13E-11	6.21E-10	7.96E-11	2.24E-11	3.31E-09	1.38E-11	2.057802863	1.93851186	1.452453525	0.762658559	0.493105663	0.946844915	1.502762105	1.157281879	2.38E-11	7.03E-11	2.51E-22	3.02E-10	3.87E-10	8.06E-11	3.19E-11	6.57E-11
3HAD40	1.37E-11	3.41E-11	1.68E-10	8.40E-11	7.07E-11	1.15E-10	3.94E-11	2.21E-13	5.86E-07	6.06E-05	3.14E-05	8.61E-06	7.72E-05	1.38E-10	4.13E-05	6.93E-11	0	0.928059348	0	-7.38E-12	0	-2.43E-12	0	-6.93E-12	3.33E-11	1.09E-10	2.47E-22	8.92E-10	7.48E-10	1.15E-10	3.94E-11	8.62E-11
3HAD60	1.36E-11	3.33E-11	1.68E-10	8.68E-11	7.03E-11	1.15E-10	3.94E-11	2.45E-13	5.86E-07	6.06E-05	3.14E-05	8.61E-06	7.72E-05	1.38E-10	4.13E-05	6.93E-11	0	0.928059348	0	-7.38E-12	0	-2.43E-12	0	0	3.34E-11	1.09E-10	2.47E-22	8.92E-10	7.49E-10	1.15E-10	3.94E-11	8.75E-11
3HAD80	9.99E-12	3.34E-11	1.67E-10	8.63E-11	7.04E-11	1.16E-10	3.91E-11	1.98E-13	5.86E-07	6.06E-05	3.14E-05	8.61E-06	7.72E-05	1.38E-10	4.13E-05	6.93E-11	0	0.928059348	0	-7.38E-12	0	-2.43E-12	0	0	3.34E-11	1.09E-10	2.80E-22	8.92E-10	7.48E-10	1.16E-10	3.91E-11	8.74E-11
3HCINNMH	7.58E-14	1.19E-12	1.43E-11	1.08E-12	5.17E-13	2.20E-13	3.36E-13	4.55E-15	1.81E-15	-1.26E-15	1.35E-16	1.70E-16	5.86E-17	7.06E-17	4.57E-15	1.09E-16	0	0	0	0	0	0	0	0	3.06E-12	8.44E-12	1.12E-22	1.12E-10	1.76E-10	2.20E-13	3.36E-13	8.25E-12
3HPPPNH	5.54E-14	2.78E-13	1.19E-11	6.84E-13	3.49E-13	1.46E-13	1.40E-13	4.89E-15	1.70E-15	-4.29E-15	1.04E-16	1.97E-16	1.15E-16	5.88E-17	1.76E-15	5.78E-17	0	0	0	0	0	0	0	0	2.86E-12	9.87E-12	8.82E-23	1.09E-10	1.74E-10	1.46E-13	1.40E-13	4.98E-12
3HPPtex	-2.91E-11	0	-5.82E-11	-2.91E-11	0	-5.82E-11	0	0	-2.33E-11	-3.44E-09	-1.21E-11	-1.02E-10	-1.60E-11	-3.74E-12	-1.31E-10	-2.56E-12	0	-0.045418877	-0.233060064	-0.063582937	-0.061082679	-0.05235424	-0.035891287	-0.033907207	-7.96E-12	-2.67E-11	0	-1.21E-10	-1.09E-10	-5.82E-11	0	-4.15E-11
3HPPtpp	4.17E-13	1.76E-12	4.44E-11	4.05E-12	2.60E-12	9.46E-13	2.95E-12	3.10E-14	2.33E-11	3.44E-09	1.21E-11	1.02E-10	1.60E-11	3.74E-12	1.31E-10	2.56E-12	0	0.045418877	0.233060064	0.063582937	0.061082679	0.05235424	0.035891287	0.033907207	1.12E-11	3.97E-11	1.11E-22	2.45E-10	3.07E-10	9.46E-13	2.95E-12	5.16E-11
3KGK	0	0	0	0	0	0	0	0	0	0	0	0	0	0	0	0	0	0	0	0	0	0	0	0	0	0	0	0	0	0	0	0
3NTD2pp	1.05E-13	7.06E-12	1.77E-11	3.31E-12	8.52E-13	2.34E-13	4.93E-13	1.08E-14	6.31E-16	-1.67E-16	2.73E-17	7.76E-17	9.12E-17	1.75E-17	6.41E-16	7.75E-17	0	0	0	0	0	0	0	0	3.92E-12	1.61E-11	1.96E-22	1.69E-10	2.72E-10	2.34E-13	4.93E-13	8.10E-12
3NTD4pp	9.32E-14	2.31E-12	1.36E-11	6.96E-12	6.25E-13	2.25E-13	5.62E-13	9.19E-15	1.60E-15	-1.91E-16	3.78E-17	7.59E-17	6.08E-17	1.87E-17	4.80E-16	7.71E-17	0	0	0	0	0	0	0	0	4.23E-12	1.74E-11	1.97E-22	1.72E-10	2.77E-10	2.25E-13	5.62E-13	9.00E-12
3NTD7pp	6.58E-14	2.98E-13	1.62E-11	7.68E-13	4.46E-13	1.50E-13	3.15E-13	8.76E-15	3.34E-15	2.06E-16	1.90E-17	6.79E-17	5.46E-17	3.79E-17	6.05E-16	6.63E-17	0	0	0	0	0	0	0	0	4.54E-12	1.86E-11	2.06E-22	1.77E-10	2.85E-10	1.50E-13	3.15E-13	1.17E-11
3NTD9pp	9.18E-14	3.28E-13	1.60E-11	6.56E-13	5.86E-13	3.85E-13	3.41E-13	1.03E-14	3.06E-15	-2.77E-16	1.49E-16	2.08E-16	1.33E-16	8.94E-17	1.78E-15	1.36E-16	0	0	0	0	0	0	0	0	4.59E-12	1.87E-11	1.90E-22	1.77E-10	2.85E-10	3.85E-13	3.41E-13	1.14E-11
3OAR100	1.64E-11	5.46E-11	2.80E-10	1.38E-10	1.16E-10	1.75E-10	6.18E-11	0	5.86E-07	6.06E-05	3.14E-05	8.61E-06	7.72E-05	1.38E-10	4.13E-05	7.00E-11	2.069803186	1.24431443	1.269513385	2.843236818	2.499926975	1.900643218	2.316891097	1.252338676	5.15E-11	1.69E-10	0	1.37E-09	1.17E-09	1.75E-10	6.18E-11	1.37E-10
3OAR120	1.64E-11	5.28E-11	2.62E-10	1.31E-10	1.13E-10	1.60E-10	6.18E-11	0	2.36E-09	1.55E-09	1.41E-10	1.63E-09	1.39E-10	3.81E-11	1.05E-08	2.23E-11	0.478007173	0.316255082	0.359939654	0.469667986	0.52052462	0.564721456	0	0.469892463	4.96E-11	1.64E-10	0	1.39E-09	1.17E-09	1.60E-10	6.18E-11	1.29E-10
3OAR121	1.08E-11	3.26E-11	1.63E-10	7.92E-11	6.71E-11	9.84E-11	3.83E-11	2.11E-13	5.83E-07	6.06E-05	3.14E-05	8.61E-06	7.72E-05	1.02E-10	4.13E-05	4.98E-11	2.069803186	1.24431443	1.269513385	2.843236818	2.499926975	1.900643218	2.316891097	1.252338676	2.95E-11	1.01E-10	3.30E-22	8.21E-10	7.28E-10	9.84E-11	3.83E-11	7.88E-11
3OAR140	17.12449017	37.62534374	35.89376539	39.68616994	50.35407716	31.88023065	26.79498706	52.16627685	2.13E-09	1.39E-09	1.14E-10	1.34E-09	1.14E-10	2.95E-11	9.21E-09	1.73E-11	0.548998702	2.43938592	0	-4.92E-12	0.163755018	-1.61E-12	0.407064496	0.443043281	0.799605535	2.43645196	2.400743336	2.348763997	2.436451959	31.88023065	26.79498706	1.719646519
3OAR141	1.08E-11	3.26E-11	1.63E-10	7.92E-11	6.71E-11	9.84E-11	3.83E-11	2.11E-13	5.83E-07	6.06E-05	3.14E-05	8.61E-06	7.72E-05	1.02E-10	4.13E-05	4.98E-11	2.069803186	1.24431443	1.269513385	2.843236818	2.499926975	1.900643218	2.316891097	1.252338676	2.95E-11	1.01E-10	3.30E-22	8.21E-10	7.28E-10	9.84E-11	3.83E-11	7.88E-11
3OAR160	1.46E-11	3.46E-11	1.71E-10	8.73E-11	7.28E-11	1.09E-10	3.82E-11	0	1.77E-09	1.04E-09	8.61E-11	8.94E-10	7.48E-11	1.86E-11	7.70E-09	1.08E-11	0	2.008661288	1.858894641	0	0	0	0.814128992	0	3.37E-11	8.25E-11	0	1.01E-09	6.96E-10	1.09E-10	3.82E-11	8.79E-11
3OAR161	1.63E-11	4.27E-11	2.15E-10	1.08E-10	8.94E-11	1.41E-10	5.01E-11	2.88E-13	5.82E-07	6.06E-05	3.14E-05	8.61E-06	7.72E-05	7.31E-11	4.13E-05	3.59E-11	0.953953801	0.735426496	1.269513385	1.925815331	1.331061187	0.651054652	1.909826601	0.095056797	4.30E-11	1.52E-10	3.82E-22	1.53E-09	1.22E-09	1.41E-10	5.01E-11	1.07E-10
3OAR180	7.28E-12	2.36E-11	1.24E-10	5.82E-11	5.09E-11	5.82E-11	2.55E-11	0	1.22E-09	6.67E-10	5.04E-11	4.99E-10	4.21E-11	1.04E-11	5.17E-09	5.94E-12	1.575358925	0.617481378	1.332205469	0.452977526	0.344358631	0.744465164	1.7161884	0.680320694	1.90E-11	5.49E-11	0	2.44E-10	3.08E-10	5.82E-11	2.55E-11	5.55E-11
3OAR181	1.04E-11	2.95E-11	1.51E-10	6.98E-11	6.12E-11	8.06E-11	3.19E-11	1.70E-13	7.00E-10	2.98E-10	6.13E-11	6.21E-10	7.96E-11	2.24E-11	3.31E-09	1.38E-11	2.057802863	1.93851186	1.452453525	0.762658559	0.493105663	0.946844915	1.502762105	1.157281879	2.38E-11	7.03E-11	2.51E-22	3.02E-10	3.87E-10	8.06E-11	3.19E-11	6.57E-11
3OAR40	9.09E-12	3.46E-11	1.75E-10	8.73E-11	7.28E-11	1.09E-10	3.82E-11	0	5.86E-07	6.06E-05	3.14E-05	8.61E-06	7.72E-05	1.38E-10	4.13E-05	6.93E-11	0	0.928059348	0	-7.38E-12	0	-2.43E-12	0	-6.93E-12	3.35E-11	1.09E-10	0	8.92E-10	7.49E-10	1.09E-10	3.82E-11	8.62E-11
3OAR60	1.09E-11	3.46E-11	1.71E-10	8.73E-11	7.28E-11	1.09E-10	3.82E-11	0	5.86E-07	6.06E-05	3.14E-05	8.61E-06	7.72E-05	1.38E-10	4.13E-05	6.93E-11	0	0.928059348	0	-7.38E-12	0	-2.43E-12	0	0	3.35E-11	1.09E-10	0	8.92E-10	7.49E-10	1.09E-10	3.82E-11	8.59E-11
3OAR80	9.09E-12	3.46E-11	1.71E-10	8.73E-11	7.28E-11	1.09E-10	3.82E-11	0	5.86E-07	6.06E-05	3.14E-05	8.61E-06	7.72E-05	1.38E-10	4.13E-05	6.93E-11	0	0.928059348	0	-7.38E-12	0	-2.43E-12	0	0	3.35E-11	1.09E-10	0	8.92E-10	7.49E-10	1.09E-10	3.82E-11	8.65E-11
3OAS100	1.81E-11	5.57E-11	2.78E-10	1.39E-10	1.15E-10	1.77E-10	6.46E-11	3.05E-13	5.86E-07	6.06E-05	3.14E-05	8.61E-06	7.72E-05	1.38E-10	4.13E-05	7.00E-11	2.069803186	1.24431443	1.269513385	2.843236818	2.499926975	1.900643218	2.316891097	1.252338676	5.14E-11	1.69E-10	3.86E-22	1.37E-09	1.17E-09	1.77E-10	6.46E-11	1.35E-10
3OAS120	1.87E-11	5.28E-11	2.60E-10	1.30E-10	1.08E-10	1.68E-10	6.15E-11	3.22E-13	2.36E-09	1.55E-09	1.41E-10	1.63E-09	1.39E-10	3.81E-11	1.05E-08	2.23E-11	0.478007173	0.316255082	0.359939654	0.469667986	0.52052462	0.564721456	0	0.469892463	4.96E-11	1.64E-10	5.85E-22	1.39E-09	1.17E-09	1.68E-10	6.15E-11	1.30E-10
3OAS121	1.08E-11	3.26E-11	1.63E-10	7.92E-11	6.71E-11	9.84E-11	3.83E-11	2.11E-13	5.83E-07	6.06E-05	3.14E-05	8.61E-06	7.72E-05	1.02E-10	4.13E-05	4.98E-11	2.069803186	1.24431443	1.269513385	2.843236818	2.499926975	1.900643218	2.316891097	1.252338676	2.95E-11	1.01E-10	3.30E-22	8.21E-10	7.28E-10	9.84E-11	3.83E-11	7.88E-11
3OAS140	17.12449017	37.62534374	35.89376539	39.68616994	50.35407716	31.88023065	26.79498706	52.16627685	2.13E-09	1.39E-09	1.14E-10	1.34E-09	1.14E-10	2.95E-11	9.21E-09	1.73E-11	0.548998702	2.43938592	0	-4.92E-12	0.163755018	-1.61E-12	0.407064496	0.443043281	0.799605535	2.43645196	2.400743336	2.348763997	2.436451959	31.88023065	26.79498706	1.719646519
3OAS141	1.08E-11	3.26E-11	1.63E-10	7.92E-11	6.71E-11	9.84E-11	3.83E-11	2.11E-13	5.83E-07	6.06E-05	3.14E-05	8.61E-06	7.72E-05	1.02E-10	4.13E-05	4.98E-11	2.069803186	1.24431443	1.269513385	2.843236818	2.499926975	1.900643218	2.316891097	1.252338676	2.95E-11	1.01E-10	3.30E-22	8.21E-10	7.28E-10	9.84E-11	3.83E-11	7.88E-11
3OAS160	1.66E-11	3.40E-11	1.68E-10	8.46E-11	7.02E-11	1.11E-10	3.94E-11	2.14E-13	1.77E-09	1.04E-09	8.61E-11	8.94E-10	7.48E-11	1.86E-11	7.70E-09	1.08E-11	0	2.008661288	1.858894641	0	0	0	0.814128992	0	3.37E-11	8.28E-11	1.39E-22	1.01E-09	6.97E-10	1.11E-10	3.94E-11	8.65E-11
3OAS161	1.63E-11	4.27E-11	2.15E-10	1.08E-10	8.94E-11	1.41E-10	5.01E-11	2.88E-13	5.82E-07	6.06E-05	3.14E-05	8.61E-06	7.72E-05	7.31E-11	4.13E-05	3.59E-11	0.953953801	0.735426496	1.269513385	1.925815331	1.331061187	0.651054652	1.909826601	0.095056797	4.30E-11	1.52E-10	3.82E-22	1.53E-09	1.22E-09	1.41E-10	5.01E-11	1.07E-10
3OAS180	7.91E-12	2.42E-11	1.21E-10	5.76E-11	5.10E-11	6.50E-11	2.88E-11	1.22E-13	1.22E-09	6.67E-10	5.04E-11	4.99E-10	4.21E-11	1.04E-11	5.17E-09	5.94E-12	1.575358925	0.617481378	1.332205469	0.452977526	0.344358631	0.744465164	1.7161884	0.680320694	1.91E-11	5.50E-11	1.38E-22	2.44E-10	3.08E-10	6.50E-11	2.88E-11	5.56E-11
3OAS181	1.04E-11	2.95E-11	1.51E-10	6.98E-11	6.12E-11	8.06E-11	3.19E-11	1.70E-13	7.00E-10	2.98E-10	6.13E-11	6.21E-10	7.96E-11	2.24E-11	3.31E-09	1.38E-11	2.057802863	1.93851186	1.452453525	0.762658559	0.493105663	0.946844915	1.502762105	1.157281879	2.38E-11	7.03E-11	2.51E-22	3.02E-10	3.87E-10	8.06E-11	3.19E-11	6.57E-11
3OAS60	1.37E-11	3.41E-11	1.68E-10	8.40E-11	7.07E-11	1.15E-10	3.94E-11	2.21E-13	5.86E-07	6.06E-05	3.14E-05	8.61E-06	7.72E-05	1.38E-10	4.13E-05	6.93E-11	0	0.928059348	0	-7.38E-12	0	-2.43E-12	0	0	3.33E-11	1.09E-10	2.47E-22	8.92E-10	7.48E-10	1.15E-10	3.94E-11	8.62E-11
3OAS80	1.36E-11	3.33E-11	1.68E-10	8.68E-11	7.03E-11	1.15E-10	3.94E-11	2.45E-13	5.86E-07	6.06E-05	3.14E-05	8.61E-06	7.72E-05	1.38E-10	4.13E-05	6.93E-11	0	0.928059348	0	-7.38E-12	0	-2.43E-12	0	0	3.34E-11	1.09E-10	2.47E-22	8.92E-10	7.49E-10	1.15E-10	3.94E-11	8.75E-11
3OXCOAT	1.19E-13	9.41E-13	1.37E-11	1.72E-12	8.01E-13	2.71E-13	5.60E-13	1.30E-14	3.90E-15	1.10E-15	2.61E-16	4.22E-16	2.02E-16	1.22E-16	4.68E-15	2.01E-16	0	0	0	0	0	0	0	0	5.49E-12	1.40E-11	1.54E-22	1.64E-10	2.61E-10	2.71E-13	5.60E-13	4.39E-12
3PEPTabcpp	2.30E-12	1.55E-13	5.01E-11	2.55E-11	2.03E-11	2.78E-11	7.27E-12	4.69E-14	1.04E-11	1.18E-11	1.91E-12	1.44E-11	1.56E-12	8.61E-13	4.86E-11	9.62E-13	0	0	0	0	0	0	0	0	6.63E-12	1.59E-11	1.21E-22	1.08E-10	1.60E-10	2.78E-11	7.27E-12	1.85E-11
3PEPTtex	-2.91E-11	0	0	0	0	-2.91E-11	0	0	-6.33E-13	-9.82E-13	-1.39E-13	-9.99E-13	-1.15E-13	-4.31E-14	-3.90E-12	-5.14E-14	0	0	0	0	0	0	0	0	2.84E-12	1.21E-11	0	1.18E-10	1.90E-10	-2.91E-11	0	7.39E-12
3UMPtex	-2.91E-11	0	0	0	0	-5.82E-11	0	0	-5.20E-16	-1.04E-16	-4.86E-17	-4.86E-17	-5.55E-17	-3.47E-17	-6.80E-16	-2.78E-17	0	0	0	0	0	0	0	0	2.84E-12	1.10E-11	0	1.15E-10	1.85E-10	-5.82E-11	0	7.39E-12
42A12BOOXpp	6.76E-14	3.33E-13	1.10E-11	3.83E-13	5.03E-13	1.73E-13	2.57E-13	6.71E-15	1.33E-15	1.61E-16	8.89E-17	9.90E-17	8.16E-17	5.20E-17	1.62E-15	1.05E-16	0	0	0	0	0	0	0	0	2.37E-12	8.24E-12	1.06E-22	7.94E-11	1.38E-10	1.73E-13	2.57E-13	4.88E-12
4HOXPACDtex	-2.91E-11	0	0	-2.91E-11	0	-5.82E-11	0	0	-1.33E-15	2.50E-16	-8.33E-17	-1.18E-16	-4.86E-17	-6.25E-17	-1.56E-15	-9.71E-17	0	0	0	0	0	0	0	0	7.96E-13	4.77E-12	0	4.49E-11	5.98E-11	-5.82E-11	0	4.32E-12
4HTHRS	0	0	0	0	0	0	0	0	0	0	0	0	0	0	0	0	0	0	0	0	0	0	0	0	0	0	0	0	0	0	0	0
4PCP	1.50E-12	7.42E-12	3.05E-11	1.43E-11	1.24E-11	1.29E-11	5.72E-12	3.16E-14	6.70E-12	7.69E-12	1.30E-12	1.06E-11	1.10E-12	6.52E-13	2.99E-11	6.33E-13	0	0.126353927	0.597927477	0.26640689	0.207435483	0.699228188	0.695662499	0	4.04E-12	9.93E-12	7.91E-23	8.78E-11	1.09E-10	1.29E-11	5.72E-12	1.19E-11
4PCPpp	8.78E-13	4.78E-12	1.75E-11	7.67E-12	6.50E-12	5.88E-12	2.42E-12	2.13E-14	3.72E-12	4.24E-12	6.99E-13	5.18E-12	5.55E-13	3.19E-13	1.84E-11	3.49E-13	0	0	0	0	0	0	0	0	2.93E-12	8.25E-12	8.19E-23	5.90E-11	1.04E-10	5.88E-12	2.42E-12	8.82E-12
4PEPTabcpp	1.38E-12	6.79E-12	2.54E-11	1.29E-11	9.88E-12	9.84E-12	1.94E-12	3.25E-14	4.86E-12	5.64E-12	9.09E-13	7.38E-12	7.84E-13	4.24E-13	2.18E-11	4.55E-13	0	0.01602494	0.187770561	0.328705973	0.401438328	0.285843077	0	0.286092298	4.35E-12	1.28E-11	1.55E-22	1.16E-10	1.59E-10	9.84E-12	1.94E-12	1.20E-11
4PEPTtex	-2.91E-11	0	0	0	0	-5.82E-11	0	0	-4.62E-13	-6.73E-13	-1.04E-13	-7.07E-13	-8.26E-14	-3.48E-14	-2.79E-12	-4.25E-14	0	0	0	0	0	0	0	0	2.84E-12	1.23E-11	0	1.19E-10	1.90E-10	-5.82E-11	0	8.98E-12
5DGLCNR	1.23E-11	-4.55E-12	2.18E-11	-3.06E-10	-7.69E-10	-2.18E-11	-2.73E-12	-5.46E-12	-9.77E-16	3.57E-16	-2.75E-16	-1.64E-04	-3.34E-12	-2.03E-16	-5.84E-15	-6.29E-18	0	0	0	-84.12156193	-1.182699244	0	0	0	2.84E-12	-3.98E-12	0	-110.201084	-4.12E-10	-2.18E-11	-2.73E-12	6.82E-12
5DGLCNt2rpp	5.68E-12	-8.75E-12	-6.59E-12	-4.73E-11	-4.42E-11	4.77E-12	-9.78E-12	-9.78E-12	-2.19E-16	-2.79E-16	-1.41E-16	-8.92E-12	-9.19E-13	-1.06E-16	-2.85E-15	-5.55E-16	0	0	0	-28.18287483	-1.111416592	0	0	0	2.50E-12	2.50E-12	0	9.09E-13	4.13E-11	4.77E-12	-9.78E-12	6.59E-12
5DGLCNtex	-2.91E-11	0	-5.82E-11	-5.82E-11	-5.82E-11	-5.82E-11	-2.91E-11	0	-2.15E-16	-1.05E-15	-1.25E-16	-8.92E-12	-9.19E-13	-1.11E-16	-2.77E-15	-2.15E-16	0	0	0	-28.18287483	-1.111416592	0	0	0	2.50E-12	2.73E-12	0	9.09E-13	4.13E-11	-5.82E-11	-2.91E-11	7.16E-12
5DOAN	0.049509281	0.108780098	0.103773864	0.114738233	0.145580635	0.092170178	0.077468032	0.150819956	2.45E-12	4.62E-12	5.85E-13	4.73E-12	5.70E-13	2.03E-13	1.40E-11	2.31E-13	0	0	0	0	0	0	0	0	0.002311771	0.007044121	0.006940883	0.006790605	0.007044122	0.092170178	0.077468032	0.004971737
5MTRtex	-2.91E-11	0	0	-2.91E-11	0	-5.82E-11	0	0	-5.46E-12	-1.46E-11	-1.87E-12	-1.05E-11	-1.52E-12	-5.20E-13	-3.52E-11	-4.49E-13	0	0	0	0	0	0	0	0	1.82E-12	6.71E-12	0	9.07E-11	1.49E-10	-5.82E-11	0	4.32E-12
5MTRtpp	4.47E-13	2.80E-12	6.79E-12	5.05E-12	4.48E-12	5.54E-12	2.37E-12	8.77E-15	5.46E-12	1.46E-11	1.87E-12	1.05E-11	1.52E-12	5.20E-13	3.52E-11	4.49E-13	0	0	0	0	0	0	0	0	1.47E-12	6.44E-12	1.70E-23	3.35E-11	4.94E-11	5.54E-12	2.37E-12	5.94E-12
A5PISO	8.562245085	18.81267187	17.94688269	19.84308497	25.17703858	15.94011532	13.39749353	26.08313843	1.28E-11	7.30E-11	4.90E-12	4.86E-11	6.86E-12	1.32E-12	1.21E-10	9.94E-13	0	1.534398623	0	-2.46E-12	0.081877509	-1.21E-12	0	0	0.399802767	1.21822598	1.200371668	1.174381998	1.21822598	15.94011532	13.39749353	0.859823259
AACPS1	2.72E-11	1.42E-10	6.71E-10	2.91E-10	2.67E-10	2.97E-10	1.57E-10	6.30E-13	1.92E-11	1.18E-10	3.00E-11	2.87E-08	8.29E-12	6.12E-12	1.05E-09	6.50E-12	0.478007173	4.173056114	2.154437583	0.664292338	1.459549642	1.522156759	0.407064496	0.469892463	8.02E-11	2.14E-10	7.21E-22	1.65E-09	1.22E-09	2.97E-10	1.57E-10	2.29E-10
AACPS2	3.19E-11	1.32E-10	6.59E-10	2.77E-10	2.55E-10	2.80E-10	1.54E-10	6.06E-13	1.33E-11	2.63E-11	1.31E-11	3.41E-08	2.31E-12	4.14E-12	1.76E-10	4.70E-12	0.478007173	1.44158756	0.526689172	0.662097609	0.52052462	0.57001665	0.407064496	0.469892463	8.05E-11	2.33E-10	8.27E-22	1.80E-09	1.46E-09	2.80E-10	1.54E-10	2.36E-10
AACPS3	28.08342454	61.70393929	58.86422555	65.08360528	82.57851254	52.28220186	43.94262192	85.5504418	1.58E-11	3.82E-11	1.85E-11	3.02E-08	5.08E-12	6.77E-12	6.81E-10	6.65E-12	1.575358925	1.006319916	0.526689172	1.55866827	1.762969519	2.174939851	0.902059408	0.768561704	1.311318554	3.995676023	3.93711542	3.851871549	3.995676023	52.28220186	43.94262192	2.820146047
AACPS4	33.10036502	72.72698922	69.37997713	76.71041288	97.33068358	61.62211318	51.79271578	100.8335307	1.04E-11	3.62E-11	5.44E-12	8.14E-09	3.80E-12	3.56E-12	2.24E-10	3.28E-12	1.103849062	3.153560858	0.526689172	0.494398566	0.52052462	1.968079836	0.407064496	1.062225082	1.545577988	4.709480308	4.640458194	4.539986	4.709480307	61.62211318	51.79271578	3.323948738
AACPS5	2.19E-11	7.96E-11	4.23E-10	1.62E-10	1.61E-10	1.49E-10	7.10E-11	3.40E-13	1.60E-11	3.28E-11	1.36E-11	3.12E-08	2.36E-12	3.88E-12	1.48E-10	4.72E-12	0.478007173	0.458987966	0.526689172	0.662097609	0.871355791	0.564721456	0.407064496	0.469892463	4.49E-11	1.25E-10	5.99E-22	9.05E-10	8.11E-10	1.49E-10	7.10E-11	1.32E-10
AACPS6	1.87E-11	8.58E-11	4.47E-10	1.76E-10	1.82E-10	1.59E-10	1.04E-10	3.61E-13	1.22E-11	3.36E-11	1.41E-11	3.19E-08	2.70E-12	5.78E-12	1.19E-10	5.93E-12	0.478007173	1.49879296	0.526689172	0.652713218	0.601381961	0.927824409	0.407064496	0.680320693	4.76E-11	1.33E-10	6.15E-22	9.10E-10	8.43E-10	1.59E-10	1.04E-10	1.54E-10
AACPS7	17.12449017	37.62534374	35.89376539	39.68616994	50.35407716	31.88023065	26.79498706	52.16627685	2.45E-11	1.06E-10	1.96E-11	3.03E-08	6.73E-12	6.01E-12	3.40E-10	6.48E-12	0.478007173	3.665065474	0.526689172	0.41714271	0.629909744	0.623938345	0.407064496	0.469892463	0.799605535	2.43645196	2.400743336	2.348763996	2.436451959	31.88023065	26.79498706	1.719646519
AACPS8	1.42E-11	4.37E-11	2.20E-10	9.96E-11	8.66E-11	1.15E-10	5.10E-11	2.15E-13	3.14E-11	3.41E-11	4.50E-12	5.51E-11	2.43E-12	2.93E-12	1.06E-09	2.92E-12	0.478007173	0.316255082	0.359939654	0.469667986	0.52052462	0.564721456	0	0.469892463	3.42E-11	1.19E-10	2.66E-22	1.06E-09	8.42E-10	1.15E-10	5.10E-11	9.07E-11
AACPS9	1.12E-11	3.73E-11	1.88E-10	8.27E-11	7.35E-11	8.94E-11	4.34E-11	1.72E-13	1.99E-11	2.71E-11	4.11E-12	2.15E-11	2.09E-12	1.64E-12	2.60E-10	1.53E-12	2.069803186	0.316255082	1.269513385	2.843236818	2.499926975	1.900643219	2.316891097	1.252338676	2.63E-11	9.19E-11	2.02E-22	7.87E-10	6.28E-10	8.94E-11	4.34E-11	7.00E-11
AACTOOR	9.77E-12	1.03E-10	2.87E-10	2.17E-10	2.07E-10	2.68E-10	5.60E-11	1861.836695	1.15E-11	2.71E-11	2.54E-12	2.68E-10	8.74E-12	4.35E-13	2.66E-11	1.30E-12	2.452534381	1.791586927	0	2.282348263	0	0	2.941678407	0	3.48E-11	3.24E-10	7.61E-22	2.57E-09	2.15E-09	2.68E-10	5.60E-11	1.70E-10
AADDGT	5.81E-13	5.50E-12	1.06E-11	1.02E-11	1.07E-11	7.41E-12	3.76E-12	1.17E-14	3.16E-12	7.09E-12	8.59E-13	6.58E-12	9.06E-13	2.93E-13	2.00E-11	2.75E-13	0	0.142613268	0	0	0	-1.61E-12	0	0	2.19E-12	8.91E-12	2.59E-23	3.19E-11	5.59E-11	7.41E-12	3.76E-12	8.50E-12
AAMYL	0	0	0	0	0	0	0	0	1.35E-15	1.32E-16	6.09E-17	7.48E-17	5.26E-17	3.81E-17	1.90E-15	-2.74E-18	0	0	0	0	0	0	0	0	0	0	0	0	0	0	0	0
AAMYLpp	0	0	0	0	0	0	0	0	-1.06E-16	4.25E-17	-2.01E-17	-1.38E-17	9.50E-18	-1.14E-17	-1.03E-16	5.40E-17	0	0	0	0	0	0	0	0	0	0	0	0	0	0	0	0
AB6PGH	0	0	0	0	0	0	0	0	0	0	0	0	0	0	0	0	0	0	0	0	0	0	0	0	0	0	0	0	0	0	0	0
ABTA	1.16E-11	7.76E-11	3.36E-10	1.15E-10	1.23E-10	1.01E-10	8.82E-11	2.82E-11	1.37E-11	2.09E-11	1.85E-12	3.08E-11	3.07E-12	1.03E-12	4.69E-11	9.81E-13	11.86536518	2.531296142	8.194666885	4.044203638	3.900090385	5.244547385	2.712161319	2.696551047	3.36E-11	9.84E-11	6.24E-22	5.51E-10	6.72E-10	1.01E-10	8.82E-11	4.25E-11
ABUTD	4.64E-12	1.65E-11	6.12E-11	2.26E-11	2.59E-11	2.66E-11	1.20E-11	4.17E-14	6.18E-12	1.09E-11	1.06E-12	1.49E-11	1.67E-12	5.30E-13	2.44E-11	5.81E-13	0.026995091	1.146436953	2.872101598	1.068202366	1.033152274	1.852013001	1.282593031	0.952642024	8.87E-12	2.13E-11	1.59E-22	1.62E-10	1.63E-10	2.66E-11	1.20E-11	1.93E-11
ABUTt2pp	0.008453946	1.55E-04	0.013144575	9.81E-04	0.00205892	0.001422778	0.001063791	1.22E-07	9.51E-05	4.96E-05	1.20E-04	6.76E-05	4.69E-05	1.55E-04	9.71E-05	7.18E-05	7.474551518	0.420923204	1.501759177	1.184687111	1.477724392	1.352857858	0.58812442	0.523290763	0.006957963	0.008428634	1.47E-15	0.009759747	0.031176094	0.001422778	0.001063791	0.010514354
ABUTtex	-2.91E-11	0	0	-2.91E-11	0	-5.82E-11	0	0	-2.40E-12	-4.83E-12	-7.23E-13	-4.25E-12	-5.70E-13	-2.00E-13	-1.31E-11	-1.90E-13	0	0	0	0	0	0	0	0	1.25E-12	6.93E-12	0	9.02E-11	1.52E-10	-5.82E-11	0	-4.77E-12
ACACCT	5.39E-14	2.69E-13	1.36E-11	7.16E-13	3.59E-13	1.21E-13	2.48E-13	6.08E-15	-6.78E-17	1.72E-16	-1.07E-18	-1.09E-17	5.02E-17	-6.61E-20	-1.35E-16	6.19E-17	0	0	0	0	0	0	0	0	2.02E-12	6.79E-12	8.64E-23	7.95E-11	1.18E-10	1.21E-13	2.48E-13	5.89E-12
ACACT1r	78.30827973	172.0562723	164.1379681	181.4801881	230.2632733	145.7845457	122.5303248	238.5502494	-5.86E-07	6.46E-05	-3.14E-05	1.72E-05	6.31E-05	-1.34E-10	-4.13E-05	-6.70E-11	3.829818129	2.140737898	3.562954126	3.859466695	2.509940246	2.413688018	4.109446136	1.84200936	3.656502077	11.14160829	10.97831695	10.74062155	11.14160829	145.7845457	122.5303248	7.863741303
ACACT2r	78.30827973	172.0562723	164.1379681	181.4801881	230.2632733	145.7845457	122.5303248	238.5502494	-5.86E-07	6.46E-05	-3.14E-05	1.72E-05	6.31E-05	-1.34E-10	-4.13E-05	-6.70E-11	3.829818129	2.140737898	3.562954126	3.859466695	2.509940246	2.413688018	4.109446136	1.84200936	3.656502077	11.14160829	10.97831695	10.74062155	11.14160829	145.7845457	122.5303248	7.863741303
ACACT3r	78.30827973	172.0562723	164.1379681	181.4801881	230.2632733	145.7845457	122.5303248	238.5502494	-5.86E-07	-6.06E-05	-3.14E-05	-8.61E-06	-7.72E-05	-1.35E-10	-4.13E-05	-6.71E-11	0	2.140737898	0	0	0.245632526	0	0	0	3.656502077	11.14160829	10.97831695	10.74062155	11.14160829	145.7845457	122.5303248	7.863741303
ACACT4r	78.30827973	172.0562723	164.1379681	181.4801881	230.2632733	145.7845457	122.5303248	238.5502494	-5.86E-07	-6.06E-05	-3.14E-05	-8.61E-06	-7.72E-05	-1.35E-10	-4.13E-05	-6.77E-11	-2.069803186	1.824482816	-1.269513385	-2.843236818	-2.254294449	-1.900643219	-2.316891097	-1.252338676	3.656502077	11.14160829	10.97831695	10.74062154	11.14160829	145.7845457	122.5303248	7.863741303
ACACT5r	78.30827973	172.0562723	164.1379681	181.4801881	230.2632733	145.7845457	122.5303248	238.5502494	-5.86E-07	-6.06E-05	-3.14E-05	-8.61E-06	-7.72E-05	-1.37E-10	-4.13E-05	-6.98E-11	-2.547810359	1.508227734	-1.629453039	-3.312904804	-2.774819069	-2.465364675	-2.316891097	-1.722231139	3.656502077	11.14160829	10.97831695	10.74062154	11.14160829	145.7845457	122.5303248	7.863741303
ACACT6r	61.18378956	134.4309285	128.2442027	141.7940182	179.9091961	113.904315	95.7353377	186.3839725	-5.85E-07	-6.06E-05	-3.14E-05	-8.61E-06	-7.72E-05	-1.29E-10	-4.13E-05	-6.52E-11	-2.618801888	-1.126369312	-1.269513385	-2.843236818	-2.458988221	-1.900643218	-2.723955593	-1.695381957	2.856896542	8.70515633	8.577573615	8.391857549	8.70515633	113.904315	95.7353377	6.144094784
ACACT7r	61.18378956	134.4309285	128.2442027	141.7940182	179.9091961	113.904315	95.7353377	186.3839725	-5.84E-07	-6.06E-05	-3.14E-05	-8.61E-06	-7.72E-05	-9.16E-11	-4.13E-05	-4.67E-11	-0.953953801	-2.744087784	-3.128408026	-1.925815331	-1.331061187	-0.651054652	-2.723955593	-0.095056797	2.856896542	8.70515633	8.577573615	8.391857548	8.705156329	113.904315	95.7353377	6.144094784
ACACT8r	3.00E-11	6.50E-11	2.85E-10	1.33E-10	7.69E-11	1.46E-10	1.35E-10	-1.82E-12	1.92E-09	9.65E-10	1.12E-10	1.12E-09	1.22E-10	3.28E-11	8.48E-09	1.97E-11	3.633161788	2.555993238	2.784658994	1.215636085	0.837464294	1.691310079	3.218950505	1.837602572	4.02E-11	1.18E-10	0	4.87E-10	6.10E-10	1.46E-10	1.35E-10	5.64E-11
ACACt2pp	4.97E-14	2.68E-13	1.34E-11	7.14E-13	3.62E-13	1.21E-13	2.42E-13	5.33E-15	-6.78E-17	1.03E-16	5.79E-19	-3.75E-17	3.02E-17	-3.25E-18	8.02E-17	3.12E-17	0	0	0	0	0	0	0	0	1.82E-12	6.37E-12	0	7.97E-11	1.18E-10	1.21E-13	2.42E-13	5.68E-12
ACACtex	-2.91E-11	0	0	0	0	-5.82E-11	0	0	-6.94E-17	-2.84E-16	0	6.94E-18	-6.25E-17	0	-1.25E-16	-3.47E-17	0	0	0	0	0	0	0	0	1.71E-12	6.48E-12	0	7.97E-11	1.18E-10	-5.82E-11	0	5.12E-12
ACALD	7.35E-10	7.82E-11	5.88E-10	2.66E-10	1.68E-10	223.8144389	2.86E-11	5.46E-12	3.39E-04	9.19E-05	0.001017429	2.77E-04	0.001919125	9.52E-04	7.88E-04	9.27E-04	3.390680236	8.410561539	-3.877789518	3.220565755	4.106514227	4.372076582	2.388976603	3.872001656	5.96E-09	-467.7569755	-440.8607439	-54.96724316	-467.756975	223.8144389	2.86E-11	2.01E-08
ACALDtex	-2.91E-11	0	0	-2.91E-11	0	-5.82E-11	0	0	-5.39E-12	-2.16E-11	-1.90E-12	-4.41E-11	-4.40E-12	-6.02E-13	-3.54E-11	-3.28E-13	0	0	0	0	0	0	0	0	-1.59E-12	-1.61E-11	0	3.64E-12	-1.78E-11	-5.82E-11	0	-8.87E-12
ACALDtpp	8.02E-12	-2.09E-11	1.02E-11	-2.04E-11	-2.43E-11	-1.75E-11	-1.28E-11	9.32E-12	-5.39E-12	-2.16E-11	-1.90E-12	-4.41E-11	-4.40E-12	-6.02E-13	-3.54E-11	-3.28E-13	0	0	0	0	0	0	0	0	-1.59E-12	-1.61E-11	0	3.64E-12	-1.78E-11	-1.75E-11	-1.28E-11	-8.98E-12
ACANTHAT	0	0	0	0	0	0	0	0	0	0	0	0	0	0	0	0	0	0	0	0	0	0	0	0	0	0	0	0	0	0	0	0
ACBIPGT	0	0	0	0	0	0	0	0	0	0	0	0	0	0	0	0	0	0	0	0	0	0	0	0	0	0	0	0	0	0	0	0
ACCOAC	17.12581042	37.62824455	35.89653269	39.68922963	50.35795931	31.88268852	26.79705287	52.17029872	2.51E-04	0.001264981	9.82E-04	0.001214564	0.001152452	0.001394408	7.28E-04	0.001061266	11.82353102	14.57284336	10.08154683	12.14082986	16.81241813	13.37714222	13.30064389	17.77941674	0.799667182	2.436639805	2.400928426	2.348945089	2.43663981	31.88268852	26.79705287	1.7197791
ACCOAL	0.009600903	33.82528501	0.056156984	0.023186641	20.15370015	0.02615654	0.012727699	32.10887	0.003754765	0.001406815	0.002091559	0.001263136	5.98E-04	0.002384811	0.003026921	0.003209104	3.481322556	5.63258418	3.499529944	2.090414444	1.09465176	7.936781171	9.31191164	4.074720039	0.00984595	0.016359138	7.60E-08	5.280174524	0.051192376	0.02615654	0.012727699	3.865877494
ACGAL1PPpp	1.24E-13	4.41E-13	8.07E-12	1.79E-12	4.39E-13	2.15E-13	3.52E-13	8.52E-15	2.08E-15	3.68E-16	1.41E-16	2.02E-16	9.56E-17	7.46E-17	2.41E-15	1.04E-16	0	0	0	0	0	0	0	0	2.77E-12	1.19E-11	1.41E-22	1.06E-10	2.03E-10	2.15E-13	3.52E-13	9.25E-12
ACGAL1Ptex	-2.91E-11	0	0	0	0	-5.82E-11	0	0	5.07E-16	3.68E-16	4.16E-17	6.94E-18	1.39E-17	1.39E-17	6.18E-16	-1.04E-16	0	0	0	0	0	0	0	0	1.71E-12	6.37E-12	0	5.17E-11	1.15E-10	-5.82E-11	0	6.14E-12
ACGALtex	-2.91E-11	0	0	0	0	-5.82E-11	0	0	-2.09E-15	-3.82E-16	-1.32E-16	-1.87E-16	-1.11E-16	-7.63E-17	-2.37E-15	-1.60E-16	0	0	0	0	0	0	0	0	6.82E-13	1.14E-12	0	1.88E-11	-5.12E-12	-5.82E-11	0	1.36E-12
ACGAM1PPpp	9.53E-14	4.76E-13	1.31E-11	1.82E-12	7.13E-13	2.30E-13	7.96E-13	1.09E-14	2.26E-15	5.10E-16	1.49E-16	-7.35E-17	1.36E-16	8.82E-17	1.82E-14	1.38E-16	0	0	0	0	0	0	0	0	4.20E-12	1.48E-11	1.74E-22	1.62E-10	2.59E-10	2.30E-13	7.96E-13	1.04E-11
ACGAM1Ptex	-2.91E-11	0	0	0	0	-5.82E-11	0	0	5.90E-16	-5.55E-17	5.55E-17	-4.72E-16	-5.55E-17	2.08E-17	-2.21E-15	3.47E-17	0	0	0	0	0	0	0	0	2.73E-12	9.32E-12	0	1.06E-10	1.69E-10	-5.82E-11	0	7.84E-12
ACGAMK	1.37E-11	5.72E-11	2.78E-10	1.11E-10	1.06E-10	1.17E-10	6.60E-11	2.30E-13	5.62E-11	6.38E-11	1.11E-11	8.55E-11	8.95E-12	5.28E-12	2.64E-10	5.48E-12	0.715109999	1.29505105	1.161599501	1.161910056	1.321800435	1.974459666	0.722130521	1.213086722	2.16E-11	3.20E-11	2.73E-22	2.23E-10	1.95E-10	1.17E-10	6.60E-11	6.41E-11
ACGAMT	5.81E-13	5.50E-12	1.06E-11	1.02E-11	1.07E-11	7.41E-12	3.76E-12	1.17E-14	3.16E-12	7.09E-12	8.59E-13	6.58E-12	9.06E-13	2.93E-13	2.00E-11	2.75E-13	0	0.142613268	0	0	0	-1.61E-12	0	0	2.19E-12	8.91E-12	2.59E-23	3.19E-11	5.59E-11	7.41E-12	3.76E-12	8.50E-12
ACGAptspp	7.79E-14	3.21E-13	2.98E-11	1.07E-12	4.13E-13	1.43E-13	1.31E-13	9.38E-15	8.44E-16	3.51E-16	6.58E-17	-9.39E-17	7.90E-17	3.77E-17	9.50E-15	9.50E-17	0	0	0	0	0	0	0	0	5.07E-12	1.60E-11	2.10E-22	2.03E-10	3.17E-10	1.43E-13	1.31E-13	1.27E-11
ACGAtex	-2.91E-11	0	0	0	0	-5.82E-11	0	0	-1.42E-15	-2.91E-16	-8.33E-17	6.25E-17	-4.86E-17	-5.55E-17	-7.91E-15	-7.63E-17	0	0	0	0	0	0	0	0	2.73E-12	8.07E-12	0	1.03E-10	1.57E-10	-5.82E-11	0	7.28E-12
ACGK	65.08644116	143.005701	136.4243505	150.8384506	191.3848323	121.1697829	101.8418844	198.2726069	4.12E-11	7.29E-11	1.02E-11	7.67E-11	9.46E-12	3.54E-12	2.03E-10	3.70E-12	0.026995091	3.331513242	3.163309166	3.238810386	2.57241095	2.219311794	1.576020806	1.164418905	3.039125723	9.260420927	9.124700257	8.927138161	9.260420927	121.1697829	101.8418844	6.536000246
ACGS	65.08644116	143.005701	136.4243505	150.8384506	191.3848323	121.1697829	101.8418844	198.2726069	4.12E-11	7.29E-11	1.02E-11	7.67E-11	9.46E-12	3.54E-12	2.03E-10	3.70E-12	0.026995091	3.331513242	3.163309166	3.238810386	2.57241095	2.219311794	1.576020806	1.164418905	3.039125723	9.260420927	9.124700257	8.927138161	9.260420927	121.1697829	101.8418844	6.536000246
ACHBS	63.92836406	140.4612137	133.9969645	148.1545958	187.9795395	119.01382	100.0298211	194.7447606	4.67E-12	8.68E-12	1.60E-12	7.76E-12	1.07E-12	4.18E-13	2.66E-11	3.58E-13	0	0	0	0	0	0	0	0	2.985050837	9.095651105	8.9623453	8.768298408	9.095651105	119.01382	100.0298211	6.419705791
ACKr	5512.543033	-4857.685419	268.6940566	-5677.24479	-6495.220632	-1204.186267	-4364.488731	-3989.564711	5.61E-04	2.85E-04	-3.24E-04	-1.44E-04	5.11E-04	-7.40E-04	-7.84E-04	-9.76E-04	27.09083988	4.623613588	-3.680046082	5.501112338	4.117378685	-3.639633824	-42.98288633	-17.69037023	236.8170898	-20.91824562	17.97151842	-543.8978524	-20.91824696	-1204.186267	-4364.488731	-631.5488699
ACLS	192.3752428	422.6802998	403.227878	445.8314673	565.6739397	358.1401286	301.0128822	586.0320557	1.13E-11	2.70E-11	3.94E-12	2.48E-11	3.41E-12	1.00E-12	5.29E-11	8.85E-13	0	2.217990433	0.983972756	7.798269117	2.445180259	0	2.227733681	0	8.982708818	27.37091924	26.96977122	26.38583921	27.37091924	358.1401286	301.0128822	19.31838048
ACM6PH	1.37E-11	5.68E-11	2.48E-10	1.10E-10	1.06E-10	1.17E-10	6.56E-11	2.22E-13	5.62E-11	6.38E-11	1.11E-11	8.55E-11	8.95E-12	5.28E-12	2.64E-10	5.48E-12	0.715109999	1.29505105	1.161599501	1.161910056	1.321800435	1.974459666	0.722130521	1.213086722	2.04E-11	2.75E-11	1.61E-22	1.70E-10	1.12E-10	1.17E-10	6.56E-11	6.30E-11
ACMAMUT	5.81E-13	5.50E-12	1.06E-11	1.02E-11	1.07E-11	7.41E-12	3.76E-12	1.17E-14	3.16E-12	7.09E-12	8.59E-13	6.58E-12	9.06E-13	2.93E-13	2.00E-11	2.75E-13	0	0.142613268	0	0	0	-1.61E-12	0	0	2.19E-12	8.91E-12	2.59E-23	3.19E-11	5.59E-11	7.41E-12	3.76E-12	8.50E-12
ACMANAptspp	5.49E-14	2.47E-13	3.65E-11	7.26E-13	3.64E-13	1.23E-13	2.75E-13	6.85E-15	-2.46E-16	2.42E-16	-4.46E-18	-3.68E-17	4.70E-17	-3.27E-18	-3.30E-17	6.69E-17	0	0	0	0	0	0	0	0	2.46E-12	9.06E-12	1.01E-22	1.04E-10	1.59E-10	1.23E-13	2.75E-13	6.77E-12
ACMANAtex	-2.91E-11	0	0	0	0	-5.82E-11	0	0	-2.50E-16	-1.53E-16	0	-1.18E-16	-6.94E-18	0	1.46E-16	2.08E-17	0	0	0	0	0	0	0	0	2.73E-12	8.87E-12	0	1.04E-10	1.59E-10	-5.82E-11	0	7.05E-12
ACMUMptspp	0	0	0	0	0	0	0	0	-1.94E-16	-4.12E-17	-2.07E-18	8.38E-18	3.70E-17	-2.16E-18	1.35E-17	6.55E-17	0	0	0	0	0	0	0	0	0	0	0	0	0	0	0	0
ACMUMtex	0	0	0	0	0	0	0	0	-1.94E-16	-9.53E-17	-2.51E-18	8.96E-18	3.78E-17	-2.14E-18	4.05E-17	6.58E-17	0	0	0	0	0	0	0	0	0	0	0	0	0	0	0	0
ACNAMt2pp	8.13E-14	3.53E-13	1.83E-11	1.62E-12	5.63E-13	1.78E-13	4.56E-13	8.89E-15	1.00E-15	1.66E-16	9.16E-17	5.96E-17	9.76E-17	6.14E-17	5.49E-15	1.07E-16	0	0	0	0	0	0	0	0	2.96E-12	8.83E-12	1.30E-22	1.10E-10	1.73E-10	1.78E-13	4.56E-13	8.67E-12
ACNAMtex	-5.82E-11	0	5.82E-11	-2.91E-11	0	-2.91E-11	0	0	9.92E-16	2.08E-17	9.02E-17	0	1.39E-17	4.16E-17	3.64E-15	3.47E-17	0	0	0	0	0	0	0	0	3.07E-12	9.55E-12	0	1.10E-10	1.73E-10	-2.91E-11	0	8.98E-12
ACNML	8.13E-14	3.53E-13	1.83E-11	1.62E-12	5.63E-13	1.78E-13	4.56E-13	8.89E-15	1.00E-15	2.34E-16	9.29E-17	1.32E-16	7.91E-17	6.46E-17	5.63E-15	1.15E-16	0	0	0	0	0	0	0	0	2.96E-12	8.83E-12	1.30E-22	1.10E-10	1.73E-10	1.78E-13	4.56E-13	8.67E-12
ACOAD1f	-78.30827973	-172.0562723	-164.1379681	-181.4801881	-230.2632733	-145.7845457	-122.5303248	-238.5502494	5.86E-07	-6.46E-05	3.14E-05	-1.72E-05	-6.31E-05	1.34E-10	4.13E-05	6.70E-11	-3.829818129	-2.140737898	-3.562954126	-3.859466695	-2.509940246	-2.413688018	-4.109446136	-1.84200936	-3.656502077	-11.14160829	-10.97831695	-10.74062155	-11.14160829	-145.7845457	-122.5303248	-7.863741303
ACOAD2f	-78.30827973	-172.0562723	-164.1379681	-181.4801881	-230.2632733	-145.7845457	-122.5303248	-238.5502494	5.86E-07	-6.46E-05	3.14E-05	-1.72E-05	-6.31E-05	1.34E-10	4.13E-05	6.70E-11	-3.829818129	-2.140737898	-3.562954126	-3.859466695	-2.509940246	-2.413688018	-4.109446136	-1.84200936	-3.656502077	-11.14160829	-10.97831695	-10.74062155	-11.14160829	-145.7845457	-122.5303248	-7.863741303
ACOAD3f	-78.30827973	-172.0562723	-164.1379681	-181.4801881	-230.2632733	-145.7845457	-122.5303248	-238.5502494	5.86E-07	6.06E-05	3.14E-05	8.61E-06	7.72E-05	1.35E-10	4.13E-05	6.71E-11	0	-2.140737898	0	0	-0.245632526	0	0	0	-3.656502077	-11.14160829	-10.97831695	-10.74062155	-11.14160829	-145.7845457	-122.5303248	-7.863741303
ACOAD4f	-78.30827973	-172.0562723	-164.1379681	-181.4801881	-230.2632733	-145.7845457	-122.5303248	-238.5502494	5.86E-07	6.06E-05	3.14E-05	8.61E-06	7.72E-05	1.35E-10	4.13E-05	6.77E-11	2.069803186	-1.824482816	1.269513385	2.843236818	2.254294449	1.900643219	2.316891097	1.252338676	-3.656502077	-11.14160829	-10.97831695	-10.74062154	-11.14160829	-145.7845457	-122.5303248	-7.863741303
ACOAD5f	-78.30827973	-172.0562723	-164.1379681	-181.4801881	-230.2632733	-145.7845457	-122.5303248	-238.5502494	5.86E-07	6.06E-05	3.14E-05	8.61E-06	7.72E-05	1.37E-10	4.13E-05	6.98E-11	2.547810359	-1.508227734	1.629453039	3.312904804	2.774819069	2.465364675	2.316891097	1.722231139	-3.656502077	-11.14160829	-10.97831695	-10.74062154	-11.14160829	-145.7845457	-122.5303248	-7.863741303
ACOAD6f	-61.18378956	-134.4309285	-128.2442027	-141.7940182	-179.9091961	-113.904315	-95.7353377	-186.3839725	5.84E-07	6.06E-05	3.14E-05	8.61E-06	7.72E-05	1.00E-10	4.13E-05	5.13E-11	1.502952503	0.617481378	1.269513385	1.925815331	1.290122433	0.651054652	2.316891097	0.538100078	-2.856896542	-8.70515633	-8.577573615	-8.391857548	-8.705156329	-113.904315	-95.7353377	-6.144094784
ACOAD7f	-28.08342454	-61.70393929	-58.86422555	-65.08360528	-82.57851254	-52.28220185	-43.94262192	-85.5504418	2.47E-09	1.34E-09	1.47E-10	1.51E-09	1.54E-10	4.11E-11	1.10E-08	2.46E-11	2.057802863	3.947173148	3.311348166	0.762658559	0.493105663	0.946844915	2.316891097	1.157281879	-1.311318554	-3.995676023	-3.93711542	-3.851871548	-3.995676022	-52.28220185	-43.94262192	-2.820146046
ACOAD8f	2.14E-11	2.88E-11	1.28E-10	5.70E-11	2.17E-11	6.66E-11	3.41E-11	3.41E-13	1.22E-09	6.67E-10	5.04E-11	4.99E-10	4.21E-11	1.04E-11	5.17E-09	5.94E-12	1.575358925	0.617481378	1.332205469	0.452977526	0.344358631	0.744465164	1.7161884	0.680320693	1.94E-11	5.24E-11	0	2.44E-10	3.14E-10	6.66E-11	3.41E-11	6.14E-12
ACOATA	1.82E-12	7.28E-12	2.91E-11	2.18E-11	1.46E-11	3.64E-11	3.64E-12	-3.64E-12	-2.47E-04	-7.80E-04	-7.31E-04	-0.001145669	-5.35E-04	-0.001394407	-3.98E-04	-0.001061266	0	0.928059348	0	-7.38E-12	-6.459832085	-4.768126378	0	-11.1768056	1.18E-11	3.90E-11	0	3.04E-10	3.34E-10	3.64E-11	3.64E-12	3.19E-11
ACODA	65.08644116	143.005701	136.4243505	150.8384506	191.3848323	121.1697829	101.8418844	198.2726069	3.22E-11	5.55E-11	7.29E-12	5.93E-11	7.15E-12	2.73E-12	1.54E-10	2.69E-12	0.026995091	2.443798905	3.163309166	1.639507796	1.881885059	2.219311794	1.576020806	1.164418905	3.039125723	9.260420927	9.124700257	8.927138161	9.260420927	121.1697829	101.8418844	6.536000246
ACOLIPAabctex	1.52E-13	1.85E-12	2.85E-12	2.41E-12	3.47E-12	2.25E-12	9.60E-13	2.77E-15	1.22E-12	4.71E-12	4.51E-13	3.46E-12	5.49E-13	1.33E-13	9.15E-12	8.93E-14	0	0.080764438	0	0	0	0	0	0	2.92E-12	1.11E-11	7.19E-24	1.08E-10	2.14E-10	2.25E-12	9.60E-13	8.99E-12
ACONIs	0	0	0	0	0	0	0	0	-1.27E-21	1.69E-21	2.12E-22	-2.54E-21	-3.18E-22	0	1.69E-21	5.29E-22	0	0	0	0	0	0	0	0	0	0	0	0	0	0	0	0
ACONMT	0	0	0	0	0	0	0	0	0	0	0	0	0	0	0	0	0	0	0	0	0	0	0	0	0	0	0	0	0	0	0	0
ACONTa	6084.604559	613.3311128	3450.002996	816.5975073	882.059837	952.0196855	4204.397448	720.7129362	0.00351368	0.002047047	0.002309948	0.001410228	0.001243746	0.00220154	0.003331332	0.002326289	39.18125931	9.271650504	20.8331008	15.67960018	18.02561241	8.375699839	40.14820606	16.33853379	251.1110879	312.6664399	317.3552016	32.44978767	312.6664388	952.0196855	4204.397448	23.7580975
ACONTb	6084.604559	613.3311128	3450.002996	816.5975073	882.059837	952.0196855	4204.397448	720.7129362	0.00351368	0.002047047	0.002309948	0.001410228	0.001243746	0.00220154	0.003331332	0.002326289	39.18125931	9.271650504	20.8331008	15.67960018	18.02561241	8.375699839	40.14820606	16.33853379	251.1110879	312.6664399	317.3552016	32.44978767	312.6664388	952.0196855	4204.397448	23.7580975
ACOTA	-65.08644116	-143.005701	-136.4243505	-150.8384506	-191.3848323	-121.1697829	-101.8418844	-198.2726069	-3.22E-11	-5.55E-11	-7.29E-12	-5.93E-11	-7.15E-12	-2.73E-12	-1.54E-10	-2.69E-12	-0.026995091	-2.443798905	-3.163309166	-1.639507796	-1.881885059	-2.219311794	-1.576020806	-1.164418905	-3.039125723	-9.260420927	-9.124700257	-8.927138161	-9.260420927	-121.1697829	-101.8418844	-6.536000246
ACPPAT120	1.02E-11	4.09E-11	2.25E-10	8.53E-11	8.00E-11	8.22E-11	4.96E-11	1.83E-13	8.87E-11	8.70E-11	2.37E-11	3.04E-08	1.15E-11	6.31E-12	5.47E-10	5.92E-12	0.203507822	0.515234214	0.443314413	0.443405348	0.472870296	0.594329901	0	0.248370823	2.43E-11	6.91E-11	2.91E-22	5.29E-10	4.61E-10	8.22E-11	4.96E-11	7.20E-11
ACPPAT140	6.65E-12	4.50E-11	2.25E-10	9.06E-11	8.39E-11	8.80E-11	5.09E-11	1.95E-13	1.26E-10	1.12E-10	2.42E-11	2.88E-08	1.28E-11	6.38E-12	8.03E-10	5.90E-12	0.513502938	1.023224854	0.147771471	0.332146169	0.709305444	0.76107838	0	0.456467872	2.62E-11	7.98E-11	2.65E-22	5.90E-10	5.07E-10	8.80E-11	5.09E-11	7.60E-11
ACPPAT141	9.83E-12	4.52E-11	2.27E-10	9.20E-11	8.63E-11	8.83E-11	5.27E-11	1.96E-13	3.85E-10	2.11E-10	3.67E-11	3.44E-08	3.76E-11	1.35E-11	3.07E-09	8.46E-12	0.796928279	0.975237747	0.263344586	0.789759548	0.737351248	0.909802608	0.407064496	0.813587171	2.67E-11	7.86E-11	2.85E-22	5.90E-10	5.09E-10	8.83E-11	5.27E-11	8.04E-11
ACPPAT160	4.680570791	10.28398993	9.810707279	10.84726766	13.76308554	8.713700448	7.323770413	14.25840697	2.04E-10	1.49E-10	2.69E-11	3.03E-08	1.43E-11	6.56E-12	1.11E-09	6.08E-12	0	1.198749913	0.526689172	0.552845372	0.709305444	0.715237344	0	0.044120505	0.218555149	0.665952108	0.656185903	0.641992943	0.666079349	8.713700448	7.323770413	0.47004651
ACPPAT161	5.516727532	12.12116491	11.56333202	12.78506891	16.22178069	10.27035231	8.632119372	16.80558845	2.86E-07	3.03E-05	1.57E-05	4.31E-06	3.86E-05	2.23E-11	2.06E-05	1.10E-11	0	0.975237747	0.171874516	0.828777669	0.679240072	0.836144787	0.407064496	0	0.257597859	0.784917895	0.773409699	0.756674663	0.7850069	10.27035231	8.632119372	0.554008477
ACPPAT180	1.08E-11	4.55E-11	2.35E-10	9.58E-11	9.38E-11	9.35E-11	5.45E-11	2.08E-13	4.55E-10	2.61E-10	3.23E-11	3.21E-08	1.81E-11	7.32E-12	1.93E-09	6.57E-12	1.256437819	1.058137169	0.989483141	0.552845372	0.472870296	0.836144787	1.061626448	0.680320693	2.83E-11	8.97E-11	3.34E-22	6.96E-10	5.96E-10	9.35E-11	5.45E-11	8.49E-11
ACPPAT181	1.27E-11	4.55E-11	2.37E-10	9.58E-11	9.10E-11	9.50E-11	4.65E-11	2.10E-13	2.68E-10	1.26E-10	3.70E-11	3.14E-08	3.35E-11	1.12E-11	1.30E-09	9.06E-12	1.608662516	1.198749913	1.109731197	0.712378084	0.682230727	0.755783186	0.954913301	0.813587171	2.90E-11	9.22E-11	3.33E-22	7.11E-10	6.13E-10	9.50E-11	4.65E-11	8.16E-11
ACPS1	0	0	0	0	0	0	0	0	0	0	0	0	0	0	0	0	0	0	0	0	0	0	0	0	0	0	0	0	0	0	0	0
ACS	3775.16979	6.81E-11	1.60E-08	1.39E-10	1.32E-10	3.06E-10	9.18E-11	3.05E-12	0.002952713	8.61E-04	0.001320492	9.42E-05	1.32E-04	0.001335088	0.001112428	0.002005244	28.03311357	5.63258418	21.44490663	2.090414444	0	0.971907577	9.31191164	13.27218964	163.8589235	2.99E-08	2.43E-19	8.59E-09	2.13E-07	3.06E-10	9.18E-11	2.76E-09
ACSERtex	-2.91E-11	0	0	-2.91E-11	0	-5.82E-11	0	0	-3.88E-12	-9.01E-12	-1.03E-12	-1.36E-11	-1.34E-12	-3.19E-13	-2.39E-11	-3.35E-13	0	0	0	0	0	0	0	0	4.55E-13	1.82E-12	0	6.46E-11	1.14E-10	-5.82E-11	0	-2.27E-12
ACSERtpp	8.24E-13	5.15E-13	1.06E-11	1.33E-11	1.40E-11	1.07E-11	4.27E-13	2.26E-14	3.88E-12	9.01E-12	1.03E-12	1.36E-11	1.34E-12	3.19E-13	2.39E-11	3.35E-13	0	0	0	0	0	0	0	0	2.98E-12	1.14E-11	2.89E-23	5.98E-11	8.39E-11	1.07E-11	4.27E-13	1.24E-11
ACt2rpp	5724.558131	-5139.341749	-0.30649438	-5974.328082	-6872.161895	-1442.835749	-4565.071025	-4380.071764	4.81E-04	-3.61E-04	-0.001099795	-0.00186356	-8.13E-04	-0.001005975	-7.55E-04	-0.001140358	40.5100475	-1.573613576	-17.18808003	-0.409296071	-6.214599952	-19.65009534	-46.28320831	-16.82540971	246.674762	-39.1570723	-0.020070719	-561.4802631	-39.15707458	-1442.835749	-4565.071025	-644.4218242
ACt4pp	3434.963941	1.62E-10	0.30649438	3.25E-10	3.14E-10	9.64E-10	2.34E-10	7.97E-12	0.003032372	2.65E-04	0.001099795	5.58E-11	6.62E-12	0.001005975	7.55E-04	0.001140358	13.15669086	1.573613576	12.10855172	0.409296071	0.195242466	3.532015439	4.14151505	4.994078399	148.015553	1.62E-07	0.020070719	1.91E-08	1.29E-06	9.64E-10	2.34E-10	5.95E-09
ACtex	9159.522072	-5139.341749	0	-5974.328082	-6872.161895	-1442.835749	-4565.071025	-4380.071764	0.003513681	-9.60E-05	-8.78E-12	-0.00186356	-8.13E-04	-7.71E-13	-8.88E-10	-3.12E-11	53.66673836	0	-5.079528313	0	-6.019357486	-16.1180799	-42.14169326	-11.83133131	394.6903149	-39.15707214	0	-561.4802631	-39.1570733	-1442.835749	-4565.071025	-644.4218241
ADA	5.31E-12	1.23E-11	6.18E-11	2.86E-11	2.41E-11	3.32E-11	1.36E-11	1.43E-14	6.19E-12	6.96E-12	1.32E-12	7.93E-12	8.55E-13	5.65E-13	2.63E-11	3.87E-13	-6.69E-13	0.801125133	0	1.026970577	0	0	0	0	1.11E-11	3.89E-11	7.96E-23	3.28E-10	2.72E-10	3.32E-11	1.36E-11	1.46E-11
ADCL	0.147207596	0.323439491	0.30855429	0.341155012	0.432859756	0.274052661	0.23033828	0.448438004	2.86E-16	3.20E-15	5.81E-16	2.13E-15	4.01E-16	1.97E-16	4.44E-15	3.85E-16	0	0	0	0	0	0	0	0	0.006873665	0.02094452	0.020637558	0.020190727	0.020944521	0.274052661	0.23033828	0.014782632
ADCS	0.147207596	0.323439491	0.30855429	0.341155012	0.432859756	0.274052661	0.23033828	0.448438004	2.86E-16	3.21E-15	5.80E-16	2.13E-15	4.09E-16	1.95E-16	4.44E-15	3.79E-16	0	0	0	0	0	0	0	0	0.006873665	0.02094452	0.020637558	0.020190727	0.020944521	0.274052661	0.23033828	0.014782632
ADD	5.31E-12	1.23E-11	6.18E-11	2.86E-11	2.41E-11	3.32E-11	1.36E-11	1.43E-14	6.09E-12	6.87E-12	1.27E-12	7.63E-12	8.26E-13	5.57E-13	2.53E-11	3.64E-13	0	0.649959794	0	0.230784824	0	0	0	0	1.11E-11	3.89E-11	7.96E-23	3.28E-10	2.72E-10	3.32E-11	1.36E-11	1.46E-11
ADEt2rpp	8.19E-12	-7.28E-12	1.82E-11	9.09E-12	1.46E-11	2.00E-11	-3.64E-12	0	-6.42E-13	-7.84E-13	-1.02E-13	-7.68E-13	-9.10E-14	-3.93E-14	-3.64E-12	-4.81E-14	0	0	0	0	-1.684719559	-1.548482573	0	0	2.84E-12	1.23E-11	0	1.19E-10	1.91E-10	2.00E-11	-3.64E-12	6.14E-12
ADEtex	-2.91E-11	0	0	0	0	-2.91E-11	0	0	-6.42E-13	-7.84E-13	-1.02E-13	-7.68E-13	-9.10E-14	-3.93E-14	-3.64E-12	-4.81E-14	0	0	0	0	-1.684719559	-1.548482573	0	0	2.84E-12	1.23E-11	0	1.19E-10	1.91E-10	-2.91E-11	0	7.50E-12
ADK1	2703.812605	830.3303288	734.5794738	812.1924661	1054.461562	650.5100312	1666.359065	1109.878928	0.001754008	7.01E-04	0.001121756	4.71E-05	3.14E-04	0.001067136	6.83E-04	0.00119261	-944.1080434	1000	-942.7123343	1000	1000	1000	1000	-952.9968396	109.9185894	49.62124541	48.89399671	47.83537546	49.62124542	650.5100312	1666.359065	35.02264896
ADK3	1267.893673	224.0445756	184.9648226	204.5075322	271.4536928	166.6962745	697.0725049	289.9571793	8.77E-04	3.50E-04	5.61E-04	2.36E-05	1.57E-04	5.34E-04	3.41E-04	5.96E-04	999.4297703	-922.5349226	995.1232475	-954.6628486	-933.8683008	-948.0766992	-944.0870551	995.433338	51.03643555	12.85740624	12.66896833	12.39466796	12.85740561	166.6962745	697.0725049	9.07475067
ADK4	-3.64E-12	-1.09E-11	-5.46E-11	-2.18E-11	-2.18E-11	-2.18E-11	-1.46E-11	-7.28E-12	-9.02E-12	-1.12E-11	-1.81E-12	-1.69E-11	-1.73E-12	-8.63E-13	-4.10E-11	-8.43E-13	0	-6.839168724	0	0	-7.684677066	-6.152128669	0	0	-3.41E-12	-1.23E-11	0	-1.10E-10	9.32E-12	-2.18E-11	-1.46E-11	-8.87E-12
ADMDC	4.47E-13	2.80E-12	6.79E-12	5.05E-12	4.48E-12	5.54E-12	2.37E-12	8.77E-15	5.46E-12	1.46E-11	1.87E-12	1.05E-11	1.52E-12	5.20E-13	3.52E-11	4.49E-13	0	0	0	0	0	0	0	0	1.47E-12	6.44E-12	1.70E-23	3.35E-11	4.94E-11	5.54E-12	2.37E-12	5.94E-12
ADNCYC	4.96E-12	2.13E-11	1.10E-10	4.40E-11	4.11E-11	4.31E-11	2.54E-11	9.43E-14	1.41E-11	1.83E-11	3.30E-12	2.83E-11	2.59E-12	1.33E-12	7.69E-11	1.35E-12	0	0.167220654	0.315048869	0.168064608	0.174194294	0.269206043	0	0	1.33E-11	5.08E-11	1.30E-22	4.68E-10	3.77E-10	4.31E-11	2.54E-11	3.65E-11
ADNK1	0.148087761	0.325373359	0.310399143	0.343194802	0.435447855	0.275691241	0.23171549	0.451119248	1.17E-10	7.54E-10	4.59E-04	1.77E-10	2.85E-04	4.01E-04	1.04E-09	1.32E-11	2.618405034	4.640811857	2.321797972	3.583737796	5.565269492	5.066720977	0	0	0.006914763	0.021069714	0.020760951	0.020311379	0.021069472	0.275691241	0.23171549	0.014870979
ADNUC	3.12E-12	1.30E-11	6.46E-11	2.67E-11	2.50E-11	2.62E-11	1.55E-11	5.56E-14	1.09E-11	1.22E-11	1.78E-12	1.48E-11	1.59E-12	8.80E-13	4.72E-11	1.02E-12	0.900347423	1.441417357	1.036850388	0.625906136	0	1.086482119	0	0	8.29E-12	1.99E-11	7.60E-23	1.92E-10	1.60E-10	2.62E-11	1.55E-11	2.23E-11
ADNt2pp	0.00830427	0.010580002	0.041761715	0.018182304	0.032430912	0.022827154	0.009906828	4.42E-04	3.44E-04	3.63E-04	5.59E-04	7.13E-04	5.75E-04	6.27E-04	4.35E-04	6.11E-04	2.850298561	2.960935588	1.862443228	5.02131559	4.736173467	3.971613578	3.574517013	4.644228046	0.008517943	0.014161128	6.59E-08	0.015847248	0.044347232	0.022827154	0.009906828	0.016129105
ADNt2rpp	-0.00830427	-0.010580002	-0.041761715	-0.018182304	-0.032430912	-0.022827154	-0.009906828	-4.42E-04	-3.44E-04	-3.63E-04	-5.59E-04	-7.13E-04	-5.75E-04	-6.27E-04	-4.35E-04	-6.11E-04	-2.850298561	-2.960935588	-1.862443228	-5.02131559	-4.736173467	-3.971613578	-3.574517013	-4.644228046	-0.008517943	-0.014161128	-6.59E-08	-0.015847247	-0.044347231	-0.022827154	-0.009906828	-0.016129105
ADNtex	-4.55E-13	-4.55E-13	1.36E-12	-9.09E-13	-9.09E-13	-9.09E-13	-4.55E-13	-1.82E-12	-4.67E-13	-6.25E-13	-8.28E-14	-6.36E-13	-7.66E-14	-3.25E-14	-2.75E-12	-4.08E-14	0	0	0	0	0	0	0	0	3.07E-12	1.23E-11	0	1.19E-10	1.91E-10	-9.09E-13	-4.55E-13	9.44E-12
ADOCBIK	0	0	0	0	0	0	0	0	0	0	0	0	0	0	0	0	0	0	0	0	0	0	0	0	0	0	0	0	0	0	0	0
ADOCBLS	0	0	0	0	0	0	0	0	0	0	0	0	0	0	0	0	0	0	0	0	0	0	0	0	0	0	0	0	0	0	0	0
ADOCBLabcpp	0	0	0	0	0	0	0	0	-9.38E-16	-7.71E-17	-3.49E-17	-3.74E-17	2.81E-18	-2.47E-17	-6.90E-16	-6.99E-17	0	0	0	0	0	0	0	0	0	0	0	0	0	0	0	0
ADOCBLtonex	0	0	0	0	0	0	0	0	-9.38E-16	-1.37E-16	-3.37E-17	-2.06E-17	2.28E-18	-2.85E-17	-7.21E-16	-3.36E-17	0	0	0	0	0	0	0	0	0	0	0	0	0	0	0	0
ADPRDP	2.03E-12	8.66E-12	4.19E-11	1.78E-11	1.67E-11	1.77E-11	1.03E-11	3.67E-14	7.04E-12	8.88E-12	1.56E-12	1.33E-11	1.29E-12	6.73E-13	3.72E-11	6.67E-13	0	0	0	0	0	0	0	0	5.72E-12	1.76E-11	4.33E-23	1.60E-10	1.76E-10	1.77E-11	1.03E-11	1.59E-11
ADPT	4.53E-11	3.28E-10	1.54E-08	8.59E-10	7.70E-10	6.94E-10	4.04E-10	1.04E-11	1.81E-11	4.59E-11	7.01E-12	3.03E-11	3.71E-12	4.04E-12	1.04E-10	1.34E-12	0	0	0	0	0	0	4.050215633	3.642838843	3.85E-10	3.53E-08	2.00E-19	7.14E-08	2.78E-07	6.94E-10	4.04E-10	3.86E-08
ADSK	54.5420645	119.8379575	114.3228235	126.4017567	160.3793921	101.5395833	85.3429152	166.1513078	2.57E-11	5.20E-11	9.79E-12	3.96E-11	6.27E-12	2.99E-12	1.44E-10	1.86E-12	0	1.5137785	0	0	0	0	0	0	2.54676993	7.76017964	7.646446496	7.480890592	7.760179638	101.5395833	85.3429152	5.47713073
ADSL1r	65.80047501	144.5745518	137.9210002	152.4932309	193.4844286	122.4990817	102.9591456	200.4477659	4.21E-11	5.05E-11	9.48E-12	5.95E-11	6.61E-12	3.86E-12	1.99E-10	3.22E-12	0	5.083716142	2.055725108	5.038238911	5.016696075	4.092597941	0	1.315999563	3.072466594	9.362012809	9.224803209	9.025073749	9.362012809	122.4990817	102.9591456	6.607703743
ADSL2r	98.58178022	216.6005137	206.6322124	228.4642196	289.8769259	183.5272093	154.2526229	300.3093458	1.35E-11	2.03E-11	2.25E-12	1.94E-11	2.53E-12	1.15E-12	6.13E-11	1.15E-12	0.196012633	1.946127594	0.206304856	0.149524864	1.869788951	1.677764256	0.343143773	0.105981235	4.603146504	14.02609767	13.82053127	13.52129808	14.02609767	183.5272093	154.2526229	9.899612397
ADSS	65.80047501	144.5745518	137.9210002	152.4932309	193.4844286	122.4990817	102.9591456	200.4477659	4.21E-11	5.05E-11	9.48E-12	5.95E-11	6.61E-12	3.86E-12	1.99E-10	3.22E-12	0	5.083716142	2.055725108	5.038238911	5.016696075	4.092597941	0	1.315999563	3.072466594	9.362012809	9.224803209	9.025073749	9.362012809	122.4990817	102.9591456	6.607703743
AGDC	2.77E-11	1.15E-10	6.34E-10	2.26E-10	2.14E-10	2.35E-10	1.33E-10	4.71E-13	1.12E-10	1.28E-10	2.22E-11	1.71E-10	1.79E-11	1.06E-11	5.28E-10	1.10E-11	1.430219998	2.5901021	2.323199002	2.323820112	2.64360087	3.948919331	1.444261042	2.426173444	4.70E-11	7.14E-11	6.33E-22	6.15E-10	6.42E-10	2.35E-10	1.33E-10	1.35E-10
AGM3PA	2.10E-12	9.06E-12	4.14E-11	2.07E-11	1.80E-11	1.95E-11	9.12E-12	4.07E-14	1.00E-11	1.14E-11	2.05E-12	1.59E-11	1.62E-12	1.02E-12	4.86E-11	1.02E-12	0	1.168697123	0.290674049	0.328705973	0	0	0	0.463497212	4.37E-12	8.80E-12	3.45E-23	7.43E-11	9.32E-11	1.95E-11	9.12E-12	1.34E-11
AGM3PApp	1.83E-12	9.86E-12	4.07E-11	1.71E-11	1.55E-11	1.24E-11	1.03E-11	4.60E-14	7.33E-12	8.51E-12	1.35E-12	1.02E-11	1.12E-12	5.86E-13	3.41E-11	6.65E-13	0	0	0	0	0	0	0	0	4.09E-12	8.84E-12	2.96E-22	5.48E-11	6.50E-11	1.24E-11	1.03E-11	1.28E-11
AGM3PH	2.95E-12	1.22E-11	5.63E-11	2.67E-11	2.42E-11	2.66E-11	1.33E-11	5.26E-14	1.33E-11	1.50E-11	2.62E-12	2.01E-11	2.09E-12	1.25E-12	6.26E-11	1.29E-12	0.326467508	0	0	0	0.401438328	0.985071265	0.026468022	0	5.89E-12	1.14E-11	3.71E-23	8.84E-11	1.04E-10	2.66E-11	1.33E-11	1.82E-11
AGM3Pt2pp	4.17E-12	1.67E-11	7.80E-11	3.86E-11	3.42E-11	3.80E-11	1.83E-11	7.42E-14	1.91E-11	2.16E-11	3.84E-12	2.93E-11	3.02E-12	1.84E-12	9.22E-11	1.91E-12	0.326467508	0.639513055	0.187770561	0.328705973	0.401438328	0.285843077	0.026468022	0.463497212	7.28E-12	1.22E-11	3.91E-23	9.01E-11	1.05E-10	3.80E-11	1.83E-11	2.29E-11
AGM4PA	1.08E-12	5.18E-12	2.40E-11	1.09E-11	9.78E-12	1.04E-11	5.42E-12	2.20E-14	5.31E-12	6.07E-12	1.13E-12	8.75E-12	9.05E-13	5.72E-13	2.54E-11	5.61E-13	0	0.110328987	0.683154891	0	0.518923779	0.413385111	0	0	3.10E-12	7.34E-12	2.13E-23	6.27E-11	8.51E-11	1.04E-11	5.42E-12	9.67E-12
AGM4PApp	1.53E-12	2.98E-12	4.68E-11	1.67E-11	1.79E-11	1.85E-11	1.15E-11	3.25E-14	9.04E-12	1.06E-11	1.71E-12	1.33E-11	1.42E-12	7.78E-13	4.29E-11	8.46E-13	0	0.01602494	0.187770561	0.328705973	0.401438328	0.285843077	0	0.286092298	4.27E-12	8.92E-12	1.37E-22	5.58E-11	7.15E-11	1.85E-11	1.15E-11	1.34E-11
AGM4PCP	8.89E-13	4.65E-12	1.97E-11	8.80E-12	7.87E-12	8.15E-12	4.11E-12	1.90E-14	4.19E-12	4.81E-12	8.28E-13	6.74E-12	6.98E-13	4.19E-13	1.90E-11	4.05E-13	0	0.529184068	0.102903488	0	0	0.699228188	0	0	2.98E-12	7.99E-12	3.25E-23	7.26E-11	9.29E-11	8.15E-12	4.11E-12	8.73E-12
AGM4PCPpp	8.04E-13	4.11E-12	1.84E-11	7.60E-12	6.90E-12	6.97E-12	3.88E-12	1.79E-14	4.12E-12	4.69E-12	8.14E-13	5.97E-12	6.26E-13	3.71E-13	2.08E-11	4.08E-13	0.326467508	0.639513055	0.187770561	0.328705973	0	0.285843077	0	0	3.01E-12	8.36E-12	6.19E-23	7.16E-11	1.16E-10	6.97E-12	3.88E-12	9.18E-12
AGM4PH	2.50E-12	1.19E-11	5.26E-11	2.40E-11	2.18E-11	2.33E-11	1.22E-11	4.93E-14	1.17E-11	1.33E-11	2.35E-12	1.84E-11	1.91E-12	1.13E-12	5.38E-11	1.15E-12	0.388642491	0	0	0.50449811	0	0.290160213	0.695662499	0.463497212	5.74E-12	1.14E-11	5.07E-23	8.90E-11	9.98E-11	2.33E-11	1.22E-11	1.78E-11
AGM4Pt2pp	4.46E-12	2.17E-11	9.30E-11	4.36E-11	3.95E-11	4.19E-11	2.17E-11	9.04E-14	2.12E-11	2.42E-11	4.31E-12	3.39E-11	3.52E-12	2.13E-12	9.82E-11	2.11E-12	0.388642491	0.639513055	0.786058379	0.50449811	0.518923779	1.402773512	0.695662499	0.463497212	8.44E-12	1.35E-11	1.05E-22	1.00E-10	7.98E-11	4.19E-11	2.17E-11	2.61E-11
AGMH	8.23E-12	3.27E-11	1.43E-10	5.90E-11	5.98E-11	6.72E-11	4.02E-11	1.20E-13	3.13E-11	3.55E-11	6.11E-12	4.69E-11	4.94E-12	2.90E-12	1.47E-10	3.04E-12	0	1.29505105	1.161599501	0.657411946	0.920362107	0.699228188	0	0.74958951	1.21E-11	1.79E-11	7.29E-23	1.17E-10	1.06E-10	6.72E-11	4.02E-11	3.72E-11
AGMHE	1.58E-12	1.70E-11	6.07E-12	2.73E-11	3.26E-11	2.16E-11	1.03E-11	3.01E-14	1.10E-11	3.91E-11	3.85E-12	3.06E-11	4.63E-12	1.15E-12	8.22E-11	8.65E-13	0	2.045864831	0	0	0	-1.61E-12	0	0	1.77E-12	7.79E-12	7.49E-23	5.91E-11	1.04E-10	2.16E-11	1.03E-11	6.83E-12
AGMT	7.02E-13	1.50E-11	7.25E-11	3.27E-13	4.65E-11	1.75E-11	7.18E-12	1.34E-11	9.66E-12	9.56E-12	1.47E-12	1.17E-11	1.24E-12	4.74E-13	5.96E-11	8.47E-13	0.026995091	1.684571604	2.236925461	1.550682272	1.881885059	2.076676612	0.669324998	0.271632518	8.39E-12	1.56E-11	3.34E-23	1.03E-10	1.07E-10	1.75E-11	7.18E-12	1.84E-11
AGMt2pp	5.04E-12	1.84E-11	8.06E-11	2.75E-11	3.21E-11	3.73E-11	2.56E-11	5.71E-14	1.59E-11	1.79E-11	2.93E-12	2.23E-11	2.41E-12	1.31E-12	7.34E-11	1.46E-12	0	0.01602494	0.187770561	0.328705973	0.401438328	0.285843077	0	0.286092298	8.01E-12	1.50E-11	1.72E-23	1.04E-10	1.25E-10	3.73E-11	2.56E-11	2.42E-11
AGMtex	-2.91E-11	0	0	0	0	-5.82E-11	0	0	-9.63E-13	-1.49E-12	-2.32E-13	-1.44E-12	-1.88E-13	-7.39E-14	-5.60E-12	-8.30E-14	0	-0.694093633	0	0	0	0	0	0	2.27E-12	1.08E-11	0	1.12E-10	1.81E-10	-5.82E-11	0	6.25E-12
AGPAT120	1.10E-11	4.26E-11	2.44E-10	8.95E-11	8.40E-11	8.53E-11	5.22E-11	1.92E-13	1.11E-10	1.04E-10	1.39E-11	1.31E-10	1.24E-11	5.17E-12	6.97E-10	3.09E-12	0.203507822	0.515234214	0.443314413	0.443405348	0.472870296	0.594329901	0	0.248370823	2.49E-11	5.30E-11	3.27E-22	2.66E-10	3.35E-10	8.53E-11	5.22E-11	7.82E-11
AGPAT140	4.38E-12	4.74E-11	2.32E-10	9.39E-11	8.63E-11	9.07E-11	5.17E-11	2.02E-13	1.65E-10	1.38E-10	1.55E-11	1.50E-10	1.41E-11	5.30E-12	1.06E-09	3.10E-12	0.513502938	1.023224854	0.147771471	0.332146169	0.709305444	0.76107838	0	0.456467872	2.65E-11	7.07E-11	2.69E-22	2.94E-10	3.72E-10	9.07E-11	5.17E-11	8.10E-11
AGPAT141	1.00E-11	4.75E-11	2.36E-10	9.60E-11	9.01E-11	9.11E-11	5.47E-11	2.04E-13	5.05E-10	2.65E-10	2.91E-11	2.65E-10	4.32E-11	1.43E-11	4.10E-09	6.74E-12	0.796928279	0.975237747	0.263344586	0.789759548	0.844695204	0.909802608	0.407064496	0.813587171	2.73E-11	6.63E-11	3.05E-22	2.83E-10	3.62E-10	9.11E-11	5.47E-11	8.87E-11
AGPAT160	14.04171227	30.85196965	29.43211278	32.54180264	41.28925627	26.14110093	21.97131096	42.7752209	2.67E-10	1.90E-10	1.79E-11	1.69E-10	1.60E-11	5.60E-12	1.52E-09	3.25E-12	0	1.198749913	0.526689172	0.552845372	0.709305444	0.715237344	0	0.044120505	0.655659277	1.997838011	1.96855771	1.925935775	1.997838011	26.14110093	21.97131096	1.410073023
AGPAT161	16.55018251	36.36349461	34.68998856	38.35520644	48.66534179	30.81105659	25.89635789	50.41676536	2.91E-07	3.03E-05	1.57E-05	4.30E-06	3.86E-05	2.39E-11	2.06E-05	9.95E-12	0	0.975237747	0.171874516	0.828777669	0.679240072	0.836144787	0.407064496	0	0.772788994	2.354740154	2.320229097	2.269993001	2.354740154	30.81105659	25.89635789	1.661974369
AGPAT180	1.12E-11	4.65E-11	2.43E-10	9.93E-11	1.01E-10	9.59E-11	5.61E-11	2.17E-13	6.00E-10	3.35E-10	2.29E-11	2.05E-10	1.98E-11	6.44E-12	2.52E-09	3.70E-12	0.796928279	1.058137169	0.8694115	0.552845372	0.472870296	0.836144787	1.061626448	0.680320693	2.88E-11	7.34E-11	3.81E-22	3.45E-10	4.33E-10	9.59E-11	5.61E-11	9.42E-11
AGPAT181	1.44E-11	4.61E-11	2.45E-10	9.86E-11	9.52E-11	9.78E-11	4.03E-11	2.18E-13	3.46E-10	1.55E-10	2.77E-11	2.45E-10	3.70E-11	1.13E-11	1.65E-09	6.74E-12	0.927147521	1.198749913	0.8694115	0.712378084	0.682230727	0.755783186	0.954913301	0.813587171	2.97E-11	7.68E-11	3.78E-22	3.73E-10	4.55E-10	9.78E-11	4.03E-11	8.70E-11
AGPR	-65.08644116	-143.005701	-136.4243505	-150.8384506	-191.3848323	-121.1697829	-101.8418844	-198.2726069	-4.12E-11	-7.29E-11	-1.02E-11	-7.67E-11	-9.46E-12	-3.54E-12	-2.03E-10	-3.70E-12	-0.026995091	-3.331513242	-3.163309166	-3.238810386	-2.57241095	-2.219311794	-1.576020806	-1.164418905	-3.039125723	-9.260420927	-9.124700257	-8.927138161	-9.260420927	-121.1697829	-101.8418844	-6.536000246
AGt3	0	0	0	0	0	0	0	0	0	0	0	0	0	0	0	0	0	0	0	0	0	0	0	0	0	0	0	0	0	0	0	0
AHCYSNS	0.09857848	0.216593262	0.206625294	0.22845657	0.28986722	0.183521065	0.154247458	0.300299291	1.39E-11	4.05E-10	6.21E-12	5.50E-11	6.34E-12	1.96E-12	1.59E-10	1.10E-12	0	0	0	0	0	0	0	0	0.004602992	0.014025628	0.013820069	0.013520845	0.014025628	0.183521065	0.154247458	0.009899281
AICART	119.4280481	262.40322	250.3270051	276.775645	351.1747846	222.3361794	186.8711401	363.8132615	1.90E-11	2.78E-11	3.38E-12	2.73E-11	3.53E-12	1.54E-12	8.97E-11	1.70E-12	0.196012633	4.905098887	2.262029964	3.930008374	5.201765467	4.221879624	0.343143773	1.421980798	5.57653555	16.9920797	16.74304389	16.38053435	16.9920797	222.3361794	186.8711401	11.99300096
AIRC2	98.58178022	216.6005137	206.6322124	228.4642196	289.8769259	183.5272093	154.2526229	300.3093458	1.35E-11	2.03E-11	2.25E-12	1.94E-11	2.53E-12	1.15E-12	6.13E-11	1.15E-12	0.196012633	1.946127594	0.206304856	0.149524864	1.869788951	1.677764256	0.343143773	0.105981235	4.603146504	14.02609767	13.82053127	13.52129808	14.02609767	183.5272093	154.2526229	9.899612397
AIRC3	-98.58178022	-216.6005137	-206.6322124	-228.4642196	-289.8769259	-183.5272093	-154.2526229	-300.3093458	-1.35E-11	-2.03E-11	-2.25E-12	-1.94E-11	-2.53E-12	-1.15E-12	-6.13E-11	-1.15E-12	-0.196012633	-1.946127594	-0.206304856	-0.149524864	-1.869788951	-1.677764256	-0.343143773	-0.105981235	-4.603146504	-14.02609767	-13.82053127	-13.52129808	-14.02609767	-183.5272093	-154.2526229	-9.899612397
AKGDH	4118.74115	93.5111525	2954.105979	268.305818	186.383684	511.5724077	2815.292351	3.29E-13	4.56E-11	4.70E-12	3.26E-13	3.59E-12	2.67E-13	1.18E-13	1.03E-10	9.40E-14	15.56102359	0	12.63843392	2.655551441	14.12552202	3.131152454	32.45641917	13.64198274	159.3176829	204.2840763	265.0922255	1.84E-08	201.0050991	511.5724077	2815.292351	1.96E-11
AKGt2rpp	1.09E-11	3.09E-11	-5.09E-11	0	3.27E-11	3.64E-12	1.09E-11	1.46E-11	-1.73E-12	-4.08E-12	-3.44E-13	-6.45E-12	-5.32E-13	-1.34E-13	-7.77E-12	-1.23E-13	0	0	0	0	0	0	0	0	1.48E-12	7.62E-12	0	8.91E-11	1.57E-10	3.64E-12	1.09E-11	6.82E-13
AKGtex	-2.91E-11	0	0	0	0	-5.82E-11	-5.82E-11	0	-1.73E-12	-4.08E-12	-3.44E-13	-6.45E-12	-5.32E-13	-1.34E-13	-7.77E-12	-1.23E-13	0	0	0	0	0	0	0	0	1.48E-12	7.62E-12	0	8.91E-11	1.57E-10	-5.82E-11	-5.82E-11	6.82E-13
ALAALAD	2.64E-12	1.10E-11	5.51E-11	2.26E-11	2.12E-11	2.23E-11	1.31E-11	4.73E-14	8.60E-12	9.43E-12	1.42E-12	1.17E-11	1.32E-12	7.36E-13	3.29E-11	6.80E-13	0	0.269844831	0	0.342193046	0.322955758	1.098188179	0	0.863951549	6.92E-12	2.54E-11	6.52E-23	2.35E-10	1.89E-10	2.23E-11	1.31E-11	1.83E-11
ALAALAabcpp	7.08E-13	5.10E-12	6.66E-11	1.20E-11	1.53E-11	2.13E-11	4.92E-12	4.04E-14	1.18E-11	1.32E-11	2.24E-12	1.84E-11	1.91E-12	1.16E-12	5.20E-11	1.14E-12	0	0	0	0	0	0	0	0	5.66E-12	1.25E-11	1.24E-22	1.10E-10	1.31E-10	2.13E-11	4.92E-12	1.58E-11
ALAALAr	6.11450623	13.43458383	12.81630285	14.17042674	17.97953197	11.38322175	9.567474049	18.62659978	5.35E-11	6.12E-11	1.04E-11	8.00E-11	8.49E-12	4.91E-12	2.48E-10	5.07E-12	0.715109999	1.564895881	1.161599501	1.504103102	1.644756193	3.072647845	0.722130521	2.077038271	0.285508822	0.869964626	0.85721443	0.838654579	0.869964626	11.38322175	9.567474049	0.614020578
ALAALAtex	-2.91E-11	0	0	-2.91E-11	0	-5.82E-11	0	0	-1.47E-12	-2.03E-12	-3.40E-13	-1.88E-12	-2.25E-13	-9.07E-14	-8.33E-12	-1.20E-13	0	0	0	0	0	0	0	0	1.71E-12	9.78E-12	0	1.07E-10	1.71E-10	-5.82E-11	0	3.87E-12
ALAGLUE	1.82E-12	9.09E-12	5.00E-11	1.96E-11	1.82E-11	1.91E-11	1.05E-11	0	1.84E-11	2.05E-11	3.21E-12	2.80E-11	3.08E-12	1.70E-12	7.14E-11	1.51E-12	0.715109999	1.29505105	0.888601526	0.595112863	0.60600827	0.804474627	0.490921138	0.564039832	5.34E-12	1.57E-11	0	1.51E-10	1.69E-10	1.91E-11	1.05E-11	1.43E-11
ALAR	9.171759346	20.15187574	19.22445427	21.2556401	26.96929796	17.07483262	14.35121107	27.93989967	3.21E-10	3.37E-04	4.36E-04	4.73E-04	0.001017238	3.89E-04	2.06E-04	1.14E-04	2.67657174	2.951443167	1.040591077	2.043847619	1.071858407	1.724343094	4.97872159	1.814177876	0.428263235	1.304946944	1.285821645	1.257981876	1.304946977	17.07483262	14.35121107	0.921030887
ALATA_D2	6.69E-11	4.04E-11	2.19E-10	1.40E-10	9.62E-11	5.45E-10	4.27E-11	2.07E-12	3.05E-10	3.37E-04	4.36E-04	4.73E-04	0.001017238	3.89E-04	2.06E-04	1.14E-04	2.67657174	1.527954678	1.040591077	2.043847619	1.071858407	1.724343094	4.97872159	1.814177876	2.74E-10	2.75E-09	3.18E-21	4.31E-09	2.13E-08	5.45E-10	4.27E-11	9.05E-09
ALATA_L	-116.319232	-255.5726356	-243.8107751	-269.5709339	-342.0333991	-216.548575	-182.0067216	-354.3428854	-1.81E-10	-5.62E-04	-7.26E-04	-7.89E-04	-0.001853711	-6.49E-04	-3.44E-04	-1.90E-04	-1000	-1000	-1000	-1000	989.6648358	992.9989172	-1000	-1000	-5.431373474	-16.54976107	-16.30720787	-15.95413479	-16.54976111	-216.548575	-182.0067216	-11.68081272
ALATA_L2	6.71E-11	4.05E-11	2.19E-10	1.41E-10	9.64E-11	5.49E-10	4.28E-11	2.07E-12	3.00E-10	5.06E-04	6.54E-04	7.10E-04	0.001763321	5.84E-04	3.10E-04	1.71E-04	2.110053673	7.748785359	4.943483661	7.195053572	9.263305783	5.276739694	3.006871804	6.582011975	2.75E-10	2.75E-09	3.18E-21	4.31E-09	2.13E-08	5.49E-10	4.28E-11	9.07E-09
ALATRS	0	0	0	0	0	0	0	0	0	0	0	0	0	0	0	0	0	0	0	0	0	0	0	0	0	0	0	0	0	0	0	0
ALAabcpp	3.31E-12	1.35E-11	7.18E-11	2.79E-11	2.61E-11	2.66E-11	1.62E-11	6.18E-14	9.02E-12	1.02E-11	1.50E-12	1.31E-11	1.52E-12	7.96E-13	3.31E-11	7.48E-13	0	0	0	0	0	0	0	0	7.58E-12	2.81E-11	7.17E-23	3.09E-10	2.08E-10	2.66E-11	1.62E-11	1.83E-11
ALAt2pp	0.015063531	1.45E-04	0.011679574	5.66E-04	0.00148124	9.02E-04	7.16E-04	1.03E-07	9.37E-04	7.24E-04	8.02E-04	7.54E-04	6.25E-04	0.001102751	9.80E-04	0.001137569	10.0422657	6.054233608	6.721796653	5.237212812	5.049496247	7.057630432	8.488879429	8.757156182	0.008519324	0.009708976	1.47E-15	0.011325046	0.037141168	9.02E-04	7.16E-04	0.012371352
ALAt2rpp	-0.015063531	-0.382739058	-0.311872401	-0.404135297	-0.513561207	-0.305605264	-0.256806284	-0.498424164	-9.37E-04	-7.24E-04	-8.02E-04	-7.54E-04	-6.25E-04	-0.001102751	-9.80E-04	-0.001137569	-10.17257226	-6.127964277	-6.861600951	-5.317236488	-5.132879257	-7.153332321	-8.609801626	-8.832209253	-0.008519325	-0.030639861	-0.020070719	-0.032388815	-0.068692353	-0.305605264	-0.256806284	-0.02904479
ALAt4pp	1.31E-10	0.382593757	0.300192827	0.403568969	0.512079967	0.304703664	0.256090672	0.498424061	4.09E-11	9.88E-11	8.17E-12	1.16E-10	1.49E-11	3.35E-12	1.91E-10	1.92E-12	0.130306559	0.073730669	0.139804298	0.080023676	0.08338301	0.095701889	0.120922197	0.075053071	8.41E-10	0.020930885	0.020070719	0.021063769	0.031551186	0.304703664	0.256090672	0.016673438
ALAtex	-2.91E-11	0	0	-2.91E-11	0	-5.82E-11	0	0	-3.97E-12	-6.21E-12	-9.55E-13	-5.29E-12	-6.18E-13	-2.52E-13	-2.05E-11	-2.46E-13	0	0	0	0	0	0	0	0	-1.14E-12	2.05E-12	0	7.11E-11	1.16E-10	-5.82E-11	0	-9.21E-12
ALCD19	-3.18E-12	-9.78E-12	-1.64E-11	-2.46E-11	-5.41E-11	-2.46E-11	-1.77E-11	-1.82E-11	-3.85E-12	-1.08E-11	-1.44E-12	-7.71E-12	-1.42E-12	-2.60E-13	-1.79E-11	-3.06E-13	0	0	0	0	-0.404902152	0	0	0	1.82E-12	-1.44E-11	0	4.77E-12	-6.25E-12	-2.46E-11	-1.77E-11	3.18E-12
ALCD2x	-2.73E-12	-7.82E-11	-7.28E-12	-4.73E-11	-1.18E-10	-1.82E-11	-2.18E-11	-1.09E-11	-1.35E-11	-7.43E-04	-4.03E-04	-9.27E-04	-9.56E-04	-8.30E-04	-1.69E-10	-5.98E-13	0	0	0	0	-7.971782474	-6.643282795	0	0	-1.14E-12	-467.7569755	-440.8607439	-54.96724317	-467.756975	-1.82E-11	-2.18E-11	-8.64E-12
ALDD19xr	-3.21E-12	-9.38E-13	2.98E-11	1.08E-12	-1.29E-11	-2.27E-12	7.47E-12	-1.48E-12	3.90E-15	1.01E-15	2.70E-16	4.50E-16	7.88E-17	1.35E-16	4.80E-15	1.70E-16	0	0	0	0	0	0	0	0	5.91E-12	1.59E-11	0	1.64E-10	2.61E-10	-2.27E-12	7.47E-12	1.01E-11
ALDD2x	2.41E-12	1.26E-11	5.51E-11	2.61E-11	2.44E-11	2.33E-11	1.47E-11	4.79E-14	8.61E-12	9.05E-12	1.78E-12	1.44E-11	1.51E-12	8.16E-13	3.84E-11	9.05E-13	0	0.538134651	0	0.992938715	1.37435959	0	0.599575264	0.505281637	6.53E-12	2.54E-11	6.52E-23	2.41E-10	1.89E-10	2.33E-11	1.47E-11	1.85E-11
ALDD2y	2.41E-12	2.22E-11	8.61E-11	3.35E-11	3.71E-11	2.29E-11	2.64E-11	4.83E-14	2.18E-11	2.31E-11	5.37E-12	8.60E-11	3.37E-12	2.62E-12	2.33E-10	1.99E-12	0	1.243417904	13.12442073	0.58242279	0.360237554	4.048008296	3.834269183	2.007701939	6.54E-12	2.58E-11	6.71E-23	2.67E-10	1.91E-10	2.29E-11	2.64E-11	1.85E-11
ALDD3y	4.44E-14	3.44E-13	1.22E-11	4.44E-13	2.90E-13	1.17E-13	2.50E-13	5.83E-15	-2.36E-16	8.13E-17	7.39E-18	9.59E-18	2.98E-17	-1.43E-18	6.38E-17	8.78E-17	0	0	0	0	0	0	0	0	2.03E-12	5.90E-12	9.08E-23	7.22E-11	1.12E-10	1.17E-13	2.50E-13	5.05E-12
ALDD4	8.38E-14	3.63E-13	1.49E-11	8.51E-13	5.36E-13	1.84E-13	3.62E-13	8.88E-15	1.81E-15	1.75E-16	1.36E-16	1.08E-16	7.86E-17	8.48E-17	2.00E-15	1.43E-16	0	0	0	0	0	0	0	0	2.17E-12	1.05E-11	1.16E-22	1.03E-10	1.60E-10	1.84E-13	3.62E-13	8.86E-12
ALLK	7.15E-14	3.85E-13	2.05E-11	3.39E-12	4.75E-13	1.62E-13	3.35E-13	8.21E-15	9.85E-16	3.14E-16	6.28E-17	9.81E-17	7.41E-17	4.20E-17	1.29E-15	7.86E-17	0	0	0	0	0	0	0	0	2.88E-12	8.42E-12	5.80E-23	8.22E-11	1.57E-10	1.62E-13	3.35E-13	6.58E-12
ALLPI	0	3.41E-13	2.11E-11	3.41E-12	5.68E-13	0	2.27E-13	-4.55E-13	9.85E-16	3.10E-16	6.33E-17	1.12E-16	8.00E-17	4.22E-17	1.28E-15	9.01E-17	0	0	0	0	0	0	0	0	2.73E-12	8.41E-12	0	8.23E-11	1.57E-10	0	2.27E-13	6.59E-12
ALLTAMH	1.49E-12	4.55E-11	4.00E-11	1.96E-11	2.16E-11	2.81E-11	9.44E-12	4.99E-14	7.82E-12	1.09E-11	1.20E-12	1.00E-11	1.53E-12	7.28E-13	2.79E-11	6.60E-13	0.196012633	0.141340985	0.206304856	0.149524864	0	0	0.343143773	0.105981235	4.94E-12	1.47E-11	1.55E-22	1.36E-10	1.42E-10	2.81E-11	9.44E-12	1.30E-11
ALLTN	1.49E-12	4.55E-11	4.00E-11	1.96E-11	2.16E-11	2.81E-11	9.44E-12	4.99E-14	7.82E-12	1.09E-11	1.20E-12	1.00E-11	1.53E-12	7.28E-13	2.79E-11	6.60E-13	0.196012633	0.141340985	0.206304856	0.149524864	0	0	0.343143773	0.105981235	4.94E-12	1.47E-11	1.55E-22	1.36E-10	1.42E-10	2.81E-11	9.44E-12	1.30E-11
ALLTNt2rpp	-1.09E-11	-1.32E-11	-4.86E-12	2.02E-12	3.68E-11	2.76E-11	-4.83E-13	-5.68E-14	-1.04E-12	-1.07E-12	-1.88E-13	-1.46E-12	-1.74E-13	-5.38E-14	-5.14E-12	-9.75E-14	0	0	0	0	-0.065372155	-0.129281683	0	0	2.50E-12	1.15E-11	0	1.13E-10	1.83E-10	2.76E-11	-4.83E-13	7.73E-12
ALLTNtex	-2.91E-11	0	0	0	0	-2.91E-11	0	0	-1.04E-12	-1.07E-12	-1.88E-13	-1.46E-12	-1.74E-13	-5.38E-14	-5.14E-12	-9.75E-14	0	0	0	0	-0.065372155	-0.129281683	0	0	2.50E-12	1.15E-11	0	1.13E-10	1.83E-10	-2.91E-11	0	7.28E-12
ALLULPE	5.68E-14	3.98E-13	2.09E-11	3.33E-12	5.68E-13	0	2.84E-13	-1.14E-13	9.85E-16	3.06E-16	6.32E-17	1.03E-16	7.54E-17	4.15E-17	1.25E-15	8.42E-17	0	0	0	0	0	0	0	0	2.73E-12	8.19E-12	0	8.23E-11	1.57E-10	0	2.84E-13	5.80E-12
ALLabcpp	7.15E-14	3.85E-13	2.05E-11	3.39E-12	4.75E-13	1.62E-13	3.35E-13	8.21E-15	9.85E-16	4.39E-16	6.29E-17	1.05E-16	8.78E-17	4.26E-17	1.24E-15	9.73E-17	0	0	0	0	0	0	0	0	2.88E-12	8.42E-12	5.80E-23	8.22E-11	1.57E-10	1.62E-13	3.35E-13	6.58E-12
ALLtex	-2.91E-11	0	0	0	0	-5.82E-11	0	0	9.78E-16	1.04E-16	6.25E-17	6.25E-17	2.78E-17	4.16E-17	1.13E-15	1.39E-17	0	0	0	0	0	0	0	0	2.73E-12	8.87E-12	0	8.23E-11	1.57E-10	-5.82E-11	0	7.16E-12
ALPATE160pp	0	0	0	0	0	0	0	0	-5.27E-19	3.78E-17	3.63E-19	-1.68E-17	-3.88E-17	-2.40E-20	4.15E-17	-6.73E-17	0	0	0	0	0	0	0	0	0	0	0	0	0	0	0	0
ALPATG160pp	0	0	0	0	0	0	0	0	5.28E-19	1.04E-16	8.28E-19	1.77E-18	-3.94E-17	8.79E-20	6.08E-17	-6.77E-17	0	0	0	0	0	0	0	0	0	0	0	0	0	0	0	0
ALR2	1.42E-12	2.63E-11	1.76E-11	4.81E-11	5.61E-11	3.46E-11	9.13E-12	3.36E-14	1.32E-11	7.16E-11	7.28E-12	4.62E-11	4.39E-12	7.51E-12	7.29E-11	7.11E-13	0	0.497444855	0	0	0.392543637	0	0.887108548	0	6.23E-12	1.28E-10	3.20E-22	9.10E-10	9.48E-10	3.46E-11	9.13E-12	2.86E-11
ALR4x	1.42E-12	2.63E-11	1.76E-11	4.81E-11	5.61E-11	3.46E-11	9.13E-12	3.36E-14	1.32E-11	7.16E-11	7.28E-12	4.62E-11	4.39E-12	7.51E-12	7.29E-11	7.11E-13	0	0.497444855	0	0	0.392543637	0	0.887108548	0	6.23E-12	1.28E-10	3.20E-22	9.10E-10	9.48E-10	3.46E-11	9.13E-12	2.86E-11
ALTRH	9.19E-14	3.79E-13	1.40E-11	1.43E-12	5.42E-13	2.12E-13	6.45E-13	8.70E-15	2.14E-15	6.76E-16	1.40E-16	1.95E-16	1.23E-16	9.04E-17	1.28E-15	1.12E-16	0	0	0	0	0	0	0	0	5.04E-12	9.14E-12	1.13E-22	9.55E-11	1.44E-10	2.12E-13	6.45E-13	1.69E-11
AM3PA	3.90E-12	1.70E-11	7.49E-11	3.59E-11	3.23E-11	3.52E-11	1.75E-11	7.21E-14	1.76E-11	2.00E-11	3.49E-12	2.71E-11	2.81E-12	1.69E-12	8.26E-11	1.72E-12	0.715109999	0	0	0	0.401438328	1.275231478	0.026468022	0.463497212	7.21E-12	1.28E-11	6.35E-23	9.87E-11	1.05E-10	3.52E-11	1.75E-11	2.20E-11
AM4PA	1.55E-12	7.17E-12	3.40E-11	1.48E-11	1.37E-11	1.48E-11	7.96E-12	2.98E-14	7.34E-12	8.30E-12	1.49E-12	1.14E-11	1.19E-12	6.92E-13	3.38E-11	7.21E-13	0	0	0	0.50449811	0	0	0.695662499	0	4.42E-12	1.00E-11	2.44E-23	7.87E-11	9.95E-11	1.48E-11	7.96E-12	1.40E-11
AM4PCP	9.45E-13	4.71E-12	2.02E-11	9.15E-12	8.16E-12	8.55E-12	4.23E-12	1.95E-14	4.38E-12	5.02E-12	8.68E-13	6.96E-12	7.23E-13	4.42E-13	2.00E-11	4.25E-13	0.388642491	0	0	0	0	0.290160213	0	0.463497212	3.01E-12	8.03E-12	2.64E-23	7.25E-11	9.94E-11	8.55E-12	4.23E-12	8.86E-12
AMALT1	3.25E-14	1.54E-13	4.35E-12	3.52E-13	2.14E-13	6.82E-14	1.63E-13	3.21E-15	4.21E-15	4.63E-16	2.16E-16	2.06E-16	1.04E-16	1.69E-16	2.23E-15	1.60E-16	0	0	0	0	0	0	0	0	2.56E-12	1.06E-11	2.67E-23	1.10E-10	1.78E-10	6.82E-14	1.63E-13	7.36E-12
AMALT2	2.54E-14	1.29E-13	4.66E-12	2.92E-13	1.73E-13	5.08E-14	1.43E-13	2.77E-15	6.66E-16	2.65E-16	1.05E-16	5.47E-17	7.29E-17	1.02E-16	-9.27E-16	6.58E-17	0	0	0	0	0	0	0	0	1.29E-12	5.61E-12	3.24E-23	4.63E-11	7.21E-11	5.08E-14	1.43E-13	4.56E-12
AMALT3	2.54E-14	1.29E-13	4.66E-12	2.92E-13	1.73E-13	5.08E-14	1.43E-13	2.77E-15	6.98E-16	2.79E-16	1.06E-16	5.75E-17	6.13E-17	1.02E-16	-6.69E-16	5.19E-17	0	0	0	0	0	0	0	0	1.29E-12	5.61E-12	3.24E-23	4.63E-11	7.21E-11	5.08E-14	1.43E-13	4.56E-12
AMALT4	2.54E-14	1.29E-13	4.66E-12	2.92E-13	1.73E-13	5.08E-14	1.43E-13	2.77E-15	7.85E-16	1.46E-16	1.04E-16	5.16E-17	6.76E-17	1.02E-16	-6.68E-16	8.45E-17	0	0	0	0	0	0	0	0	1.29E-12	5.61E-12	3.24E-23	4.63E-11	7.21E-11	5.08E-14	1.43E-13	4.56E-12
AMANAPEr	5.68E-14	5.68E-13	5.26E-11	2.33E-12	9.66E-13	2.27E-13	7.39E-13	-1.14E-13	7.54E-16	4.16E-16	8.77E-17	2.10E-17	1.26E-16	5.98E-17	5.66E-15	1.64E-16	0	0	0	0	0	0	0	0	3.75E-12	1.10E-11	0	1.52E-10	2.33E-10	2.27E-13	7.39E-13	9.66E-12
AMANK	8.13E-14	3.53E-13	1.83E-11	1.62E-12	5.63E-13	1.78E-13	4.56E-13	8.89E-15	1.00E-15	1.89E-16	9.09E-17	8.96E-17	8.15E-17	6.36E-17	5.70E-15	1.11E-16	0	0	0	0	0	0	0	0	2.96E-12	8.83E-12	1.30E-22	1.10E-10	1.73E-10	1.78E-13	4.56E-13	8.67E-12
AMAOTr	4.40E-04	9.67E-04	9.22E-04	0.001019895	0.00129405	8.19E-04	6.89E-04	0.001340622	2.65E-15	1.22E-15	3.84E-16	2.07E-16	1.85E-16	1.68E-16	4.23E-15	2.48E-16	0	0	0	0	0	0	0	0	2.05E-05	6.26E-05	6.17E-05	6.04E-05	6.26E-05	8.19E-04	6.89E-04	4.42E-05
AMMQLT8	5.34E-14	2.66E-13	1.10E-11	6.39E-13	3.70E-13	1.43E-13	3.42E-13	5.94E-15	3.32E-17	1.14E-15	2.16E-16	5.91E-16	1.32E-16	1.08E-16	7.61E-16	9.70E-17	0	0	0	0	0	0	0	0	2.35E-12	8.65E-12	9.25E-23	5.51E-11	9.73E-12	1.43E-13	3.42E-13	2.87E-12
AMPMS2	0.049069199	0.107813164	0.10285143	0.113718337	0.144286585	0.091350887	0.076779427	0.149479335	1.32E-15	6.98E-16	1.55E-16	6.40E-16	6.49E-17	9.03E-17	2.88E-15	8.98E-17	0	0	0	0	0	0	0	0	0.002291222	0.006981507	0.006879186	0.006730242	0.006981507	0.091350887	0.076779427	0.004927544
AMPN	2.62E-12	1.10E-11	5.50E-11	2.26E-11	2.14E-11	2.16E-11	1.29E-11	4.73E-14	1.50E-11	1.62E-11	2.99E-12	5.40E-11	3.81E-12	1.14E-12	8.08E-11	2.73E-12	2.618405034	3.119712461	0	3.681746487	4.619281601	3.738010614	2.772940474	3.642838843	6.68E-12	2.55E-11	6.52E-23	2.35E-10	1.89E-10	2.16E-11	1.29E-11	1.83E-11
AMPTASECG	1.57E-11	1.75E-11	7.27E-11	3.07E-11	3.77E-11	2.85E-11	1.30E-11	6.04E-14	1.20E-11	1.35E-11	2.20E-12	1.87E-11	2.03E-12	1.07E-12	5.20E-11	1.06E-12	0	0.20684114	0	0	0	0	0	0	1.15E-11	3.24E-11	2.79E-22	2.35E-10	3.55E-10	2.85E-11	1.30E-11	2.96E-11
AMPTASEPG	7.20E-14	3.53E-13	1.48E-11	7.93E-13	4.82E-13	1.62E-13	2.90E-13	7.96E-15	5.74E-16	1.15E-16	5.26E-17	1.13E-16	8.61E-17	4.01E-17	1.23E-15	8.54E-17	0	0	0	0	0	0	0	0	2.68E-12	1.11E-11	1.31E-22	1.13E-10	1.80E-10	1.62E-13	2.90E-13	6.49E-12
AMPtex	-2.91E-11	0	0	0	0	-5.82E-11	-2.91E-11	0	1.78E-15	-9.02E-17	-3.47E-17	4.86E-17	-2.08E-17	0	3.47E-17	-6.94E-18	0	0	0	0	0	0	0	0	3.07E-12	1.23E-11	0	1.20E-10	1.92E-10	-5.82E-11	-2.91E-11	9.55E-12
ANHGMtex	-2.91E-11	0	0	0	0	-2.91E-11	0	0	-4.57E-13	-1.13E-12	-1.27E-13	-1.12E-12	-1.31E-13	-5.44E-14	-3.62E-12	-5.01E-14	0	0	0	0	0	0	0	0	3.07E-12	1.16E-11	0	1.18E-10	1.88E-10	-2.91E-11	0	7.96E-12
ANHMK	1.37E-11	5.68E-11	2.48E-10	1.10E-10	1.06E-10	1.17E-10	6.56E-11	2.22E-13	5.62E-11	6.38E-11	1.11E-11	8.55E-11	8.95E-12	5.28E-12	2.64E-10	5.48E-12	0.715109999	1.29505105	1.161599501	1.161910056	1.321800435	1.974459666	0.722130521	1.213086722	2.04E-11	2.75E-11	1.61E-22	1.70E-10	1.12E-10	1.17E-10	6.56E-11	6.30E-11
ANPRT	12.50780472	27.48172048	26.21696785	28.98695721	36.77884467	23.28546401	19.57117919	38.10248349	5.18E-12	8.73E-12	1.18E-12	7.47E-12	1.06E-12	3.93E-13	2.82E-11	4.70E-13	0	1.301695634	0	0	0	0	0	0	0.584035483	1.779595482	1.753513742	1.715547799	1.779595482	23.28546401	19.57117919	1.25603756
ANS	12.50780472	27.48172048	26.21696785	28.98695721	36.77884467	23.28546401	19.57117919	38.10248349	5.18E-12	8.73E-12	1.18E-12	7.47E-12	1.06E-12	3.93E-13	2.82E-11	4.70E-13	0	1.301695634	0	0	0	0	0	0	0.584035483	1.779595482	1.753513742	1.715547799	1.779595482	23.28546401	19.57117919	1.25603756
AOBUTDs	9.77E-12	1.03E-10	2.87E-10	2.17E-10	2.07E-10	2.68E-10	5.60E-11	1861.836695	1.15E-11	2.71E-11	2.54E-12	2.68E-10	8.74E-12	4.35E-13	2.66E-11	1.30E-12	2.452534381	1.791586927	0	2.282348263	0	0	2.941678407	0	3.48E-11	3.24E-10	7.61E-22	2.57E-09	2.15E-09	2.68E-10	5.60E-11	1.70E-10
AOXSr2	4.40E-04	9.67E-04	9.22E-04	0.001019895	0.00129405	8.19E-04	6.89E-04	0.001340622	2.65E-15	9.58E-16	3.88E-16	2.68E-16	1.87E-16	1.97E-16	4.23E-15	1.61E-16	0	0	0	0	0	0	0	0	2.05E-05	6.26E-05	6.17E-05	6.04E-05	6.26E-05	8.19E-04	6.89E-04	4.42E-05
AP4AH	5.08E-12	2.16E-11	1.10E-10	4.44E-11	4.15E-11	4.35E-11	2.59E-11	9.44E-14	1.45E-11	1.78E-11	3.05E-12	2.49E-11	2.48E-12	1.33E-12	6.90E-11	1.24E-12	0	0.829733123	0	1.189721915	1.448202119	1.169991807	0	0	1.35E-11	5.08E-11	1.30E-22	4.68E-10	3.77E-10	4.35E-11	2.59E-11	3.65E-11
AP4AS	5.08E-12	2.16E-11	1.10E-10	4.44E-11	4.15E-11	4.35E-11	2.59E-11	9.44E-14	1.45E-11	1.78E-11	3.05E-12	2.49E-11	2.48E-12	1.33E-12	6.90E-11	1.24E-12	0	0.829733123	0	1.189721915	1.448202119	1.169991807	0	0	1.35E-11	5.08E-11	1.30E-22	4.68E-10	3.77E-10	4.35E-11	2.59E-11	3.65E-11
AP5AH	0	0	0	0	0	0	0	0	0	0	0	0	0	0	0	0	0	0	0	0	0	0	0	0	0	0	0	0	0	0	0	0
APCS	0	0	0	0	0	0	0	0	0	0	0	0	0	0	0	0	0	0	0	0	0	0	0	0	0	0	0	0	0	0	0	0
APG3PAT120	6.91E-12	2.65E-11	1.55E-10	5.58E-11	5.24E-11	5.30E-11	3.26E-11	1.19E-13	7.46E-11	6.86E-11	7.94E-12	6.86E-11	7.83E-12	3.21E-12	4.56E-10	1.74E-12	0.203507822	0.515234214	0.443314413	0.443405348	0.472870296	0.594329901	0	0.248370823	1.67E-11	3.56E-11	2.07E-22	1.85E-10	2.52E-10	5.30E-11	3.26E-11	5.28E-11
APG3PAT140	2.48E-12	2.95E-11	1.45E-10	5.84E-11	5.36E-11	5.64E-11	3.20E-11	1.26E-13	1.12E-10	9.15E-11	8.92E-12	7.87E-11	8.98E-12	3.29E-12	7.04E-10	1.74E-12	0.513502938	1.023224854	0.147771471	0.332146169	0.709305444	0.76107838	0	0.456467872	1.76E-11	4.63E-11	1.67E-22	2.03E-10	2.84E-10	5.64E-11	3.20E-11	5.43E-11
APG3PAT141	6.20E-12	2.96E-11	1.48E-10	5.98E-11	5.61E-11	5.66E-11	3.40E-11	1.27E-13	3.64E-10	1.93E-10	1.87E-11	1.53E-10	3.04E-11	9.67E-12	2.93E-09	4.16E-12	0.796928279	0.975237747	0.263344586	0.789759548	0.737351248	0.909802608	0.407064496	0.813587171	1.82E-11	4.30E-11	1.91E-22	1.95E-10	2.75E-10	5.66E-11	3.40E-11	5.95E-11
APG3PAT160	4.680570791	10.28398993	9.810707279	10.84726766	13.76308554	8.713700448	7.323770413	14.25840697	1.84E-10	1.28E-10	1.04E-11	8.87E-11	1.03E-11	3.49E-12	1.01E-09	1.83E-12	0	1.198749913	0.526689172	0.552845372	0.709305444	0.715237344	0	0.044120505	0.218555149	0.665952108	0.656185903	0.641992943	0.666079348	8.713700448	7.323770413	0.47004651
APG3PAT161	5.516727532	12.12116491	11.56333202	12.78506891	16.22178069	10.27035231	8.632119372	16.80558845	2.86E-07	3.03E-05	1.57E-05	4.30E-06	3.86E-05	1.69E-11	2.06E-05	6.36E-12	0	0.975237747	0.171874516	0.828777669	0.679240072	0.836144787	0.407064496	0	0.257597859	0.784917895	0.773409699	0.756674663	0.7850069	10.27035231	8.632119372	0.554008477
APG3PAT180	6.93E-12	2.89E-11	1.52E-10	6.17E-11	6.32E-11	5.96E-11	3.48E-11	1.35E-13	4.26E-10	2.31E-10	1.36E-11	1.09E-10	1.28E-11	4.05E-12	1.69E-09	2.10E-12	0.796928279	1.058137169	0.8694115	0.552845372	0.472870296	0.836144787	1.061626448	0.680320693	1.91E-11	4.84E-11	2.41E-22	2.33E-10	3.11E-10	5.96E-11	3.48E-11	6.31E-11
APG3PAT181	9.10E-12	2.85E-11	1.54E-10	6.12E-11	5.93E-11	6.07E-11	2.42E-11	1.36E-13	2.44E-10	1.04E-10	1.74E-11	1.38E-10	2.56E-11	7.49E-12	1.13E-09	4.06E-12	0.927147521	1.198749913	0.8694115	0.712378084	0.682230727	0.755783186	0.954913301	0.813587171	1.97E-11	5.05E-11	2.39E-22	2.52E-10	3.26E-10	6.07E-11	2.42E-11	5.81E-11
APH120	3.28E-12	1.44E-11	7.17E-11	2.96E-11	2.76E-11	2.92E-11	1.70E-11	6.35E-14	1.40E-11	1.84E-11	1.58E-11	3.03E-08	3.67E-12	3.10E-12	9.18E-11	4.18E-12	0	0	0	0	0	0	0	0	9.36E-12	4.01E-11	8.41E-23	4.06E-10	3.08E-10	2.92E-11	1.70E-11	2.43E-11
APH140	4.16E-12	1.55E-11	8.10E-11	3.22E-11	3.03E-11	3.16E-11	1.89E-11	6.90E-14	1.44E-11	2.03E-11	1.53E-11	2.87E-08	3.79E-12	3.09E-12	9.86E-11	4.16E-12	0	0	0	0	0	0	0	0	1.02E-11	4.01E-11	9.82E-23	4.50E-10	3.22E-10	3.16E-11	1.89E-11	2.67E-11
APH141	3.64E-12	1.55E-11	8.09E-11	3.22E-11	3.02E-11	3.17E-11	1.87E-11	6.91E-14	2.09E-11	1.84E-11	1.80E-11	3.42E-08	7.14E-12	3.86E-12	1.40E-10	4.30E-12	0	0	0	0	0	0	0	0	1.02E-11	4.22E-11	9.42E-23	4.56E-10	3.33E-10	3.17E-11	1.87E-11	2.59E-11
APH160	2.48E-12	1.07E-11	5.47E-11	2.20E-11	2.05E-11	2.15E-11	1.27E-11	4.71E-14	1.99E-11	2.13E-11	1.65E-11	3.03E-08	4.06E-12	3.07E-12	9.71E-11	4.25E-12	0	0	0	0	0	0	0	0	6.73E-12	2.55E-11	6.52E-23	2.35E-10	1.89E-10	2.15E-11	1.27E-11	1.83E-11
APH161	2.48E-12	1.06E-11	5.47E-11	2.20E-11	2.05E-11	2.15E-11	1.27E-11	4.71E-14	2.26E-11	1.99E-11	1.41E-11	8.53E-09	6.06E-12	5.38E-12	8.16E-11	4.61E-12	0	0	0	0	0	0	0	0	6.69E-12	2.55E-11	6.52E-23	2.35E-10	1.89E-10	2.15E-11	1.27E-11	1.83E-11
APH180	3.92E-12	1.66E-11	8.48E-11	3.40E-11	3.06E-11	3.40E-11	1.97E-11	7.33E-14	2.90E-11	3.03E-11	1.87E-11	3.20E-08	5.23E-12	3.27E-12	2.38E-10	4.47E-12	0.45950954	0	0.120071641	0	0	0	0	0	1.09E-11	4.79E-11	9.33E-23	5.25E-10	3.85E-10	3.40E-11	1.97E-11	2.69E-11
APH181	3.56E-12	1.69E-11	8.54E-11	3.46E-11	3.18E-11	3.43E-11	2.23E-11	7.40E-14	2.35E-11	2.12E-11	1.97E-11	3.13E-08	7.95E-12	3.68E-12	1.62E-10	5.00E-12	0.681514995	0	0.240319697	0	0	0	0	0	1.10E-11	4.83E-11	9.38E-23	5.22E-10	3.87E-10	3.43E-11	2.23E-11	2.85E-11
APPLDHr	0	0	0	0	0	0	0	0	0	8.89E-18	2.20E-18	0	-2.91E-18	-6.51E-19	2.71E-20	2.71E-20	0	0	0	0	0	0	0	0	0	0	0	0	0	0	0	0
APRAUR	0.098138397	0.215626327	0.20570286	0.227436675	0.28857317	0.182701774	0.153558854	0.298958669	1.68E-16	3.60E-15	3.71E-16	1.28E-15	3.06E-16	1.78E-16	2.63E-15	2.75E-16	0	0	0	0	0	0	0	0	0.004582443	0.013963014	0.013758372	0.013460485	0.013963014	0.182701774	0.153558854	0.009855088
ARAI	1.42E-14	2.37E-13	1.23E-11	7.76E-13	2.81E-13	1.21E-13	2.27E-13	5.33E-15	-3.06E-16	3.89E-16	6.67E-18	6.01E-17	-2.03E-16	2.04E-17	2.11E-16	7.82E-17	0	0	0	0	0	0	0	0	2.50E-12	6.37E-12	0	5.98E-11	9.71E-11	1.21E-13	2.27E-13	8.64E-12
ARBTNR1	1.78E-12	7.41E-12	3.10E-11	1.57E-11	1.40E-11	1.56E-11	9.32E-12	2.52E-14	1.83E-11	1.30E-11	1.99E-12	1.47E-11	1.46E-12	9.63E-13	1.27E-10	1.21E-12	0	0	0	0	0	0	0	0	7.35E-12	1.83E-11	4.78E-23	1.87E-10	1.58E-10	1.56E-11	9.32E-12	2.36E-11
ARBTNR2	2.36E-12	9.21E-12	3.50E-11	1.99E-11	1.77E-11	2.08E-11	1.15E-11	3.21E-14	9.87E-12	7.49E-12	1.27E-12	8.24E-12	9.40E-13	5.89E-13	4.34E-11	5.09E-13	0	0	0	0	0	0	0	0	1.01E-11	2.48E-11	5.29E-23	2.47E-10	2.17E-10	2.08E-11	1.15E-11	3.16E-11
ARBTNR3	2.38E-12	9.28E-12	3.91E-11	2.02E-11	1.78E-11	2.08E-11	1.16E-11	3.37E-14	9.81E-12	7.46E-12	1.26E-12	8.22E-12	9.37E-13	5.83E-13	4.29E-11	5.03E-13	0	0	0	0	0	0	0	0	1.01E-11	2.52E-11	6.33E-23	2.58E-10	2.28E-10	2.08E-11	1.16E-11	3.24E-11
ARBTNabcpp	1.30E-11	5.18E-11	2.02E-10	1.12E-10	9.88E-11	1.14E-10	6.49E-11	1.82E-13	7.61E-11	5.58E-11	9.02E-12	6.24E-11	6.68E-12	4.27E-12	4.28E-10	4.45E-12	0	0	0	0	0	0	0	0	4.66E-11	1.03E-10	3.28E-22	1.07E-09	7.10E-10	1.14E-10	6.49E-11	1.50E-10
ARBTNexs	1.30E-11	5.18E-11	2.02E-10	1.12E-10	9.88E-11	1.14E-10	6.49E-11	1.82E-13	7.61E-11	5.58E-11	9.02E-12	6.24E-11	6.68E-12	4.27E-12	4.28E-10	4.45E-12	0	0	0	0	0	0	0	0	4.66E-11	1.03E-10	3.28E-22	1.07E-09	7.11E-10	1.14E-10	6.49E-11	1.50E-10
ARBTNtex	1.30E-11	5.18E-11	2.02E-10	1.12E-10	9.88E-11	1.14E-10	6.49E-11	1.82E-13	7.61E-11	5.58E-11	9.02E-12	6.24E-11	6.68E-12	4.27E-12	4.28E-10	4.45E-12	0	0	0	0	0	0	0	0	4.66E-11	1.03E-10	3.28E-22	1.07E-09	7.10E-10	1.14E-10	6.49E-11	1.50E-10
ARBTNtonex	1.30E-11	5.18E-11	2.02E-10	1.12E-10	9.88E-11	1.14E-10	6.49E-11	1.82E-13	7.61E-11	5.58E-11	9.02E-12	6.24E-11	6.68E-12	4.27E-12	4.28E-10	4.45E-12	0	0	0	0	0	0	0	0	4.66E-11	1.03E-10	3.28E-22	1.07E-09	7.10E-10	1.14E-10	6.49E-11	1.50E-10
ARBTNtpp	1.30E-11	5.18E-11	2.02E-10	1.12E-10	9.88E-11	1.14E-10	6.49E-11	1.82E-13	7.61E-11	5.58E-11	9.02E-12	6.24E-11	6.68E-12	4.27E-12	4.28E-10	4.45E-12	0	0	0	0	0	0	0	0	4.66E-11	1.03E-10	3.28E-22	1.07E-09	7.10E-10	1.14E-10	6.49E-11	1.50E-10
ARBTptspp	0	0	0	0	0	0	0	0	0	0	0	0	0	0	0	0	0	0	0	0	0	0	0	0	0	0	0	0	0	0	0	0
ARBTtex	0	0	0	0	0	0	0	0	0	0	0	0	0	0	0	0	0	0	0	0	0	0	0	0	0	0	0	0	0	0	0	0
ARBabcpp	3.31E-12	1.35E-11	7.18E-11	2.79E-11	2.61E-11	2.66E-11	1.62E-11	6.18E-14	9.50E-12	1.08E-11	1.54E-12	1.37E-11	1.54E-12	8.29E-13	3.47E-11	7.76E-13	0	0	0	0	0	0	0	0	7.56E-12	2.81E-11	7.17E-23	3.09E-10	2.08E-10	2.66E-11	1.62E-11	1.83E-11
ARBt2rpp	-2.05E-12	2.27E-11	5.28E-11	2.73E-11	3.37E-11	4.09E-11	1.32E-11	2.73E-12	2.35E-11	2.39E-11	3.69E-12	2.01E-11	2.44E-12	1.41E-12	1.51E-10	7.15E-13	0.093031969	0.243305251	0.157841456	0.699527049	0.938311892	0.222694403	0.201394534	0.22590368	5.72E-11	1.13E-10	0	2.43E-10	9.02E-10	4.09E-11	1.32E-11	1.13E-08
ARBt3ipp	6.51E-12	2.95E-11	1.19E-10	5.99E-11	5.69E-11	6.78E-11	3.48E-11	1.01E-13	3.30E-11	3.48E-11	5.24E-12	3.38E-11	3.98E-12	2.24E-12	1.85E-10	1.49E-12	0.093031969	0.243305251	0.157841456	0.699527049	0.938311892	0.222694403	0.201394534	0.22590368	6.20E-11	1.36E-10	3.60E-22	4.92E-10	1.01E-09	6.78E-11	3.48E-11	1.13E-08
ARBtex	-2.91E-11	0	0	0	0	-5.82E-11	0	0	-2.98E-16	-3.68E-16	0	-4.86E-17	-5.41E-16	1.39E-17	-2.78E-17	-6.25E-17	0	0	0	0	0	0	0	0	2.73E-12	6.37E-12	0	5.97E-11	9.73E-11	-5.82E-11	0	7.05E-12
ARGAGMt7pp	3.15E-12	-1.33E-11	-5.58E-11	-1.35E-11	-2.05E-11	-6.62E-12	2.42E-12	-1.76E-11	-4.74E-12	-4.53E-12	-6.87E-13	-6.00E-12	-5.88E-13	-2.10E-13	-3.47E-11	-4.39E-13	0	-1.672220348	-2.21442628	-1.536692218	-1.856109531	-2.059695537	-0.655012945	-0.250059143	-1.82E-12	1.14E-13	0	1.82E-11	5.48E-11	-6.62E-12	2.42E-12	-1.93E-12
ARGDC	4.19E-12	5.45E-13	2.55E-11	1.11E-11	1.59E-11	1.77E-11	1.06E-11	1.02E-14	4.92E-12	5.04E-12	7.88E-13	5.71E-12	6.51E-13	2.63E-13	2.48E-11	4.08E-13	0.026995091	0.012351256	0.022499181	0.013990054	0.025775528	0.016981075	0.014312053	0.021573375	4.70E-12	9.64E-12	2.04E-23	5.91E-11	6.33E-11	1.77E-11	1.06E-11	1.06E-11
ARGDCpp	3.52E-12	5.98E-13	2.33E-11	1.07E-11	1.51E-11	1.62E-11	1.05E-11	9.82E-15	5.70E-12	6.01E-12	9.19E-13	7.44E-12	7.76E-13	2.84E-13	4.03E-11	5.22E-13	0	2.366313981	2.21442628	1.536692218	1.856109531	2.059695537	0.655012945	0.250059143	4.63E-12	9.33E-12	1.98E-23	5.59E-11	6.15E-11	1.62E-11	1.05E-11	1.06E-11
ARGORNt7pp	3.70E-11	6.19E-11	2.85E-10	1.74E-10	1.56E-10	1.55E-10	8.23E-11	2.55E-11	7.81E-11	8.44E-11	1.28E-11	8.19E-11	9.27E-12	5.63E-12	4.73E-10	3.85E-12	0.578362479	0.316545349	0.646693937	0.577443301	0.48797939	0.580624908	0.442786903	0.480838039	1.26E-10	2.39E-10	0	8.18E-10	1.70E-09	1.55E-10	8.23E-11	2.27E-08
ARGSL	65.08644116	143.005701	136.4243505	150.8384506	191.3848323	121.1697829	101.8418844	198.2726069	2.13E-11	2.56E-11	4.08E-12	2.95E-11	3.39E-12	1.45E-12	1.15E-10	1.80E-12	0.026995091	2.443798905	2.236925461	1.550682272	1.881885059	2.076676612	0.669324998	0.271632518	3.039125723	9.260420927	9.124700257	8.927138161	9.260420927	121.1697829	101.8418844	6.536000246
ARGSS	65.08644116	143.005701	136.4243505	150.8384506	191.3848323	121.1697829	101.8418844	198.2726069	2.13E-11	2.56E-11	4.08E-12	2.95E-11	3.39E-12	1.45E-12	1.15E-10	1.80E-12	0.026995091	2.443798905	2.236925461	1.550682272	1.881885059	2.076676612	0.669324998	0.271632518	3.039125723	9.260420927	9.124700257	8.927138161	9.260420927	121.1697829	101.8418844	6.536000246
ARGTRS	0	0	0	0	0	0	0	0	0	0	0	0	0	0	0	0	0	0	0	0	0	0	0	0	0	0	0	0	0	0	0	0
ARGabcpp	2.26E-12	1.09E-11	5.17E-11	2.12E-11	1.99E-11	2.10E-11	1.25E-11	3.69E-14	8.52E-12	9.66E-12	1.47E-12	1.20E-11	1.36E-12	7.33E-13	3.48E-11	6.67E-13	0	0	0	0	0	0	0	0	6.84E-12	2.53E-11	6.90E-23	2.30E-10	1.92E-10	2.10E-11	1.25E-11	1.83E-11
ARGt3pp	3.95E-11	6.09E-11	3.31E-10	1.87E-10	1.76E-10	2.11E-10	9.65E-11	4.55E-11	8.84E-11	9.67E-11	1.47E-11	9.66E-11	1.10E-11	6.51E-12	5.19E-10	4.69E-12	0.578362479	1.010638982	0.646693937	0.577443301	0.48797939	0.580624908	0.442786903	0.480838039	1.29E-10	2.48E-10	4.48E-22	8.83E-10	1.62E-09	2.11E-10	9.65E-11	2.27E-08
ARGtex	-2.91E-11	0	0	0	0	-2.91E-11	0	0	-8.74E-13	-1.24E-12	-2.03E-13	-1.33E-12	-1.69E-13	-6.80E-14	-5.73E-12	-8.63E-14	0	0	0	0	0	0	0	0	2.73E-12	1.18E-11	0	1.15E-10	1.85E-10	-2.91E-11	0	6.93E-12
ASAD	-235.2408184	-516.8630755	-493.0762121	-545.1728492	-691.7189478	-437.9418876	-368.0853925	-716.6133146	-6.65E-11	-7.92E-11	-2.85E-11	-7.51E-11	-9.86E-12	-7.59E-12	-3.28E-10	-4.44E-12	0	0	0	-0.006163734	-3.849890873	0	0	0	-10.98426046	-33.46978202	-32.97924911	-32.26520378	-33.46978202	-437.9418876	-368.0853925	-23.62295464
ASCBPL	7.82E-14	3.52E-13	1.51E-11	1.38E-12	5.41E-13	1.75E-13	4.46E-13	8.10E-15	1.56E-15	1.38E-14	1.11E-16	2.87E-16	-2.23E-17	7.20E-17	2.21E-15	1.36E-16	0	0	0	0	0	0	0	0	2.95E-12	8.49E-12	1.13E-22	1.01E-10	1.52E-10	1.75E-13	4.46E-13	6.81E-12
ASCBptspp	7.82E-14	3.52E-13	1.51E-11	1.38E-12	5.41E-13	1.75E-13	4.46E-13	8.10E-15	1.56E-15	-4.04E-15	1.13E-16	2.81E-16	7.98E-18	7.17E-17	2.22E-15	9.11E-17	0	0	0	0	0	0	0	0	2.95E-12	8.49E-12	1.13E-22	1.01E-10	1.52E-10	1.75E-13	4.46E-13	6.81E-12
ASCBtex	-2.91E-11	0	0	0	0	-5.82E-11	0	0	1.56E-15	-1.60E-14	1.18E-16	2.15E-16	1.87E-16	6.25E-17	2.16E-15	4.86E-17	0	0	0	0	0	0	0	0	2.84E-12	1.03E-11	0	1.01E-10	1.51E-10	-5.82E-11	0	7.28E-12
ASNN	2.48E-12	1.06E-11	5.48E-11	2.19E-11	2.05E-11	2.15E-11	1.27E-11	4.71E-14	1.58E-11	2.53E-11	4.41E-12	4.77E-11	3.68E-12	1.97E-12	1.03E-10	1.63E-12	0	0.560250172	0	0.673614671	0.859826805	0.463453667	0	0	6.71E-12	2.54E-11	6.52E-23	2.34E-10	1.89E-10	2.15E-11	1.27E-11	1.83E-11
ASNNpp	2.17E-12	7.99E-12	5.08E-11	1.65E-11	1.54E-11	1.53E-11	1.09E-11	4.49E-14	8.14E-12	9.30E-12	1.59E-12	1.07E-11	1.19E-12	5.63E-13	4.18E-11	1.32E-12	0.119311979	0.090684217	0.109415393	0.129730257	0.107651545	0.105423085	0.123672643	0.114776945	6.30E-12	2.53E-11	6.50E-23	6.93E-11	1.88E-10	1.53E-11	1.09E-11	1.82E-11
ASNS1	2.63E-12	1.09E-11	5.50E-11	2.24E-11	2.10E-11	2.20E-11	1.30E-11	4.73E-14	8.61E-12	1.25E-11	2.07E-12	2.15E-11	2.09E-12	1.02E-12	5.31E-11	1.10E-12	0	0	0	0	0	0	0	0	6.95E-12	2.54E-11	6.52E-23	2.35E-10	1.89E-10	2.20E-11	1.30E-11	1.83E-11
ASNS2	53.0420433	116.5421623	111.178706	122.9254432	155.9686224	98.74703175	82.99580599	161.5817983	1.74E-11	2.56E-11	4.43E-12	4.04E-11	3.18E-12	1.65E-12	1.04E-10	2.03E-12	0.119311979	0.650934389	0.109415393	0.803344928	0.96747835	0.579521232	0.123672643	0.132081767	2.476728414	7.54675842	7.436153177	7.275150408	7.54675842	98.74703175	82.99580599	5.326498145
ASNTRS	0	0	0	0	0	0	0	0	0	0	0	0	0	0	0	0	0	0	0	0	0	0	0	0	0	0	0	0	0	0	0	0
ASNabcpp	3.31E-12	1.35E-11	7.18E-11	2.79E-11	2.61E-11	2.66E-11	1.62E-11	6.18E-14	9.45E-12	1.08E-11	1.53E-12	1.36E-11	1.53E-12	8.22E-13	3.47E-11	7.73E-13	0	0	0	0	0	0	0	0	7.57E-12	2.81E-11	7.17E-23	3.09E-10	2.08E-10	2.66E-11	1.62E-11	1.83E-11
ASNt2rpp	-1.83E-11	2.84E-14	-1.02E-10	-4.42E-11	-5.49E-11	-2.58E-11	-1.26E-11	-2.79E-11	-1.96E-11	-2.27E-11	-3.56E-12	-2.72E-11	-3.06E-12	-1.51E-12	-8.80E-11	-2.25E-12	-0.119311979	-0.090684217	-0.109415393	-0.129730257	-0.107651545	-0.116067565	-0.123672643	-0.132081767	-9.09E-12	-3.08E-11	0	-1.52E-10	-2.81E-11	-2.58E-11	-1.26E-11	-2.57E-11
ASNtex	-2.91E-11	0	0	-2.91E-11	0	-5.82E-11	0	0	-2.00E-12	-2.62E-12	-4.33E-13	-2.92E-12	-3.35E-13	-1.24E-13	-1.14E-11	-1.55E-13	0	0	0	0	0	-0.01064448	0	-0.017304822	1.48E-12	9.32E-12	0	1.03E-10	1.70E-10	-5.82E-11	0	5.68E-13
ASO3t8pp	0	0	0	0	0	0	0	0	0	0	0	0	0	0	0	0	0	0	0	0	0	0	0	0	0	0	0	0	0	0	0	0
ASO3tex	0	0	0	0	0	0	0	0	1.39E-17	-1.18E-16	-6.94E-18	0	-1.39E-17	0	-6.94E-18	-2.08E-17	0	0	0	0	0	0	0	0	0	0	0	0	0	0	0	0
ASP1DC	0.126743759	0.278477051	0.265661092	0.293729876	0.372686426	0.235955654	0.198318161	0.386099089	3.10E-15	4.26E-15	5.50E-16	3.24E-15	4.04E-16	7.73E-16	5.99E-15	3.80E-16	0	0	0	0	0	0	0	0	0.005918133	0.01803295	0.01776866	0.017383944	0.01803295	0.235955654	0.198318161	0.012727647
ASPCT	72.788545	159.9285	152.5683352	168.68815	214.03265	135.508595	113.8935	221.7355	3.25E-11	3.47E-09	1.43E-11	1.22E-10	1.82E-11	4.29E-12	2.03E-10	3.81E-12	0	6.564120746	1.424921156	2.102686358	0.061082679	2.342970288	0.035891287	0.2535506	3.398765327	10.35626704	10.20448566	9.983544746	10.35626704	135.508595	113.8935	7.30944786
ASPK	235.2408184	516.8630755	493.0762121	545.1728492	691.7189478	437.9418876	368.0853925	716.6133146	6.65E-11	7.92E-11	2.85E-11	7.51E-11	9.86E-12	7.59E-12	3.28E-10	4.44E-12	0	0	0	0.006163734	3.849890873	0	0	0	10.98426046	33.46978202	32.97924911	32.26520378	33.46978202	437.9418876	368.0853925	23.62295464
ASPO3	0.501253965	1.101338057	1.050652707	1.161660862	1.473923052	6.99E-11	0.784320781	1.52696827	1.41E-15	2.58E-15	3.30E-16	1.64E-15	3.85E-16	1.84E-16	4.19E-15	3.28E-16	0	0	0	0	0	0	0	0	6.46E-11	9.14E-11	2.42E-22	3.29E-10	6.81E-10	6.99E-11	0.784320781	4.70E-08
ASPO4	4.39E-12	1.81E-11	8.22E-11	3.97E-11	3.45E-11	4.83E-11	2.43E-11	6.76E-14	1.48E-15	2.53E-15	3.37E-16	1.64E-15	3.84E-16	1.86E-16	4.18E-15	3.29E-16	0	0	0	0	0	0	0	0	5.03E-11	9.08E-11	2.41E-22	3.24E-10	6.76E-10	4.83E-11	2.43E-11	0.037247111
ASPO5	3.62E-11	5.61E-10	6.90E-09	1.06E-09	1.78E-09	6.07E-11	1.62E-10	1.56E-12	1.55E-15	2.50E-15	3.33E-16	1.64E-15	3.92E-16	1.86E-16	4.18E-15	3.29E-16	0	0	0	0	0	0	0	0	5.15E-11	9.09E-11	2.41E-22	3.25E-10	6.77E-10	6.07E-11	1.62E-10	4.07E-09
ASPO6	5.96E-11	3.24E-10	9.13E-09	1.99E-09	6.09E-10	0.933171842	3.55E-10	2.96E-12	1.20E-15	2.47E-15	3.21E-16	1.64E-15	3.82E-16	1.82E-16	4.21E-15	3.26E-16	0	0	0	0	0	0	0	0	0.023405394	0.071317814	0.070272581	0.068751083	0.071317812	0.933171842	3.55E-10	0.013088914
ASPT	2.25E-11	2.55E-11	1.44E-10	8.54E-11	5.99E-11	2.42E-10	2.52E-11	1.57E-14	1.80E-11	1.50E-11	2.31E-12	8.28E-12	9.80E-13	8.49E-13	6.42E-11	7.16E-13	0	0	5.548035745	0	0	0	0	0	1.11E-10	1.64E-09	2.08E-21	2.77E-09	1.26E-08	2.42E-10	2.52E-11	2.27E-11
ASPTA	-644.2101442	-1415.436482	-1350.295836	-1492.963178	-1894.281639	-1199.309747	-1008.006796	-1962.455197	-1.99E-10	-3.67E-09	-6.24E-11	-3.23E-10	-4.26E-11	-1.96E-11	-1.00E-09	-1.55E-11	-0.223007724	-28.27733112	-11.47191233	-8.847296139	-12.67934364	-10.20065358	-1.048360058	-1.964468738	-30.08054497	-91.65744807	-90.31411709	-88.35869437	-91.65744808	-1199.309747	-1008.006796	-64.6917789
ASPTRS	0	0	0	0	0	0	0	0	0	0	0	0	0	0	0	0	0	0	0	0	0	0	0	0	0	0	0	0	0	0	0	0
ASPabcpp	3.31E-12	1.35E-11	7.18E-11	2.79E-11	2.61E-11	2.67E-11	1.62E-11	6.18E-14	9.59E-12	1.05E-11	1.61E-12	1.39E-11	1.59E-12	8.27E-13	3.55E-11	4.68E-13	0	0	0	0	0	0	0	0	7.57E-12	2.81E-11	7.17E-23	3.09E-10	2.08E-10	2.67E-11	1.62E-11	1.83E-11
ASPt2_2pp	1.30E-11	5.91E-11	2.39E-10	1.20E-10	1.14E-10	1.36E-10	6.97E-11	2.02E-13	8.91E-05	2.87E-04	1.01E-10	1.61E-10	1.25E-11	1.76E-04	1.53E-04	0.004250586	8.986222328	7.765643589	8.753743145	3.032915031	2.081714627	6.411117313	6.962043542	41.12895688	1.25E-10	2.72E-10	7.20E-22	9.92E-10	2.03E-09	1.36E-10	6.97E-11	2.30E-08
ASPt2_3pp	6.51E-12	2.95E-11	1.19E-10	5.99E-11	5.69E-11	6.79E-11	3.48E-11	1.01E-13	4.40E-11	4.39E-11	9.49E-12	5.64E-11	6.66E-12	3.94E-12	3.99E-10	7.81E-13	1.950196955	3.234531931	3.273950506	3.667303903	4.091753774	4.732540425	3.987542724	5.567556235	6.24E-11	1.36E-10	3.60E-22	4.94E-10	1.01E-09	6.79E-11	3.48E-11	1.14E-08
ASPt2pp	0.010334518	0.013534296	0.054291076	0.021967161	0.033323995	0.022680765	0.01648324	4.94E-04	4.91E-09	3.07E-10	5.97E-05	5.69E-05	4.97E-05	4.17E-11	2.30E-08	4.07E-13	0.12762309	0.355760358	0.108025569	0.388284521	0.462772139	0.21040694	0.392867272	0.166578386	0.008515936	0.014162266	6.59E-08	0.015868199	0.044345315	0.022680765	0.01648324	0.016045012
ASPt2rpp	-0.010334518	-0.013534296	-0.054291077	-0.021967161	-0.033323995	-0.022680766	-0.01648324	-4.94E-04	-8.91E-05	-2.87E-04	-5.97E-05	-5.69E-05	-4.97E-05	-1.76E-04	-1.53E-04	-0.004250586	-10.94473039	-23.50481939	-12.02630383	-6.958773198	-6.528588995	-11.24864159	-11.2187809	-46.74831456	-0.008515936	-0.014162266	-6.59E-08	-0.015868201	-0.044345317	-0.022680766	-0.01648324	-0.016045047
ASPtex	-2.91E-11	0	0	-2.91E-11	0	-5.82E-11	-5.82E-11	0	-3.23E-12	-4.69E-12	-8.26E-13	-5.39E-12	-5.92E-13	-1.97E-13	-2.02E-11	-1.94E-13	0	-12.23956773	0	0	0	0	0	0	6.82E-13	6.93E-12	0	8.62E-11	1.53E-10	-5.82E-11	-5.82E-11	-9.89E-12
ASR	0	0	0	0	0	0	0	0	0	0	0	0	0	0	0	0	0	0	0	0	0	0	0	0	0	0	0	0	0	0	0	0
AST	2.51E-12	9.61E-12	4.80E-11	2.11E-11	1.90E-11	2.19E-11	1.13E-11	2.95E-14	9.71E-12	1.23E-11	2.09E-12	1.43E-11	1.71E-12	8.07E-13	4.30E-11	7.59E-13	0	0.065133668	0	0	0	0	0	0	6.64E-12	2.53E-11	6.44E-23	2.28E-10	1.88E-10	2.19E-11	1.13E-11	1.56E-11
ATHRDHr	-7.21E-10	-2.91E-11	-1.50E-10	-1.19E-10	-7.19E-11	-223.8144389	-3.37E-11	-7.28E-12	-3.39E-04	-8.35E-04	-9.61E-04	-0.001204122	-0.002589516	-0.001381083	-7.88E-04	-9.27E-04	0	0	-2.126250932	0	-2.23384407	-4.551926527	0	-1.969630972	-5.93E-09	-2.82E-09	0	-1.15E-08	-2.25E-08	-223.8144389	-3.37E-11	-2.00E-08
ATPHs	2.39E-12	9.33E-12	4.63E-11	1.96E-11	1.82E-11	2.07E-11	1.02E-11	1.89E-14	6.68E-12	7.76E-12	1.55E-12	1.16E-11	1.16E-12	6.19E-13	3.39E-11	6.03E-13	0	0	0	0	0	0	0	0	6.52E-12	2.53E-11	6.44E-23	2.24E-10	1.87E-10	2.07E-11	1.02E-11	1.28E-11
ATPM	2.64E-12	1.10E-11	5.51E-11	2.26E-11	2.12E-11	2.23E-11	1.31E-11	4.73E-14	8.40E-12	9.35E-12	1.38E-12	1.16E-11	1.31E-12	7.09E-13	3.28E-11	6.75E-13	0	0	0	0	0	0	0	0	6.88E-12	2.54E-11	6.52E-23	2.34E-10	1.89E-10	2.23E-11	1.31E-11	1.83E-11
ATPPRT	20.84626786	45.80270631	43.69479268	48.31142537	61.29785878	38.80897013	32.61851722	63.50391572	5.54E-12	7.50E-12	1.12E-12	7.95E-12	1.00E-12	3.93E-13	2.84E-11	5.50E-13	0	2.958971293	2.055725108	3.78048351	3.331976516	2.544115368	0	1.315999563	0.973389046	2.965982034	2.92251262	2.859236271	2.965982034	38.80897013	32.61851722	2.093388568
ATPS4rpp	21416.17264	19194.04654	27321.27105	20819.87928	25681.11915	21221.83607	19929.41184	47291.21743	0.009751646	0.007185368	0.006844467	0.006392507	0.005346394	0.007784464	0.010035752	0.006091274	137.3168455	139.2615068	141.5939853	200.1244289	223.802525	211.5615442	68.03613959	140.2653689	1000	1000	1000	1000	1000	21221.83607	19929.41184	1000
BALAt2pp	5.46E-14	2.63E-13	3.01E-11	7.18E-13	3.66E-13	1.15E-13	2.72E-13	6.57E-15	-9.00E-16	1.04E-16	-2.76E-17	-1.48E-17	3.91E-17	-4.34E-18	-6.76E-16	5.05E-17	0	0	0	0	0	0	0	0	1.78E-12	7.82E-12	1.01E-22	8.74E-11	1.49E-10	1.15E-13	2.72E-13	5.34E-12
BALAtex	-2.91E-11	0	0	0	0	-5.82E-11	0	0	-8.95E-16	-8.33E-17	-2.78E-17	-2.08E-17	-6.94E-18	-6.94E-18	-5.27E-16	-6.94E-18	0	0	0	0	0	0	0	0	1.82E-12	8.07E-12	0	8.73E-11	1.49E-10	-5.82E-11	0	5.46E-12
BETALDHx	0	0	0	0	0	0	0	0	6.92E-16	1.77E-16	4.94E-17	6.17E-17	-1.80E-17	1.30E-17	1.02E-15	-5.13E-18	0	0	0	0	0	0	0	0	0	0	0	0	0	0	0	0
BETALDHy	0	0	0	0	0	0	0	0	5.71E-16	8.48E-17	4.59E-17	7.41E-17	6.92E-17	2.94E-17	1.08E-15	5.42E-17	0	0	0	0	0	0	0	0	0	0	0	0	0	0	0	0
BMOCOS	0.026845032	0.058982986	0.056268495	0.06221362	0.078937056	0.049976718	0.042004888	0.081777932	4.51E-17	-8.45E-16	-2.88E-17	3.22E-16	-5.72E-17	2.82E-17	6.42E-16	-4.11E-16	0	0	0	0	0	0	0	0	0.001253493	0.003819479	0.003763501	0.003682016	0.003819479	0.049976718	0.042004888	0.002695786
BMOGDS1	0.026845032	0.058982986	0.056268495	0.06221362	0.078937056	0.049976718	0.042004888	0.081777932	4.51E-17	1.35E-15	8.64E-18	3.07E-16	-3.71E-16	2.65E-17	5.94E-16	6.37E-16	0	0	0	0	0	0	0	0	0.001253493	0.003819479	0.003763501	0.003682016	0.003819479	0.049976718	0.042004888	0.002695786
BMOGDS2	0.026845032	0.058982986	0.056268495	0.06221362	0.078937056	0.049976718	0.042004888	0.081777932	4.51E-17	-8.02E-16	7.30E-17	3.03E-16	-4.39E-16	9.75E-18	5.63E-16	5.60E-16	0	0	0	0	0	0	0	0	0.001253493	0.003819479	0.003763501	0.003682016	0.003819479	0.049976718	0.042004888	0.002695786
BPNT	54.5420645	119.8379575	114.3228235	126.4017567	160.3793921	101.5395833	85.3429152	166.1513078	2.57E-11	5.20E-11	9.79E-12	3.96E-11	6.27E-12	2.99E-12	1.44E-10	1.86E-12	0	1.5137785	0	0	0	0	0	0	2.54676993	7.76017964	7.646446496	7.480890592	7.760179638	101.5395833	85.3429152	5.47713073
BSORx	0	0	0	0	0	0	0	0	-7.78E-17	-1.34E-16	5.16E-18	-1.61E-18	-4.12E-17	5.64E-18	-3.21E-16	-2.44E-17	0	0	0	0	0	0	0	0	0	0	0	0	0	0	0	0
BSORy	0	0	0	0	0	0	0	0	7.79E-17	-2.48E-16	4.67E-18	5.90E-18	4.09E-17	4.02E-19	-4.81E-16	1.35E-16	0	0	0	0	0	0	0	0	0	0	0	0	0	0	0	0
BTNt2ipp	1.00E-13	4.77E-13	6.94E-12	6.50E-13	2.35E-13	6.22E-14	1.48E-13	2.81E-15	-2.65E-15	3.80E-17	-1.73E-16	-1.67E-16	-1.63E-17	-9.72E-17	-3.37E-15	-7.38E-17	0	0	0	0	0	0	0	0	2.68E-12	1.32E-11	1.30E-22	1.22E-10	1.95E-10	6.22E-14	1.48E-13	8.00E-12
BTNtex	-2.91E-11	0	0	0	0	-5.82E-11	0	0	-2.65E-15	-1.57E-15	-1.80E-16	-1.80E-16	-2.78E-17	-9.71E-17	-3.29E-15	-4.86E-17	0	0	0	0	0	0	0	0	3.07E-12	1.30E-11	0	1.22E-10	1.95E-10	-5.82E-11	0	9.66E-12
BTS5	4.40E-04	9.67E-04	9.22E-04	0.001019895	0.00129405	8.19E-04	6.89E-04	0.001340622	2.65E-15	6.84E-16	3.86E-16	1.50E-16	2.03E-16	1.18E-16	3.93E-15	1.22E-16	0	0	0	0	0	0	0	0	2.05E-05	6.26E-05	6.17E-05	6.04E-05	6.26E-05	8.19E-04	6.89E-04	4.42E-05
BUTCT	7.12E-14	3.40E-13	1.47E-11	8.91E-13	4.79E-13	1.52E-13	3.21E-13	7.74E-15	6.63E-16	-1.33E-16	6.15E-17	4.02E-17	7.92E-17	4.12E-17	9.09E-16	8.25E-17	0	0	0	0	0	0	0	0	9.17E-13	8.00E-12	9.89E-23	1.12E-10	1.61E-10	1.52E-13	3.21E-13	6.29E-12
BUTSO3abcpp	8.38E-14	3.63E-13	1.49E-11	8.51E-13	5.36E-13	1.84E-13	3.62E-13	8.88E-15	1.81E-15	1.93E-15	1.25E-16	2.91E-17	1.32E-16	8.29E-17	1.98E-15	1.62E-16	0	0	0	0	0	0	0	0	2.17E-12	1.05E-11	1.16E-22	1.03E-10	1.60E-10	1.84E-13	3.62E-13	8.86E-12
BUTSO3tex	-2.91E-11	0	0	0	0	-5.82E-11	0	0	1.81E-15	7.49E-16	1.25E-16	1.46E-16	6.94E-17	7.63E-17	2.23E-15	9.71E-17	0	0	0	0	0	0	0	0	2.73E-12	1.06E-11	0	1.04E-10	1.61E-10	-5.82E-11	0	8.75E-12
BUTt2rpp	-1.78E-14	-2.13E-14	3.98E-12	3.20E-14	-4.26E-14	-3.55E-14	-3.91E-14	-1.78E-15	-1.15E-15	-1.98E-15	-6.10E-17	-2.45E-17	-6.31E-17	-4.36E-17	-1.17E-15	-2.96E-17	0	0	0	0	0	0	0	0	6.82E-13	4.21E-12	0	7.08E-11	9.98E-11	-3.55E-14	-3.91E-14	3.30E-12
BUTtex	-2.91E-11	0	0	0	0	-5.82E-11	0	0	-1.15E-15	1.73E-15	-6.25E-17	0	-1.18E-16	-4.16E-17	-1.09E-15	-4.16E-17	0	0	0	0	0	0	0	0	1.48E-12	4.21E-12	0	7.08E-11	1.00E-10	-5.82E-11	0	4.09E-12
BWCOGDS1	0	0	0	0	0	0	0	0	0	0	0	0	0	0	0	0	0	0	0	0	0	0	0	0	0	0	0	0	0	0	0	0
BWCOGDS2	0	0	0	0	0	0	0	0	0	0	0	0	0	0	0	0	0	0	0	0	0	0	0	0	0	0	0	0	0	0	0	0
BWCOS	0	0	0	0	0	0	0	0	0	0	0	0	0	0	0	0	0	0	0	0	0	0	0	0	0	0	0	0	0	0	0	0
CA2t3pp	1144.224437	1.13E-06	1.87E-04	3.78E-06	4.59E-07	2.39E-06	3.45E-06	7.85E-09	0.001189934	5.93E-04	9.19E-04	7.37E-04	5.49E-04	9.96E-04	9.18E-04	0.001231584	1.715132519	1.923675827	1.048214028	2.352676759	2.208461912	1.565328215	2.008079435	2.122630744	49.30286501	1.88E-06	1.46E-16	1.32E-04	0.015055138	2.39E-06	3.45E-06	0.002254139
CA2tex	1.145314702	2.516446266	2.400635393	2.654277788	3.367765363	2.13220344	1.792093797	3.488968326	1.92E-15	1.84E-14	1.36E-15	1.37E-14	1.56E-15	4.51E-16	2.70E-14	4.30E-16	0	0	0	0	0	0	0	0	0.053478963	0.162954005	0.160565752	0.157089286	0.162954005	2.13220344	1.792093797	0.115012851
CADVtpp	1.02E-12	4.30E-12	1.02E-11	1.08E-11	8.28E-12	6.87E-12	4.15E-12	1.47E-14	6.14E-12	9.48E-12	1.66E-12	7.74E-12	1.16E-12	5.25E-13	2.52E-11	3.79E-13	0	0	0	0.006163734	0	0	0	0	3.09E-12	1.02E-11	2.61E-23	4.92E-11	7.61E-11	6.87E-12	4.15E-12	1.40E-11
CAT	0	0	0	0	0	0	0	0	0	0	0	0	0	0	0	0	0	0	0	0	0	0	0	0	0	0	0	0	0	0	0	0
CAt6pp	-1145.369752	-2.516447396	-2.400821954	-2.654281572	-3.367765822	-2.132205826	-1.792097249	-3.488968334	-0.001189934	-5.93E-04	-9.19E-04	-7.37E-04	-5.49E-04	-9.96E-04	-9.18E-04	-0.001231584	-1.715132519	-1.923675827	-1.048214028	-2.352676759	-2.208461912	-1.565328215	-2.008079435	-2.122630744	-49.35634398	-0.162955886	-0.160565752	-0.157221722	-0.178009142	-2.132205826	-1.792097249	-0.11726699
CBIAT	0	0	0	0	0	0	0	0	0	0	0	0	0	0	0	-2.60E-18	0	0	0	0	0	0	0	0	0	0	0	0	0	0	0	0
CBItonex	0	0	0	0	0	0	0	0	-1.40E-22	1.12E-17	2.92E-19	-5.83E-18	4.02E-17	1.39E-19	2.02E-17	-7.15E-18	0	0	0	0	0	0	0	0	0	0	0	0	0	0	0	0
CBIuabcpp	0	0	0	0	0	0	0	0	8.64E-23	5.45E-17	2.94E-19	-1.15E-17	3.58E-17	-1.36E-19	3.48E-17	-2.60E-17	0	0	0	0	0	0	0	0	0	0	0	0	0	0	0	0
CBL1abcpp	5.30E-14	2.63E-13	1.03E-11	7.05E-13	3.59E-13	1.21E-13	2.75E-13	5.57E-15	9.72E-16	7.13E-16	2.02E-16	3.23E-16	1.10E-16	7.26E-17	1.37E-15	1.04E-16	0	0	0	0	0	0	0	0	1.73E-12	6.98E-12	7.48E-23	6.21E-11	9.91E-11	1.21E-13	2.75E-13	4.67E-12
CBL1tonex	5.30E-14	2.63E-13	1.03E-11	7.05E-13	3.59E-13	1.21E-13	2.75E-13	5.57E-15	9.72E-16	7.18E-16	2.03E-16	3.25E-16	1.09E-16	7.39E-17	1.38E-15	9.39E-17	0	0	0	0	0	0	0	0	1.73E-12	6.98E-12	7.48E-23	6.21E-11	9.91E-11	1.21E-13	2.75E-13	4.67E-12
CBLAT	-5.68E-14	0	1.59E-12	0	0	-2.27E-13	0	-2.27E-13	9.72E-16	5.63E-16	2.06E-16	3.19E-16	1.15E-16	4.74E-17	1.26E-15	7.70E-17	0	0	0	0	0	0	0	0	1.48E-12	6.48E-12	0	6.21E-11	9.89E-11	-2.27E-13	0	4.89E-12
CBMD	4.17E-13	1.76E-12	4.44E-11	4.05E-12	2.60E-12	9.46E-13	2.95E-12	3.10E-14	2.33E-11	3.44E-09	1.21E-11	1.02E-10	1.60E-11	3.74E-12	1.31E-10	2.56E-12	0	0.045418877	0.233060064	0.063582937	0.061082679	0.05235424	0.035891287	0.033907207	1.12E-11	3.97E-11	1.11E-22	2.45E-10	3.07E-10	9.46E-13	2.95E-12	5.16E-11
CBMKr	137.8749862	302.934201	288.9926857	319.5266006	405.4174823	256.6783779	215.7353844	420.0081069	4.24E-11	3.47E-09	1.65E-11	1.33E-10	1.92E-11	4.84E-12	2.73E-10	4.55E-12	0.026995091	0.472323847	3.455541761	0.48904526	0.418239978	0.580630987	0.457646386	0.419201883	6.43789105	19.61668797	19.32918591	18.91068291	19.61668797	256.6783779	215.7353844	13.84544811
CBPS	1.32E-12	5.48E-12	2.75E-11	1.13E-11	1.06E-11	1.11E-11	6.54E-12	2.37E-14	6.00E-12	1.05E-11	1.16E-12	1.21E-11	1.44E-12	5.80E-13	2.55E-11	5.78E-13	0	8.394254819	0	3.014798506	1.52472776	3.839015913	0	0	3.50E-12	1.27E-11	3.26E-23	1.17E-10	9.44E-11	1.11E-11	6.54E-12	9.14E-12
CCGS	0	0	0	0	0	0	0	0	0	0	0	0	0	0	0	0	0	0	0	0	0	0	0	0	0	0	0	0	0	0	0	0
CD2abcpp	2.92E-12	1.21E-11	6.19E-11	2.49E-11	2.33E-11	2.42E-11	1.44E-11	5.32E-14	8.96E-12	9.98E-12	1.46E-12	1.25E-11	1.41E-12	7.56E-13	3.48E-11	7.31E-13	0	0	0	0	0	0	0	0	7.22E-12	2.67E-11	6.82E-23	2.66E-10	1.98E-10	2.42E-11	1.44E-11	1.83E-11
CD2t3pp	2.47E-11	1.12E-10	4.50E-10	2.28E-10	2.17E-10	2.60E-10	1.32E-10	3.80E-13	2.17E-10	2.58E-10	4.51E-11	2.39E-10	2.67E-11	1.45E-11	2.68E-09	8.32E-12	0.573115697	0.556166449	0.721560723	0.515907716	0.664494756	0.6108941	0.601766765	0.604605876	2.47E-10	5.32E-10	1.41E-21	1.87E-09	3.98E-09	2.60E-10	1.32E-10	4.57E-08
CD2tex	-2.91E-11	0	0	0	0	-5.82E-11	0	0	0	-5.00E-16	-6.94E-18	-4.86E-17	-7.63E-17	-6.94E-18	-1.87E-16	6.94E-18	0	0	0	0	0	0	0	0	1.48E-12	6.93E-12	0	6.21E-11	9.87E-11	-5.82E-11	0	5.00E-12
CD2tpp	2.76E-11	1.25E-10	5.11E-10	2.53E-10	2.40E-10	2.84E-10	1.47E-10	4.33E-13	2.26E-10	2.68E-10	4.66E-11	2.51E-10	2.81E-11	1.53E-11	2.71E-09	9.05E-12	0.573115697	0.556166449	0.721560723	0.515907716	0.664494756	0.6108941	0.601766765	0.604605876	2.53E-10	5.52E-10	1.47E-21	2.07E-09	4.08E-09	2.84E-10	1.47E-10	4.57E-08
CDAPPA120	3.02E-12	1.34E-11	6.72E-11	2.76E-11	2.58E-11	2.75E-11	1.58E-11	5.64E-14	8.48E-12	1.04E-11	2.22E-12	1.63E-11	1.54E-12	8.35E-13	4.54E-11	9.39E-13	0.100548623	1.069713912	0.1450912	2.00050167	2.31117374	1.818205126	0	0.249359935	8.49E-12	2.80E-11	7.69E-23	3.28E-10	2.05E-10	2.75E-11	1.58E-11	2.19E-11
CDAPPA140	3.05E-12	1.33E-11	6.78E-11	2.75E-11	2.57E-11	2.73E-11	1.58E-11	5.62E-14	8.28E-12	1.03E-11	2.20E-12	1.61E-11	1.53E-12	8.33E-13	4.32E-11	9.39E-13	0.100548623	0.561723272	0.1450912	2.009228448	0.291547021	1.651456647	0	1.955487005	8.45E-12	2.94E-11	7.81E-23	3.33E-10	2.30E-10	2.73E-11	1.58E-11	2.19E-11
CDAPPA141	3.03E-12	1.33E-11	6.77E-11	2.74E-11	2.56E-11	2.73E-11	1.57E-11	5.62E-14	8.13E-12	1.02E-11	2.15E-12	1.58E-11	1.50E-12	7.81E-13	4.74E-11	8.87E-13	0.100548623	0.609710379	0.1450912	1.660867306	0.291547021	1.439145773	0	0.249359935	8.44E-12	2.91E-11	7.74E-23	3.30E-10	2.23E-10	2.73E-11	1.57E-11	2.17E-11
CDAPPA160	2.54E-12	1.07E-11	5.48E-11	2.21E-11	2.07E-11	2.17E-11	1.29E-11	4.72E-14	8.09E-12	1.01E-11	2.17E-12	1.59E-11	1.50E-12	8.23E-13	4.02E-11	9.32E-13	1.493623983	0.386198213	0.1450912	0.818983562	0.945949011	1.57639024	0	2.367834372	6.83E-12	2.54E-11	6.52E-23	2.34E-10	1.89E-10	2.17E-11	1.29E-11	1.83E-11
CDAPPA161	2.54E-12	1.07E-11	5.48E-11	2.21E-11	2.07E-11	2.17E-11	1.29E-11	4.72E-14	8.07E-12	1.02E-11	2.15E-12	1.59E-11	1.54E-12	7.50E-13	4.54E-11	8.64E-13	0.100548623	0.609710379	0.1450912	1.527345188	2.706315102	1.355014635	0	0.249359935	6.84E-12	2.54E-11	6.52E-23	2.34E-10	1.89E-10	2.17E-11	1.29E-11	1.83E-11
CDAPPA180	3.01E-12	1.33E-11	6.75E-11	2.73E-11	2.53E-11	2.72E-11	1.57E-11	5.59E-14	7.93E-12	9.92E-12	2.13E-12	1.57E-11	1.48E-12	8.09E-13	3.72E-11	9.21E-13	0.100548623	0.526810957	0.1450912	1.788529245	2.31117374	1.241307505	0	1.731634184	8.38E-12	2.79E-11	7.60E-23	3.25E-10	2.14E-10	2.72E-11	1.57E-11	2.16E-11
CDAPPA181	2.96E-12	1.33E-11	6.75E-11	2.73E-11	2.54E-11	2.71E-11	1.61E-11	5.59E-14	8.13E-12	1.03E-11	2.15E-12	1.56E-11	1.49E-12	7.83E-13	4.55E-11	8.77E-13	0.100548623	0.386198213	0.1450912	0.255554916	2.350308075	0.168629323	0	0.249359935	8.37E-12	2.75E-11	7.60E-23	3.10E-10	2.07E-10	2.71E-11	1.61E-11	2.18E-11
CDGR	0	0	0	0	0	0	0	0	0	0	0	0	0	0	0	0	0	0	0	0	0	0	0	0	0	0	0	0	0	0	0	0
CDGS	0	0	0	0	0	0	0	0	0	0	0	0	0	0	0	0	0	0	0	0	0	0	0	0	0	0	0	0	0	0	0	0
CDPMEK	0.525678544	1.155002907	1.10184783	1.218265059	1.545742834	0.978642463	0.822538344	1.601372782	6.06E-14	2.67E-14	1.77E-15	1.67E-14	2.33E-15	1.91E-15	2.32E-14	1.19E-15	-9.78E-13	0	0	0	0	0	0	0	0.024545868	0.074792914	0.073696749	0.072101115	0.074792913	0.978642463	0.822538344	0.0527888
CFAS160E	0	0	0	0	0	0	0	0	0	0	0	0	0	0	0	0	0	0	0	0	0	0	0	0	0	0	0	0	0	0	0	0
CFAS160G	0	0	0	0	0	0	0	0	0	0	0	0	0	0	0	0	0	0	0	0	0	0	0	0	0	0	0	0	0	0	0	0
CFAS180E	0	0	0	0	0	0	0	0	0	0	0	0	0	0	0	0	0	0	0	0	0	0	0	0	0	0	0	0	0	0	0	0
CFAS180G	0	0	0	0	0	0	0	0	0	0	0	0	0	0	0	0	0	0	0	0	0	0	0	0	0	0	0	0	0	0	0	0
CGLYabcpp	1.57E-11	1.75E-11	7.27E-11	3.07E-11	3.77E-11	2.85E-11	1.30E-11	6.04E-14	1.20E-11	1.35E-11	2.20E-12	1.87E-11	2.03E-12	1.07E-12	5.20E-11	1.06E-12	0	0.20684114	0	0	0	0	0	0	1.15E-11	3.24E-11	2.79E-22	2.35E-10	3.55E-10	2.85E-11	1.30E-11	2.96E-11
CGLYtex	-2.91E-11	0	0	0	0	-2.91E-11	0	0	-1.21E-12	-2.19E-12	-2.89E-13	-2.49E-12	-2.91E-13	-9.12E-14	-8.65E-12	-1.29E-13	0	0	0	0	0	0	0	0	2.84E-12	1.06E-11	0	1.14E-10	1.83E-10	-2.91E-11	0	6.71E-12
CHLabcpp	0	0	0	0	0	0	0	0	2.05E-16	1.03E-16	2.92E-17	4.87E-17	5.02E-17	1.28E-17	6.04E-16	4.57E-17	0	0	0	0	0	0	0	0	0	0	0	0	0	0	0	0
CHLt2pp	0	0	0	0	0	0	0	0	6.76E-16	2.26E-17	3.44E-17	3.37E-17	4.49E-17	1.19E-17	5.18E-16	3.51E-17	0	0	0	0	0	0	0	0	0	0	0	0	0	0	0	0
CHLtex	-2.91E-11	0	0	0	0	-5.82E-11	0	0	3.68E-16	-7.63E-17	2.08E-17	6.94E-18	-5.55E-17	4.16E-17	6.94E-17	6.25E-17	0	0	0	0	0	0	0	0	1.02E-12	4.77E-12	0	2.50E-11	3.80E-11	-5.82E-11	0	4.09E-12
CHOLD	0	0	0	0	0	0	0	0	1.26E-15	3.09E-16	1.02E-16	1.53E-16	1.66E-16	4.44E-17	1.97E-15	1.38E-16	0	0	0	0	0	0	0	0	0	0	0	0	0	0	0	0
CHORM	71.1578193	156.3455253	149.1502548	164.9089276	209.2375474	132.4727142	111.3418752	216.7678258	4.02E-12	6.68E-12	9.06E-13	5.63E-12	7.67E-13	3.20E-13	1.94E-11	3.28E-13	0	0	0	0	0	1.782442334	0	0	3.322620736	10.12424934	9.975868407	9.75987737	10.12424934	132.4727142	111.3418752	7.145689889
CHORS	83.86190082	184.2584984	175.7786283	194.3507581	246.5935384	156.1235817	131.2201721	255.4682266	1.12E-11	1.89E-11	2.54E-12	1.62E-11	2.26E-12	8.74E-13	5.84E-11	9.87E-13	0	1.301695634	0	0	0	1.782442334	0	0	3.915821105	11.93177085	11.75689889	11.50234614	11.93177085	156.1235817	131.2201721	8.421437624
CHRPL	0.049069199	0.107813164	0.10285143	0.113718337	0.144286585	0.091350887	0.076779427	0.149479335	8.47E-17	1.05E-15	1.78E-16	9.35E-16	1.35E-16	2.58E-16	1.50E-15	1.13E-16	0	0	0	0	0	0	0	0	0.002291222	0.006981507	0.006879186	0.006730242	0.006981507	0.091350887	0.076779427	0.004927544
CHTBSptspp	7.21E-14	3.75E-13	3.10E-11	1.65E-12	4.79E-13	1.63E-13	3.85E-13	8.29E-15	6.07E-16	1.14E-16	5.89E-17	1.06E-16	7.73E-17	3.43E-17	1.22E-15	8.12E-17	0	0	0	0	0	0	0	0	2.97E-12	1.12E-11	1.12E-22	1.15E-10	1.82E-10	1.63E-13	3.85E-13	6.09E-12
CHTBStex	-2.91E-11	0	0	0	0	-5.82E-11	-2.91E-11	0	6.04E-16	1.11E-16	5.55E-17	9.71E-17	7.63E-17	3.47E-17	1.28E-15	0	0	0	0	0	0	0	0	0	3.07E-12	1.13E-11	0	1.16E-10	1.82E-10	-5.82E-11	-2.91E-11	6.71E-12
CINNDO	0	0	0	0	0	0	0	0	0	0	0	0	0	0	0	0	0	0	0	0	0	0	0	0	0	0	0	0	0	0	0	0
CITL	2.29E-12	1.25E-11	5.46E-11	2.58E-11	2.41E-11	2.28E-11	1.39E-11	4.78E-14	2.92E-11	3.09E-11	1.98E-12	2.16E-11	1.79E-12	1.69E-12	4.26E-10	2.24E-12	0	0.005410875	0.014453988	0.027147562	0.025909512	0.029110262	0.006417703	0.018223255	6.43E-12	2.54E-11	6.52E-23	2.41E-10	1.89E-10	2.28E-11	1.39E-11	1.85E-11
CITt3pp	9.42E-12	6.02E-11	2.43E-10	1.26E-10	1.23E-10	1.43E-10	7.45E-11	1.26E-13	1.08E-10	1.49E-10	1.97E-11	1.21E-10	9.93E-12	7.54E-12	9.13E-10	4.90E-04	0.125871844	0.086303608	0.044643675	0.03304272	0.043366368	0.044254388	0.07594279	0	1.25E-10	2.60E-10	3.87E-22	8.89E-10	1.87E-09	1.43E-10	7.45E-11	7.08E-09
CITt7pp	1.99E-11	5.95E-11	2.15E-10	1.19E-10	1.15E-10	1.30E-10	6.34E-11	1.36E-13	1.06E-10	1.44E-10	1.92E-11	1.11E-10	9.26E-12	7.38E-12	8.95E-10	4.90E-04	0.125871844	0.086303608	0.044643675	0.03304272	0.043366368	0.044254388	0.07594279	0	1.25E-10	2.61E-10	1.31E-21	9.11E-10	1.93E-09	1.30E-10	6.34E-11	7.07E-09
CITtex	-2.91E-11	0	0	0	0	-5.82E-11	-5.82E-11	0	-2.54E-12	-5.15E-12	-5.21E-13	-1.03E-11	-6.73E-13	-1.63E-13	-1.84E-11	-2.40E-13	0	0	0	0	0	0	0	0	1.25E-12	7.62E-12	0	8.38E-11	1.58E-10	-5.82E-11	-5.82E-11	2.27E-13
CLIPAabctex	7.83E-14	6.83E-13	8.94E-13	1.17E-12	1.33E-12	9.01E-13	5.42E-13	1.44E-15	7.38E-13	8.30E-12	3.37E-13	4.58E-12	5.97E-13	7.55E-14	1.09E-11	5.38E-14	0	0	0	-1.23E-12	0	0	0	0	2.70E-13	1.19E-12	3.06E-24	5.37E-12	9.18E-12	9.01E-13	5.42E-13	1.05E-12
CLPNH120pp	6.58E-12	1.55E-11	6.97E-11	3.02E-11	2.95E-11	2.48E-11	2.56E-11	1.32E-13	8.23E-12	1.31E-11	2.00E-12	1.21E-11	1.33E-12	1.35E-12	3.66E-11	9.95E-13	0.540994736	0.492174055	0.49299891	0.550348795	0.837946286	0.449420928	0.156708649	0.680104284	1.67E-11	5.65E-11	1.39E-22	1.48E-10	4.34E-10	2.48E-11	2.56E-11	4.30E-11
CLPNH140pp	2.09E-11	1.39E-11	8.85E-11	3.05E-11	3.10E-11	2.40E-11	2.81E-11	1.35E-13	7.44E-12	1.24E-11	1.94E-12	1.17E-11	1.26E-12	1.36E-12	2.73E-11	9.95E-13	0.528544355	1.000164695	0.345227439	0.652881196	0.837946286	0.449420928	0	0.451870348	1.71E-11	5.42E-11	1.96E-22	1.45E-10	4.65E-10	2.40E-11	2.81E-11	4.59E-11
CLPNH141pp	7.67E-12	1.35E-11	8.61E-11	2.94E-11	2.88E-11	2.39E-11	2.63E-11	1.34E-13	7.33E-12	1.19E-11	1.71E-12	1.06E-11	1.15E-12	1.05E-12	5.61E-11	7.96E-13	0.727319268	1.123922326	0.345227439	0.543628959	0.968636931	0.852793531	0	0.700599849	1.66E-11	5.48E-11	1.65E-22	1.45E-10	4.47E-10	2.39E-11	2.63E-11	4.00E-11
CLPNH160pp	5.70E-12	1.45E-11	6.81E-12	2.89E-11	2.74E-11	2.34E-11	2.20E-11	1.27E-13	6.88E-12	1.16E-11	1.86E-12	1.11E-11	1.17E-12	1.37E-12	1.66E-11	9.88E-13	0.337486914	1.123922326	0.255058962	0.652881196	0.837946286	0.570328371	0	0.451870348	1.53E-11	5.45E-11	1.29E-22	1.50E-10	3.73E-10	2.34E-11	2.20E-11	3.89E-11
CLPNH161pp	5.50E-12	1.43E-11	8.02E-11	2.91E-11	6.93E-11	2.35E-11	2.10E-11	1.14E-13	7.64E-12	8.72E-12	1.45E-12	1.19E-11	1.30E-12	9.83E-13	3.77E-11	6.85E-13	0.337486914	1.123922326	0.345227439	0.638132956	0.236435148	0.670796533	0.148458293	0.451870348	1.61E-11	5.21E-11	1.26E-22	1.48E-10	4.07E-10	2.35E-11	2.10E-11	4.05E-11
CLPNH180pp	8.29E-12	1.56E-11	8.65E-11	2.96E-11	2.33E-11	2.37E-11	2.67E-11	1.36E-13	6.55E-12	1.10E-11	1.73E-12	1.02E-11	1.06E-12	1.37E-12	1.66E-11	9.60E-13	0.966370658	1.123922326	0.503026507	0.652881196	0.837946286	0.449420928	0.728791099	0.680104284	1.70E-11	5.56E-11	1.29E-22	1.41E-10	4.75E-10	2.37E-11	2.67E-11	3.81E-11
CLPNH181pp	5.22E-12	1.61E-11	8.61E-11	3.05E-11	2.76E-11	2.30E-11	3.96E-11	1.37E-13	7.41E-12	1.23E-11	1.73E-12	9.98E-12	1.14E-12	1.26E-12	3.99E-11	8.01E-13	0.802764654	0.807064696	0.300805835	0.652881196	0.58945152	0.670796533	0.622077951	0.680104284	1.67E-11	5.50E-11	1.30E-22	1.35E-10	4.37E-10	2.30E-11	3.96E-11	4.61E-11
CLPNS120pp	6.14E-12	1.55E-11	7.96E-11	3.00E-11	3.00E-11	2.46E-11	2.50E-11	-4.55E-13	8.23E-12	1.31E-11	2.00E-12	1.21E-11	1.33E-12	1.35E-12	3.66E-11	9.95E-13	0.540994736	0.492174055	0.49299891	0.550348795	0.837946286	0.449420928	0.156708649	0.680104284	1.66E-11	5.65E-11	0	1.48E-10	4.34E-10	2.46E-11	2.50E-11	4.48E-11
CLPNS140pp	1.16E-11	1.52E-11	8.87E-11	3.05E-11	2.91E-11	2.36E-11	2.75E-11	-4.55E-13	7.44E-12	1.24E-11	1.94E-12	1.17E-11	1.26E-12	1.36E-12	2.73E-11	9.95E-13	0.528544355	1.000164695	0.345227439	0.652881196	0.837946286	0.449420928	0	0.451870348	1.69E-11	5.46E-11	0	1.45E-10	4.65E-10	2.36E-11	2.75E-11	4.56E-11
CLPNS141pp	4.09E-12	1.21E-11	8.55E-11	2.91E-11	2.91E-11	2.36E-11	2.55E-11	-4.55E-13	7.33E-12	1.19E-11	1.71E-12	1.06E-11	1.15E-12	1.05E-12	5.61E-11	7.96E-13	0.727319268	1.123922326	0.345227439	0.543628959	0.968636931	0.852793531	0	0.700599849	1.67E-11	5.54E-11	0	1.45E-10	4.47E-10	2.36E-11	2.55E-11	4.57E-11
CLPNS160pp	7.73E-12	1.48E-11	3.91E-11	2.86E-11	2.77E-11	2.27E-11	2.18E-11	-4.55E-13	6.88E-12	1.16E-11	1.86E-12	1.11E-11	1.17E-12	1.37E-12	1.66E-11	9.88E-13	0.337486914	1.123922326	0.255058962	0.652881196	0.837946286	0.570328371	0	0.451870348	1.56E-11	5.39E-11	0	1.50E-10	3.73E-10	2.27E-11	2.18E-11	4.16E-11
CLPNS161pp	5.23E-12	1.41E-11	8.28E-11	2.91E-11	5.41E-11	2.36E-11	2.11E-11	-4.55E-13	7.64E-12	8.72E-12	1.45E-12	1.19E-11	1.30E-12	9.83E-13	3.77E-11	6.85E-13	0.337486914	1.123922326	0.345227439	0.638132956	0.236435148	0.670796533	0.148458293	0.451870348	1.59E-11	5.22E-11	0	1.47E-10	4.07E-10	2.36E-11	2.11E-11	4.40E-11
CLPNS180pp	0	1.66E-11	8.46E-11	2.96E-11	2.55E-11	2.36E-11	2.64E-11	-4.55E-13	6.55E-12	1.10E-11	1.73E-12	1.02E-11	1.06E-12	1.37E-12	1.66E-11	9.60E-13	0.966370658	1.123922326	0.503026507	0.652881196	0.837946286	0.449420928	0.728791099	0.680104284	1.69E-11	5.54E-11	0	1.41E-10	4.74E-10	2.36E-11	2.64E-11	4.40E-11
CLPNS181pp	6.59E-12	1.73E-11	8.55E-11	3.00E-11	2.91E-11	2.27E-11	3.02E-11	-4.55E-13	7.41E-12	1.23E-11	1.73E-12	9.98E-12	1.14E-12	1.26E-12	3.99E-11	8.01E-13	0.802764654	0.807064696	0.300805835	0.652881196	0.58945152	0.670796533	0.622077951	0.680104284	1.67E-11	5.39E-11	0	1.35E-10	4.36E-10	2.27E-11	3.02E-11	4.83E-11
CLt3_2pp	0.572657351	1.258223133	1.200317697	1.327138894	1.683882681	1.06610172	0.896046898	1.744484163	9.62E-16	9.19E-15	6.83E-16	6.83E-15	7.81E-16	2.19E-16	1.35E-14	2.21E-16	0	0	0	0	0	0	0	0	0.026739481	0.081477002	0.080282876	0.078544643	0.081477002	1.06610172	0.896046898	0.057506426
CLtex	1.145314702	2.516446266	2.400635393	2.654277788	3.367765363	2.13220344	1.792093797	3.488968326	1.92E-15	1.84E-14	1.37E-15	1.37E-14	1.56E-15	4.51E-16	2.70E-14	4.37E-16	0	0	0	0	0	0	0	0	0.053478963	0.162954005	0.160565752	0.157089286	0.162954005	2.13220344	1.792093797	0.115012851
CMPN	1.82E-12	7.45E-12	3.70E-11	1.52E-11	1.46E-11	1.59E-11	9.56E-12	3.10E-14	9.29E-12	3.89E-11	2.33E-12	5.70E-11	3.03E-12	1.32E-12	7.23E-11	1.53E-12	0	0	0	0	0	0	6.944759126	0	5.30E-12	1.73E-11	2.99E-23	1.58E-10	1.14E-10	1.59E-11	9.56E-12	1.42E-11
CMPtex	-2.91E-11	0	0	-2.91E-11	0	-5.82E-11	0	0	6.18E-16	-1.39E-17	-6.94E-18	3.47E-17	-6.94E-18	-6.94E-18	-8.33E-17	0	0	0	0	0	0	0	0	0	2.84E-12	1.15E-11	0	1.17E-10	1.88E-10	-5.82E-11	0	8.53E-12
CMtex	0	8.73E-11	1.75E-10	8.73E-11	1.16E-10	1.16E-10	5.82E-11	0	1.78E-10	1.88E-09	2.17E-10	4.56E-10	1.42E-06	2.14E-10	7.50E-09	1.94E-11	4.502055326	4.261814465	3.243134578	4.550233491	5.100479253	4.849410578	4.213624447	5.485517219	1.25E-10	2.72E-10	0	9.93E-10	2.03E-09	1.16E-10	5.82E-11	2.27E-08
CMtpp	1.30E-11	5.91E-11	2.39E-10	1.20E-10	1.14E-10	1.36E-10	6.96E-11	2.02E-13	1.78E-10	1.88E-09	2.17E-10	4.56E-10	1.42E-06	2.14E-10	7.50E-09	1.94E-11	4.502055326	4.261814465	3.243134578	4.550233491	5.100479253	4.849410578	4.213624447	5.485517219	1.25E-10	2.72E-10	7.20E-22	9.93E-10	2.03E-09	1.36E-10	6.96E-11	2.27E-08
CO2tex	-9190.308709	-8085.610291	-12162.07439	-10362.69139	-10421.77589	-2366.982356	-14109.4826	-28152.4156	-0.003169825	-0.003163102	-0.003107137	-0.00435234	-0.003469338	-0.002764863	-0.005209925	-0.004278719	-81.78393535	-24.34564483	-72.18105574	-105.0837125	-72.81218277	-34.93272721	-177.8273602	-111.4473248	-367.6274865	-477.5335973	-543.8148361	-584.1328224	-477.5335981	-2366.982356	-14109.4826	-771.0459082
CO2tpp	-9026.189259	-7941.718021	-11901.94438	-10052.73265	-10178.63032	-2366.982356	-13929.96242	-27254.9716	-0.003169825	-0.003163102	-0.003107137	-0.004352339	-0.003469338	-0.002764863	-0.005209925	-0.004278719	-81.26454891	-21.73068526	-69.4739777	-100.5144419	-70.59304135	-32.31746167	-176.9158718	-110.6092242	-367.6274865	-477.5335973	-543.8148361	-584.1328224	-477.5335981	-2366.982356	-13929.96242	-771.0459082
COBALT2abcpp	2.63E-12	1.10E-11	5.53E-11	2.24E-11	2.07E-11	2.02E-11	1.31E-11	4.73E-14	9.20E-12	1.03E-11	1.52E-12	1.31E-11	1.47E-12	7.82E-13	3.66E-11	7.57E-13	0	0.479029576	0	0.243461193	0.494617756	0.346146799	0	0.363688261	6.70E-12	2.55E-11	6.52E-23	2.33E-10	1.85E-10	2.02E-11	1.31E-11	1.82E-11
COBALT2t3pp	1.29E-11	6.08E-11	2.48E-10	1.19E-10	1.36E-10	1.25E-10	7.10E-11	2.02E-13	5.11E-10	1.67E-09	1.15E-09	5.82E-10	2.40E-10	2.67E-11	3.46E-08	1.40E-11	1.952991299	2.147971346	1.851411332	2.223246308	2.292594534	2.081325294	2.063858923	1.878577238	1.44E-10	2.79E-10	7.20E-22	9.67E-10	2.02E-09	1.25E-10	7.10E-11	2.19E-08
COBALT2tex	0.005501031	0.012086678	0.011530429	0.012748693	0.016175626	0.010241131	0.008607559	0.016757773	1.39E-17	8.33E-17	0	6.25E-17	6.94E-18	0	1.32E-16	6.94E-18	0	0	0	0	0	0	0	0	2.57E-04	7.83E-04	7.71E-04	7.55E-04	7.83E-04	0.010241131	0.008607559	5.52E-04
COBALT2tpp	0.005501031	0.012086678	0.01153043	0.012748693	0.016175626	0.010241131	0.008607559	0.016757773	5.21E-10	1.68E-09	1.15E-09	5.95E-10	2.42E-10	2.74E-11	3.46E-08	1.47E-11	1.952991299	2.627000922	1.851411332	2.466707501	2.78721229	2.427472093	2.063858923	2.242265499	2.57E-04	7.83E-04	7.71E-04	7.55E-04	7.83E-04	0.010241131	0.008607559	5.52E-04
COLIPAKpp	5.85E-14	6.09E-13	7.37E-13	1.10E-12	1.19E-12	7.65E-13	3.95E-13	1.09E-15	4.30E-13	1.87E-12	1.71E-13	1.49E-12	2.17E-13	4.83E-14	3.76E-12	3.40E-14	0	0.142613268	0	0	0	0	0	0	1.21E-12	2.89E-12	2.97E-24	4.73E-11	6.50E-11	7.65E-13	3.95E-13	3.36E-12
COLIPAPabctex	5.85E-14	6.09E-13	7.37E-13	1.10E-12	1.19E-12	7.65E-13	3.95E-13	1.09E-15	4.30E-13	1.87E-12	1.71E-13	1.49E-12	2.17E-13	4.84E-14	3.76E-12	3.40E-14	0	0.142613268	0	0	0	0	0	0	1.21E-12	2.89E-12	2.97E-24	4.73E-11	6.50E-11	7.65E-13	3.95E-13	3.36E-12
COLIPAabcpp	3.96E-13	4.26E-12	2.73E-12	6.83E-12	8.16E-12	5.39E-12	2.57E-12	7.53E-15	2.74E-12	9.78E-12	9.63E-13	7.65E-12	1.16E-12	2.88E-13	2.06E-11	2.16E-13	0	0.511466208	0	0	0	-4.03E-13	0	0	1.71E-12	6.91E-12	1.87E-23	6.14E-11	1.00E-10	5.39E-12	2.57E-12	5.49E-12
COLIPAabctex	4.07E-14	4.26E-13	1.59E-13	7.73E-13	8.32E-13	5.34E-13	2.76E-13	7.57E-16	3.06E-13	1.43E-12	1.27E-13	1.05E-12	1.64E-13	3.33E-14	2.65E-12	2.42E-14	0	0.252435185	0	0	0	0	0	0	8.41E-13	5.59E-12	2.10E-24	3.81E-11	2.97E-11	5.34E-13	2.76E-13	2.36E-12
CPGNR1	1.78E-12	7.41E-12	3.10E-11	1.57E-11	1.40E-11	1.56E-11	9.32E-12	2.52E-14	1.85E-11	1.31E-11	2.00E-12	1.48E-11	1.47E-12	9.68E-13	1.29E-10	1.22E-12	0	0	0	0	0	0	0	0	7.35E-12	1.83E-11	4.78E-23	1.87E-10	1.58E-10	1.56E-11	9.32E-12	2.36E-11
CPGNR2	2.36E-12	9.21E-12	3.50E-11	1.99E-11	1.77E-11	2.08E-11	1.15E-11	3.21E-14	9.90E-12	7.53E-12	1.27E-12	8.27E-12	9.46E-13	5.91E-13	4.36E-11	5.10E-13	0	0	0	0	0	0	0	0	1.01E-11	2.48E-11	5.29E-23	2.47E-10	2.17E-10	2.08E-11	1.15E-11	3.16E-11
CPGNR3	2.38E-12	9.28E-12	3.91E-11	2.02E-11	1.78E-11	2.08E-11	1.16E-11	3.37E-14	9.85E-12	7.50E-12	1.26E-12	8.25E-12	9.42E-13	5.85E-13	4.31E-11	5.05E-13	0	0	0	0	0	0	0	0	1.01E-11	2.52E-11	6.33E-23	2.58E-10	2.28E-10	2.08E-11	1.16E-11	3.24E-11
CPGNUtex	1.30E-11	5.18E-11	2.02E-10	1.12E-10	9.88E-11	1.14E-10	6.49E-11	1.82E-13	7.64E-11	5.62E-11	9.06E-12	6.27E-11	6.72E-12	4.29E-12	4.31E-10	4.46E-12	0	0	0	0	0	0	0	0	4.66E-11	1.03E-10	3.28E-22	1.07E-09	7.10E-10	1.14E-10	6.49E-11	1.50E-10
CPGNUtpp	1.30E-11	5.18E-11	2.02E-10	1.12E-10	9.88E-11	1.14E-10	6.49E-11	1.82E-13	7.64E-11	5.62E-11	9.06E-12	6.27E-11	6.72E-12	4.29E-12	4.31E-10	4.46E-12	0	0	0	0	0	0	0	0	4.66E-11	1.03E-10	3.28E-22	1.07E-09	7.10E-10	1.14E-10	6.49E-11	1.50E-10
CPGNabcpp	1.30E-11	5.18E-11	2.02E-10	1.12E-10	9.88E-11	1.14E-10	6.49E-11	1.82E-13	7.64E-11	5.62E-11	9.06E-12	6.27E-11	6.72E-12	4.29E-12	4.31E-10	4.46E-12	0	0	0	0	0	0	0	0	4.66E-11	1.03E-10	3.28E-22	1.07E-09	7.10E-10	1.14E-10	6.49E-11	1.50E-10
CPGNexs	1.30E-11	5.18E-11	2.02E-10	1.12E-10	9.88E-11	1.14E-10	6.49E-11	1.82E-13	7.64E-11	5.62E-11	9.06E-12	6.27E-11	6.72E-12	4.29E-12	4.31E-10	4.46E-12	0	0	0	0	0	0	0	0	4.66E-11	1.03E-10	3.28E-22	1.07E-09	7.11E-10	1.14E-10	6.49E-11	1.50E-10
CPGNtonex	1.30E-11	5.18E-11	2.02E-10	1.12E-10	9.88E-11	1.14E-10	6.49E-11	1.82E-13	7.64E-11	5.62E-11	9.06E-12	6.27E-11	6.72E-12	4.29E-12	4.31E-10	4.46E-12	0	0	0	0	0	0	0	0	4.66E-11	1.03E-10	3.28E-22	1.07E-09	7.10E-10	1.14E-10	6.49E-11	1.50E-10
CPH4S	0	0	0	0	0	0	0	0	0	0	0	0	0	0	0	0	0	0	0	0	0	0	0	0	0	0	0	0	0	0	0	0
CPMPS	0.053690065	0.117965973	0.112536991	0.124427239	0.157874111	0.099953437	0.084009776	0.163555864	9.23E-17	7.96E-16	5.24E-17	7.21E-16	1.65E-16	5.80E-17	1.45E-15	1.40E-16	0	0	0	0	0	0	0	0	0.002506987	0.007638958	0.007527002	0.007364032	0.007638958	0.099953437	0.084009776	0.005391573
CPPPGO	0.049069199	0.107813164	0.10285143	0.113718337	0.144286585	0.091350887	0.076779427	0.149479335	5.75E-13	7.32E-13	1.01E-13	7.45E-13	8.86E-14	3.43E-14	2.11E-12	3.48E-14	0	0	0	0	0	0	0	0	0.002291222	0.006981507	0.006879186	0.006730241	0.006981506	0.091350887	0.076779427	0.004927544
CPPPGO2	1.32E-13	1.79E-12	4.21E-12	3.00E-12	3.37E-12	2.36E-12	8.02E-13	2.50E-15	1.22E-12	2.31E-12	2.92E-13	2.37E-12	2.85E-13	1.02E-13	7.01E-12	1.16E-13	0	0	0	0	0	0	0	0	1.26E-12	4.24E-12	1.06E-23	8.63E-10	5.36E-10	2.36E-12	8.02E-13	1.37E-12
CRNBTCT	0	0	0	0	0	0	0	0	-6.78E-21	-7.56E-19	-1.00E-17	-1.68E-17	6.01E-18	-2.92E-18	7.12E-20	-1.62E-17	0	0	0	0	0	0	0	0	0	0	0	0	0	0	0	0
CRNCAL2	5.36E-14	2.81E-13	7.02E-12	1.04E-12	3.24E-13	1.14E-13	1.78E-13	5.44E-15	-1.69E-17	8.63E-17	-4.98E-18	7.63E-17	3.50E-17	3.06E-18	-1.31E-16	7.10E-17	0	0	0	0	0	0	0	0	1.61E-12	7.43E-12	7.43E-23	6.22E-11	9.94E-11	1.14E-13	1.78E-13	5.52E-12
CRNCAR	1.96E-12	8.95E-13	-3.13E-12	-1.85E-13	2.27E-13	5.68E-14	1.71E-13	-1.71E-13	-3.43E-17	5.88E-17	1.60E-17	4.35E-17	-1.36E-17	1.37E-17	2.14E-17	-6.64E-17	0	0	0	0	0	0	0	0	1.82E-12	3.30E-12	0	6.21E-11	9.90E-11	5.68E-14	1.71E-13	7.05E-12
CRNCBCT	-3.14E-12	-6.54E-12	1.64E-11	-6.17E-12	1.88E-12	-2.76E-11	6.31E-12	-2.36E-11	-1.75E-17	-4.90E-16	-7.04E-17	6.14E-17	3.11E-17	-1.26E-16	-1.99E-16	2.42E-17	0	0	0	0	0	0	0	0	1.48E-12	6.71E-12	0	6.23E-11	9.96E-11	-2.76E-11	6.31E-12	6.93E-12
CRNCDH	-2.36E-12	-7.97E-12	-4.06E-12	-6.75E-12	1.68E-12	-2.75E-11	4.89E-12	-2.51E-11	-6.10E-20	-4.17E-16	8.80E-18	6.80E-18	-5.64E-17	-1.19E-16	-1.01E-16	-6.98E-17	0	0	0	0	0	0	0	0	1.82E-12	7.39E-12	0	6.23E-11	9.92E-11	-2.75E-11	4.89E-12	4.43E-12
CRNDCAL2	5.26E-14	2.59E-13	8.38E-12	7.09E-13	3.30E-13	1.29E-13	1.75E-13	5.89E-15	3.43E-17	4.91E-18	4.22E-17	-3.51E-17	2.66E-17	-7.60E-18	-3.76E-17	6.07E-17	0	0	0	0	0	0	0	0	1.51E-12	8.95E-12	8.22E-23	6.22E-11	9.88E-11	1.29E-13	1.75E-13	5.26E-12
CRNDabcpp	3.31E-12	1.35E-11	7.18E-11	2.79E-11	2.61E-11	2.66E-11	1.62E-11	6.18E-14	9.16E-12	1.06E-11	1.43E-12	1.20E-11	1.36E-12	7.24E-13	3.25E-11	5.79E-13	0	0	0	0	0	0	0	0	7.57E-12	2.81E-11	7.17E-23	3.10E-10	2.08E-10	2.66E-11	1.62E-11	1.83E-11
CRNDt2rpp	0.00689551	0.008777957	0.038078347	0.015782264	0.02771141	0.018479341	0.008823975	3.85E-04	4.37E-06	5.88E-06	7.49E-06	6.65E-06	8.72E-06	6.97E-06	5.86E-06	5.62E-06	0.042607984	0.047222997	0.051973437	0.044363579	0.063278625	0.049501536	0.031287049	0.046970013	0.006955391	0.011562051	5.38E-08	0.012952217	0.036206586	0.018479341	0.008823975	0.013075385
CRNDtex	-2.91E-11	0	0	0	0	-5.82E-11	0	0	4.86E-17	1.87E-16	2.08E-17	7.63E-17	-4.16E-17	-6.94E-18	8.33E-17	-1.67E-16	0	0	0	0	0	0	0	0	1.48E-12	8.87E-12	0	6.24E-11	9.92E-11	-5.82E-11	0	4.55E-12
CRNabcpp	3.31E-12	1.35E-11	7.18E-11	2.79E-11	2.61E-11	2.66E-11	1.62E-11	6.18E-14	9.78E-12	1.11E-11	1.63E-12	1.45E-11	1.65E-12	8.49E-13	3.68E-11	8.23E-13	0	0	0	0	0	0	0	0	7.58E-12	2.81E-11	7.17E-23	3.09E-10	2.08E-10	2.66E-11	1.62E-11	1.83E-11
CRNt2rpp	-0.00689551	-0.008777957	-0.038078347	-0.015782264	-0.02771141	-0.018479341	-0.008823975	-3.85E-04	-4.37E-06	-5.88E-06	-7.49E-06	-6.65E-06	-8.72E-06	-6.97E-06	-5.86E-06	-5.62E-06	-0.042607984	-0.047222997	-0.051973437	-0.044363579	-0.063278625	-0.049501536	-0.031287049	-0.046970013	-0.006955391	-0.011562051	-5.38E-08	-0.012952217	-0.036206586	-0.018479341	-0.008823975	-0.013075385
CRNt7pp	0	0	0	0	0	0	0	0	5.63E-21	3.26E-16	-8.24E-18	4.07E-17	4.24E-17	-7.21E-19	2.52E-16	5.94E-17	0	0	0	0	0	0	0	0	0	0	0	0	0	0	0	0
CRNt8pp	0.00689551	0.008777957	0.038078347	0.015782264	0.02771141	0.018479341	0.008823975	3.85E-04	4.37E-06	5.88E-06	7.49E-06	6.65E-06	8.72E-06	6.97E-06	5.86E-06	5.62E-06	0.042607984	0.047222997	0.051973437	0.044363579	0.063278625	0.049501536	0.031287049	0.046970013	0.006955391	0.011562051	5.38E-08	0.012952217	0.036206586	0.018479341	0.008823975	0.013075385
CRNtex	-2.91E-11	0	0	0	0	-5.82E-11	0	0	-4.86E-17	-4.23E-16	-1.39E-17	-5.55E-17	-3.47E-17	-1.11E-16	-1.32E-16	-9.71E-17	0	0	0	0	0	0	0	0	1.48E-12	9.09E-12	0	6.26E-11	9.87E-11	-5.82E-11	0	4.32E-12
CS	6084.604559	613.3311128	3450.002996	816.5975073	882.059837	952.0196855	4204.397448	720.7129362	0.00351368	0.002047047	0.002309948	0.001410228	0.001243746	0.00220154	0.003331333	0.002326289	39.18125931	9.277061379	20.84755479	15.70674774	18.05152192	8.404810101	40.15462376	16.35675704	251.1110879	312.6664399	317.3552016	32.44978767	312.6664388	952.0196855	4204.397448	23.7580975
CSND	3.14E-12	1.38E-11	7.76E-11	2.93E-11	2.57E-11	2.80E-11	1.70E-11	6.92E-14	1.59E-11	5.57E-11	3.76E-12	7.70E-11	4.65E-12	2.18E-12	1.12E-10	2.41E-12	0	0	0	0	0	0	7.31347004	0	8.66E-12	2.97E-11	1.37E-22	2.90E-10	2.28E-10	2.80E-11	1.70E-11	2.20E-11
CSNt2pp	7.74E-14	4.48E-13	1.53E-11	2.41E-12	5.29E-13	1.78E-13	2.72E-13	5.68E-15	-1.84E-16	2.10E-16	-1.46E-17	1.46E-17	4.36E-17	-5.35E-18	-1.11E-16	6.32E-17	0	0	0	0	0	0	0	0	2.41E-12	1.07E-11	7.74E-23	1.14E-10	1.84E-10	1.78E-13	2.72E-13	6.60E-12
CSNtex	-2.91E-11	0	0	-2.91E-11	0	-5.82E-11	0	0	-1.73E-16	-1.39E-17	-1.39E-17	2.78E-17	-6.94E-18	0	2.78E-17	0	0	0	0	0	0	0	0	0	2.50E-12	1.08E-11	0	1.14E-10	1.84E-10	-5.82E-11	0	7.16E-12
CTBTCAL2	5.36E-14	2.81E-13	7.02E-12	1.04E-12	3.24E-13	1.14E-13	1.78E-13	5.44E-15	-1.74E-17	1.56E-16	-1.71E-18	4.39E-17	3.20E-17	1.45E-18	-1.22E-16	7.01E-17	0	0	0	0	0	0	0	0	1.61E-12	7.43E-12	7.43E-23	6.22E-11	9.94E-11	1.14E-13	1.78E-13	5.52E-12
CTBTabcpp	3.31E-12	1.35E-11	7.18E-11	2.79E-11	2.61E-11	2.66E-11	1.62E-11	6.18E-14	9.69E-12	1.09E-11	1.58E-12	1.41E-11	1.61E-12	8.36E-13	3.56E-11	7.83E-13	0	0.519320385	0.587107562	0	1.277832349	0	1.22687706	1.056399969	7.57E-12	2.81E-11	7.17E-23	3.09E-10	2.08E-10	2.66E-11	1.62E-11	1.83E-11
CTBTt2rpp	-5.00E-12	-1.39E-11	-6.64E-11	-2.73E-11	-2.64E-11	-2.68E-11	-1.66E-11	-4.55E-13	-9.69E-12	-1.09E-11	-1.58E-12	-1.41E-11	-1.61E-12	-8.36E-13	-3.56E-11	-7.83E-13	0	-0.519320385	-0.587107562	0	-1.277832349	0	-1.22687706	-1.056399969	-4.21E-12	-1.44E-11	0	-1.85E-10	-1.01E-11	-2.68E-11	-1.66E-11	-8.19E-12
CTECOAI6	1.82E-12	-1.55E-11	-4.37E-11	-3.09E-11	-2.27E-11	-4.46E-11	-9.09E-12	-1.82E-12	1.03E-09	5.36E-10	6.51E-11	6.38E-10	9.31E-11	2.92E-11	8.30E-09	1.39E-11	1.115849385	0.508887934	0	0.917421487	1.168865788	1.249588566	0.407064496	1.157281879	-1.32E-11	-5.13E-11	0	-6.43E-10	-3.95E-10	-4.46E-11	-9.09E-12	-6.00E-11
CTECOAI7	-33.10036502	-72.72698922	-69.37997713	-76.71041288	-97.33068358	-61.62211318	-51.79271578	-100.8335307	5.82E-07	6.06E-05	3.14E-05	8.61E-06	7.72E-05	5.06E-11	4.13E-05	2.21E-11	-1.103849062	-1.203085364	-0.18294014	1.163156772	0.837955524	-0.295790263	0.407064496	-1.062225082	-1.545577988	-4.709480308	-4.640458194	-4.539986	-4.709480307	-61.62211318	-51.79271578	-3.323948738
CTECOAI8	7.28E-12	3.73E-11	1.55E-10	7.55E-11	5.55E-11	7.64E-11	1.02E-10	0	7.00E-10	2.98E-10	6.13E-11	6.21E-10	7.96E-11	2.24E-11	3.31E-09	1.38E-11	2.057802863	1.93851186	1.452453525	0.762658559	0.493105663	0.946844915	1.502762105	1.157281879	2.31E-11	7.07E-11	0	3.05E-10	3.95E-10	7.64E-11	1.02E-10	5.83E-11
CTPS2	35.32212151	77.60855655	74.03688694	81.85935482	103.8636955	65.7583011	55.26913674	107.6016601	5.78E-11	1.54E-10	1.72E-11	1.52E-10	1.40E-11	9.95E-12	3.89E-10	6.29E-12	0.458242326	2.184393203	0.55917482	1.336299036	1.217901193	1.749577652	8.406211661	0.519725057	1.649319984	5.025589162	4.951934159	4.84471809	5.025589162	65.7583011	55.26913674	3.547058201
CU1Opp	3.28E-14	1.46E-13	4.80E-12	2.95E-13	2.24E-13	6.95E-14	1.24E-13	3.19E-15	-1.14E-15	3.38E-17	-7.68E-17	-6.36E-17	-1.53E-17	-4.14E-17	-1.31E-15	1.48E-17	0	0	0	0	0	0	0	0	1.05E-12	4.09E-12	4.57E-23	4.40E-11	6.17E-11	6.95E-14	1.24E-13	3.14E-12
CU1abcpp	0	0	0	0	0	0	0	0	-2.16E-16	-3.71E-17	-2.71E-18	-2.27E-19	-4.46E-17	2.57E-19	4.33E-17	-6.17E-17	0	0	0	0	0	0	0	0	0	0	0	0	0	0	0	0
CU2abcpp	2.64E-12	1.10E-11	5.51E-11	2.26E-11	2.12E-11	2.26E-11	1.30E-11	4.73E-14	1.62E-11	1.86E-11	2.54E-12	2.03E-11	2.34E-12	1.34E-12	6.06E-11	1.01E-12	0	0.479029576	0	0.243461193	0.494617756	0.346146799	0	0.363688261	6.93E-12	2.56E-11	6.52E-23	2.36E-10	1.89E-10	2.26E-11	1.30E-11	1.83E-11
CU2tex	0.156009246	0.342778175	0.327002977	0.361552921	0.458740757	0.29043847	0.244110375	0.475250441	4.80E-15	2.70E-15	4.93E-16	2.11E-15	2.01E-16	2.22E-16	9.17E-15	-1.11E-16	0	0	0	0	0	0	0	0	0.007284646	0.022196809	0.021871492	0.021397945	0.022196809	0.29043847	0.244110375	0.015666496
CU2tpp	0.156009246	0.342778175	0.327002977	0.361552921	0.458740757	0.290438471	0.244110375	0.475250441	1.62E-11	1.86E-11	2.54E-12	2.03E-11	2.34E-12	1.34E-12	6.06E-11	1.01E-12	0	0.479029576	0	0.243461193	0.494617756	0.346146799	0	0.363688261	0.007284646	0.022196809	0.021871492	0.021397945	0.022196809	0.290438471	0.244110375	0.015666496
CUt3	0	0	0	0	0	0	0	0	2.16E-16	-3.98E-17	1.99E-18	-1.83E-18	3.38E-17	1.84E-19	-2.18E-17	7.15E-17	0	0	0	0	0	0	0	0	0	0	0	0	0	0	0	0
CUtex	-2.91E-11	0	0	0	0	-5.82E-11	0	0	-4.33E-15	-6.87E-16	-2.91E-16	-1.73E-16	-1.32E-16	-1.80E-16	-5.59E-15	-7.63E-17	0	0	0	0	0	0	0	0	-7.96E-13	-3.52E-12	0	-1.02E-11	-5.04E-11	-5.82E-11	0	-2.50E-12
CYANST	0	0	0	0	0	0	0	0	0	0	0	0	0	0	0	0	0	0	0	0	0	0	0	0	0	0	0	0	0	0	0	0
CYANSTpp	6.35E-14	2.51E-13	1.10E-11	4.39E-13	4.28E-13	1.45E-13	2.82E-13	5.96E-15	5.67E-16	4.07E-16	7.10E-17	6.73E-17	7.25E-18	2.62E-17	8.28E-16	7.94E-17	0	0	0	0	0	0	0	0	1.81E-12	7.27E-12	6.53E-23	7.65E-11	1.30E-10	1.45E-13	2.82E-13	4.35E-12
CYANtex	-2.91E-11	0	0	0	0	-5.82E-11	0	0	5.62E-16	3.75E-16	6.94E-17	3.47E-17	4.86E-17	2.08E-17	1.15E-15	4.16E-17	0	0	0	0	0	0	0	0	1.82E-12	7.39E-12	0	7.67E-11	1.31E-10	-5.82E-11	0	6.03E-12
CYNTAH	7.02E-14	3.78E-13	1.34E-11	1.62E-12	4.78E-13	1.61E-13	3.83E-13	7.76E-15	1.16E-15	1.28E-16	6.68E-17	1.04E-16	8.32E-17	4.43E-17	1.10E-15	8.97E-17	0	0	0	0	0	0	0	0	9.67E-13	9.21E-12	1.27E-22	9.31E-11	1.53E-10	1.61E-13	3.83E-13	2.46E-12
CYNTt2pp	7.02E-14	3.78E-13	1.34E-11	1.62E-12	4.78E-13	1.61E-13	3.83E-13	7.76E-15	1.16E-15	6.16E-17	6.61E-17	9.44E-17	7.57E-17	4.38E-17	1.10E-15	8.20E-17	0	0	0	0	0	0	0	0	9.67E-13	9.21E-12	1.27E-22	9.31E-11	1.53E-10	1.61E-13	3.83E-13	2.46E-12
CYNTtex	-2.91E-11	0	0	0	0	-5.82E-11	0	0	1.15E-15	4.16E-17	7.63E-17	8.33E-17	3.47E-17	4.16E-17	9.85E-16	1.39E-17	0	0	0	0	0	0	0	0	2.27E-12	9.32E-12	0	9.33E-11	1.53E-10	-5.82E-11	0	6.14E-12
CYSDDS	7.19E-14	3.74E-13	2.15E-11	1.94E-12	4.80E-13	1.62E-13	3.75E-13	8.12E-15	7.38E-16	3.12E-16	6.27E-17	1.17E-16	6.95E-17	4.11E-17	1.22E-15	8.65E-17	0	0	0	0	0	0	0	0	1.37E-12	1.04E-11	1.24E-22	1.09E-10	1.72E-10	1.62E-13	3.75E-13	4.33E-12
CYSDS	8.53E-13	5.40E-12	2.37E-11	1.24E-11	1.08E-11	1.26E-11	3.84E-12	2.31E-14	8.48E-11	0.001242183	9.97E-04	0.001814127	0.00145592	5.96E-04	3.28E-04	0.001029495	0	0.47950036	0	0.426387217	0.559998202	0.534388457	0	0	2.28E-12	1.27E-11	3.22E-23	1.17E-10	9.42E-11	1.26E-11	3.84E-12	9.16E-12
CYSDabcpp	7.19E-14	3.74E-13	2.15E-11	1.94E-12	4.80E-13	1.62E-13	3.75E-13	8.12E-15	7.38E-16	3.44E-16	6.06E-17	1.19E-16	4.82E-17	4.15E-17	1.21E-15	8.56E-17	0	0	0	0	0	0	0	0	1.37E-12	1.04E-11	1.24E-22	1.09E-10	1.72E-10	1.62E-13	3.75E-13	4.33E-12
CYSDtex	-2.91E-11	0	0	0	0	-5.82E-11	0	0	7.42E-16	3.68E-16	6.25E-17	7.63E-17	2.08E-17	4.16E-17	1.13E-15	-1.39E-17	0	0	0	0	0	0	0	0	1.82E-12	9.78E-12	0	1.10E-10	1.72E-10	-5.82E-11	0	4.66E-12
CYSS	54.5420645	119.8379575	114.3228235	126.4017567	160.3793921	101.5395833	85.3429152	166.1513078	9.48E-11	0.001242183	9.97E-04	0.001814127	0.00145592	5.96E-04	3.28E-04	0.001029495	0	0.47950036	0	0.426387217	0.559998202	0.534388457	0	0	2.54676993	7.76017964	7.646446496	7.480890592	7.760179639	101.5395833	85.3429152	5.47713073
CYSSADS	0	0	0	0	0	0	0	0	0	0	0	0	0	0	0	0	0	0	0	0	0	0	0	0	0	0	0	0	0	0	0	0
CYSTL	33.86676869	74.41090513	70.98639655	78.48656072	99.58427181	63.04890753	52.99192091	103.1682236	5.52E-12	1.51E-11	1.91E-12	1.09E-11	1.56E-12	5.34E-13	3.60E-11	4.62E-13	0	0	0	0	0	0	0	0	1.581364199	4.818523305	4.747903058	4.645104538	4.818523304	63.04890753	52.99192091	3.400911228
CYSTRS	0	0	0	0	0	0	0	0	0	0	0	0	0	0	0	0	0	0	0	0	0	0	0	0	0	0	0	0	0	0	0	0
CYSabc2pp	1.52E-12	6.63E-12	3.52E-11	1.38E-11	1.29E-11	1.49E-11	7.50E-12	2.88E-14	5.03E-12	5.75E-12	7.89E-13	5.97E-12	6.92E-13	4.12E-13	1.90E-11	3.10E-13	0	0	0	0	0	0	0	0	4.41E-12	1.63E-11	4.17E-23	1.49E-10	1.21E-10	1.49E-11	7.50E-12	1.17E-11
CYSabcpp	9.31E-12	3.16E-11	1.27E-10	6.13E-11	5.74E-11	4.27E-11	4.61E-11	1.33E-13	1.80E-11	1.91E-11	2.69E-12	2.09E-11	2.35E-12	1.47E-12	6.18E-11	1.09E-12	0	0	0	0	0	0	0	0	1.58E-11	5.84E-11	1.49E-22	5.46E-10	4.34E-10	4.27E-11	4.61E-11	4.13E-11
CYStex	-2.91E-11	0	0	0	0	-5.82E-11	0	0	-2.50E-12	-5.59E-12	-7.82E-13	-5.71E-12	-7.39E-13	-2.11E-13	-2.04E-11	-2.69E-13	0	0	0	0	0	0	0	0	2.50E-12	1.01E-11	0	1.10E-10	1.76E-10	-5.82E-11	0	6.93E-12
CYStpp	3.82E-12	1.66E-11	9.76E-11	3.52E-11	3.24E-11	4.44E-11	1.71E-11	7.35E-14	1.55E-11	1.89E-11	2.68E-12	2.06E-11	2.40E-12	1.27E-12	6.32E-11	1.05E-12	0	0	0	0	0	0	0	0	1.23E-11	4.51E-11	1.16E-22	4.11E-10	3.35E-10	4.44E-11	1.71E-11	3.28E-11
CYTBD2pp	113.10665	162.7054	533.00505	364.35465	532.0057	427.7222	112.14485	299.7672	1.02E-04	2.04E-04	7.85E-04	5.61E-11	7.65E-05	2.27E-04	2.85E-10	4.44E-04	8.909887502	16.36582487	7.040959449	13.40747257	10.58620307	17.98134716	7.627823785	7.614432604	3.16E-10	1.40E-10	3.66E-22	5.20E-10	1.29E-09	427.7222	112.14485	279.1914202
CYTBDpp	1.05E-11	6.89E-11	1.39E-10	1.10E-10	1.29E-10	1.90E-10	7.52E-11	1.14E-13	0.001820718	0.001079112	0.001171645	2.88E-08	1.43E-04	0.002355431	0.001362934	7.79E-04	11.12196458	10.04146273	8.236096049	7.605024004	6.911051318	10.06215073	15.10106945	7.379814394	1.35E-10	1.40E-10	3.64E-22	5.57E-10	1.06E-09	1.90E-10	7.52E-11	395.5341701
CYTBO3_4pp	17422.9481	16119.0582	21818.8458	14751.90513	21109.55664	13055.44189	16423.49359	37700.07722	0.007789186	0.005856183	0.006228057	0.006981262	0.006183325	0.007577463	0.009047565	0.009166088	112.6670781	140.2322512	118.7124435	145.8970896	223.9236001	171.747455	71.10718281	150.2963334	691.3180852	885.6745849	955.2453111	764.2611151	885.6745839	13055.44189	16423.49359	736.8103044
CYTD	1.25E-12	6.01E-12	3.11E-11	1.21E-11	1.07E-11	1.22E-11	7.42E-12	3.67E-14	6.48E-12	1.42E-11	1.28E-12	1.72E-11	1.59E-12	8.07E-13	3.80E-11	6.25E-13	0	0	0	0.471004253	0.148264645	0	0.908564245	0	4.45E-12	1.60E-11	3.61E-23	1.52E-10	1.16E-10	1.22E-11	7.42E-12	1.12E-11
CYTDH	1.24E-12	5.86E-12	2.85E-11	1.17E-11	1.06E-11	1.19E-11	7.12E-12	3.25E-14	6.65E-12	1.68E-11	1.43E-12	2.00E-11	1.62E-12	8.65E-13	4.01E-11	8.83E-13	0	0	0	0	0	0	0.368710914	0	4.33E-12	1.49E-11	2.98E-23	1.42E-10	1.28E-10	1.19E-11	7.12E-12	1.13E-11
CYTDK2	3.12E-12	1.94E-11	9.36E-11	3.65E-11	2.98E-11	3.46E-11	2.06E-11	4.60E-13	1.27E-11	1.31E-11	2.17E-12	1.81E-11	2.03E-12	1.10E-12	4.85E-11	9.44E-13	0	1.534241435	1.000303903	0.688742457	1.412806257	1.200942114	0	0	1.33E-11	3.97E-11	4.23E-22	3.71E-10	5.31E-10	3.46E-11	2.06E-11	3.31E-11
CYTDt2pp	0.008286265	0.010584658	0.041707572	0.018143753	0.032400893	0.022839712	0.00990825	4.42E-04	3.44E-04	3.63E-04	5.59E-04	7.13E-04	5.75E-04	6.27E-04	4.35E-04	6.11E-04	2.850298561	2.960935588	1.862443228	5.02131559	4.736173467	3.971613578	3.574517013	4.644228046	0.008515445	0.014161583	6.59E-08	0.015855603	0.044346239	0.022839712	0.00990825	0.016100237
CYTDt2rpp	-0.008286265	-0.010584658	-0.041707572	-0.018143753	-0.032400893	-0.022839712	-0.00990825	-4.42E-04	-3.44E-04	-3.63E-04	-5.59E-04	-7.13E-04	-5.75E-04	-6.27E-04	-4.35E-04	-6.11E-04	-2.850298561	-2.960935588	-1.862443228	-5.02131559	-4.736173467	-3.971613578	-3.574517013	-4.644228046	-0.008515445	-0.014161583	-6.59E-08	-0.015855602	-0.044346239	-0.022839712	-0.00990825	-0.016100237
CYTDtex	-2.91E-11	0	0	0	0	-5.82E-11	0	0	-7.28E-13	-1.65E-12	-1.65E-13	-1.59E-12	-1.84E-13	-5.74E-14	-5.11E-12	-8.83E-14	0	0	0	0	0	0	0	0	2.84E-12	1.18E-11	0	1.17E-10	1.86E-10	-5.82E-11	0	7.28E-12
CYTK1	39.80656217	87.46161608	83.43649296	92.25208899	117.0500659	74.10687096	62.28601889	121.2625966	6.38E-10	6.91E-10	1.02E-10	7.14E-10	8.35E-11	5.44E-11	4.17E-09	3.08E-11	8.018913476	15.74281672	6.96769911	17.75445576	20.32472458	17.77815881	-5.234656896	14.22729189	1.858715039	5.66363001	5.580623884	5.459795836	5.663630013	74.10687096	62.28601889	3.997387099
CYTK2	-3.64E-12	-3.64E-12	3.64E-12	0	7.28E-12	-3.64E-12	-1.82E-12	-7.28E-12	-1.98E-11	-6.09E-11	-8.59E-12	-2.83E-11	-4.73E-12	-5.33E-12	-1.51E-10	-1.84E-12	-0.458242326	0.084188196	-0.55917482	1.400161797	1.437633934	-1.676250822	-0.184177376	-0.519725057	2.27E-12	1.38E-11	0	1.31E-10	1.69E-10	-3.64E-12	-1.82E-12	5.68E-12
D-LACt2pp	2.27E-11	-1.14E-10	-1.27E-11	-7.78E-11	-1.39E-10	-9.09E-13	-2.73E-11	1.46E-11	-1.23E-11	-5.13E-04	-1.87E-04	-5.71E-04	-4.79E-04	-1.27E-12	-2.26E-10	-1.01E-12	0	-2.94255778	0	0	-0.823828658	0	-137.0401037	-3.865442463	-1.82E-12	-2.06E-11	0	-2.65E-10	-5.09E-11	-9.09E-13	-2.73E-11	-9.66E-12
D-LACtex	-2.91E-11	-1.46E-10	0	-1.16E-10	-1.16E-10	-5.82E-11	-5.82E-11	0	-1.23E-11	-5.13E-04	-1.87E-04	-5.71E-04	-4.79E-04	-1.27E-12	-2.26E-10	-1.01E-12	0	-2.94255778	0	0	-0.823828658	0	-137.0401037	-3.865442463	-1.82E-12	-2.06E-11	0	-2.65E-10	-5.09E-11	-5.82E-11	-5.82E-11	-9.66E-12
DAAD	1.53E-10	2.62E-11	1.50E-10	9.78E-11	6.17E-11	4.42E-10	3.10E-11	2.55E-12	8.43E-12	5.61E-12	1.18E-12	7.06E-12	4.93E-13	4.56E-13	2.71E-11	4.04E-13	0	1.423488489	0	0	0	0	0	0	8.79E-10	2.13E-09	2.20E-21	3.03E-09	1.67E-08	4.42E-10	3.10E-11	1.12E-08
DADA	5.31E-12	1.23E-11	6.18E-11	2.86E-11	2.41E-11	3.32E-11	1.36E-11	1.43E-14	6.17E-12	6.93E-12	1.38E-12	7.95E-12	8.62E-13	5.85E-13	2.58E-11	3.81E-13	0	0.673659922	0	0	0	0	0	0	1.11E-11	3.89E-11	7.96E-23	3.28E-10	2.72E-10	3.32E-11	1.36E-11	1.46E-11
DADK	-3.64E-12	-1.09E-11	-2.55E-11	-1.82E-11	-2.55E-11	-1.09E-11	-7.28E-12	-7.28E-12	-9.61E-11	-3.57E-10	-4.59E-04	-5.61E-11	-2.85E-04	-4.01E-04	-8.42E-10	-8.77E-12	3.358173063	-2.11160281	-1.321494069	6.020436602	-1.069636548	-1.676250822	0	6.315796238	-5.68E-13	2.50E-12	0	6.13E-11	5.65E-11	-1.09E-11	-7.28E-12	-3.41E-13
DADNt2pp	6.61E-14	3.32E-13	1.39E-11	1.17E-12	4.41E-13	1.48E-13	9.87E-13	9.83E-15	3.19E-15	8.85E-17	3.62E-17	7.07E-17	3.03E-17	3.44E-17	6.14E-16	7.21E-17	0	0	0	0	0	0	0	0	4.34E-12	1.72E-11	2.07E-22	1.77E-10	2.84E-10	1.48E-13	9.87E-13	9.24E-12
DADNtex	-4.55E-13	-4.55E-13	1.82E-12	-9.09E-13	0	0	-4.55E-13	-1.82E-12	1.62E-15	-1.36E-16	-3.73E-17	-5.50E-17	-5.08E-17	-9.43E-18	-6.44E-16	-5.52E-17	0	0	0	0	0	0	0	0	3.07E-12	1.23E-11	0	1.20E-10	1.92E-10	0	-4.55E-13	9.44E-12
DAGK120	8.49E-12	3.18E-11	1.61E-10	6.51E-11	6.14E-11	6.29E-11	4.04E-11	1.58E-13	2.17E-11	2.50E-11	3.59E-12	2.71E-11	3.21E-12	1.80E-12	8.25E-11	1.62E-12	0.337486914	0.640858634	0.690454878	0.761831585	1.203022276	0.636587689	0.156708649	0.903740696	2.20E-11	7.80E-11	2.12E-22	4.56E-10	4.95E-10	6.29E-11	4.04E-11	5.90E-11
DAGK140	1.12E-11	3.14E-11	1.63E-10	6.47E-11	6.11E-11	6.25E-11	4.04E-11	1.56E-13	2.14E-11	2.48E-11	3.57E-12	2.69E-11	3.19E-12	1.80E-12	7.98E-11	1.62E-12	0.337486914	0.640858634	0.690454878	0.864363986	1.203022276	0.636587689	0	0.903740696	2.16E-11	7.57E-11	2.22E-22	4.55E-10	4.83E-10	6.25E-11	4.04E-11	5.87E-11
DAGK141	8.59E-12	3.13E-11	1.62E-10	6.46E-11	6.08E-11	6.24E-11	4.00E-11	1.56E-13	2.10E-11	2.43E-11	3.50E-12	2.67E-11	3.16E-12	1.71E-12	8.29E-11	1.50E-12	0.337486914	0.640858634	0.690454878	0.755111749	1.203022276	0.700174333	0	0.451870348	2.15E-11	7.64E-11	2.15E-22	4.55E-10	4.86E-10	6.24E-11	4.00E-11	5.74E-11
DAGK160	8.59E-12	3.24E-11	1.46E-10	6.64E-11	6.24E-11	6.39E-11	4.08E-11	1.67E-13	2.12E-11	2.46E-11	3.54E-12	2.69E-11	3.16E-12	1.79E-12	7.91E-11	1.60E-12	0.337486914	0.640858634	0.45251493	0.864363986	1.203022276	0.757495132	0	0.903740696	2.29E-11	7.95E-11	2.17E-22	4.55E-10	4.92E-10	6.39E-11	4.08E-11	6.04E-11
DAGK161	8.53E-12	3.26E-11	1.67E-10	6.68E-11	7.37E-11	6.41E-11	4.06E-11	1.61E-13	2.09E-11	2.65E-11	3.61E-12	2.70E-11	3.27E-12	1.73E-12	8.30E-11	1.49E-12	0.337486914	0.640858634	0.690454878	0.849615746	0.601511138	0.857963294	0	0.451870348	2.28E-11	7.14E-11	2.16E-22	4.30E-10	4.09E-10	6.41E-11	4.06E-11	6.02E-11
DAGK180	8.60E-12	3.14E-11	1.62E-10	6.43E-11	6.00E-11	6.21E-11	3.98E-11	1.54E-13	2.10E-11	2.43E-11	3.50E-12	2.69E-11	3.13E-12	1.76E-12	7.72E-11	1.57E-12	0.280445106	0.640858634	0.529943103	0.864363986	1.203022276	0.636587689	0	0.903740696	2.13E-11	7.41E-11	2.06E-22	4.53E-10	4.75E-10	6.21E-11	3.98E-11	5.67E-11
DAGK181	8.00E-12	3.16E-11	1.61E-10	6.45E-11	6.06E-11	6.22E-11	4.16E-11	1.54E-13	2.11E-11	2.58E-11	3.55E-12	2.71E-11	3.24E-12	1.69E-12	8.53E-11	1.48E-12	0.039223137	0.640858634	0.498261803	0.864363986	0.95452751	0.857963294	0	0.451870348	2.11E-11	7.34E-11	2.07E-22	4.45E-10	4.68E-10	6.22E-11	4.16E-11	5.76E-11
DALAt2pp	3.057253115	6.717291915	6.408151423	7.085213368	8.989765985	5.691610874	4.783737024	9.31329989	5.67E-11	6.36E-11	1.11E-11	8.59E-11	8.97E-12	5.35E-12	2.74E-10	5.69E-12	1.041577507	1.934564105	1.349370062	1.490616029	1.723238763	2.260302743	0.748598543	1.676583934	0.142754411	0.434982313	0.428607215	0.41932729	0.434982313	5.691610874	4.783737024	0.307010289
DALAtex	-2.91E-11	0	0	-2.91E-11	0	-8.73E-11	0	0	-3.60E-12	-5.28E-12	-8.42E-13	-4.82E-12	-5.39E-13	-2.22E-13	-1.79E-11	-2.42E-13	0	0	0	0	0	0	0	0	-1.02E-12	2.27E-12	0	7.07E-11	1.16E-10	-8.73E-11	0	-9.21E-12
DAMPtex	-2.91E-11	0	0	0	0	-5.82E-11	0	0	1.57E-15	2.08E-17	6.94E-17	7.63E-17	-6.94E-18	4.16E-17	1.16E-15	0	0	0	0	0	0	0	0	0	3.07E-12	1.16E-11	0	1.20E-10	1.92E-10	-5.82E-11	0	8.07E-12
DAPAL	7.09E-14	3.69E-13	2.06E-11	2.05E-12	4.74E-13	1.62E-13	3.34E-13	8.04E-15	1.01E-15	6.57E-17	6.79E-17	1.02E-16	7.74E-17	4.37E-17	1.11E-15	8.39E-17	0	0	0	0	0	0	0	0	2.22E-12	9.21E-12	1.27E-22	9.72E-11	1.53E-10	1.62E-13	3.34E-13	7.35E-12
DAPDC	75.50957509	165.9070542	158.2717468	174.9941633	222.0337617	140.574268	118.151143	230.0245648	8.69E-12	1.42E-11	2.34E-12	1.16E-11	1.66E-12	7.23E-13	3.90E-11	5.58E-13	0	0	0	0.006163734	0	0	0	0	3.525820246	10.74341194	10.58595657	10.3567563	10.74341194	140.574268	118.151143	7.58269453
DAPE	81.62408132	179.341638	171.0880497	189.16459	240.0132937	151.9574897	127.7186171	248.6511646	9.79E-12	1.59E-11	2.59E-12	1.34E-11	1.87E-12	8.04E-13	4.59E-11	6.55E-13	0	0	0	0.006163734	0	0	0	0	3.811329068	11.61337657	11.443171	11.19541088	11.61337657	151.9574897	127.7186171	8.196715108
DAPabcpp	5.47E-14	2.60E-13	1.02E-11	7.36E-13	3.64E-13	1.22E-13	2.32E-13	6.13E-15	-1.63E-16	1.36E-16	-2.88E-18	-3.07E-17	7.02E-17	-3.00E-18	1.16E-16	6.66E-17	0	0	0	0	0	0	0	0	2.53E-12	1.05E-11	1.25E-22	1.09E-10	1.76E-10	1.22E-13	2.32E-13	4.57E-12
DAPtex	-2.91E-11	0	0	-2.91E-11	0	-5.82E-11	0	0	-6.14E-12	-9.48E-12	-1.66E-12	-7.74E-12	-1.16E-12	-5.25E-13	-2.52E-11	-3.79E-13	0	0	0	-0.006163734	0	0	0	0	2.27E-13	2.96E-12	0	7.50E-11	1.22E-10	-5.82E-11	0	-3.87E-12
DASYN120	1.57E-11	5.40E-11	2.93E-10	1.12E-10	1.06E-10	1.04E-10	7.11E-11	2.88E-13	6.61E-11	7.91E-11	1.21E-11	9.46E-11	9.63E-12	5.41E-12	3.87E-10	3.79E-12	0.641543359	1.905377443	0.933633052	2.77355661	3.385555174	2.620141068	0.156708649	0.949601106	3.67E-11	1.07E-10	4.27E-22	5.86E-10	6.75E-10	1.04E-10	7.11E-11	1.08E-10
DASYN140	1.36E-11	5.64E-11	2.87E-10	1.14E-10	1.07E-10	1.06E-10	7.05E-11	2.94E-13	8.00E-11	9.14E-11	1.28E-11	1.03E-10	1.04E-11	5.51E-12	5.03E-10	3.79E-12	0.951538475	1.905377443	0.63809011	2.77355661	1.602363603	2.620141068	0	2.863825225	3.75E-11	1.18E-10	3.95E-22	6.09E-10	7.33E-10	1.06E-10	7.05E-11	1.09E-10
DASYN141	1.51E-11	5.62E-11	2.89E-10	1.15E-10	1.09E-10	1.06E-10	7.22E-11	2.95E-13	9.15E-11	8.32E-11	1.53E-11	1.01E-10	1.36E-11	9.58E-12	4.25E-10	5.19E-12	1.234963816	1.905377443	0.753663225	2.77355661	1.737753363	2.620141068	0.407064496	1.514817454	3.79E-11	1.15E-10	4.13E-22	6.01E-10	7.24E-10	1.06E-10	7.22E-11	1.14E-10
DASYN160	14.04171227	30.85196965	29.43211278	32.54180264	41.28925627	26.14110093	21.97131096	42.7752209	9.80E-11	1.08E-10	1.37E-11	1.11E-10	1.11E-11	5.68E-12	6.60E-10	3.85E-12	1.831110897	1.905377443	0.779067863	1.804010927	2.256765593	2.620141068	0	2.863825225	0.655659277	1.997838011	1.96855771	1.925935775	1.997838012	26.14110093	21.97131096	1.410073023
DASYN161	16.55018251	36.36349461	34.68998856	38.35520644	48.66534179	30.81105659	25.89635789	50.41676536	9.08E-11	9.19E-11	1.53E-11	9.95E-11	1.10E-11	1.45E-11	7.64E-10	6.18E-12	0.438035537	1.905377443	0.662193155	2.77355661	3.385555174	2.620141068	0.407064496	0.701230283	0.772788994	2.354740154	2.320229097	2.269993001	2.354740154	30.81105659	25.89635789	1.661974369
DASYN180	1.61E-11	5.57E-11	2.92E-10	1.17E-10	1.15E-10	1.08E-10	7.28E-11	3.03E-13	1.22E-10	1.39E-10	1.54E-11	1.25E-10	1.23E-11	6.15E-12	9.25E-10	4.04E-12	1.177922008	1.905377443	1.199218364	2.77355661	3.385555174	2.285058333	1.061626448	2.863825225	3.87E-11	1.18E-10	4.60E-22	6.32E-10	7.47E-10	1.08E-10	7.28E-11	1.17E-10
DASYN181	1.77E-11	5.57E-11	2.92E-10	1.17E-10	1.12E-10	1.10E-10	6.38E-11	3.04E-13	9.19E-11	8.84E-11	1.55E-11	1.13E-10	1.38E-11	8.50E-12	5.00E-10	5.29E-12	1.066919281	1.905377443	1.167537064	1.400114993	3.385555174	1.353394156	0.954913301	1.514817454	3.91E-11	1.20E-10	4.59E-22	6.36E-10	7.59E-10	1.10E-10	6.38E-11	1.12E-10
DATPHs	3.67E-12	1.37E-11	6.36E-11	2.83E-11	2.64E-11	2.80E-11	1.44E-11	2.84E-14	1.03E-11	1.23E-11	2.59E-12	1.45E-11	1.68E-12	1.05E-12	5.15E-11	8.26E-13	0	0	0	0	0	0	0	0	8.48E-12	3.34E-11	9.33E-23	2.94E-10	2.62E-10	2.80E-11	1.44E-11	1.80E-11
DB4PS	0.196276794	0.431252655	0.41140572	0.45487335	0.577146341	0.365403548	0.307117707	0.597917339	3.36E-16	7.24E-15	7.72E-16	2.54E-15	4.84E-16	3.55E-16	5.21E-15	5.34E-16	0	0	0	0	0	0	0	0	0.009164887	0.027926027	0.027516744	0.026920969	0.027926027	0.365403548	0.307117707	0.019710176
DBTS	4.40E-04	9.67E-04	9.22E-04	0.001019895	0.00129405	8.19E-04	6.89E-04	0.001340622	2.65E-15	1.02E-15	3.93E-16	1.78E-16	1.94E-16	1.30E-16	4.03E-15	1.22E-16	0	0	0	0	0	0	0	0	2.05E-05	6.26E-05	6.17E-05	6.04E-05	6.26E-05	8.19E-04	6.89E-04	4.42E-05
DC6PH	7.21E-14	3.75E-13	3.10E-11	1.65E-12	4.79E-13	1.63E-13	3.85E-13	8.29E-15	6.07E-16	1.19E-16	5.85E-17	1.05E-16	7.41E-17	3.49E-17	1.21E-15	8.06E-17	0	0	0	0	0	0	0	0	2.97E-12	1.12E-11	1.12E-22	1.15E-10	1.82E-10	1.63E-13	3.85E-13	6.09E-12
DCAtex	-2.91E-11	0	0	0	0	-5.82E-11	0	0	-3.12E-16	-5.55E-17	0	2.78E-17	0	0	-2.78E-17	-6.94E-18	0	0	0	0	0	0	0	0	2.50E-12	9.78E-12	0	1.09E-10	1.69E-10	-5.82E-11	0	7.39E-12
DCMPtex	-2.91E-11	0	0	0	0	-5.82E-11	0	0	1.17E-15	3.12E-16	6.94E-17	7.63E-17	1.25E-16	4.16E-17	1.19E-15	6.94E-18	0	0	0	0	0	0	0	0	2.84E-12	1.18E-11	0	1.17E-10	1.88E-10	-5.82E-11	0	7.73E-12
DCTPD	1.32E-12	5.48E-12	2.75E-11	1.13E-11	1.05E-11	1.11E-11	6.55E-12	2.37E-14	7.57E-12	1.22E-11	1.92E-12	1.51E-11	1.59E-12	9.10E-13	4.67E-11	7.01E-13	0	1.237640864	0	0.865294783	1.069636548	0.07332683	0	0	3.40E-12	1.27E-11	3.26E-23	1.17E-10	9.44E-11	1.11E-11	6.55E-12	9.14E-12
DCYTD	2.87E-12	1.27E-11	7.10E-11	2.53E-11	2.41E-11	2.41E-11	1.43E-11	5.64E-14	2.70E-11	6.98E-11	1.01E-11	4.04E-11	5.94E-12	5.98E-12	1.86E-10	2.44E-12	0.458242326	0.946752339	0.55917482	0	0	1.676250822	0.184177376	0.519725057	8.72E-12	2.81E-11	2.37E-22	2.75E-10	2.95E-10	2.41E-11	1.43E-11	2.16E-11
DCYTt2pp	9.94E-14	4.33E-13	2.35E-11	1.24E-12	6.40E-13	2.23E-13	5.09E-13	1.14E-14	1.26E-15	1.11E-16	3.27E-17	7.91E-17	7.17E-17	1.66E-17	5.53E-16	8.46E-17	0	0	0	0	0	0	0	0	4.09E-12	1.66E-11	1.98E-22	1.72E-10	2.76E-10	2.23E-13	5.09E-13	9.81E-12
DCYTtex	-4.55E-13	0	9.09E-12	4.55E-13	9.09E-13	0	-4.55E-13	-1.82E-12	8.30E-17	2.20E-17	-3.32E-17	-5.98E-17	-4.77E-17	-2.82E-17	-7.19E-16	-8.80E-17	0	0	0	0	0	0	0	0	2.84E-12	1.13E-11	0	1.17E-10	1.87E-10	0	-4.55E-13	7.73E-12
DDCAtexi	0	0	0	0	0	0	0	0	-2.43E-16	-1.99E-17	-1.37E-18	-1.25E-17	3.77E-17	-1.41E-19	1.23E-17	6.66E-17	0	0	0	0	0	0	0	0	0	0	0	0	0	0	0	0
DDGALK	8.13E-14	3.25E-13	1.83E-11	1.74E-12	5.31E-13	1.75E-13	2.74E-13	8.80E-15	1.15E-15	2.38E-16	1.01E-16	1.14E-16	1.21E-16	6.41E-17	5.67E-15	1.13E-16	0	0	0	0	0	0	0	0	4.10E-12	9.08E-12	1.17E-22	9.08E-11	1.48E-10	1.75E-13	2.74E-13	1.80E-11
DDGLCNt2rpp	-2.56E-12	-1.71E-11	3.33E-11	-9.61E-12	-2.48E-11	-1.96E-11	2.27E-12	-2.51E-11	-7.79E-16	1.17E-17	-1.78E-16	-4.95E-16	-9.25E-17	-1.08E-16	-2.62E-15	-1.28E-16	0	0	0	0	0	0	0	0	2.27E-12	3.75E-12	0	6.67E-11	9.70E-11	-1.96E-11	2.27E-12	5.57E-12
DDGLCNtex	-2.91E-11	0	0	0	5.82E-11	-5.82E-11	0	0	-7.70E-16	-5.76E-16	-1.80E-16	-5.69E-16	-1.18E-16	-1.11E-16	-2.69E-15	-1.53E-16	0	0	0	0	0	0	0	0	2.27E-12	3.30E-12	0	6.67E-11	9.67E-11	-5.82E-11	0	5.57E-12
DDGLK	1.06E-13	3.58E-13	8.97E-11	1.24E-12	7.80E-13	2.25E-13	6.59E-13	1.54E-14	4.66E-15	3.98E-16	1.71E-16	5.71E-16	1.25E-16	9.40E-17	2.39E-15	1.47E-16	0	0	0	0	0	0	0	0	8.52E-12	6.70E-12	2.04E-22	1.62E-10	2.23E-10	2.25E-13	6.59E-13	2.25E-11
DDPA	83.86190082	184.2584984	175.7786283	194.3507581	246.5935384	156.1235817	131.2201721	255.4682266	1.31E-11	2.72E-11	3.46E-12	2.27E-11	3.25E-12	1.22E-12	7.03E-11	1.15E-12	0	1.301695634	0	0	0	1.782442334	0	0	3.915821105	11.93177085	11.75689889	11.50234614	11.93177085	156.1235817	131.2201721	8.421437624
DDPGALA	8.12E-14	3.24E-13	1.66E-11	1.74E-12	5.24E-13	1.73E-13	2.72E-13	8.80E-15	1.15E-15	3.69E-16	1.01E-16	1.12E-16	9.46E-17	6.43E-17	5.70E-15	1.13E-16	0	0	0	0	0	0	0	0	4.09E-12	8.87E-12	0	9.08E-11	1.48E-10	1.73E-13	2.72E-13	1.73E-11
DGK1	-4.55E-12	-2.82E-11	-6.64E-11	-4.27E-11	-5.09E-11	-3.37E-11	-1.59E-11	-1.82E-12	-4.81E-11	-7.96E-11	-4.42E-10	-2.14E-11	-9.33E-12	-2.29E-10	-2.70E-10	-2.57E-12	0	-2.11160281	-1.321494069	1.098070501	-1.407868498	-1.676250822	-1.49198027	-0.300198683	-5.68E-12	-1.23E-11	0	-4.56E-11	-5.14E-11	-3.37E-11	-1.59E-11	-1.17E-11
DGMPtex	-2.91E-11	0	0	0	0	-5.82E-11	0	0	1.52E-15	2.78E-17	6.94E-17	6.94E-17	-3.47E-17	3.47E-17	1.13E-15	0	0	0	0	0	0	0	0	0	3.07E-12	1.18E-11	0	1.20E-10	1.92E-10	-5.82E-11	0	8.19E-12
DGSNt2pp	6.41E-14	3.48E-13	3.09E-11	1.52E-12	4.54E-13	1.38E-13	4.18E-13	9.22E-15	2.78E-15	1.79E-16	2.92E-17	7.10E-17	4.71E-17	3.10E-17	5.51E-16	6.61E-17	0	0	0	0	0	0	0	0	4.24E-12	1.77E-11	2.07E-22	1.77E-10	2.85E-10	1.38E-13	4.18E-13	9.18E-12
DGSNtex	-2.91E-11	0	0	0	0	-5.82E-11	0	0	1.26E-15	-3.47E-17	-4.86E-17	-4.16E-17	-4.16E-17	-6.94E-18	-6.45E-16	-4.86E-17	0	0	0	0	0	0	0	0	3.07E-12	1.25E-11	0	1.20E-10	1.92E-10	-5.82E-11	0	9.32E-12
DHACOAH	8.53E-14	9.09E-13	2.08E-11	1.36E-12	7.96E-13	0	5.68E-13	-2.27E-13	3.90E-15	1.26E-15	2.59E-16	4.47E-16	2.19E-16	1.28E-16	4.60E-15	1.99E-16	0	0	0	0	0	0	0	0	5.57E-12	1.40E-11	0	1.64E-10	2.61E-10	0	5.68E-13	3.98E-12
DHAD1	192.3752428	422.6802998	403.227878	445.8314673	565.6739397	358.1401286	301.0128822	586.0320557	1.13E-11	2.70E-11	3.94E-12	2.48E-11	3.41E-12	1.00E-12	5.29E-11	8.85E-13	0	2.217990433	0.983972756	7.798269117	2.445180259	0	2.227733681	0	8.982708818	27.37091924	26.96977122	26.38583921	27.37091924	358.1401286	301.0128822	19.31838048
DHAD2	63.92836406	140.4612137	133.9969645	148.1545958	187.9795395	119.01382	100.0298211	194.7447606	4.67E-12	8.68E-12	1.60E-12	7.76E-12	1.07E-12	4.18E-13	2.66E-11	3.58E-13	0	0	0	0	0	0	0	0	2.985050837	9.095651105	8.9623453	8.768298408	9.095651105	119.01382	100.0298211	6.419705791
DHAPT	1.35E-12	508.009	926.87805	1055.60115	1098.5422	749.4983161	6.41E-12	4.65E-14	2.05E-11	7.50E-12	3.85E-12	4.27E-12	4.43E-13	8.80E-13	8.95E-11	1.58E-12	0	0	0.399437775	0	0.67053575	1.496734887	0	0.408195021	3.34E-12	153.6643708	331.8789785	324.6806726	185.9663262	749.4983161	6.41E-12	1.83E-11
DHAtex	-2.91E-11	-2.04E-10	0	-5.82E-11	-1.16E-10	-5.82E-11	0	0	-3.87E-12	-1.91E-11	-2.40E-12	-8.56E-12	-2.53E-12	-9.65E-13	-2.52E-11	-3.24E-13	0	-77.3844696	0	0	-0.242159191	-65.38732512	0	0	1.82E-12	-9.47E-09	0	-1.47E-10	-5.39E-08	-5.82E-11	0	3.87E-12
DHAtpp	3.25E-12	-1.92E-10	-1.80E-11	-4.56E-11	-1.38E-10	-2.14E-11	-4.52E-13	-2.12E-12	-3.87E-12	-1.91E-11	-2.40E-12	-8.56E-12	-2.53E-12	-9.65E-13	-2.52E-11	-3.24E-13	0	-77.3844696	0	0	-0.242159191	-65.38732512	0	0	1.82E-12	-9.47E-09	0	-1.47E-10	-5.39E-08	-2.14E-11	-4.52E-13	3.98E-12
DHBD	0	2.05E-12	5.68E-12	3.87E-12	4.09E-12	3.41E-12	1.82E-12	-2.27E-13	2.01E-12	3.50E-12	4.50E-13	3.12E-12	4.29E-13	1.60E-13	1.08E-11	1.88E-13	0	0	0	0	0	0	0	0	6.82E-13	1.36E-12	0	8.07E-12	1.22E-11	3.41E-12	1.82E-12	1.14E-12
DHBS	6.64E-12	2.82E-11	1.27E-10	5.77E-11	5.37E-11	5.71E-11	3.28E-11	1.36E-13	1.82E-11	2.39E-11	4.14E-12	3.52E-11	3.33E-12	1.79E-12	9.83E-11	1.76E-12	0	0	0	0	0	0	0	0	1.26E-11	3.26E-11	2.31E-22	3.12E-10	1.88E-10	5.71E-11	3.28E-11	3.27E-11
DHBSH	5.83E-12	2.47E-11	1.34E-10	5.20E-11	4.81E-11	5.19E-11	3.02E-11	1.07E-13	1.62E-11	2.04E-11	3.69E-12	3.21E-11	2.90E-12	1.63E-12	8.74E-11	1.57E-12	0	0	0	0	0	0	0	0	1.37E-11	3.76E-11	1.35E-22	3.66E-10	2.75E-10	5.19E-11	3.02E-11	3.58E-11
DHCIND	0	0	0	0	0	0	0	0	0	0	0	0	0	0	0	0	0	0	0	0	0	0	0	0	0	0	0	0	0	0	0	0
DHCINDO	7.58E-14	1.19E-12	1.43E-11	1.08E-12	5.17E-13	2.20E-13	3.36E-13	4.55E-15	1.81E-15	1.09E-15	1.22E-16	1.85E-16	1.87E-16	6.81E-17	4.99E-15	1.23E-16	0	0	0	0	0	0	0	0	3.06E-12	8.44E-12	1.12E-22	1.12E-10	1.76E-10	2.20E-13	3.36E-13	8.25E-12
DHDPRy	81.62408132	179.341638	171.0880497	189.16459	240.0132937	151.9574897	127.7186171	248.6511646	9.79E-12	1.59E-11	2.59E-12	1.34E-11	1.87E-12	8.04E-13	4.59E-11	6.55E-13	0	0	0	0.006163734	0	0	0	0	3.811329068	11.61337657	11.443171	11.19541088	11.61337657	151.9574897	127.7186171	8.196715108
DHDPS	81.62408132	179.341638	171.0880497	189.16459	240.0132937	151.9574897	127.7186171	248.6511646	9.79E-12	1.59E-11	2.59E-12	1.34E-11	1.87E-12	8.04E-13	4.59E-11	6.55E-13	0	0	0	0.006163734	0	0	0	0	3.811329068	11.61337657	11.443171	11.19541088	11.61337657	151.9574897	127.7186171	8.196715108
DHFR	5.90480692	12.97383968	12.37676288	13.68444658	17.3629171	10.99282984	9.239353897	17.98779347	5.49E-12	1.38E-11	1.35E-12	1.14E-11	1.28E-12	2.96E-13	4.25E-11	6.65E-13	0	0	1.191861092	2.039103421	0	1.489491466	0	0	0.275717189	0.840128859	0.827815936	0.809892602	0.840128859	10.99282984	9.239353897	0.592962509
DHFS	0.147207596	0.323439491	0.30855429	0.341155012	0.432859756	0.274052661	0.23033828	0.448438004	2.86E-16	3.15E-15	5.66E-16	2.12E-15	4.09E-16	2.06E-16	4.42E-15	3.98E-16	0	0	0	0	0	0	0	0	0.006873665	0.02094452	0.020637558	0.020190727	0.020944521	0.274052661	0.23033828	0.014782632
DHMPTR	0	0	0	0	0	0	0	0	0	0	0	0	0	0	0	0	0	0	0	0	0	0	0	0	0	0	0	0	0	0	0	0
DHNAOT4	5.37E-14	2.72E-13	1.03E-11	7.22E-13	3.71E-13	1.44E-13	3.44E-13	6.20E-15	7.45E-15	1.99E-15	2.50E-16	7.83E-16	1.60E-16	6.68E-17	1.16E-15	1.63E-16	0	0	0	0	0	0	0	0	2.20E-12	8.89E-12	1.02E-22	5.48E-11	1.89E-11	1.44E-13	3.44E-13	2.87E-12
DHNCOAS	5.37E-14	2.72E-13	1.03E-11	7.22E-13	3.71E-13	1.44E-13	3.44E-13	6.20E-15	7.45E-15	1.56E-15	2.70E-16	7.93E-16	1.42E-16	6.65E-17	1.20E-15	1.62E-16	0	0	0	0	0	0	0	0	2.20E-12	8.89E-12	1.02E-22	5.48E-11	1.89E-11	1.44E-13	3.44E-13	2.87E-12
DHNCOAT	5.37E-14	2.72E-13	1.03E-11	7.22E-13	3.71E-13	1.44E-13	3.44E-13	6.20E-15	7.45E-15	1.67E-15	2.54E-16	7.94E-16	1.39E-16	6.37E-17	1.22E-15	1.79E-16	0	0	0	0	0	0	0	0	2.20E-12	8.89E-12	1.02E-22	5.48E-11	1.89E-11	1.44E-13	3.44E-13	2.87E-12
DHNPA2r	0.147207596	0.323439491	0.30855429	0.341155012	0.432859756	0.274052661	0.23033828	0.448438004	2.86E-16	3.24E-15	5.68E-16	2.13E-15	4.07E-16	1.86E-16	4.47E-15	3.51E-16	0	0	0	0	0	0	0	0	0.006873665	0.02094452	0.020637558	0.020190727	0.020944521	0.274052661	0.23033828	0.014782632
DHNPTE	0	0	0	0	0	0	0	0	0	7.59E-19	5.42E-20	-2.60E-18	-1.30E-18	8.67E-19	0	-1.08E-19	0	0	0	0	0	0	0	0	0	0	0	0	0	0	0	0
DHORD2	72.788545	159.9285	152.5683352	168.68815	214.03265	135.508595	113.8935	221.7355	1.20E-11	3.34E-09	6.93E-12	6.53E-11	1.15E-11	1.67E-12	7.18E-11	1.70E-12	0	6.564120746	1.424921156	2.102686358	0.061082679	2.342970288	0.035891287	0.2535506	3.398765326	10.35626701	10.20448566	9.983544674	10.35626682	135.508595	113.8935	3.49E-08
DHORD5	4.38E-12	1.82E-11	7.88E-11	4.00E-11	3.49E-11	1.65E-10	2.36E-11	6.77E-14	1.03E-11	1.10E-10	4.30E-12	3.69E-11	4.52E-12	1.42E-12	6.17E-11	1.19E-12	0	0	0	0	0	0	0	0	2.35E-10	1.41E-08	6.36E-20	2.89E-08	1.02E-07	1.65E-10	2.36E-11	7.309447822
DHORDfum	3.64E-11	6.33E-10	6.51E-09	1.12E-09	1.86E-09	5.04E-10	1.63E-10	1.57E-12	1.03E-11	1.55E-11	3.09E-12	1.97E-11	2.13E-12	1.20E-12	6.96E-11	9.21E-13	0	0	0	0	0	0	0	0	2.62E-10	1.60E-08	7.36E-20	4.38E-08	1.16E-07	5.04E-10	1.63E-10	3.50E-09
DHORTS	-72.788545	-159.9285	-152.5683352	-168.68815	-214.03265	-135.508595	-113.8935	-221.7355	-3.25E-11	-3.47E-09	-1.43E-11	-1.22E-10	-1.82E-11	-4.29E-12	-2.03E-10	-3.81E-12	0	-6.564120746	-1.424921156	-2.102686358	-0.061082679	-2.342970288	-0.035891287	-0.2535506	-3.398765327	-10.35626704	-10.20448566	-9.983544746	-10.35626704	-135.508595	-113.8935	-7.30944786
DHPPD	6.90E-14	3.12E-13	1.30E-11	8.83E-13	4.89E-13	1.61E-13	3.53E-13	6.94E-15	1.80E-15	1.86E-15	1.50E-16	1.45E-16	5.52E-17	8.45E-17	2.29E-15	1.12E-16	0	0	0	0	0	0	0	0	2.90E-12	8.16E-12	1.04E-22	1.11E-10	1.75E-10	1.61E-13	3.53E-13	2.23E-11
DHPPDA2	0.098138397	0.215626327	0.20570286	0.227436675	0.28857317	0.182701774	0.153558854	0.298958669	1.68E-16	3.60E-15	3.82E-16	1.28E-15	3.26E-16	1.80E-16	2.62E-15	2.88E-16	0	0	0	0	0	0	0	0	0.004582443	0.013963014	0.013758372	0.013460485	0.013963014	0.182701774	0.153558854	0.009855088
DHPS2	0.147207596	0.323439491	0.30855429	0.341155012	0.432859756	0.274052661	0.23033828	0.448438004	2.86E-16	3.17E-15	5.83E-16	2.13E-15	3.58E-16	1.89E-16	4.44E-15	3.43E-16	0	0	0	0	0	0	0	0	0.006873665	0.02094452	0.020637558	0.020190727	0.020944521	0.274052661	0.23033828	0.014782632
DHPTDCs2	0.09857848	0.216593262	0.206625294	0.22845657	0.28986722	0.183521065	0.154247458	0.300299291	1.39E-11	4.05E-10	6.21E-12	5.50E-11	6.34E-12	1.96E-12	1.59E-10	1.10E-12	0	0	0	0	0	0	0	0	0.004602992	0.014025628	0.013820069	0.013520845	0.014025628	0.183521065	0.154247458	0.009899281
DHPTDNR	0	0	0	0	0	0	0	0	0	0	0	0	0	0	0	0	0	0	0	0	0	0	0	0	0	0	0	0	0	0	0	0
DHPTDNRN	0	0	0	0	0	0	0	0	0	0	0	0	0	0	0	0	0	0	0	0	0	0	0	0	0	0	0	0	0	0	0	0
DHPTPE	0	0	0	0	0	0	0	0	1.08E-19	8.67E-19	-6.51E-19	0	4.34E-19	1.73E-18	8.67E-19	3.25E-18	0	0	0	0	0	0	0	0	0	0	0	0	0	0	0	0
DHQS	83.86190082	184.2584984	175.7786283	194.3507581	246.5935384	156.1235817	131.2201721	255.4682266	1.31E-11	2.72E-11	3.46E-12	2.27E-11	3.25E-12	1.22E-12	7.03E-11	1.15E-12	0	1.301695634	0	0	0	1.782442334	0	0	3.915821105	11.93177085	11.75689889	11.50234614	11.93177085	156.1235817	131.2201721	8.421437624
DHQTi	83.86190082	184.2584984	175.7786283	194.3507581	246.5935384	156.1235817	131.2201721	255.4682266	1.12E-11	1.89E-11	2.54E-12	1.62E-11	2.26E-12	8.74E-13	5.84E-11	9.87E-13	0	1.301695634	0	0	0	1.782442334	0	0	3.915821105	11.93177085	11.75689889	11.50234614	11.93177085	156.1235817	131.2201721	8.421437624
DIMPtex	-2.91E-11	0	0	0	0	-5.82E-11	0	0	1.51E-15	-2.78E-17	6.94E-17	3.47E-17	4.16E-17	3.47E-17	1.14E-15	2.08E-17	0	0	0	0	0	0	0	0	3.07E-12	1.23E-11	0	1.19E-10	1.92E-10	-5.82E-11	0	9.09E-12
DINSt2pp	6.70E-14	3.21E-13	1.61E-11	1.51E-12	4.50E-13	1.41E-13	6.23E-13	8.85E-15	2.72E-15	6.01E-17	3.46E-17	5.68E-17	6.35E-17	2.99E-17	5.81E-16	6.64E-17	0	0	0	0	0	0	0	0	4.11E-12	1.78E-11	2.04E-22	1.76E-10	2.83E-10	1.41E-13	6.23E-13	1.17E-11
DINStex	-2.91E-11	0	0	0	0	-5.82E-11	0	0	1.20E-15	2.08E-17	-3.47E-17	-4.86E-17	-3.47E-17	-1.39E-17	-7.01E-16	-6.25E-17	0	0	0	0	0	0	0	0	2.84E-12	1.23E-11	0	1.19E-10	1.91E-10	-5.82E-11	0	9.44E-12
DKGLCNR1	0	0	0	0	0	0	0	0	4.17E-17	2.63E-16	4.37E-18	-1.47E-17	-3.38E-17	6.77E-19	-3.52E-17	-4.09E-17	0	0	0	0	0	0	0	0	0	0	0	0	0	0	0	0
DKGLCNR2x	0	0	0	0	0	0	0	0	-9.91E-17	9.34E-17	-1.71E-18	-7.84E-18	-4.20E-17	-1.03E-18	-1.91E-17	-6.67E-17	0	0	0	0	0	0	0	0	0	0	0	0	0	0	0	0
DKGLCNR2y	0	0	0	0	0	0	0	0	5.74E-17	3.08E-16	-2.95E-18	-5.58E-18	-6.42E-18	-2.02E-18	-7.19E-17	-1.05E-16	0	0	0	0	0	0	0	0	0	0	0	0	0	0	0	0
DMATT	0.061171467	0.134403854	0.128218375	0.141765461	0.179872963	0.113881375	0.095716057	0.186346435	7.58E-15	3.44E-15	3.06E-16	2.20E-15	2.72E-16	2.68E-16	3.04E-15	1.91E-16	0	0	0	0	0	0	0	0	0.002856321	0.008703403	0.008575846	0.008390168	0.008703403	0.113881375	0.095716057	0.006142857
DMPPS	0.195616937	0.429802651	0.410067803	0.453344282	0.575206937	0.364175574	0.306085463	0.595906414	3.03E-14	1.33E-14	8.81E-16	8.34E-15	1.16E-15	9.54E-16	1.16E-14	6.03E-16	0	0	0	0	0	0	0	0	0.00914981	0.028073313	0.027424199	0.02716648	0.029386874	0.364175574	0.306085463	0.019747714
DMQMT	7.72E-14	4.03E-13	1.03E-11	1.03E-12	5.04E-13	1.91E-13	4.51E-13	8.32E-15	3.42E-17	8.14E-16	1.37E-16	5.34E-16	1.54E-16	2.09E-16	7.50E-16	2.80E-16	0	0	0	0	0	0	0	0	9.53E-13	9.89E-12	9.73E-23	6.58E-11	1.05E-10	1.91E-13	4.51E-13	2.95E-12
DMSOR1	0	0	0	0	0	0	0	0	1.16E-17	3.88E-16	6.64E-18	-2.10E-17	8.48E-17	-9.62E-19	4.64E-18	1.76E-17	0	0	0	0	0	0	0	0	0	0	0	0	0	0	0	0
DMSOR1pp	6.24E-14	2.72E-13	1.01E-11	7.22E-13	4.21E-13	1.45E-13	2.32E-13	6.27E-15	5.06E-16	1.42E-16	3.94E-17	8.95E-17	4.47E-17	2.15E-17	7.27E-16	1.24E-16	0	0	0	0	0	0	0	0	1.93E-12	7.64E-12	8.06E-23	7.56E-11	1.02E-10	1.45E-13	2.32E-13	5.38E-12
DMSOR2	0	0	0	0	0	0	0	0	-1.16E-17	5.13E-16	-2.05E-18	-2.27E-17	-2.27E-17	-2.34E-18	-3.75E-18	-1.37E-16	0	0	0	0	0	0	0	0	0	0	0	0	0	0	0	0
DMSOR2pp	6.24E-14	2.72E-13	1.01E-11	7.22E-13	4.21E-13	1.45E-13	2.32E-13	6.27E-15	4.31E-16	1.02E-16	3.44E-17	9.47E-17	3.44E-17	2.00E-17	7.34E-16	9.18E-17	0	0	0	0	0	0	0	0	1.93E-12	7.64E-12	8.06E-23	7.57E-11	1.02E-10	1.45E-13	2.32E-13	5.37E-12
DMSOtex	-2.91E-11	0	0	0	0	-5.82E-11	0	0	9.37E-16	-5.69E-16	5.55E-17	7.63E-17	-2.78E-17	3.47E-17	1.39E-15	-2.57E-16	0	0	0	0	0	0	0	0	2.27E-12	8.41E-12	0	8.92E-11	1.04E-10	-5.82E-11	0	6.93E-12
DMSOtpp	0	0	0	0	0	0	0	0	-1.27E-21	3.45E-16	3.74E-18	-1.12E-16	2.95E-17	1.37E-18	-7.03E-20	2.53E-16	0	0	0	0	0	0	0	0	0	0	0	0	0	0	0	0
DMStex	-2.91E-11	0	0	0	0	-5.82E-11	0	0	-9.23E-16	-2.50E-16	-6.94E-17	-1.60E-16	-9.02E-17	-4.16E-17	-1.43E-15	-1.80E-16	0	0	0	0	0	0	0	0	1.48E-12	4.43E-12	0	3.51E-11	9.37E-11	-5.82E-11	0	5.46E-12
DNMPPA	0.147207596	0.323439491	0.30855429	0.341155012	0.432859756	0.274052661	0.23033828	0.448438004	2.86E-16	3.21E-15	5.69E-16	2.13E-15	3.95E-16	1.92E-16	4.43E-15	3.34E-16	0	0	0	0	0	0	0	0	0.006873665	0.02094452	0.020637558	0.020190727	0.020944521	0.274052661	0.23033828	0.014782632
DNTPPA	0.147207596	0.323439491	0.30855429	0.341155012	0.432859756	0.274052661	0.23033828	0.448438004	2.86E-16	3.22E-15	5.71E-16	2.13E-15	4.03E-16	1.94E-16	4.42E-15	3.42E-16	0	0	0	0	0	0	0	0	0.006873665	0.02094452	0.020637558	0.020190727	0.020944521	0.274052661	0.23033828	0.014782632
DOGULNR	0	0	0	0	0	0	0	0	0	0	0	0	0	0	0	0	0	0	0	0	0	0	0	0	0	0	0	0	0	0	0	0
DOPAtex	-2.91E-11	0	0	0	0	-5.82E-11	0	0	1.32E-15	8.74E-16	8.33E-17	1.11E-16	1.39E-17	5.55E-17	1.69E-15	-6.94E-18	0	0	0	0	0	0	0	0	2.27E-12	8.64E-12	0	7.96E-11	1.38E-10	-5.82E-11	0	7.28E-12
DOXRBCNtex	0	8.73E-11	1.75E-10	8.73E-11	1.16E-10	1.16E-10	5.82E-11	0	1.78E-10	1.88E-09	2.17E-10	4.56E-10	1.42E-06	2.14E-10	7.50E-09	1.94E-11	4.502055326	4.261814465	3.243134578	4.550233491	5.100479253	4.849410578	4.213624447	5.485517219	1.25E-10	2.72E-10	0	9.93E-10	2.03E-09	1.16E-10	5.82E-11	2.27E-08
DOXRBCNtpp	1.30E-11	5.91E-11	2.39E-10	1.20E-10	1.14E-10	1.36E-10	6.96E-11	2.02E-13	1.78E-10	1.88E-09	2.17E-10	4.56E-10	1.42E-06	2.14E-10	7.50E-09	1.94E-11	4.502055326	4.261814465	3.243134578	4.550233491	5.100479253	4.849410578	4.213624447	5.485517219	1.25E-10	2.72E-10	7.20E-22	9.93E-10	2.03E-09	1.36E-10	6.96E-11	2.27E-08
DPCOAK	0.126743759	0.278477051	0.265661092	0.293729876	0.372686426	0.235955654	0.198318161	0.386099089	2.22E-16	4.37E-15	4.38E-16	3.16E-15	3.88E-16	7.49E-16	3.41E-15	4.02E-16	0	0	0	0	0	0	0	0	0.005918133	0.01803295	0.01776866	0.017383944	0.01803295	0.235955654	0.198318161	0.012727647
DPR	0.126743759	0.278477051	0.265661092	0.293729876	0.372686426	0.235955654	0.198318161	0.386099089	2.20E-15	4.32E-15	5.25E-16	3.22E-15	4.17E-16	7.68E-16	5.43E-15	4.11E-16	0	0	0	0	0	0	0	0	0.005918133	0.01803295	0.01776866	0.017383944	0.01803295	0.235955654	0.198318161	0.012727647
DRPA	1.19E-12	8.86E-11	1.27E-10	1.16E-10	1.59E-10	5.23E-11	7.00E-12	2.07E-14	2.54E-10	6.59E-10	4.59E-04	2.38E-10	2.85E-04	4.01E-04	1.89E-09	2.13E-11	2.957232012	9.532209571	5.559271854	3.661304373	6.9684696	9.215979838	5.901991667	3.442093554	5.67E-12	9.56E-11	1.21E-22	3.86E-10	5.15E-10	5.23E-11	7.00E-12	1.49E-11
DSBAO1	0	0	0	0	0	0	0	0	1.17E-17	6.27E-17	3.10E-18	-2.31E-18	-3.85E-17	-2.60E-19	5.39E-17	-6.78E-17	0	0	0	0	0	0	0	0	0	0	0	0	0	0	0	0
DSBAO2	0	0	0	0	0	0	0	0	-1.17E-17	1.46E-16	-2.31E-18	-8.38E-18	-3.72E-17	2.07E-19	9.11E-17	-6.69E-17	0	0	0	0	0	0	0	0	0	0	0	0	0	0	0	0
DSBCGT	0	0	0	0	0	0	0	0	-1.73E-16	1.82E-17	2.50E-18	-4.90E-18	-3.81E-17	5.12E-18	-2.70E-17	-6.01E-17	0	0	0	0	0	0	0	0	0	0	0	0	0	0	0	0
DSBDR	0	0	0	0	0	0	0	0	3.46E-16	1.73E-16	-2.86E-18	1.60E-17	7.20E-17	-8.65E-18	9.66E-17	6.42E-17	0	0	0	0	0	0	0	0	0	0	0	0	0	0	0	0
DSBGGT	0	0	0	0	0	0	0	0	-1.73E-16	8.74E-17	7.00E-18	-5.38E-18	-5.86E-17	5.14E-18	-6.85E-17	1.19E-17	0	0	0	0	0	0	0	0	0	0	0	0	0	0	0	0
DSERDHr	-1.82E-12	-9.09E-12	-2.82E-11	-2.27E-11	-1.82E-11	-2.91E-11	-5.46E-12	-1.82E-12	-7.93E-11	-1.59E-10	-5.42E-05	-1.98E-10	-2.67E-11	-1.14E-11	-3.85E-10	-2.63E-12	-0.264440342	-0.289174313	-0.267000356	-0.241587506	-0.330046939	-0.230967039	-0.228756006	-0.20169196	6.82E-13	-1.16E-11	0	-8.66E-11	5.04E-11	-2.91E-11	-5.46E-12	-9.55E-12
DSERt2pp	5.46E-14	2.59E-13	1.03E-11	7.20E-13	3.62E-13	1.21E-13	2.57E-13	6.13E-15	-2.53E-16	-3.77E-16	-8.77E-18	3.01E-17	-2.36E-17	2.13E-19	-2.86E-17	-6.88E-17	0	0	0	0	0	0	0	0	2.24E-12	6.83E-12	9.81E-23	7.78E-11	1.39E-10	1.21E-13	2.57E-13	4.82E-12
DSERtex	-2.91E-11	0	0	0	0	-5.82E-11	0	0	-2.50E-16	-1.08E-15	-6.94E-18	0	-1.39E-17	-6.94E-18	3.47E-17	-6.25E-17	0	0	0	0	0	0	0	0	2.27E-12	6.93E-12	0	7.80E-11	1.39E-10	-5.82E-11	0	5.57E-12
DTARTD	7.11E-14	3.70E-13	2.15E-11	3.33E-12	4.76E-13	1.61E-13	3.52E-13	7.85E-15	8.12E-16	3.18E-16	6.64E-17	1.15E-16	8.58E-17	4.18E-17	1.17E-15	8.84E-17	0	0	0	0	0	0	0	0	2.41E-12	7.28E-12	1.23E-22	8.35E-11	1.35E-10	1.61E-13	3.52E-13	7.56E-12
DTMPK	5.757599324	12.65040019	12.06820859	13.34329156	16.93005735	10.71877718	9.009015617	17.53935547	7.18E-12	8.86E-12	1.47E-12	1.21E-11	1.19E-12	6.45E-13	3.43E-11	6.06E-13	0.584916479	0.659538172	0.561390384	0.924919409	0.897925937	0.71611079	1.088822345	0.71889868	0.268843524	0.819184339	0.807178378	0.789701876	0.819184339	10.71877718	9.009015617	0.578179878
DTMPtex	-2.91E-11	0	0	-2.91E-11	0	-5.82E-11	0	0	7.63E-17	9.71E-17	-1.39E-17	4.16E-17	-6.94E-18	-6.94E-18	-6.94E-17	3.47E-17	0	0	0	0	0	0	0	0	3.07E-12	1.18E-11	0	1.17E-10	1.87E-10	-5.82E-11	0	8.98E-12
DUMPtex	-2.91E-11	0	0	-2.91E-11	0	-5.82E-11	0	0	1.14E-15	-3.47E-17	6.25E-17	1.25E-16	-6.94E-17	4.16E-17	1.30E-15	2.08E-17	0	0	0	0	0	0	0	0	3.07E-12	1.16E-11	0	1.16E-10	1.86E-10	-5.82E-11	0	7.62E-12
DURADx	0	0	0	0	0	0	0	0	1.36E-20	1.63E-17	-3.25E-18	-2.04E-18	-1.45E-17	-3.01E-18	0	0	0	0	0	0	0	0	0	0	0	0	0	0	0	0	0	0
DURIK1	2.83E-11	4.81E-11	4.89E-10	1.49E-10	1.04E-10	1.70E-10	1.11E-10	4.01E-13	1.08E-11	1.18E-11	1.59E-12	1.43E-11	1.54E-12	8.17E-13	3.72E-11	5.71E-13	0	0.479298382	0	0.546106927	0.474459736	0.543250387	0	0	5.99E-11	1.27E-10	9.64E-22	1.53E-09	1.42E-09	1.70E-10	1.11E-10	1.48E-10
DURIPP	-2.36E-11	-2.00E-11	-3.35E-10	-8.73E-11	-5.82E-11	-1.24E-10	-8.19E-11	-3.64E-12	5.77E-11	1.45E-10	2.23E-11	8.31E-11	1.17E-11	1.28E-11	4.36E-10	5.38E-12	2.957232012	4.979801883	1.225193205	0.991223493	3.849234156	3.719624898	4.410011397	2.572687038	-4.08E-11	-5.98E-11	0	-8.80E-10	-7.49E-10	-1.24E-10	-8.19E-11	-1.00E-10
DURIt2pp	1.04E-13	5.43E-13	2.56E-11	9.34E-12	7.22E-13	2.30E-13	1.37E-12	1.06E-14	8.51E-16	5.33E-17	2.53E-17	7.74E-17	5.64E-17	1.91E-17	5.46E-16	7.74E-17	0	0	0	0	0	0	0	0	3.95E-12	1.68E-11	1.92E-22	1.70E-10	2.72E-10	2.30E-13	1.37E-12	1.05E-11
DURItex	-4.55E-13	0	-9.09E-13	0	0	-9.09E-13	-4.55E-13	-1.82E-12	-2.82E-16	-4.67E-17	-4.38E-17	-5.45E-17	-3.94E-17	-2.98E-17	-7.66E-16	-5.67E-17	0	0	0	0	0	0	0	0	2.84E-12	1.15E-11	0	1.16E-10	1.85E-10	-9.09E-13	-4.55E-13	7.39E-12
DUTPDP	5.757599324	12.65040019	12.06820859	13.34329156	16.93005735	10.71877718	9.009015617	17.53935547	3.62E-11	8.90E-11	1.36E-11	5.41E-11	7.03E-12	7.10E-12	2.93E-10	3.60E-12	2.498989686	4.033049544	1.857879477	3.030326914	3.849234156	3.532865542	4.225834021	2.052961981	0.268843524	0.819184339	0.807178378	0.789701874	0.819184338	10.71877718	9.009015617	0.578179878
DXPRIi	0.525678544	1.155002907	1.10184783	1.218265059	1.545742834	0.978642463	0.822538344	1.601372782	6.06E-14	2.67E-14	1.77E-15	1.67E-14	2.31E-15	1.91E-15	2.32E-14	1.18E-15	-9.78E-13	0	0	0	0	0	0	0	0.024545868	0.074792914	0.073696749	0.072101115	0.074792913	0.978642463	0.822538344	0.0527888
DXPS	0.623816941	1.370629234	1.307550689	1.445701734	1.834316005	1.161344237	0.976097198	1.900331451	6.44E-14	2.84E-14	2.23E-15	1.81E-14	2.72E-15	2.15E-15	3.18E-14	1.57E-15	-9.78E-13	0	0	0	0	0	0	0	0.029128311	0.088755928	0.087455121	0.085561599	0.088755927	1.161344237	0.976097198	0.062643887
DXYLK	0	0	0	0	0	0	0	0	0	0	0	0	0	0	0	0	0	0	0	0	0	0	0	0	0	0	0	0	0	0	0	0
E4PD	0.049069199	0.107813164	0.10285143	0.113718337	0.144286585	0.091350887	0.076779427	0.149479335	2.50E-15	1.04E-15	3.05E-16	8.08E-16	2.06E-16	1.56E-16	5.66E-15	2.36E-16	0	0	0	0	0	0	0	0	0.002291222	0.006981507	0.006879186	0.006730242	0.006981507	0.091350887	0.076779427	0.004927544
EAR100x	3.77E-12	1.38E-11	6.81E-11	3.29E-11	2.82E-11	3.94E-11	1.64E-11	8.49E-14	2.31E-09	1.51E-09	1.36E-10	1.58E-09	1.36E-10	3.44E-11	9.52E-09	1.74E-11	0	0	0	0	0	0	0	0	1.26E-11	4.09E-11	2.12E-22	3.60E-10	3.24E-10	3.94E-11	1.64E-11	3.35E-11
EAR100y	3.76E-12	9.40E-12	4.72E-11	2.58E-11	2.02E-11	4.04E-11	1.10E-11	8.34E-14	3.35E-11	1.87E-11	3.53E-12	2.35E-11	2.50E-12	1.76E-12	1.70E-11	2.75E-12	0	0	0	0	0	0	0	0	1.27E-11	4.05E-11	1.94E-22	3.16E-10	3.19E-10	4.04E-11	1.10E-11	3.34E-11
EAR120x	8.96E-12	3.56E-11	1.79E-10	8.13E-11	7.37E-11	8.14E-11	4.24E-11	2.16E-13	2.34E-09	1.53E-09	1.38E-10	1.61E-09	1.37E-10	3.65E-11	1.04E-08	2.06E-11	0.478007173	0.316255082	0.359939654	0.469667986	0.52052462	0.564721456	0	0.469892463	2.57E-11	8.67E-11	3.25E-22	8.05E-10	6.43E-10	8.14E-11	4.24E-11	6.81E-11
EAR120y	8.85E-12	1.61E-11	8.26E-11	4.83E-11	3.61E-11	8.60E-11	1.86E-11	2.06E-13	1.96E-11	1.62E-11	3.59E-12	1.80E-11	2.32E-12	1.61E-12	6.37E-11	1.66E-12	0	0	0	0	0	0	0	0	2.56E-11	8.35E-11	2.84E-22	6.45E-10	6.22E-10	8.60E-11	1.86E-11	6.77E-11
EAR121x	5.42E-12	2.06E-11	1.03E-10	4.60E-11	4.11E-11	4.84E-11	2.43E-11	1.07E-13	5.83E-07	6.06E-05	3.14E-05	8.61E-06	7.72E-05	1.00E-10	4.13E-05	4.79E-11	2.069803186	1.24431443	1.269513385	2.843236818	2.499926975	1.900643218	2.316891097	1.252338676	1.56E-11	5.45E-11	1.71E-22	4.68E-10	4.17E-10	4.84E-11	2.43E-11	4.20E-11
EAR121y	5.38E-12	1.21E-11	6.16E-11	3.32E-11	2.60E-11	5.00E-11	1.40E-11	1.04E-13	2.54E-11	2.49E-11	5.39E-12	3.43E-11	3.60E-12	1.97E-12	1.06E-10	1.89E-12	0	0	0	0	0	0	0	0	1.55E-11	5.32E-11	1.59E-22	4.15E-10	4.09E-10	5.00E-11	1.40E-11	4.18E-11
EAR140x	2.81E-12	1.13E-11	5.63E-11	2.58E-11	2.26E-11	2.86E-11	1.31E-11	5.99E-14	2.09E-09	1.25E-09	1.02E-10	1.23E-09	1.00E-10	2.56E-11	8.96E-09	1.41E-11	0.548998702	0.39352109	0	0	0	0	0.407064496	0.443043281	8.90E-12	2.60E-11	7.78E-23	2.12E-10	1.76E-10	2.86E-11	1.31E-11	2.40E-11
EAR140y	2.80E-12	8.15E-12	4.11E-11	2.12E-11	1.71E-11	2.91E-11	9.40E-12	5.91E-14	2.03E-11	1.78E-11	3.87E-12	2.09E-11	2.53E-12	1.84E-12	4.84E-11	1.65E-12	0	0	0	0	0	0	0	0	8.76E-12	2.57E-11	7.52E-23	2.00E-10	1.75E-10	2.91E-11	9.40E-12	2.40E-11
EAR141x	5.42E-12	2.06E-11	1.03E-10	4.60E-11	4.11E-11	4.84E-11	2.43E-11	1.07E-13	5.83E-07	6.06E-05	3.14E-05	8.61E-06	7.72E-05	1.00E-10	4.13E-05	4.79E-11	2.069803186	1.24431443	1.269513385	2.843236818	2.499926975	1.900643218	2.316891097	1.252338676	1.56E-11	5.45E-11	1.71E-22	4.68E-10	4.17E-10	4.84E-11	2.43E-11	4.20E-11
EAR141y	5.38E-12	1.21E-11	6.16E-11	3.32E-11	2.60E-11	5.00E-11	1.40E-11	1.04E-13	2.54E-11	2.49E-11	5.39E-12	3.43E-11	3.60E-12	1.97E-12	1.06E-10	1.89E-12	0	0	0	0	0	0	0	0	1.55E-11	5.32E-11	1.59E-22	4.15E-10	4.09E-10	5.00E-11	1.40E-11	4.18E-11
EAR160x	7.64E-12	2.10E-11	1.08E-10	4.97E-11	4.35E-11	5.45E-11	2.53E-11	1.18E-13	1.75E-09	1.03E-09	8.21E-11	8.72E-10	7.22E-11	1.69E-11	7.65E-09	9.28E-12	0	2.008661288	1.858894641	0	0	0	0.814128992	0	1.77E-11	4.50E-11	3.09E-22	5.68E-10	4.02E-10	5.45E-11	2.53E-11	4.60E-11
EAR160y	7.57E-12	1.22E-11	6.34E-11	3.51E-11	2.69E-11	5.65E-11	1.44E-11	1.15E-13	2.34E-11	1.94E-11	3.95E-12	2.25E-11	2.61E-12	1.72E-12	5.32E-11	1.54E-12	0	0	0	0	0	0	0	0	1.77E-11	4.43E-11	2.72E-22	4.99E-10	3.94E-10	5.65E-11	1.44E-11	4.58E-11
EAR161x	8.20E-12	2.83E-11	1.42E-10	6.55E-11	5.76E-11	6.91E-11	3.34E-11	1.46E-13	5.82E-07	6.06E-05	3.14E-05	8.61E-06	7.72E-05	7.11E-11	4.13E-05	3.42E-11	0.953953801	0.735426496	1.269513385	1.925815331	1.331061187	0.651054652	1.909826601	0.095056797	2.24E-11	8.03E-11	1.99E-22	8.82E-10	6.71E-10	6.91E-11	3.34E-11	5.62E-11
EAR161y	8.10E-12	1.44E-11	7.38E-11	4.22E-11	3.18E-11	7.23E-11	1.67E-11	1.42E-13	2.66E-11	2.14E-11	5.02E-12	2.81E-11	3.60E-12	1.97E-12	1.10E-10	1.72E-12	0	0	0	0	0	0	0	0	2.23E-11	7.79E-11	1.83E-22	7.06E-10	6.50E-10	7.23E-11	1.67E-11	5.60E-11
EAR180x	3.76E-12	1.43E-11	7.38E-11	3.18E-11	2.95E-11	3.29E-11	1.69E-11	7.37E-14	1.19E-09	6.47E-10	4.62E-11	4.74E-10	3.94E-11	8.77E-12	5.07E-09	4.63E-12	1.575358925	0.617481378	1.332205469	0.452977526	0.344358631	0.744465164	1.7161884	0.680320694	1.04E-11	3.11E-11	1.23E-22	1.58E-10	2.05E-10	3.29E-11	1.69E-11	3.06E-11
EAR180y	3.74E-12	9.60E-12	4.98E-11	2.51E-11	2.08E-11	3.36E-11	1.12E-11	7.26E-14	2.68E-11	1.98E-11	4.24E-12	2.48E-11	2.78E-12	1.59E-12	9.19E-11	1.30E-12	0	0	0	0	0	0	0	0	1.04E-11	3.06E-11	1.17E-22	1.48E-10	2.03E-10	3.36E-11	1.12E-11	3.05E-11
EAR181x	5.24E-12	1.82E-11	9.45E-11	3.99E-11	3.69E-11	3.97E-11	1.95E-11	8.57E-14	6.80E-10	2.83E-10	5.81E-11	6.04E-10	7.75E-11	2.09E-11	3.26E-09	1.25E-11	2.057802863	1.93851186	1.452453525	0.762658559	0.493105663	0.946844915	1.502762105	1.157281879	1.27E-11	3.89E-11	1.29E-22	1.89E-10	2.45E-10	3.97E-11	1.95E-11	3.54E-11
EAR181y	5.20E-12	1.12E-11	5.84E-11	2.99E-11	2.43E-11	4.08E-11	1.24E-11	8.42E-14	2.00E-11	1.54E-11	3.28E-12	1.66E-11	2.11E-12	1.55E-12	5.93E-11	1.30E-12	0	0	0	0	0	0	0	0	1.27E-11	3.80E-11	1.22E-22	1.75E-10	2.41E-10	4.08E-11	1.24E-11	3.53E-11
EAR40x	6.86E-12	2.17E-11	1.07E-10	4.92E-11	4.37E-11	5.64E-11	2.51E-11	1.12E-13	5.86E-07	6.06E-05	3.14E-05	8.61E-06	7.72E-05	1.36E-10	4.13E-05	6.76E-11	0	0.928059348	0	-7.38E-12	0	-2.43E-12	0	-6.93E-12	1.75E-11	5.84E-11	1.27E-22	5.11E-10	4.28E-10	5.64E-11	2.51E-11	4.57E-11
EAR40y	6.79E-12	1.25E-11	6.28E-11	3.48E-11	2.70E-11	5.86E-11	1.43E-11	1.09E-13	2.21E-11	2.10E-11	4.27E-12	2.23E-11	2.66E-12	1.74E-12	8.91E-11	1.76E-12	0	0	0	0	0	0	0	0	1.75E-11	5.70E-11	1.20E-22	4.43E-10	4.19E-10	5.86E-11	1.43E-11	4.55E-11
EAR60x	6.82E-12	2.11E-11	1.07E-10	5.11E-11	4.34E-11	5.66E-11	2.51E-11	1.24E-13	5.86E-07	6.06E-05	3.14E-05	8.61E-06	7.72E-05	1.36E-10	4.13E-05	6.76E-11	0	0.928059348	0	-7.38E-12	0	-2.43E-12	0	0	1.76E-11	5.85E-11	1.27E-22	5.11E-10	4.28E-10	5.66E-11	2.51E-11	4.64E-11
EAR60y	6.75E-12	1.23E-11	6.28E-11	3.57E-11	2.69E-11	5.88E-11	1.43E-11	1.21E-13	2.21E-11	2.10E-11	4.27E-12	2.23E-11	2.66E-12	1.74E-12	8.91E-11	1.76E-12	0	0	0	0	0	0	0	0	1.75E-11	5.70E-11	1.20E-22	4.43E-10	4.19E-10	5.88E-11	1.43E-11	4.62E-11
EAR80x	5.00E-12	2.11E-11	1.06E-10	5.07E-11	4.35E-11	5.68E-11	2.49E-11	9.98E-14	5.86E-07	6.06E-05	3.14E-05	8.61E-06	7.72E-05	1.36E-10	4.13E-05	6.76E-11	0	0.928059348	0	-7.38E-12	0	-2.43E-12	0	0	1.76E-11	5.84E-11	1.45E-22	5.11E-10	4.28E-10	5.68E-11	2.49E-11	4.63E-11
EAR80y	4.99E-12	1.23E-11	6.27E-11	3.56E-11	2.69E-11	5.90E-11	1.42E-11	9.78E-14	2.21E-11	2.10E-11	4.27E-12	2.23E-11	2.66E-12	1.74E-12	8.91E-11	1.76E-12	0	0	0	0	0	0	0	0	1.75E-11	5.70E-11	1.36E-22	4.43E-10	4.19E-10	5.90E-11	1.42E-11	4.61E-11
ECA4COLIPAabctex	1.45E-13	1.38E-12	3.86E-12	2.55E-12	2.69E-12	1.86E-12	9.41E-13	2.91E-15	7.90E-13	1.77E-12	2.15E-13	1.64E-12	2.26E-13	7.32E-14	5.00E-12	6.87E-14	0	0.035653317	0	0	0	-4.03E-13	0	0	1.82E-12	7.19E-12	6.48E-24	5.46E-11	8.83E-11	1.86E-12	9.41E-13	5.91E-12
ECA4OALpp	1.45E-13	1.38E-12	3.86E-12	2.55E-12	2.69E-12	1.86E-12	9.41E-13	2.91E-15	7.90E-13	1.77E-12	2.15E-13	1.64E-12	2.26E-13	7.32E-14	5.00E-12	6.87E-14	0	0.035653317	0	0	0	-4.03E-13	0	0	1.82E-12	7.19E-12	6.48E-24	5.46E-11	8.83E-11	1.86E-12	9.41E-13	5.91E-12
ECAP1pp	1.45E-13	1.38E-12	3.86E-12	2.55E-12	2.69E-12	1.86E-12	9.41E-13	2.91E-15	7.90E-13	1.77E-12	2.15E-13	1.64E-12	2.26E-13	7.32E-14	5.00E-12	6.87E-14	0	0.035653317	0	0	0	-4.03E-13	0	0	1.82E-12	7.19E-12	6.48E-24	5.46E-11	8.83E-11	1.86E-12	9.41E-13	5.91E-12
ECAP2pp	1.45E-13	1.38E-12	3.86E-12	2.55E-12	2.69E-12	1.86E-12	9.41E-13	2.91E-15	7.90E-13	1.77E-12	2.15E-13	1.64E-12	2.27E-13	7.32E-14	5.00E-12	6.87E-14	0	0.035653317	0	0	0	-4.03E-13	0	0	1.82E-12	7.19E-12	6.48E-24	5.46E-11	8.83E-11	1.86E-12	9.41E-13	5.91E-12
ECAP3pp	1.45E-13	1.38E-12	3.86E-12	2.55E-12	2.69E-12	1.86E-12	9.41E-13	2.91E-15	7.90E-13	1.77E-12	2.15E-13	1.64E-12	2.27E-13	7.32E-14	5.00E-12	6.87E-14	0	0.035653317	0	0	0	-4.03E-13	0	0	1.82E-12	7.19E-12	6.48E-24	5.46E-11	8.83E-11	1.86E-12	9.41E-13	5.91E-12
ECAtpp	5.81E-13	5.50E-12	1.06E-11	1.02E-11	1.07E-11	7.41E-12	3.76E-12	1.17E-14	3.16E-12	7.09E-12	8.59E-13	6.58E-12	9.06E-13	2.93E-13	2.00E-11	2.75E-13	0	0.142613268	0	0	0	-1.61E-12	0	0	2.19E-12	8.91E-12	2.59E-23	3.19E-11	5.59E-11	7.41E-12	3.76E-12	8.50E-12
ECOAH1	78.30827973	172.0562723	164.1379681	181.4801881	230.2632733	145.7845457	122.5303248	238.5502494	-5.86E-07	6.46E-05	-3.14E-05	1.72E-05	6.31E-05	-1.34E-10	-4.13E-05	-6.70E-11	3.829818129	2.140737898	3.562954126	3.859466695	2.509940246	2.413688018	4.109446136	1.84200936	3.656502077	11.14160829	10.97831695	10.74062155	11.14160829	145.7845457	122.5303248	7.863741303
ECOAH2	78.30827973	172.0562723	164.1379681	181.4801881	230.2632733	145.7845457	122.5303248	238.5502494	-5.86E-07	6.46E-05	-3.14E-05	1.72E-05	6.31E-05	-1.34E-10	-4.13E-05	-6.70E-11	3.829818129	2.140737898	3.562954126	3.859466695	2.509940246	2.413688018	4.109446136	1.84200936	3.656502077	11.14160829	10.97831695	10.74062155	11.14160829	145.7845457	122.5303248	7.863741303
ECOAH3	78.30827973	172.0562723	164.1379681	181.4801881	230.2632733	145.7845457	122.5303248	238.5502494	-5.86E-07	-6.06E-05	-3.14E-05	-8.61E-06	-7.72E-05	-1.35E-10	-4.13E-05	-6.71E-11	0	2.140737898	0	0	0.245632526	0	0	0	3.656502077	11.14160829	10.97831695	10.74062155	11.14160829	145.7845457	122.5303248	7.863741303
ECOAH4	78.30827973	172.0562723	164.1379681	181.4801881	230.2632733	145.7845457	122.5303248	238.5502494	-5.86E-07	-6.06E-05	-3.14E-05	-8.61E-06	-7.72E-05	-1.35E-10	-4.13E-05	-6.77E-11	-2.069803186	1.824482816	-1.269513385	-2.843236818	-2.254294449	-1.900643219	-2.316891097	-1.252338676	3.656502077	11.14160829	10.97831695	10.74062154	11.14160829	145.7845457	122.5303248	7.863741303
ECOAH5	78.30827973	172.0562723	164.1379681	181.4801881	230.2632733	145.7845457	122.5303248	238.5502494	-5.86E-07	-6.06E-05	-3.14E-05	-8.61E-06	-7.72E-05	-1.37E-10	-4.13E-05	-6.98E-11	-2.547810359	1.508227734	-1.629453039	-3.312904804	-2.774819069	-2.465364675	-2.316891097	-1.722231139	3.656502077	11.14160829	10.97831695	10.74062154	11.14160829	145.7845457	122.5303248	7.863741303
ECOAH6	61.18378956	134.4309285	128.2442027	141.7940182	179.9091961	113.904315	95.7353377	186.3839725	-5.85E-07	-6.06E-05	-3.14E-05	-8.61E-06	-7.72E-05	-1.29E-10	-4.13E-05	-6.52E-11	-2.618801888	-1.126369312	-1.269513385	-2.843236818	-2.458988221	-1.900643218	-2.723955593	-1.695381957	2.856896542	8.70515633	8.577573615	8.391857549	8.70515633	113.904315	95.7353377	6.144094784
ECOAH7	61.18378956	134.4309285	128.2442027	141.7940182	179.9091961	113.904315	95.7353377	186.3839725	-5.84E-07	-6.06E-05	-3.14E-05	-8.61E-06	-7.72E-05	-9.16E-11	-4.13E-05	-4.67E-11	-0.953953801	-2.744087784	-3.128408026	-1.925815331	-1.331061187	-0.651054652	-2.723955593	-0.095056797	2.856896542	8.70515633	8.577573615	8.391857548	8.705156329	113.904315	95.7353377	6.144094784
ECOAH8	-3.27E-11	-6.55E-11	-2.78E-10	-1.33E-10	-7.64E-11	-1.47E-10	-1.35E-10	0	-1.92E-09	-9.65E-10	-1.12E-10	-1.12E-09	-1.22E-10	-3.28E-11	-8.48E-09	-1.97E-11	-3.633161788	-2.555993238	-2.784658994	-1.215636085	-0.837464294	-1.691310079	-3.218950505	-1.837602572	-3.69E-11	-1.05E-10	-2.27E-13	-3.63E-10	-4.12E-10	-1.47E-10	-1.35E-10	-5.01E-11
EDA	2.16E-12	3.87E-10	2.69E-10	2020.862216	104.5009831	1.30E-10	1.10E-11	5.60E-14	3.07E-11	5.51E-11	8.35E-12	0.002352568	8.75E-12	1.49E-11	1.53E-10	2.15E-12	0.254886481	4.367513239	2.754144212	18.40194969	6.431951993	2.225054127	0	0.343161035	1.10E-11	183.4671738	116.7695107	3.28E-09	183.4671733	1.30E-10	1.10E-11	3.49E-11
EDD	2.05E-12	3.87E-10	1.81E-10	2020.862216	104.5009831	1.29E-10	1.03E-11	4.06E-14	3.07E-11	5.51E-11	8.35E-12	0.002352568	8.75E-12	1.49E-11	1.53E-10	2.15E-12	0.254886481	4.367513239	2.754144212	18.40194969	6.431951993	2.225054127	0	0.343161035	4.13E-12	183.4671738	116.7695107	3.18E-09	183.4671733	1.29E-10	1.03E-11	1.75E-11
EDTXS1	5.15E-13	5.25E-12	1.15E-12	8.55E-12	1.01E-11	6.72E-12	3.36E-12	9.70E-15	3.78E-12	2.08E-11	1.43E-12	1.35E-11	1.98E-12	3.83E-13	3.45E-11	2.88E-13	0	0.511466208	0	0	0.040938754	-4.03E-13	0	-3.47E-12	1.71E-13	8.21E-13	2.32E-23	2.53E-12	4.37E-12	6.72E-12	3.36E-12	8.56E-13
EDTXS2	5.15E-13	5.25E-12	1.15E-12	8.55E-12	1.01E-11	6.72E-12	3.36E-12	9.70E-15	3.78E-12	2.08E-11	1.43E-12	1.35E-11	1.98E-12	3.83E-13	3.45E-11	2.88E-13	0	0.511466208	0	0	0.040938754	-4.03E-13	0	-3.47E-12	1.71E-13	8.21E-13	2.32E-23	2.53E-12	4.37E-12	6.72E-12	3.36E-12	8.56E-13
EDTXS3	7.83E-14	6.83E-13	8.94E-13	1.17E-12	1.33E-12	9.01E-13	5.42E-13	1.44E-15	7.38E-13	8.30E-12	3.37E-13	4.58E-12	5.97E-13	7.55E-14	1.09E-11	5.38E-14	0	0	0	-1.23E-12	0	0	0	0	2.70E-13	1.19E-12	3.06E-24	5.37E-12	9.18E-12	9.01E-13	5.42E-13	1.05E-12
EDTXS4	7.83E-14	6.83E-13	8.94E-13	1.17E-12	1.33E-12	9.01E-13	5.42E-13	1.44E-15	7.38E-13	8.30E-12	3.37E-13	4.58E-12	5.97E-13	7.55E-14	1.09E-11	5.38E-14	0	0	0	-1.23E-12	0	0	0	0	2.70E-13	1.19E-12	3.06E-24	5.37E-12	9.18E-12	9.01E-13	5.42E-13	1.05E-12
EGMEACPR	4.40E-04	9.67E-04	9.22E-04	0.001019895	0.00129405	8.19E-04	6.89E-04	0.001340622	2.65E-15	1.19E-15	5.66E-16	1.88E-15	2.49E-16	3.60E-16	3.97E-15	4.19E-16	0	0	0	0	0	0	0	0	2.05E-05	6.26E-05	6.17E-05	6.04E-05	6.26E-05	8.19E-04	6.89E-04	4.42E-05
ENLIPAabctex	7.82E-14	6.50E-13	1.19E-12	1.13E-12	1.25E-12	8.70E-13	5.21E-13	1.43E-15	6.59E-13	5.75E-12	2.76E-13	3.33E-12	4.65E-13	6.01E-14	8.33E-12	4.25E-14	0	0	0	0	0	0	0	-3.47E-12	1.01E-12	4.36E-12	2.95E-24	3.69E-11	6.27E-11	8.70E-13	5.21E-13	2.97E-12
ENO	-895.6954345	10540.78503	8017.758605	9820.431408	14057.6614	6451.858114	-1401.510196	-4590.390687	-1.91E-09	0.002370565	3.05E-04	2.21E-04	0.001730659	0.002012414	-4.57E-04	-0.001029495	-6.906031718	196.7494956	24.47670268	29.0032276	43.44796878	33.89905179	-11.27692248	-13.82452931	-41.82331967	946.1704222	946.9593481	947.7954398	946.1704222	6451.858114	-1401.510196	-89.93861704
ENTCS	2.21E-12	9.41E-12	4.35E-11	1.92E-11	1.79E-11	1.90E-11	1.09E-11	4.52E-14	6.06E-12	7.96E-12	1.38E-12	1.17E-11	1.11E-12	5.97E-13	3.28E-11	5.87E-13	0	0	0	0	0	0	0	0	5.32E-12	1.53E-11	7.70E-23	1.45E-10	1.29E-10	1.90E-11	1.09E-11	1.43E-11
ENTERES	9.97E-13	4.34E-12	2.42E-11	8.96E-12	8.47E-12	8.63E-12	5.23E-12	1.82E-14	2.75E-12	3.54E-12	6.30E-13	5.63E-12	4.99E-13	2.71E-13	1.43E-11	2.60E-13	0	0	0	0	0	0	0	0	3.88E-12	1.24E-11	2.28E-23	1.24E-10	1.68E-10	8.63E-12	5.23E-12	1.12E-11
ENTERES2	9.46E-13	3.90E-12	2.32E-11	8.38E-12	7.57E-12	8.68E-12	4.84E-12	1.74E-14	2.64E-12	3.24E-12	5.99E-13	5.07E-12	4.67E-13	2.73E-13	1.48E-11	2.64E-13	0	0	0	0	0	0	0	0	3.52E-12	1.12E-11	2.21E-23	1.02E-10	8.90E-11	8.68E-12	4.84E-12	9.10E-12
EPMEACPR	4.40E-04	9.67E-04	9.22E-04	0.001019895	0.00129405	8.19E-04	6.89E-04	0.001340622	2.65E-15	1.11E-15	3.92E-16	2.63E-16	1.87E-16	1.85E-16	4.17E-15	1.60E-16	0	0	0	0	0	0	0	0	2.05E-05	6.26E-05	6.17E-05	6.04E-05	6.26E-05	8.19E-04	6.89E-04	4.42E-05
ETHAAL	1.01E-11	8.92E-11	3.63E-10	1.44E-10	1.33E-10	1.74E-10	5.76E-11	3.10E-13	2.69E-10	2.58E-10	4.02E-11	2.51E-10	3.08E-11	1.70E-11	1.70E-09	1.02E-11	0.433448224	0.659904523	1.561108426	1.134622887	1.318412713	1.295461308	0.920829383	0.973260706	3.08E-11	8.57E-11	4.39E-22	5.90E-10	4.61E-10	1.74E-10	5.76E-11	1.06E-10
ETHAt2pp	2.67E-12	3.47E-11	1.15E-10	3.32E-11	3.27E-11	5.13E-11	1.37E-11	8.42E-14	1.79E-10	1.42E-10	2.32E-11	1.31E-10	1.49E-11	1.04E-11	1.26E-09	4.77E-12	0	0	0	0	0	0	0	0.016204457	1.36E-11	3.20E-11	1.37E-22	9.49E-11	2.14E-10	5.13E-11	1.37E-11	4.43E-11
ETHAtex	-2.91E-11	0	0	-2.91E-11	0	-5.82E-11	0	0	-6.11E-12	-2.12E-11	-2.26E-12	-4.20E-11	-4.46E-12	-7.41E-13	-4.66E-11	-4.14E-13	0	-0.213508707	-0.202220672	-0.32222238	-0.147955376	0	0	-0.209837796	0	-2.39E-12	0	5.98E-11	8.81E-11	-5.82E-11	0	-1.82E-12
ETHSO3abcpp	7.09E-14	3.50E-13	3.41E-11	1.97E-12	4.60E-13	1.61E-13	3.30E-13	8.08E-15	1.04E-15	3.48E-16	6.54E-17	9.42E-17	7.29E-17	4.37E-17	1.14E-15	8.57E-17	0	0	0	0	0	0	0	0	1.87E-12	8.06E-12	1.41E-22	8.91E-11	1.44E-10	1.61E-13	3.30E-13	6.69E-12
ETHSO3tex	-2.91E-11	0	0	0	0	-5.82E-11	0	0	1.03E-15	1.53E-16	7.63E-17	1.04E-16	0	4.16E-17	1.07E-15	2.08E-17	0	0	0	0	0	0	0	0	2.27E-12	8.07E-12	0	8.92E-11	1.44E-10	-5.82E-11	0	7.50E-12
ETOHtex	-2.91E-11	-5.82E-11	0	-5.82E-11	-1.16E-10	-5.82E-11	0	0	-1.35E-11	-7.43E-04	-4.03E-04	-9.27E-04	-9.56E-04	-8.30E-04	-1.69E-10	-5.98E-13	0	0	0	0	-7.971782474	-6.643282795	0	0	-1.14E-12	-467.7569755	-440.8607439	-54.96724317	-467.756975	-5.82E-11	0	-9.21E-12
ETOHtrpp	-1.54E-12	-7.83E-11	-7.90E-12	-4.58E-11	-1.20E-10	-1.59E-11	-2.20E-11	-8.62E-12	-1.35E-11	-7.43E-04	-4.03E-04	-9.27E-04	-9.56E-04	-8.30E-04	-1.69E-10	-5.98E-13	0	0	0	0	-7.971782474	-6.643282795	0	0	-1.14E-12	-467.7569755	-440.8607439	-54.96724317	-467.756975	-1.59E-11	-2.20E-11	-9.21E-12
F6PA	-2.95E-09	508.009	926.87805	1055.60115	1098.5422	-356.6021839	-2.52E-10	-6.37E-12	-5.44E-11	3.05E-12	2.99E-12	-3.11E-11	2.95E-13	-3.54E-12	8.28E-11	-6.17E-12	-2.230500089	76.88702474	-0.786246521	-5.159962958	0.520151304	-6.980895833	-0.887108548	-3.148876491	-4.12E-06	153.6643708	331.8789785	324.6806726	185.9663263	-356.6021839	-2.52E-10	-5.32E-08
F6PP	3.17E-12	1.36E-11	6.38E-11	2.72E-11	2.19E-11	2.69E-11	1.58E-11	5.65E-14	1.03E-11	1.22E-11	1.56E-12	1.40E-11	1.35E-12	8.84E-13	3.91E-11	7.66E-13	0	0.314676772	0	0.216684793	0	0.126866677	0	0	8.36E-12	3.14E-11	7.54E-23	2.87E-10	2.00E-10	2.69E-11	1.58E-11	2.24E-11
F6Pt6_2pp	5.44E-14	2.60E-13	1.21E-11	7.22E-13	3.62E-13	1.22E-13	2.54E-13	5.67E-15	-2.68E-16	1.88E-15	-5.46E-18	-8.41E-18	3.11E-17	-5.01E-18	3.58E-17	5.63E-17	0	0	0	0	0	0	0	0	2.63E-12	7.40E-12	9.62E-23	9.22E-11	1.35E-10	1.22E-13	2.54E-13	7.54E-12
F6Ptex	-2.91E-11	0	0	0	0	-5.82E-11	0	0	-2.57E-16	2.42E-15	-6.94E-18	1.39E-17	-4.86E-17	-6.94E-18	-3.47E-17	3.47E-17	0	0	0	0	0	0	0	0	2.84E-12	7.39E-12	0	9.23E-11	1.35E-10	-5.82E-11	0	7.50E-12
FA100ACPHi	3.00E-12	1.41E-11	7.30E-11	2.82E-11	2.70E-11	2.65E-11	1.69E-11	6.04E-14	1.88E-11	1.53E-11	2.81E-12	3.39E-11	1.91E-12	1.01E-12	1.36E-10	8.03E-13	0	0	0	0	0	0	0	0	8.24E-12	2.99E-11	8.64E-23	2.86E-10	2.20E-10	2.65E-11	1.69E-11	2.29E-11
FA120ACPHi	2.48E-12	1.07E-11	5.47E-11	2.20E-11	2.06E-11	2.15E-11	1.27E-11	4.71E-14	1.03E-11	1.23E-11	1.82E-12	1.42E-11	1.50E-12	7.70E-13	7.05E-11	7.70E-13	0	0	0	0	0	0	0	0	6.70E-12	2.55E-11	6.52E-23	2.35E-10	1.89E-10	2.15E-11	1.27E-11	1.83E-11
FA140ACPHi	2.70E-12	1.15E-11	5.96E-11	2.38E-11	2.23E-11	2.32E-11	1.38E-11	5.09E-14	1.13E-11	1.37E-11	1.80E-12	1.42E-11	1.55E-12	7.70E-13	8.29E-11	7.73E-13	0	0	0	0	0	0	0	0	7.33E-12	2.64E-11	7.17E-23	2.60E-10	1.96E-10	2.32E-11	1.38E-11	1.98E-11
FA141ACPHi	2.69E-12	1.16E-11	5.97E-11	2.39E-11	2.24E-11	2.33E-11	1.38E-11	5.11E-14	1.67E-11	1.28E-11	1.93E-12	1.49E-11	1.98E-12	8.66E-13	1.32E-10	8.34E-13	0	0	0	0	0	0	0	0	7.33E-12	2.74E-11	7.08E-23	2.63E-10	2.03E-10	2.33E-11	1.38E-11	1.97E-11
FA160ACPHi	2.48E-12	1.07E-11	5.48E-11	2.20E-11	2.05E-11	2.15E-11	1.27E-11	4.71E-14	1.48E-11	1.48E-11	1.86E-12	1.45E-11	1.61E-12	7.79E-13	8.31E-11	7.84E-13	0	0	0	0	0	0	0	0	6.74E-12	2.55E-11	6.52E-23	2.34E-10	1.89E-10	2.15E-11	1.27E-11	1.83E-11
FA161ACPHi	2.48E-12	1.07E-11	5.48E-11	2.20E-11	2.05E-11	2.15E-11	1.27E-11	4.71E-14	2.42E-11	1.58E-11	2.02E-12	1.50E-11	2.65E-12	9.89E-13	1.55E-10	8.74E-13	0	0	0	0	0	0	0	0	6.71E-12	2.54E-11	6.52E-23	2.34E-10	1.89E-10	2.15E-11	1.27E-11	1.83E-11
FA80ACPHi	3.09E-12	1.49E-11	7.72E-11	2.99E-11	2.86E-11	2.84E-11	1.79E-11	6.49E-14	1.35E-11	1.44E-11	2.64E-12	1.83E-11	1.69E-12	9.39E-13	6.59E-11	8.74E-13	0	0	0	0	0	0	0	0	8.93E-12	3.37E-11	9.63E-23	3.20E-10	2.52E-10	2.84E-11	1.79E-11	2.47E-11
FACOAE100	1.12E-11	2.96E-11	1.48E-10	7.14E-11	5.96E-11	8.85E-11	3.41E-11	1.54E-13	1.25E-11	1.88E-11	1.69E-12	2.12E-11	5.25E-13	1.92E-12	9.22E-10	2.12E-12	0.478007173	0.316255082	0.359939654	0.469667986	0.52052462	0.564721456	0	0.469892463	2.77E-11	9.56E-11	1.79E-22	8.36E-10	7.21E-10	8.85E-11	3.41E-11	7.29E-11
FACOAE120	17.12449017	37.62534374	35.89376539	39.68616994	50.35407716	31.88023065	26.79498706	52.16627685	1.23E-11	7.03E-11	2.39E-12	1.26E-11	1.74E-12	7.82E-13	2.75E-10	8.53E-13	0.274499351	3.14983126	0.083374759	0.185709787	0.393474596	0.382123459	0.407064496	0.22152164	0.799605534	2.43645196	2.400743336	2.348763995	2.436451958	31.88023065	26.79498706	1.719646519
FACOAE140	9.19E-12	1.06E-10	4.91E-10	2.13E-10	1.93E-10	2.20E-10	1.13E-10	4.46E-13	1.09E-11	8.22E-11	1.41E-11	2.11E-12	3.45E-12	8.75E-13	1.08E-09	8.84E-13	0	3.14983126	2.006666112	0.552845372	0.750244198	0.946844915	0.407064496	0.013424591	5.90E-11	1.39E-10	4.51E-22	7.89E-10	7.20E-10	2.20E-10	1.13E-10	1.71E-10
FACOAE141	2.31E-11	9.61E-11	4.81E-10	1.99E-10	1.83E-10	2.03E-10	1.11E-10	4.23E-13	3.96E-12	3.25E-12	4.62E-13	1.60E-11	3.44E-13	2.88E-13	2.59E-11	8.61E-13	0	0.638094551	0.263344586	0	0	0	0	0	5.97E-11	1.53E-10	5.86E-22	9.32E-10	8.85E-10	2.03E-10	1.11E-10	1.86E-10
FACOAE160	28.08342454	61.70393929	58.86422555	65.08360528	82.57851254	52.28220186	43.94262192	85.5504418	4.18E-12	7.76E-12	2.67E-12	1.67E-12	1.02E-12	1.55E-12	8.82E-10	9.68E-13	1.575358925	0	0	1.005822898	1.053664075	1.691310079	0.902059408	0.724441199	1.311318554	3.995676023	3.93711542	3.851871548	3.995676022	52.28220186	43.94262192	2.820146047
FACOAE161	33.10036502	72.72698922	69.37997713	76.71041288	97.33068358	61.62211318	51.79271578	100.8335307	3.93E-12	4.18E-12	5.06E-13	3.79E-12	6.19E-13	2.14E-13	2.04E-11	7.63E-13	1.103849062	2.731896765	0.354814656	0	0	1.242635178	0	1.062225082	1.545577988	4.709480308	4.640458194	4.539986	4.709480307	61.62211318	51.79271578	3.323948738
FACOAE180	1.16E-11	5.76E-11	3.20E-10	1.19E-10	1.35E-10	1.01E-10	7.32E-11	2.20E-13	3.32E-12	4.22E-12	5.10E-13	2.52E-12	6.00E-13	1.19E-12	7.14E-11	8.75E-13	0	0.529501107	0	0.099867846	0.364946813	0.202379751	0	0	3.09E-11	6.64E-11	4.66E-22	1.54E-10	2.92E-10	1.01E-10	7.32E-11	1.17E-10
FACOAE181	1.71E-11	5.05E-11	2.95E-10	1.04E-10	1.09E-10	9.11E-11	2.74E-11	1.97E-13	6.08E-12	8.69E-12	4.23E-13	1.53E-12	6.19E-13	2.53E-13	3.48E-11	6.40E-13	0	0	0	0	0.216199781	0	0	0	2.83E-11	5.79E-11	4.49E-22	1.42E-10	2.72E-10	9.11E-11	2.74E-11	8.47E-11
FACOAE60	4.29E-12	2.64E-11	1.81E-10	8.28E-11	9.90E-11	7.02E-11	4.88E-11	3.34E-13	2.62E-11	1.25E-04	6.13E-12	2.58E-05	1.40E-04	3.04E-12	1.98E-10	2.26E-12	3.829818129	1.946928654	3.562954126	3.859466695	2.610085677	2.437536072	4.109446136	1.84200936	1.88E-11	5.60E-11	9.29E-23	5.12E-10	3.48E-10	7.02E-11	4.88E-11	5.33E-11
FACOAE80	8.08E-12	2.23E-11	1.14E-10	5.27E-11	4.50E-11	6.10E-11	2.55E-11	1.07E-13	6.36E-12	1.27E-11	1.47E-12	3.24E-12	4.02E-13	6.99E-13	1.94E-10	6.54E-13	2.069803186	0.316255082	1.269513385	2.843236818	2.499926975	1.900643219	2.316891097	1.252338676	1.84E-11	6.24E-11	1.06E-22	5.16E-10	4.39E-10	6.10E-11	2.55E-11	4.84E-11
FACOAL100t2pp	5.55E-14	2.57E-13	8.88E-12	7.27E-13	3.64E-13	1.22E-13	2.35E-13	5.68E-15	-3.10E-16	1.71E-17	-6.02E-18	8.55E-18	2.51E-17	1.02E-18	-1.19E-16	6.03E-17	0	0	0	0	0	0	0	0	2.58E-12	9.77E-12	1.17E-22	1.08E-10	1.69E-10	1.22E-13	2.35E-13	6.90E-12
FACOAL120t2pp	2.45E-11	7.81E-11	3.87E-10	1.60E-10	1.51E-10	1.52E-10	9.66E-11	4.00E-13	2.35E-10	2.04E-10	2.83E-11	2.93E-10	2.49E-11	8.98E-12	1.49E-09	5.50E-12	0.203507822	0.515234214	0.443314413	0.655377773	0.709305444	0.946844915	0	0.248370823	4.11E-11	7.47E-11	5.23E-22	2.03E-10	2.93E-10	1.52E-10	9.66E-11	1.13E-10
FACOAL140t2pp	6.23E-11	8.07E-11	4.32E-10	1.69E-10	1.62E-10	1.59E-10	1.06E-10	4.29E-13	3.47E-10	2.74E-10	3.22E-11	3.44E-10	2.87E-11	9.22E-12	2.34E-09	5.51E-12	0.548998702	1.023224854	0.147771471	0.552845372	0.709305444	0.946844915	0	0.456467872	4.55E-11	1.05E-10	6.28E-22	2.49E-10	4.60E-10	1.59E-10	1.06E-10	1.27E-10
FACOAL141t2pp	2.72E-11	8.09E-11	4.30E-10	1.69E-10	1.60E-10	1.60E-10	1.04E-10	4.29E-13	1.04E-09	5.39E-10	6.56E-11	6.54E-10	9.35E-11	2.95E-11	8.32E-09	1.48E-11	1.115849385	1.146982485	0.263344586	0.917421487	1.168865788	1.249588566	0.407064496	1.157281879	4.48E-11	9.54E-11	5.84E-22	2.27E-10	3.90E-10	1.60E-10	1.04E-10	1.19E-10
FACOAL160t2pp	1.71E-11	6.05E-11	2.80E-10	1.23E-10	1.16E-10	1.17E-10	7.45E-11	3.02E-13	5.58E-10	3.85E-10	3.83E-11	3.97E-10	3.36E-11	9.82E-12	3.42E-09	5.84E-12	0	1.39117991	0.526689172	0.552845372	0.709305444	0.946844915	0	0.044120505	2.70E-11	3.87E-11	4.07E-22	1.22E-10	1.66E-10	1.17E-10	7.45E-11	7.43E-11
FACOAL161t2pp	1.69E-11	6.04E-11	3.08E-10	1.23E-10	1.33E-10	1.18E-10	7.41E-11	2.98E-13	5.82E-07	6.06E-05	3.14E-05	8.61E-06	7.72E-05	5.08E-11	4.13E-05	2.29E-11	0	1.528811402	0.171874516	1.163156772	0.837955524	0.946844915	0.407064496	0	2.72E-11	3.82E-11	4.06E-22	1.18E-10	1.68E-10	1.18E-10	7.41E-11	7.45E-11
FACOAL180t2pp	3.31E-11	8.64E-11	4.45E-10	1.76E-10	1.57E-10	1.68E-10	1.08E-10	4.54E-13	1.22E-09	6.71E-10	5.09E-11	5.01E-10	4.27E-11	1.16E-11	5.24E-09	6.81E-12	1.575358925	1.146982485	1.332205469	0.552845372	0.709305444	0.946844915	1.7161884	0.680320693	4.89E-11	1.12E-10	5.59E-22	3.36E-10	5.07E-10	1.68E-10	1.08E-10	1.20E-10
FACOAL181t2pp	2.50E-11	8.79E-11	4.48E-10	1.79E-10	1.65E-10	1.69E-10	1.30E-10	4.62E-13	7.06E-10	3.07E-10	6.18E-11	6.22E-10	8.02E-11	2.27E-11	3.35E-09	1.44E-11	2.057802863	1.93851186	1.452453525	0.762658559	0.709305444	0.946844915	1.502762105	1.157281879	4.94E-11	1.23E-10	5.62E-22	3.84E-10	5.68E-10	1.69E-10	1.30E-10	1.37E-10
FACOAL60t2pp	6.30E-12	1.74E-11	7.78E-11	2.98E-11	2.50E-11	3.09E-11	1.70E-11	5.49E-14	1.03E-11	9.34E-12	2.37E-12	1.62E-11	1.48E-12	1.01E-12	5.65E-11	9.83E-13	0	1.93851186	0	0	0.338826211	0	0	0	1.03E-11	3.13E-11	2.19E-22	2.97E-10	2.46E-10	3.09E-11	1.70E-11	2.76E-11
FACOAL80t2pp	5.54E-14	2.59E-13	3.17E-11	7.26E-13	3.63E-13	1.22E-13	3.15E-13	6.90E-15	-2.12E-16	1.15E-16	2.56E-18	1.90E-17	3.53E-17	1.26E-18	-1.56E-16	6.75E-17	0	0	0	0	0	0	0	0	2.26E-12	8.94E-12	1.03E-22	1.04E-10	1.61E-10	1.22E-13	3.15E-13	4.96E-12
FADRx	449.1262624	1056.805904	1008.17001	1114.689582	1414.325577	5.25E-09	752.6070911	1465.225932	1.32E-11	9.30E-12	1.74E-12	1.44E-11	1.01E-12	7.44E-13	4.23E-11	4.83E-13	0	2.279603786	0	0	0	0	0	0	20.26050714	68.43410741	67.43113757	65.97116226	68.43410735	5.25E-09	752.6070911	48.30075716
FADRx2	31.8597036	3.04E-11	1.55E-10	1.28E-10	7.43E-11	627.1443219	3.41E-11	6.08E-12	9.57E-12	8.97E-12	1.67E-12	1.19E-11	1.05E-12	6.50E-13	3.49E-11	5.18E-13	0	0	0	0	0	0	0	0	2.198049943	2.38E-09	2.25E-21	8.08E-09	1.88E-08	627.1443219	3.41E-11	2.72E-08
FALDH2	2.27E-13	4.55E-13	1.59E-11	4.55E-13	9.09E-13	-4.55E-13	-1.36E-12	-9.09E-13	6.57E-16	1.78E-16	6.19E-17	5.82E-17	3.69E-17	3.43E-17	3.60E-15	4.72E-17	0	0	0	0	0	0	0	0	2.27E-12	8.41E-12	0	7.53E-11	1.40E-10	-4.55E-13	-1.36E-12	8.98E-12
FALDtex	-2.91E-11	0	0	0	0	-5.82E-11	0	0	-8.74E-16	9.02E-17	-4.86E-17	-6.94E-17	-4.16E-17	-2.78E-17	-2.85E-15	-3.47E-17	0	0	0	0	0	0	0	0	1.02E-12	4.43E-12	0	4.02E-11	8.81E-11	-5.82E-11	0	4.55E-13
FALDtpp	3.41E-12	6.15E-12	4.15E-12	-2.45E-12	3.33E-12	6.46E-13	1.24E-11	-5.18E-12	-8.74E-16	5.10E-16	-5.28E-17	-7.16E-17	-1.15E-17	-3.51E-17	-1.59E-15	-3.44E-17	0	0	0	0	0	0	0	0	1.02E-12	4.66E-12	0	4.01E-11	8.77E-11	6.46E-13	1.24E-11	1.36E-12
FALGTHLs	3.11E-12	5.91E-12	1.89E-11	-6.18E-15	3.42E-12	1.96E-13	1.03E-11	-1.94E-12	6.57E-16	1.41E-16	5.19E-17	7.91E-17	5.85E-17	3.11E-17	3.17E-15	7.08E-17	0	0	0	0	0	0	0	0	1.02E-12	8.87E-12	0	7.54E-11	1.40E-10	1.96E-13	1.03E-11	8.87E-12
FBA	-191.5491346	3258.507278	1975.540474	1101.180557	3382.949879	3.35E-10	-299.7202563	-583.515485	-2.61E-10	0.001886996	9.75E-04	1.05E-04	0.001265905	-2.68E-04	-2.46E-09	-2.02E-11	-6.314132311	40.61570435	9.918600122	2.275884477	14.54308722	-15.02333988	-8.929376219	-8.811352208	-8.944130667	204.3816322	73.22263771	70.29963948	140.8707133	3.35E-10	-299.7202563	-19.23542239
FBA3	0	1617.029105	1434.632734	1360.83047	2634.35841	3.57E-10	1.09E-11	-7.28E-12	2.43E-11	2.01E-11	9.17E-05	2.50E-11	3.19E-04	3.05E-12	2.61E-10	2.43E-12	5.388287358	21.71953582	6.579308998	9.581834484	10.30548386	10.32136421	4.647960132	7.063056103	1.17E-11	60.64543305	46.78586222	138.1079275	91.85439663	3.57E-10	1.09E-11	1.81E-11
FBP	191.5491346	1.09E-11	5.48E-11	2.24E-11	2.06E-11	2.37E-11	299.7202563	583.515485	2.97E-10	3.07E-10	3.45E-12	5.54E-08	2.70E-12	2.68E-04	4.57E-09	2.39E-11	6.314132311	10.62629486	0	11.44088714	0	19.66876816	8.929376219	18.84859845	8.944130667	2.54E-11	6.52E-23	2.34E-10	1.89E-10	2.37E-11	299.7202563	19.23542239
FCI	-5.68E-14	2.27E-13	1.43E-11	1.08E-12	3.98E-13	1.14E-13	2.84E-13	-1.14E-13	-1.22E-16	-5.29E-17	-6.48E-18	2.99E-17	9.45E-18	-5.45E-18	-6.43E-17	9.53E-17	0	0	0	0	0	0	0	0	2.27E-12	6.48E-12	0	7.49E-11	1.05E-10	1.14E-13	2.84E-13	7.28E-12
FCLK	5.54E-14	3.25E-13	1.44E-11	9.05E-13	3.59E-13	1.21E-13	2.68E-13	6.51E-15	-1.22E-16	2.25E-17	-7.32E-19	3.58E-17	2.99E-16	-3.81E-18	-1.81E-17	6.16E-17	0	0	0	0	0	0	0	0	2.35E-12	7.09E-12	8.60E-23	7.48E-11	1.05E-10	1.21E-13	2.68E-13	7.18E-12
FCLPA	-4.55E-13	0	1.46E-11	0	0	-3.64E-12	4.55E-13	0	-1.22E-16	-2.19E-17	-1.73E-18	3.51E-17	3.86E-17	-3.90E-18	-2.39E-17	6.77E-17	0	0	0	0	0	0	0	0	2.27E-12	6.93E-12	0	7.48E-11	1.05E-10	-3.64E-12	4.55E-13	7.16E-12
FCLT	0.049069199	0.107813164	0.10285143	0.113718337	0.144286585	0.091350887	0.076779427	0.149479335	1.80E-12	3.04E-12	3.93E-13	3.11E-12	3.74E-13	1.36E-13	9.12E-12	1.50E-13	0	0	0	0	0	0	0	0	0.002291222	0.006981507	0.006879186	0.006730242	0.006981507	0.091350887	0.076779427	0.004927544
FDH4pp	164.11945	143.89227	260.130015	309.95874	243.145565	1.22E-10	179.52018	448.722	9.00E-12	2.00E-11	2.65E-12	8.55E-12	2.20E-12	5.92E-13	2.55E-11	4.70E-13	0.259693223	0.248645583	0.24632588	2.796311303	0.181515944	0.277785002	0.256475453	0.2940207	1.35E-10	1.26E-10	3.08E-22	2.59E-10	9.44E-10	1.22E-10	179.52018	1.99E-09
FDH5pp	7.80E-12	2.06E-11	1.34E-10	4.18E-11	4.34E-11	6.99E-11	2.83E-11	448.722	7.98E-12	1.49E-11	2.06E-12	7.79E-12	1.46E-12	5.93E-13	2.43E-11	4.61E-13	0.259693223	0	0.24632588	0.236267038	0.181515944	0.277785002	0	0.2940207	8.58E-11	1.25E-10	3.06E-22	2.53E-10	9.33E-10	6.99E-11	2.83E-11	2.13E-09
FDMO	7.06E-14	3.61E-13	3.43E-11	1.97E-12	4.66E-13	1.62E-13	3.29E-13	8.18E-15	1.40E-15	1.27E-16	6.02E-17	1.06E-16	8.68E-17	4.31E-17	1.39E-15	9.75E-17	0	0	0	0	0	0	0	0	1.90E-12	8.84E-12	9.86E-23	8.53E-11	1.35E-10	1.62E-13	3.29E-13	4.37E-12
FDMO2	7.97E-14	3.35E-13	1.54E-11	2.44E-12	5.42E-13	1.83E-13	4.81E-13	8.85E-15	1.53E-15	2.32E-16	1.08E-16	1.54E-16	7.24E-17	7.16E-17	5.47E-15	1.33E-16	0	0	0	0	0	0	0	0	1.66E-12	1.02E-11	1.06E-22	9.73E-11	1.51E-10	1.83E-13	4.81E-13	1.59E-11
FDMO3	7.09E-14	3.50E-13	3.41E-11	1.97E-12	4.60E-13	1.61E-13	3.30E-13	8.08E-15	1.04E-15	3.18E-16	3.86E-17	1.05E-16	8.58E-17	3.59E-17	1.12E-15	8.34E-17	0	0	0	0	0	0	0	0	1.87E-12	8.06E-12	1.41E-22	8.91E-11	1.44E-10	1.61E-13	3.30E-13	6.69E-12
FDMO4	8.38E-14	3.63E-13	1.49E-11	8.51E-13	5.36E-13	1.84E-13	3.62E-13	8.88E-15	1.81E-15	8.30E-16	1.22E-16	9.84E-17	9.47E-17	6.98E-17	1.92E-15	1.09E-16	0	0	0	0	0	0	0	0	2.17E-12	1.05E-11	1.16E-22	1.03E-10	1.60E-10	1.84E-13	3.62E-13	8.86E-12
FDMO6	7.12E-14	3.67E-13	3.48E-11	1.76E-12	4.63E-13	1.61E-13	3.35E-13	8.11E-15	1.01E-15	2.92E-16	6.63E-17	1.17E-16	6.90E-17	5.46E-17	1.15E-15	9.06E-17	0	0	0	0	0	0	0	0	1.85E-12	8.71E-12	1.27E-22	8.99E-11	1.53E-10	1.61E-13	3.35E-13	6.96E-12
FE2abcpp	2.64E-12	1.10E-11	5.52E-11	2.26E-11	2.12E-11	2.22E-11	1.31E-11	4.74E-14	8.06E-12	9.06E-12	1.46E-12	1.09E-11	1.22E-12	6.71E-13	3.71E-11	6.42E-13	0	0	0	0	0	0	0	0	6.97E-12	2.55E-11	6.52E-23	2.34E-10	1.89E-10	2.22E-11	1.31E-11	1.83E-11
FE2t2pp	1.30E-11	5.95E-11	2.41E-10	1.20E-10	1.14E-10	1.31E-10	6.92E-11	2.02E-13	4.03E-11	4.04E-11	7.64E-12	4.10E-11	4.17E-12	2.55E-12	3.37E-10	1.98E-12	0	0	0.071773007	0.236754054	0.044274453	0	0	0.218115314	1.25E-10	2.71E-10	7.20E-22	9.83E-10	2.02E-09	1.31E-10	6.92E-11	2.42E-08
FE2t3pp	1.31E-11	5.90E-11	2.72E-10	1.21E-10	1.25E-10	1.34E-10	6.92E-11	2.02E-13	6.61E-10	5.21E-10	9.42E-11	5.73E-10	5.79E-11	3.79E-11	4.74E-09	3.80E-11	0.805619833	1.065206459	0.9603044	1.128706804	1.606827048	1.061681679	1.07334116	1.161877659	1.44E-10	2.73E-10	7.20E-22	1.04E-09	2.05E-09	1.34E-10	6.92E-11	2.41E-08
FE2tex	3.534082502	7.764965125	7.40760904	8.190270037	10.39186927	6.579312094	5.529840244	10.76586365	-4.89E-10	3.93E-04	1.74E-04	2.42E-10	4.02E-04	-1.48E-11	-2.93E-09	-2.97E-11	70.89593252	67.82442347	32.25505827	121.8808741	44.68490692	72.10618569	128.5246594	104.0375391	0.165019332	327.3177644	165.1910714	0.249079327	327.317762	6.579312094	5.529840244	0.354893644
FE2tpp	3.534082502	7.764965125	7.407609039	8.190270037	10.39186926	6.579312094	5.529840244	10.76586365	1.06E-10	1.03E-10	2.43E-11	9.99E-11	7.95E-12	5.94E-12	1.37E-09	4.55E-12	0.562583397	0.171163039	0.721560723	0.515907716	0.664494756	0.431625849	0.598509527	0.604605876	0.165019332	0.502825027	0.495455627	0.249079318	0.502825024	6.579312094	5.529840244	0.35489364
FE3DCITabcpp	0	0	0	0	0	0	0	0	-1.05E-16	-7.64E-17	-3.48E-18	-2.44E-18	3.78E-17	-1.10E-18	-5.12E-17	6.76E-17	0	0	0	0	0	0	0	0	0	0	0	0	0	0	0	0
FE3DCITtonex	0	0	0	0	0	0	0	0	-1.05E-16	-9.18E-17	-3.31E-18	-5.17E-19	3.84E-17	-1.47E-18	-5.49E-17	6.76E-17	0	0	0	0	0	0	0	0	0	0	0	0	0	0	0	0
FE3DHBZR	0	0	0	0	0	0	0	0	4.03E-16	4.52E-17	2.77E-17	3.17E-17	4.91E-17	1.55E-17	5.61E-16	8.31E-17	0	0	0	0	0	0	0	0	0	0	0	0	0	0	0	0
FE3DHBZSabcpp	0	0	0	0	0	0	0	0	4.03E-16	-1.58E-16	2.81E-17	2.62E-17	5.42E-17	1.65E-17	5.81E-16	-3.63E-17	0	0	0	0	0	0	0	0	0	0	0	0	0	0	0	0
FE3DHBZStonex	0	0	0	0	0	0	0	0	4.03E-16	-4.36E-17	2.76E-17	1.81E-17	4.95E-17	1.58E-17	5.81E-16	-1.31E-17	0	0	0	0	0	0	0	0	0	0	0	0	0	0	0	0
FE3HOXR1	1.78E-12	7.41E-12	3.10E-11	1.57E-11	1.40E-11	1.56E-11	9.32E-12	2.52E-14	1.96E-11	1.39E-11	2.18E-12	1.57E-11	1.56E-12	1.04E-12	1.42E-10	1.34E-12	0	0	0	0	0	0	0	0	7.35E-12	1.83E-11	4.78E-23	1.87E-10	1.58E-10	1.56E-11	9.32E-12	2.36E-11
FE3HOXR2	2.36E-12	9.21E-12	3.50E-11	1.99E-11	1.77E-11	2.08E-11	1.15E-11	3.21E-14	1.02E-11	7.80E-12	1.34E-12	8.58E-12	9.94E-13	6.14E-13	4.54E-11	5.38E-13	0	0	0	0	0	0	0	0	1.01E-11	2.48E-11	5.29E-23	2.47E-10	2.17E-10	2.08E-11	1.15E-11	3.16E-11
FE3HOXR3	2.38E-12	9.28E-12	3.91E-11	2.02E-11	1.78E-11	2.08E-11	1.16E-11	3.37E-14	1.02E-11	7.77E-12	1.33E-12	8.56E-12	9.91E-13	6.07E-13	4.49E-11	5.32E-13	0	0	0	0	0	0	0	0	1.01E-11	2.52E-11	6.33E-23	2.58E-10	2.28E-10	2.08E-11	1.16E-11	3.24E-11
FE3HOXUtex	1.30E-11	5.18E-11	2.02E-10	1.12E-10	9.88E-11	1.14E-10	6.49E-11	1.82E-13	7.99E-11	5.89E-11	9.72E-12	6.57E-11	7.09E-12	4.52E-12	4.65E-10	4.82E-12	0	0	0	0	0	0	0	0	4.66E-11	1.03E-10	3.28E-22	1.07E-09	7.10E-10	1.14E-10	6.49E-11	1.50E-10
FE3HOXUtpp	1.30E-11	5.18E-11	2.02E-10	1.12E-10	9.88E-11	1.14E-10	6.49E-11	1.82E-13	7.99E-11	5.89E-11	9.72E-12	6.57E-11	7.09E-12	4.52E-12	4.65E-10	4.82E-12	0	0	0	0	0	0	0	0	4.66E-11	1.03E-10	3.28E-22	1.07E-09	7.10E-10	1.14E-10	6.49E-11	1.50E-10
FE3HOXabcpp	1.30E-11	5.18E-11	2.02E-10	1.12E-10	9.88E-11	1.14E-10	6.49E-11	1.82E-13	7.99E-11	5.89E-11	9.72E-12	6.57E-11	7.09E-12	4.52E-12	4.65E-10	4.82E-12	0	0	0	0	0	0	0	0	4.66E-11	1.03E-10	3.28E-22	1.07E-09	7.10E-10	1.14E-10	6.49E-11	1.50E-10
FE3HOXexs	1.30E-11	5.18E-11	2.02E-10	1.12E-10	9.88E-11	1.14E-10	6.49E-11	1.82E-13	7.99E-11	5.89E-11	9.72E-12	6.57E-11	7.09E-12	4.52E-12	4.65E-10	4.82E-12	0	0	0	0	0	0	0	0	4.66E-11	1.03E-10	3.28E-22	1.07E-09	7.11E-10	1.14E-10	6.49E-11	1.50E-10
FE3HOXtonex	1.30E-11	5.18E-11	2.02E-10	1.12E-10	9.88E-11	1.14E-10	6.49E-11	1.82E-13	7.99E-11	5.89E-11	9.72E-12	6.57E-11	7.09E-12	4.52E-12	4.65E-10	4.82E-12	0	0	0	0	0	0	0	0	4.66E-11	1.03E-10	3.28E-22	1.07E-09	7.10E-10	1.14E-10	6.49E-11	1.50E-10
FE3Ri	2.09E-12	1.12E-11	3.23E-11	1.96E-11	2.15E-11	1.47E-11	1.22E-11	2.70E-14	3.52E-06	1.13E-04	1.88E-04	4.79E-11	1.82E-04	8.23E-10	2.48E-04	4.14E-10	1.97257336	0.018018273	1.602639857	1.390637131	1.442158307	1.565968673	2.5274447	1.496675511	1.44E-11	1.97E-11	5.17E-23	1.58E-10	1.48E-10	1.47E-11	1.22E-11	1.15E-08
FE3abcpp	5.12E-12	1.46E-11	7.96E-11	3.85E-11	2.75E-11	5.12E-11	2.15E-11	7.15E-14	2.33E-11	1.23E-11	1.96E-12	1.73E-11	1.61E-12	1.20E-12	1.35E-10	1.69E-12	0	0	0	0	0	0	0	0	9.51E-12	3.31E-11	8.42E-23	0.235649019	2.46E-10	5.12E-11	2.15E-11	1.85E-11
FE3tex	-2.91E-11	-5.82E-10	-1.22E-09	-1.16E-10	-1.27E-08	-1.46E-10	-5.82E-11	0	5.48E-12	-3.93E-04	-1.74E-04	-6.46E-10	-4.02E-04	-1.28E-11	6.42E-11	5.74E-13	-71.13896896	-68.71846689	-32.42202894	-122.2569191	-45.58296476	-72.73624152	-128.999491	-104.3766956	-4.40E-11	-326.8149393	-164.6956158	0.23564901	-326.8149369	-1.46E-10	-5.82E-11	-3.50E-09
FECRMR1	1.78E-12	7.41E-12	3.10E-11	1.57E-11	1.40E-11	1.56E-11	9.32E-12	2.52E-14	1.96E-11	1.39E-11	2.18E-12	1.57E-11	1.56E-12	1.04E-12	1.42E-10	1.34E-12	0	0	0	0	0	0	0	0	7.35E-12	1.83E-11	4.78E-23	1.87E-10	1.58E-10	1.56E-11	9.32E-12	2.36E-11
FECRMR2	2.36E-12	9.21E-12	3.50E-11	1.99E-11	1.77E-11	2.08E-11	1.15E-11	3.21E-14	1.02E-11	7.80E-12	1.34E-12	8.58E-12	9.94E-13	6.14E-13	4.54E-11	5.38E-13	0	0	0	0	0	0	0	0	1.01E-11	2.48E-11	5.29E-23	2.47E-10	2.17E-10	2.08E-11	1.15E-11	3.16E-11
FECRMR3	2.38E-12	9.28E-12	3.91E-11	2.02E-11	1.78E-11	2.08E-11	1.16E-11	3.37E-14	1.02E-11	7.77E-12	1.33E-12	8.56E-12	9.91E-13	6.08E-13	4.49E-11	5.32E-13	0	0	0	0	0	0	0	0	1.01E-11	2.52E-11	6.33E-23	2.58E-10	2.28E-10	2.08E-11	1.16E-11	3.24E-11
FECRMUtex	1.30E-11	5.18E-11	2.02E-10	1.12E-10	9.88E-11	1.14E-10	6.49E-11	1.82E-13	7.99E-11	5.89E-11	9.72E-12	6.57E-11	7.09E-12	4.52E-12	4.65E-10	4.82E-12	0	0	0	0	0	0	0	0	4.66E-11	1.03E-10	3.28E-22	1.07E-09	7.10E-10	1.14E-10	6.49E-11	1.50E-10
FECRMUtpp	1.30E-11	5.18E-11	2.02E-10	1.12E-10	9.88E-11	1.14E-10	6.49E-11	1.82E-13	7.99E-11	5.89E-11	9.72E-12	6.57E-11	7.09E-12	4.52E-12	4.65E-10	4.82E-12	0	0	0	0	0	0	0	0	4.66E-11	1.03E-10	3.28E-22	1.07E-09	7.10E-10	1.14E-10	6.49E-11	1.50E-10
FECRMabcpp	1.30E-11	5.18E-11	2.02E-10	1.12E-10	9.88E-11	1.14E-10	6.49E-11	1.82E-13	7.99E-11	5.89E-11	9.72E-12	6.57E-11	7.09E-12	4.52E-12	4.65E-10	4.82E-12	0	0	0	0	0	0	0	0	4.66E-11	1.03E-10	3.28E-22	1.07E-09	7.10E-10	1.14E-10	6.49E-11	1.50E-10
FECRMexs	1.30E-11	5.18E-11	2.02E-10	1.12E-10	9.88E-11	1.14E-10	6.49E-11	1.82E-13	7.99E-11	5.89E-11	9.72E-12	6.57E-11	7.09E-12	4.52E-12	4.65E-10	4.82E-12	0	0	0	0	0	0	0	0	4.66E-11	1.03E-10	3.28E-22	1.07E-09	7.11E-10	1.14E-10	6.49E-11	1.50E-10
FECRMtonex	1.30E-11	5.18E-11	2.02E-10	1.12E-10	9.88E-11	1.14E-10	6.49E-11	1.82E-13	7.99E-11	5.89E-11	9.72E-12	6.57E-11	7.09E-12	4.52E-12	4.65E-10	4.82E-12	0	0	0	0	0	0	0	0	4.66E-11	1.03E-10	3.28E-22	1.07E-09	7.10E-10	1.14E-10	6.49E-11	1.50E-10
FEENTERR1	1.70E-12	7.07E-12	2.93E-11	1.51E-11	1.34E-11	1.49E-11	8.93E-12	2.37E-14	2.20E-11	1.56E-11	2.55E-12	1.95E-11	1.72E-12	1.24E-12	1.83E-10	1.56E-12	0.121518218	0	0.083485335	0.124571917	0.148119826	0.116143904	0.237415817	0.129169382	7.23E-12	1.77E-11	4.49E-23	1.81E-10	1.59E-10	1.49E-11	8.93E-12	2.33E-11
FEENTERR2	2.23E-12	8.70E-12	3.29E-11	1.88E-11	1.67E-11	1.97E-11	1.09E-11	2.97E-14	1.08E-11	8.38E-12	1.47E-12	9.70E-12	1.11E-12	6.70E-13	5.03E-11	5.84E-13	0	0.182143718	0	0	0	0	0	0	9.84E-12	2.38E-11	4.94E-23	2.46E-10	2.20E-10	1.97E-11	1.09E-11	3.11E-11
FEENTERR3	2.25E-12	8.76E-12	3.64E-11	1.91E-11	1.68E-11	1.97E-11	1.10E-11	3.10E-14	1.08E-11	8.35E-12	1.47E-12	9.69E-12	1.11E-12	6.64E-13	4.97E-11	5.81E-13	0	0	0	0	0	0	0	0	9.88E-12	2.43E-11	5.83E-23	2.48E-10	2.30E-10	1.97E-11	1.10E-11	3.18E-11
FEENTERabcpp	1.33E-11	5.29E-11	2.11E-10	1.14E-10	1.01E-10	1.17E-10	6.65E-11	1.86E-13	8.99E-11	6.79E-11	1.16E-11	8.28E-11	8.33E-12	5.43E-12	5.81E-10	5.72E-12	0.243036436	0.364287435	0.16697067	0.249143834	0.296239651	0.232287808	0.474831633	0.258338763	4.73E-11	1.03E-10	3.27E-22	1.08E-09	7.12E-10	1.17E-10	6.65E-11	1.51E-10
FEENTERexs	1.34E-11	5.35E-11	2.10E-10	1.15E-10	1.02E-10	1.18E-10	6.70E-11	1.91E-13	9.02E-11	6.85E-11	1.17E-11	8.33E-11	8.40E-12	5.46E-12	5.83E-10	5.75E-12	0.243036436	0.364287435	0.16697067	0.249143834	0.296239651	0.232287808	0.474831633	0.258338763	4.71E-11	1.02E-10	3.44E-22	1.07E-09	6.98E-10	1.18E-10	6.70E-11	1.51E-10
FEENTERtex	1.36E-11	5.41E-11	2.09E-10	1.16E-10	1.03E-10	1.19E-10	6.74E-11	1.96E-13	9.06E-11	6.90E-11	1.17E-11	8.38E-11	8.47E-12	5.48E-12	5.85E-10	5.78E-12	0.243036436	0.364287435	0.16697067	0.249143834	0.296239651	0.232287808	0.474831633	0.258338763	4.69E-11	1.01E-10	3.59E-22	1.06E-09	6.83E-10	1.19E-10	6.74E-11	1.50E-10
FEENTERtonex	1.33E-11	5.29E-11	2.11E-10	1.14E-10	1.01E-10	1.17E-10	6.65E-11	1.86E-13	8.99E-11	6.79E-11	1.16E-11	8.28E-11	8.33E-12	5.43E-12	5.81E-10	5.72E-12	0.243036436	0.364287435	0.16697067	0.249143834	0.296239651	0.232287808	0.474831633	0.258338763	4.73E-11	1.03E-10	3.27E-22	1.08E-09	7.12E-10	1.17E-10	6.65E-11	1.51E-10
FEENTERtpp	1.36E-11	5.41E-11	2.09E-10	1.16E-10	1.03E-10	1.19E-10	6.74E-11	1.96E-13	9.06E-11	6.90E-11	1.17E-11	8.38E-11	8.47E-12	5.48E-12	5.85E-10	5.78E-12	0.243036436	0.364287435	0.16697067	0.249143834	0.296239651	0.232287808	0.474831633	0.258338763	4.69E-11	1.01E-10	3.59E-22	1.06E-09	6.83E-10	1.19E-10	6.74E-11	1.50E-10
FEOXAMR1	1.78E-12	7.41E-12	3.10E-11	1.57E-11	1.40E-11	1.56E-11	9.32E-12	2.52E-14	2.07E-11	1.47E-11	2.29E-12	1.64E-11	1.63E-12	1.09E-12	1.57E-10	1.41E-12	0	0	0	0.0634506	0.300909094	0.198884011	0	0.040408853	7.35E-12	1.83E-11	4.78E-23	1.87E-10	1.58E-10	1.56E-11	9.32E-12	2.36E-11
FEOXAMR2	2.36E-12	9.21E-12	3.50E-11	1.99E-11	1.77E-11	2.08E-11	1.15E-11	3.21E-14	1.05E-11	8.06E-12	1.38E-12	8.82E-12	1.03E-12	6.29E-13	4.72E-11	5.53E-13	0	0	0	0	0	0	0	0	1.01E-11	2.48E-11	5.29E-23	2.47E-10	2.17E-10	2.08E-11	1.15E-11	3.16E-11
FEOXAMR3	2.38E-12	9.28E-12	3.91E-11	2.02E-11	1.78E-11	2.08E-11	1.16E-11	3.37E-14	1.05E-11	8.03E-12	1.38E-12	8.80E-12	1.03E-12	6.22E-13	4.67E-11	5.47E-13	0	0.264877993	0	0	0	0	0	0	1.01E-11	2.52E-11	6.33E-23	2.58E-10	2.28E-10	2.08E-11	1.16E-11	3.24E-11
FEOXAMUtex	1.30E-11	5.18E-11	2.02E-10	1.12E-10	9.89E-11	1.14E-10	6.49E-11	1.82E-13	8.34E-11	6.15E-11	1.01E-11	6.81E-11	7.40E-12	4.68E-12	5.01E-10	5.02E-12	0	0.529755985	0	0.1269012	0.601818188	0.397768022	0	0.080817706	4.66E-11	1.03E-10	3.28E-22	1.07E-09	7.10E-10	1.14E-10	6.49E-11	1.50E-10
FEOXAMUtpp	1.30E-11	5.18E-11	2.02E-10	1.12E-10	9.89E-11	1.14E-10	6.49E-11	1.82E-13	8.34E-11	6.15E-11	1.01E-11	6.81E-11	7.40E-12	4.68E-12	5.01E-10	5.02E-12	0	0.529755985	0	0.1269012	0.601818188	0.397768022	0	0.080817706	4.66E-11	1.03E-10	3.28E-22	1.07E-09	7.10E-10	1.14E-10	6.49E-11	1.50E-10
FEOXAMabcpp	1.30E-11	5.18E-11	2.02E-10	1.12E-10	9.89E-11	1.14E-10	6.49E-11	1.82E-13	8.34E-11	6.15E-11	1.01E-11	6.81E-11	7.40E-12	4.68E-12	5.01E-10	5.02E-12	0	0.529755985	0	0.1269012	0.601818188	0.397768022	0	0.080817706	4.66E-11	1.03E-10	3.28E-22	1.07E-09	7.10E-10	1.14E-10	6.49E-11	1.50E-10
FEOXAMexs	1.30E-11	5.18E-11	2.02E-10	1.12E-10	9.89E-11	1.14E-10	6.49E-11	1.82E-13	8.34E-11	6.15E-11	1.01E-11	6.81E-11	7.40E-12	4.68E-12	5.01E-10	5.02E-12	0	0.529755985	0	0.1269012	0.601818188	0.397768022	0	0.080817706	4.66E-11	1.03E-10	3.28E-22	1.07E-09	7.11E-10	1.14E-10	6.49E-11	1.50E-10
FEOXAMtonex	1.30E-11	5.18E-11	2.02E-10	1.12E-10	9.89E-11	1.14E-10	6.49E-11	1.82E-13	8.34E-11	6.15E-11	1.01E-11	6.81E-11	7.40E-12	4.68E-12	5.01E-10	5.02E-12	0	0.529755985	0	0.1269012	0.601818188	0.397768022	0	0.080817706	4.66E-11	1.03E-10	3.28E-22	1.07E-09	7.10E-10	1.14E-10	6.49E-11	1.50E-10
FEROpp	2.23E-12	1.47E-10	3.26E-10	3.68E-11	3.19E-09	3.59E-11	1.42E-11	1.07E-13	4.44E-12	9.81E-05	4.35E-05	1.66E-10	1.01E-04	3.49E-12	1.78E-11	2.80E-13	17.78474224	17.17961672	8.105507234	30.56422978	11.39574119	18.18406038	32.24987275	26.0941739	1.51E-11	81.70373483	41.17390394	2.39E-09	81.70373424	3.59E-11	1.42E-11	8.85E-10
FESD1s	0.859041037	1.887455566	1.800591849	1.990835828	2.525985779	1.599254991	1.344156423	2.616893822	3.52E-06	1.13E-04	1.88E-04	3.68E-11	1.82E-04	8.22E-10	2.48E-04	4.13E-10	1.97257336	0.018018273	1.602639857	1.390637131	1.442158307	1.565968673	2.5274447	1.496675511	0.040111791	0.12222333	0.120432026	3.51E-10	0.12222333	1.599254991	1.344156423	0.086265174
FESD2s	4.74E-14	8.66E-14	8.59E-12	2.29E-13	2.52E-13	1.08E-13	6.92E-14	2.57E-15	-6.51E-16	-2.51E-16	1.36E-16	-3.34E-17	1.11E-17	-3.13E-17	-8.13E-16	-4.59E-17	0	0	0	0	0	0	0	0	1.17E-12	1.18E-11	5.69E-23	3.87E-11	7.93E-11	1.08E-13	6.92E-14	2.11E-12
FESR	1.718082073	3.774911132	3.601183699	3.981671655	5.051971557	3.198509983	2.688312846	5.233787645	7.03E-06	2.26E-04	3.77E-04	7.36E-11	3.65E-04	1.64E-09	4.96E-04	8.27E-10	3.94514672	0.036036545	3.205279714	2.781274262	2.884316614	3.131937346	5.054889399	2.993351022	0.080223582	0.24444666	0.240864052	5.93E-10	0.244446661	3.198509983	2.688312846	0.172530348
FFSD	7.20E-14	3.89E-13	3.32E-11	1.97E-12	4.75E-13	1.62E-13	3.73E-13	8.36E-15	8.05E-16	2.81E-16	6.38E-17	1.02E-16	9.05E-17	3.90E-17	1.26E-15	8.20E-17	0	0	0	0	0	0	0	0	2.83E-12	7.42E-12	9.82E-23	1.00E-10	1.31E-10	1.62E-13	3.73E-13	3.27E-12
FHL	0	0	0	0	0	0	0	0	0	0	0	0	0	0	0	0	0	0	0	0	0	0	0	0	0	0	0	0	0	0	0	0
FLDR2	909.8589225	2.50E-11	1.48E-10	9.79E-11	5.93E-11	3.37E-09	2.71E-11	2.15E-12	0.002125923	2.40E-10	1.24E-10	0.001466489	5.49E-05	2.16E-04	0.002098451	2.62E-04	1.126797599	2.481922282	1.72305674	2.693705373	1.508232825	2.609617724	0	0	30.320178	3.953233381	3.688671015	252.3238766	1.16210803	3.37E-09	2.71E-11	202.8193826
FLVR	7.03E-12	1.66E-11	7.57E-11	4.58E-11	3.53E-11	6.32E-11	1.98E-11	9.86E-14	2.00E-11	2.22E-11	3.83E-12	2.18E-11	2.95E-12	1.67E-12	8.87E-11	1.48E-12	0	0	0	0	0	0	0	0	2.68E-11	6.10E-11	1.80E-22	5.92E-10	4.81E-10	6.32E-11	1.98E-11	8.64E-11
FLVRx	7.10E-12	3.85E-11	1.50E-10	7.44E-11	7.02E-11	6.07E-11	4.92E-11	1.01E-13	4.12E-11	2.47E-11	4.21E-12	3.03E-11	3.05E-12	2.00E-12	1.83E-10	1.72E-12	0	0.264877993	0	0	0	0	0	0	2.69E-11	6.26E-11	1.95E-22	6.96E-10	4.93E-10	6.07E-11	4.92E-11	8.70E-11
FMETTRS	0	0	0	0	0	0	0	0	0	0	0	0	0	0	0	0	0	0	0	0	0	0	0	0	0	0	0	0	0	0	0	0
FMNAT	0.049069199	0.107813164	0.10285143	0.113718337	0.144286585	0.091350887	0.076779427	0.149479335	8.39E-17	2.81E-15	2.21E-16	5.74E-16	2.11E-16	1.13E-16	1.48E-15	1.12E-16	0	0	0	0	0	0	0	0	0.002291222	0.006981507	0.006879186	0.006730242	0.006981507	0.091350887	0.076779427	0.004927544
FMNRx	7.24E-12	3.96E-11	2.33E-10	7.94E-11	7.17E-11	6.10E-11	5.04E-11	1.18E-13	4.16E-11	2.48E-11	4.23E-12	3.03E-11	3.06E-12	2.03E-12	1.88E-10	1.74E-12	0	0.182143718	0	0	0	0	0	0	2.73E-11	6.80E-11	4.97E-22	7.72E-10	5.87E-10	6.10E-11	5.04E-11	9.36E-11
FMNRx2	7.17E-12	1.68E-11	9.36E-11	4.76E-11	3.56E-11	6.35E-11	2.00E-11	1.15E-13	2.00E-11	2.23E-11	3.84E-12	2.19E-11	2.96E-12	1.68E-12	8.78E-11	1.49E-12	0	0	0	0	0	0	0	0	2.72E-11	6.65E-11	4.06E-22	6.14E-10	5.68E-10	6.35E-11	2.00E-11	9.28E-11
FOMETRi	0.014605458	0.018621054	0.071525106	0.02963331	0.047387743	0.032098931	0.022762641	6.97E-04	0.002797132	0.003502015	0.00339724	0.004442287	0.006040281	0.004051758	0.003885964	0.00356344	0.236351456	0.307955396	0.185122126	0.196599779	0.230185875	0.227438515	0.374158561	0.217820968	0.012065203	0.02003374	9.32E-08	0.022450926	0.062735573	0.032098931	0.022762641	0.023037633
FORCT	0	0	0	0	0	0	0	0	6.78E-21	1.20E-16	1.75E-18	4.92E-18	1.89E-17	3.15E-18	-3.07E-17	-1.06E-17	0	0	0	0	0	0	0	0	0	0	0	0	0	0	0	0
FORt2pp	1.29E-11	5.07E-11	2.38E-10	9.21E-11	9.48E-11	1.10E-10	5.65E-11	2.00E-13	6.57E-04	0.001179118	0.00548984	0.005293436	0.004823469	0.00672753	0.001023616	0.005740888	15.15773324	7.754248086	24.93679117	20.62035855	14.12334548	22.74227284	0	20.210788	1.31E-10	2.59E-10	7.05E-22	3.95E-10	1.93E-09	1.10E-10	5.65E-11	3.42E-09
FORtex	-96.39730629	-2177.66463	-1.16E-10	-4534.375512	-3564.443787	-2358.738204	-3369.854938	-891.1887099	-0.002900996	-0.001859413	-0.002539966	-0.001959938	-0.001640766	-0.003077405	-0.002850981	-0.003288791	-2.543637494	-0.889408628	-4.133854069	0	-7.151190676	-1.99909394	-9.738937422	-6.937728176	-2.31E-09	-999.9999999	-881.2536603	-1000	-999.9999963	-2358.738204	-3369.854938	-940.9070318
FORtppi	260.5167563	2321.5569	260.130015	4844.334252	3807.589352	2358.738204	3549.375118	1788.63271	0.003558299	0.003038531	0.008029806	0.007253374	0.006464235	0.009804935	0.003874597	0.009029679	18.22075718	8.892302297	29.56329699	23.6529369	21.63756804	25.29693679	9.995412875	27.73655758	2.66E-09	999.9999999	881.2536603	1000	999.9999963	2358.738204	3549.375118	940.9070319
FRD2	1222.5801	692.91465	823.69995	814.0541	589.9771	1173.5655	1413.0715	3050.962	0.0012132	0.001054308	7.14E-04	0.001383241	0.001008437	0.001003048	0.001953215	0.001023487	1.650643026	0.703557467	0.66518081	0.507083815	0.369992072	0.610685384	1.24169263	1.723012511	34.62845369	52.87418642	62.76739085	125.7061981	52.87418694	1173.5655	1413.0715	3.46E-09
FRD3	1222.5801	692.91465	823.69995	814.0541	589.9771	1173.5655	1413.0715	3050.962	0.001264188	0.00115647	0.001105971	0.001383241	0.001046697	0.001116347	0.001760381	0.001245328	1.650643026	4.576767602	0.66518081	0.507083815	4.479210653	10.39316204	1.24169263	1.723012511	34.62845369	52.87418641	62.76739084	125.7061981	52.87418689	1173.5655	1413.0715	1.95E-08
FRUK	8.02E-14	2497.466383	1.44E-11	7.90E-13	4.77E-13	1.78E-13	3.07E-13	8.55E-15	1.10E-15	0.001886997	9.19E-17	1.10E-16	8.24E-17	5.52E-17	1.75E-15	1.20E-16	0	40.23767316	0	0	0	0	0	0	2.56E-12	204.3816318	1.02E-22	9.39E-11	1.48E-10	1.78E-13	3.07E-13	8.14E-12
FRULYSDG	0	4.55E-13	3.46E-11	4.06E-12	6.25E-13	1.14E-13	4.55E-13	0	1.69E-15	2.66E-16	1.02E-16	1.99E-16	1.10E-16	5.60E-17	2.08E-15	1.30E-16	0	0	0	0	0	0	0	0	4.09E-12	1.40E-11	0	1.65E-10	2.61E-10	1.14E-13	4.55E-13	8.41E-12
FRULYSE	6.87E-14	2.70E-13	1.30E-11	6.48E-13	4.34E-13	1.51E-13	2.08E-13	7.11E-15	8.43E-16	1.87E-15	4.30E-17	9.60E-17	6.33E-17	2.97E-17	8.21E-16	5.59E-17	0	0	0	0	0	0	0	0	3.07E-12	1.10E-11	0	1.13E-10	1.80E-10	1.51E-13	2.08E-13	6.37E-12
FRULYSK	8.77E-14	4.43E-13	3.51E-11	4.08E-12	6.26E-13	1.92E-13	4.61E-13	1.10E-14	1.69E-15	4.01E-15	1.01E-16	1.96E-16	1.32E-16	5.59E-17	2.10E-15	1.26E-16	0	0	0	0	0	0	0	0	4.20E-12	1.41E-11	1.80E-22	1.65E-10	2.61E-10	1.92E-13	4.61E-13	8.92E-12
FRULYSt2pp	6.86E-14	3.86E-13	2.40E-11	4.32E-12	4.36E-13	1.58E-13	3.81E-13	7.11E-15	8.48E-16	4.55E-15	4.57E-17	8.20E-17	1.29E-16	2.68E-17	1.30E-15	5.69E-17	0	0	0	0	0	0	0	0	2.91E-12	1.00E-11	1.21E-22	1.13E-10	1.80E-10	1.58E-13	3.81E-13	8.63E-12
FRULYStex	-2.91E-11	0	0	-2.91E-11	0	-5.82E-11	0	0	8.47E-16	-3.77E-14	6.25E-17	6.25E-17	1.39E-17	1.39E-17	1.19E-15	0	0	0	0	0	0	0	0	0	3.07E-12	1.03E-11	0	1.13E-10	1.80E-10	-5.82E-11	0	8.98E-12
FRUURt2rpp	1.07E-11	-1.64E-11	5.74E-11	9.52E-12	-9.22E-12	1.90E-11	-1.79E-11	8.64E-12	2.04E-16	-9.24E-16	7.68E-18	-5.04E-16	-7.07E-17	6.06E-18	3.74E-16	1.61E-17	0	0	0	0	0	0	0	0	2.50E-12	6.37E-12	0	5.56E-11	7.38E-11	1.90E-11	-1.79E-11	6.25E-12
FRUURtex	-2.91E-11	0	0	0	0	-5.82E-11	0	0	1.94E-16	5.27E-16	0	-4.09E-16	-5.55E-17	6.94E-18	2.98E-16	-6.94E-18	0	0	0	0	0	0	0	0	2.50E-12	6.37E-12	0	5.56E-11	7.38E-11	-5.82E-11	0	6.93E-12
FRUpts2pp	4.07E-14	4233.89187	7.18E-12	3.95E-13	2.39E-13	8.90E-14	1.55E-13	4.70E-15	-7.55E-16	8.45E-10	-4.85E-17	-3.82E-17	-2.61E-18	-2.88E-17	-9.89E-16	2.29E-17	0	121.0803838	0	0	0	0	0	0	1.99E-12	425.0303596	5.11E-23	4.69E-11	7.41E-11	8.90E-14	1.55E-13	4.71E-12
FRUptspp	8.02E-14	2497.466383	1.44E-11	7.90E-13	4.77E-13	1.78E-13	3.07E-13	8.55E-15	1.10E-15	0.001886997	9.30E-17	1.30E-16	5.82E-17	5.47E-17	1.82E-15	9.59E-17	0	40.23767316	0	0	0	0	0	0	2.56E-12	204.3816318	1.02E-22	9.39E-11	1.48E-10	1.78E-13	3.07E-13	8.14E-12
FRUtex	-2.91E-11	6731.358253	0	0	0	-5.82E-11	0	0	3.33E-16	0.001886998	4.16E-17	3.47E-17	9.02E-17	2.78E-17	9.09E-16	1.39E-16	0	161.318057	0	0	0	0	0	0	2.84E-12	629.4119913	0	7.88E-11	1.23E-10	-5.82E-11	0	8.41E-12
FTHFD	2.64E-12	1.71E-11	5.94E-11	3.69E-11	2.98E-11	3.39E-11	1.32E-11	1786.988437	1.61E-11	5.01E-11	2.43E-12	3.72E-04	7.83E-11	9.28E-13	5.33E-11	2.33E-12	3.06302394	5.083106511	1.370439742	8.538132936	12.0831705	4.030060785	5.946515188	4.698604654	1.21E-11	3.53E-11	7.74E-23	3.08E-10	2.26E-10	3.39E-11	1.32E-11	1.83E-11
FTHFLi	6.11E-09	3.08E-11	1.71E-09	5.87E-11	7.35E-11	6.47E-11	1.45E-08	4.72E-14	1.96E-11	1.73E-11	4.71E-12	1.20E-11	1.90E-12	1.95E-12	6.58E-11	8.68E-13	0	0	0	0	0	0	0	0	5.93E-08	1.61E-10	4.15E-22	4.89E-06	1.20E-09	6.47E-11	1.45E-08	1.01E-06
FUCtex	-2.91E-11	0	0	0	0	-5.82E-11	0	0	-1.18E-16	-2.78E-17	-6.94E-18	6.94E-18	-9.71E-17	0	-2.78E-17	4.16E-17	0	0	0	0	0	0	0	0	2.50E-12	7.16E-12	0	7.49E-11	1.05E-10	-5.82E-11	0	7.16E-12
FUCtpp	-1.13E-11	3.64E-12	4.12E-12	3.55E-12	-1.59E-11	1.99E-13	1.96E-12	1.02E-12	-1.22E-16	1.10E-16	-4.07E-18	-3.60E-18	-4.11E-16	-6.64E-18	-2.40E-17	2.28E-17	0	0	0	0	0	0	0	0	2.50E-12	6.37E-12	0	7.49E-11	1.06E-10	1.99E-13	1.96E-12	6.82E-12
FUM	6077.486665	597.691919	3435.083543	800.1017191	861.1298708	938.7684815	4193.259955	17028.762	0.00351368	0.002047047	0.002309948	0.001410228	0.001243746	0.00220154	0.003331332	0.004652578	39.40426703	18.05119951	30.88009197	21.91946634	13.00756535	8.364083175	41.16067483	64.72866022	250.7787272	311.6537144	316.3573186	31.47351021	311.6537133	938.7684815	4193.259955	1000
FUMt2_2pp	5.35E-14	2.55E-13	1.04E-11	4.94E-13	3.60E-13	1.20E-13	1.97E-13	5.48E-15	-9.59E-17	-5.35E-17	-2.10E-18	-7.77E-18	5.64E-18	1.94E-19	-1.66E-16	6.73E-17	0	0	0	0	0	0	0	0	1.78E-12	7.34E-12	9.30E-23	7.27E-11	1.22E-10	1.20E-13	1.97E-13	5.15E-12
FUMt2_3pp	5.33E-14	2.54E-13	1.00E-11	4.92E-13	3.59E-13	1.19E-13	1.97E-13	5.34E-15	-7.01E-17	1.04E-16	-1.97E-18	-1.15E-17	-8.98E-17	-1.49E-19	-8.67E-17	-1.30E-16	0	0	0	0	0	0	0	0	1.80E-12	7.51E-12	8.23E-23	8.11E-11	1.35E-10	1.19E-13	1.97E-13	5.15E-12
FUMtex	-2.91E-11	0	0	0	0	-5.82E-11	0	0	-1.60E-16	9.71E-17	0	-6.94E-18	-1.73E-16	0	9.71E-17	-6.25E-17	0	0	0	0	0	0	0	0	2.05E-12	8.19E-12	0	9.17E-11	1.58E-10	-5.82E-11	0	4.89E-12
FUSAtex	0	8.73E-11	1.75E-10	8.73E-11	1.16E-10	1.16E-10	5.82E-11	0	1.78E-10	1.88E-09	2.17E-10	4.56E-10	1.42E-06	2.14E-10	7.50E-09	1.94E-11	4.502055326	4.261814465	3.243134578	4.550233491	5.100479253	4.849410578	4.213624447	5.485517219	1.25E-10	2.72E-10	0	9.93E-10	2.03E-09	1.16E-10	5.82E-11	2.27E-08
FUSAtpp	1.30E-11	5.91E-11	2.39E-10	1.20E-10	1.14E-10	1.36E-10	6.96E-11	2.02E-13	1.78E-10	1.88E-09	2.17E-10	4.56E-10	1.42E-06	2.14E-10	7.50E-09	1.94E-11	4.502055326	4.261814465	3.243134578	4.550233491	5.100479253	4.849410578	4.213624447	5.485517219	1.25E-10	2.72E-10	7.20E-22	9.93E-10	2.03E-09	1.36E-10	6.96E-11	2.27E-08
G1PACT	20.79125755	45.68183953	43.57948839	48.18393844	61.13610252	38.70655882	32.53244163	63.33633799	1.30E-10	2.07E-10	2.81E-11	2.27E-10	2.57E-11	1.23E-11	6.76E-10	1.24E-11	1.430219998	3.898261051	2.323199002	2.323820112	2.725478379	3.948919331	1.444261042	2.426173444	0.970820412	2.958155233	2.914800528	2.851691156	2.958155232	38.70655882	32.53244163	2.087864416
G1PPpp	9.60E-14	2.87E-13	2.63E-11	1.65E-12	4.69E-13	2.52E-13	7.26E-13	1.20E-14	2.84E-15	9.76E-16	1.69E-16	2.02E-16	7.61E-17	9.55E-17	3.12E-15	1.37E-16	0	0	0	0	0	0	0	0	4.10E-12	1.28E-11	1.31E-22	1.31E-10	1.86E-10	2.52E-13	7.26E-13	4.90E-12
G1PTT	9.77E-13	9.76E-12	1.17E-11	1.70E-11	1.89E-11	1.28E-11	6.32E-12	1.92E-14	5.90E-12	1.69E-11	1.82E-12	1.42E-11	2.06E-12	5.80E-13	4.06E-11	4.91E-13	0	0.654079476	0	0	0	-2.02E-12	0	0	2.21E-12	9.20E-12	4.46E-23	3.12E-11	5.71E-11	1.28E-11	6.32E-12	8.95E-12
G1Ptex	-2.91E-11	0	0	0	0	-5.82E-11	0	0	1.07E-15	9.02E-17	6.94E-17	6.94E-17	-4.16E-17	3.47E-17	9.23E-16	-3.47E-17	0	0	0	0	0	0	0	0	2.84E-12	8.41E-12	0	7.63E-11	9.92E-11	-5.82E-11	0	7.84E-12
G1SAT	0.785107177	1.72501062	1.645622879	1.8194934	2.308585363	1.461614193	1.228470829	2.391669354	1.44E-11	2.43E-11	3.15E-12	2.49E-11	2.99E-12	1.09E-12	7.30E-11	1.20E-12	0	0	0	0	0	0	0	0	0.036659546	0.111704109	0.110066974	0.107683875	0.111704109	1.461614193	1.228470829	0.078840702
G2PP	7.85E-14	3.43E-13	1.50E-11	7.63E-13	4.52E-13	1.71E-13	2.70E-13	8.61E-15	1.15E-15	2.52E-16	9.14E-17	1.39E-16	1.08E-16	5.68E-17	1.42E-15	1.06E-16	0	0	0	0	0	0	0	0	2.71E-12	1.05E-11	6.13E-23	9.98E-11	1.79E-10	1.71E-13	2.70E-13	7.65E-12
G2PPpp	3.96E-14	1.73E-13	8.29E-12	3.85E-13	2.28E-13	8.58E-14	1.36E-13	4.61E-15	-7.33E-16	-9.28E-17	-4.89E-17	-3.95E-17	-8.31E-19	-2.71E-17	-1.16E-15	3.71E-17	0	0	0	0	0	0	0	0	1.55E-12	5.01E-12	5.34E-23	4.36E-11	4.52E-11	8.58E-14	1.36E-13	4.38E-12
G3PAT120	4.12E-12	1.61E-11	9.15E-11	3.37E-11	3.17E-11	3.22E-11	1.97E-11	7.23E-14	3.68E-11	3.58E-11	5.99E-12	6.19E-11	4.55E-12	1.97E-12	2.42E-10	1.35E-12	0	0	0	0	0	0	0	0	9.89E-12	2.40E-11	1.21E-22	1.43E-10	1.82E-10	3.22E-11	1.97E-11	3.04E-11
G3PAT140	1.89E-12	1.78E-11	8.82E-11	3.55E-11	3.27E-11	3.44E-11	1.97E-11	7.64E-14	5.29E-11	4.62E-11	6.60E-12	7.08E-11	5.14E-12	2.01E-12	3.59E-10	1.35E-12	0	0	0	0	0	0	0	0	1.05E-11	3.10E-11	1.02E-22	1.53E-10	1.87E-10	3.44E-11	1.97E-11	3.17E-11
G3PAT141	3.83E-12	1.79E-11	8.95E-11	3.62E-11	3.40E-11	3.45E-11	2.07E-11	7.72E-14	1.41E-10	7.24E-11	1.04E-11	1.13E-10	1.27E-11	4.64E-12	1.17E-09	2.58E-12	0	0	0	0	0.107343956	0	0	0	1.08E-11	2.99E-11	1.14E-22	1.50E-10	1.86E-10	3.45E-11	2.07E-11	3.42E-11
G3PAT160	9.36114148	20.56797972	19.6214055	21.69453498	27.52617072	17.42740048	14.64754055	28.51681393	8.31E-11	6.20E-11	7.49E-12	8.02E-11	5.76E-12	2.11E-12	5.05E-10	1.42E-12	0	0	0	0	0	0	0	0	0.437104128	1.331885904	1.312371807	1.283942831	1.331758663	17.42740048	14.64754055	0.940026514
G3PAT161	11.03345498	24.2423297	23.12665654	25.57013753	32.4435611	20.54070428	17.26423852	33.61117691	4.32E-09	3.66E-09	2.24E-11	4.30E-09	4.08E-10	6.96E-12	2.76E-08	3.59E-12	0	0	0	0	0	0	0	0	0.515191135	1.569822259	1.546819398	1.513318338	1.569733254	20.54070428	17.26423852	1.107965892
G3PAT180	4.22E-12	1.77E-11	9.23E-11	3.75E-11	3.77E-11	3.64E-11	2.13E-11	8.20E-14	1.74E-10	1.04E-10	9.29E-12	9.63E-11	6.99E-12	2.39E-12	8.32E-10	1.60E-12	0	0	0	0	0	0	0	0	1.14E-11	3.16E-11	1.40E-22	1.75E-10	2.21E-10	3.64E-11	2.13E-11	3.62E-11
G3PAT181	5.30E-12	1.75E-11	9.32E-11	3.74E-11	3.59E-11	3.70E-11	1.61E-11	8.24E-14	1.02E-10	5.05E-11	1.03E-11	1.07E-10	1.14E-11	3.82E-12	5.16E-10	2.68E-12	0	0	0	0	0	0	0	0	1.17E-11	3.29E-11	1.39E-22	1.84E-10	2.29E-10	3.70E-11	1.61E-11	3.39E-11
G3PCabcpp	0	0	0	0	0	0	0	0	3.82E-16	-7.67E-18	4.06E-17	5.61E-17	-1.24E-17	1.98E-17	7.70E-16	6.35E-17	0	0	0	0	0	0	0	0	0	0	0	0	0	0	0	0
G3PCtex	-2.91E-11	0	0	0	0	-5.82E-11	0	0	9.16E-16	6.04E-16	9.02E-17	1.04E-16	2.08E-17	6.25E-17	1.82E-15	0	0	0	0	0	0	0	0	0	2.73E-12	9.78E-12	0	9.95E-11	1.60E-10	-5.82E-11	0	7.39E-12
G3PD2	-174.2190048	-67.21546425	-64.12210134	-70.89700908	-89.95459806	6979.169917	-47.86766885	-93.19198626	-1.32E-10	-3.63E-10	-4.47E-11	-1.23E-10	-2.73E-11	-3.06E-04	-2.60E-10	-1.13E-11	-2.878645474	-0.887706681	-1.706776715	-5.482509506	-6.281836101	17.65506496	-1.175427182	-3.980445533	-1.428452387	-4.352578166	-4.288786807	-330.302468	-4.352578171	6979.169917	-47.86766885	-3.072047464
G3PD5	143.62711	3.48E-11	1.58E-10	1.29E-10	8.94E-11	1.11E-10	3.41E-11	6.17E-12	1.27E-11	1.09E-11	2.11E-12	8.76E-12	1.21E-12	0.003485258	4.31E-11	6.87E-13	0.648145385	0.333983717	0.521092419	0.322546548	0.338081569	35.10704334	0.288318634	0.423374021	5.04E-11	8.75E-11	2.18E-22	2.94E-10	6.53E-10	1.11E-10	3.41E-11	6.97E-09
G3PD6	4.39E-12	1.19E-11	5.25E-11	3.04E-11	2.50E-11	6.57E-11	1.39E-11	6.69E-14	1.06E-11	9.12E-12	1.66E-12	7.46E-12	9.42E-13	6.18E-13	3.84E-11	5.59E-13	0	0.056278109	0	0	0	5.135675687	0	0	4.13E-11	8.69E-11	2.17E-22	2.91E-10	6.49E-10	6.57E-11	1.39E-11	8.89E-09
G3PD7	4.38E-12	1.19E-11	5.25E-11	3.02E-11	2.49E-11	6.44E-11	1.39E-11	6.69E-14	1.06E-11	9.01E-12	1.62E-12	7.70E-12	9.65E-13	6.27E-13	4.16E-11	5.87E-13	0	0	0	0	0	1.401482623	0	0	4.15E-11	8.69E-11	2.17E-22	2.90E-10	6.49E-10	6.44E-11	1.39E-11	2.87E-09
G3PEabcpp	5.65E-13	8.54E-12	3.71E-11	1.28E-11	1.23E-11	1.96E-11	5.24E-12	2.63E-14	2.48E-11	2.09E-11	3.67E-12	4.48E-11	3.98E-12	1.01E-12	1.26E-10	1.00E-12	0	0.103348923	0.304735366	0.106249615	0.015459191	0	0	0	4.10E-12	9.40E-12	3.58E-23	5.21E-11	1.11E-10	1.96E-11	5.24E-12	1.12E-11
G3PEtex	-2.91E-11	0	0	-2.91E-11	0	-5.82E-11	0	0	-1.81E-12	-5.24E-12	-6.87E-13	-4.33E-12	-6.73E-13	-2.23E-13	-1.26E-11	-1.49E-13	0	0	0	0	0	0	0	0	2.50E-12	8.41E-12	0	1.05E-10	1.66E-10	-5.82E-11	0	6.37E-12
G3PGabcpp	1.33E-12	5.70E-12	4.71E-11	2.53E-11	1.74E-11	2.70E-11	8.68E-12	3.52E-14	1.98E-11	1.78E-11	3.00E-12	3.91E-11	3.33E-12	1.37E-12	1.00E-10	9.39E-13	0	0.103348923	0	0	0	0	0	0	5.35E-12	1.00E-11	5.17E-23	8.53E-11	5.04E-11	2.70E-11	8.68E-12	1.40E-11
G3PGtex	-2.91E-11	0	0	-2.91E-11	0	-5.82E-11	0	0	-1.81E-12	-6.46E-12	-8.69E-13	-3.75E-12	-6.73E-13	-2.21E-13	-1.10E-11	-1.34E-13	0	0	0	0	0	0	0	0	2.73E-12	7.62E-12	0	1.00E-10	1.60E-10	-5.82E-11	0	6.71E-12
G3PIabcpp	0	0	0	0	0	0	0	0	-7.82E-18	-1.51E-16	6.82E-18	-3.23E-17	-1.60E-17	5.61E-18	5.80E-16	7.87E-18	0	0	0	0	0	0	0	0	0	0	0	0	0	0	0	0
G3PItex	-2.91E-11	0	0	0	0	-5.82E-11	0	0	4.93E-16	2.15E-16	5.55E-17	1.11E-16	-2.08E-17	4.16E-17	1.18E-15	0	0	0	0	0	0	0	0	0	2.73E-12	9.78E-12	0	9.95E-11	1.60E-10	-5.82E-11	0	7.39E-12
G3PSabcpp	7.62E-14	3.58E-13	1.48E-11	7.75E-13	5.35E-13	1.78E-13	2.95E-13	8.60E-15	1.59E-15	2.19E-16	8.95E-17	1.36E-16	2.43E-17	5.23E-17	1.70E-15	6.69E-17	0	0	0	0	0	0	0	0	2.82E-12	1.10E-11	6.54E-23	1.15E-10	1.25E-10	1.78E-13	2.95E-13	7.80E-12
G3PStex	-2.91E-11	0	0	0	0	-5.82E-11	0	0	3.33E-16	3.89E-16	2.78E-17	6.94E-17	9.71E-17	2.08E-17	8.95E-16	3.47E-17	0	0	0	0	0	0	0	0	2.84E-12	9.55E-12	0	1.08E-10	1.69E-10	-5.82E-11	0	8.41E-12
G3PT	2.88E-09	1.35E-11	5.88E-11	2.47E-11	2.60E-11	2.00E-11	3.88E-11	1.55E-11	9.25E-12	1.67E-11	1.68E-12	1.22E-11	1.47E-12	0.003637669	3.49E-11	6.21E-13	0	0	0	0	0	0	0	0	4.12E-06	2.75E-10	4.23E-22	326.1065393	2.09E-09	2.00E-11	3.88E-11	5.28E-08
G5SADs	48.64121832	106.8728202	101.9543625	112.7264892	143.0281215	90.55412708	76.10975874	148.1755799	2.93E-11	3.61E-11	5.90E-12	3.69E-11	4.78E-12	2.45E-12	1.11E-10	2.28E-12	0	0.887714337	0	1.59930259	0.690525891	0.836946742	0	0	2.271237683	6.92061431	6.819185831	6.671541239	6.92061431	90.55412708	76.10975874	4.88456596
G5SD	48.64121832	106.8728202	101.9543625	112.7264892	143.0281215	90.55412708	76.10975874	148.1755799	2.04E-11	1.87E-11	2.99E-12	1.96E-11	2.46E-12	1.65E-12	6.21E-11	1.27E-12	0	0	0	0	0	0.836946742	0	0	2.271237683	6.92061431	6.819185831	6.671541239	6.92061431	90.55412708	76.10975874	4.88456596
G6PDA	2.63E-12	1.09E-11	5.52E-11	2.24E-11	2.10E-11	2.20E-11	1.30E-11	4.73E-14	3.47E-11	5.83E-11	5.51E-12	9.75E-11	7.38E-12	3.35E-12	2.13E-10	2.87E-12	0.8709714	0.522803701	0.724715568	0.626497272	0.709578748	1.026813924	0.783494351	0.773369399	1.50E-11	2.53E-11	6.52E-23	3.04E-10	1.89E-10	2.20E-11	1.30E-11	1.83E-11
G6PDH2r	5.00E-12	2780.843	1331.504781	9.73E-11	3899.083697	2.26E-10	5.37E-11	2.73E-12	3.91E-11	2.45E-10	1.06E-11	1.34E-04	7.97E-04	1.57E-11	1.86E-10	2.92E-12	3.04479814	5.146041455	4.852230925	3.737881145	5.165596433	5.295873509	3.701590572	4.489009484	1.17E-11	183.4671738	116.7695107	3.38E-10	183.4671734	2.26E-10	5.37E-11	3.56E-11
G6PP	3.17E-12	1.30E-11	6.46E-11	2.72E-11	2.31E-11	2.69E-11	1.58E-11	5.65E-14	1.04E-11	1.23E-11	1.73E-12	1.41E-11	1.40E-12	8.94E-13	4.01E-11	7.84E-13	0	0.501557394	0	0	0	0	0	0	8.35E-12	3.13E-11	7.55E-23	2.87E-10	2.00E-10	2.69E-11	1.58E-11	2.24E-11
G6Pt6_2pp	5.44E-14	2.65E-13	1.17E-11	7.20E-13	3.62E-13	1.22E-13	2.40E-13	5.81E-15	-2.86E-16	1.68E-15	-4.13E-18	-2.67E-17	4.23E-17	-3.73E-18	4.53E-17	6.02E-17	0	0	0	0	0	0	0	0	2.63E-12	7.38E-12	9.68E-23	9.21E-11	1.35E-10	1.22E-13	2.40E-13	7.58E-12
G6Ptex	-2.91E-11	0	0	0	0	-5.82E-11	0	0	-2.78E-16	-2.31E-15	0	-1.39E-17	-1.39E-17	6.94E-18	6.94E-17	1.39E-17	0	0	0	0	0	0	0	0	2.73E-12	7.39E-12	0	9.22E-11	1.35E-10	-5.82E-11	0	7.50E-12
GAL1PPpp	9.58E-14	4.05E-13	6.65E-11	1.29E-12	5.31E-13	2.15E-13	3.56E-13	9.69E-15	2.38E-15	9.43E-17	4.99E-17	1.54E-16	1.02E-16	7.95E-17	9.61E-15	9.02E-17	0	0	0	0	0	0	0	0	3.91E-12	1.20E-11	1.08E-22	1.31E-10	2.05E-10	2.15E-13	3.56E-13	5.07E-12
GAL1Ptex	-2.91E-11	0	-5.82E-11	0	0	-5.82E-11	0	0	6.80E-16	7.15E-16	-4.16E-17	2.08E-17	-4.86E-17	6.94E-18	-1.69E-15	2.08E-17	0	0	0	0	0	0	0	0	2.73E-12	7.16E-12	0	7.65E-11	1.17E-10	-5.82E-11	0	6.93E-12
GALBDtex	-2.91E-11	0	0	0	0	-5.82E-11	0	0	7.15E-16	1.39E-17	0	2.08E-17	-6.94E-18	2.78E-17	7.70E-16	3.47E-17	0	0	0	0	0	0	0	0	2.73E-12	8.07E-12	0	7.61E-11	1.26E-10	-5.82E-11	0	6.37E-12
GALCTD	5.70E-14	2.73E-13	1.25E-11	7.04E-13	3.77E-13	1.28E-13	2.87E-13	6.14E-15	5.80E-16	1.58E-16	5.03E-17	1.22E-16	3.24E-17	4.11E-17	1.29E-15	6.11E-17	0	0	0	0	0	0	0	0	2.23E-12	6.14E-12	9.13E-23	8.13E-11	1.38E-10	1.28E-13	2.87E-13	6.44E-12
GALCTLO	8.43E-14	4.88E-13	1.59E-11	1.96E-12	5.70E-13	1.94E-13	1.01E-12	9.10E-15	1.67E-15	4.11E-16	1.09E-16	1.97E-16	1.08E-16	7.98E-17	1.82E-15	1.13E-16	0	0	0	0	0	0	0	0	4.04E-12	1.03E-11	1.01E-22	9.39E-11	1.53E-10	1.94E-13	1.01E-12	1.57E-11
GALCTND	8.13E-14	3.25E-13	1.83E-11	1.74E-12	5.31E-13	1.75E-13	2.74E-13	8.80E-15	1.15E-15	4.51E-16	9.22E-17	1.09E-16	7.70E-17	6.56E-17	5.98E-15	1.10E-16	0	0	0	0	0	0	0	0	4.10E-12	9.08E-12	1.17E-22	9.08E-11	1.48E-10	1.75E-13	2.74E-13	1.80E-11
GALCTNLt2pp	8.43E-14	4.88E-13	1.59E-11	1.96E-12	5.70E-13	1.94E-13	1.01E-12	9.10E-15	1.67E-15	4.37E-16	1.19E-16	2.02E-16	7.04E-17	8.18E-17	1.84E-15	1.21E-16	0	0	0	0	0	0	0	0	4.04E-12	1.03E-11	1.01E-22	9.39E-11	1.53E-10	1.94E-13	1.01E-12	1.57E-11
GALCTNLtex	-2.91E-11	0	0	0	0	-5.82E-11	0	0	1.67E-15	1.25E-16	1.25E-16	1.94E-16	3.47E-17	5.55E-17	1.25E-15	2.08E-17	0	0	0	0	0	0	0	0	2.73E-12	1.03E-11	0	9.38E-11	1.53E-10	-5.82E-11	0	1.15E-11
GALCTNt2pp	8.13E-14	3.25E-13	1.83E-11	1.74E-12	5.31E-13	1.75E-13	2.74E-13	8.80E-15	1.15E-15	3.42E-16	1.03E-16	8.46E-17	1.07E-16	6.59E-17	5.62E-15	1.26E-16	0	0	0	0	0	0	0	0	4.10E-12	9.08E-12	1.17E-22	9.08E-11	1.48E-10	1.75E-13	2.74E-13	1.80E-11
GALCTNtex	-2.91E-11	0	0	0	0	-5.82E-11	0	0	1.14E-15	2.64E-16	1.04E-16	-2.78E-17	6.25E-17	4.86E-17	4.79E-15	4.16E-17	0	0	0	0	0	0	0	0	2.73E-12	9.78E-12	0	9.08E-11	1.48E-10	-5.82E-11	0	1.36E-11
GALCTt2rpp	4.26E-14	2.70E-13	1.23E-11	7.03E-13	3.80E-13	1.28E-13	2.84E-13	1.42E-14	5.80E-16	5.03E-16	5.57E-17	4.39E-17	-8.50E-18	3.59E-17	1.22E-15	-2.91E-18	0	0	0	0	0	0	0	0	2.27E-12	6.93E-12	0	8.14E-11	1.38E-10	1.28E-13	2.84E-13	6.48E-12
GALCTtex	-2.91E-11	0	0	0	0	-5.82E-11	0	0	5.76E-16	2.64E-16	4.16E-17	6.94E-17	0	3.47E-17	1.15E-15	-1.39E-17	0	0	0	0	0	0	0	0	2.27E-12	8.19E-12	0	8.13E-11	1.39E-10	-5.82E-11	0	6.59E-12
GALKr	-9.09E-13	1.82E-12	5182.3825	3.64E-12	0	-1.82E-12	9.09E-13	0	4.13E-15	5.93E-16	0.001373398	3.86E-16	2.23E-16	1.24E-16	7.34E-15	3.55E-16	0	0	24.24183369	0	0	0	0	0	7.62E-12	1.13E-11	595.5109453	1.87E-10	2.40E-10	-1.82E-12	9.09E-13	1.51E-11
GALM2pp	7.11E-14	4.02E-13	9.95E-12	1.55E-12	4.92E-13	1.62E-13	3.09E-13	7.74E-15	7.12E-16	4.16E-16	1.35E-18	4.60E-17	-2.70E-17	2.37E-17	7.81E-16	6.95E-17	0	0	0	0	0	0	0	0	2.33E-12	7.46E-12	7.46E-23	7.61E-11	1.26E-10	1.62E-13	3.09E-13	5.70E-12
GALS3	5.51E-14	2.72E-13	1.23E-11	5.45E-13	3.09E-13	1.21E-13	2.85E-13	6.42E-15	3.55E-16	9.67E-17	-5.82E-18	-3.70E-17	4.87E-17	-1.84E-18	1.48E-17	5.61E-17	0	0	0	0	0	0	0	0	2.87E-12	6.52E-12	8.70E-23	9.65E-11	1.12E-10	1.21E-13	2.85E-13	8.07E-12
GALT1	3.96E-13	4.26E-12	2.73E-12	6.83E-12	8.16E-12	5.39E-12	2.57E-12	7.53E-15	2.74E-12	9.78E-12	9.63E-13	7.65E-12	1.16E-12	2.88E-13	2.06E-11	2.16E-13	0	0.511466208	0	0	0	-4.03E-13	0	0	1.71E-12	6.91E-12	1.87E-23	6.14E-11	1.00E-10	5.39E-12	2.57E-12	5.49E-12
GALTptspp	7.23E-14	3.45E-13	2.74E-11	1.67E-12	4.78E-13	1.62E-13	4.54E-13	8.21E-15	6.02E-16	2.31E-16	5.94E-17	8.76E-17	5.49E-17	4.53E-17	1.23E-15	7.29E-17	0	0	0	0	0	0	0	0	4.22E-12	8.94E-12	6.06E-23	8.39E-11	1.51E-10	1.62E-13	4.54E-13	6.33E-12
GALTtex	-2.91E-11	0	5.82E-11	0	0	-5.82E-11	0	0	6.11E-16	3.61E-16	7.63E-17	6.94E-17	-2.08E-17	3.47E-17	1.28E-15	6.94E-18	0	0	0	0	0	0	0	0	3.52E-12	8.41E-12	0	8.41E-11	1.51E-10	-5.82E-11	0	7.05E-12
GALURt2rpp	-9.55E-12	-2.49E-12	-2.54E-11	-1.96E-11	-6.57E-12	3.35E-12	2.31E-11	-1.13E-11	4.70E-16	-5.03E-16	2.74E-17	-1.07E-16	-9.49E-18	6.79E-18	-8.86E-17	-4.41E-17	0	0	0	0	0	0	0	0	2.50E-12	6.93E-12	0	6.36E-11	9.12E-11	3.35E-12	2.31E-11	6.48E-12
GALURtex	-2.91E-11	0	0	0	0	-5.82E-11	0	0	4.72E-16	-2.22E-16	2.78E-17	-1.04E-16	-9.02E-17	2.78E-17	4.58E-16	-2.78E-17	0	0	0	0	0	0	0	0	2.50E-12	7.16E-12	0	6.37E-11	9.06E-11	-5.82E-11	0	5.57E-12
GALUi	1.21E-11	6.15E-11	2.46E-10	1.29E-10	1.16E-10	1.14E-10	6.59E-11	2.58E-13	4.91E-11	8.85E-11	1.42E-11	1.01E-10	9.94E-12	4.74E-12	2.98E-10	3.95E-12	3.347354595	3.989040973	3.703676131	0.932730279	0.310061083	1.828146634	1.557624925	0.918137855	2.99E-11	1.03E-10	1.12E-22	8.38E-10	5.55E-10	1.14E-10	6.59E-11	8.70E-11
GALabcpp	8.85E-14	4.25E-13	4935.02835	1.77E-12	5.06E-13	1.97E-13	6.65E-13	1.06E-14	3.99E-15	1.32E-16	2.87E-12	2.46E-16	8.14E-17	8.77E-17	4.77E-15	1.21E-16	0	0	18.08489314	0	0	0	0	0	3.47E-12	1.08E-11	7.18E-23	1.33E-10	1.34E-10	1.97E-13	6.65E-13	8.50E-12
GALt2pp	9.10E-14	4.41E-13	247.35415	1.88E-12	5.18E-13	1.99E-13	8.20E-13	1.27E-14	1.66E-15	5.58E-16	0.001373398	2.28E-16	8.57E-17	8.73E-17	4.48E-15	1.37E-16	0	0	6.156940551	0	0	0	0	0	5.03E-12	1.06E-11	595.5109453	1.02E-10	2.15E-10	1.99E-13	8.20E-13	1.11E-11
GALtex	-2.91E-11	0	5182.3825	0	0	-5.82E-11	0	0	-7.36E-16	-5.97E-16	0.001373398	-2.29E-16	-7.63E-17	-1.18E-16	-4.37E-15	-1.18E-16	0	0	24.24183369	0	0	0	0	0	2.50E-12	2.96E-12	595.5109453	3.52E-11	6.95E-11	-5.82E-11	0	6.82E-12
GAM6Pt6_2pp	5.44E-14	2.81E-13	2.98E-11	7.29E-13	3.61E-13	1.22E-13	3.59E-13	6.83E-15	-2.75E-16	1.00E-16	-2.63E-18	1.49E-17	3.68E-17	-5.01E-18	-3.61E-17	5.94E-17	0	0	0	0	0	0	0	0	2.54E-12	8.51E-12	1.18E-22	1.04E-10	1.64E-10	1.22E-13	3.59E-13	6.36E-12
GAMAN6Ptex	-2.91E-11	0	0	0	0	-5.82E-11	0	0	-2.84E-16	9.71E-17	0	-6.94E-18	4.16E-17	0	2.08E-16	0	0	0	0	0	0	0	0	0	2.73E-12	8.64E-12	0	1.04E-10	1.64E-10	-5.82E-11	0	7.39E-12
GAMptspp	5.50E-14	2.57E-13	2.46E-11	7.23E-13	3.59E-13	1.22E-13	2.74E-13	6.81E-15	-3.00E-16	1.97E-16	-3.07E-18	9.78E-18	5.20E-17	-7.10E-18	-3.25E-16	6.66E-17	0	0	0	0	0	0	0	0	2.52E-12	6.27E-12	9.64E-23	9.32E-11	1.37E-10	1.22E-13	2.74E-13	6.77E-12
GAMtex	-2.91E-11	0	5.82E-11	0	0	-5.82E-11	0	0	-2.91E-16	1.32E-16	0	0	4.86E-17	-2.08E-17	2.01E-16	-2.78E-17	0	0	0	0	0	0	0	0	2.73E-12	6.71E-12	0	9.33E-11	1.37E-10	-5.82E-11	0	7.05E-12
GAPD	-529.6418538	11372.05788	8810.774953	10697.23498	15170.15562	7156.201718	-828.7398034	-1613.446199	-4.67E-10	0.003773988	0.002440467	0.002682738	0.003626518	0.002630456	-3.32E-09	-3.69E-11	-3.156345042	203.5086151	31.53766779	40.33847369	58.1732773	43.29909213	-5.168524635	-6.213172159	-24.73092941	1000	1000	999.6506735	1000	7156.201718	-828.7398034	-53.18679628
GARFT	74.06060347	216.7083269	206.7350639	228.5779379	290.0212124	183.6185602	115.883912	300.4588251	-1.78E-11	-7.66E-12	-1.40E-11	-2.16E-12	-8.79E-13	-2.31E-12	-1.34E-10	-5.55E-13	0.196012633	-4.296733839	0.206304856	-5.356029731	-4.916040673	-2.402208334	0.343143773	0.105981235	3.458162482	14.03307918	13.82741046	13.45400055	14.03307917	183.6185602	115.883912	7.437189368
GART	24.57024595	3.11E-11	1.73E-09	5.91E-11	7.42E-11	6.53E-11	38.44549039	4.73E-14	3.13E-11	2.80E-11	1.62E-11	2.16E-11	3.40E-12	3.46E-12	1.96E-10	1.70E-12	0	6.242861433	0	5.505554595	6.785829624	4.07997259	0	0	1.147275244	1.61E-10	4.16E-22	0.074027776	1.20E-09	6.53E-11	38.44549039	2.467350572
GBBTNtex	0	0	0	0	0	0	0	0	6.94E-18	-2.43E-16	0	-1.39E-17	-4.16E-17	0	-2.64E-16	-6.94E-17	0	0	0	0	0	0	0	0	0	0	0	0	0	0	0	0
GCALDD	0.147207596	0.323439491	0.30855429	0.341155012	0.432859756	0.274052661	0.23033828	0.448438004	1.69E-15	3.37E-15	6.55E-16	2.23E-15	4.86E-16	2.53E-16	5.88E-15	4.46E-16	0	0	0	0	0	0	0	0	0.006873665	0.02094452	0.020637558	0.020190727	0.020944521	0.274052661	0.23033828	0.014782632
GDMANE	0	0	0	0	0	0	0	0	0	0	0	0	0	0	0	0	0	0	0	0	0	0	0	0	0	0	0	0	0	0	0	0
GDPDPK	4.11E-12	1.77E-11	9.17E-11	3.65E-11	3.42E-11	3.58E-11	2.11E-11	7.85E-14	1.21E-11	1.65E-11	3.28E-12	3.06E-11	2.60E-12	1.36E-12	7.08E-11	1.32E-12	0	1.515544073	1.058153811	2.019717221	2.204184619	1.685973588	0	1.671382667	1.15E-11	3.93E-11	1.09E-22	3.64E-10	3.01E-10	3.58E-11	2.11E-11	3.18E-11
GDPMNH	5.90E-12	2.47E-11	1.24E-10	5.07E-11	4.75E-11	4.98E-11	2.94E-11	1.06E-13	1.79E-11	1.96E-11	2.81E-12	2.25E-11	2.59E-12	1.48E-12	6.58E-11	1.22E-12	0.022190399	0.016537378	0.017166518	0.018098109	0.02701822	0.012685617	0.03480359	0	1.62E-11	5.47E-11	1.46E-22	5.02E-10	4.12E-10	4.98E-11	2.94E-11	4.29E-11
GDPMNP	3.65E-12	1.52E-11	7.63E-11	3.12E-11	2.93E-11	3.07E-11	1.81E-11	6.54E-14	1.14E-11	1.30E-11	1.83E-12	1.50E-11	1.72E-12	9.54E-13	4.33E-11	7.77E-13	0.007107441	0	0	0.014393798	0.006218561	0	0	0.027237627	9.68E-12	3.54E-11	9.01E-23	3.30E-10	2.71E-10	3.07E-11	1.81E-11	2.56E-11
GDPTPDP	4.11E-12	1.77E-11	9.17E-11	3.65E-11	3.42E-11	3.58E-11	2.11E-11	7.85E-14	1.17E-11	1.57E-11	3.07E-12	2.78E-11	2.38E-12	1.28E-12	6.71E-11	1.24E-12	0	1.515544073	0	2.019717221	2.204184619	1.685973588	0	1.671382667	1.15E-11	3.93E-11	1.09E-22	3.64E-10	3.01E-10	3.58E-11	2.11E-11	3.18E-11
GDPtex	-2.91E-11	0	-5.82E-11	0	0	-5.82E-11	0	0	-1.06E-15	-3.54E-16	-6.94E-17	-8.33E-17	-6.25E-17	-3.47E-17	-1.08E-15	-9.02E-17	0	0	0	0	0	0	0	0	6.82E-13	4.21E-12	0	5.10E-11	7.23E-11	-5.82E-11	0	-6.82E-13
GF6PTA	20.79125755	45.68183953	43.57948839	48.18393844	61.13610252	38.70655882	32.53244163	63.33633799	5.20E-11	1.38E-10	1.14E-11	1.54E-10	1.52E-11	5.08E-12	3.61E-10	4.31E-12	0.8709714	1.830962652	0.724715568	0.626497272	0.791456257	1.026813924	0.783494351	0.773369399	0.970820412	2.958155233	2.914800528	2.851691156	2.958155231	38.70655882	32.53244163	2.087864416
GGGABADr	3.07E-12	1.50E-11	6.00E-11	2.21E-11	2.18E-11	2.43E-11	1.19E-11	0	6.27E-12	9.10E-12	1.04E-12	1.15E-11	1.21E-12	4.82E-13	2.41E-11	4.94E-13	0	0.538134651	0.291207568	0.57130543	0.848732785	0.367298793	0.293427775	0.211776881	8.19E-12	2.19E-11	0	1.81E-10	1.97E-10	2.43E-11	1.19E-11	1.93E-11
GGGABAH	4.07E-12	1.63E-11	5.93E-11	2.20E-11	2.06E-11	2.43E-11	1.04E-11	5.90E-14	6.27E-12	9.10E-12	1.04E-12	1.15E-11	1.21E-12	4.82E-13	2.41E-11	4.94E-13	0	0.538134651	0.291207568	0.57130543	0.848732785	0.367298793	0.293427775	0.211776881	8.04E-12	2.23E-11	1.07E-22	1.81E-10	1.96E-10	2.43E-11	1.04E-11	1.87E-11
GGPTRCO	3.65E-12	1.32E-11	5.86E-11	2.25E-11	2.56E-11	2.43E-11	1.31E-11	3.56E-14	6.27E-12	9.10E-12	1.04E-12	1.15E-11	1.21E-12	4.82E-13	2.41E-11	4.94E-13	0	0.538134651	0.291207568	0.57130543	0.848732785	0.367298793	0.293427775	0.211776881	8.04E-12	2.21E-11	1.08E-22	1.81E-10	1.97E-10	2.43E-11	1.31E-11	1.90E-11
GGPTRCS	3.65E-12	1.32E-11	5.86E-11	2.25E-11	2.56E-11	2.43E-11	1.31E-11	3.56E-14	6.27E-12	9.10E-12	1.04E-12	1.15E-11	1.21E-12	4.82E-13	2.41E-11	4.94E-13	0	0.538134651	0.291207568	0.57130543	0.848732785	0.367298793	0.293427775	0.211776881	8.04E-12	2.21E-11	1.08E-22	1.81E-10	1.97E-10	2.43E-11	1.31E-11	1.90E-11
GHBDHx	0	0	0	0	0	0	0	0	0	2.50E-17	-4.99E-18	-1.18E-18	-1.22E-18	-2.13E-18	-7.88E-18	6.78E-21	0	0	0	0	0	0	0	0	0	0	0	0	0	0	0	0
GHMT2r	233.4364802	539.8910971	515.0444473	569.4621682	722.5373977	457.4536997	365.2621131	2572.95346	4.50E-12	6.59E-11	-1.06E-11	1.86E-04	4.71E-11	-1.66E-12	1.49E-11	2.70E-12	3.05179811	4.754975259	5.030635654	9.151215	12.36889529	7.339223541	4.958812457	6.226566687	10.90000926	34.96097552	34.44858769	33.66571286	34.96097552	457.4536997	365.2621131	23.44176244
GK1	53.62757307	117.8286682	112.4060049	124.2824141	157.690356	99.83709772	83.91199458	163.3654956	1.26E-10	1.85E-10	4.68E-10	1.57E-10	2.30E-11	2.37E-10	7.39E-10	9.58E-12	0.577337105	2.963465417	1.820723488	2.268068	3.817053406	2.636067288	2.138048497	3.27790004	2.504068956	7.630066894	7.518240682	7.355460609	7.630066895	99.83709772	83.91199458	5.385297222
GLBRAN2	0.015281973	0.022676755	0.080108862	0.031088762	0.048336911	0.03232744	0.022607336	6.97E-04	0.002108653	0.00188858	0.00179882	0.001961627	0.001833248	0.002217597	0.002277247	0.002058028	14.04437045	5.03464991	3.009775652	5.184367608	5.712786576	5.234897139	6.399745729	7.019863864	0.012063897	0.020033673	9.32E-08	0.022452243	0.062737534	0.03232744	0.022607336	0.023019371
GLCATr	0	0	0	0	0	0	0	0	2.71E-20	6.36E-17	-2.71E-20	-2.66E-18	1.25E-18	3.79E-19	-2.71E-20	-2.17E-19	0	0	0	0	0	0	0	0	0	0	0	0	0	0	0	0
GLCDpp	3.52E-13	1.88E-12	2.58E-11	1.55E-12	8.94E-10	4.16E-13	9.79E-13	2.00E-14	8.88E-15	1.56E-15	5.67E-16	7.44E-18	5.64E-12	3.95E-16	1.13E-14	2.89E-16	0	0	0	0	128.3777912	0	0	0	5.22E-12	2.67E-11	1.22E-22	4.87E-11	1.77E-09	4.16E-13	9.79E-13	1.28E-11
GLCNt2rpp	-3.79E-12	4.28E-12	4.41E-11	7963.155913	8.33E-10	3.39E-12	2.41E-12	5.76E-12	7.74E-15	-6.16E-16	4.13E-16	0.002741731	4.63E-12	2.91E-16	8.55E-15	3.62E-18	0	0	0	121.8808741	25.23317231	0	0	0	5.80E-12	2.17E-11	0	949.242241	1.33E-09	3.39E-12	2.41E-12	1.36E-11
GLCNtex	-2.91E-11	0	0	7963.155913	-5.82E-11	-5.82E-11	0	0	-1.14E-15	-1.73E-16	-1.53E-16	0.002741731	-1.01E-12	-1.18E-16	-2.55E-15	-7.63E-17	0	0	0	121.8808741	-103.1446189	0	0	0	2.50E-12	1.59E-12	0	949.242241	-3.39E-10	-5.82E-11	0	6.25E-12
GLCP	1.32E-10	9.87E-10	3.72E-08	2.17E-09	1.90E-09	1.92E-09	1.78E-09	2.97E-11	4.55E-04	7.13E-04	6.51E-04	8.73E-04	7.78E-04	9.20E-04	8.52E-04	4.90E-04	3.134034406	2.435455696	2.571139792	3.18967479	3.18513999	3.11719524	5.167099983	2.930582344	8.14E-10	1.10E-07	1.53E-18	2.03E-07	7.87E-07	1.92E-09	1.78E-09	1.01E-07
GLCP2	1.32E-10	9.87E-10	3.74E-08	2.17E-09	1.90E-09	1.91E-09	1.79E-09	2.97E-11	2.32E-10	2.45E-05	2.20E-04	3.98E-04	3.89E-04	3.00E-04	9.42E-05	2.78E-04	2.343057601	2.435455696	2.365224424	1.937647762	3.1304992	2.753755822	1.513249156	2.930582344	8.14E-10	1.10E-07	1.53E-18	2.03E-07	7.86E-07	1.91E-09	1.79E-09	1.01E-07
GLCRAL	1.14E-13	5.45E-13	2.34E-11	1.41E-12	7.46E-13	2.50E-13	5.73E-13	1.26E-14	1.16E-15	6.06E-16	1.12E-16	2.05E-16	4.79E-17	7.34E-17	2.38E-15	1.23E-16	0	0	0	0	0	0	0	0	2.77E-12	5.67E-12	1.83E-22	1.01E-10	1.77E-10	2.50E-13	5.73E-13	7.83E-12
GLCRD	5.70E-14	2.73E-13	1.25E-11	7.04E-13	3.77E-13	1.25E-13	2.87E-13	6.47E-15	5.78E-16	1.52E-15	5.84E-17	7.13E-17	2.57E-17	3.21E-17	1.14E-15	6.70E-17	0	0	0	0	0	0	0	0	2.23E-12	6.14E-12	9.13E-23	8.13E-11	1.38E-10	1.25E-13	2.87E-13	6.44E-12
GLCRt2rpp	4.26E-14	2.70E-13	1.23E-11	7.03E-13	3.80E-13	9.95E-14	2.84E-13	1.42E-14	5.78E-16	-1.61E-15	4.68E-17	5.55E-17	6.47E-17	3.29E-17	1.03E-15	4.82E-17	0	0	0	0	0	0	0	0	2.27E-12	6.93E-12	0	8.14E-11	1.38E-10	9.95E-14	2.84E-13	6.48E-12
GLCRtex	-2.91E-11	0	0	0	0	-5.82E-11	0	0	5.83E-16	-7.63E-16	3.47E-17	6.25E-17	-6.94E-18	2.78E-17	1.03E-15	5.55E-17	0	0	0	0	0	0	0	0	2.27E-12	8.19E-12	0	8.13E-11	1.39E-10	-5.82E-11	0	6.59E-12
GLCS1	2.63E-10	1.97E-09	7.46E-08	4.34E-09	3.80E-09	3.83E-09	3.57E-09	5.94E-11	4.55E-04	7.37E-04	8.71E-04	0.001270209	0.001167381	0.001220184	9.46E-04	7.68E-04	5.477092007	4.870911392	4.936364216	5.127322552	6.31563919	5.870951062	6.680349139	5.861164688	1.63E-09	2.19E-07	1.38E-18	4.06E-07	1.57E-06	3.83E-09	3.57E-09	2.02E-07
GLCTR1	3.96E-13	4.26E-12	2.73E-12	6.83E-12	8.16E-12	5.39E-12	2.57E-12	7.53E-15	2.74E-12	9.78E-12	9.63E-13	7.65E-12	1.16E-12	2.88E-13	2.06E-11	2.16E-13	0	0.511466208	0	0	0	-4.03E-13	0	0	1.71E-12	6.91E-12	1.87E-23	6.14E-11	1.00E-10	5.39E-12	2.57E-12	5.49E-12
GLCTR2	3.96E-13	4.26E-12	2.73E-12	6.83E-12	8.16E-12	5.39E-12	2.57E-12	7.53E-15	2.74E-12	9.78E-12	9.63E-13	7.65E-12	1.16E-12	2.88E-13	2.06E-11	2.16E-13	0	0.511466208	0	0	0	-4.03E-13	0	0	1.71E-12	6.91E-12	1.87E-23	6.14E-11	1.00E-10	5.39E-12	2.57E-12	5.49E-12
GLCTR3	3.96E-13	4.26E-12	2.73E-12	6.83E-12	8.16E-12	5.39E-12	2.57E-12	7.53E-15	2.74E-12	9.78E-12	9.63E-13	7.65E-12	1.16E-12	2.88E-13	2.06E-11	2.16E-13	0	0.511466208	0	0	0	-4.03E-13	0	0	1.71E-12	6.91E-12	1.87E-23	6.14E-11	1.00E-10	5.39E-12	2.57E-12	5.49E-12
GLCUR1Ptex	-2.91E-11	0	0	0	0	-5.82E-11	0	0	1.09E-15	3.33E-16	7.63E-17	-1.60E-16	6.25E-17	4.86E-17	1.46E-15	4.16E-17	0	0	0	0	0	0	0	0	2.50E-12	7.62E-12	0	8.19E-11	1.42E-10	-5.82E-11	0	7.84E-12
GLCURt2rpp	6.82E-12	-8.92E-12	5.71E-11	7.96E-13	4.66E-12	-2.16E-11	3.47E-11	2.96E-12	3.10E-15	-6.75E-16	2.05E-16	3.58E-16	-5.94E-18	1.11E-16	3.17E-15	6.83E-18	0	0	0	0	0	0	0	0	4.32E-12	9.32E-12	0	1.30E-10	2.05E-10	-2.16E-11	3.47E-11	9.44E-12
GLCURtex	-2.91E-11	0	0	0	0	-5.82E-11	0	0	2.01E-16	2.84E-16	6.94E-18	-2.15E-16	-5.55E-17	-1.39E-17	2.15E-16	-6.94E-17	0	0	0	0	0	0	0	0	2.27E-12	6.37E-12	0	5.55E-11	7.38E-11	-5.82E-11	0	5.80E-12
GLCabcpp	7.05E-14	3.66E-13	1.65E-11	1.56E-12	2.52E-11	1.39E-13	2.84E-13	6.04E-15	2.39E-15	1.78E-16	2.34E-17	4.03E-17	1.73E-12	3.35E-17	8.54E-16	9.23E-17	0	0	0	0	0.671324266	0	0	0	3.27E-12	8.15E-12	4.06E-23	1.18E-10	2.01E-10	1.39E-13	2.84E-13	6.08E-12
GLCptspp	7.03E-14	3.77E-13	2.23E-11	1.66E-12	9048.457169	1.40E-13	2.83E-13	6.75E-15	9.30E-17	5.95E-16	3.91E-17	1.28E-17	0.001484465	3.51E-17	8.16E-16	7.37E-17	0	0	0	0	20.80285356	0	0	0	2.94E-12	8.17E-12	8.78E-23	1.33E-10	629.4119911	1.40E-13	2.83E-13	6.37E-12
GLCt2pp	7.22E-14	3.77E-13	2.15E-11	1.65E-12	7.06E-10	1.40E-13	2.89E-13	6.70E-15	1.86E-15	1.79E-16	3.84E-17	5.05E-17	5.57E-04	3.08E-17	6.88E-16	1.11E-16	0	0	0	0	0.874155914	0	0	0	4.26E-12	7.95E-12	9.33E-23	1.34E-10	5.40E-09	1.40E-13	2.89E-13	5.71E-12
GLCtex	-0.010932022	-0.016885025	-0.056536578	-0.021833424	4524.228585	-0.022988485	-0.016342237	-4.95E-04	-0.003447919	-0.003206242	-0.001548889	-1.50E-04	8.01E-04	-0.004273892	-0.002306712	-0.003859763	-16.85471516	-12.77161018	-9.78612029	-0.478368388	148.7639684	-11.89963317	-8.908999222	-12.85443991	-0.008516749	-0.014161987	-6.59E-08	-0.01587229	314.7059955	-0.022988485	-0.016342237	-0.016120559
GLCtexi	0.010932022	0.016885025	0.056536578	0.021833424	4524.228585	0.022988485	0.016342237	4.95E-04	0.003447919	0.003206242	0.001548889	1.50E-04	0.001240054	0.004273892	0.002306712	0.003859763	16.85471516	12.77161018	9.78612029	0.478368388	1.962156575	11.89963317	8.908999222	12.85443991	0.008516749	0.014161987	6.59E-08	0.01587229	314.7059956	0.022988485	0.016342237	0.016120559
GLDBRAN2	0.015281972	0.022676754	0.080108825	0.03108876	0.048336909	0.032327438	0.022607334	6.97E-04	0.002108653	0.001864076	0.001578856	0.001564062	0.001444191	0.001917429	0.00218302	0.001780488	11.70131285	2.599194214	0.644551228	3.246719846	2.582287376	2.481141317	4.886496573	4.08928152	0.012063896	0.020033564	9.32E-08	0.02245204	0.062736748	0.032327438	0.022607334	0.02301927
GLGC	2.63E-10	1.97E-09	7.46E-08	4.34E-09	3.80E-09	3.83E-09	3.57E-09	5.94E-11	4.55E-04	7.37E-04	8.71E-04	0.001270209	0.001167381	0.001220184	9.46E-04	7.68E-04	5.477092007	4.870911392	4.936364216	5.127322552	6.31563919	5.870951062	6.680349139	5.861164688	1.63E-09	2.19E-07	1.38E-18	4.06E-07	1.57E-06	3.83E-09	3.57E-09	2.02E-07
GLNS	398.4099863	875.3727869	835.0867344	923.318958	1171.513253	741.7098044	623.3990221	1213.675002	2.42E-10	0.001863581	0.003594848	0.003296753	0.004634264	7.61E-04	1.68E-04	2.59E-11	1.721238992	22.37528583	16.12077521	23.74725552	29.93913979	16.25432916	9.875993558	2.821056489	18.60323004	56.68529587	55.85451654	54.64519074	56.68529587	741.7098044	623.3990221	40.00845217
GLNTRS	0	0	0	0	0	0	0	0	0	0	0	0	0	0	0	0	0	0	0	0	0	0	0	0	0	0	0	0	0	0	0	0
GLNabcpp	5.40E-14	2.53E-13	1.20E-11	7.23E-13	3.65E-13	1.22E-13	2.43E-13	5.81E-15	-1.66E-17	4.12E-17	-1.29E-17	-5.46E-18	3.83E-17	-4.60E-18	-2.55E-17	4.91E-17	0	0	0	0	0	0	0	0	2.01E-12	8.29E-12	9.71E-23	1.05E-10	1.29E-10	1.22E-13	2.43E-13	5.25E-12
GLNtex	-2.91E-11	0	0	0	0	-5.82E-11	0	0	-2.29E-16	-1.73E-16	-1.39E-17	-2.08E-17	-1.39E-17	0	7.63E-17	4.16E-17	0	0	0	0	0	0	0	0	2.27E-12	1.01E-11	0	1.07E-10	1.73E-10	-5.82E-11	0	6.14E-12
GLTPD	-7.28E-12	0	2.18E-11	0	1.82E-12	-1.46E-11	0	-2.18E-11	6.02E-16	1.21E-16	6.68E-17	1.10E-16	7.11E-17	5.03E-17	1.19E-15	7.81E-17	0	0	0	0	0	0	0	0	4.55E-12	9.09E-12	0	8.39E-11	1.51E-10	-1.46E-11	0	5.46E-12
GLU5K	48.64121832	106.8728202	101.9543625	112.7264892	143.0281215	90.55412708	76.10975874	148.1755799	2.04E-11	1.87E-11	2.99E-12	1.96E-11	2.46E-12	1.65E-12	6.21E-11	1.27E-12	0	0	0	0	0	0.836946742	0	0	2.271237683	6.92061431	6.819185831	6.671541239	6.92061431	90.55412708	76.10975874	4.88456596
GLUABUTt7pp	0.008453946	1.55E-04	0.013144575	9.81E-04	0.00205892	0.001422778	0.001063791	1.22E-07	9.51E-05	4.96E-05	1.20E-04	6.76E-05	4.69E-05	1.55E-04	9.71E-05	7.18E-05	7.474551518	0.420923204	1.501759177	1.184687111	1.477724392	1.352857858	0.58812442	0.523290763	0.006957963	0.008428634	0	0.009759747	0.031176094	0.001422778	0.001063791	0.010514354
GLUCYS	5.01E-12	1.26E-11	7.21E-11	2.82E-11	2.02E-11	2.83E-11	2.11E-11	5.54E-14	1.38E-11	1.70E-11	2.68E-12	2.29E-11	2.52E-12	1.24E-12	6.54E-11	1.28E-12	0	0.20684114	0	0	0	0	0	0	7.94E-12	2.52E-11	6.67E-23	1.27E-10	1.82E-10	2.83E-11	2.11E-11	2.27E-11
GLUDC	1.14E-11	3.56E-11	2.36E-10	7.83E-11	7.60E-11	6.67E-11	6.86E-11	1.19E-13	3.62E-12	5.79E-12	4.63E-13	8.56E-12	7.54E-13	2.16E-13	1.15E-11	9.62E-14	11.83837009	0.846724538	5.031357719	2.404695842	2.018205326	3.025235591	1.136140513	1.532132142	2.04E-11	6.77E-11	9.74E-23	3.04E-10	4.58E-10	6.67E-11	6.86E-11	2.46E-11
GLUDy	-1869.713158	-4135.062214	-3944.760053	-4361.549037	-5533.962512	-3503.668645	-2925.572637	-7557.537604	-2.38E-09	-3.82E-04	3.70E-04	-3.48E-04	-4.22E-05	-8.30E-04	-8.06E-04	-0.001314355	-8.759319813	-53.06334047	-15.4793076	-29.88992316	-25.03220575	-29.32827277	-17.66351275	-19.49979218	-87.30379557	-267.7684623	-263.8440494	-258.0944527	-267.7684624	-3503.668645	-2925.572637	-187.7571649
GLUN	2.63E-12	1.09E-11	5.50E-11	2.24E-11	2.10E-11	2.20E-11	1.30E-11	4.73E-14	1.55E-11	2.04E-11	2.82E-12	3.64E-11	4.03E-12	1.65E-12	6.83E-11	1.65E-12	0	0.007966428	0	2.503805524	0	1.771917353	0	0	6.88E-12	2.54E-11	6.52E-23	2.35E-10	1.89E-10	2.20E-11	1.30E-11	1.83E-11
GLUNpp	5.36E-14	2.49E-13	1.13E-11	7.10E-13	3.61E-13	1.22E-13	2.41E-13	5.61E-15	-2.07E-16	5.70E-17	-3.45E-18	-2.61E-18	5.25E-17	-3.59E-18	-6.33E-17	5.31E-17	0	0	0	0	0	0	0	0	2.06E-12	8.40E-12	8.53E-23	6.31E-11	1.43E-10	1.22E-13	2.41E-13	5.26E-12
GLUPRT	98.63084942	216.7083269	206.7350639	228.5779379	290.0212124	183.6185602	154.3294024	300.4588251	1.35E-11	2.03E-11	2.25E-12	1.94E-11	2.53E-12	1.15E-12	6.13E-11	1.15E-12	0.196012633	1.946127594	0.206304856	0.149524864	1.869788951	1.677764256	0.343143773	0.105981235	4.605437726	14.03307918	13.82741046	13.52802833	14.03307917	183.6185602	154.3294024	9.904539941
GLUR	-6.11450623	-13.43458383	-12.81630285	-14.17042674	-17.97953197	-11.38322175	-9.567474049	-18.62659978	-1.95E-11	-2.22E-11	-3.46E-12	-2.98E-11	-3.28E-12	-1.78E-12	-7.83E-11	-1.61E-12	-0.715109999	-1.29505105	-0.888601526	-0.595112863	-0.60600827	-0.804474627	-0.490921138	-0.564039832	-0.285508822	-0.869964626	-0.85721443	-0.838654579	-0.869964626	-11.38322175	-9.567474049	-0.614020578
GLUSy	2.68E-12	1.15E-11	5.56E-11	2.36E-11	2.22E-11	2.33E-11	1.35E-11	4.78E-14	3.29E-11	0.001863581	0.003594848	0.003296753	0.004634264	7.61E-04	1.68E-04	5.34E-12	0	0	12.36855	12.18632194	19.33350016	1.967360439	0	0	6.97E-12	2.55E-11	6.53E-23	2.37E-10	1.89E-10	2.33E-11	1.35E-11	1.83E-11
GLUTRR	0.785107177	1.72501062	1.645622879	1.8194934	2.308585363	1.461614193	1.228470829	2.391669354	1.44E-11	2.43E-11	3.15E-12	2.49E-11	2.99E-12	1.09E-12	7.30E-11	1.20E-12	0	0	0	0	0	0	0	0	0.036659546	0.111704109	0.110066974	0.107683875	0.111704109	1.461614193	1.228470829	0.078840702
GLUTRS	0.785107177	1.72501062	1.645622879	1.8194934	2.308585363	1.461614193	1.228470829	2.391669354	1.44E-11	2.43E-11	3.15E-12	2.49E-11	2.99E-12	1.09E-12	7.30E-11	1.20E-12	0	0	0	0	0	0	0	0	0.036659546	0.111704109	0.110066974	0.107683875	0.111704109	1.461614193	1.228470829	0.078840702
GLUabcpp	3.31E-12	1.35E-11	7.18E-11	2.79E-11	2.61E-11	2.66E-11	1.62E-11	6.18E-14	9.76E-12	1.13E-11	1.62E-12	1.45E-11	1.63E-12	8.59E-13	3.74E-11	8.67E-13	0	0	0	0	0	0	0	0	7.57E-12	2.81E-11	7.17E-23	3.09E-10	2.08E-10	2.66E-11	1.62E-11	1.83E-11
GLUt2rpp	-0.008453947	-0.382668208	-0.306165925	-0.404060753	-0.513105271	-0.305410421	-0.256587948	-0.498424122	-9.51E-05	-4.96E-05	-1.20E-04	-9.35E-05	-1.21E-04	-1.55E-04	-9.71E-05	-7.18E-05	-7.76154914	-0.440174447	-1.772202122	-1.464968634	-1.779295336	-1.602342515	-0.799474226	-0.813749789	-0.006957964	-0.029948272	-0.020070719	-0.031455988	-0.06375999	-0.305410421	-0.256587948	-0.027747748
GLUt4pp	1.31E-10	0.382513429	0.29302135	0.403079458	0.511046351	0.303987642	0.255524157	0.498424001	7.83E-11	3.99E-09	2.61E-11	2.59E-05	7.45E-05	9.32E-12	8.86E-10	6.57E-12	0.286997622	0.226092383	0.270442945	0.280281523	0.301570944	0.249484657	0.211349806	0.290459026	8.38E-10	0.021519639	0.020070719	0.021696241	0.032583897	0.303987642	0.255524157	0.017233394
GLUtex	-2.91E-11	0	0	-2.91E-11	0	-5.82E-11	0	0	-1.66E-12	-3.18E-12	-3.36E-13	-3.68E-12	-3.85E-13	-1.17E-13	-8.05E-12	-1.23E-13	0	0	0	0	0	0	0	0	1.48E-12	8.19E-12	0	9.65E-11	1.62E-10	-5.82E-11	0	6.82E-13
GLXCL	4.12E-11	4.75E-11	2.14E-10	1.14E-10	1.66E-10	7.19E-11	5.51E-11	5.33E-14	6.68E-11	8.50E-11	8.64E-12	4.67E-11	7.09E-12	2.22E-12	2.31E-10	4.59E-12	0	0	0	0	0	0	0	0	8.04E-11	4.07E-11	7.04E-23	2.56E-10	2.25E-10	7.19E-11	5.51E-11	0.007391316
GLYALDtex	-2.91E-11	-2.91E-11	0	-5.82E-11	0	-5.82E-11	0	0	-3.85E-12	-1.08E-11	-1.44E-12	-7.71E-12	-1.42E-12	-2.60E-13	-1.79E-11	-3.06E-13	0	0	0	0	-0.404902152	0	0	0	1.82E-12	-1.44E-11	0	4.66E-12	-6.25E-12	-5.82E-11	0	3.87E-12
GLYALDtpp	-3.41E-12	-9.32E-12	-1.52E-11	-2.44E-11	-5.37E-11	-2.91E-11	-1.77E-11	-1.82E-11	-3.85E-12	-1.08E-11	-1.44E-12	-7.71E-12	-1.42E-12	-2.60E-13	-1.79E-11	-3.06E-13	0	0	0	0	-0.404902152	0	0	0	1.82E-12	-1.44E-11	0	4.66E-12	-6.25E-12	-2.91E-11	-1.77E-11	3.64E-12
GLYAT	7.29E-10	1.28E-10	4.19E-10	3.28E-10	2.70E-10	223.8144389	8.55E-11	1861.836695	3.39E-04	8.35E-04	9.61E-04	0.001204122	0.002589516	0.001381083	7.88E-04	9.27E-04	2.452534381	1.791586927	2.126250932	2.282348263	1.676120659	4.551926527	2.941678407	1.969630972	5.97E-09	3.15E-09	0	1.41E-08	2.48E-08	223.8144389	8.55E-11	2.01E-08
GLYBabcpp	0	0	0	0	0	0	0	0	-8.09E-16	-4.95E-17	-5.00E-17	-5.31E-17	4.20E-18	-2.55E-17	-1.02E-15	1.11E-17	0	0	0	0	0	0	0	0	0	0	0	0	0	0	0	0
GLYBt2pp	0	0	0	0	0	0	0	0	-4.54E-16	-1.23E-17	-4.41E-17	-6.43E-17	1.14E-17	-2.41E-17	-1.13E-15	1.62E-17	0	0	0	0	0	0	0	0	0	0	0	0	0	0	0	0
GLYBtex	0	0	0	0	0	0	0	0	-1.26E-15	-5.27E-16	-9.02E-17	-1.32E-16	-9.71E-17	-5.55E-17	-1.85E-15	-2.78E-17	0	0	0	0	0	0	0	0	0	0	0	0	0	0	0	0
GLYC2Pabcpp	7.85E-14	3.43E-13	1.50E-11	7.63E-13	4.52E-13	1.71E-13	2.70E-13	8.61E-15	1.15E-15	1.48E-16	8.88E-17	1.46E-16	9.53E-17	5.75E-17	1.36E-15	1.04E-16	0	0	0	0	0	0	0	0	2.71E-12	1.05E-11	6.13E-23	9.98E-11	1.79E-10	1.71E-13	2.70E-13	7.65E-12
GLYC2Ptex	-2.91E-11	0	0	0	0	-5.82E-11	-2.91E-11	0	4.23E-16	-4.30E-16	4.16E-17	7.63E-17	7.63E-17	2.08E-17	7.22E-16	6.25E-17	0	0	0	0	0	0	0	0	2.50E-12	8.64E-12	0	8.11E-11	1.24E-10	-5.82E-11	-2.91E-11	7.84E-12
GLYC3Pabcpp	1.32E-12	1.06E-11	6.26E-11	2.47E-11	2.16E-11	2.35E-11	1.33E-11	4.85E-14	1.11E-11	1.22E-11	1.85E-12	1.93E-11	2.01E-12	5.56E-13	5.78E-11	8.71E-13	0.276973198	0.103348923	0.304735366	0.106249615	0.146450452	0	0	0.160940138	6.39E-12	1.52E-11	6.17E-23	6.69E-11	8.58E-11	2.35E-11	1.33E-11	1.61E-11
GLYC3Pt6pp	1.43E-12	2.76E-11	4.79E-10	1.88E-10	1.21E-10	1.78E-10	2.93E-11	2.23E-13	2.92E-07	3.03E-05	1.57E-05	4.31E-06	3.86E-05	4.42E-11	2.06E-05	1.79E-11	1.18174719	0.790651317	0.27024535	0.215972765	0.132195569	1.124894172	0.833656644	0.311639933	4.92E-11	9.49E-11	4.44E-22	9.94E-11	6.75E-10	1.78E-10	2.93E-11	1.32E-10
GLYC3Ptex	-2.91E-11	0	0	-2.91E-11	0	-5.82E-11	0	0	-3.03E-12	-6.98E-12	-1.04E-12	-5.25E-12	-7.97E-13	-3.88E-13	-1.81E-11	-2.51E-13	0	0	0	0	0	0	0	0	1.82E-12	2.96E-12	0	8.40E-11	1.29E-10	-5.82E-11	0	3.87E-12
GLYCAt2rpp	-1.37E-11	-1.70E-11	-1.78E-11	-6.16E-11	-1.12E-10	-3.67E-11	4.82E-12	-1.48E-11	-8.54E-12	-3.06E-11	-2.45E-12	-1.93E-11	-2.50E-12	-8.83E-13	-4.17E-11	-1.41E-12	0	0	0	0	0	0	0	0	2.27E-13	-5.23E-12	0	-7.38E-11	1.18E-11	-3.67E-11	4.82E-12	-9.44E-12
GLYCAtex	-2.91E-11	-2.91E-11	0	-8.73E-11	-5.82E-11	-5.82E-11	0	0	-8.54E-12	-3.06E-11	-2.45E-12	-1.93E-11	-2.50E-12	-8.83E-13	-4.17E-11	-1.41E-12	0	0	0	0	0	0	0	0	2.27E-13	-4.77E-12	0	-7.38E-11	1.21E-11	-5.82E-11	0	-9.44E-12
GLYCDx	2.95E-09	1.82E-11	1.28E-10	7.87E-11	4.43E-11	1106.1005	2.58E-10	8.63E-12	7.87E-11	2.36E-11	3.27E-12	4.39E-11	2.67E-12	5.39E-12	3.19E-11	8.08E-12	2.230500089	0.497444855	1.185684296	5.159962958	0.392543637	73.86495584	0.887108548	3.557071512	4.12E-06	2.77E-11	7.46E-23	2.18E-10	2.05E-10	1106.1005	2.58E-10	5.32E-08
GLYCK	1.38E-11	1.41E-11	1.20E-10	2.70E-11	2.52E-11	1.67E-11	3.25E-11	5.01E-14	2.86E-11	2.21E-11	3.15E-12	1.43E-11	2.15E-12	6.45E-13	1.08E-10	1.76E-12	0	0	0	0	0	0	0	0	4.19E-11	1.79E-11	1.86E-22	1.28E-10	1.84E-10	1.67E-11	3.25E-11	0.007391277
GLYCK2	1.33E-11	1.71E-11	1.25E-10	3.13E-11	3.03E-11	1.81E-11	3.12E-11	4.97E-14	2.96E-11	3.23E-11	3.04E-12	1.31E-11	2.45E-12	6.95E-13	8.22E-11	1.42E-12	0	0	0	0	0	0	0	0	4.10E-11	1.80E-11	1.87E-22	1.29E-10	1.76E-10	1.81E-11	3.12E-11	3.84E-08
GLYCL	4.81E-12	26.99245177	25.75021607	28.47089014	36.12405533	22.87090303	7.09E-11	6.27E-14	5.38E-12	2.07E-11	1.44E-12	1.86E-04	3.53E-11	8.34E-13	1.57E-11	1.13E-12	0.403251096	1.017260738	0	0	0	0	1.673990277	0	4.13E-11	1.747912589	1.722295194	1.647988841	1.747912586	22.87090303	7.09E-11	7.29E-10
GLYCLTDx	367.482733	1686.0445	1844.547809	313.99865	326.12865	6.68E-11	398.1670781	818.5132737	4.78E-04	0.001166428	6.13E-04	8.52E-04	6.61E-04	5.96E-04	9.67E-04	8.69E-04	4.00205663	5.159875354	4.845868869	5.512661822	5.852925634	5.327503688	3.719890974	5.448814255	4.62E-11	9.34E-11	2.41E-22	1.75E-07	7.08E-10	6.68E-11	398.1670781	2.00E-08
GLYCLTDy	6.16E-09	3.11E-11	1.56E-10	1.21E-10	7.16E-11	7.00E-11	3.37E-11	5.47E-12	2.07E-11	1.97E-11	3.44E-12	1.51E-11	1.90E-12	1.30E-12	6.71E-11	1.54E-12	3.56737974	0	2.014328697	0	0	0	0	0	4.50E-11	8.81E-11	2.18E-22	2.99E-09	6.66E-10	7.00E-11	3.37E-11	9.48E-09
GLYCLTt2rpp	-1.12E-10	-0.544397389	-0.300805766	-0.574473562	-0.72916915	-0.304709155	-0.256093177	-0.498424062	-0.002019458	-0.001194657	-0.001749948	-8.52E-04	-6.61E-04	-0.001738388	-0.001651432	-0.002084556	-13.15669086	-3.394824624	-12.10855172	-0.409296071	-0.195242466	-3.532015439	-6.913077428	-4.994078399	-8.27E-10	-0.025242008	-0.020070719	-0.039585802	-0.038742429	-0.304709155	-0.256093177	-0.020397182
GLYCLTt4pp	1.31E-10	0.220957898	0.300805766	0.233318552	0.296309402	0.304709155	0.256093177	0.498424062	0.001541189	2.82E-05	0.001136637	2.28E-10	3.32E-11	0.001142754	6.85E-04	0.001215733	13.15669086	1.573613576	12.10855172	0.409296071	0.195242466	3.532015439	4.14151505	4.994078399	8.24E-10	0.025242008	0.020070719	0.019394899	0.038742429	0.304709155	0.256093177	0.020397182
GLYCLTtex	-2.91E-11	-0.323439491	0	-0.34115501	-0.432859748	-1.16E-10	-5.82E-11	0	-4.78E-04	-0.001166428	-6.13E-04	-8.52E-04	-6.61E-04	-5.96E-04	-9.67E-04	-8.69E-04	0	-1.821211048	0	0	0	0	-2.771562378	0	-4.09E-12	-5.71E-11	0	-0.020190903	-3.16E-10	-1.16E-10	-5.82E-11	-3.24E-11
GLYCTO2	367.6299406	1686.0445	1844.856364	313.99865	326.12865	0.274052661	398.3974164	818.9617117	5.71E-11	4.93E-11	1.39E-11	3.81E-11	7.81E-12	2.41E-12	1.74E-10	1.61E-12	3.784718185	1.669332153	3.430098783	5.324491025	5.41657136	2.510172696	0.474164298	3.999183245	0.006873664	0.020944496	0.020637558	3.49E-10	0.020944319	0.274052661	398.3974164	4.44E-08
GLYCTO3	4.40E-12	1.93E-11	7.93E-11	4.06E-11	3.85E-11	1.66E-10	2.38E-11	6.77E-14	3.11E-11	2.69E-11	5.51E-12	2.19E-11	3.12E-12	1.88E-12	1.20E-10	1.04E-12	3.784718185	1.669332153	3.430098783	0.188170797	0.218177137	1.408665496	0.474164298	0.724815505	2.94E-10	1.25E-08	6.22E-20	3.37E-10	1.01E-07	1.66E-10	2.38E-11	0.014782612
GLYCTO4	4.40E-12	1.92E-11	7.90E-11	4.03E-11	3.81E-11	1.58E-10	2.37E-11	6.78E-14	3.06E-11	2.59E-11	4.99E-12	2.34E-11	3.18E-12	1.88E-12	1.52E-10	1.12E-12	0	0	0	0	0.218177137	1.408665496	0	0.724815505	2.94E-10	1.25E-08	6.22E-20	3.36E-10	1.01E-07	1.58E-10	2.37E-11	4.33E-09
GLYCtex	-2.91E-11	-8.73E-11	0	-5.82E-11	-2.33E-10	8142.222575	0	0	-6.67E-12	-2.73E-10	-3.11E-11	-3.01E-11	-1.73E-11	0.003178801	-3.42E-11	-4.25E-13	0	0	0	0	-5.146308743	133.1642224	0	0	1.82E-12	-6.48E-10	0	-326.1065393	-4.44E-09	8142.222575	0	3.87E-12
GLYCtpp	-5.71E-11	-2.45E-11	-7.12E-10	-2.27E-10	-8.10E-11	-8142.222575	-1.82E-10	-1.01E-11	-2.18E-10	5.21E-11	1.58E-12	-1.98E-10	-5.51E-12	-0.003178801	-1.59E-09	-1.03E-11	-4.47091193	-7.008601457	-2.789793203	-4.343635494	0	-138.0623084	-1.656035991	-4.322565998	-1.21E-10	2.82E-10	0	326.1065393	2.25E-09	-8142.222575	-1.82E-10	-3.24E-10
GLYK	2.64E-12	6.08E-11	8.88E-10	2.65E-10	1.16E-10	7036.122075	1.98E-11	4.75E-14	2.24E-10	2.17E-11	6.47E-12	2.62E-10	1.42E-11	0.00681647	2.03E-09	6.63E-12	2.581169339	7.816718691	2.168751039	0.39409041	0.520966924	65.49281388	1.179439458	1.479376657	6.76E-12	2.81E-11	7.71E-23	2.39E-10	2.08E-10	7036.122075	1.98E-11	1.83E-11
GLYOX	4.54E-12	2.11E-11	1.19E-10	5.31E-11	4.34E-11	8.55E-11	1.79E-11	620.6122316	1.05E-11	1.45E-11	1.28E-12	2.55E-11	1.93E-12	1.42E-12	3.09E-11	7.03E-13	2.452534381	3.974309139	3.016746319	2.620459216	2.800309274	2.85364858	1.167461311	0	1.09E-11	6.65E-11	1.85E-22	4.90E-10	4.96E-10	8.55E-11	1.79E-11	4.39E-11
GLYOX3	2.27E-12	1.06E-11	5.97E-11	2.66E-11	2.17E-11	4.27E-11	8.96E-12	1241.224463	4.75E-12	6.39E-12	5.81E-13	9.51E-12	8.18E-13	5.68E-13	1.38E-11	3.19E-13	0	0.4247793	0.890254995	0	0	0	0	0	5.45E-12	3.32E-11	9.27E-23	2.45E-10	2.48E-10	4.27E-11	8.96E-12	2.19E-11
GLYTRS	0	0	0	0	0	0	0	0	0	0	0	0	0	0	0	0	0	0	0	0	0	0	0	0	0	0	0	0	0	0	0	0
GLYt2pp	0.015064748	1.38E-04	0.011590869	5.59E-04	0.001470936	8.99E-04	7.08E-04	1.03E-07	9.39E-04	7.25E-04	8.04E-04	7.55E-04	6.26E-04	0.001105105	9.81E-04	0.001140168	10.06148764	6.061983975	6.733099795	5.245017693	5.059935964	7.069715436	8.498607737	8.776355945	0.008526881	0.00970961	1.47E-15	0.011325791	0.037143244	8.99E-04	7.08E-04	0.012393397
GLYt2rpp	-0.015064748	-0.382733494	-0.311901477	-0.404131674	-0.513555736	-0.305605151	-0.256802568	-0.498424164	-9.39E-04	-7.25E-04	-8.04E-04	-7.55E-04	-6.26E-04	-0.001105105	-9.81E-04	-0.001140168	-10.1917942	-6.135714644	-11.69723489	-12.04438324	-19.49231619	-12.82687661	-8.619529934	-14.97199447	-0.008526882	-0.030639414	-0.020070719	-0.032389691	-0.068698359	-0.305605151	-0.256802568	-0.029092035
GLYt4pp	1.31E-10	0.382595619	0.300310608	0.40357233	0.5120848	0.304706127	0.256094775	0.498424061	4.08E-11	9.74E-11	7.96E-12	1.11E-10	1.49E-11	3.30E-12	1.88E-10	1.85E-12	0.130306559	0.073730669	0.139804298	0.080023676	0.08338301	0.095701889	0.120922197	0.075053071	8.41E-10	0.020929804	0.020070719	0.021063901	0.031555115	0.304706127	0.256094775	0.016698639
GLYtex	-2.91E-11	0	0	-2.91E-11	0	-5.82E-11	0	0	-5.73E-12	-1.44E-11	-1.77E-12	-6.55E-11	-2.70E-12	-4.65E-13	-4.74E-11	-8.76E-13	0	0	-4.824330798	-6.719341873	-14.34899721	-5.661459285	0	-6.120585452	0	7.96E-13	0	4.43E-11	1.05E-10	-5.82E-11	0	-8.41E-12
GMAND	0	0	0	0	0	0	0	0	0	0	0	0	0	0	0	0	0	0	0	0	0	0	0	0	0	0	0	0	0	0	0	0
GMHEPAT	1.58E-12	1.70E-11	6.07E-12	2.73E-11	3.26E-11	2.16E-11	1.03E-11	3.01E-14	1.10E-11	3.91E-11	3.85E-12	3.06E-11	4.63E-12	1.15E-12	8.22E-11	8.65E-13	0	2.045864831	0	0	0	-1.61E-12	0	0	1.77E-12	7.79E-12	7.49E-23	5.91E-11	1.04E-10	2.16E-11	1.03E-11	6.83E-12
GMHEPK	1.58E-12	1.70E-11	6.07E-12	2.73E-11	3.26E-11	2.16E-11	1.03E-11	3.01E-14	1.10E-11	3.91E-11	3.85E-12	3.06E-11	4.63E-12	1.15E-12	8.22E-11	8.65E-13	0	2.045864831	0	0	0	-1.61E-12	0	0	1.77E-12	7.79E-12	7.49E-23	5.91E-11	1.04E-10	2.16E-11	1.03E-11	6.83E-12
GMHEPPA	1.58E-12	1.70E-11	6.07E-12	2.73E-11	3.26E-11	2.16E-11	1.03E-11	3.01E-14	1.10E-11	3.91E-11	3.85E-12	3.06E-11	4.63E-12	1.15E-12	8.22E-11	8.65E-13	0	2.045864831	0	0	0	-1.61E-12	0	0	1.77E-12	7.79E-12	7.49E-23	5.91E-11	1.04E-10	2.16E-11	1.03E-11	6.83E-12
GMPR	1.27E-12	4.55E-12	2.33E-11	1.01E-11	9.05E-12	1.10E-11	5.38E-12	2.35E-14	1.47E-11	2.69E-11	5.76E-12	8.17E-11	4.51E-12	1.53E-12	1.52E-10	1.66E-12	0	0	0	0	0	0	0	0	3.33E-12	1.26E-11	3.21E-23	1.13E-10	9.38E-11	1.10E-11	5.38E-12	9.13E-12
GMPS2	53.62757307	117.8286682	112.4060049	124.2824141	157.690356	99.83709772	83.91199458	163.3654956	3.13E-11	5.31E-11	9.68E-12	1.22E-10	8.68E-12	3.34E-12	2.73E-10	3.34E-12	0	1.804786609	0	0	0	0	0	0	2.504068956	7.630066894	7.518240682	7.355460607	7.630066893	99.83709772	83.91199458	5.385297222
GMPtex	-2.91E-11	0	0	0	0	-5.82E-11	0	0	1.41E-15	-1.04E-16	6.94E-17	1.25E-16	1.39E-17	4.16E-17	7.63E-16	2.08E-17	0	0	0	0	0	0	0	0	2.84E-12	1.16E-11	0	1.20E-10	1.92E-10	-5.82E-11	0	9.55E-12
GND	3.69E-12	2780.843	1331.504781	5942.293697	3794.582714	9.66E-11	4.40E-11	3.34E-12	8.48E-12	1.90E-10	2.21E-12	3.59E-04	7.97E-04	7.49E-13	3.35E-11	7.68E-13	2.789911659	0.778528216	2.098086713	23.09524361	22.7841175	3.070819382	3.701590572	4.145848449	1.48E-11	2.03E-10	3.09E-22	839.041157	1.08E-07	9.66E-11	4.40E-11	3.32E-11
GNK	8.88E-14	4.15E-13	6.23E-11	7963.155913	6.38E-11	2.09E-13	4.01E-13	1.01E-14	6.67E-15	6.41E-16	1.34E-16	0.002577513	1.28E-12	9.28E-17	2.65E-15	1.38E-16	0	0	0	37.75931215	24.05047306	0	0	0	7.41E-12	1.14E-11	1.27E-22	839.041157	8.17E-10	2.09E-13	4.01E-13	1.45E-11
GOFUCR	0	0	0	0	0	0	0	0	0	0	0	0	0	0	0	0	0	0	0	0	0	0	0	0	0	0	0	0	0	0	0	0
GP4GH	0	0	0	0	0	0	0	0	0	0	0	0	0	0	0	0	0	0	0	0	0	0	0	0	0	0	0	0	0	0	0	0
GPDDA1	0	0	0	0	0	0	0	0	3.82E-16	2.25E-16	3.50E-17	8.81E-17	5.52E-17	2.56E-17	8.55E-16	1.61E-16	0	0	0	0	0	0	0	0	0	0	0	0	0	0	0	0
GPDDA1pp	7.33E-14	2.91E-13	1.06E-11	7.36E-13	4.77E-13	1.50E-13	2.22E-13	7.59E-15	5.21E-16	2.22E-16	4.31E-17	1.26E-16	9.20E-17	5.58E-17	1.06E-15	6.59E-17	0	0	0	0	0	0	0	0	2.61E-12	8.98E-12	1.06E-22	9.93E-11	1.60E-10	1.50E-13	2.22E-13	6.48E-12
GPDDA2	7.40E-12	5.46E-11	2.49E-10	1.11E-10	1.01E-10	1.23E-10	4.39E-11	2.26E-13	9.01E-11	1.15E-10	1.70E-11	1.20E-10	1.60E-11	6.55E-12	4.35E-10	5.44E-12	0.433448224	0.659904523	1.561108426	1.134622887	1.318412713	1.295461308	0.920829383	0.957056249	1.90E-11	6.04E-11	3.02E-22	5.57E-10	3.46E-10	1.23E-10	4.39E-11	6.73E-11
GPDDA2pp	6.93E-13	2.27E-11	1.30E-10	3.87E-11	4.54E-11	7.83E-11	8.39E-12	9.21E-14	1.85E-10	1.64E-10	2.55E-11	1.73E-10	1.94E-11	1.12E-11	1.31E-09	5.18E-12	0	0.213508707	0.202220672	0.32222238	0.147955376	0	0	0.226042253	1.51E-11	4.08E-11	1.28E-22	9.75E-11	2.25E-10	7.83E-11	8.39E-12	5.11E-11
GPDDA3	7.62E-14	3.58E-13	1.48E-11	7.75E-13	5.35E-13	1.78E-13	2.95E-13	8.60E-15	1.59E-15	3.81E-16	8.69E-17	1.31E-16	8.13E-17	5.20E-17	1.67E-15	1.18E-16	0	0	0	0	0	0	0	0	2.82E-12	1.10E-11	6.54E-23	1.15E-10	1.25E-10	1.78E-13	2.95E-13	7.80E-12
GPDDA3pp	3.91E-14	1.82E-13	8.31E-12	3.92E-13	2.70E-13	8.92E-14	1.49E-13	4.70E-15	-1.25E-15	-1.49E-16	-4.60E-17	-5.75E-17	-2.22E-17	-2.84E-17	-9.18E-16	1.40E-18	0	0	0	0	0	0	0	0	1.63E-12	5.57E-12	6.93E-23	5.45E-11	1.43E-10	8.92E-14	1.49E-13	4.52E-12
GPDDA4	1.90E-11	5.09E-11	2.48E-10	1.16E-10	1.07E-10	1.15E-10	7.49E-11	2.96E-13	7.96E-11	9.14E-11	1.11E-11	1.03E-10	1.13E-11	9.58E-12	4.53E-10	4.13E-12	0.340757498	1.305562089	0.564642132	1.210417874	1.318412713	1.295461308	0.410512015	0.713882171	3.56E-11	7.32E-11	3.64E-22	6.85E-10	4.94E-10	1.15E-10	7.49E-11	8.12E-11
GPDDA4pp	9.69E-12	3.38E-12	1.59E-10	8.00E-11	3.96E-11	5.69E-11	7.76E-13	1.40E-13	1.73E-10	1.40E-10	1.70E-11	1.51E-10	1.44E-11	1.32E-11	1.40E-09	4.47E-12	0.229944432	0.213508707	0.202220672	0	0	0.785108214	0	0.226042253	1.87E-11	4.55E-11	2.20E-22	5.72E-11	2.02E-10	5.69E-11	7.76E-13	4.61E-11
GPDDA5	0	0	0	0	0	0	0	0	-7.81E-18	-9.63E-19	6.77E-18	2.32E-17	4.44E-17	5.06E-18	6.96E-16	7.04E-17	0	0	0	0	0	0	0	0	0	0	0	0	0	0	0	0
GPDDA5pp	7.33E-14	2.74E-13	6.70E-12	7.36E-13	4.81E-13	1.50E-13	2.87E-13	7.39E-15	4.89E-16	2.26E-17	5.44E-17	-5.17E-17	1.93E-17	3.65E-17	6.78E-16	2.75E-17	0	0	0	0	0	0	0	0	2.61E-12	8.89E-12	1.06E-22	9.93E-11	1.60E-10	1.50E-13	2.87E-13	6.41E-12
GRTT	0.061171467	0.134403854	0.128218375	0.141765461	0.179872963	0.113881375	0.095716057	0.186346435	7.58E-15	3.38E-15	3.01E-16	2.20E-15	2.68E-16	2.66E-16	3.03E-15	2.00E-16	0	0	0	0	0	0	0	0	0.002856321	0.008703403	0.008575846	0.008390168	0.008703403	0.113881375	0.095716057	0.006142857
GRXR	27.51069615	47.935183	45.72912949	50.5607027	64.15175686	41.96748954	34.13716608	66.46052311	1.97E-10	6.23E-10	4.59E-04	2.20E-10	2.85E-04	4.01E-04	1.70E-09	1.65E-11	0	6.704197591	1.524014132	3.206233302	2.689923408	2.29099606	3.20015715	1.183555465	1.284609397	3.669772182	3.614459127	3.773486871	3.539540459	41.96748954	34.13716608	2.762821299
GSNK	1.11E-11	5.24E-11	2.17E-10	9.43E-11	9.67E-11	8.24E-11	4.61E-11	1.81E-13	5.55E-11	5.99E-11	2.18E-11	1.98E-11	6.50E-12	1.09E-10	1.60E-10	2.58E-12	0	0	0	0	0	0	0	0	2.67E-11	8.57E-11	7.19E-22	7.46E-10	7.86E-10	8.24E-11	4.61E-11	6.84E-11
GSNt2pp	8.54E-14	3.53E-13	3.59E-11	2.46E-12	6.19E-13	1.35E-13	4.48E-13	1.26E-14	6.07E-15	-4.21E-17	1.67E-16	1.46E-16	9.15E-17	9.67E-17	9.50E-16	1.03E-16	0	0	0	0	0	0	0	0	7.05E-12	2.91E-11	3.22E-22	2.91E-10	4.70E-10	1.35E-13	4.48E-13	1.89E-11
GSNtex	-2.91E-11	0	0	0	0	-5.82E-11	0	0	1.61E-15	5.97E-16	-5.55E-17	-1.73E-16	-9.71E-17	-2.78E-17	-1.38E-15	-9.71E-17	0	0	0	0	0	0	0	0	2.84E-12	1.23E-11	0	1.19E-10	1.92E-10	-5.82E-11	0	9.32E-12
GSPMDA	5.28E-12	2.20E-11	1.10E-10	4.53E-11	4.25E-11	4.45E-11	2.63E-11	9.47E-14	1.60E-11	1.86E-11	2.58E-12	2.15E-11	2.42E-12	1.34E-12	5.90E-11	9.94E-13	0	0.584337021	0.3890023	1.086716796	0.94011016	0.436570566	0	0.321483218	1.38E-11	5.09E-11	1.30E-22	4.69E-10	3.78E-10	4.45E-11	2.63E-11	3.66E-11
GSPMDS	5.28E-12	2.20E-11	1.10E-10	4.53E-11	4.25E-11	4.45E-11	2.63E-11	9.47E-14	1.60E-11	1.86E-11	2.58E-12	2.15E-11	2.42E-12	1.34E-12	5.90E-11	9.94E-13	0	0.584337021	0.3890023	1.086716796	0.94011016	0.436570566	0	0.321483218	1.38E-11	5.09E-11	1.30E-22	4.69E-10	3.78E-10	4.45E-11	2.63E-11	3.66E-11
GTHOXtex	0	0	0	0	0	0	0	0	3.54E-16	1.04E-16	-1.39E-17	-3.47E-17	-9.02E-17	-1.39E-17	2.78E-17	2.78E-17	0	0	0	0	0	0	0	0	0	0	0	0	0	0	0	0
GTHOr	27.51069615	47.935183	45.72912949	50.5607027	64.15175686	41.96748954	34.13716608	66.46052311	2.04E-10	6.29E-10	4.59E-04	2.25E-10	2.85E-04	4.01E-04	1.73E-09	1.68E-11	2.249369971	11.39690445	2.770966219	3.246032677	4.784890257	2.984780729	3.20015715	3.048059503	1.284609397	3.669772182	3.614459127	3.773486871	3.539540459	41.96748954	34.13716608	2.762821306
GTHPi	2.08E-12	8.17E-12	2.67E-11	1.70E-11	1.66E-11	1.47E-11	9.05E-12	2.69E-14	7.17E-12	6.39E-12	1.46E-12	4.91E-12	8.23E-13	4.20E-13	2.85E-11	3.80E-13	2.249369971	4.692706864	1.246952087	0.039799375	2.094966849	0.693784669	0	1.864504038	1.22E-11	1.94E-11	5.06E-23	6.94E-11	1.45E-10	1.47E-11	9.05E-12	7.00E-09
GTHRDHpp	1.66E-12	1.39E-11	7.63E-11	2.62E-11	2.35E-11	2.67E-11	2.35E-11	1.02E-13	1.32E-11	1.56E-11	2.49E-12	2.12E-11	2.32E-12	1.16E-12	6.06E-11	1.19E-12	0	0.20684114	0	0	0	0	0	0	1.03E-11	2.81E-11	2.10E-22	1.82E-10	2.71E-10	2.67E-11	2.35E-11	2.81E-11
GTHRDabc2pp	1.07E-12	1.27E-11	1.02E-10	4.11E-11	4.08E-11	4.14E-11	2.86E-11	8.89E-14	1.95E-11	2.32E-11	3.68E-12	3.09E-11	3.44E-12	1.73E-12	8.78E-11	1.79E-12	0	0.20684114	0	0	0	0	0	0	1.21E-11	2.98E-11	4.80E-23	2.13E-10	1.68E-10	4.14E-11	2.86E-11	3.32E-11
GTHRDabcpp	1.09E-11	8.98E-12	3.78E-11	1.56E-11	1.44E-11	1.52E-11	8.49E-12	3.23E-14	5.68E-12	6.21E-12	9.96E-13	8.05E-12	9.19E-13	4.93E-13	2.24E-11	5.11E-13	0	0	0	0	0	0	0	0	4.71E-12	1.36E-11	1.02E-22	1.49E-10	8.57E-11	1.52E-11	8.49E-12	1.23E-11
GTHRDtex	-2.91E-11	0	0	0	0	-2.91E-11	0	0	-6.80E-13	-1.35E-12	-1.86E-13	-1.70E-12	-2.07E-13	-7.67E-14	-4.81E-12	-9.14E-14	0	0	0	0	0	0	0	0	2.84E-12	1.21E-11	0	1.18E-10	1.89E-10	-2.91E-11	0	7.39E-12
GTHS	5.01E-12	1.26E-11	7.21E-11	2.82E-11	2.02E-11	2.83E-11	2.11E-11	5.54E-14	1.38E-11	1.70E-11	2.68E-12	2.29E-11	2.52E-12	1.24E-12	6.54E-11	1.28E-12	0	0.20684114	0	0	0	0	0	0	7.94E-12	2.52E-11	6.67E-23	1.27E-10	1.82E-10	2.83E-11	2.11E-11	2.27E-11
GTPCI	0.147207596	0.323439491	0.30855429	0.341155012	0.432859756	0.274052661	0.23033828	0.448438004	2.86E-16	3.21E-15	5.70E-16	2.13E-15	4.00E-16	1.96E-16	4.42E-15	3.39E-16	0	0	0	0	0	0	0	0	0.006873665	0.02094452	0.020637558	0.020190727	0.020944521	0.274052661	0.23033828	0.014782632
GTPCII2	0.098138397	0.215626327	0.20570286	0.227436675	0.28857317	0.182701774	0.153558854	0.298958669	1.68E-16	3.60E-15	3.80E-16	1.27E-15	3.28E-16	1.79E-16	2.63E-15	2.88E-16	0	0	0	0	0	0	0	0	0.004582443	0.013963014	0.013758372	0.013460485	0.013963014	0.182701774	0.153558854	0.009855088
GTPDPDP	2.14E-12	9.05E-12	4.60E-11	1.86E-11	1.74E-11	1.83E-11	1.07E-11	3.94E-14	6.72E-12	8.12E-12	1.29E-12	1.16E-11	1.17E-12	6.00E-13	3.05E-11	5.77E-13	0	0	0	0	0	0	0	0	5.91E-12	1.97E-11	5.43E-23	1.82E-10	1.50E-10	1.83E-11	1.07E-11	1.59E-11
GTPDPK	6.26E-12	2.68E-11	1.36E-10	5.52E-11	5.16E-11	5.41E-11	3.18E-11	1.18E-13	1.85E-11	2.38E-11	4.36E-12	3.94E-11	3.55E-12	1.88E-12	9.76E-11	1.82E-12	0	1.515544073	0	2.019717221	2.204184619	1.685973588	0	1.671382667	1.57E-11	5.24E-11	1.63E-22	4.84E-10	3.52E-10	5.41E-11	3.18E-11	4.27E-11
GTPHs	1.69E-12	7.16E-12	3.65E-11	1.47E-11	1.38E-11	1.45E-11	8.55E-12	3.15E-14	7.59E-12	1.07E-11	1.68E-12	1.76E-11	1.72E-12	7.41E-13	4.72E-11	7.67E-13	0	0	0	0	0	0	0	0	4.49E-12	1.69E-11	4.35E-23	1.56E-10	1.26E-10	1.45E-11	8.55E-12	1.22E-11
GTPtex	-2.91E-11	0	0	0	0	-5.82E-11	0	0	1.07E-15	2.29E-16	6.94E-17	7.63E-17	0	4.16E-17	1.33E-15	7.63E-17	0	0	0	0	0	0	0	0	2.27E-12	8.64E-12	0	7.34E-11	1.26E-10	-5.82E-11	0	6.71E-12
GUACYC	5.01E-12	2.14E-11	1.10E-10	4.40E-11	4.12E-11	4.31E-11	2.55E-11	9.43E-14	1.39E-11	1.72E-11	3.09E-12	2.50E-11	2.37E-12	1.28E-12	7.04E-11	1.29E-12	0	0	0	0.168064608	0	0	0	0	1.34E-11	5.08E-11	1.30E-22	4.68E-10	3.77E-10	4.31E-11	2.55E-11	3.65E-11
GUAD	1.43E-12	5.39E-12	2.68E-11	1.09E-11	1.03E-11	1.01E-11	6.29E-12	2.11E-14	8.24E-12	1.36E-11	2.06E-12	2.09E-11	2.27E-12	1.00E-12	6.83E-11	8.28E-13	0	0	0	0	0	0	0	0	3.37E-12	1.24E-11	3.24E-23	1.15E-10	9.36E-11	1.01E-11	6.29E-12	9.04E-12
GUAPRT	8.92E-12	4.52E-11	2.12E-10	8.43E-11	8.46E-11	7.37E-11	4.12E-11	1.78E-13	3.12E-11	7.16E-11	4.37E-10	6.16E-11	8.39E-12	1.24E-10	3.43E-10	3.12E-12	1.967052788	2.692920243	2.821027391	2.421701628	4.252400196	3.837009402	3.415323656	4.290639695	2.39E-11	8.55E-11	7.17E-22	7.40E-10	7.84E-10	7.37E-11	4.12E-11	6.82E-11
GUAt2pp	1.30E-11	8.25E-11	2.58E-10	1.17E-10	1.09E-10	1.11E-10	6.46E-11	2.02E-13	2.25E-10	3.12E-10	9.88E-11	2.03E-10	2.60E-11	1.06E-11	5.04E-05	4.86E-12	2.523472124	3.743380935	2.642294282	3.390372941	4.134824736	2.852243605	5.564661827	2.446239339	1.25E-10	2.72E-10	7.20E-22	9.93E-10	2.03E-09	1.11E-10	6.46E-11	2.27E-08
GUAtex	-4.55E-13	-4.55E-13	0	-1.36E-12	-9.09E-13	-9.09E-13	-1.36E-12	-9.09E-13	-7.16E-13	-9.79E-13	-1.10E-13	-8.78E-13	-1.05E-13	-4.63E-14	-4.30E-12	-5.68E-14	0	-1.804786609	0	0	0	0	0	0	2.84E-12	1.23E-11	0	1.19E-10	1.91E-10	-9.09E-13	-1.36E-12	7.62E-12
GUAtpp	-1.30E-11	-8.31E-11	-2.58E-10	-1.18E-10	-1.11E-10	-1.12E-10	-6.56E-11	-2.92E-13	-2.25E-10	-3.13E-10	-9.89E-11	-2.04E-10	-2.61E-11	-1.07E-11	-5.04E-05	-4.92E-12	-2.523472124	-5.548167544	-2.642294282	-3.390372941	-4.134824736	-2.852243605	-5.564661827	-2.446239339	-1.20E-10	-2.53E-10	0	-8.12E-10	-1.74E-09	-1.12E-10	-6.56E-11	-2.27E-08
GUI1	-3.58E-12	1.39E-11	3.93E-11	-3.75E-12	7.62E-12	-2.27E-11	1.56E-11	-2.61E-12	3.10E-15	-2.51E-16	1.97E-16	6.82E-16	3.65E-17	1.07E-16	3.19E-15	1.06E-16	0	0	0	0	0	0	0	0	4.32E-12	9.89E-12	0	1.30E-10	2.05E-10	-2.27E-11	1.56E-11	9.21E-12
GUI2	-9.49E-12	-4.55E-13	-1.75E-11	-1.46E-11	-5.91E-12	1.93E-12	1.84E-11	-6.71E-12	4.71E-16	-4.74E-17	2.87E-17	-7.80E-17	-2.35E-17	9.08E-18	-1.66E-16	2.43E-17	0	0	0	0	0	0	0	0	2.73E-12	6.93E-12	0	6.37E-11	9.09E-11	1.93E-12	1.84E-11	5.91E-12
GUR1PPpp	1.14E-13	5.84E-13	6.81E-11	3.57E-12	6.06E-13	2.63E-13	2.71E-13	1.13E-14	2.89E-15	7.87E-16	1.95E-16	3.47E-16	1.46E-16	1.06E-16	3.12E-15	1.93E-16	0	0	0	0	0	0	0	0	3.68E-12	1.15E-11	1.76E-22	1.37E-10	2.30E-10	2.63E-13	2.71E-13	8.52E-12
H2O2tex	-2.91E-11	0	0	0	0	-5.82E-11	0	0	-4.80E-15	-7.15E-16	-3.05E-16	-3.89E-16	-2.50E-16	-1.80E-16	-5.78E-15	-2.84E-16	0	0	0	0	0	0	0	0	-3.18E-12	-1.82E-12	0	-2.43E-11	-6.25E-11	-5.82E-11	0	3.75E-12
H2Otex	-15001.54617	-20853.86236	-24342.71112	-23830.28984	-27509.55465	-21327.83887	-9621.581448	-29525.43646	-0.003169825	-0.002616694	-0.002790705	-0.003425167	-0.002714663	-0.004832627	-0.001878588	-0.00195243	-117.2858918	-336.2648334	-117.2970052	-246.0067913	-155.6952553	-267.2319428	0	-132.691523	-638.9755727	-1000	-1000	-1000	-1000	-21327.83887	-9621.581448	-377.6554603
H2Otpp	-15001.54617	-20853.86236	-24342.71112	-23830.28984	-27509.55465	-21327.83887	-9621.581448	-29525.43646	-0.003170412	-0.002480998	-0.002735142	-0.00343378	-0.002590705	-0.004832628	-0.00191989	-0.00195243	-95.37834882	-322.9285451	-111.888161	-199.6528898	-277.7220775	-248.0046182	55.71510217	-94.39858232	-638.9755727	-836.5925303	-917.6521921	-1000	-836.5925315	-21327.83887	-9621.581448	-377.6554603
H2SO	4.64E-13	1.71E-12	7.05E-12	3.72E-12	3.46E-12	3.66E-12	1.93E-12	7.20E-15	2.03E-12	2.06E-12	3.62E-13	2.16E-12	2.78E-13	1.37E-13	7.49E-12	1.34E-13	0	1.5137785	0	0	0	0	0	0	1.70E-12	4.55E-12	1.16E-23	2.35E-11	3.35E-11	3.66E-12	1.93E-12	6.06E-12
H2St1pp	1.06E-12	6.35E-12	1.49E-11	8.98E-12	1.02E-11	1.50E-11	4.33E-12	1.49E-14	1.38E-11	2.53E-11	6.24E-12	1.64E-11	3.16E-12	1.93E-12	6.60E-11	7.60E-13	0	0	0	0	0	0	0	0	3.47E-12	1.29E-11	3.22E-23	5.53E-11	9.45E-11	1.50E-11	4.33E-12	1.22E-11
H2Stex	-2.91E-11	0	0	-2.91E-11	0	-2.91E-11	0	0	-1.38E-11	-2.53E-11	-6.24E-12	-1.64E-11	-3.16E-12	-1.93E-12	-6.60E-11	-7.60E-13	0	0	0	0	0	0	0	0	-2.27E-13	1.14E-13	0	6.90E-11	1.04E-10	-2.91E-11	0	-2.16E-12
H2tex	-2.91E-11	0	0	0	0	-5.82E-11	0	0	-3.82E-16	-2.64E-16	-2.08E-17	3.47E-17	-8.33E-17	-2.08E-17	-3.47E-16	-8.33E-17	0	0	0	0	0	0	0	0	1.71E-12	7.16E-12	0	6.51E-11	1.47E-10	-5.82E-11	0	7.50E-12
H2tpp	-2.54E-12	5.82E-12	6.64E-11	7.29E-12	5.33E-12	4.00E-13	-4.31E-12	1.57E-12	6.97E-16	2.57E-16	5.16E-17	9.01E-17	9.93E-18	4.12E-17	1.05E-15	-7.01E-19	0	0	0	0	0	0	0	0	2.27E-12	7.62E-12	0	7.04E-11	1.76E-10	4.00E-13	-4.31E-12	-2.39E-12
HACD1	78.30827973	172.0562723	164.1379681	181.4801881	230.2632733	145.7845457	122.5303248	238.5502494	-5.86E-07	6.46E-05	-3.14E-05	1.72E-05	6.31E-05	-1.34E-10	-4.13E-05	-6.70E-11	3.829818129	2.140737898	3.562954126	3.859466695	2.509940246	2.413688018	4.109446136	1.84200936	3.656502077	11.14160829	10.97831695	10.74062155	11.14160829	145.7845457	122.5303248	7.863741303
HACD2	78.30827973	172.0562723	164.1379681	181.4801881	230.2632733	145.7845457	122.5303248	238.5502494	-5.86E-07	6.46E-05	-3.14E-05	1.72E-05	6.31E-05	-1.34E-10	-4.13E-05	-6.70E-11	3.829818129	2.140737898	3.562954126	3.859466695	2.509940246	2.413688018	4.109446136	1.84200936	3.656502077	11.14160829	10.97831695	10.74062155	11.14160829	145.7845457	122.5303248	7.863741303
HACD3	78.30827973	172.0562723	164.1379681	181.4801881	230.2632733	145.7845457	122.5303248	238.5502494	-5.86E-07	-6.06E-05	-3.14E-05	-8.61E-06	-7.72E-05	-1.35E-10	-4.13E-05	-6.71E-11	0	2.140737898	0	0	0.245632526	0	0	0	3.656502077	11.14160829	10.97831695	10.74062155	11.14160829	145.7845457	122.5303248	7.863741303
HACD4	78.30827973	172.0562723	164.1379681	181.4801881	230.2632733	145.7845457	122.5303248	238.5502494	-5.86E-07	-6.06E-05	-3.14E-05	-8.61E-06	-7.72E-05	-1.35E-10	-4.13E-05	-6.77E-11	-2.069803186	1.824482816	-1.269513385	-2.843236818	-2.254294449	-1.900643219	-2.316891097	-1.252338676	3.656502077	11.14160829	10.97831695	10.74062154	11.14160829	145.7845457	122.5303248	7.863741303
HACD5	78.30827973	172.0562723	164.1379681	181.4801881	230.2632733	145.7845457	122.5303248	238.5502494	-5.86E-07	-6.06E-05	-3.14E-05	-8.61E-06	-7.72E-05	-1.37E-10	-4.13E-05	-6.98E-11	-2.547810359	1.508227734	-1.629453039	-3.312904804	-2.774819069	-2.465364675	-2.316891097	-1.722231139	3.656502077	11.14160829	10.97831695	10.74062154	11.14160829	145.7845457	122.5303248	7.863741303
HACD6	61.18378956	134.4309285	128.2442027	141.7940182	179.9091961	113.904315	95.7353377	186.3839725	-5.85E-07	-6.06E-05	-3.14E-05	-8.61E-06	-7.72E-05	-1.29E-10	-4.13E-05	-6.52E-11	-2.618801888	-1.126369312	-1.269513385	-2.843236818	-2.458988221	-1.900643218	-2.723955593	-1.695381957	2.856896542	8.70515633	8.577573615	8.391857549	8.70515633	113.904315	95.7353377	6.144094784
HACD7	61.18378956	134.4309285	128.2442027	141.7940182	179.9091961	113.904315	95.7353377	186.3839725	-5.84E-07	-6.06E-05	-3.14E-05	-8.61E-06	-7.72E-05	-9.16E-11	-4.13E-05	-4.67E-11	-0.953953801	-2.744087784	-3.128408026	-1.925815331	-1.331061187	-0.651054652	-2.723955593	-0.095056797	2.856896542	8.70515633	8.577573615	8.391857548	8.705156329	113.904315	95.7353377	6.144094784
HACD8	-3.27E-11	-6.55E-11	-2.71E-10	-1.33E-10	-7.64E-11	-1.47E-10	-1.35E-10	0	-1.92E-09	-9.65E-10	-1.12E-10	-1.12E-09	-1.22E-10	-3.28E-11	-8.48E-09	-1.97E-11	-3.633161788	-2.555993238	-2.784658994	-1.215636085	-0.837464294	-1.691310079	-3.218950505	-1.837602572	-3.67E-11	-1.06E-10	0	-3.63E-10	-4.12E-10	-1.47E-10	-1.35E-10	-4.95E-11
HADPCOADH3	9.95E-14	9.66E-13	1.75E-11	1.56E-12	7.96E-13	2.27E-13	5.54E-13	5.68E-14	3.90E-15	1.13E-15	2.53E-16	4.53E-16	2.47E-16	1.31E-16	4.70E-15	1.98E-16	0	0	0	0	0	0	0	0	5.34E-12	1.47E-11	0	1.64E-10	2.61E-10	2.27E-13	5.54E-13	2.84E-12
HBZOPT	0.049069199	0.107813164	0.10285143	0.113718337	0.144286585	0.091350887	0.076779427	0.149479335	8.47E-17	1.22E-15	1.82E-16	9.38E-16	1.34E-16	2.57E-16	1.48E-15	1.05E-16	0	0	0	0	0	0	0	0	0.002291222	0.006981507	0.006879186	0.006730242	0.006981507	0.091350887	0.076779427	0.004927544
HCINNMt2rpp	5.68E-14	1.19E-12	1.44E-11	1.14E-12	5.68E-13	1.14E-13	3.41E-13	0	1.81E-15	-4.66E-16	1.12E-16	1.58E-16	6.51E-18	7.25E-17	5.21E-15	9.11E-17	0	0	0	0	0	0	0	0	2.84E-12	9.89E-12	0	1.12E-10	1.76E-10	1.14E-13	3.41E-13	7.73E-12
HCINNMtex	-2.91E-11	0	0	0	0	-5.82E-11	0	0	1.81E-15	-3.89E-16	1.46E-16	1.53E-16	1.53E-16	6.25E-17	2.88E-15	2.08E-17	0	0	0	0	0	0	0	0	3.07E-12	1.13E-11	0	1.12E-10	1.77E-10	-5.82E-11	0	8.53E-12
HCO3E	115.7075906	254.2287582	242.5287451	268.1534492	340.2348852	215.4098978	181.0496758	352.4796445	2.51E-04	0.001264981	9.82E-04	0.001214564	0.001152452	0.001394408	7.28E-04	0.001061266	12.01954366	24.91322577	10.28785169	15.30515323	20.20693484	18.89392239	13.64378766	17.88539798	5.402813686	16.46273747	16.2214597	15.87024317	16.46273748	215.4098978	181.0496758	11.6193915
HCYSMT	2.66E-13	3.45E-12	4.31E-12	5.84E-12	6.46E-12	5.87E-12	1.61E-12	4.98E-15	1.39E-11	4.05E-10	6.21E-12	5.50E-11	6.34E-12	1.96E-12	1.59E-10	1.10E-12	0	0	0	0	0	0	0	0	9.27E-13	8.39E-12	2.11E-23	1.25E-10	6.41E-11	5.87E-12	1.61E-12	2.65E-12
HCYSMT2	7.17E-14	3.75E-13	3.39E-11	1.83E-12	4.88E-13	1.61E-13	3.81E-13	8.39E-15	1.07E-15	3.26E-16	6.42E-17	1.07E-16	7.19E-17	4.66E-17	1.11E-15	8.62E-17	0	0	0	0	0	0	0	0	2.85E-12	1.18E-11	1.17E-22	1.16E-10	1.85E-10	1.61E-13	3.81E-13	8.80E-12
HDCAtexi	0	0	0	0	0	0	0	0	-4.73E-16	-1.95E-16	-5.39E-17	-4.96E-17	5.99E-17	-2.60E-17	-7.12E-16	2.70E-17	0	0	0	0	0	0	0	0	0	0	0	0	0	0	0	0
HDCEAtexi	0	0	0	0	0	0	0	0	-2.79E-16	-3.41E-17	-2.35E-18	-3.86E-18	3.73E-17	-1.11E-18	8.76E-18	6.62E-17	0	0	0	0	0	0	0	0	0	0	0	0	0	0	0	0
HEMEOS	1.21E-16	1.63E-15	1.62E-12	1.92E-15	7.85E-15	2.79E-15	1.60E-15	3.91E-19	3.35E-17	3.74E-16	2.25E-17	2.87E-16	7.12E-17	5.36E-18	4.91E-16	7.89E-17	0	0	0	0	0	0	0	0	1.69E-12	6.61E-12	3.33E-27	6.21E-11	9.90E-11	2.79E-15	1.60E-15	5.04E-12
HEPK1	3.96E-13	4.26E-12	2.73E-12	6.83E-12	8.16E-12	5.39E-12	2.57E-12	7.53E-15	2.74E-12	9.78E-12	9.63E-13	7.65E-12	1.16E-12	2.88E-13	2.06E-11	2.16E-13	0	0.511466208	0	0	0	-4.03E-13	0	0	1.71E-12	6.91E-12	1.87E-23	6.14E-11	1.00E-10	5.39E-12	2.57E-12	5.49E-12
HEPK2	3.96E-13	4.26E-12	2.73E-12	6.83E-12	8.16E-12	5.39E-12	2.57E-12	7.53E-15	2.74E-12	9.78E-12	9.63E-13	7.65E-12	1.16E-12	2.88E-13	2.06E-11	2.16E-13	0	0.511466208	0	0	0	-4.03E-13	0	0	1.71E-12	6.91E-12	1.87E-23	6.14E-11	1.00E-10	5.39E-12	2.57E-12	5.49E-12
HEPT1	3.96E-13	4.26E-12	2.73E-12	6.83E-12	8.16E-12	5.39E-12	2.57E-12	7.53E-15	2.74E-12	9.78E-12	9.63E-13	7.65E-12	1.16E-12	2.88E-13	2.06E-11	2.16E-13	0	0.511466208	0	0	0	-4.03E-13	0	0	1.71E-12	6.91E-12	1.87E-23	6.14E-11	1.00E-10	5.39E-12	2.57E-12	5.49E-12
HEPT2	3.96E-13	4.26E-12	2.73E-12	6.83E-12	8.16E-12	5.39E-12	2.57E-12	7.53E-15	2.74E-12	9.78E-12	9.63E-13	7.65E-12	1.16E-12	2.88E-13	2.06E-11	2.16E-13	0	0.511466208	0	0	0	-4.03E-13	0	0	1.71E-12	6.91E-12	1.87E-23	6.14E-11	1.00E-10	5.39E-12	2.57E-12	5.49E-12
HEPT3	3.96E-13	4.26E-12	2.73E-12	6.83E-12	8.16E-12	5.39E-12	2.57E-12	7.53E-15	2.74E-12	9.78E-12	9.63E-13	7.65E-12	1.16E-12	2.88E-13	2.06E-11	2.16E-13	0	0.511466208	0	0	0	-4.03E-13	0	0	1.71E-12	6.91E-12	1.87E-23	6.14E-11	1.00E-10	5.39E-12	2.57E-12	5.49E-12
HEPT4	3.96E-13	4.26E-12	2.73E-12	6.83E-12	8.16E-12	5.39E-12	2.57E-12	7.53E-15	2.74E-12	9.78E-12	9.63E-13	7.65E-12	1.16E-12	2.88E-13	2.06E-11	2.16E-13	0	0.511466208	0	0	0	-4.03E-13	0	0	1.71E-12	6.91E-12	1.87E-23	6.14E-11	1.00E-10	5.39E-12	2.57E-12	5.49E-12
HETZK	0	0	0	0	0	0	0	0	0	0	0	0	0	0	0	0	0	0	0	0	0	0	0	0	0	0	0	0	0	0	0	0
HEX1	1.58E-11	7.13E-11	3.69E-10	1.36E-10	2.61E-10	1.31E-10	7.84E-11	2.93E-13	5.92E-11	8.16E-11	8.04E-12	8.31E-11	2.08E-04	5.29E-12	2.88E-10	4.51E-12	2.452625285	4.567274421	1.303467816	1.563984987	1.294969252	2.68957528	2.324099427	1.510422151	3.96E-11	1.32E-10	4.81E-22	1.27E-09	3.28E-09	1.31E-10	7.84E-11	9.87E-11
HEX4	9.55E-12	3.99E-11	1.99E-10	8.19E-11	7.68E-11	8.05E-11	4.75E-11	1.71E-13	2.92E-11	3.24E-11	4.64E-12	3.78E-11	4.37E-12	2.43E-12	1.08E-10	2.00E-12	0.022190399	0.016537378	0.017166518	0.018098109	0.02701822	0.012685617	0.03480359	0	2.42E-11	8.35E-11	2.36E-22	7.71E-10	5.84E-10	8.05E-11	4.75E-11	6.35E-11
HEX7	1.58E-11	5.76E-11	3.95E-10	1.35E-10	6.94E-10	1.31E-10	7.84E-11	2.93E-13	4.64E-11	4.35E-11	1.48E-11	8.11E-11	3.49E-04	4.11E-12	1.98E-10	3.76E-12	1.098810069	0.825127807	3.882911338	0.94970559	0.786337335	1.252633188	0.63237022	0.69788585	3.96E-11	1.32E-10	4.85E-22	1.27E-09	3.47E-09	1.31E-10	7.84E-11	9.87E-11
HEXt2rpp	2.89E-12	-2.28E-12	-1.01E-10	-4.49E-11	-6.85E-11	-3.60E-11	-2.77E-11	-2.79E-13	-1.33E-11	-1.25E-04	-4.07E-12	-2.58E-05	-1.40E-04	-1.92E-12	-1.47E-10	-1.09E-12	-3.829818129	-1.93851186	-3.562954126	-3.859466695	-2.603133931	-2.413688018	-4.109446136	-1.84200936	-6.93E-12	-1.84E-11	0	-1.41E-10	-2.39E-12	-3.60E-11	-2.77E-11	-1.99E-11
HG2abcpp	0	0	0	0	0	0	0	0	-2.07E-16	1.46E-15	-1.83E-18	1.09E-17	5.05E-17	-5.28E-19	1.04E-16	1.08E-16	0	0	0	0	0	0	0	0	0	0	0	0	0	0	0	0
HG2t3pp	0	0	0	0	0	0	0	0	2.07E-16	2.01E-15	5.09E-18	-3.34E-18	-2.39E-17	-1.15E-18	3.05E-17	-1.07E-16	0	0	0	0	0	0	0	0	0	0	0	0	0	0	0	0
HG2tex	0	0	0	0	0	0	0	0	6.94E-18	-4.23E-16	0	-2.08E-17	2.01E-16	0	0	-2.78E-17	0	0	0	0	0	0	0	0	0	0	0	0	0	0	0	0
HISTD	20.84626786	45.80270631	43.69479268	48.31142537	61.29785878	38.80897013	32.61851722	63.50391572	5.54E-12	7.50E-12	1.12E-12	7.95E-12	1.00E-12	3.93E-13	2.84E-11	5.50E-13	0	2.958971293	2.055725108	3.78048351	3.331976516	2.544115368	0	1.315999563	0.973389046	2.965982034	2.92251262	2.859236271	2.965982034	38.80897013	32.61851722	2.093388568
HISTP	20.84626786	45.80270631	43.69479268	48.31142537	61.29785878	38.80897013	32.61851722	63.50391572	5.54E-12	7.50E-12	1.12E-12	7.95E-12	1.00E-12	3.93E-13	2.84E-11	5.50E-13	0	2.958971293	2.055725108	3.78048351	3.331976516	2.544115368	0	1.315999563	0.973389046	2.965982034	2.92251262	2.859236271	2.965982034	38.80897013	32.61851722	2.093388568
HISTRS	0	0	0	0	0	0	0	0	0	0	0	0	0	0	0	0	0	0	0	0	0	0	0	0	0	0	0	0	0	0	0	0
HISabcpp	3.31E-12	1.35E-11	7.18E-11	2.79E-11	2.61E-11	2.66E-11	1.62E-11	6.18E-14	9.71E-12	1.12E-11	1.60E-12	1.40E-11	1.58E-12	8.48E-13	3.52E-11	7.81E-13	0	0	0	0	0	0	0.973057967	0.908462607	7.57E-12	2.81E-11	7.17E-23	3.09E-10	2.08E-10	2.66E-11	1.62E-11	1.83E-11
HISt2rpp	9.09E-12	-2.27E-11	-7.19E-11	-2.18E-11	-4.91E-11	-3.82E-11	-1.64E-11	3.64E-12	-1.52E-11	-1.84E-11	-2.70E-12	-2.17E-11	-2.56E-12	-1.23E-12	-6.31E-11	-1.32E-12	0	-2.958971293	-2.055725108	-3.78048351	-3.331976516	-2.544115368	-0.973057967	-2.22446217	-3.07E-12	-9.89E-12	0	-1.31E-10	7.71E-11	-3.82E-11	-1.64E-11	-3.98E-12
HIStex	-2.91E-11	0	0	0	0	-2.91E-11	0	0	-5.51E-12	-7.16E-12	-1.10E-12	-7.70E-12	-9.75E-13	-3.84E-13	-2.79E-11	-5.42E-13	0	-2.958971293	-2.055725108	-3.78048351	-3.331976516	-2.544115368	0	-1.315999563	2.84E-12	1.15E-11	0	1.16E-10	1.86E-10	-2.91E-11	0	8.19E-12
HKNDDH	1.24E-13	5.89E-13	2.33E-11	1.57E-12	8.30E-13	3.03E-13	4.91E-13	1.18E-14	3.50E-15	-4.71E-16	2.50E-16	3.61E-16	1.67E-16	1.43E-16	4.03E-15	1.43E-16	0	0	0	0	0	0	0	0	4.06E-12	1.14E-11	1.93E-22	1.58E-10	2.51E-10	3.03E-13	4.91E-13	2.23E-11
HKNTDH	7.58E-14	1.19E-12	1.43E-11	1.08E-12	5.17E-13	2.20E-13	3.36E-13	4.55E-15	1.81E-15	5.70E-16	1.29E-16	1.78E-16	9.46E-17	6.98E-17	4.95E-15	1.35E-16	0	0	0	0	0	0	0	0	3.06E-12	8.44E-12	1.12E-22	1.12E-10	1.76E-10	2.20E-13	3.36E-13	8.25E-12
HMBS	0.098138397	0.215626327	0.20570286	0.227436675	0.28857317	0.182701774	0.153558854	0.298958669	1.80E-12	3.04E-12	3.93E-13	3.11E-12	3.74E-13	1.36E-13	9.12E-12	1.50E-13	0	0	0	0	0	0	0	0	0.004582443	0.013963014	0.013758372	0.013460484	0.013963014	0.182701774	0.153558854	0.009855088
HMPK1	0	0	0	0	0	0	0	0	0	0	0	0	0	0	0	0	0	0	0	0	0	0	0	0	0	0	0	0	0	0	0	0
HOMt2pp	8.51E-13	3.95E-13	1.10E-11	1.16E-11	1.23E-11	7.42E-12	6.05E-12	1.69E-14	4.56E-12	6.20E-12	1.29E-12	6.10E-12	7.63E-13	3.55E-13	2.46E-11	3.11E-13	0	0	0	0	0	0	0	0	3.59E-12	1.19E-11	3.05E-23	7.08E-11	8.84E-11	7.42E-12	6.05E-12	1.92E-11
HOMtex	-2.91E-11	0	0	-2.91E-11	-5.82E-11	-5.82E-11	0	0	-4.56E-12	-6.20E-12	-1.29E-12	-6.10E-12	-7.63E-13	-3.55E-13	-2.46E-11	-3.11E-13	0	0	0	0	0	0	0	0	-3.41E-13	1.14E-12	0	5.35E-11	1.10E-10	-5.82E-11	0	-8.98E-12
HOPNTAL	2.00E-13	1.77E-12	3.59E-11	2.65E-12	1.34E-12	5.21E-13	8.26E-13	1.64E-14	5.31E-15	2.18E-15	3.83E-16	5.48E-16	2.81E-16	2.13E-16	9.03E-15	2.96E-16	0	0	0	0	0	0	0	0	5.44E-12	1.32E-11	3.04E-22	2.08E-10	3.28E-10	5.21E-13	8.26E-13	2.55E-11
HPPK2	0.147207596	0.323439491	0.30855429	0.341155012	0.432859756	0.274052661	0.23033828	0.448438004	2.86E-16	3.25E-15	5.82E-16	2.13E-15	3.97E-16	1.95E-16	4.44E-15	3.52E-16	0	0	0	0	0	0	0	0	0.006873665	0.02094452	0.020637558	0.020190727	0.020944521	0.274052661	0.23033828	0.014782632
HPPPNDO	1.24E-13	5.89E-13	2.33E-11	1.57E-12	8.30E-13	3.03E-13	4.91E-13	1.18E-14	3.50E-15	-3.31E-16	2.49E-16	3.50E-16	1.51E-16	1.43E-16	4.10E-15	1.78E-16	0	0	0	0	0	0	0	0	4.06E-12	1.14E-11	1.93E-22	1.58E-10	2.51E-10	3.03E-13	4.91E-13	2.23E-11
HPPPNt2rpp	-1.56E-11	6.25E-12	-1.93E-12	-1.02E-12	9.55E-12	-2.27E-13	-1.14E-11	-2.74E-11	1.70E-15	8.17E-15	1.19E-16	7.53E-17	1.51E-16	5.77E-17	1.84E-15	-7.02E-17	0	0	0	0	0	0	0	0	2.84E-12	1.06E-11	0	1.09E-10	1.75E-10	-2.27E-13	-1.14E-11	7.39E-12
HPPPNtex	-2.91E-11	0	0	0	0	-5.82E-11	0	0	1.70E-15	-7.34E-15	9.71E-17	1.25E-16	-7.63E-17	5.55E-17	1.89E-15	-3.47E-17	0	0	0	0	0	0	0	0	2.84E-12	1.08E-11	0	1.09E-10	1.74E-10	-5.82E-11	0	8.41E-12
HPYRI	-0.007062208	-0.00846329	-0.037096582	-0.015451495	-0.027251285	-89.769425	-0.008026268	-3.82E-04	-3.47E-04	-4.63E-04	-5.94E-04	-6.54E-04	-6.34E-04	-6.88E-04	-3.41E-04	-5.82E-04	-4.434776129	-5.159875354	-4.845868869	-11.02532364	-5.852925634	-5.327503688	-3.719890974	-5.448814255	-0.006954426	-0.011561189	-5.40E-08	-0.012922209	-0.036205683	-89.769425	-0.008026268	-0.014366125
HPYRRx	0.007062207	0.00846329	0.037096582	0.015451495	0.027251285	1.70E-09	0.008026268	3.82E-04	3.47E-04	4.63E-04	5.94E-04	6.54E-04	6.34E-04	6.88E-04	3.41E-04	5.82E-04	4.00205663	5.159875354	4.845868869	5.512661822	5.852925634	5.327503688	3.719890974	5.448814255	0.006954419	0.011561187	5.40E-08	0.012922205	0.036205665	1.70E-09	0.008026268	0.014366105
HPYRRy	7.25E-10	2.93E-11	1.54E-10	1.19E-10	7.08E-11	89.769425	3.33E-11	4.84E-12	1.91E-11	1.61E-11	3.22E-12	1.27E-11	1.76E-12	1.31E-12	5.48E-11	1.36E-12	0.432719499	0	0	5.512661822	0	0	0	0	7.17E-09	2.32E-09	2.24E-21	4.60E-09	1.83E-08	89.769425	3.33E-11	2.04E-08
HSDy	-153.6167371	-337.5214375	-321.9881624	-356.0082592	-451.7056541	-285.9843979	-240.3667754	-467.96215	-5.67E-11	-6.32E-11	-2.59E-11	-6.18E-11	-7.99E-12	-6.79E-12	-2.82E-10	-3.78E-12	0	0	0	0	-3.849890873	0	0	0	-7.172931396	-21.85640545	-21.53607811	-21.0697929	-21.85640545	-285.9843979	-240.3667754	-15.42623953
HSK	119.7499684	263.1105324	251.0017658	277.5216985	352.1213823	222.9354904	187.3748545	364.7939264	4.66E-11	4.19E-11	2.28E-11	4.48E-11	5.67E-12	5.90E-12	2.22E-10	3.01E-12	0	0	0	0	3.849890873	0	0	0	5.591567197	17.03788214	16.78817505	16.42468837	17.03788214	222.9354904	187.3748545	12.0253283
HSST	33.86676869	74.41090513	70.98639655	78.48656072	99.58427181	63.04890753	52.99192091	103.1682236	5.52E-12	1.51E-11	1.91E-12	1.09E-11	1.56E-12	5.34E-13	3.60E-11	4.62E-13	0	0	0	0	0	0	0	0	1.581364199	4.818523305	4.747903058	4.645104538	4.818523304	63.04890753	52.99192091	3.400911228
HSTPT	20.84626786	45.80270631	43.69479268	48.31142537	61.29785878	38.80897013	32.61851722	63.50391572	5.54E-12	7.50E-12	1.12E-12	7.95E-12	1.00E-12	3.93E-13	2.84E-11	5.50E-13	0	2.958971293	2.055725108	3.78048351	3.331976516	2.544115368	0	1.315999563	0.973389046	2.965982034	2.92251262	2.859236271	2.965982034	38.80897013	32.61851722	2.093388568
HXAND	1.59E-11	3.31E-11	1.93E-10	7.89E-11	7.29E-11	7.43E-11	4.19E-11	6.89E-14	7.60E-12	7.85E-12	1.08E-12	7.75E-12	9.08E-13	6.58E-13	2.72E-11	5.50E-13	0	0	0	0	0	0	0	0.105981235	2.57E-11	9.41E-11	4.91E-22	8.17E-10	7.23E-10	7.43E-11	4.19E-11	5.26E-11
HXAtex	-2.91E-11	0	0	0	0	-5.82E-11	-2.91E-11	0	-2.95E-12	-1.25E-04	-1.70E-12	-2.58E-05	-1.40E-04	-9.08E-13	-9.01E-11	-1.03E-13	-3.829818129	0	-3.562954126	-3.859466695	-2.26430772	-2.413688018	-4.109446136	-1.84200936	1.71E-12	6.14E-12	0	9.33E-11	1.45E-10	-5.82E-11	-2.91E-11	2.84E-12
HXCT	5.86E-12	2.34E-11	7.85E-11	3.80E-11	3.07E-11	3.44E-11	2.09E-11	5.59E-14	1.29E-11	8.33E-12	2.06E-12	1.31E-11	1.23E-12	1.12E-12	5.13E-11	1.18E-12	0	0.008416794	0	0	0.006951746	0.023848054	0	0	1.00E-11	3.13E-11	2.19E-22	3.09E-10	2.47E-10	3.44E-11	2.09E-11	2.81E-11
[truncated: 1,050 more rows]
