# Supplementary material for: Assessment of transcriptomic constraint-based methods for central carbon flux inference
Source: PLoS One. 2020 Sep 9;15(9):e0238689. doi: 10.1371/journal.pone.0238689 (PMC7480874; doi:10.1371/journal.pone.0238689)
Supplement: S1 Dataset — The genome-scale metabolic model of E. coli iJO1366 [18]. Individual models in SBML format (.xml) with set constraints used AC, DC, etc. are included. Transcriptomic data (.csv) study by Gerosa et al. [17]. Predicted fluxes generated using these data. MATLAB scripts used for calculating correlations (.m). (GZ) [file pone.0238689.s001.gz › Ecoli_model_and_data/predicted_fluxes_and_correlation_scripts/matlab_correl_scripts/cal_correl_ecoli2.m]

function [correl_m, match_list, mf, pf] = cal_correl_ecoli2(predicted_condition, measured_condition) 
PREDICTED_FLUX_FNAME = 'expo_brandes_AC_ecoli2_predicted_flux.txt';

fid = fopen(PREDICTED_FLUX_FNAME);
C = textscan(fid, '%s%f%f%f%f%f%f%f%f%f%f%f%f%f%f%f%f%f%f%f%f%f%f%f%f%f%f%f%f%f%f%f%f', 'Headerlines', 1); % both eflux2 and spot
fclose(fid);

predicted_flux = C{predicted_condition+1}; % wt efux2/ gk2 eflux2/ wt spot/ gk2 spot
reaction_names = C{1};

% import txt file shows matching realtionship b/w in silico flux & in vitro flux

MEASURED_FLUX_FNAME = 'ecoli2_measured_flux9.txt';% mf data w/ columns rearranged

fid2 = fopen(MEASURED_FLUX_FNAME);
C2 = textscan(fid2, '%s%f%f%f%f%f%f%f%f', 'Headerlines', 1);  % wt and gk2
fclose(fid2);

match_list = C2{1};

%modify ctrelcorrel according to in silico flux - in vitro flux relationship
modified_correl = zeros(size(match_list));

for i = 1:length(match_list)
    silico_vitro = match_list{i};
    
    lv = 1; % compartment level demarcated/marked off by parentheses
    j = 1; % site index within each element
    op = [];  % operation, initialization with empty matrix
    val = []; % for modified_eflux
     
    while j <= length(silico_vitro)
        
        if silico_vitro(j) == '('  % when meet opening parenthesis
            lv = lv + 1; % level +1 
            j = j + 1; % go to the next site
        
        elseif silico_vitro(j) == ')' % when meet closing parenthesis
            newval = val(lv);          
            lv = lv - 1; % level -1, no change in level unitil meeting ')',                          
           
            if  length(op) >= lv && op(lv) > 0 % bound > index && there's an operation (1 or 2)
            
                if  op(lv) == 1  % if op(level) = OR
                    val(lv) = val(lv) + newval;
                    
                elseif op(lv) == 2 %if op(level) = AND
                    val(lv) = min([val(lv); newval]);

                end 
                op(lv) = 0; % op(level) initialization to zero
            else % no operation
                val(lv) = newval; 

            end 
            j = j + 1; % continue reading, go to the next site
        
        elseif strcmp(silico_vitro(j:(j + 3)), '_or_') % sequence of length 4 starting at j in silico_vitro = '_OR_'
       
            op(lv) = 1; % assign 1 for OR to operation value at corresponding level
            j = j + 4; % move to the j+4 site
        
        elseif strcmp(silico_vitro(j:(j + 4)), '_and_') % sequence of length 5 starting at j in silico_vitro = '_AND_'
            op(lv) = 2; % assign 2 for AND to operation value at corresponding level
            j = j + 5; % move to the j+5 site
        
        else % other than '(', ')', ' or ', ' and ' -> that is, when meet 'flux name'
            % section the names of fluxes
            k = strfind(silico_vitro(j:end),')');
            if ~isempty(k)
                flux_string = silico_vitro(j:(j + k(1) - 2));
            else %no closing parenthesis
                flux_string = silico_vitro(j:end);
            end
            
            % find and assign eflux value of corresponding flux name
            if strncmp('-', flux_string, 1) == 1 % flux name has a negative value in front of itself
            
               iflux = find(strcmp(flux_string(2:end), reaction_names)); %j+1:end (excluding '-')
               if ~isempty(iflux) % matched with the flux name
                   newval = -predicted_flux(iflux); % assign 'negative' value of eflux
                                      
               else % there's no matching data
                   newval = inf; % put Inf into newval
                   
               end
            else
               iflux = find(strcmp(flux_string, reaction_names));
               if ~isempty(iflux) 
                   newval = predicted_flux(iflux); 
                  
               else 
                   newval = inf;
                 
               end                
            end
            
            if  length(op) >= lv && op(lv) > 0
                if  op(lv) == 1 % if op(level) = or
                    val(lv) = val(lv) + newval;
                    
                elseif op(lv) == 2 %if op(level) = and
                    val(lv) = min([val(lv); newval]); % val(level) = min([val(level), expr{2}(iexpr)/Inf])

                end 
                op(lv) = 0; % after calculation of val(level), op(level) initialization to zero
                
            else % no operation
                val(lv) = newval; %val(level) = expr{2}(iexpr)/Inf
            end 
            
            j = j + length(flux_string);       
                           
        end % end if, once meet '('
      
    end
    modified_correl(i) = val(1);  % final value of the level for each silico_vitro(i) always becomes 1

end
                    
%%
insilico_flux = modified_correl;

measured_values = cell2mat(C2(2:end));
invitro_flux = measured_values(:,measured_condition);%%

% calculate correl except for NaN elements in in vitro flux
mf = invitro_flux(~isnan(invitro_flux));
pf = insilico_flux(~isnan(invitro_flux));
correl_m = dot(pf,mf)/(norm(pf)*norm(mf));
