# Supplementary material for: Assessment of transcriptomic constraint-based methods for central carbon flux inference
Source: PLoS One. 2020 Sep 9;15(9):e0238689. doi: 10.1371/journal.pone.0238689 (PMC7480874; doi:10.1371/journal.pone.0238689)
Supplement: S1 Dataset — The genome-scale metabolic model of E. coli iJO1366 [18]. Individual models in SBML format (.xml) with set constraints used AC, DC, etc. are included. Transcriptomic data (.csv) study by Gerosa et al. [17]. Predicted fluxes generated using these data. MATLAB scripts used for calculating correlations (.m). (GZ) [file pone.0238689.s001.gz › Ecoli_model_and_data/predicted_fluxes_and_correlation_scripts/matlab_correl_scripts/test_cal_correl2_per_cond.m]

method_names = {'E-Flux2', 'SPOT', 'Lee', 'pFBA'};
cond1 =[];
cond2 =[];
cond3 =[];
cond4 =[];
cond5 =[];
cond6 =[];
cond7 =[];
cond8 =[];

for i = 1:4
  measured_c = 1;
  predicted_c = 8*(i-1)+1;
  [correl_cond1, list, mf, pf] = cal_correl_ecoli2(predicted_c,measured_c)
  filename = ['cond1_' method_names{i} '.mat']
  save(filename, 'correl_cond1', 'list', 'mf', 'pf')
  cond1 = [cond1; correl_cond1];

end

for i = 1:4
  measured_c = 2;
  predicted_c = 8*(i-1)+2;
  [correl_cond2, list, mf, pf] = cal_correl_ecoli2(predicted_c,measured_c)
  filename = ['cond2_' method_names{i} '.mat']
  save(filename, 'correl_cond2', 'list', 'mf', 'pf')
  cond2 = [cond2; correl_cond2];
end

for i = 1:4
  measured_c = 3;
  predicted_c = 8*(i-1)+3;
  [correl_cond3, list, mf, pf] = cal_correl_ecoli2(predicted_c,measured_c)
  filename = ['cond3_' method_names{i} '.mat']
  save(filename, 'correl_cond3', 'list', 'mf', 'pf')
  cond3 = [cond3; correl_cond3];
end

for i = 1:4
  measured_c = 4;
  predicted_c = 8*(i-1)+4;
  [correl_cond4, list, mf, pf] = cal_correl_ecoli2(predicted_c,measured_c)
  filename = ['cond4_' method_names{i} '.mat']
  save(filename, 'correl_cond4', 'list', 'mf', 'pf')
  cond4 = [cond4; correl_cond4];
end

for i = 1:4
  measured_c = 5;
  predicted_c = 8*(i-1)+5;
  [correl_cond5, list, mf, pf] = cal_correl_ecoli2(predicted_c,measured_c)
  filename = ['cond5_' method_names{i} '.mat']
  save(filename, 'correl_cond5', 'list', 'mf', 'pf')
  cond5 = [cond5; correl_cond5];
end

for i = 1:4
  measured_c = 6;
  predicted_c = 8*(i-1)+6;
  [correl_cond6, list, mf, pf] = cal_correl_ecoli2(predicted_c,measured_c)
  filename = ['cond6_' method_names{i} '.mat']
  save(filename, 'correl_cond6', 'list', 'mf', 'pf')
  cond6 = [cond6; correl_cond6];
end

for i = 1:4
  measured_c = 7;
  predicted_c = 8*(i-1)+7;
  [correl_cond7, list, mf, pf] = cal_correl_ecoli2(predicted_c,measured_c)
  filename = ['cond7_' method_names{i} '.mat']
  save(filename, 'correl_cond7', 'list', 'mf', 'pf')
  cond7 = [cond7; correl_cond7];
end

for i = 1:4
  measured_c = 8;
  predicted_c = 8*(i-1)+8;
  [correl_cond8, list, mf, pf] = cal_correl_ecoli2(predicted_c,measured_c)
  filename = ['cond8_' method_names{i} '.mat']
  save(filename, 'correl_cond8', 'list', 'mf', 'pf')
  cond8 = [cond8; correl_cond8];
end

all_correls = [cond1 cond2 cond3 cond4 cond5 cond6 cond7 cond8];
    
