# Supplementary material for: Assessment of transcriptomic constraint-based methods for central carbon flux inference
Source: PLoS One. 2020 Sep 9;15(9):e0238689. doi: 10.1371/journal.pone.0238689 (PMC7480874; doi:10.1371/journal.pone.0238689)
Supplement: S1 Dataset — The genome-scale metabolic model of E. coli iJO1366 [18]. Individual models in SBML format (.xml) with set constraints used AC, DC, etc. are included. Transcriptomic data (.csv) study by Gerosa et al. [17]. Predicted fluxes generated using these data. MATLAB scripts used for calculating correlations (.m). (GZ) [file pone.0238689.s001.gz › Ecoli_model_and_data/models/DC_glycerol_iJO1366.xml]

<?xml version='1.0' encoding='UTF-8' standalone='no'?>
<!-- Created by MOST version 1.0 on 2019-03-28 09:18 with jsbml version 0.8. -->
<sbml xmlns="http://www.sbml.org/sbml/level2" level="2" version="1">
  <model id="M_iJO1366_DC_glycerol">
    <listOfUnitDefinitions>
      <unitDefinition name="mmol_per_gDW_per_hr" id="mmol_per_gDW_per_hr">
        <listOfUnits>
          <unit scale="-3" kind="mole"/>
          <unit kind="gram" exponent="-1"/>
          <unit kind="second" multiplier="0.00027777" exponent="-1"/>
        </listOfUnits>
      </unitDefinition>
    </listOfUnitDefinitions>
    <listOfCompartments>
      <compartment name="c" id="c"/>
      <compartment name="e" id="e"/>
      <compartment name="p" id="p"/>
    </listOfCompartments>
    <listOfSpecies>
      <species compartment="c" name="10-Formyltetrahydrofolate" boundaryCondition="false" id="M_10fthf_c">
<notes><body xmlns="http://www.w3.org/1999/xhtml">
     <p>CHARGE:            -2</p>
  
     <p>FORMULA: C20H21N7O7</p>
  </body></notes>
      </species>
      <species compartment="c" name="1,2-Diacyl-sn-glycerol (didodecanoyl, n-C12:0)" boundaryCondition="false" id="M_12dgr120_c">
<notes><body xmlns="http://www.w3.org/1999/xhtml">
     <p>CHARGE:            0</p>
  
     <p>FORMULA: C27H52O5</p>
  </body></notes>
      </species>
      <species compartment="c" name="1,2-Diacyl-sn-glycerol (ditetradecanoyl, n-C14:0)" boundaryCondition="false" id="M_12dgr140_c">
<notes><body xmlns="http://www.w3.org/1999/xhtml">
     <p>CHARGE:            0</p>
  
     <p>FORMULA: C31H60O5</p>
  </body></notes>
      </species>
      <species compartment="c" name="1,2-Diacyl-sn-glycerol (ditetradec-7-enoyl, n-C14:1)" boundaryCondition="false" id="M_12dgr141_c">
<notes><body xmlns="http://www.w3.org/1999/xhtml">
     <p>CHARGE:            0</p>
  
     <p>FORMULA: C31H56O5</p>
  </body></notes>
      </species>
      <species compartment="c" name="1,2-Diacyl-sn-glycerol (dihexadecanoyl, n-C16:0)" boundaryCondition="false" id="M_12dgr160_c">
<notes><body xmlns="http://www.w3.org/1999/xhtml">
     <p>CHARGE:            0</p>
  
     <p>FORMULA: C35H68O5</p>
  </body></notes>
      </species>
      <species compartment="c" name="1,2-Diacyl-sn-glycerol (dihexadec-9-enoyl, n-C16:1)" boundaryCondition="false" id="M_12dgr161_c">
<notes><body xmlns="http://www.w3.org/1999/xhtml">
     <p>CHARGE:            0</p>
  
     <p>FORMULA: C35H64O5</p>
  </body></notes>
      </species>
      <species compartment="c" name="1,2-Diacyl-sn-glycerol (dioctadecanoyl, n-C18:0)" boundaryCondition="false" id="M_12dgr180_c">
<notes><body xmlns="http://www.w3.org/1999/xhtml">
     <p>CHARGE:            0</p>
  
     <p>FORMULA: C39H76O5</p>
  </body></notes>
      </species>
      <species compartment="c" name="1,2-Diacyl-sn-glycerol (dioctadec-11-enoyl, n-C18:1)" boundaryCondition="false" id="M_12dgr181_c">
<notes><body xmlns="http://www.w3.org/1999/xhtml">
     <p>CHARGE:            0</p>
  
     <p>FORMULA: C39H72O5</p>
  </body></notes>
      </species>
      <species compartment="c" name="(R)-Propane-1,2-diol" boundaryCondition="false" id="M_12ppd_DASH_R_c">
<notes><body xmlns="http://www.w3.org/1999/xhtml">
     <p>CHARGE:            0</p>
  
     <p>FORMULA: C3H8O2</p>
  </body></notes>
      </species>
      <species compartment="c" name="(S)-Propane-1,2-diol" boundaryCondition="false" id="M_12ppd_DASH_S_c">
<notes><body xmlns="http://www.w3.org/1999/xhtml">
     <p>CHARGE:            0</p>
  
     <p>FORMULA: C3H8O2</p>
  </body></notes>
      </species>
      <species compartment="c" name="3-Phospho-D-glyceroyl phosphate" boundaryCondition="false" id="M_13dpg_c">
<notes><body xmlns="http://www.w3.org/1999/xhtml">
     <p>CHARGE:            -4</p>
  
     <p>FORMULA: C3H4O10P2</p>
  </body></notes>
      </species>
      <species compartment="c" name="1,4-dihydroxy-2-napthoyl-CoA" boundaryCondition="false" id="M_14dhncoa_c">
<notes><body xmlns="http://www.w3.org/1999/xhtml">
     <p>CHARGE:            -4</p>
  
     <p>FORMULA: C32H38N7O19P3S</p>
  </body></notes>
      </species>
      <species compartment="c" name="1,4-alpha-D-glucan" boundaryCondition="false" id="M_14glucan_c">
<notes><body xmlns="http://www.w3.org/1999/xhtml">
     <p>CHARGE:            0</p>
  
     <p>FORMULA: C36H62O31</p>
  </body></notes>
      </species>
      <species compartment="c" name="1,5-Diaminopentane" boundaryCondition="false" id="M_15dap_c">
<notes><body xmlns="http://www.w3.org/1999/xhtml">
     <p>CHARGE:            2</p>
  
     <p>FORMULA: C5H16N2</p>
  </body></notes>
      </species>
      <species compartment="c" name="1-dodecanoyl-sn-glycerol 3-phosphate" boundaryCondition="false" id="M_1ddecg3p_c">
<notes><body xmlns="http://www.w3.org/1999/xhtml">
     <p>CHARGE:            -2</p>
  
     <p>FORMULA: C15H29O7P1</p>
  </body></notes>
      </species>
      <species compartment="c" name="1-hexadec-9-enoyl-sn-glycerol 3-phosphate" boundaryCondition="false" id="M_1hdec9eg3p_c">
<notes><body xmlns="http://www.w3.org/1999/xhtml">
     <p>CHARGE:            -2</p>
  
     <p>FORMULA: C19H35O7P1</p>
  </body></notes>
      </species>
      <species compartment="c" name="1-hexadecanoyl-sn-glycerol 3-phosphate" boundaryCondition="false" id="M_1hdecg3p_c">
<notes><body xmlns="http://www.w3.org/1999/xhtml">
     <p>CHARGE:            -2</p>
  
     <p>FORMULA: C19H37O7P1</p>
  </body></notes>
      </species>
      <species compartment="c" name="1-octadec-11-enoyl-sn-glycerol 3-phosphate" boundaryCondition="false" id="M_1odec11eg3p_c">
<notes><body xmlns="http://www.w3.org/1999/xhtml">
     <p>CHARGE:            -2</p>
  
     <p>FORMULA: C21H39O7P1</p>
  </body></notes>
      </species>
      <species compartment="c" name="1-octadecanoyl-sn-glycerol 3-phosphate" boundaryCondition="false" id="M_1odecg3p_c">
<notes><body xmlns="http://www.w3.org/1999/xhtml">
     <p>CHARGE:            -2</p>
  
     <p>FORMULA: C21H41O7P1</p>
  </body></notes>
      </species>
      <species compartment="c" name="1-Pyrroline-5-carboxylate" boundaryCondition="false" id="M_1pyr5c_c">
<notes><body xmlns="http://www.w3.org/1999/xhtml">
     <p>CHARGE:            -1</p>
  
     <p>FORMULA: C5H6NO2</p>
  </body></notes>
      </species>
      <species compartment="c" name="1-tetradec-7-enoyl-sn-glycerol 3-phosphate" boundaryCondition="false" id="M_1tdec7eg3p_c">
<notes><body xmlns="http://www.w3.org/1999/xhtml">
     <p>CHARGE:            -2</p>
  
     <p>FORMULA: C17H31O7P1</p>
  </body></notes>
      </species>
      <species compartment="c" name="1-tetradecanoyl-sn-glycerol 3-phosphate" boundaryCondition="false" id="M_1tdecg3p_c">
<notes><body xmlns="http://www.w3.org/1999/xhtml">
     <p>CHARGE:            -2</p>
  
     <p>FORMULA: C17H33O7P1</p>
  </body></notes>
      </species>
      <species compartment="c" name="2,3-diaminopropionate" boundaryCondition="false" id="M_23dappa_c">
<notes><body xmlns="http://www.w3.org/1999/xhtml">
     <p>CHARGE:            1</p>
  
     <p>FORMULA: C3H9N2O2</p>
  </body></notes>
      </species>
      <species compartment="c" name="2,3-Dihydro-2,3-dihydroxybenzoate" boundaryCondition="false" id="M_23ddhb_c">
<notes><body xmlns="http://www.w3.org/1999/xhtml">
     <p>CHARGE:            -1</p>
  
     <p>FORMULA: C7H7O4</p>
  </body></notes>
      </species>
      <species compartment="c" name="2,3-dehydroadipyl-CoA" boundaryCondition="false" id="M_23dhacoa_c">
<notes><body xmlns="http://www.w3.org/1999/xhtml">
     <p>CHARGE:            -5</p>
  
     <p>FORMULA: C27H37N7O19P3S</p>
  </body></notes>
      </species>
      <species compartment="c" name="2,3-Dihydroxybenzoate" boundaryCondition="false" id="M_23dhb_c">
<notes><body xmlns="http://www.w3.org/1999/xhtml">
     <p>CHARGE:            -1</p>
  
     <p>FORMULA: C7H5O4</p>
  </body></notes>
      </species>
      <species compartment="c" name="(2,3-Dihydroxybenzoyl)adenylate" boundaryCondition="false" id="M_23dhba_c">
<notes><body xmlns="http://www.w3.org/1999/xhtml">
     <p>CHARGE:            -1</p>
  
     <p>FORMULA: C17H17N5O10P</p>
  </body></notes>
      </species>
      <species compartment="c" name="2,3-dihydroxybenzoylserine" boundaryCondition="false" id="M_23dhbzs_c">
<notes><body xmlns="http://www.w3.org/1999/xhtml">
     <p>CHARGE:            -1</p>
  
     <p>FORMULA: C10H10NO6</p>
  </body></notes>
      </species>
      <species compartment="c" name="2,3-Dihydrodipicolinate" boundaryCondition="false" id="M_23dhdp_c">
<notes><body xmlns="http://www.w3.org/1999/xhtml">
     <p>CHARGE:            -2</p>
  
     <p>FORMULA: C7H5NO4</p>
  </body></notes>
      </species>
      <species compartment="c" name="(R)-2,3-Dihydroxy-3-methylbutanoate" boundaryCondition="false" id="M_23dhmb_c">
<notes><body xmlns="http://www.w3.org/1999/xhtml">
     <p>CHARGE:            -1</p>
  
     <p>FORMULA: C5H9O4</p>
  </body></notes>
      </species>
      <species compartment="c" name="(R)-2,3-Dihydroxy-3-methylpentanoate" boundaryCondition="false" id="M_23dhmp_c">
<notes><body xmlns="http://www.w3.org/1999/xhtml">
     <p>CHARGE:            -1</p>
  
     <p>FORMULA: C6H11O4</p>
  </body></notes>
      </species>
      <species compartment="c" name="2,3-Dioxo-L-gulonate" boundaryCondition="false" id="M_23doguln_c">
<notes><body xmlns="http://www.w3.org/1999/xhtml">
     <p>CHARGE:            -1</p>
  
     <p>FORMULA: C6H7O7</p>
  </body></notes>
      </species>
      <species compartment="c" name="(S)-2-[5-Amino-1-(5-phospho-D-ribosyl)imidazole-4-carboxamido]succinate" boundaryCondition="false" id="M_25aics_c">
<notes><body xmlns="http://www.w3.org/1999/xhtml">
     <p>CHARGE:            -4</p>
  
     <p>FORMULA: C13H15N4O12P</p>
  </body></notes>
      </species>
      <species compartment="c" name="2,5-diketo-D-gluconate" boundaryCondition="false" id="M_25dkglcn_c">
<notes><body xmlns="http://www.w3.org/1999/xhtml">
     <p>CHARGE:            -1</p>
  
     <p>FORMULA: C6H7O7</p>
  </body></notes>
      </species>
      <species compartment="c" name="2,5-Diamino-6-(ribosylamino)-4-(3H)-pyrimidinone 5'-phosphate" boundaryCondition="false" id="M_25drapp_c">
<notes><body xmlns="http://www.w3.org/1999/xhtml">
     <p>CHARGE:            -2</p>
  
     <p>FORMULA: C9H14N5O8P</p>
  </body></notes>
      </species>
      <species compartment="c" name="LL-2,6-Diaminoheptanedioate" boundaryCondition="false" id="M_26dap_DASH_LL_c">
<notes><body xmlns="http://www.w3.org/1999/xhtml">
     <p>CHARGE:            0</p>
  
     <p>FORMULA: C7H14N2O4</p>
  </body></notes>
      </species>
      <species compartment="c" name="meso-2,6-Diaminoheptanedioate" boundaryCondition="false" id="M_26dap_DASH_M_c">
<notes><body xmlns="http://www.w3.org/1999/xhtml">
     <p>CHARGE:            0</p>
  
     <p>FORMULA: C7H14N2O4</p>
  </body></notes>
      </species>
      <species compartment="c" name="2-Acyl-sn-glycero-3-phosphoethanolamine (n-C12:0)" boundaryCondition="false" id="M_2agpe120_c">
<notes><body xmlns="http://www.w3.org/1999/xhtml">
     <p>CHARGE:            0</p>
  
     <p>FORMULA: C17H36NO7P1</p>
  </body></notes>
      </species>
      <species compartment="c" name="2-Acyl-sn-glycero-3-phosphoethanolamine (n-C14:0)" boundaryCondition="false" id="M_2agpe140_c">
<notes><body xmlns="http://www.w3.org/1999/xhtml">
     <p>CHARGE:            0</p>
  
     <p>FORMULA: C19H40NO7P1</p>
  </body></notes>
      </species>
      <species compartment="c" name="2-Acyl-sn-glycero-3-phosphoethanolamine (n-C14:1)" boundaryCondition="false" id="M_2agpe141_c">
<notes><body xmlns="http://www.w3.org/1999/xhtml">
     <p>CHARGE:            0</p>
  
     <p>FORMULA: C19H38NO7P1</p>
  </body></notes>
      </species>
      <species compartment="c" name="2-Acyl-sn-glycero-3-phosphoethanolamine (n-C16:0)" boundaryCondition="false" id="M_2agpe160_c">
<notes><body xmlns="http://www.w3.org/1999/xhtml">
     <p>CHARGE:            0</p>
  
     <p>FORMULA: C21H44NO7P1</p>
  </body></notes>
      </species>
      <species compartment="c" name="2-Acyl-sn-glycero-3-phosphoethanolamine (n-C16:1)" boundaryCondition="false" id="M_2agpe161_c">
<notes><body xmlns="http://www.w3.org/1999/xhtml">
     <p>CHARGE:            0</p>
  
     <p>FORMULA: C21H42NO7P1</p>
  </body></notes>
      </species>
      <species compartment="c" name="2-Acyl-sn-glycero-3-phosphoethanolamine (n-C18:0)" boundaryCondition="false" id="M_2agpe180_c">
<notes><body xmlns="http://www.w3.org/1999/xhtml">
     <p>CHARGE:            0</p>
  
     <p>FORMULA: C23H48NO7P1</p>
  </body></notes>
      </species>
      <species compartment="c" name="2-Acyl-sn-glycero-3-phosphoethanolamine (n-C18:1)" boundaryCondition="false" id="M_2agpe181_c">
<notes><body xmlns="http://www.w3.org/1999/xhtml">
     <p>CHARGE:            0</p>
  
     <p>FORMULA: C23H46NO7P1</p>
  </body></notes>
      </species>
      <species compartment="c" name="2-Acyl-sn-glycero-3-phosphoglycerol (n-C12:0)" boundaryCondition="false" id="M_2agpg120_c">
<notes><body xmlns="http://www.w3.org/1999/xhtml">
     <p>CHARGE:            -1</p>
  
     <p>FORMULA: C18H36O9P1</p>
  </body></notes>
      </species>
      <species compartment="c" name="2-Acyl-sn-glycero-3-phosphoglycerol (n-C14:0)" boundaryCondition="false" id="M_2agpg140_c">
<notes><body xmlns="http://www.w3.org/1999/xhtml">
     <p>CHARGE:            -1</p>
  
     <p>FORMULA: C20H40O9P1</p>
  </body></notes>
      </species>
      <species compartment="c" name="2-Acyl-sn-glycero-3-phosphoglycerol (n-C14:1)" boundaryCondition="false" id="M_2agpg141_c">
<notes><body xmlns="http://www.w3.org/1999/xhtml">
     <p>CHARGE:            -1</p>
  
     <p>FORMULA: C20H38O9P1</p>
  </body></notes>
      </species>
      <species compartment="c" name="2-Acyl-sn-glycero-3-phosphoglycerol (n-C16:0)" boundaryCondition="false" id="M_2agpg160_c">
<notes><body xmlns="http://www.w3.org/1999/xhtml">
     <p>CHARGE:            -1</p>
  
     <p>FORMULA: C22H44O9P1</p>
  </body></notes>
      </species>
      <species compartment="c" name="2-Acyl-sn-glycero-3-phosphoglycerol (n-C16:1)" boundaryCondition="false" id="M_2agpg161_c">
<notes><body xmlns="http://www.w3.org/1999/xhtml">
     <p>CHARGE:            -1</p>
  
     <p>FORMULA: C22H42O9P1</p>
  </body></notes>
      </species>
      <species compartment="c" name="2-Acyl-sn-glycero-3-phosphoglycerol (n-C18:0)" boundaryCondition="false" id="M_2agpg180_c">
<notes><body xmlns="http://www.w3.org/1999/xhtml">
     <p>CHARGE:            -1</p>
  
     <p>FORMULA: C24H48O9P1</p>
  </body></notes>
      </species>
      <species compartment="c" name="2-Acyl-sn-glycero-3-phosphoglycerol (n-C18:1)" boundaryCondition="false" id="M_2agpg181_c">
<notes><body xmlns="http://www.w3.org/1999/xhtml">
     <p>CHARGE:            -1</p>
  
     <p>FORMULA: C24H46O9P1</p>
  </body></notes>
      </species>
      <species compartment="c" name="(S)-2-Aceto-2-hydroxybutanoate" boundaryCondition="false" id="M_2ahbut_c">
<notes><body xmlns="http://www.w3.org/1999/xhtml">
     <p>CHARGE:            -1</p>
  
     <p>FORMULA: C6H9O4</p>
  </body></notes>
      </species>
      <species compartment="c" name="2-Aminomalonate semialdehyde" boundaryCondition="false" id="M_2amsa_c">
<notes><body xmlns="http://www.w3.org/1999/xhtml">
     <p>CHARGE:            0</p>
  
     <p>FORMULA: C3H5NO3</p>
  </body></notes>
      </species>
      <species compartment="c" name="L-2-Amino-3-oxobutanoate" boundaryCondition="false" id="M_2aobut_c">
<notes><body xmlns="http://www.w3.org/1999/xhtml">
     <p>CHARGE:            0</p>
  
     <p>FORMULA: C4H7NO3</p>
  </body></notes>
      </species>
      <species compartment="c" name="1-(2-Carboxyphenylamino)-1-deoxy-D-ribulose 5-phosphate" boundaryCondition="false" id="M_2cpr5p_c">
<notes><body xmlns="http://www.w3.org/1999/xhtml">
     <p>CHARGE:            -3</p>
  
     <p>FORMULA: C12H13NO9P</p>
  </body></notes>
      </species>
      <species compartment="c" name="2-Dehydro-3-deoxy-D-arabino-heptonate 7-phosphate" boundaryCondition="false" id="M_2dda7p_c">
<notes><body xmlns="http://www.w3.org/1999/xhtml">
     <p>CHARGE:            -3</p>
  
     <p>FORMULA: C7H10O10P</p>
  </body></notes>
      </species>
      <species compartment="c" name="2-dodecanoyl-sn-glycerol 3-phosphate" boundaryCondition="false" id="M_2ddecg3p_c">
<notes><body xmlns="http://www.w3.org/1999/xhtml">
     <p>CHARGE:            -1</p>
  
     <p>FORMULA: C15H30O7P1</p>
  </body></notes>
      </species>
      <species compartment="c" name="2-Dehydro-3-deoxy-D-gluconate 6-phosphate" boundaryCondition="false" id="M_2ddg6p_c">
<notes><body xmlns="http://www.w3.org/1999/xhtml">
     <p>CHARGE:            -3</p>
  
     <p>FORMULA: C6H8O9P</p>
  </body></notes>
      </species>
      <species compartment="c" name="2-Dehydro-3-deoxy-D-gluconate" boundaryCondition="false" id="M_2ddglcn_c">
<notes><body xmlns="http://www.w3.org/1999/xhtml">
     <p>CHARGE:            -1</p>
  
     <p>FORMULA: C6H9O6</p>
  </body></notes>
      </species>
      <species compartment="c" name="2-Dehydro-3-deoxy-D-galactonate" boundaryCondition="false" id="M_2dh3dgal_c">
<notes><body xmlns="http://www.w3.org/1999/xhtml">
     <p>CHARGE:            -1</p>
  
     <p>FORMULA: C6H9O6</p>
  </body></notes>
      </species>
      <species compartment="c" name="2-Dehydro-3-deoxy-D-galactonate 6-phosphate" boundaryCondition="false" id="M_2dh3dgal6p_c">
<notes><body xmlns="http://www.w3.org/1999/xhtml">
     <p>CHARGE:            -3</p>
  
     <p>FORMULA: C6H8O9P</p>
  </body></notes>
      </species>
      <species compartment="c" name="2-Dehydro-L-gulonate" boundaryCondition="false" id="M_2dhguln_c">
<notes><body xmlns="http://www.w3.org/1999/xhtml">
     <p>CHARGE:            -1</p>
  
     <p>FORMULA: C6H9O7</p>
  </body></notes>
      </species>
      <species compartment="c" name="2-Dehydropantoate" boundaryCondition="false" id="M_2dhp_c">
<notes><body xmlns="http://www.w3.org/1999/xhtml">
     <p>CHARGE:            -1</p>
  
     <p>FORMULA: C6H9O4</p>
  </body></notes>
      </species>
      <species compartment="c" name="2-Demethylmenaquinone 8" boundaryCondition="false" id="M_2dmmq8_c">
<notes><body xmlns="http://www.w3.org/1999/xhtml">
     <p>CHARGE:            0</p>
  
     <p>FORMULA: C50H70O2</p>
  </body></notes>
      </species>
      <species compartment="c" name="2-Demethylmenaquinol 8" boundaryCondition="false" id="M_2dmmql8_c">
<notes><body xmlns="http://www.w3.org/1999/xhtml">
     <p>CHARGE:            0</p>
  
     <p>FORMULA: C50H72O2</p>
  </body></notes>
      </species>
      <species compartment="c" name="2-Deoxy-D-ribose 1-phosphate" boundaryCondition="false" id="M_2dr1p_c">
<notes><body xmlns="http://www.w3.org/1999/xhtml">
     <p>CHARGE:            -2</p>
  
     <p>FORMULA: C5H9O7P</p>
  </body></notes>
      </species>
      <species compartment="c" name="2-Deoxy-D-ribose 5-phosphate" boundaryCondition="false" id="M_2dr5p_c">
<notes><body xmlns="http://www.w3.org/1999/xhtml">
     <p>CHARGE:            -2</p>
  
     <p>FORMULA: C5H9O7P</p>
  </body></notes>
      </species>
      <species compartment="c" name="[2Fe-1S] desulfurated iron-sulfur cluster" boundaryCondition="false" id="M_2fe1s_c">
<notes><body xmlns="http://www.w3.org/1999/xhtml">
     <p>CHARGE:            2</p>
  
     <p>FORMULA: SFe2</p>
  </body></notes>
      </species>
      <species compartment="c" name="[2Fe-2S] iron-sulfur cluster" boundaryCondition="false" id="M_2fe2s_c">
<notes><body xmlns="http://www.w3.org/1999/xhtml">
     <p>CHARGE:            2</p>
  
     <p>FORMULA: S2Fe2</p>
  </body></notes>
      </species>
      <species compartment="c" name="2-Hydroxy-3-oxopropanoate" boundaryCondition="false" id="M_2h3oppan_c">
<notes><body xmlns="http://www.w3.org/1999/xhtml">
     <p>CHARGE:            -1</p>
  
     <p>FORMULA: C3H3O4</p>
  </body></notes>
      </species>
      <species compartment="c" name="2-hexadec-9-enoyl-sn-glycerol 3-phosphate" boundaryCondition="false" id="M_2hdec9eg3p_c">
<notes><body xmlns="http://www.w3.org/1999/xhtml">
     <p>CHARGE:            -1</p>
  
     <p>FORMULA: C19H36O7P1</p>
  </body></notes>
      </species>
      <species compartment="c" name="2-hexadecanoyl-sn-glycerol 3-phosphate" boundaryCondition="false" id="M_2hdecg3p_c">
<notes><body xmlns="http://www.w3.org/1999/xhtml">
     <p>CHARGE:            -1</p>
  
     <p>FORMULA: C19H38O7P1</p>
  </body></notes>
      </species>
      <species compartment="c" name="2-Isopropylmaleate" boundaryCondition="false" id="M_2ippm_c">
<notes><body xmlns="http://www.w3.org/1999/xhtml">
     <p>CHARGE:            -2</p>
  
     <p>FORMULA: C7H8O4</p>
  </body></notes>
      </species>
      <species compartment="c" name="2-Methyl-4-amino-5-hydroxymethylpyrimidine diphosphate" boundaryCondition="false" id="M_2mahmp_c">
<notes><body xmlns="http://www.w3.org/1999/xhtml">
     <p>CHARGE:            -3</p>
  
     <p>FORMULA: C6H8N3O7P2</p>
  </body></notes>
      </species>
      <species compartment="c" name="cis-2-Methylaconitate" boundaryCondition="false" id="M_2mcacn_c">
<notes><body xmlns="http://www.w3.org/1999/xhtml">
     <p>CHARGE:            -3</p>
  
     <p>FORMULA: C7H5O6</p>
  </body></notes>
      </species>
      <species compartment="c" name="2-Methylcitrate" boundaryCondition="false" id="M_2mcit_c">
<notes><body xmlns="http://www.w3.org/1999/xhtml">
     <p>CHARGE:            -3</p>
  
     <p>FORMULA: C7H7O7</p>
  </body></notes>
      </species>
      <species compartment="c" name="2-C-methyl-D-erythritol 4-phosphate" boundaryCondition="false" id="M_2me4p_c">
<notes><body xmlns="http://www.w3.org/1999/xhtml">
     <p>CHARGE:            -2</p>
  
     <p>FORMULA: C5H11O7P</p>
  </body></notes>
      </species>
      <species compartment="c" name="2-C-methyl-D-erythritol 2,4-cyclodiphosphate" boundaryCondition="false" id="M_2mecdp_c">
<notes><body xmlns="http://www.w3.org/1999/xhtml">
     <p>CHARGE:            -2</p>
  
     <p>FORMULA: C5H10O9P2</p>
  </body></notes>
      </species>
      <species compartment="c" name="2-Oxobutanoate" boundaryCondition="false" id="M_2obut_c">
<notes><body xmlns="http://www.w3.org/1999/xhtml">
     <p>CHARGE:            -1</p>
  
     <p>FORMULA: C4H5O3</p>
  </body></notes>
      </species>
      <species compartment="c" name="2-octadec-11-enoyl-sn-glycerol 3-phosphate" boundaryCondition="false" id="M_2odec11eg3p_c">
<notes><body xmlns="http://www.w3.org/1999/xhtml">
     <p>CHARGE:            -1</p>
  
     <p>FORMULA: C21H40O7P1</p>
  </body></notes>
      </species>
      <species compartment="c" name="2-octadecanoyl-sn-glycerol 3-phosphate" boundaryCondition="false" id="M_2odecg3p_c">
<notes><body xmlns="http://www.w3.org/1999/xhtml">
     <p>CHARGE:            -1</p>
  
     <p>FORMULA: C21H42O7P1</p>
  </body></notes>
      </species>
      <species compartment="c" name="2-Octaprenyl-6-hydroxyphenol" boundaryCondition="false" id="M_2ohph_c">
<notes><body xmlns="http://www.w3.org/1999/xhtml">
     <p>CHARGE:            0</p>
  
     <p>FORMULA: C46H70O2</p>
  </body></notes>
      </species>
      <species compartment="c" name="2-Octaprenyl-6-methoxy-1,4-benzoquinol" boundaryCondition="false" id="M_2ombzl_c">
<notes><body xmlns="http://www.w3.org/1999/xhtml">
     <p>CHARGE:            0</p>
  
     <p>FORMULA: C47H72O3</p>
  </body></notes>
      </species>
      <species compartment="c" name="2-Octaprenyl-3-methyl-5-hydroxy-6-methoxy-1,4-benzoquinol" boundaryCondition="false" id="M_2omhmbl_c">
<notes><body xmlns="http://www.w3.org/1999/xhtml">
     <p>CHARGE:            0</p>
  
     <p>FORMULA: C48H74O4</p>
  </body></notes>
      </species>
      <species compartment="c" name="2-Octaprenyl-3-methyl-6-methoxy- 1,4-benzoquinol" boundaryCondition="false" id="M_2ommbl_c">
<notes><body xmlns="http://www.w3.org/1999/xhtml">
     <p>CHARGE:            0</p>
  
     <p>FORMULA: C48H74O3</p>
  </body></notes>
      </species>
      <species compartment="c" name="2-Octaprenyl-6-methoxyphenol" boundaryCondition="false" id="M_2omph_c">
<notes><body xmlns="http://www.w3.org/1999/xhtml">
     <p>CHARGE:            0</p>
  
     <p>FORMULA: C47H72O2</p>
  </body></notes>
      </species>
      <species compartment="c" name="2-Octaprenylphenol" boundaryCondition="false" id="M_2oph_c">
<notes><body xmlns="http://www.w3.org/1999/xhtml">
     <p>CHARGE:            0</p>
  
     <p>FORMULA: C46H70O</p>
  </body></notes>
      </species>
      <species compartment="c" name="2-oxepin-2(3H)-ylideneacetyl-CoA" boundaryCondition="false" id="M_2oxpaccoa_c">
<notes><body xmlns="http://www.w3.org/1999/xhtml">
     <p>CHARGE:            -4</p>
  
     <p>FORMULA: C29H38N7O18P3S</p>
  </body></notes>
      </species>
      <species compartment="c" name="2-phospho-4-(cytidine 5'-diphospho)-2-C-methyl-D-erythritol" boundaryCondition="false" id="M_2p4c2me_c">
<notes><body xmlns="http://www.w3.org/1999/xhtml">
     <p>CHARGE:            -4</p>
  
     <p>FORMULA: C14H22N3O17P3</p>
  </body></notes>
      </species>
      <species compartment="c" name="D-Glycerate 2-phosphate" boundaryCondition="false" id="M_2pg_c">
<notes><body xmlns="http://www.w3.org/1999/xhtml">
     <p>CHARGE:            -3</p>
  
     <p>FORMULA: C3H4O7P</p>
  </body></notes>
      </species>
      <species compartment="c" name="2-Phosphoglycolate" boundaryCondition="false" id="M_2pglyc_c">
<notes><body xmlns="http://www.w3.org/1999/xhtml">
     <p>CHARGE:            -3</p>
  
     <p>FORMULA: C2H2O6P</p>
  </body></notes>
      </species>
      <species compartment="c" name="2-succinyl-5-enolpyruvyl-6-hydroxy-3-cyclohexene-1-carboxylate" boundaryCondition="false" id="M_2sephchc_c">
<notes><body xmlns="http://www.w3.org/1999/xhtml">
     <p>CHARGE:            -3</p>
  
     <p>FORMULA: C14H13O9</p>
  </body></notes>
      </species>
      <species compartment="c" name="2-Succinyl-6-hydroxy-2,4-cyclohexadiene-1-carboxylate" boundaryCondition="false" id="M_2shchc_c">
<notes><body xmlns="http://www.w3.org/1999/xhtml">
     <p>CHARGE:            -2</p>
  
     <p>FORMULA: C11H10O6</p>
  </body></notes>
      </species>
      <species compartment="c" name="2-tetradec-7-enoyl-sn-glycerol 3-phosphate" boundaryCondition="false" id="M_2tdec7eg3p_c">
<notes><body xmlns="http://www.w3.org/1999/xhtml">
     <p>CHARGE:            -1</p>
  
     <p>FORMULA: C17H32O7P1</p>
  </body></notes>
      </species>
      <species compartment="c" name="2-tetradecanoyl-sn-glycerol 3-phosphate" boundaryCondition="false" id="M_2tdecg3p_c">
<notes><body xmlns="http://www.w3.org/1999/xhtml">
     <p>CHARGE:            -1</p>
  
     <p>FORMULA: C17H34O7P1</p>
  </body></notes>
      </species>
      <species compartment="c" name="2'-(5''-triphosphoribosyl)-3'-dephospho-CoA" boundaryCondition="false" id="M_2tpr3dpcoa_c">
<notes><body xmlns="http://www.w3.org/1999/xhtml">
     <p>CHARGE:            -6</p>
  
     <p>FORMULA: C26H40N7O26P5S</p>
  </body></notes>
      </species>
      <species compartment="c" name="3-(4-Hydroxyphenyl)pyruvate" boundaryCondition="false" id="M_34hpp_c">
<notes><body xmlns="http://www.w3.org/1999/xhtml">
     <p>CHARGE:            -1</p>
  
     <p>FORMULA: C9H7O4</p>
  </body></notes>
      </species>
      <species compartment="c" name="3',5'-Cyclic GMP" boundaryCondition="false" id="M_35cgmp_c">
<notes><body xmlns="http://www.w3.org/1999/xhtml">
     <p>CHARGE:            -1</p>
  
     <p>FORMULA: C10H11N5O7P</p>
  </body></notes>
      </species>
      <species compartment="c" name="3-Aminoacrylate" boundaryCondition="false" id="M_3amac_c">
<notes><body xmlns="http://www.w3.org/1999/xhtml">
     <p>CHARGE:            -1</p>
  
     <p>FORMULA: C3H4NO2</p>
  </body></notes>
      </species>
      <species compartment="c" name="3-Carboxy-2-hydroxy-4-methylpentanoate" boundaryCondition="false" id="M_3c2hmp_c">
<notes><body xmlns="http://www.w3.org/1999/xhtml">
     <p>CHARGE:            -2</p>
  
     <p>FORMULA: C7H10O5</p>
  </body></notes>
      </species>
      <species compartment="c" name="3-Carboxy-3-hydroxy-4-methylpentanoate" boundaryCondition="false" id="M_3c3hmp_c">
<notes><body xmlns="http://www.w3.org/1999/xhtml">
     <p>CHARGE:            -2</p>
  
     <p>FORMULA: C7H10O5</p>
  </body></notes>
      </species>
      <species compartment="c" name="3-Carboxy-4-methyl-2-oxopentanoate" boundaryCondition="false" id="M_3c4mop_c">
<notes><body xmlns="http://www.w3.org/1999/xhtml">
     <p>CHARGE:            -2</p>
  
     <p>FORMULA: C7H8O5</p>
  </body></notes>
      </species>
      <species compartment="c" name="3-Dehydro-L-gulonate" boundaryCondition="false" id="M_3dhguln_c">
<notes><body xmlns="http://www.w3.org/1999/xhtml">
     <p>CHARGE:            -1</p>
  
     <p>FORMULA: C6H9O7</p>
  </body></notes>
      </species>
      <species compartment="c" name="3-keto-L-gulonate-6-phosphate" boundaryCondition="false" id="M_3dhgulnp_c">
<notes><body xmlns="http://www.w3.org/1999/xhtml">
     <p>CHARGE:            -3</p>
  
     <p>FORMULA: C6H8O10P</p>
  </body></notes>
      </species>
      <species compartment="c" name="3-Dehydroquinate" boundaryCondition="false" id="M_3dhq_c">
<notes><body xmlns="http://www.w3.org/1999/xhtml">
     <p>CHARGE:            -1</p>
  
     <p>FORMULA: C7H9O6</p>
  </body></notes>
      </species>
      <species compartment="c" name="3-Dehydroshikimate" boundaryCondition="false" id="M_3dhsk_c">
<notes><body xmlns="http://www.w3.org/1999/xhtml">
     <p>CHARGE:            -1</p>
  
     <p>FORMULA: C7H7O5</p>
  </body></notes>
      </species>
      <species compartment="c" name="[3Fe-4S] damaged iron-sulfur cluster" boundaryCondition="false" id="M_3fe4s_c">
<notes><body xmlns="http://www.w3.org/1999/xhtml">
     <p>CHARGE:            0</p>
  
     <p>FORMULA: S4Fe3</p>
  </body></notes>
      </species>
      <species compartment="c" name="(3R)-3-Hydroxyacyl-[acyl-carrier protein]" boundaryCondition="false" id="M_3haACP_c">
<notes><body xmlns="http://www.w3.org/1999/xhtml">
     <p>CHARGE:            -1</p>
  
     <p>FORMULA: C15H27N2O9PRS</p>
  </body></notes>
      </species>
      <species compartment="c" name="(3S)-3-Hydroxyadipyl-CoA" boundaryCondition="false" id="M_3hadpcoa_c">
<notes><body xmlns="http://www.w3.org/1999/xhtml">
     <p>CHARGE:            -5</p>
  
     <p>FORMULA: C27H39N7O20P3S</p>
  </body></notes>
      </species>
      <species compartment="c" name="(S)-3-Hydroxybutanoyl-CoA" boundaryCondition="false" id="M_3hbcoa_c">
<notes><body xmlns="http://www.w3.org/1999/xhtml">
     <p>CHARGE:            -4</p>
  
     <p>FORMULA: C25H38N7O18P3S</p>
  </body></notes>
      </species>
      <species compartment="c" name="(R)-3-hydroxy-cis-dodec-5-enoyl-[acyl-carrier protein]" boundaryCondition="false" id="M_3hcddec5eACP_c">
<notes><body xmlns="http://www.w3.org/1999/xhtml">
     <p>CHARGE:            -1</p>
  
     <p>FORMULA: C23H41N2O9PRS</p>
  </body></notes>
      </species>
      <species compartment="c" name="3-hydroxycinnamic acid" boundaryCondition="false" id="M_3hcinnm_c">
<notes><body xmlns="http://www.w3.org/1999/xhtml">
     <p>CHARGE:            -1</p>
  
     <p>FORMULA: C9H7O3</p>
  </body></notes>
      </species>
      <species compartment="c" name="(R)-3-hydroxy-cis-myristol-7-eoyl-[acyl-carrier protein]" boundaryCondition="false" id="M_3hcmrs7eACP_c">
<notes><body xmlns="http://www.w3.org/1999/xhtml">
     <p>CHARGE:            -1</p>
  
     <p>FORMULA: C25H45N2O9PRS</p>
  </body></notes>
      </species>
      <species compartment="c" name="(R)-3-hydroxy-cis-palm-9-eoyl-[acyl-carrier protein]" boundaryCondition="false" id="M_3hcpalm9eACP_c">
<notes><body xmlns="http://www.w3.org/1999/xhtml">
     <p>CHARGE:            -1</p>
  
     <p>FORMULA: C27H49N2O9PRS</p>
  </body></notes>
      </species>
      <species compartment="c" name="(R)-3-hydroxy-cis-vacc-11-enoyl-[acyl-carrier protein]" boundaryCondition="false" id="M_3hcvac11eACP_c">
<notes><body xmlns="http://www.w3.org/1999/xhtml">
     <p>CHARGE:            -1</p>
  
     <p>FORMULA: C29H53N2O9PRS</p>
  </body></notes>
      </species>
      <species compartment="c" name="(S)-3-Hydroxydecanoyl-CoA" boundaryCondition="false" id="M_3hdcoa_c">
<notes><body xmlns="http://www.w3.org/1999/xhtml">
     <p>CHARGE:            -4</p>
  
     <p>FORMULA: C31H50N7O18P3S</p>
  </body></notes>
      </species>
      <species compartment="c" name="(S)-3-Hydroxydodecanoyl-CoA" boundaryCondition="false" id="M_3hddcoa_c">
<notes><body xmlns="http://www.w3.org/1999/xhtml">
     <p>CHARGE:            -4</p>
  
     <p>FORMULA: C33H54N7O18P3S</p>
  </body></notes>
      </species>
      <species compartment="c" name="(R)-3-Hydroxydodecanoyl-[acyl-carrier protein]" boundaryCondition="false" id="M_3hddecACP_c">
<notes><body xmlns="http://www.w3.org/1999/xhtml">
     <p>CHARGE:            -1</p>
  
     <p>FORMULA: C23H43N2O9PRS</p>
  </body></notes>
      </species>
      <species compartment="c" name="(R)-3-Hydroxydecanoyl-[acyl-carrier protein]" boundaryCondition="false" id="M_3hdecACP_c">
<notes><body xmlns="http://www.w3.org/1999/xhtml">
     <p>CHARGE:            -1</p>
  
     <p>FORMULA: C21H39N2O9PRS</p>
  </body></notes>
      </species>
      <species compartment="c" name="(S)-3-Hydroxyhexanoyl-CoA" boundaryCondition="false" id="M_3hhcoa_c">
<notes><body xmlns="http://www.w3.org/1999/xhtml">
     <p>CHARGE:            -4</p>
  
     <p>FORMULA: C27H42N7O18P3S</p>
  </body></notes>
      </species>
      <species compartment="c" name="(S)-3-Hydroxyhexadecanoyl-CoA" boundaryCondition="false" id="M_3hhdcoa_c">
<notes><body xmlns="http://www.w3.org/1999/xhtml">
     <p>CHARGE:            -4</p>
  
     <p>FORMULA: C37H62N7O18P3S</p>
  </body></notes>
      </species>
      <species compartment="c" name="(R)-3-Hydroxyhexanoyl-[acyl-carrier protein]" boundaryCondition="false" id="M_3hhexACP_c">
<notes><body xmlns="http://www.w3.org/1999/xhtml">
     <p>CHARGE:            -1</p>
  
     <p>FORMULA: C17H31N2O9PRS</p>
  </body></notes>
      </species>
      <species compartment="c" name="(R)-3-Hydroxytetradecanoyl-[acyl-carrier protein]" boundaryCondition="false" id="M_3hmrsACP_c">
<notes><body xmlns="http://www.w3.org/1999/xhtml">
     <p>CHARGE:            -1</p>
  
     <p>FORMULA: C25H47N2O9PRS</p>
  </body></notes>
      </species>
      <species compartment="c" name="(S)-3-Hydroxyoctanoyl-CoA" boundaryCondition="false" id="M_3hocoa_c">
<notes><body xmlns="http://www.w3.org/1999/xhtml">
     <p>CHARGE:            -4</p>
  
     <p>FORMULA: C29H46N7O18P3S</p>
  </body></notes>
      </species>
      <species compartment="c" name="(R)-3-Hydroxyoctanoyl-[acyl-carrier protein]" boundaryCondition="false" id="M_3hoctACP_c">
<notes><body xmlns="http://www.w3.org/1999/xhtml">
     <p>CHARGE:            -1</p>
  
     <p>FORMULA: C19H35N2O9PRS</p>
  </body></notes>
      </species>
      <species compartment="c" name="(R)-3-Hydroxyoctadecanoyl-[acyl-carrier protein]" boundaryCondition="false" id="M_3hoctaACP_c">
<notes><body xmlns="http://www.w3.org/1999/xhtml">
     <p>CHARGE:            -1</p>
  
     <p>FORMULA: C29H55N2O9PRS</p>
  </body></notes>
      </species>
      <species compartment="c" name="(S)-3-Hydroxyoctadecanoyl-CoA" boundaryCondition="false" id="M_3hodcoa_c">
<notes><body xmlns="http://www.w3.org/1999/xhtml">
     <p>CHARGE:            -4</p>
  
     <p>FORMULA: C39H66N7O18P3S</p>
  </body></notes>
      </species>
      <species compartment="c" name="R-3-hydroxypalmitoyl-[acyl-carrier protein]" boundaryCondition="false" id="M_3hpalmACP_c">
<notes><body xmlns="http://www.w3.org/1999/xhtml">
     <p>CHARGE:            -1</p>
  
     <p>FORMULA: C27H51N2O9PRS</p>
  </body></notes>
      </species>
      <species compartment="c" name="3-Hydroxypropanoate" boundaryCondition="false" id="M_3hpp_c">
<notes><body xmlns="http://www.w3.org/1999/xhtml">
     <p>CHARGE:            -1</p>
  
     <p>FORMULA: C3H5O3</p>
  </body></notes>
      </species>
      <species compartment="c" name="3-(3-hydroxy-phenyl)propionate" boundaryCondition="false" id="M_3hpppn_c">
<notes><body xmlns="http://www.w3.org/1999/xhtml">
     <p>CHARGE:            -1</p>
  
     <p>FORMULA: C9H9O3</p>
  </body></notes>
      </species>
      <species compartment="c" name="(S)-3-Hydroxytetradecanoyl-CoA" boundaryCondition="false" id="M_3htdcoa_c">
<notes><body xmlns="http://www.w3.org/1999/xhtml">
     <p>CHARGE:            -4</p>
  
     <p>FORMULA: C35H58N7O18P3S</p>
  </body></notes>
      </species>
      <species compartment="c" name="C'-(3-Indolyl)-glycerol 3-phosphate" boundaryCondition="false" id="M_3ig3p_c">
<notes><body xmlns="http://www.w3.org/1999/xhtml">
     <p>CHARGE:            -2</p>
  
     <p>FORMULA: C11H12NO6P</p>
  </body></notes>
      </species>
      <species compartment="c" name="3-Methyl-2-oxobutanoate" boundaryCondition="false" id="M_3mob_c">
<notes><body xmlns="http://www.w3.org/1999/xhtml">
     <p>CHARGE:            -1</p>
  
     <p>FORMULA: C5H7O3</p>
  </body></notes>
      </species>
      <species compartment="c" name="(S)-3-Methyl-2-oxopentanoate" boundaryCondition="false" id="M_3mop_c">
<notes><body xmlns="http://www.w3.org/1999/xhtml">
     <p>CHARGE:            -1</p>
  
     <p>FORMULA: C6H9O3</p>
  </body></notes>
      </species>
      <species compartment="c" name="3-oxo-cis-dodec-5-enoyl-[acyl-carrier protein]" boundaryCondition="false" id="M_3ocddec5eACP_c">
<notes><body xmlns="http://www.w3.org/1999/xhtml">
     <p>CHARGE:            -1</p>
  
     <p>FORMULA: C23H39N2O9PRS</p>
  </body></notes>
      </species>
      <species compartment="c" name="3-oxo-cis-myristol-7-eoyl-[acyl-carrier protein]" boundaryCondition="false" id="M_3ocmrs7eACP_c">
<notes><body xmlns="http://www.w3.org/1999/xhtml">
     <p>CHARGE:            -1</p>
  
     <p>FORMULA: C25H43N2O9PRS</p>
  </body></notes>
      </species>
      <species compartment="c" name="3-oxo-cis-palm-9-eoyl-[acyl-carrier protein]" boundaryCondition="false" id="M_3ocpalm9eACP_c">
<notes><body xmlns="http://www.w3.org/1999/xhtml">
     <p>CHARGE:            -1</p>
  
     <p>FORMULA: C27H47N2O9PRS</p>
  </body></notes>
      </species>
      <species compartment="c" name="3-oxo-cis-vacc-11-enoyl-[acyl-carrier protein]" boundaryCondition="false" id="M_3ocvac11eACP_c">
<notes><body xmlns="http://www.w3.org/1999/xhtml">
     <p>CHARGE:            -1</p>
  
     <p>FORMULA: C29H51N2O9PRS</p>
  </body></notes>
      </species>
      <species compartment="c" name="3-Oxodecanoyl-CoA" boundaryCondition="false" id="M_3odcoa_c">
<notes><body xmlns="http://www.w3.org/1999/xhtml">
     <p>CHARGE:            -4</p>
  
     <p>FORMULA: C31H48N7O18P3S</p>
  </body></notes>
      </species>
      <species compartment="c" name="3-Oxododecanoyl-CoA" boundaryCondition="false" id="M_3oddcoa_c">
<notes><body xmlns="http://www.w3.org/1999/xhtml">
     <p>CHARGE:            -4</p>
  
     <p>FORMULA: C33H52N7O18P3S</p>
  </body></notes>
      </species>
      <species compartment="c" name="3-Oxododecanoyl-[acyl-carrier protein]" boundaryCondition="false" id="M_3oddecACP_c">
<notes><body xmlns="http://www.w3.org/1999/xhtml">
     <p>CHARGE:            -1</p>
  
     <p>FORMULA: C23H41N2O9PRS</p>
  </body></notes>
      </species>
      <species compartment="c" name="3-Oxodecanoyl-[acyl-carrier protein]" boundaryCondition="false" id="M_3odecACP_c">
<notes><body xmlns="http://www.w3.org/1999/xhtml">
     <p>CHARGE:            -1</p>
  
     <p>FORMULA: C21H37N2O9PRS</p>
  </body></notes>
      </species>
      <species compartment="c" name="3-Oxohexanoyl-CoA" boundaryCondition="false" id="M_3ohcoa_c">
<notes><body xmlns="http://www.w3.org/1999/xhtml">
     <p>CHARGE:            -4</p>
  
     <p>FORMULA: C27H40N7O18P3S</p>
  </body></notes>
      </species>
      <species compartment="c" name="3-Oxohexadecanoyl-CoA" boundaryCondition="false" id="M_3ohdcoa_c">
<notes><body xmlns="http://www.w3.org/1999/xhtml">
     <p>CHARGE:            -4</p>
  
     <p>FORMULA: C37H60N7O18P3S</p>
  </body></notes>
      </species>
      <species compartment="c" name="3-Oxohexanoyl-[acyl-carrier protein]" boundaryCondition="false" id="M_3ohexACP_c">
<notes><body xmlns="http://www.w3.org/1999/xhtml">
     <p>CHARGE:            -1</p>
  
     <p>FORMULA: C17H29N2O9PRS</p>
  </body></notes>
      </species>
      <species compartment="c" name="3-Oxotetradecanoyl-[acyl-carrier protein]" boundaryCondition="false" id="M_3omrsACP_c">
<notes><body xmlns="http://www.w3.org/1999/xhtml">
     <p>CHARGE:            -1</p>
  
     <p>FORMULA: C25H45N2O9PRS</p>
  </body></notes>
      </species>
      <species compartment="c" name="3-Oxooctanoyl-CoA" boundaryCondition="false" id="M_3oocoa_c">
<notes><body xmlns="http://www.w3.org/1999/xhtml">
     <p>CHARGE:            -4</p>
  
     <p>FORMULA: C29H44N7O18P3S</p>
  </body></notes>
      </species>
      <species compartment="c" name="3-Oxooctanoyl-[acyl-carrier protein]" boundaryCondition="false" id="M_3ooctACP_c">
<notes><body xmlns="http://www.w3.org/1999/xhtml">
     <p>CHARGE:            -1</p>
  
     <p>FORMULA: C19H33N2O9PRS</p>
  </body></notes>
      </species>
      <species compartment="c" name="3-Oxooctadecanoyl-[acyl-carrier protein]" boundaryCondition="false" id="M_3ooctdACP_c">
<notes><body xmlns="http://www.w3.org/1999/xhtml">
     <p>CHARGE:            -1</p>
  
     <p>FORMULA: C29H53N2O9PRS</p>
  </body></notes>
      </species>
      <species compartment="c" name="3-Oxooctadecanoyl-CoA" boundaryCondition="false" id="M_3oodcoa_c">
<notes><body xmlns="http://www.w3.org/1999/xhtml">
     <p>CHARGE:            -4</p>
  
     <p>FORMULA: C39H64N7O18P3S</p>
  </body></notes>
      </species>
      <species compartment="c" name="3-Oxohexadecanoyl-[acyl-carrier protein]" boundaryCondition="false" id="M_3opalmACP_c">
<notes><body xmlns="http://www.w3.org/1999/xhtml">
     <p>CHARGE:            -1</p>
  
     <p>FORMULA: C27H49N2O9PRS</p>
  </body></notes>
      </species>
      <species compartment="c" name="3-Octaprenyl-4-hydroxybenzoate" boundaryCondition="false" id="M_3ophb_c">
<notes><body xmlns="http://www.w3.org/1999/xhtml">
     <p>CHARGE:            -1</p>
  
     <p>FORMULA: C47H69O3</p>
  </body></notes>
      </species>
      <species compartment="c" name="3-Oxotetradecanoyl-CoA" boundaryCondition="false" id="M_3otdcoa_c">
<notes><body xmlns="http://www.w3.org/1999/xhtml">
     <p>CHARGE:            -4</p>
  
     <p>FORMULA: C35H56N7O18P3S</p>
  </body></notes>
      </species>
      <species compartment="c" name="3-oxo-5,6-dehydrosuberyl-CoA" boundaryCondition="false" id="M_3oxdhscoa_c">
<notes><body xmlns="http://www.w3.org/1999/xhtml">
     <p>CHARGE:            -5</p>
  
     <p>FORMULA: C29H39N7O20P3S</p>
  </body></notes>
      </species>
      <species compartment="c" name="3-Phospho-D-glycerate" boundaryCondition="false" id="M_3pg_c">
<notes><body xmlns="http://www.w3.org/1999/xhtml">
     <p>CHARGE:            -3</p>
  
     <p>FORMULA: C3H4O7P</p>
  </body></notes>
      </species>
      <species compartment="c" name="3-Phosphohydroxypyruvate" boundaryCondition="false" id="M_3php_c">
<notes><body xmlns="http://www.w3.org/1999/xhtml">
     <p>CHARGE:            -3</p>
  
     <p>FORMULA: C3H2O7P</p>
  </body></notes>
      </species>
      <species compartment="c" name="5-O-(1-Carboxyvinyl)-3-phosphoshikimate" boundaryCondition="false" id="M_3psme_c">
<notes><body xmlns="http://www.w3.org/1999/xhtml">
     <p>CHARGE:            -4</p>
  
     <p>FORMULA: C10H9O10P</p>
  </body></notes>
      </species>
      <species compartment="c" name="3-Sulfino-L-alanine" boundaryCondition="false" id="M_3sala_c">
<notes><body xmlns="http://www.w3.org/1999/xhtml">
     <p>CHARGE:            -2</p>
  
     <p>FORMULA: C3H5NO4S</p>
  </body></notes>
      </species>
      <species compartment="c" name="4-Aminobutanoate" boundaryCondition="false" id="M_4abut_c">
<notes><body xmlns="http://www.w3.org/1999/xhtml">
     <p>CHARGE:            0</p>
  
     <p>FORMULA: C4H9NO2</p>
  </body></notes>
      </species>
      <species compartment="c" name="4-Aminobutanal" boundaryCondition="false" id="M_4abutn_c">
<notes><body xmlns="http://www.w3.org/1999/xhtml">
     <p>CHARGE:            1</p>
  
     <p>FORMULA: C4H10NO</p>
  </body></notes>
      </species>
      <species compartment="c" name="4-Aminobenzoate" boundaryCondition="false" id="M_4abz_c">
<notes><body xmlns="http://www.w3.org/1999/xhtml">
     <p>CHARGE:            -1</p>
  
     <p>FORMULA: C7H6NO2</p>
  </body></notes>
      </species>
      <species compartment="c" name="4-amino-4-deoxychorismate" boundaryCondition="false" id="M_4adcho_c">
<notes><body xmlns="http://www.w3.org/1999/xhtml">
     <p>CHARGE:            -1</p>
  
     <p>FORMULA: C10H10NO5</p>
  </body></notes>
      </species>
      <species compartment="c" name="4-Amino-5-hydroxymethyl-2-methylpyrimidine" boundaryCondition="false" id="M_4ahmmp_c">
<notes><body xmlns="http://www.w3.org/1999/xhtml">
     <p>CHARGE:            0</p>
  
     <p>FORMULA: C6H9N3O</p>
  </body></notes>
      </species>
      <species compartment="c" name="4-Amino-2-methyl-5-phosphomethylpyrimidine" boundaryCondition="false" id="M_4ampm_c">
<notes><body xmlns="http://www.w3.org/1999/xhtml">
     <p>CHARGE:            -2</p>
  
     <p>FORMULA: C6H8N3O4P</p>
  </body></notes>
      </species>
      <species compartment="c" name="4-(cytidine 5'-diphospho)-2-C-methyl-D-erythritol" boundaryCondition="false" id="M_4c2me_c">
<notes><body xmlns="http://www.w3.org/1999/xhtml">
     <p>CHARGE:            -2</p>
  
     <p>FORMULA: C14H23N3O14P2</p>
  </body></notes>
      </species>
      <species compartment="c" name="p-Cresol" boundaryCondition="false" id="M_4crsol_c">
<notes><body xmlns="http://www.w3.org/1999/xhtml">
     <p>CHARGE:            0</p>
  
     <p>FORMULA: C7H8O</p>
  </body></notes>
      </species>
      <species compartment="c" name="[4Fe-4S] iron-sulfur cluster" boundaryCondition="false" id="M_4fe4s_c">
<notes><body xmlns="http://www.w3.org/1999/xhtml">
     <p>CHARGE:            2</p>
  
     <p>FORMULA: S4Fe4</p>
  </body></notes>
      </species>
      <species compartment="c" name="4-Hydroxy-2-oxopentanoate" boundaryCondition="false" id="M_4h2opntn_c">
<notes><body xmlns="http://www.w3.org/1999/xhtml">
     <p>CHARGE:            -1</p>
  
     <p>FORMULA: C5H7O4</p>
  </body></notes>
      </species>
      <species compartment="c" name="4-Hydroxybenzoate" boundaryCondition="false" id="M_4hbz_c">
<notes><body xmlns="http://www.w3.org/1999/xhtml">
     <p>CHARGE:            -1</p>
  
     <p>FORMULA: C7H5O3</p>
  </body></notes>
      </species>
      <species compartment="c" name="4-Hydroxy-L-threonine" boundaryCondition="false" id="M_4hthr_c">
<notes><body xmlns="http://www.w3.org/1999/xhtml">
     <p>CHARGE:            0</p>
  
     <p>FORMULA: C4H9NO4</p>
  </body></notes>
      </species>
      <species compartment="c" name="4-Methyl-5-(2-hydroxyethyl)-thiazole" boundaryCondition="false" id="M_4mhetz_c">
<notes><body xmlns="http://www.w3.org/1999/xhtml">
     <p>CHARGE:            0</p>
  
     <p>FORMULA: C6H9NOS</p>
  </body></notes>
      </species>
      <species compartment="c" name="4-Methyl-2-oxopentanoate" boundaryCondition="false" id="M_4mop_c">
<notes><body xmlns="http://www.w3.org/1999/xhtml">
     <p>CHARGE:            -1</p>
  
     <p>FORMULA: C6H9O3</p>
  </body></notes>
      </species>
      <species compartment="c" name="4-Methyl-5-(2-phosphoethyl)-thiazole" boundaryCondition="false" id="M_4mpetz_c">
<notes><body xmlns="http://www.w3.org/1999/xhtml">
     <p>CHARGE:            -2</p>
  
     <p>FORMULA: C6H8NO4PS</p>
  </body></notes>
      </species>
      <species compartment="c" name="4-Phospho-L-aspartate" boundaryCondition="false" id="M_4pasp_c">
<notes><body xmlns="http://www.w3.org/1999/xhtml">
     <p>CHARGE:            -2</p>
  
     <p>FORMULA: C4H6NO7P</p>
  </body></notes>
      </species>
      <species compartment="c" name="4-Phospho-D-erythronate" boundaryCondition="false" id="M_4per_c">
<notes><body xmlns="http://www.w3.org/1999/xhtml">
     <p>CHARGE:            -3</p>
  
     <p>FORMULA: C4H6O8P</p>
  </body></notes>
      </species>
      <species compartment="c" name="D-4'-Phosphopantothenate" boundaryCondition="false" id="M_4ppan_c">
<notes><body xmlns="http://www.w3.org/1999/xhtml">
     <p>CHARGE:            -3</p>
  
     <p>FORMULA: C9H15NO8P</p>
  </body></notes>
      </species>
      <species compartment="c" name="N-((R)-4-Phosphopantothenoyl)-L-cysteine" boundaryCondition="false" id="M_4ppcys_c">
<notes><body xmlns="http://www.w3.org/1999/xhtml">
     <p>CHARGE:            -3</p>
  
     <p>FORMULA: C12H20N2O9PS</p>
  </body></notes>
      </species>
      <species compartment="c" name="4-(1-D-Ribitylamino)-5-aminouracil" boundaryCondition="false" id="M_4r5au_c">
<notes><body xmlns="http://www.w3.org/1999/xhtml">
     <p>CHARGE:            0</p>
  
     <p>FORMULA: C9H16N4O6</p>
  </body></notes>
      </species>
      <species compartment="c" name="5,6-dihydrouracil" boundaryCondition="false" id="M_56dura_c">
<notes><body xmlns="http://www.w3.org/1999/xhtml">
     <p>CHARGE:            0</p>
  
     <p>FORMULA: C4H6N2O2</p>
  </body></notes>
      </species>
      <species compartment="c" name="5-amino-1-(5-phospho-D-ribosyl)imidazole-4-carboxylate" boundaryCondition="false" id="M_5aizc_c">
<notes><body xmlns="http://www.w3.org/1999/xhtml">
     <p>CHARGE:            -3</p>
  
     <p>FORMULA: C9H11N3O9P</p>
  </body></notes>
      </species>
      <species compartment="c" name="5-Amino-4-oxopentanoate" boundaryCondition="false" id="M_5aop_c">
<notes><body xmlns="http://www.w3.org/1999/xhtml">
     <p>CHARGE:            0</p>
  
     <p>FORMULA: C5H9NO3</p>
  </body></notes>
      </species>
      <species compartment="c" name="5-Amino-6-(5'-phosphoribitylamino)uracil" boundaryCondition="false" id="M_5aprbu_c">
<notes><body xmlns="http://www.w3.org/1999/xhtml">
     <p>CHARGE:            -2</p>
  
     <p>FORMULA: C9H15N4O9P</p>
  </body></notes>
      </species>
      <species compartment="c" name="5-Amino-6-(5'-phosphoribosylamino)uracil" boundaryCondition="false" id="M_5apru_c">
<notes><body xmlns="http://www.w3.org/1999/xhtml">
     <p>CHARGE:            -2</p>
  
     <p>FORMULA: C9H13N4O9P</p>
  </body></notes>
      </species>
      <species compartment="c" name="5-phosphoribosyl-5-carboxyaminoimidazole" boundaryCondition="false" id="M_5caiz_c">
<notes><body xmlns="http://www.w3.org/1999/xhtml">
     <p>CHARGE:            -3</p>
  
     <p>FORMULA: C9H11N3O9P</p>
  </body></notes>
      </species>
      <species compartment="c" name="5-Dehydro-D-gluconate" boundaryCondition="false" id="M_5dglcn_c">
<notes><body xmlns="http://www.w3.org/1999/xhtml">
     <p>CHARGE:            -1</p>
  
     <p>FORMULA: C6H9O7</p>
  </body></notes>
      </species>
      <species compartment="c" name="5-Dehydro-4-deoxy-D-glucarate" boundaryCondition="false" id="M_5dh4dglc_c">
<notes><body xmlns="http://www.w3.org/1999/xhtml">
     <p>CHARGE:            -2</p>
  
     <p>FORMULA: C6H6O7</p>
  </body></notes>
      </species>
      <species compartment="c" name="5'-deoxyribose" boundaryCondition="false" id="M_5drib_c">
<notes><body xmlns="http://www.w3.org/1999/xhtml">
     <p>CHARGE:            0</p>
  
     <p>FORMULA: C5H10O4</p>
  </body></notes>
      </species>
      <species compartment="c" name="5-Formyltetrahydrofolate" boundaryCondition="false" id="M_5fthf_c">
<notes><body xmlns="http://www.w3.org/1999/xhtml">
     <p>CHARGE:            -2</p>
  
     <p>FORMULA: C20H21N7O7</p>
  </body></notes>
      </species>
      <species compartment="c" name="5-Methylthioadenosine" boundaryCondition="false" id="M_5mta_c">
<notes><body xmlns="http://www.w3.org/1999/xhtml">
     <p>CHARGE:            0</p>
  
     <p>FORMULA: C11H15N5O3S</p>
  </body></notes>
      </species>
      <species compartment="c" name="5-Methyltetrahydrofolate" boundaryCondition="false" id="M_5mthf_c">
<notes><body xmlns="http://www.w3.org/1999/xhtml">
     <p>CHARGE:            -1</p>
  
     <p>FORMULA: C20H24N7O6</p>
  </body></notes>
      </species>
      <species compartment="c" name="5-Methylthio-D-ribose" boundaryCondition="false" id="M_5mtr_c">
<notes><body xmlns="http://www.w3.org/1999/xhtml">
     <p>CHARGE:            0</p>
  
     <p>FORMULA: C6H12O4S</p>
  </body></notes>
      </species>
      <species compartment="c" name="N1-(5-Phospho-alpha-D-ribosyl)-5,6-dimethylbenzimidazole" boundaryCondition="false" id="M_5prdmbz_c">
<notes><body xmlns="http://www.w3.org/1999/xhtml">
     <p>CHARGE:            -2</p>
  
     <p>FORMULA: C14H17N2O7P</p>
  </body></notes>
      </species>
      <species compartment="c" name="6-hydroxymethyl dihydropterin" boundaryCondition="false" id="M_6hmhpt_c">
<notes><body xmlns="http://www.w3.org/1999/xhtml">
     <p>CHARGE:            0</p>
  
     <p>FORMULA: C7H9N5O2</p>
  </body></notes>
      </species>
      <species compartment="c" name="6-hydroxymethyl-dihydropterin pyrophosphate" boundaryCondition="false" id="M_6hmhptpp_c">
<notes><body xmlns="http://www.w3.org/1999/xhtml">
     <p>CHARGE:            -3</p>
  
     <p>FORMULA: C7H8N5O8P2</p>
  </body></notes>
      </species>
      <species compartment="c" name="6-Phospho-D-gluconate" boundaryCondition="false" id="M_6pgc_c">
<notes><body xmlns="http://www.w3.org/1999/xhtml">
     <p>CHARGE:            -3</p>
  
     <p>FORMULA: C6H10O10P</p>
  </body></notes>
      </species>
      <species compartment="c" name="6-phospho-D-glucono-1,5-lactone" boundaryCondition="false" id="M_6pgl_c">
<notes><body xmlns="http://www.w3.org/1999/xhtml">
     <p>CHARGE:            -2</p>
  
     <p>FORMULA: C6H9O9P</p>
  </body></notes>
      </species>
      <species compartment="c" name="8-Amino-7-oxononanoate" boundaryCondition="false" id="M_8aonn_c">
<notes><body xmlns="http://www.w3.org/1999/xhtml">
     <p>CHARGE:            0</p>
  
     <p>FORMULA: C9H17NO3</p>
  </body></notes>
      </species>
      <species compartment="c" name="acyl carrier protein" boundaryCondition="false" id="M_ACP_c">
<notes><body xmlns="http://www.w3.org/1999/xhtml">
     <p>CHARGE:            -1</p>
  
     <p>FORMULA: C11H21N2O7PRS</p>
  </body></notes>
      </species>
      <species compartment="c" name="L-alanine-D-glutamate" boundaryCondition="false" id="M_LalaDglu_c">
<notes><body xmlns="http://www.w3.org/1999/xhtml">
     <p>CHARGE:            -1</p>
  
     <p>FORMULA: C8H13N2O5</p>
  </body></notes>
      </species>
      <species compartment="c" name="L-alanine-D-glutamate-meso-2,6-diaminoheptanedioate" boundaryCondition="false" id="M_LalaDgluMdap_c">
<notes><body xmlns="http://www.w3.org/1999/xhtml">
     <p>CHARGE:            -1</p>
  
     <p>FORMULA: C15H25N4O8</p>
  </body></notes>
      </species>
      <species compartment="c" name="L-alanine-D-glutamate-meso-2,6-diaminoheptanedioate-D-alanine" boundaryCondition="false" id="M_LalaDgluMdapDala_c">
<notes><body xmlns="http://www.w3.org/1999/xhtml">
     <p>CHARGE:            -1</p>
  
     <p>FORMULA: C18H30N5O9</p>
  </body></notes>
      </species>
      <species compartment="c" name="L-alanine-L-glutamate" boundaryCondition="false" id="M_LalaLglu_c">
<notes><body xmlns="http://www.w3.org/1999/xhtml">
     <p>CHARGE:            -1</p>
  
     <p>FORMULA: C8H13N2O5</p>
  </body></notes>
      </species>
      <species compartment="c" name="N1-Acetylspermidine" boundaryCondition="false" id="M_N1aspmd_c">
<notes><body xmlns="http://www.w3.org/1999/xhtml">
     <p>CHARGE:            2</p>
  
     <p>FORMULA: C9H23N3O</p>
  </body></notes>
      </species>
      <species compartment="c" name="N-Methyltryptophan" boundaryCondition="false" id="M_Nmtrp_c">
<notes><body xmlns="http://www.w3.org/1999/xhtml">
     <p>CHARGE:            0</p>
  
     <p>FORMULA: C12H14N2O2</p>
  </body></notes>
      </species>
      <species compartment="c" name="S-Formylglutathione" boundaryCondition="false" id="M_Sfglutth_c">
<notes><body xmlns="http://www.w3.org/1999/xhtml">
     <p>CHARGE:            -1</p>
  
     <p>FORMULA: C11H16N3O7S</p>
  </body></notes>
      </species>
      <species compartment="c" name="Aminoacetaldehyde" boundaryCondition="false" id="M_aacald_c">
<notes><body xmlns="http://www.w3.org/1999/xhtml">
     <p>CHARGE:            1</p>
  
     <p>FORMULA: C2H6NO</p>
  </body></notes>
      </species>
      <species compartment="c" name="Acetoacetyl-CoA" boundaryCondition="false" id="M_aacoa_c">
<notes><body xmlns="http://www.w3.org/1999/xhtml">
     <p>CHARGE:            -4</p>
  
     <p>FORMULA: C25H36N7O18P3S</p>
  </body></notes>
      </species>
      <species compartment="c" name="Aminoacetone" boundaryCondition="false" id="M_aact_c">
<notes><body xmlns="http://www.w3.org/1999/xhtml">
     <p>CHARGE:            1</p>
  
     <p>FORMULA: C3H8NO</p>
  </body></notes>
      </species>
      <species compartment="c" name="Acetate" boundaryCondition="false" id="M_ac_c">
<notes><body xmlns="http://www.w3.org/1999/xhtml">
     <p>CHARGE:            -1</p>
  
     <p>FORMULA: C2H3O2</p>
  </body></notes>
      </species>
      <species compartment="c" name="Acetyl-ACP" boundaryCondition="false" id="M_acACP_c">
<notes><body xmlns="http://www.w3.org/1999/xhtml">
     <p>CHARGE:            -1</p>
  
     <p>FORMULA: C13H23N2O8PRS</p>
  </body></notes>
      </species>
      <species compartment="c" name="Acetoacetate" boundaryCondition="false" id="M_acac_c">
<notes><body xmlns="http://www.w3.org/1999/xhtml">
     <p>CHARGE:            -1</p>
  
     <p>FORMULA: C4H5O3</p>
  </body></notes>
      </species>
      <species compartment="c" name="Acetaldehyde" boundaryCondition="false" id="M_acald_c">
<notes><body xmlns="http://www.w3.org/1999/xhtml">
     <p>CHARGE:            0</p>
  
     <p>FORMULA: C2H4O</p>
  </body></notes>
      </species>
      <species compartment="c" name="N-Acetylanthranilate" boundaryCondition="false" id="M_acanth_c">
<notes><body xmlns="http://www.w3.org/1999/xhtml">
     <p>CHARGE:            -1</p>
  
     <p>FORMULA: C9H8NO3</p>
  </body></notes>
      </species>
      <species compartment="c" name="Acetyl-CoA" boundaryCondition="false" id="M_accoa_c">
<notes><body xmlns="http://www.w3.org/1999/xhtml">
     <p>CHARGE:            -4</p>
  
     <p>FORMULA: C23H34N7O17P3S</p>
  </body></notes>
      </species>
      <species compartment="c" name="Acetol" boundaryCondition="false" id="M_acetol_c">
<notes><body xmlns="http://www.w3.org/1999/xhtml">
     <p>CHARGE:            0</p>
  
     <p>FORMULA: C3H6O2</p>
  </body></notes>
      </species>
      <species compartment="c" name="N-Acetyl-L-glutamyl 5-phosphate" boundaryCondition="false" id="M_acg5p_c">
<notes><body xmlns="http://www.w3.org/1999/xhtml">
     <p>CHARGE:            -3</p>
  
     <p>FORMULA: C7H9NO8P</p>
  </body></notes>
      </species>
      <species compartment="c" name="N-Acetyl-L-glutamate 5-semialdehyde" boundaryCondition="false" id="M_acg5sa_c">
<notes><body xmlns="http://www.w3.org/1999/xhtml">
     <p>CHARGE:            -1</p>
  
     <p>FORMULA: C7H10NO4</p>
  </body></notes>
      </species>
      <species compartment="c" name="N-Acetyl-D-glucosamine" boundaryCondition="false" id="M_acgam_c">
<notes><body xmlns="http://www.w3.org/1999/xhtml">
     <p>CHARGE:            0</p>
  
     <p>FORMULA: C8H15NO6</p>
  </body></notes>
      </species>
      <species compartment="c" name="N-Acetyl-D-glucosamine 1-phosphate" boundaryCondition="false" id="M_acgam1p_c">
<notes><body xmlns="http://www.w3.org/1999/xhtml">
     <p>CHARGE:            -2</p>
  
     <p>FORMULA: C8H14NO9P</p>
  </body></notes>
      </species>
      <species compartment="c" name="N-Acetyl-D-glucosamine 6-phosphate" boundaryCondition="false" id="M_acgam6p_c">
<notes><body xmlns="http://www.w3.org/1999/xhtml">
     <p>CHARGE:            -2</p>
  
     <p>FORMULA: C8H14NO9P</p>
  </body></notes>
      </species>
      <species compartment="c" name="6-Acetyl-D-glucose" boundaryCondition="false" id="M_acglc_DASH_D_c">
<notes><body xmlns="http://www.w3.org/1999/xhtml">
     <p>CHARGE:            0</p>
  
     <p>FORMULA: C8H14O7</p>
  </body></notes>
      </species>
      <species compartment="c" name="N-Acetyl-L-glutamate" boundaryCondition="false" id="M_acglu_c">
<notes><body xmlns="http://www.w3.org/1999/xhtml">
     <p>CHARGE:            -2</p>
  
     <p>FORMULA: C7H9NO5</p>
  </body></notes>
      </species>
      <species compartment="c" name="Acetyl-maltose" boundaryCondition="false" id="M_acmalt_c">
<notes><body xmlns="http://www.w3.org/1999/xhtml">
     <p>CHARGE:            0</p>
  
     <p>FORMULA: C14H24O12</p>
  </body></notes>
      </species>
      <species compartment="c" name="N-Acetyl-D-mannosamine" boundaryCondition="false" id="M_acmana_c">
<notes><body xmlns="http://www.w3.org/1999/xhtml">
     <p>CHARGE:            0</p>
  
     <p>FORMULA: C8H15NO6</p>
  </body></notes>
      </species>
      <species compartment="c" name="N-Acetyl-D-mannosamine 6-phosphate" boundaryCondition="false" id="M_acmanap_c">
<notes><body xmlns="http://www.w3.org/1999/xhtml">
     <p>CHARGE:            -2</p>
  
     <p>FORMULA: C8H14NO9P</p>
  </body></notes>
      </species>
      <species compartment="c" name="N-acetylmuramate 6-phosphate" boundaryCondition="false" id="M_acmum6p_c">
<notes><body xmlns="http://www.w3.org/1999/xhtml">
     <p>CHARGE:            -3</p>
  
     <p>FORMULA: C11H17NO11P</p>
  </body></notes>
      </species>
      <species compartment="c" name="N-Acetylneuraminate" boundaryCondition="false" id="M_acnam_c">
<notes><body xmlns="http://www.w3.org/1999/xhtml">
     <p>CHARGE:            -1</p>
  
     <p>FORMULA: C11H18NO9</p>
  </body></notes>
      </species>
      <species compartment="c" name="cis-Aconitate" boundaryCondition="false" id="M_acon_DASH_C_c">
<notes><body xmlns="http://www.w3.org/1999/xhtml">
     <p>CHARGE:            -3</p>
  
     <p>FORMULA: C6H3O6</p>
  </body></notes>
      </species>
      <species compartment="c" name="trans-Aconitate" boundaryCondition="false" id="M_acon_DASH_T_c">
<notes><body xmlns="http://www.w3.org/1999/xhtml">
     <p>CHARGE:            -3</p>
  
     <p>FORMULA: C6H3O6</p>
  </body></notes>
      </species>
      <species compartment="c" name="E-3-carboxy-2-pentenedioate 6-methyl ester" boundaryCondition="false" id="M_aconm_c">
<notes><body xmlns="http://www.w3.org/1999/xhtml">
     <p>CHARGE:            -2</p>
  
     <p>FORMULA: C7H6O6</p>
  </body></notes>
      </species>
      <species compartment="c" name="N2-Acetyl-L-ornithine" boundaryCondition="false" id="M_acorn_c">
<notes><body xmlns="http://www.w3.org/1999/xhtml">
     <p>CHARGE:            0</p>
  
     <p>FORMULA: C7H14N2O3</p>
  </body></notes>
      </species>
      <species compartment="c" name="O-Acetyl-L-serine" boundaryCondition="false" id="M_acser_c">
<notes><body xmlns="http://www.w3.org/1999/xhtml">
     <p>CHARGE:            0</p>
  
     <p>FORMULA: C5H9NO4</p>
  </body></notes>
      </species>
      <species compartment="c" name="Acetoacetyl-ACP" boundaryCondition="false" id="M_actACP_c">
<notes><body xmlns="http://www.w3.org/1999/xhtml">
     <p>CHARGE:            -1</p>
  
     <p>FORMULA: C15H25N2O9PRS</p>
  </body></notes>
      </species>
      <species compartment="c" name="Acetyl phosphate" boundaryCondition="false" id="M_actp_c">
<notes><body xmlns="http://www.w3.org/1999/xhtml">
     <p>CHARGE:            -2</p>
  
     <p>FORMULA: C2H3O5P</p>
  </body></notes>
      </species>
      <species compartment="c" name="Adenine" boundaryCondition="false" id="M_ade_c">
<notes><body xmlns="http://www.w3.org/1999/xhtml">
     <p>CHARGE:            0</p>
  
     <p>FORMULA: C5H5N5</p>
  </body></notes>
      </species>
      <species compartment="c" name="Adenosine" boundaryCondition="false" id="M_adn_c">
<notes><body xmlns="http://www.w3.org/1999/xhtml">
     <p>CHARGE:            0</p>
  
     <p>FORMULA: C10H13N5O4</p>
  </body></notes>
      </species>
      <species compartment="c" name="Adenosyl cobinamide" boundaryCondition="false" id="M_adocbi_c">
<notes><body xmlns="http://www.w3.org/1999/xhtml">
     <p>CHARGE:            1</p>
  
     <p>FORMULA: C58H84CoN16O11</p>
  </body></notes>
      </species>
      <species compartment="c" name="Adenosyl cobinamide phosphate" boundaryCondition="false" id="M_adocbip_c">
<notes><body xmlns="http://www.w3.org/1999/xhtml">
     <p>CHARGE:            -1</p>
  
     <p>FORMULA: C58H83CoN16O14P</p>
  </body></notes>
      </species>
      <species compartment="c" name="Adenosylcobalamin" boundaryCondition="false" id="M_adocbl_c">
<notes><body xmlns="http://www.w3.org/1999/xhtml">
     <p>CHARGE:            0</p>
  
     <p>FORMULA: C72H100CoN18O17P</p>
  </body></notes>
      </species>
      <species compartment="c" name="ADP" boundaryCondition="false" id="M_adp_c">
<notes><body xmlns="http://www.w3.org/1999/xhtml">
     <p>CHARGE:            -3</p>
  
     <p>FORMULA: C10H12N5O10P2</p>
  </body></notes>
      </species>
      <species compartment="c" name="ADPglucose" boundaryCondition="false" id="M_adpglc_c">
<notes><body xmlns="http://www.w3.org/1999/xhtml">
     <p>CHARGE:            -2</p>
  
     <p>FORMULA: C16H23N5O15P2</p>
  </body></notes>
      </species>
      <species compartment="c" name="ADP-D-glycero-D-manno-heptose" boundaryCondition="false" id="M_adphep_DASH_DD_c">
<notes><body xmlns="http://www.w3.org/1999/xhtml">
     <p>CHARGE:            -2</p>
  
     <p>FORMULA: C17H25N5O16P2</p>
  </body></notes>
      </species>
      <species compartment="c" name="ADP-L-glycero-D-manno-heptose" boundaryCondition="false" id="M_adphep_DASH_LD_c">
<notes><body xmlns="http://www.w3.org/1999/xhtml">
     <p>CHARGE:            -2</p>
  
     <p>FORMULA: C17H25N5O16P2</p>
  </body></notes>
      </species>
      <species compartment="c" name="ADPribose" boundaryCondition="false" id="M_adprib_c">
<notes><body xmlns="http://www.w3.org/1999/xhtml">
     <p>CHARGE:            -2</p>
  
     <p>FORMULA: C15H21N5O14P2</p>
  </body></notes>
      </species>
      <species compartment="c" name="silver" boundaryCondition="false" id="M_ag_c">
<notes><body xmlns="http://www.w3.org/1999/xhtml">
     <p>CHARGE:            1</p>
  
     <p>FORMULA: Ag</p>
  </body></notes>
      </species>
      <species compartment="c" name="Adenosine-GDP-cobinamide" boundaryCondition="false" id="M_agdpcbi_c">
<notes><body xmlns="http://www.w3.org/1999/xhtml">
     <p>CHARGE:            -1</p>
  
     <p>FORMULA: C68H95CoN21O21P2</p>
  </body></notes>
      </species>
      <species compartment="c" name="Agmatine" boundaryCondition="false" id="M_agm_c">
<notes><body xmlns="http://www.w3.org/1999/xhtml">
     <p>CHARGE:            2</p>
  
     <p>FORMULA: C5H16N4</p>
  </body></notes>
      </species>
      <species compartment="c" name="S-Adenosyl-L-homocysteine" boundaryCondition="false" id="M_ahcys_c">
<notes><body xmlns="http://www.w3.org/1999/xhtml">
     <p>CHARGE:            0</p>
  
     <p>FORMULA: C14H20N6O5S</p>
  </body></notes>
      </species>
      <species compartment="c" name="2-Amino-4-hydroxy-6-(erythro-1,2,3-trihydroxypropyl)dihydropteridine triphosphate" boundaryCondition="false" id="M_ahdt_c">
<notes><body xmlns="http://www.w3.org/1999/xhtml">
     <p>CHARGE:            -4</p>
  
     <p>FORMULA: C9H12N5O13P3</p>
  </body></notes>
      </species>
      <species compartment="c" name="5-Amino-1-(5-Phospho-D-ribosyl)imidazole-4-carboxamide" boundaryCondition="false" id="M_aicar_c">
<notes><body xmlns="http://www.w3.org/1999/xhtml">
     <p>CHARGE:            -2</p>
  
     <p>FORMULA: C9H13N4O8P</p>
  </body></notes>
      </species>
      <species compartment="c" name="5-amino-1-(5-phospho-D-ribosyl)imidazole" boundaryCondition="false" id="M_air_c">
<notes><body xmlns="http://www.w3.org/1999/xhtml">
     <p>CHARGE:            -2</p>
  
     <p>FORMULA: C8H12N3O7P</p>
  </body></notes>
      </species>
      <species compartment="c" name="2-Oxoglutarate" boundaryCondition="false" id="M_akg_c">
<notes><body xmlns="http://www.w3.org/1999/xhtml">
     <p>CHARGE:            -2</p>
  
     <p>FORMULA: C5H4O5</p>
  </body></notes>
      </species>
      <species compartment="c" name="beta-Alanine" boundaryCondition="false" id="M_ala_DASH_B_c">
<notes><body xmlns="http://www.w3.org/1999/xhtml">
     <p>CHARGE:            0</p>
  
     <p>FORMULA: C3H7NO2</p>
  </body></notes>
      </species>
      <species compartment="c" name="D-Alanine" boundaryCondition="false" id="M_ala_DASH_D_c">
<notes><body xmlns="http://www.w3.org/1999/xhtml">
     <p>CHARGE:            0</p>
  
     <p>FORMULA: C3H7NO2</p>
  </body></notes>
      </species>
      <species compartment="c" name="L-Alanine" boundaryCondition="false" id="M_ala_DASH_L_c">
<notes><body xmlns="http://www.w3.org/1999/xhtml">
     <p>CHARGE:            0</p>
  
     <p>FORMULA: C3H7NO2</p>
  </body></notes>
      </species>
      <species compartment="c" name="D-Alanyl-D-alanine" boundaryCondition="false" id="M_alaala_c">
<notes><body xmlns="http://www.w3.org/1999/xhtml">
     <p>CHARGE:            0</p>
  
     <p>FORMULA: C6H12N2O3</p>
  </body></notes>
      </species>
      <species compartment="c" name="(S)-2-Acetolactate" boundaryCondition="false" id="M_alac_DASH_S_c">
<notes><body xmlns="http://www.w3.org/1999/xhtml">
     <p>CHARGE:            -1</p>
  
     <p>FORMULA: C5H7O4</p>
  </body></notes>
      </species>
      <species compartment="c" name="L-Alanyl-tRNA(Ala)" boundaryCondition="false" id="M_alatrna_c">
<notes><body xmlns="http://www.w3.org/1999/xhtml">
     <p>CHARGE:            1</p>
  
     <p>FORMULA: C3H6NOR</p>
  </body></notes>
      </species>
      <species compartment="c" name="D-Allose" boundaryCondition="false" id="M_all_DASH_D_c">
<notes><body xmlns="http://www.w3.org/1999/xhtml">
     <p>CHARGE:            0</p>
  
     <p>FORMULA: C6H12O6</p>
  </body></notes>
      </species>
      <species compartment="c" name="D-Allose 6-phosphate" boundaryCondition="false" id="M_all6p_c">
<notes><body xmlns="http://www.w3.org/1999/xhtml">
     <p>CHARGE:            -2</p>
  
     <p>FORMULA: C6H11O9P</p>
  </body></notes>
      </species>
      <species compartment="c" name="Allantoin" boundaryCondition="false" id="M_alltn_c">
<notes><body xmlns="http://www.w3.org/1999/xhtml">
     <p>CHARGE:            0</p>
  
     <p>FORMULA: C4H6N4O3</p>
  </body></notes>
      </species>
      <species compartment="c" name="Allantoate" boundaryCondition="false" id="M_alltt_c">
<notes><body xmlns="http://www.w3.org/1999/xhtml">
     <p>CHARGE:            -1</p>
  
     <p>FORMULA: C4H7N4O4</p>
  </body></notes>
      </species>
      <species compartment="c" name="Allulose 6-phosphate" boundaryCondition="false" id="M_allul6p_c">
<notes><body xmlns="http://www.w3.org/1999/xhtml">
     <p>CHARGE:            -2</p>
  
     <p>FORMULA: C6H11O9P</p>
  </body></notes>
      </species>
      <species compartment="c" name="D-Altronate" boundaryCondition="false" id="M_altrn_c">
<notes><body xmlns="http://www.w3.org/1999/xhtml">
     <p>CHARGE:            -1</p>
  
     <p>FORMULA: C6H11O7</p>
  </body></notes>
      </species>
      <species compartment="c" name="S-Adenosyl-L-methionine" boundaryCondition="false" id="M_amet_c">
<notes><body xmlns="http://www.w3.org/1999/xhtml">
     <p>CHARGE:            1</p>
  
     <p>FORMULA: C15H23N6O5S</p>
  </body></notes>
      </species>
      <species compartment="c" name="S-Adenosylmethioninamine" boundaryCondition="false" id="M_ametam_c">
<notes><body xmlns="http://www.w3.org/1999/xhtml">
     <p>CHARGE:            2</p>
  
     <p>FORMULA: C14H24N6O3S</p>
  </body></notes>
      </species>
      <species compartment="c" name="S-Adenosyl-4-methylthio-2-oxobutanoate" boundaryCondition="false" id="M_amob_c">
<notes><body xmlns="http://www.w3.org/1999/xhtml">
     <p>CHARGE:            0</p>
  
     <p>FORMULA: C15H19N5O6S</p>
  </body></notes>
      </species>
      <species compartment="c" name="AMP" boundaryCondition="false" id="M_amp_c">
<notes><body xmlns="http://www.w3.org/1999/xhtml">
     <p>CHARGE:            -2</p>
  
     <p>FORMULA: C10H12N5O7P</p>
  </body></notes>
      </species>
      <species compartment="c" name="N-Acetyl-D-glucosamine(anhydrous)N-Acetylmuramic acid" boundaryCondition="false" id="M_anhgm_c">
<notes><body xmlns="http://www.w3.org/1999/xhtml">
     <p>CHARGE:            -1</p>
  
     <p>FORMULA: C19H29N2O12</p>
  </body></notes>
      </species>
      <species compartment="c" name="N-Acetyl-D-glucosamine(anhydrous)N-Acetylmuramyl-tripeptide" boundaryCondition="false" id="M_anhgm3p_c">
<notes><body xmlns="http://www.w3.org/1999/xhtml">
     <p>CHARGE:            -2</p>
  
     <p>FORMULA: C34H52N6O19</p>
  </body></notes>
      </species>
      <species compartment="c" name="N-Acetyl-D-glucosamine(anhydrous)N-Acetylmuramyl-tetrapeptide" boundaryCondition="false" id="M_anhgm4p_c">
<notes><body xmlns="http://www.w3.org/1999/xhtml">
     <p>CHARGE:            -2</p>
  
     <p>FORMULA: C37H57N7O20</p>
  </body></notes>
      </species>
      <species compartment="c" name="1,6-anhydrous-N-Acetylmuramate" boundaryCondition="false" id="M_anhm_c">
<notes><body xmlns="http://www.w3.org/1999/xhtml">
     <p>CHARGE:            -1</p>
  
     <p>FORMULA: C11H16NO7</p>
  </body></notes>
      </species>
      <species compartment="c" name="1,6-anhydrous-N-Acetylmuramyl-tripeptide" boundaryCondition="false" id="M_anhm3p_c">
<notes><body xmlns="http://www.w3.org/1999/xhtml">
     <p>CHARGE:            -2</p>
  
     <p>FORMULA: C26H39N5O14</p>
  </body></notes>
      </species>
      <species compartment="c" name="1,6-anhydrous-N-Acetylmuramyl-tetrapeptide" boundaryCondition="false" id="M_anhm4p_c">
<notes><body xmlns="http://www.w3.org/1999/xhtml">
     <p>CHARGE:            -2</p>
  
     <p>FORMULA: C29H44N6O15</p>
  </body></notes>
      </species>
      <species compartment="c" name="Anthranilate" boundaryCondition="false" id="M_anth_c">
<notes><body xmlns="http://www.w3.org/1999/xhtml">
     <p>CHARGE:            -1</p>
  
     <p>FORMULA: C7H6NO2</p>
  </body></notes>
      </species>
      <species compartment="c" name="P1,P4-Bis(5'-adenosyl) tetraphosphate" boundaryCondition="false" id="M_ap4a_c">
<notes><body xmlns="http://www.w3.org/1999/xhtml">
     <p>CHARGE:            -4</p>
  
     <p>FORMULA: C20H24N10O19P4</p>
  </body></notes>
      </species>
      <species compartment="c" name="P1,P5-Bis(5'-adenosyl) pentaphosphate" boundaryCondition="false" id="M_ap5a_c">
<notes><body xmlns="http://www.w3.org/1999/xhtml">
     <p>CHARGE:            -5</p>
  
     <p>FORMULA: C20H24N10O22P5</p>
  </body></notes>
      </species>
      <species compartment="c" name="acyl phosphatidylglycerol (n-C12:0)" boundaryCondition="false" id="M_apg120_c">
<notes><body xmlns="http://www.w3.org/1999/xhtml">
     <p>CHARGE:            -1</p>
  
     <p>FORMULA: C42H80O11P</p>
  </body></notes>
      </species>
      <species compartment="c" name="acyl phosphatidylglycerol (n-C14:0)" boundaryCondition="false" id="M_apg140_c">
<notes><body xmlns="http://www.w3.org/1999/xhtml">
     <p>CHARGE:            -1</p>
  
     <p>FORMULA: C48H92O11P</p>
  </body></notes>
      </species>
      <species compartment="c" name="acyl phosphatidylglycerol (n-C14:1)" boundaryCondition="false" id="M_apg141_c">
<notes><body xmlns="http://www.w3.org/1999/xhtml">
     <p>CHARGE:            -1</p>
  
     <p>FORMULA: C48H86O11P</p>
  </body></notes>
      </species>
      <species compartment="c" name="acyl phosphatidylglycerol (n-C16:0)" boundaryCondition="false" id="M_apg160_c">
<notes><body xmlns="http://www.w3.org/1999/xhtml">
     <p>CHARGE:            -1</p>
  
     <p>FORMULA: C54H104O11P</p>
  </body></notes>
      </species>
      <species compartment="c" name="acyl phosphatidylglycerol (n-C16:1)" boundaryCondition="false" id="M_apg161_c">
<notes><body xmlns="http://www.w3.org/1999/xhtml">
     <p>CHARGE:            -1</p>
  
     <p>FORMULA: C54H98O11P</p>
  </body></notes>
      </species>
      <species compartment="c" name="acyl phosphatidylglycerol (n-C18:0)" boundaryCondition="false" id="M_apg180_c">
<notes><body xmlns="http://www.w3.org/1999/xhtml">
     <p>CHARGE:            -1</p>
  
     <p>FORMULA: C60H116O11P</p>
  </body></notes>
      </species>
      <species compartment="c" name="acyl phosphatidylglycerol (n-C18:1)" boundaryCondition="false" id="M_apg181_c">
<notes><body xmlns="http://www.w3.org/1999/xhtml">
     <p>CHARGE:            -1</p>
  
     <p>FORMULA: C60H110O11P</p>
  </body></notes>
      </species>
      <species compartment="c" name="apoprotein [acyl carrier protein]" boundaryCondition="false" id="M_apoACP_c">
<notes><body xmlns="http://www.w3.org/1999/xhtml">
     <p>CHARGE:            0</p>
  
     <p>FORMULA: RHO</p>
  </body></notes>
      </species>
      <species compartment="c" name="1-Aminopropan-2-ol" boundaryCondition="false" id="M_appl_c">
<notes><body xmlns="http://www.w3.org/1999/xhtml">
     <p>CHARGE:            1</p>
  
     <p>FORMULA: C3H10NO</p>
  </body></notes>
      </species>
      <species compartment="c" name="Adenosine 5'-phosphosulfate" boundaryCondition="false" id="M_aps_c">
<notes><body xmlns="http://www.w3.org/1999/xhtml">
     <p>CHARGE:            -2</p>
  
     <p>FORMULA: C10H12N5O10PS</p>
  </body></notes>
      </species>
      <species compartment="c" name="D-Arabinose 5-phosphate" boundaryCondition="false" id="M_ara5p_c">
<notes><body xmlns="http://www.w3.org/1999/xhtml">
     <p>CHARGE:            -2</p>
  
     <p>FORMULA: C5H9O8P</p>
  </body></notes>
      </species>
      <species compartment="c" name="L-Arabinose" boundaryCondition="false" id="M_arab_DASH_L_c">
<notes><body xmlns="http://www.w3.org/1999/xhtml">
     <p>CHARGE:            0</p>
  
     <p>FORMULA: C5H10O5</p>
  </body></notes>
      </species>
      <species compartment="c" name="O-acetyl-rhamanosyl-N-acetylglucosamyl-undecaprenyl diphosphate" boundaryCondition="false" id="M_aragund_c">
<notes><body xmlns="http://www.w3.org/1999/xhtml">
     <p>CHARGE:            -2</p>
  
     <p>FORMULA: C71H115N1O17P2</p>
  </body></notes>
      </species>
      <species compartment="c" name="Arbutin 6-phosphate" boundaryCondition="false" id="M_arbt6p_c">
<notes><body xmlns="http://www.w3.org/1999/xhtml">
     <p>CHARGE:            -2</p>
  
     <p>FORMULA: C12H15O10P</p>
  </body></notes>
      </species>
      <species compartment="c" name="aerobactin minus Fe3" boundaryCondition="false" id="M_arbtn_c">
<notes><body xmlns="http://www.w3.org/1999/xhtml">
     <p>CHARGE:            -3</p>
  
     <p>FORMULA: C22H33N4O13</p>
  </body></notes>
      </species>
      <species compartment="c" name="Aerobactin" boundaryCondition="false" id="M_arbtn_DASH_fe3_c">
<notes><body xmlns="http://www.w3.org/1999/xhtml">
     <p>CHARGE:            0</p>
  
     <p>FORMULA: C22H33FeN4O13</p>
  </body></notes>
      </species>
      <species compartment="c" name="L-Arginine" boundaryCondition="false" id="M_arg_DASH_L_c">
<notes><body xmlns="http://www.w3.org/1999/xhtml">
     <p>CHARGE:            1</p>
  
     <p>FORMULA: C6H15N4O2</p>
  </body></notes>
      </species>
      <species compartment="c" name="N(omega)-(L-Arginino)succinate" boundaryCondition="false" id="M_argsuc_c">
<notes><body xmlns="http://www.w3.org/1999/xhtml">
     <p>CHARGE:            -1</p>
  
     <p>FORMULA: C10H17N4O6</p>
  </body></notes>
      </species>
      <species compartment="c" name="L-Arginyl-tRNA(Arg)" boundaryCondition="false" id="M_argtrna_c">
<notes><body xmlns="http://www.w3.org/1999/xhtml">
     <p>CHARGE:            2</p>
  
     <p>FORMULA: C6H14N4OR</p>
  </body></notes>
      </species>
      <species compartment="c" name="L-ascorbate-6-phosphate" boundaryCondition="false" id="M_ascb6p_c">
<notes><body xmlns="http://www.w3.org/1999/xhtml">
     <p>CHARGE:            -2</p>
  
     <p>FORMULA: C6H7O9P</p>
  </body></notes>
      </species>
      <species compartment="c" name="L-Asparagine" boundaryCondition="false" id="M_asn_DASH_L_c">
<notes><body xmlns="http://www.w3.org/1999/xhtml">
     <p>CHARGE:            0</p>
  
     <p>FORMULA: C4H8N2O3</p>
  </body></notes>
      </species>
      <species compartment="c" name="L-Asparaginyl-tRNA(Asn)" boundaryCondition="false" id="M_asntrna_c">
<notes><body xmlns="http://www.w3.org/1999/xhtml">
     <p>CHARGE:            1</p>
  
     <p>FORMULA: C14H24N2O12PR2</p>
  </body></notes>
      </species>
      <species compartment="c" name="arsenite" boundaryCondition="false" id="M_aso3_c">
<notes><body xmlns="http://www.w3.org/1999/xhtml">
     <p>CHARGE:            -3</p>
  
     <p>FORMULA: AsO3</p>
  </body></notes>
      </species>
      <species compartment="c" name="arsenate" boundaryCondition="false" id="M_aso4_c">
<notes><body xmlns="http://www.w3.org/1999/xhtml">
     <p>CHARGE:            -3</p>
  
     <p>FORMULA: AsO4</p>
  </body></notes>
      </species>
      <species compartment="c" name="L-Aspartate" boundaryCondition="false" id="M_asp_DASH_L_c">
<notes><body xmlns="http://www.w3.org/1999/xhtml">
     <p>CHARGE:            -1</p>
  
     <p>FORMULA: C4H6NO4</p>
  </body></notes>
      </species>
      <species compartment="c" name="L-Aspartate 4-semialdehyde" boundaryCondition="false" id="M_aspsa_c">
<notes><body xmlns="http://www.w3.org/1999/xhtml">
     <p>CHARGE:            0</p>
  
     <p>FORMULA: C4H7NO3</p>
  </body></notes>
      </species>
      <species compartment="c" name="L-Aspartyl-tRNA(Asp)" boundaryCondition="false" id="M_asptrna_c">
<notes><body xmlns="http://www.w3.org/1999/xhtml">
     <p>CHARGE:            0</p>
  
     <p>FORMULA: C4H5NO3R</p>
  </body></notes>
      </species>
      <species compartment="c" name="L-Allo-threonine" boundaryCondition="false" id="M_athr_DASH_L_c">
<notes><body xmlns="http://www.w3.org/1999/xhtml">
     <p>CHARGE:            0</p>
  
     <p>FORMULA: C4H9NO3</p>
  </body></notes>
      </species>
      <species compartment="c" name="adenosine thiamine triphosphate" boundaryCondition="false" id="M_athtp_c">
<notes><body xmlns="http://www.w3.org/1999/xhtml">
     <p>CHARGE:            -2</p>
  
     <p>FORMULA: C22H28N9O13P3S</p>
  </body></notes>
      </species>
      <species compartment="c" name="ATP" boundaryCondition="false" id="M_atp_c">
<notes><body xmlns="http://www.w3.org/1999/xhtml">
     <p>CHARGE:            -4</p>
  
     <p>FORMULA: C10H12N5O13P3</p>
  </body></notes>
      </species>
      <species compartment="c" name="Crotonoyl-CoA" boundaryCondition="false" id="M_b2coa_c">
<notes><body xmlns="http://www.w3.org/1999/xhtml">
     <p>CHARGE:            -4</p>
  
     <p>FORMULA: C25H36N7O17P3S</p>
  </body></notes>
      </species>
      <species compartment="c" name="gamma-butyrobetainyl-CoA" boundaryCondition="false" id="M_bbtcoa_c">
<notes><body xmlns="http://www.w3.org/1999/xhtml">
     <p>CHARGE:            -3</p>
  
     <p>FORMULA: C28H46N8O17P3S</p>
  </body></notes>
      </species>
      <species compartment="c" name="Betaine aldehyde" boundaryCondition="false" id="M_betald_c">
<notes><body xmlns="http://www.w3.org/1999/xhtml">
     <p>CHARGE:            1</p>
  
     <p>FORMULA: C5H12NO</p>
  </body></notes>
      </species>
      <species compartment="c" name="branching glycogen" boundaryCondition="false" id="M_bglycogen_c">
<notes><body xmlns="http://www.w3.org/1999/xhtml">
     <p>CHARGE:            0</p>
  
     <p>FORMULA: C6H10O5</p>
  </body></notes>
      </species>
      <species compartment="c" name="bis-molybdenum cofactor" boundaryCondition="false" id="M_bmoco_c">
<notes><body xmlns="http://www.w3.org/1999/xhtml">
     <p>CHARGE:            -4</p>
  
     <p>FORMULA: C20H20N10O13P2S4Mo</p>
  </body></notes>
      </species>
      <species compartment="c" name="bis-molybdopterin mono-guanine dinucleotide" boundaryCondition="false" id="M_bmoco1gdp_c">
<notes><body xmlns="http://www.w3.org/1999/xhtml">
     <p>CHARGE:            -4</p>
  
     <p>FORMULA: C30H32N15O20P3S4Mo</p>
  </body></notes>
      </species>
      <species compartment="c" name="bis-molybdopterin guanine dinucleotide" boundaryCondition="false" id="M_bmocogdp_c">
<notes><body xmlns="http://www.w3.org/1999/xhtml">
     <p>CHARGE:            -4</p>
  
     <p>FORMULA: C40H44N20O27P4S4Mo</p>
  </body></notes>
      </species>
      <species compartment="c" name="Butanal" boundaryCondition="false" id="M_btal_c">
<notes><body xmlns="http://www.w3.org/1999/xhtml">
     <p>CHARGE:            0</p>
  
     <p>FORMULA: C4H8O</p>
  </body></notes>
      </species>
      <species compartment="c" name="Butanoyl-CoA" boundaryCondition="false" id="M_btcoa_c">
<notes><body xmlns="http://www.w3.org/1999/xhtml">
     <p>CHARGE:            -4</p>
  
     <p>FORMULA: C25H38N7O17P3S</p>
  </body></notes>
      </species>
      <species compartment="c" name="Biotin" boundaryCondition="false" id="M_btn_c">
<notes><body xmlns="http://www.w3.org/1999/xhtml">
     <p>CHARGE:            -1</p>
  
     <p>FORMULA: C10H15N2O3S</p>
  </body></notes>
      </species>
      <species compartment="c" name="d-biotin d-sulfoxide" boundaryCondition="false" id="M_btnso_c">
<notes><body xmlns="http://www.w3.org/1999/xhtml">
     <p>CHARGE:            -1</p>
  
     <p>FORMULA: C10H15N2O4S</p>
  </body></notes>
      </species>
      <species compartment="c" name="Butyrate (n-C4:0)" boundaryCondition="false" id="M_but_c">
<notes><body xmlns="http://www.w3.org/1999/xhtml">
     <p>CHARGE:            -1</p>
  
     <p>FORMULA: C4H7O2</p>
  </body></notes>
      </species>
      <species compartment="c" name="But-2-enoyl-[acyl-carrier protein]" boundaryCondition="false" id="M_but2eACP_c">
<notes><body xmlns="http://www.w3.org/1999/xhtml">
     <p>CHARGE:            -1</p>
  
     <p>FORMULA: C15H25N2O8PRS</p>
  </body></notes>
      </species>
      <species compartment="c" name="Butyryl-ACP (n-C4:0ACP)" boundaryCondition="false" id="M_butACP_c">
<notes><body xmlns="http://www.w3.org/1999/xhtml">
     <p>CHARGE:            -1</p>
  
     <p>FORMULA: C15H27N2O8PRS</p>
  </body></notes>
      </species>
      <species compartment="c" name="butanesulfonate" boundaryCondition="false" id="M_butso3_c">
<notes><body xmlns="http://www.w3.org/1999/xhtml">
     <p>CHARGE:            -1</p>
  
     <p>FORMULA: C4H9O3S</p>
  </body></notes>
      </species>
      <species compartment="c" name="tungsten bispterin cofactor" boundaryCondition="false" id="M_bwco_c">
<notes><body xmlns="http://www.w3.org/1999/xhtml">
     <p>CHARGE:            -4</p>
  
     <p>FORMULA: C20H20N10O13P2S4W</p>
  </body></notes>
      </species>
      <species compartment="c" name="tungsten bispterin cofactor mono-guanine dinucleotide" boundaryCondition="false" id="M_bwco1gdp_c">
<notes><body xmlns="http://www.w3.org/1999/xhtml">
     <p>CHARGE:            -4</p>
  
     <p>FORMULA: C30H32N15O20P3S4W</p>
  </body></notes>
      </species>
      <species compartment="c" name="tungsten bispterin cofactor guanine dinucleotide" boundaryCondition="false" id="M_bwcogdp_c">
<notes><body xmlns="http://www.w3.org/1999/xhtml">
     <p>CHARGE:            -4</p>
  
     <p>FORMULA: C40H44N20O27P4S4W</p>
  </body></notes>
      </species>
      <species compartment="c" name="Calcium" boundaryCondition="false" id="M_ca2_c">
<notes><body xmlns="http://www.w3.org/1999/xhtml">
     <p>CHARGE:            2</p>
  
     <p>FORMULA: Ca</p>
  </body></notes>
      </species>
      <species compartment="c" name="cAMP" boundaryCondition="false" id="M_camp_c">
<notes><body xmlns="http://www.w3.org/1999/xhtml">
     <p>CHARGE:            -1</p>
  
     <p>FORMULA: C10H11N5O6P</p>
  </body></notes>
      </species>
      <species compartment="c" name="N-Carbamoyl-L-aspartate" boundaryCondition="false" id="M_cbasp_c">
<notes><body xmlns="http://www.w3.org/1999/xhtml">
     <p>CHARGE:            -2</p>
  
     <p>FORMULA: C5H6N2O5</p>
  </body></notes>
      </species>
      <species compartment="c" name="Cobinamide" boundaryCondition="false" id="M_cbi_c">
<notes><body xmlns="http://www.w3.org/1999/xhtml">
     <p>CHARGE:            0</p>
  
     <p>FORMULA: C48H72CoN11O8</p>
  </body></notes>
      </species>
      <species compartment="c" name="Cob(I)alamin" boundaryCondition="false" id="M_cbl1_c">
<notes><body xmlns="http://www.w3.org/1999/xhtml">
     <p>CHARGE:            -1</p>
  
     <p>FORMULA: C62H88CoN13O14P</p>
  </body></notes>
      </species>
      <species compartment="c" name="Carbamate" boundaryCondition="false" id="M_cbm_c">
<notes><body xmlns="http://www.w3.org/1999/xhtml">
     <p>CHARGE:            -1</p>
  
     <p>FORMULA: CH2NO2</p>
  </body></notes>
      </species>
      <species compartment="c" name="Carbamoyl phosphate" boundaryCondition="false" id="M_cbp_c">
<notes><body xmlns="http://www.w3.org/1999/xhtml">
     <p>CHARGE:            -2</p>
  
     <p>FORMULA: CH2NO5P</p>
  </body></notes>
      </species>
      <species compartment="c" name="Cadmium" boundaryCondition="false" id="M_cd2_c">
<notes><body xmlns="http://www.w3.org/1999/xhtml">
     <p>CHARGE:            2</p>
  
     <p>FORMULA: Cd</p>
  </body></notes>
      </species>
      <species compartment="c" name="cis-dodec-5-enoyl-[acyl-carrier protein] (n-C12:1)" boundaryCondition="false" id="M_cddec5eACP_c">
<notes><body xmlns="http://www.w3.org/1999/xhtml">
     <p>CHARGE:            -1</p>
  
     <p>FORMULA: C23H41N2O8PRS</p>
  </body></notes>
      </species>
      <species compartment="c" name="cis-dec-3-enoyl-[acyl-carrier protein] (n-C10:1)" boundaryCondition="false" id="M_cdec3eACP_c">
<notes><body xmlns="http://www.w3.org/1999/xhtml">
     <p>CHARGE:            -1</p>
  
     <p>FORMULA: C21H37N2O8PRS</p>
  </body></notes>
      </species>
      <species compartment="c" name="7-deaza-7-carboxyguanine" boundaryCondition="false" id="M_cdg_c">
<notes><body xmlns="http://www.w3.org/1999/xhtml">
     <p>CHARGE:            -1</p>
  
     <p>FORMULA: C7H5N4O3</p>
  </body></notes>
      </species>
      <species compartment="c" name="CDP" boundaryCondition="false" id="M_cdp_c">
<notes><body xmlns="http://www.w3.org/1999/xhtml">
     <p>CHARGE:            -3</p>
  
     <p>FORMULA: C9H12N3O11P2</p>
  </body></notes>
      </species>
      <species compartment="c" name="CDP-1,2-didodecanoylglycerol" boundaryCondition="false" id="M_cdpdddecg_c">
<notes><body xmlns="http://www.w3.org/1999/xhtml">
     <p>CHARGE:            -2</p>
  
     <p>FORMULA: C36H63N3O15P2</p>
  </body></notes>
      </species>
      <species compartment="c" name="CDP-1,2-dihexadec-9-enoylglycerol" boundaryCondition="false" id="M_cdpdhdec9eg_c">
<notes><body xmlns="http://www.w3.org/1999/xhtml">
     <p>CHARGE:            -2</p>
  
     <p>FORMULA: C44H75N3O15P2</p>
  </body></notes>
      </species>
      <species compartment="c" name="CDP-1,2-dihexadecanoylglycerol" boundaryCondition="false" id="M_cdpdhdecg_c">
<notes><body xmlns="http://www.w3.org/1999/xhtml">
     <p>CHARGE:            -2</p>
  
     <p>FORMULA: C44H79N3O15P2</p>
  </body></notes>
      </species>
      <species compartment="c" name="CDP-1,2-dioctadec-11-enoylglycerol" boundaryCondition="false" id="M_cdpdodec11eg_c">
<notes><body xmlns="http://www.w3.org/1999/xhtml">
     <p>CHARGE:            -2</p>
  
     <p>FORMULA: C48H83N3O15P2</p>
  </body></notes>
      </species>
      <species compartment="c" name="CDP-1,2-dioctadecanoylglycerol" boundaryCondition="false" id="M_cdpdodecg_c">
<notes><body xmlns="http://www.w3.org/1999/xhtml">
     <p>CHARGE:            -2</p>
  
     <p>FORMULA: C48H87N3O15P2</p>
  </body></notes>
      </species>
      <species compartment="c" name="CDP-1,2-ditetradec-7-enoylglycerol" boundaryCondition="false" id="M_cdpdtdec7eg_c">
<notes><body xmlns="http://www.w3.org/1999/xhtml">
     <p>CHARGE:            -2</p>
  
     <p>FORMULA: C40H67N3O15P2</p>
  </body></notes>
      </species>
      <species compartment="c" name="CDP-1,2-ditetradecanoylglycerol" boundaryCondition="false" id="M_cdpdtdecg_c">
<notes><body xmlns="http://www.w3.org/1999/xhtml">
     <p>CHARGE:            -2</p>
  
     <p>FORMULA: C40H71N3O15P2</p>
  </body></notes>
      </species>
      <species compartment="c" name="cis-3-(3-carboxyethyl)-3,5-cyclohexadiene-1,2-diol" boundaryCondition="false" id="M_cechddd_c">
<notes><body xmlns="http://www.w3.org/1999/xhtml">
     <p>CHARGE:            -1</p>
  
     <p>FORMULA: C9H11O4</p>
  </body></notes>
      </species>
      <species compartment="c" name="cis-3-(3-carboxyethenyl)-3,5-cyclohexadiene-1,2-diol" boundaryCondition="false" id="M_cenchddd_c">
<notes><body xmlns="http://www.w3.org/1999/xhtml">
     <p>CHARGE:            -1</p>
  
     <p>FORMULA: C9H9O4</p>
  </body></notes>
      </species>
      <species compartment="c" name="Cys-Gly" boundaryCondition="false" id="M_cgly_c">
<notes><body xmlns="http://www.w3.org/1999/xhtml">
     <p>CHARGE:            0</p>
  
     <p>FORMULA: C5H10N2O3S</p>
  </body></notes>
      </species>
      <species compartment="c" name="Choline" boundaryCondition="false" id="M_chol_c">
<notes><body xmlns="http://www.w3.org/1999/xhtml">
     <p>CHARGE:            1</p>
  
     <p>FORMULA: C5H14NO</p>
  </body></notes>
      </species>
      <species compartment="c" name="chorismate" boundaryCondition="false" id="M_chor_c">
<notes><body xmlns="http://www.w3.org/1999/xhtml">
     <p>CHARGE:            -2</p>
  
     <p>FORMULA: C10H8O6</p>
  </body></notes>
      </species>
      <species compartment="c" name="diacetylchitobiose-6-phosphate" boundaryCondition="false" id="M_chtbs6p_c">
<notes><body xmlns="http://www.w3.org/1999/xhtml">
     <p>CHARGE:            -2</p>
  
     <p>FORMULA: C16H27N2O14P</p>
  </body></notes>
      </species>
      <species compartment="c" name="trans-Cinnamate" boundaryCondition="false" id="M_cinnm_c">
<notes><body xmlns="http://www.w3.org/1999/xhtml">
     <p>CHARGE:            -1</p>
  
     <p>FORMULA: C9H7O2</p>
  </body></notes>
      </species>
      <species compartment="c" name="Citrate" boundaryCondition="false" id="M_cit_c">
<notes><body xmlns="http://www.w3.org/1999/xhtml">
     <p>CHARGE:            -3</p>
  
     <p>FORMULA: C6H5O7</p>
  </body></notes>
      </species>
      <species compartment="c" name="L-Citrulline" boundaryCondition="false" id="M_citr_DASH_L_c">
<notes><body xmlns="http://www.w3.org/1999/xhtml">
     <p>CHARGE:            0</p>
  
     <p>FORMULA: C6H13N3O3</p>
  </body></notes>
      </species>
      <species compartment="c" name="CMP-3-deoxy-D-manno-octulosonate" boundaryCondition="false" id="M_ckdo_c">
<notes><body xmlns="http://www.w3.org/1999/xhtml">
     <p>CHARGE:            -2</p>
  
     <p>FORMULA: C17H24N3O15P</p>
  </body></notes>
      </species>
      <species compartment="c" name="Chloride" boundaryCondition="false" id="M_cl_c">
<notes><body xmlns="http://www.w3.org/1999/xhtml">
     <p>CHARGE:            -1</p>
  
     <p>FORMULA: Cl</p>
  </body></notes>
      </species>
      <species compartment="c" name="CMP" boundaryCondition="false" id="M_cmp_c">
<notes><body xmlns="http://www.w3.org/1999/xhtml">
     <p>CHARGE:            -2</p>
  
     <p>FORMULA: C9H12N3O8P</p>
  </body></notes>
      </species>
      <species compartment="c" name="CO2" boundaryCondition="false" id="M_co2_c">
<notes><body xmlns="http://www.w3.org/1999/xhtml">
     <p>CHARGE:            0</p>
  
     <p>FORMULA: CO2</p>
  </body></notes>
      </species>
      <species compartment="c" name="Coenzyme A" boundaryCondition="false" id="M_coa_c">
<notes><body xmlns="http://www.w3.org/1999/xhtml">
     <p>CHARGE:            -4</p>
  
     <p>FORMULA: C21H32N7O16P3S</p>
  </body></notes>
      </species>
      <species compartment="c" name="Co2+" boundaryCondition="false" id="M_cobalt2_c">
<notes><body xmlns="http://www.w3.org/1999/xhtml">
     <p>CHARGE:            2</p>
  
     <p>FORMULA: Co</p>
  </body></notes>
      </species>
      <species compartment="c" name="core oligosaccharide lipid A" boundaryCondition="false" id="M_colipa_c">
<notes><body xmlns="http://www.w3.org/1999/xhtml">
     <p>CHARGE:            -11</p>
  
     <p>FORMULA: C176H303N2O100P4</p>
  </body></notes>
      </species>
      <species compartment="c" name="cyclopropane phosphatidylethanolamine (dihexadec-9,10-cyclo-anoyl, n-C16:0 cyclo)" boundaryCondition="false" id="M_cpe160_c">
<notes><body xmlns="http://www.w3.org/1999/xhtml">
     <p>CHARGE:            0</p>
  
     <p>FORMULA: C39H74N1O8P1</p>
  </body></notes>
      </species>
      <species compartment="c" name="cyclopropane phosphatidylethanolamine (dioctadec-11,12-cyclo-anoyl, n-C18:0 cyclo)" boundaryCondition="false" id="M_cpe180_c">
<notes><body xmlns="http://www.w3.org/1999/xhtml">
     <p>CHARGE:            0</p>
  
     <p>FORMULA: C43H82N1O8P1</p>
  </body></notes>
      </species>
      <species compartment="c" name="cyclopropane phosphatidylglycerol (dihexadec-9,10-cyclo-anoyl, n-C16:0 cyclo)" boundaryCondition="false" id="M_cpg160_c">
<notes><body xmlns="http://www.w3.org/1999/xhtml">
     <p>CHARGE:            -1</p>
  
     <p>FORMULA: C40H74O10P1</p>
  </body></notes>
      </species>
      <species compartment="c" name="cyclopropane phosphatidylglycerol (dioctadec-11,12-cyclo-anoyl, n-C18:0 cyclo)" boundaryCondition="false" id="M_cpg180_c">
<notes><body xmlns="http://www.w3.org/1999/xhtml">
     <p>CHARGE:            -1</p>
  
     <p>FORMULA: C44H82O10P1</p>
  </body></notes>
      </species>
      <species compartment="c" name="coprogen" boundaryCondition="false" id="M_cpgn_c">
<notes><body xmlns="http://www.w3.org/1999/xhtml">
     <p>CHARGE:            -1</p>
  
     <p>FORMULA: C35H52N6O13Fe</p>
  </body></notes>
      </species>
      <species compartment="c" name="coprogen unloaded (no Fe(III))" boundaryCondition="false" id="M_cpgn_DASH_un_c">
<notes><body xmlns="http://www.w3.org/1999/xhtml">
     <p>CHARGE:            -4</p>
  
     <p>FORMULA: C35H52N6O13</p>
  </body></notes>
      </species>
      <species compartment="c" name="6-carboxy-5,6,7,8-tetrahydropterin" boundaryCondition="false" id="M_cph4_c">
<notes><body xmlns="http://www.w3.org/1999/xhtml">
     <p>CHARGE:            -1</p>
  
     <p>FORMULA: C7H8N5O3</p>
  </body></notes>
      </species>
      <species compartment="c" name="cyclic pyranopterin monophosphate" boundaryCondition="false" id="M_cpmp_c">
<notes><body xmlns="http://www.w3.org/1999/xhtml">
     <p>CHARGE:            -1</p>
  
     <p>FORMULA: C10H13N5O8P</p>
  </body></notes>
      </species>
      <species compartment="c" name="Coproporphyrinogen III" boundaryCondition="false" id="M_cpppg3_c">
<notes><body xmlns="http://www.w3.org/1999/xhtml">
     <p>CHARGE:            -4</p>
  
     <p>FORMULA: C36H40N4O8</p>
  </body></notes>
      </species>
      <species compartment="c" name="L-Carnitine" boundaryCondition="false" id="M_crn_c">
<notes><body xmlns="http://www.w3.org/1999/xhtml">
     <p>CHARGE:            0</p>
  
     <p>FORMULA: C7H15NO3</p>
  </body></notes>
      </species>
      <species compartment="c" name="D-Carnitine" boundaryCondition="false" id="M_crn_DASH_D_c">
<notes><body xmlns="http://www.w3.org/1999/xhtml">
     <p>CHARGE:            0</p>
  
     <p>FORMULA: C7H15NO3</p>
  </body></notes>
      </species>
      <species compartment="c" name="D-carnitinyl-CoA" boundaryCondition="false" id="M_crnDcoa_c">
<notes><body xmlns="http://www.w3.org/1999/xhtml">
     <p>CHARGE:            -3</p>
  
     <p>FORMULA: C28H46N8O18P3S</p>
  </body></notes>
      </species>
      <species compartment="c" name="L-Carnitinyl-CoA" boundaryCondition="false" id="M_crncoa_c">
<notes><body xmlns="http://www.w3.org/1999/xhtml">
     <p>CHARGE:            -3</p>
  
     <p>FORMULA: C28H46N8O18P3S</p>
  </body></notes>
      </species>
      <species compartment="c" name="Cytosine" boundaryCondition="false" id="M_csn_c">
<notes><body xmlns="http://www.w3.org/1999/xhtml">
     <p>CHARGE:            0</p>
  
     <p>FORMULA: C4H5N3O</p>
  </body></notes>
      </species>
      <species compartment="c" name="crotonobetaine" boundaryCondition="false" id="M_ctbt_c">
<notes><body xmlns="http://www.w3.org/1999/xhtml">
     <p>CHARGE:            0</p>
  
     <p>FORMULA: C7H13NO2</p>
  </body></notes>
      </species>
      <species compartment="c" name="crotonobetainyl-CoA" boundaryCondition="false" id="M_ctbtcoa_c">
<notes><body xmlns="http://www.w3.org/1999/xhtml">
     <p>CHARGE:            -3</p>
  
     <p>FORMULA: C28H44N8O17P3S</p>
  </body></notes>
      </species>
      <species compartment="c" name="CTP" boundaryCondition="false" id="M_ctp_c">
<notes><body xmlns="http://www.w3.org/1999/xhtml">
     <p>CHARGE:            -4</p>
  
     <p>FORMULA: C9H12N3O14P3</p>
  </body></notes>
      </species>
      <species compartment="c" name="Cu+" boundaryCondition="false" id="M_cu_c">
<notes><body xmlns="http://www.w3.org/1999/xhtml">
     <p>CHARGE:            1</p>
  
     <p>FORMULA: Cu</p>
  </body></notes>
      </species>
      <species compartment="c" name="Cu2+" boundaryCondition="false" id="M_cu2_c">
<notes><body xmlns="http://www.w3.org/1999/xhtml">
     <p>CHARGE:            2</p>
  
     <p>FORMULA: Cu</p>
  </body></notes>
      </species>
      <species compartment="c" name="Hydrogen cyanide" boundaryCondition="false" id="M_cyan_c">
<notes><body xmlns="http://www.w3.org/1999/xhtml">
     <p>CHARGE:            0</p>
  
     <p>FORMULA: CHN</p>
  </body></notes>
      </species>
      <species compartment="c" name="Cyanate" boundaryCondition="false" id="M_cynt_c">
<notes><body xmlns="http://www.w3.org/1999/xhtml">
     <p>CHARGE:            -1</p>
  
     <p>FORMULA: CNO</p>
  </body></notes>
      </species>
      <species compartment="c" name="D-Cysteine" boundaryCondition="false" id="M_cys_DASH_D_c">
<notes><body xmlns="http://www.w3.org/1999/xhtml">
     <p>CHARGE:            0</p>
  
     <p>FORMULA: C3H7NO2S</p>
  </body></notes>
      </species>
      <species compartment="c" name="L-Cysteine" boundaryCondition="false" id="M_cys_DASH_L_c">
<notes><body xmlns="http://www.w3.org/1999/xhtml">
     <p>CHARGE:            0</p>
  
     <p>FORMULA: C3H7NO2S</p>
  </body></notes>
      </species>
      <species compartment="c" name="L-Cystathionine" boundaryCondition="false" id="M_cyst_DASH_L_c">
<notes><body xmlns="http://www.w3.org/1999/xhtml">
     <p>CHARGE:            0</p>
  
     <p>FORMULA: C7H14N2O4S</p>
  </body></notes>
      </species>
      <species compartment="c" name="L-Cysteinyl-tRNA(Cys)" boundaryCondition="false" id="M_cystrna_c">
<notes><body xmlns="http://www.w3.org/1999/xhtml">
     <p>CHARGE:            1</p>
  
     <p>FORMULA: C3H6NOSR</p>
  </body></notes>
      </species>
      <species compartment="c" name="Cytidine" boundaryCondition="false" id="M_cytd_c">
<notes><body xmlns="http://www.w3.org/1999/xhtml">
     <p>CHARGE:            0</p>
  
     <p>FORMULA: C9H13N3O5</p>
  </body></notes>
      </species>
      <species compartment="c" name="Deoxyadenosine" boundaryCondition="false" id="M_dad_DASH_2_c">
<notes><body xmlns="http://www.w3.org/1999/xhtml">
     <p>CHARGE:            0</p>
  
     <p>FORMULA: C10H13N5O3</p>
  </body></notes>
      </species>
      <species compartment="c" name="5'-Deoxyadenosine" boundaryCondition="false" id="M_dad_DASH_5_c">
<notes><body xmlns="http://www.w3.org/1999/xhtml">
     <p>CHARGE:            0</p>
  
     <p>FORMULA: C10H13N5O3</p>
  </body></notes>
      </species>
      <species compartment="c" name="dADP" boundaryCondition="false" id="M_dadp_c">
<notes><body xmlns="http://www.w3.org/1999/xhtml">
     <p>CHARGE:            -3</p>
  
     <p>FORMULA: C10H12N5O9P2</p>
  </body></notes>
      </species>
      <species compartment="c" name="dAMP" boundaryCondition="false" id="M_damp_c">
<notes><body xmlns="http://www.w3.org/1999/xhtml">
     <p>CHARGE:            -2</p>
  
     <p>FORMULA: C10H12N5O6P</p>
  </body></notes>
      </species>
      <species compartment="c" name="7,8-Diaminononanoate" boundaryCondition="false" id="M_dann_c">
<notes><body xmlns="http://www.w3.org/1999/xhtml">
     <p>CHARGE:            1</p>
  
     <p>FORMULA: C9H21N2O2</p>
  </body></notes>
      </species>
      <species compartment="c" name="dATP" boundaryCondition="false" id="M_datp_c">
<notes><body xmlns="http://www.w3.org/1999/xhtml">
     <p>CHARGE:            -4</p>
  
     <p>FORMULA: C10H12N5O12P3</p>
  </body></notes>
      </species>
      <species compartment="c" name="3,4-dihydroxy-2-butanone 4-phosphate" boundaryCondition="false" id="M_db4p_c">
<notes><body xmlns="http://www.w3.org/1999/xhtml">
     <p>CHARGE:            -2</p>
  
     <p>FORMULA: C4H7O6P</p>
  </body></notes>
      </species>
      <species compartment="c" name="trans-Dec-2-enoyl-CoA" boundaryCondition="false" id="M_dc2coa_c">
<notes><body xmlns="http://www.w3.org/1999/xhtml">
     <p>CHARGE:            -4</p>
  
     <p>FORMULA: C31H48N7O17P3S</p>
  </body></notes>
      </species>
      <species compartment="c" name="Decanoate (n-C10:0)" boundaryCondition="false" id="M_dca_c">
<notes><body xmlns="http://www.w3.org/1999/xhtml">
     <p>CHARGE:            -1</p>
  
     <p>FORMULA: C10H19O2</p>
  </body></notes>
      </species>
      <species compartment="c" name="Decanoyl-ACP (n-C10:0ACP)" boundaryCondition="false" id="M_dcaACP_c">
<notes><body xmlns="http://www.w3.org/1999/xhtml">
     <p>CHARGE:            -1</p>
  
     <p>FORMULA: C21H39N2O8PRS</p>
  </body></notes>
      </species>
      <species compartment="c" name="Decanoyl-CoA (n-C10:0CoA)" boundaryCondition="false" id="M_dcacoa_c">
<notes><body xmlns="http://www.w3.org/1999/xhtml">
     <p>CHARGE:            -4</p>
  
     <p>FORMULA: C31H50N7O17P3S</p>
  </body></notes>
      </species>
      <species compartment="c" name="N6-(1,2-Dicarboxyethyl)-AMP" boundaryCondition="false" id="M_dcamp_c">
<notes><body xmlns="http://www.w3.org/1999/xhtml">
     <p>CHARGE:            -4</p>
  
     <p>FORMULA: C14H14N5O11P</p>
  </body></notes>
      </species>
      <species compartment="c" name="dCDP" boundaryCondition="false" id="M_dcdp_c">
<notes><body xmlns="http://www.w3.org/1999/xhtml">
     <p>CHARGE:            -3</p>
  
     <p>FORMULA: C9H12N3O10P2</p>
  </body></notes>
      </species>
      <species compartment="c" name="dCMP" boundaryCondition="false" id="M_dcmp_c">
<notes><body xmlns="http://www.w3.org/1999/xhtml">
     <p>CHARGE:            -2</p>
  
     <p>FORMULA: C9H12N3O7P</p>
  </body></notes>
      </species>
      <species compartment="c" name="dCTP" boundaryCondition="false" id="M_dctp_c">
<notes><body xmlns="http://www.w3.org/1999/xhtml">
     <p>CHARGE:            -4</p>
  
     <p>FORMULA: C9H12N3O13P3</p>
  </body></notes>
      </species>
      <species compartment="c" name="Deoxycytidine" boundaryCondition="false" id="M_dcyt_c">
<notes><body xmlns="http://www.w3.org/1999/xhtml">
     <p>CHARGE:            0</p>
  
     <p>FORMULA: C9H13N3O4</p>
  </body></notes>
      </species>
      <species compartment="c" name="trans-Dodec-2-enoyl-CoA" boundaryCondition="false" id="M_dd2coa_c">
<notes><body xmlns="http://www.w3.org/1999/xhtml">
     <p>CHARGE:            -4</p>
  
     <p>FORMULA: C33H52N7O17P3S</p>
  </body></notes>
      </species>
      <species compartment="c" name="Dodecanoate (n-C12:0)" boundaryCondition="false" id="M_ddca_c">
<notes><body xmlns="http://www.w3.org/1999/xhtml">
     <p>CHARGE:            -1</p>
  
     <p>FORMULA: C12H23O2</p>
  </body></notes>
      </species>
      <species compartment="c" name="Dodecanoyl-ACP (n-C12:0ACP)" boundaryCondition="false" id="M_ddcaACP_c">
<notes><body xmlns="http://www.w3.org/1999/xhtml">
     <p>CHARGE:            -1</p>
  
     <p>FORMULA: C23H43N2O8PRS</p>
  </body></notes>
      </species>
      <species compartment="c" name="Dodecanoyl-CoA (n-C12:0CoA)" boundaryCondition="false" id="M_ddcacoa_c">
<notes><body xmlns="http://www.w3.org/1999/xhtml">
     <p>CHARGE:            -4</p>
  
     <p>FORMULA: C33H54N7O17P3S</p>
  </body></notes>
      </species>
      <species compartment="c" name="Dodecanoly-phosphate (n-C12:0)" boundaryCondition="false" id="M_ddcap_c">
<notes><body xmlns="http://www.w3.org/1999/xhtml">
     <p>CHARGE:            -1</p>
  
     <p>FORMULA: C12H24O5P1</p>
  </body></notes>
      </species>
      <species compartment="c" name="dGDP" boundaryCondition="false" id="M_dgdp_c">
<notes><body xmlns="http://www.w3.org/1999/xhtml">
     <p>CHARGE:            -3</p>
  
     <p>FORMULA: C10H12N5O10P2</p>
  </body></notes>
      </species>
      <species compartment="c" name="dGMP" boundaryCondition="false" id="M_dgmp_c">
<notes><body xmlns="http://www.w3.org/1999/xhtml">
     <p>CHARGE:            -2</p>
  
     <p>FORMULA: C10H12N5O7P</p>
  </body></notes>
      </species>
      <species compartment="c" name="Selenodiglutathione" boundaryCondition="false" id="M_dgslnt_c">
<notes><body xmlns="http://www.w3.org/1999/xhtml">
     <p>CHARGE:            -2</p>
  
     <p>FORMULA: C20H30N6O12S2Se</p>
  </body></notes>
      </species>
      <species compartment="c" name="Deoxyguanosine" boundaryCondition="false" id="M_dgsn_c">
<notes><body xmlns="http://www.w3.org/1999/xhtml">
     <p>CHARGE:            0</p>
  
     <p>FORMULA: C10H13N5O4</p>
  </body></notes>
      </species>
      <species compartment="c" name="dGTP" boundaryCondition="false" id="M_dgtp_c">
<notes><body xmlns="http://www.w3.org/1999/xhtml">
     <p>CHARGE:            -4</p>
  
     <p>FORMULA: C10H12N5O13P3</p>
  </body></notes>
      </species>
      <species compartment="c" name="Dihydroxyacetone" boundaryCondition="false" id="M_dha_c">
<notes><body xmlns="http://www.w3.org/1999/xhtml">
     <p>CHARGE:            0</p>
  
     <p>FORMULA: C3H6O3</p>
  </body></notes>
      </species>
      <species compartment="c" name="Dihydroxyacetone phosphate" boundaryCondition="false" id="M_dhap_c">
<notes><body xmlns="http://www.w3.org/1999/xhtml">
     <p>CHARGE:            -2</p>
  
     <p>FORMULA: C3H5O6P</p>
  </body></notes>
      </species>
      <species compartment="c" name="2,3-dihydroxicinnamic acid" boundaryCondition="false" id="M_dhcinnm_c">
<notes><body xmlns="http://www.w3.org/1999/xhtml">
     <p>CHARGE:            -1</p>
  
     <p>FORMULA: C9H7O4</p>
  </body></notes>
      </species>
      <species compartment="c" name="7,8-Dihydrofolate" boundaryCondition="false" id="M_dhf_c">
<notes><body xmlns="http://www.w3.org/1999/xhtml">
     <p>CHARGE:            -2</p>
  
     <p>FORMULA: C19H19N7O6</p>
  </body></notes>
      </species>
      <species compartment="c" name="dehydroglycine" boundaryCondition="false" id="M_dhgly_c">
<notes><body xmlns="http://www.w3.org/1999/xhtml">
     <p>CHARGE:            -1</p>
  
     <p>FORMULA: C2H2NO2</p>
  </body></notes>
      </species>
      <species compartment="c" name="Dihydromonapterin" boundaryCondition="false" id="M_dhmpt_c">
<notes><body xmlns="http://www.w3.org/1999/xhtml">
     <p>CHARGE:            0</p>
  
     <p>FORMULA: C9H13N5O4</p>
  </body></notes>
      </species>
      <species compartment="c" name="dihydromonapterin-triphosphate" boundaryCondition="false" id="M_dhmptp_c">
<notes><body xmlns="http://www.w3.org/1999/xhtml">
     <p>CHARGE:            -4</p>
  
     <p>FORMULA: C9H12N5O13P3</p>
  </body></notes>
      </species>
      <species compartment="c" name="1,4-Dihydroxy-2-naphthoate" boundaryCondition="false" id="M_dhna_c">
<notes><body xmlns="http://www.w3.org/1999/xhtml">
     <p>CHARGE:            -1</p>
  
     <p>FORMULA: C11H7O4</p>
  </body></notes>
      </species>
      <species compartment="c" name="Dihydroneopterin" boundaryCondition="false" id="M_dhnpt_c">
<notes><body xmlns="http://www.w3.org/1999/xhtml">
     <p>CHARGE:            0</p>
  
     <p>FORMULA: C9H13N5O4</p>
  </body></notes>
      </species>
      <species compartment="c" name="(S)-Dihydroorotate" boundaryCondition="false" id="M_dhor_DASH_S_c">
<notes><body xmlns="http://www.w3.org/1999/xhtml">
     <p>CHARGE:            -1</p>
  
     <p>FORMULA: C5H5N2O4</p>
  </body></notes>
      </species>
      <species compartment="c" name="Dihydroneopterin monophosphate" boundaryCondition="false" id="M_dhpmp_c">
<notes><body xmlns="http://www.w3.org/1999/xhtml">
     <p>CHARGE:            -2</p>
  
     <p>FORMULA: C9H12N5O7P</p>
  </body></notes>
      </species>
      <species compartment="c" name="3-(2,3-Dihydroxyphenyl)propanoate" boundaryCondition="false" id="M_dhpppn_c">
<notes><body xmlns="http://www.w3.org/1999/xhtml">
     <p>CHARGE:            -1</p>
  
     <p>FORMULA: C9H9O4</p>
  </body></notes>
      </species>
      <species compartment="c" name="Dihydropteroate" boundaryCondition="false" id="M_dhpt_c">
<notes><body xmlns="http://www.w3.org/1999/xhtml">
     <p>CHARGE:            -1</p>
  
     <p>FORMULA: C14H13N6O3</p>
  </body></notes>
      </species>
      <species compartment="c" name="4,5-dihydroxy-2,3-pentanedione" boundaryCondition="false" id="M_dhptd_c">
<notes><body xmlns="http://www.w3.org/1999/xhtml">
     <p>CHARGE:            0</p>
  
     <p>FORMULA: C5H8O4</p>
  </body></notes>
      </species>
      <species compartment="c" name="6,7-Dihydropteridine" boundaryCondition="false" id="M_dhptdn_c">
<notes><body xmlns="http://www.w3.org/1999/xhtml">
     <p>CHARGE:            0</p>
  
     <p>FORMULA: C6H6N4</p>
  </body></notes>
      </species>
      <species compartment="c" name="dIDP" boundaryCondition="false" id="M_didp_c">
<notes><body xmlns="http://www.w3.org/1999/xhtml">
     <p>CHARGE:            -3</p>
  
     <p>FORMULA: C10H11N4O10P2</p>
  </body></notes>
      </species>
      <species compartment="c" name="dIMP" boundaryCondition="false" id="M_dimp_c">
<notes><body xmlns="http://www.w3.org/1999/xhtml">
     <p>CHARGE:            -2</p>
  
     <p>FORMULA: C10H11N4O7P</p>
  </body></notes>
      </species>
      <species compartment="c" name="Deoxyinosine" boundaryCondition="false" id="M_din_c">
<notes><body xmlns="http://www.w3.org/1999/xhtml">
     <p>CHARGE:            0</p>
  
     <p>FORMULA: C10H12N4O4</p>
  </body></notes>
      </species>
      <species compartment="c" name="dITP" boundaryCondition="false" id="M_ditp_c">
<notes><body xmlns="http://www.w3.org/1999/xhtml">
     <p>CHARGE:            -4</p>
  
     <p>FORMULA: C10H11N4O13P3</p>
  </body></notes>
      </species>
      <species compartment="c" name="5,6-Dimethylbenzimidazole" boundaryCondition="false" id="M_dmbzid_c">
<notes><body xmlns="http://www.w3.org/1999/xhtml">
     <p>CHARGE:            0</p>
  
     <p>FORMULA: C9H10N2</p>
  </body></notes>
      </species>
      <species compartment="c" name="6,7-Dimethyl-8-(1-D-ribityl)lumazine" boundaryCondition="false" id="M_dmlz_c">
<notes><body xmlns="http://www.w3.org/1999/xhtml">
     <p>CHARGE:            0</p>
  
     <p>FORMULA: C13H18N4O6</p>
  </body></notes>
      </species>
      <species compartment="c" name="Dimethylallyl diphosphate" boundaryCondition="false" id="M_dmpp_c">
<notes><body xmlns="http://www.w3.org/1999/xhtml">
     <p>CHARGE:            -3</p>
  
     <p>FORMULA: C5H9O7P2</p>
  </body></notes>
      </species>
      <species compartment="c" name="Dimethyl sulfide" boundaryCondition="false" id="M_dms_c">
<notes><body xmlns="http://www.w3.org/1999/xhtml">
     <p>CHARGE:            0</p>
  
     <p>FORMULA: C2H6S</p>
  </body></notes>
      </species>
      <species compartment="c" name="Dimethyl sulfoxide" boundaryCondition="false" id="M_dmso_c">
<notes><body xmlns="http://www.w3.org/1999/xhtml">
     <p>CHARGE:            0</p>
  
     <p>FORMULA: C2H6OS</p>
  </body></notes>
      </species>
      <species compartment="c" name="Deamino-NAD+" boundaryCondition="false" id="M_dnad_c">
<notes><body xmlns="http://www.w3.org/1999/xhtml">
     <p>CHARGE:            -2</p>
  
     <p>FORMULA: C21H24N6O15P2</p>
  </body></notes>
      </species>
      <species compartment="c" name="Dephospho-CoA" boundaryCondition="false" id="M_dpcoa_c">
<notes><body xmlns="http://www.w3.org/1999/xhtml">
     <p>CHARGE:            -2</p>
  
     <p>FORMULA: C21H33N7O13P2S</p>
  </body></notes>
      </species>
      <species compartment="c" name="fused thiol:disulfide interchange protein (oxidized)" boundaryCondition="false" id="M_dsbdox_c">
<notes><body xmlns="http://www.w3.org/1999/xhtml">
     <p>CHARGE:            0</p>
  
     <p>FORMULA: X</p>
  </body></notes>
      </species>
      <species compartment="c" name="fused thiol:disulfide interchange protein (reduced)" boundaryCondition="false" id="M_dsbdrd_c">
<notes><body xmlns="http://www.w3.org/1999/xhtml">
     <p>CHARGE:            0</p>
  
     <p>FORMULA: XH2</p>
  </body></notes>
      </species>
      <species compartment="c" name="dihydrosirohydrochlorin" boundaryCondition="false" id="M_dscl_c">
<notes><body xmlns="http://www.w3.org/1999/xhtml">
     <p>CHARGE:            -7</p>
  
     <p>FORMULA: C42H41N4O16</p>
  </body></notes>
      </species>
      <species compartment="c" name="Dethiobiotin" boundaryCondition="false" id="M_dtbt_c">
<notes><body xmlns="http://www.w3.org/1999/xhtml">
     <p>CHARGE:            -1</p>
  
     <p>FORMULA: C10H17N2O3</p>
  </body></notes>
      </species>
      <species compartment="c" name="dTDP" boundaryCondition="false" id="M_dtdp_c">
<notes><body xmlns="http://www.w3.org/1999/xhtml">
     <p>CHARGE:            -3</p>
  
     <p>FORMULA: C10H13N2O11P2</p>
  </body></notes>
      </species>
      <species compartment="c" name="dTDP-4-acetamido-4,6-dideoxy-D-galactose" boundaryCondition="false" id="M_dtdp4aaddg_c">
<notes><body xmlns="http://www.w3.org/1999/xhtml">
     <p>CHARGE:            -2</p>
  
     <p>FORMULA: C18H27N3O15P2</p>
  </body></notes>
      </species>
      <species compartment="c" name="dTDP-4-amino-4,6-dideoxy-D-galactose" boundaryCondition="false" id="M_dtdp4addg_c">
<notes><body xmlns="http://www.w3.org/1999/xhtml">
     <p>CHARGE:            -1</p>
  
     <p>FORMULA: C16H26N3O14P2</p>
  </body></notes>
      </species>
      <species compartment="c" name="dTDP-4-dehydro-6-deoxy-D-glucose" boundaryCondition="false" id="M_dtdp4d6dg_c">
<notes><body xmlns="http://www.w3.org/1999/xhtml">
     <p>CHARGE:            -2</p>
  
     <p>FORMULA: C16H22N2O15P2</p>
  </body></notes>
      </species>
      <species compartment="c" name="dTDP-4-dehydro-6-deoxy-L-mannose" boundaryCondition="false" id="M_dtdp4d6dm_c">
<notes><body xmlns="http://www.w3.org/1999/xhtml">
     <p>CHARGE:            -2</p>
  
     <p>FORMULA: C16H22N2O15P2</p>
  </body></notes>
      </species>
      <species compartment="c" name="dTDPglucose" boundaryCondition="false" id="M_dtdpglu_c">
<notes><body xmlns="http://www.w3.org/1999/xhtml">
     <p>CHARGE:            -2</p>
  
     <p>FORMULA: C16H24N2O16P2</p>
  </body></notes>
      </species>
      <species compartment="c" name="dTDP-L-rhamnose" boundaryCondition="false" id="M_dtdprmn_c">
<notes><body xmlns="http://www.w3.org/1999/xhtml">
     <p>CHARGE:            -2</p>
  
     <p>FORMULA: C16H24N2O15P2</p>
  </body></notes>
      </species>
      <species compartment="c" name="dTMP" boundaryCondition="false" id="M_dtmp_c">
<notes><body xmlns="http://www.w3.org/1999/xhtml">
     <p>CHARGE:            -2</p>
  
     <p>FORMULA: C10H13N2O8P</p>
  </body></notes>
      </species>
      <species compartment="c" name="dTTP" boundaryCondition="false" id="M_dttp_c">
<notes><body xmlns="http://www.w3.org/1999/xhtml">
     <p>CHARGE:            -4</p>
  
     <p>FORMULA: C10H13N2O14P3</p>
  </body></notes>
      </species>
      <species compartment="c" name="dUDP" boundaryCondition="false" id="M_dudp_c">
<notes><body xmlns="http://www.w3.org/1999/xhtml">
     <p>CHARGE:            -3</p>
  
     <p>FORMULA: C9H11N2O11P2</p>
  </body></notes>
      </species>
      <species compartment="c" name="dUMP" boundaryCondition="false" id="M_dump_c">
<notes><body xmlns="http://www.w3.org/1999/xhtml">
     <p>CHARGE:            -2</p>
  
     <p>FORMULA: C9H11N2O8P</p>
  </body></notes>
      </species>
      <species compartment="c" name="Deoxyuridine" boundaryCondition="false" id="M_duri_c">
<notes><body xmlns="http://www.w3.org/1999/xhtml">
     <p>CHARGE:            0</p>
  
     <p>FORMULA: C9H12N2O5</p>
  </body></notes>
      </species>
      <species compartment="c" name="dUTP" boundaryCondition="false" id="M_dutp_c">
<notes><body xmlns="http://www.w3.org/1999/xhtml">
     <p>CHARGE:            -4</p>
  
     <p>FORMULA: C9H11N2O14P3</p>
  </body></notes>
      </species>
      <species compartment="c" name="1-deoxy-D-xylulose" boundaryCondition="false" id="M_dxyl_c">
<notes><body xmlns="http://www.w3.org/1999/xhtml">
     <p>CHARGE:            0</p>
  
     <p>FORMULA: C5H10O4</p>
  </body></notes>
      </species>
      <species compartment="c" name="1-deoxy-D-xylulose 5-phosphate" boundaryCondition="false" id="M_dxyl5p_c">
<notes><body xmlns="http://www.w3.org/1999/xhtml">
     <p>CHARGE:            -2</p>
  
     <p>FORMULA: C5H9O7P</p>
  </body></notes>
      </species>
      <species compartment="c" name="D-Erythrose 4-phosphate" boundaryCondition="false" id="M_e4p_c">
<notes><body xmlns="http://www.w3.org/1999/xhtml">
     <p>CHARGE:            -2</p>
  
     <p>FORMULA: C4H7O7P</p>
  </body></notes>
      </species>
      <species compartment="c" name="Enoylglutaryl-[acyl-carrier protein] methyl ester" boundaryCondition="false" id="M_egmeACP_c">
<notes><body xmlns="http://www.w3.org/1999/xhtml">
     <p>CHARGE:            -1</p>
  
     <p>FORMULA: C17H27N2O10PRS</p>
  </body></notes>
      </species>
      <species compartment="c" name="D-erythro-1-(Imidazol-4-yl)glycerol 3-phosphate" boundaryCondition="false" id="M_eig3p_c">
<notes><body xmlns="http://www.w3.org/1999/xhtml">
     <p>CHARGE:            -2</p>
  
     <p>FORMULA: C6H9N2O6P</p>
  </body></notes>
      </species>
      <species compartment="c" name="Enterochelin" boundaryCondition="false" id="M_enter_c">
<notes><body xmlns="http://www.w3.org/1999/xhtml">
     <p>CHARGE:            0</p>
  
     <p>FORMULA: C30H27N3O15</p>
  </body></notes>
      </species>
      <species compartment="c" name="Enoylpimeloyl-[acyl-carrier protein] methyl ester" boundaryCondition="false" id="M_epmeACP_c">
<notes><body xmlns="http://www.w3.org/1999/xhtml">
     <p>CHARGE:            -1</p>
  
     <p>FORMULA: C19H31N2O10PRS</p>
  </body></notes>
      </species>
      <species compartment="c" name="Ethanolamine" boundaryCondition="false" id="M_etha_c">
<notes><body xmlns="http://www.w3.org/1999/xhtml">
     <p>CHARGE:            1</p>
  
     <p>FORMULA: C2H8NO</p>
  </body></notes>
      </species>
      <species compartment="c" name="ethanesulfonate" boundaryCondition="false" id="M_ethso3_c">
<notes><body xmlns="http://www.w3.org/1999/xhtml">
     <p>CHARGE:            -1</p>
  
     <p>FORMULA: C2H5O3S</p>
  </body></notes>
      </species>
      <species compartment="c" name="Ethanol" boundaryCondition="false" id="M_etoh_c">
<notes><body xmlns="http://www.w3.org/1999/xhtml">
     <p>CHARGE:            0</p>
  
     <p>FORMULA: C2H6O</p>
  </body></notes>
      </species>
      <species compartment="c" name="D-Fructose 1-phosphate" boundaryCondition="false" id="M_f1p_c">
<notes><body xmlns="http://www.w3.org/1999/xhtml">
     <p>CHARGE:            -2</p>
  
     <p>FORMULA: C6H11O9P</p>
  </body></notes>
      </species>
      <species compartment="c" name="D-Fructose 6-phosphate" boundaryCondition="false" id="M_f6p_c">
<notes><body xmlns="http://www.w3.org/1999/xhtml">
     <p>CHARGE:            -2</p>
  
     <p>FORMULA: C6H11O9P</p>
  </body></notes>
      </species>
      <species compartment="c" name="Flavin adenine dinucleotide oxidized" boundaryCondition="false" id="M_fad_c">
<notes><body xmlns="http://www.w3.org/1999/xhtml">
     <p>CHARGE:            -2</p>
  
     <p>FORMULA: C27H31N9O15P2</p>
  </body></notes>
      </species>
      <species compartment="c" name="Flavin adenine dinucleotide reduced" boundaryCondition="false" id="M_fadh2_c">
<notes><body xmlns="http://www.w3.org/1999/xhtml">
     <p>CHARGE:            -2</p>
  
     <p>FORMULA: C27H33N9O15P2</p>
  </body></notes>
      </species>
      <species compartment="c" name="Formaldehyde" boundaryCondition="false" id="M_fald_c">
<notes><body xmlns="http://www.w3.org/1999/xhtml">
     <p>CHARGE:            0</p>
  
     <p>FORMULA: CH2O</p>
  </body></notes>
      </species>
      <species compartment="c" name="L-Fuculose 1-phosphate" boundaryCondition="false" id="M_fc1p_c">
<notes><body xmlns="http://www.w3.org/1999/xhtml">
     <p>CHARGE:            -2</p>
  
     <p>FORMULA: C6H11O8P</p>
  </body></notes>
      </species>
      <species compartment="c" name="L-fuculose" boundaryCondition="false" id="M_fcl_DASH_L_c">
<notes><body xmlns="http://www.w3.org/1999/xhtml">
     <p>CHARGE:            0</p>
  
     <p>FORMULA: C6H12O5</p>
  </body></notes>
      </species>
      <species compartment="c" name="D-Fructose 1,6-bisphosphate" boundaryCondition="false" id="M_fdp_c">
<notes><body xmlns="http://www.w3.org/1999/xhtml">
     <p>CHARGE:            -4</p>
  
     <p>FORMULA: C6H10O12P2</p>
  </body></notes>
      </species>
      <species compartment="c" name="Fe2+" boundaryCondition="false" id="M_fe2_c">
<notes><body xmlns="http://www.w3.org/1999/xhtml">
     <p>CHARGE:            2</p>
  
     <p>FORMULA: Fe</p>
  </body></notes>
      </species>
      <species compartment="c" name="Fe3+" boundaryCondition="false" id="M_fe3_c">
<notes><body xmlns="http://www.w3.org/1999/xhtml">
     <p>CHARGE:            3</p>
  
     <p>FORMULA: Fe</p>
  </body></notes>
      </species>
      <species compartment="c" name="ferric 2,3-dihydroxybenzoylserine" boundaryCondition="false" id="M_fe3dhbzs_c">
<notes><body xmlns="http://www.w3.org/1999/xhtml">
     <p>CHARGE:            2</p>
  
     <p>FORMULA: C10H10NO6Fe</p>
  </body></notes>
      </species>
      <species compartment="c" name="Fe(III)hydroxamate" boundaryCondition="false" id="M_fe3hox_c">
<notes><body xmlns="http://www.w3.org/1999/xhtml">
     <p>CHARGE:            0</p>
  
     <p>FORMULA: C9H18O6N3Fe</p>
  </body></notes>
      </species>
      <species compartment="c" name="Fe(III)hydoxamate, unloaded" boundaryCondition="false" id="M_fe3hox_DASH_un_c">
<notes><body xmlns="http://www.w3.org/1999/xhtml">
     <p>CHARGE:            -3</p>
  
     <p>FORMULA: C9H18O6N3</p>
  </body></notes>
      </species>
      <species compartment="c" name="Ferrichrome" boundaryCondition="false" id="M_fecrm_c">
<notes><body xmlns="http://www.w3.org/1999/xhtml">
     <p>CHARGE:            0</p>
  
     <p>FORMULA: C27H42FeN9O12</p>
  </body></notes>
      </species>
      <species compartment="c" name="Ferrichrome minus Fe(III)" boundaryCondition="false" id="M_fecrm_DASH_un_c">
<notes><body xmlns="http://www.w3.org/1999/xhtml">
     <p>CHARGE:            -3</p>
  
     <p>FORMULA: C27H42N9O12</p>
  </body></notes>
      </species>
      <species compartment="c" name="Fe-enterobactin" boundaryCondition="false" id="M_feenter_c">
<notes><body xmlns="http://www.w3.org/1999/xhtml">
     <p>CHARGE:            3</p>
  
     <p>FORMULA: C30H27FeN3O15</p>
  </body></notes>
      </species>
      <species compartment="c" name="ferroxamine" boundaryCondition="false" id="M_feoxam_c">
<notes><body xmlns="http://www.w3.org/1999/xhtml">
     <p>CHARGE:            1</p>
  
     <p>FORMULA: C25H46FeN6O8</p>
  </body></notes>
      </species>
      <species compartment="c" name="ferroxamine minus Fe(3)" boundaryCondition="false" id="M_feoxam_DASH_un_c">
<notes><body xmlns="http://www.w3.org/1999/xhtml">
     <p>CHARGE:            -2</p>
  
     <p>FORMULA: C25H46N6O8</p>
  </body></notes>
      </species>
      <species compartment="c" name="N2-Formyl-N1-(5-phospho-D-ribosyl)glycinamide" boundaryCondition="false" id="M_fgam_c">
<notes><body xmlns="http://www.w3.org/1999/xhtml">
     <p>CHARGE:            -2</p>
  
     <p>FORMULA: C8H13N2O9P</p>
  </body></notes>
      </species>
      <species compartment="c" name="Flavodoxin reduced" boundaryCondition="false" id="M_flxr_c">
<notes><body xmlns="http://www.w3.org/1999/xhtml">
     <p>CHARGE:            -1</p>
  
     <p>FORMULA: XH</p>
  </body></notes>
      </species>
      <species compartment="c" name="flavodoxin semi oxidized" boundaryCondition="false" id="M_flxso_c">
<notes><body xmlns="http://www.w3.org/1999/xhtml">
     <p>CHARGE:            0</p>
  
     <p>FORMULA: XH</p>
  </body></notes>
      </species>
      <species compartment="c" name="N-Formylmethionyl-tRNA" boundaryCondition="false" id="M_fmettrna_c">
<notes><body xmlns="http://www.w3.org/1999/xhtml">
     <p>CHARGE:            0</p>
  
     <p>FORMULA: C6H9NO2SR</p>
  </body></notes>
      </species>
      <species compartment="c" name="FMN" boundaryCondition="false" id="M_fmn_c">
<notes><body xmlns="http://www.w3.org/1999/xhtml">
     <p>CHARGE:            -2</p>
  
     <p>FORMULA: C17H19N4O9P</p>
  </body></notes>
      </species>
      <species compartment="c" name="Reduced FMN" boundaryCondition="false" id="M_fmnh2_c">
<notes><body xmlns="http://www.w3.org/1999/xhtml">
     <p>CHARGE:            -2</p>
  
     <p>FORMULA: C17H21N4O9P</p>
  </body></notes>
      </species>
      <species compartment="c" name="Formate" boundaryCondition="false" id="M_for_c">
<notes><body xmlns="http://www.w3.org/1999/xhtml">
     <p>CHARGE:            -1</p>
  
     <p>FORMULA: CH1O2</p>
  </body></notes>
      </species>
      <species compartment="c" name="Formyl-CoA" boundaryCondition="false" id="M_forcoa_c">
<notes><body xmlns="http://www.w3.org/1999/xhtml">
     <p>CHARGE:            -4</p>
  
     <p>FORMULA: C22H32N7O17P3S</p>
  </body></notes>
      </species>
      <species compartment="c" name="2-(Formamido)-N1-(5-phospho-D-ribosyl)acetamidine" boundaryCondition="false" id="M_fpram_c">
<notes><body xmlns="http://www.w3.org/1999/xhtml">
     <p>CHARGE:            -1</p>
  
     <p>FORMULA: C8H15N3O8P</p>
  </body></notes>
      </species>
      <species compartment="c" name="5-Formamido-1-(5-phospho-D-ribosyl)imidazole-4-carboxamide" boundaryCondition="false" id="M_fprica_c">
<notes><body xmlns="http://www.w3.org/1999/xhtml">
     <p>CHARGE:            -2</p>
  
     <p>FORMULA: C10H13N4O9P</p>
  </body></notes>
      </species>
      <species compartment="c" name="Farnesyl diphosphate" boundaryCondition="false" id="M_frdp_c">
<notes><body xmlns="http://www.w3.org/1999/xhtml">
     <p>CHARGE:            -3</p>
  
     <p>FORMULA: C15H25O7P2</p>
  </body></notes>
      </species>
      <species compartment="c" name="D-Fructose" boundaryCondition="false" id="M_fru_c">
<notes><body xmlns="http://www.w3.org/1999/xhtml">
     <p>CHARGE:            0</p>
  
     <p>FORMULA: C6H12O6</p>
  </body></notes>
      </species>
      <species compartment="c" name="fructoselysine" boundaryCondition="false" id="M_frulys_c">
<notes><body xmlns="http://www.w3.org/1999/xhtml">
     <p>CHARGE:            1</p>
  
     <p>FORMULA: C12H25N2O7</p>
  </body></notes>
      </species>
      <species compartment="c" name="fructoselysine Phosphate" boundaryCondition="false" id="M_frulysp_c">
<notes><body xmlns="http://www.w3.org/1999/xhtml">
     <p>CHARGE:            -1</p>
  
     <p>FORMULA: C12H24N2O10P</p>
  </body></notes>
      </species>
      <species compartment="c" name="D-Fructuronate" boundaryCondition="false" id="M_fruur_c">
<notes><body xmlns="http://www.w3.org/1999/xhtml">
     <p>CHARGE:            -1</p>
  
     <p>FORMULA: C6H9O7</p>
  </body></notes>
      </species>
      <species compartment="c" name="L-Fucose" boundaryCondition="false" id="M_fuc_DASH_L_c">
<notes><body xmlns="http://www.w3.org/1999/xhtml">
     <p>CHARGE:            0</p>
  
     <p>FORMULA: C6H12O5</p>
  </body></notes>
      </species>
      <species compartment="c" name="Fumarate" boundaryCondition="false" id="M_fum_c">
<notes><body xmlns="http://www.w3.org/1999/xhtml">
     <p>CHARGE:            -2</p>
  
     <p>FORMULA: C4H2O4</p>
  </body></notes>
      </species>
      <species compartment="c" name="D-Glucose 1-phosphate" boundaryCondition="false" id="M_g1p_c">
<notes><body xmlns="http://www.w3.org/1999/xhtml">
     <p>CHARGE:            -2</p>
  
     <p>FORMULA: C6H11O9P</p>
  </body></notes>
      </species>
      <species compartment="c" name="Glyceraldehyde 3-phosphate" boundaryCondition="false" id="M_g3p_c">
<notes><body xmlns="http://www.w3.org/1999/xhtml">
     <p>CHARGE:            -2</p>
  
     <p>FORMULA: C3H5O6P</p>
  </body></notes>
      </species>
      <species compartment="c" name="sn-Glycero-3-phosphocholine" boundaryCondition="false" id="M_g3pc_c">
<notes><body xmlns="http://www.w3.org/1999/xhtml">
     <p>CHARGE:            0</p>
  
     <p>FORMULA: C8H20NO6P</p>
  </body></notes>
      </species>
      <species compartment="c" name="sn-Glycero-3-phosphoethanolamine" boundaryCondition="false" id="M_g3pe_c">
<notes><body xmlns="http://www.w3.org/1999/xhtml">
     <p>CHARGE:            0</p>
  
     <p>FORMULA: C5H14NO6P</p>
  </body></notes>
      </species>
      <species compartment="c" name="Glycerophosphoglycerol" boundaryCondition="false" id="M_g3pg_c">
<notes><body xmlns="http://www.w3.org/1999/xhtml">
     <p>CHARGE:            -1</p>
  
     <p>FORMULA: C6H14O8P</p>
  </body></notes>
      </species>
      <species compartment="c" name="sn-Glycero-3-phospho-1-inositol" boundaryCondition="false" id="M_g3pi_c">
<notes><body xmlns="http://www.w3.org/1999/xhtml">
     <p>CHARGE:            -1</p>
  
     <p>FORMULA: C9H18O11P</p>
  </body></notes>
      </species>
      <species compartment="c" name="Glycerophosphoserine" boundaryCondition="false" id="M_g3ps_c">
<notes><body xmlns="http://www.w3.org/1999/xhtml">
     <p>CHARGE:            -1</p>
  
     <p>FORMULA: C6H13NO8P</p>
  </body></notes>
      </species>
      <species compartment="c" name="D-Glucose 6-phosphate" boundaryCondition="false" id="M_g6p_c">
<notes><body xmlns="http://www.w3.org/1999/xhtml">
     <p>CHARGE:            -2</p>
  
     <p>FORMULA: C6H11O9P</p>
  </body></notes>
      </species>
      <species compartment="c" name="galactosyl-glucosyl-inner core oligosaccharide lipid A" boundaryCondition="false" id="M_gagicolipa_c">
<notes><body xmlns="http://www.w3.org/1999/xhtml">
     <p>CHARGE:            -11</p>
  
     <p>FORMULA: C157H271N2O84P4</p>
  </body></notes>
      </species>
      <species compartment="c" name="D-Galactose" boundaryCondition="false" id="M_gal_c">
<notes><body xmlns="http://www.w3.org/1999/xhtml">
     <p>CHARGE:            0</p>
  
     <p>FORMULA: C6H12O6</p>
  </body></notes>
      </species>
      <species compartment="c" name="alpha-D-Galactose 1-phosphate" boundaryCondition="false" id="M_gal1p_c">
<notes><body xmlns="http://www.w3.org/1999/xhtml">
     <p>CHARGE:            -2</p>
  
     <p>FORMULA: C6H11O9P</p>
  </body></notes>
      </species>
      <species compartment="c" name="D-Galactarate" boundaryCondition="false" id="M_galct_DASH_D_c">
<notes><body xmlns="http://www.w3.org/1999/xhtml">
     <p>CHARGE:            -2</p>
  
     <p>FORMULA: C6H8O8</p>
  </body></notes>
      </species>
      <species compartment="c" name="D-Galactonate" boundaryCondition="false" id="M_galctn_DASH_D_c">
<notes><body xmlns="http://www.w3.org/1999/xhtml">
     <p>CHARGE:            -1</p>
  
     <p>FORMULA: C6H11O7</p>
  </body></notes>
      </species>
      <species compartment="c" name="L-Galactonate" boundaryCondition="false" id="M_galctn_DASH_L_c">
<notes><body xmlns="http://www.w3.org/1999/xhtml">
     <p>CHARGE:            -1</p>
  
     <p>FORMULA: C6H11O7</p>
  </body></notes>
      </species>
      <species compartment="c" name="Galactitol 1-phosphate" boundaryCondition="false" id="M_galt1p_c">
<notes><body xmlns="http://www.w3.org/1999/xhtml">
     <p>CHARGE:            -2</p>
  
     <p>FORMULA: C6H13O9P</p>
  </body></notes>
      </species>
      <species compartment="c" name="D-Galacturonate" boundaryCondition="false" id="M_galur_c">
<notes><body xmlns="http://www.w3.org/1999/xhtml">
     <p>CHARGE:            -1</p>
  
     <p>FORMULA: C6H9O7</p>
  </body></notes>
      </species>
      <species compartment="c" name="D-Glucosamine 1-phosphate" boundaryCondition="false" id="M_gam1p_c">
<notes><body xmlns="http://www.w3.org/1999/xhtml">
     <p>CHARGE:            -1</p>
  
     <p>FORMULA: C6H13NO8P</p>
  </body></notes>
      </species>
      <species compartment="c" name="D-Glucosamine 6-phosphate" boundaryCondition="false" id="M_gam6p_c">
<notes><body xmlns="http://www.w3.org/1999/xhtml">
     <p>CHARGE:            -1</p>
  
     <p>FORMULA: C6H13NO8P</p>
  </body></notes>
      </species>
      <species compartment="c" name="N1-(5-Phospho-D-ribosyl)glycinamide" boundaryCondition="false" id="M_gar_c">
<notes><body xmlns="http://www.w3.org/1999/xhtml">
     <p>CHARGE:            -1</p>
  
     <p>FORMULA: C7H14N2O8P</p>
  </body></notes>
      </species>
      <species compartment="c" name="glucosyl-O-acetyl-rhamanosyl-N-acetylglucosamyl-undecaprenyl diphosphate" boundaryCondition="false" id="M_garagund_c">
<notes><body xmlns="http://www.w3.org/1999/xhtml">
     <p>CHARGE:            -2</p>
  
     <p>FORMULA: C77H125N1O22P2</p>
  </body></notes>
      </species>
      <species compartment="c" name="gamma-butyrobetaine" boundaryCondition="false" id="M_gbbtn_c">
<notes><body xmlns="http://www.w3.org/1999/xhtml">
     <p>CHARGE:            0</p>
  
     <p>FORMULA: C7H15NO2</p>
  </body></notes>
      </species>
      <species compartment="c" name="Glycolaldehyde" boundaryCondition="false" id="M_gcald_c">
<notes><body xmlns="http://www.w3.org/1999/xhtml">
     <p>CHARGE:            0</p>
  
     <p>FORMULA: C2H4O2</p>
  </body></notes>
      </species>
      <species compartment="c" name="GDP" boundaryCondition="false" id="M_gdp_c">
<notes><body xmlns="http://www.w3.org/1999/xhtml">
     <p>CHARGE:            -3</p>
  
     <p>FORMULA: C10H12N5O11P2</p>
  </body></notes>
      </species>
      <species compartment="c" name="GDP-4-dehydro-6-deoxy-D-mannose" boundaryCondition="false" id="M_gdpddman_c">
<notes><body xmlns="http://www.w3.org/1999/xhtml">
     <p>CHARGE:            -2</p>
  
     <p>FORMULA: C16H21N5O15P2</p>
  </body></notes>
      </species>
      <species compartment="c" name="GDP-L-fucose" boundaryCondition="false" id="M_gdpfuc_c">
<notes><body xmlns="http://www.w3.org/1999/xhtml">
     <p>CHARGE:            -2</p>
  
     <p>FORMULA: C16H23N5O15P2</p>
  </body></notes>
      </species>
      <species compartment="c" name="GDP-D-mannose" boundaryCondition="false" id="M_gdpmann_c">
<notes><body xmlns="http://www.w3.org/1999/xhtml">
     <p>CHARGE:            -2</p>
  
     <p>FORMULA: C16H23N5O16P2</p>
  </body></notes>
      </species>
      <species compartment="c" name="GDP-4-oxo-L-fucose" boundaryCondition="false" id="M_gdpofuc_c">
<notes><body xmlns="http://www.w3.org/1999/xhtml">
     <p>CHARGE:            -2</p>
  
     <p>FORMULA: C16H21N5O15P2</p>
  </body></notes>
      </species>
      <species compartment="c" name="Guanosine 3'-diphosphate 5'-triphosphate" boundaryCondition="false" id="M_gdptp_c">
<notes><body xmlns="http://www.w3.org/1999/xhtml">
     <p>CHARGE:            -7</p>
  
     <p>FORMULA: C10H11N5O20P5</p>
  </body></notes>
      </species>
      <species compartment="c" name="galactofuranosyl-glucosyl-O-acetyl-rhamanosyl-N-acetylglucosamyl-undecaprenyl diphosphate" boundaryCondition="false" id="M_gfgaragund_c">
<notes><body xmlns="http://www.w3.org/1999/xhtml">
     <p>CHARGE:            -2</p>
  
     <p>FORMULA: C83H135N1O27P2</p>
  </body></notes>
      </species>
      <species compartment="c" name="gamma-glutamyl-gamma aminobutyric acid" boundaryCondition="false" id="M_gg4abut_c">
<notes><body xmlns="http://www.w3.org/1999/xhtml">
     <p>CHARGE:            -1</p>
  
     <p>FORMULA: C9H15O5N2</p>
  </body></notes>
      </species>
      <species compartment="c" name="glucosyl-galactosyl-glucosyl-inner core oligosaccharide lipid A" boundaryCondition="false" id="M_ggagicolipa_c">
<notes><body xmlns="http://www.w3.org/1999/xhtml">
     <p>CHARGE:            -11</p>
  
     <p>FORMULA: C163H281N2O89P4</p>
  </body></notes>
      </species>
      <species compartment="c" name="gamma-glutamyl-gamma-butyraldehyde" boundaryCondition="false" id="M_ggbutal_c">
<notes><body xmlns="http://www.w3.org/1999/xhtml">
     <p>CHARGE:            0</p>
  
     <p>FORMULA: C9H16O4N2</p>
  </body></notes>
      </species>
      <species compartment="c" name="glucosyl-glucosyl-galactosyl-glucosyl-inner core oligosaccharide lipid A" boundaryCondition="false" id="M_gggagicolipa_c">
<notes><body xmlns="http://www.w3.org/1999/xhtml">
     <p>CHARGE:            -11</p>
  
     <p>FORMULA: C169H291N2O94P4</p>
  </body></notes>
      </species>
      <species compartment="c" name="gamma-glutamyl-putrescine" boundaryCondition="false" id="M_ggptrc_c">
<notes><body xmlns="http://www.w3.org/1999/xhtml">
     <p>CHARGE:            1</p>
  
     <p>FORMULA: C9H20O3N3</p>
  </body></notes>
      </species>
      <species compartment="c" name="gamma-hydroxybutyrate" boundaryCondition="false" id="M_ghb_c">
<notes><body xmlns="http://www.w3.org/1999/xhtml">
     <p>CHARGE:            -1</p>
  
     <p>FORMULA: C4H7O3</p>
  </body></notes>
      </species>
      <species compartment="c" name="glucosyl-inner core oligosaccharide lipid A" boundaryCondition="false" id="M_gicolipa_c">
<notes><body xmlns="http://www.w3.org/1999/xhtml">
     <p>CHARGE:            -11</p>
  
     <p>FORMULA: C151H261N2O79P4</p>
  </body></notes>
      </species>
      <species compartment="c" name="D-Glucose" boundaryCondition="false" id="M_glc_DASH_D_c">
<notes><body xmlns="http://www.w3.org/1999/xhtml">
     <p>CHARGE:            0</p>
  
     <p>FORMULA: C6H12O6</p>
  </body></notes>
      </species>
      <species compartment="c" name="D-Gluconate" boundaryCondition="false" id="M_glcn_c">
<notes><body xmlns="http://www.w3.org/1999/xhtml">
     <p>CHARGE:            -1</p>
  
     <p>FORMULA: C6H11O7</p>
  </body></notes>
      </species>
      <species compartment="c" name="D-Glucarate" boundaryCondition="false" id="M_glcr_c">
<notes><body xmlns="http://www.w3.org/1999/xhtml">
     <p>CHARGE:            -2</p>
  
     <p>FORMULA: C6H8O8</p>
  </body></notes>
      </species>
      <species compartment="c" name="D-Glucuronate" boundaryCondition="false" id="M_glcur_c">
<notes><body xmlns="http://www.w3.org/1999/xhtml">
     <p>CHARGE:            -1</p>
  
     <p>FORMULA: C6H9O7</p>
  </body></notes>
      </species>
      <species compartment="c" name="L-Glutamine" boundaryCondition="false" id="M_gln_DASH_L_c">
<notes><body xmlns="http://www.w3.org/1999/xhtml">
     <p>CHARGE:            0</p>
  
     <p>FORMULA: C5H10N2O3</p>
  </body></notes>
      </species>
      <species compartment="c" name="L-Glutaminyl-tRNA(Gln)" boundaryCondition="false" id="M_glntrna_c">
<notes><body xmlns="http://www.w3.org/1999/xhtml">
     <p>CHARGE:            1</p>
  
     <p>FORMULA: C5H9N2O2R</p>
  </body></notes>
      </species>
      <species compartment="c" name="D-Glutamate" boundaryCondition="false" id="M_glu_DASH_D_c">
<notes><body xmlns="http://www.w3.org/1999/xhtml">
     <p>CHARGE:            -1</p>
  
     <p>FORMULA: C5H8NO4</p>
  </body></notes>
      </species>
      <species compartment="c" name="L-Glutamate" boundaryCondition="false" id="M_glu_DASH_L_c">
<notes><body xmlns="http://www.w3.org/1999/xhtml">
     <p>CHARGE:            -1</p>
  
     <p>FORMULA: C5H8NO4</p>
  </body></notes>
      </species>
      <species compartment="c" name="L-Glutamate 1-semialdehyde" boundaryCondition="false" id="M_glu1sa_c">
<notes><body xmlns="http://www.w3.org/1999/xhtml">
     <p>CHARGE:            0</p>
  
     <p>FORMULA: C5H9NO3</p>
  </body></notes>
      </species>
      <species compartment="c" name="L-Glutamate 5-phosphate" boundaryCondition="false" id="M_glu5p_c">
<notes><body xmlns="http://www.w3.org/1999/xhtml">
     <p>CHARGE:            -2</p>
  
     <p>FORMULA: C5H8NO7P</p>
  </body></notes>
      </species>
      <species compartment="c" name="L-Glutamate 5-semialdehyde" boundaryCondition="false" id="M_glu5sa_c">
<notes><body xmlns="http://www.w3.org/1999/xhtml">
     <p>CHARGE:            0</p>
  
     <p>FORMULA: C5H9NO3</p>
  </body></notes>
      </species>
      <species compartment="c" name="gamma-L-Glutamyl-L-cysteine" boundaryCondition="false" id="M_glucys_c">
<notes><body xmlns="http://www.w3.org/1999/xhtml">
     <p>CHARGE:            -1</p>
  
     <p>FORMULA: C8H13N2O5S</p>
  </body></notes>
      </species>
      <species compartment="c" name="L-Glutamyl-tRNA(Glu)" boundaryCondition="false" id="M_glutrna_c">
<notes><body xmlns="http://www.w3.org/1999/xhtml">
     <p>CHARGE:            0</p>
  
     <p>FORMULA: C5H7NO3R</p>
  </body></notes>
      </species>
      <species compartment="c" name="Glyoxylate" boundaryCondition="false" id="M_glx_c">
<notes><body xmlns="http://www.w3.org/1999/xhtml">
     <p>CHARGE:            -1</p>
  
     <p>FORMULA: C2H1O3</p>
  </body></notes>
      </species>
      <species compartment="c" name="Glycine" boundaryCondition="false" id="M_gly_c">
<notes><body xmlns="http://www.w3.org/1999/xhtml">
     <p>CHARGE:            0</p>
  
     <p>FORMULA: C2H5NO2</p>
  </body></notes>
      </species>
      <species compartment="c" name="D-Glyceraldehyde" boundaryCondition="false" id="M_glyald_c">
<notes><body xmlns="http://www.w3.org/1999/xhtml">
     <p>CHARGE:            0</p>
  
     <p>FORMULA: C3H6O3</p>
  </body></notes>
      </species>
      <species compartment="c" name="Glycine betaine" boundaryCondition="false" id="M_glyb_c">
<notes><body xmlns="http://www.w3.org/1999/xhtml">
     <p>CHARGE:            0</p>
  
     <p>FORMULA: C5H11NO2</p>
  </body></notes>
      </species>
      <species compartment="c" name="Glycerol" boundaryCondition="false" id="M_glyc_c">
<notes><body xmlns="http://www.w3.org/1999/xhtml">
     <p>CHARGE:            0</p>
  
     <p>FORMULA: C3H8O3</p>
  </body></notes>
      </species>
      <species compartment="c" name="(R)-Glycerate" boundaryCondition="false" id="M_glyc_DASH_R_c">
<notes><body xmlns="http://www.w3.org/1999/xhtml">
     <p>CHARGE:            -1</p>
  
     <p>FORMULA: C3H5O4</p>
  </body></notes>
      </species>
      <species compartment="c" name="Glycerol 2-phosphate" boundaryCondition="false" id="M_glyc2p_c">
<notes><body xmlns="http://www.w3.org/1999/xhtml">
     <p>CHARGE:            -2</p>
  
     <p>FORMULA: C3H7O6P</p>
  </body></notes>
      </species>
      <species compartment="c" name="Glycerol 3-phosphate" boundaryCondition="false" id="M_glyc3p_c">
<notes><body xmlns="http://www.w3.org/1999/xhtml">
     <p>CHARGE:            -2</p>
  
     <p>FORMULA: C3H7O6P</p>
  </body></notes>
      </species>
      <species compartment="c" name="Glycolate" boundaryCondition="false" id="M_glyclt_c">
<notes><body xmlns="http://www.w3.org/1999/xhtml">
     <p>CHARGE:            -1</p>
  
     <p>FORMULA: C2H3O3</p>
  </body></notes>
      </species>
      <species compartment="c" name="glycogen" boundaryCondition="false" id="M_glycogen_c">
<notes><body xmlns="http://www.w3.org/1999/xhtml">
     <p>CHARGE:            0</p>
  
     <p>FORMULA: C6H10O5</p>
  </body></notes>
      </species>
      <species compartment="c" name="Glycyl-tRNA(Gly)" boundaryCondition="false" id="M_glytrna_c">
<notes><body xmlns="http://www.w3.org/1999/xhtml">
     <p>CHARGE:            1</p>
  
     <p>FORMULA: C2H4NOR</p>
  </body></notes>
      </species>
      <species compartment="c" name="Glutaryl-[acyl-carrier protein] methyl ester" boundaryCondition="false" id="M_gmeACP_c">
<notes><body xmlns="http://www.w3.org/1999/xhtml">
     <p>CHARGE:            -1</p>
  
     <p>FORMULA: C17H29N2O10PRS</p>
  </body></notes>
      </species>
      <species compartment="c" name="D-Glycero-D-manno-heptose 1,7-bisphosphate" boundaryCondition="false" id="M_gmhep17bp_c">
<notes><body xmlns="http://www.w3.org/1999/xhtml">
     <p>CHARGE:            -4</p>
  
     <p>FORMULA: C7H12O13P2</p>
  </body></notes>
      </species>
      <species compartment="c" name="D-Glycero-D-manno-heptose 1-phosphate" boundaryCondition="false" id="M_gmhep1p_c">
<notes><body xmlns="http://www.w3.org/1999/xhtml">
     <p>CHARGE:            -2</p>
  
     <p>FORMULA: C7H13O10P</p>
  </body></notes>
      </species>
      <species compartment="c" name="D-Glycero-D-manno-heptose 7-phosphate" boundaryCondition="false" id="M_gmhep7p_c">
<notes><body xmlns="http://www.w3.org/1999/xhtml">
     <p>CHARGE:            -2</p>
  
     <p>FORMULA: C7H13O10P</p>
  </body></notes>
      </species>
      <species compartment="c" name="GMP" boundaryCondition="false" id="M_gmp_c">
<notes><body xmlns="http://www.w3.org/1999/xhtml">
     <p>CHARGE:            -2</p>
  
     <p>FORMULA: C10H12N5O8P</p>
  </body></notes>
      </species>
      <species compartment="c" name="P1,P4-Bis(5'-guanosyl) tetraphosphate" boundaryCondition="false" id="M_gp4g_c">
<notes><body xmlns="http://www.w3.org/1999/xhtml">
     <p>CHARGE:            -4</p>
  
     <p>FORMULA: C20H24N10O21P4</p>
  </body></notes>
      </species>
      <species compartment="c" name="Geranyl diphosphate" boundaryCondition="false" id="M_grdp_c">
<notes><body xmlns="http://www.w3.org/1999/xhtml">
     <p>CHARGE:            -3</p>
  
     <p>FORMULA: C10H17O7P2</p>
  </body></notes>
      </species>
      <species compartment="c" name="glutaredoxin (oxidized)" boundaryCondition="false" id="M_grxox_c">
<notes><body xmlns="http://www.w3.org/1999/xhtml">
     <p>CHARGE:            0</p>
  
     <p>FORMULA: X</p>
  </body></notes>
      </species>
      <species compartment="c" name="glutaredoxin (reduced)" boundaryCondition="false" id="M_grxrd_c">
<notes><body xmlns="http://www.w3.org/1999/xhtml">
     <p>CHARGE:            0</p>
  
     <p>FORMULA: XH2</p>
  </body></notes>
      </species>
      <species compartment="c" name="Glutathiolselenolate" boundaryCondition="false" id="M_gslnt_c">
<notes><body xmlns="http://www.w3.org/1999/xhtml">
     <p>CHARGE:            -1</p>
  
     <p>FORMULA: C10H16N3O6SSe</p>
  </body></notes>
      </species>
      <species compartment="c" name="Guanosine" boundaryCondition="false" id="M_gsn_c">
<notes><body xmlns="http://www.w3.org/1999/xhtml">
     <p>CHARGE:            0</p>
  
     <p>FORMULA: C10H13N5O5</p>
  </body></notes>
      </species>
      <species compartment="c" name="Oxidized glutathione" boundaryCondition="false" id="M_gthox_c">
<notes><body xmlns="http://www.w3.org/1999/xhtml">
     <p>CHARGE:            -2</p>
  
     <p>FORMULA: C20H30N6O12S2</p>
  </body></notes>
      </species>
      <species compartment="c" name="Reduced glutathione" boundaryCondition="false" id="M_gthrd_c">
<notes><body xmlns="http://www.w3.org/1999/xhtml">
     <p>CHARGE:            -1</p>
  
     <p>FORMULA: C10H16N3O6S</p>
  </body></notes>
      </species>
      <species compartment="c" name="GTP" boundaryCondition="false" id="M_gtp_c">
<notes><body xmlns="http://www.w3.org/1999/xhtml">
     <p>CHARGE:            -4</p>
  
     <p>FORMULA: C10H12N5O14P3</p>
  </body></notes>
      </species>
      <species compartment="c" name="Glutathionylspermidine" boundaryCondition="false" id="M_gtspmd_c">
<notes><body xmlns="http://www.w3.org/1999/xhtml">
     <p>CHARGE:            2</p>
  
     <p>FORMULA: C17H36N6O5S</p>
  </body></notes>
      </species>
      <species compartment="c" name="Guanine" boundaryCondition="false" id="M_gua_c">
<notes><body xmlns="http://www.w3.org/1999/xhtml">
     <p>CHARGE:            0</p>
  
     <p>FORMULA: C5H5N5O</p>
  </body></notes>
      </species>
      <species compartment="c" name="H+" boundaryCondition="false" id="M_h_c">
<notes><body xmlns="http://www.w3.org/1999/xhtml">
     <p>CHARGE:            1</p>
  
     <p>FORMULA: H</p>
  </body></notes>
      </species>
      <species compartment="c" name="H2" boundaryCondition="false" id="M_h2_c">
<notes><body xmlns="http://www.w3.org/1999/xhtml">
     <p>CHARGE:            0</p>
  
     <p>FORMULA: H2</p>
  </body></notes>
      </species>
      <species compartment="c" name="1-hydroxy-2-methyl-2-(E)-butenyl 4-diphosphate" boundaryCondition="false" id="M_h2mb4p_c">
<notes><body xmlns="http://www.w3.org/1999/xhtml">
     <p>CHARGE:            -3</p>
  
     <p>FORMULA: C5H9O8P2</p>
  </body></notes>
      </species>
      <species compartment="c" name="H2O" boundaryCondition="false" id="M_h2o_c">
<notes><body xmlns="http://www.w3.org/1999/xhtml">
     <p>CHARGE:            0</p>
  
     <p>FORMULA: H2O</p>
  </body></notes>
      </species>
      <species compartment="c" name="Hydrogen peroxide" boundaryCondition="false" id="M_h2o2_c">
<notes><body xmlns="http://www.w3.org/1999/xhtml">
     <p>CHARGE:            0</p>
  
     <p>FORMULA: H2O2</p>
  </body></notes>
      </species>
      <species compartment="c" name="Hydrogen sulfide" boundaryCondition="false" id="M_h2s_c">
<notes><body xmlns="http://www.w3.org/1999/xhtml">
     <p>CHARGE:            0</p>
  
     <p>FORMULA: H2S</p>
  </body></notes>
      </species>
      <species compartment="c" name="Bicarbonate" boundaryCondition="false" id="M_hco3_c">
<notes><body xmlns="http://www.w3.org/1999/xhtml">
     <p>CHARGE:            -1</p>
  
     <p>FORMULA: CHO3</p>
  </body></notes>
      </species>
      <species compartment="c" name="L-Homocysteine" boundaryCondition="false" id="M_hcys_DASH_L_c">
<notes><body xmlns="http://www.w3.org/1999/xhtml">
     <p>CHARGE:            0</p>
  
     <p>FORMULA: C4H9NO2S</p>
  </body></notes>
      </species>
      <species compartment="c" name="Hexadecanoate (n-C16:0)" boundaryCondition="false" id="M_hdca_c">
<notes><body xmlns="http://www.w3.org/1999/xhtml">
     <p>CHARGE:            -1</p>
  
     <p>FORMULA: C16H31O2</p>
  </body></notes>
      </species>
      <species compartment="c" name="Hexadecanoyl-phosphate (n-C16:0)" boundaryCondition="false" id="M_hdcap_c">
<notes><body xmlns="http://www.w3.org/1999/xhtml">
     <p>CHARGE:            -1</p>
  
     <p>FORMULA: C16H32O5P</p>
  </body></notes>
      </species>
      <species compartment="c" name="Hexadecenoate (n-C16:1)" boundaryCondition="false" id="M_hdcea_c">
<notes><body xmlns="http://www.w3.org/1999/xhtml">
     <p>CHARGE:            -1</p>
  
     <p>FORMULA: C16H29O2</p>
  </body></notes>
      </species>
      <species compartment="c" name="Hexadecanoyl-phosphate (n-C16:1)" boundaryCondition="false" id="M_hdceap_c">
<notes><body xmlns="http://www.w3.org/1999/xhtml">
     <p>CHARGE:            -1</p>
  
     <p>FORMULA: C16H30O5P</p>
  </body></notes>
      </species>
      <species compartment="c" name="Hexadecenoyl-CoA (n-C16:1CoA)" boundaryCondition="false" id="M_hdcoa_c">
<notes><body xmlns="http://www.w3.org/1999/xhtml">
     <p>CHARGE:            -4</p>
  
     <p>FORMULA: C37H60N7O17P3S</p>
  </body></notes>
      </species>
      <species compartment="c" name="trans-Hexadec-2-enoyl-CoA" boundaryCondition="false" id="M_hdd2coa_c">
<notes><body xmlns="http://www.w3.org/1999/xhtml">
     <p>CHARGE:            -4</p>
  
     <p>FORMULA: C37H60N7O17P3S</p>
  </body></notes>
      </species>
      <species compartment="c" name="cis-hexadec-9-enoyl-[acyl-carrier protein] (n-C16:1)" boundaryCondition="false" id="M_hdeACP_c">
<notes><body xmlns="http://www.w3.org/1999/xhtml">
     <p>CHARGE:            -1</p>
  
     <p>FORMULA: C27H49N2O8PRS</p>
  </body></notes>
      </species>
      <species compartment="c" name="Heme O" boundaryCondition="false" id="M_hemeO_c">
<notes><body xmlns="http://www.w3.org/1999/xhtml">
     <p>CHARGE:            -2</p>
  
     <p>FORMULA: C49H56FeN4O5</p>
  </body></notes>
      </species>
      <species compartment="c" name="Hexanoyl-ACP (n-C6:0ACP)" boundaryCondition="false" id="M_hexACP_c">
<notes><body xmlns="http://www.w3.org/1999/xhtml">
     <p>CHARGE:            -1</p>
  
     <p>FORMULA: C17H31N2O8PRS</p>
  </body></notes>
      </species>
      <species compartment="c" name="Hg2+" boundaryCondition="false" id="M_hg2_c">
<notes><body xmlns="http://www.w3.org/1999/xhtml">
     <p>CHARGE:            2</p>
  
     <p>FORMULA: Hg</p>
  </body></notes>
      </species>
      <species compartment="c" name="3-Hydroxyglutaryl-[acyl-carrier protein] methyl ester" boundaryCondition="false" id="M_hgmeACP_c">
<notes><body xmlns="http://www.w3.org/1999/xhtml">
     <p>CHARGE:            -1</p>
  
     <p>FORMULA: C17H29N2O11PRS</p>
  </body></notes>
      </species>
      <species compartment="c" name="heptosyl-heptosyl-kdo2-lipidA" boundaryCondition="false" id="M_hhlipa_c">
<notes><body xmlns="http://www.w3.org/1999/xhtml">
     <p>CHARGE:            -6</p>
  
     <p>FORMULA: C124H220N2O51P2</p>
  </body></notes>
      </species>
      <species compartment="c" name="L-Histidine" boundaryCondition="false" id="M_his_DASH_L_c">
<notes><body xmlns="http://www.w3.org/1999/xhtml">
     <p>CHARGE:            0</p>
  
     <p>FORMULA: C6H9N3O2</p>
  </body></notes>
      </species>
      <species compartment="c" name="L-Histidinol phosphate" boundaryCondition="false" id="M_hisp_c">
<notes><body xmlns="http://www.w3.org/1999/xhtml">
     <p>CHARGE:            -1</p>
  
     <p>FORMULA: C6H11N3O4P</p>
  </body></notes>
      </species>
      <species compartment="c" name="L-Histidinol" boundaryCondition="false" id="M_histd_c">
<notes><body xmlns="http://www.w3.org/1999/xhtml">
     <p>CHARGE:            1</p>
  
     <p>FORMULA: C6H12N3O</p>
  </body></notes>
      </species>
      <species compartment="c" name="L-Histidyl-tRNA(His)" boundaryCondition="false" id="M_histrna_c">
<notes><body xmlns="http://www.w3.org/1999/xhtml">
     <p>CHARGE:            1</p>
  
     <p>FORMULA: C6H8N3OR</p>
  </body></notes>
      </species>
      <species compartment="c" name="2-Hydroxy-6-oxonona-2,4-diene-1,9-dioate" boundaryCondition="false" id="M_hkndd_c">
<notes><body xmlns="http://www.w3.org/1999/xhtml">
     <p>CHARGE:            -2</p>
  
     <p>FORMULA: C9H8O6</p>
  </body></notes>
      </species>
      <species compartment="c" name="2-hydroxy-6-ketononatrienedioate" boundaryCondition="false" id="M_hkntd_c">
<notes><body xmlns="http://www.w3.org/1999/xhtml">
     <p>CHARGE:            -2</p>
  
     <p>FORMULA: C9H6O6</p>
  </body></notes>
      </species>
      <species compartment="c" name="heptosyl-kdo2-lipidA" boundaryCondition="false" id="M_hlipa_c">
<notes><body xmlns="http://www.w3.org/1999/xhtml">
     <p>CHARGE:            -6</p>
  
     <p>FORMULA: C117H208N2O45P2</p>
  </body></notes>
      </species>
      <species compartment="c" name="Hydroxymethylbilane" boundaryCondition="false" id="M_hmbil_c">
<notes><body xmlns="http://www.w3.org/1999/xhtml">
     <p>CHARGE:            -8</p>
  
     <p>FORMULA: C40H38N4O17</p>
  </body></notes>
      </species>
      <species compartment="c" name="hydroxymethylglutathione" boundaryCondition="false" id="M_hmgth_c">
<notes><body xmlns="http://www.w3.org/1999/xhtml">
     <p>CHARGE:            -1</p>
  
     <p>FORMULA: C11H18N3O7S</p>
  </body></notes>
      </species>
      <species compartment="c" name="L-Homoserine" boundaryCondition="false" id="M_hom_DASH_L_c">
<notes><body xmlns="http://www.w3.org/1999/xhtml">
     <p>CHARGE:            0</p>
  
     <p>FORMULA: C4H9NO3</p>
  </body></notes>
      </species>
      <species compartment="c" name="heptosyl-phospho-heptosyl-heptosyl-kdo2-lipidA" boundaryCondition="false" id="M_hphhlipa_c">
<notes><body xmlns="http://www.w3.org/1999/xhtml">
     <p>CHARGE:            -8</p>
  
     <p>FORMULA: C131H231N2O60P3</p>
  </body></notes>
      </species>
      <species compartment="c" name="3-Hydroxypimeloyl-[acyl-carrier protein] methyl ester" boundaryCondition="false" id="M_hpmeACP_c">
<notes><body xmlns="http://www.w3.org/1999/xhtml">
     <p>CHARGE:            -1</p>
  
     <p>FORMULA: C19H33N2O11PRS</p>
  </body></notes>
      </species>
      <species compartment="c" name="Hydroxypyruvate" boundaryCondition="false" id="M_hpyr_c">
<notes><body xmlns="http://www.w3.org/1999/xhtml">
     <p>CHARGE:            -1</p>
  
     <p>FORMULA: C3H3O4</p>
  </body></notes>
      </species>
      <species compartment="c" name="Hydroquinone" boundaryCondition="false" id="M_hqn_c">
<notes><body xmlns="http://www.w3.org/1999/xhtml">
     <p>CHARGE:            0</p>
  
     <p>FORMULA: C6H6O2</p>
  </body></notes>
      </species>
      <species compartment="c" name="trans-Hex-2-enoyl-CoA" boundaryCondition="false" id="M_hx2coa_c">
<notes><body xmlns="http://www.w3.org/1999/xhtml">
     <p>CHARGE:            -4</p>
  
     <p>FORMULA: C27H40N7O17P3S</p>
  </body></notes>
      </species>
      <species compartment="c" name="Hexanoate (n-C6:0)" boundaryCondition="false" id="M_hxa_c">
<notes><body xmlns="http://www.w3.org/1999/xhtml">
     <p>CHARGE:            -1</p>
  
     <p>FORMULA: C6H11O2</p>
  </body></notes>
      </species>
      <species compartment="c" name="Hypoxanthine" boundaryCondition="false" id="M_hxan_c">
<notes><body xmlns="http://www.w3.org/1999/xhtml">
     <p>CHARGE:            0</p>
  
     <p>FORMULA: C5H4N4O</p>
  </body></notes>
      </species>
      <species compartment="c" name="Hexanoyl-CoA (n-C6:0CoA)" boundaryCondition="false" id="M_hxcoa_c">
<notes><body xmlns="http://www.w3.org/1999/xhtml">
     <p>CHARGE:            -4</p>
  
     <p>FORMULA: C27H42N7O17P3S</p>
  </body></notes>
      </species>
      <species compartment="c" name="Iminoaspartate" boundaryCondition="false" id="M_iasp_c">
<notes><body xmlns="http://www.w3.org/1999/xhtml">
     <p>CHARGE:            -2</p>
  
     <p>FORMULA: C4H3NO4</p>
  </body></notes>
      </species>
      <species compartment="c" name="Isochorismate" boundaryCondition="false" id="M_ichor_c">
<notes><body xmlns="http://www.w3.org/1999/xhtml">
     <p>CHARGE:            -2</p>
  
     <p>FORMULA: C10H8O6</p>
  </body></notes>
      </species>
      <species compartment="c" name="Isocitrate" boundaryCondition="false" id="M_icit_c">
<notes><body xmlns="http://www.w3.org/1999/xhtml">
     <p>CHARGE:            -3</p>
  
     <p>FORMULA: C6H5O7</p>
  </body></notes>
      </species>
      <species compartment="c" name="inner core oligosaccharide lipid A (E coli)" boundaryCondition="false" id="M_icolipa_c">
<notes><body xmlns="http://www.w3.org/1999/xhtml">
     <p>CHARGE:            -11</p>
  
     <p>FORMULA: C145H251N2O74P4</p>
  </body></notes>
      </species>
      <species compartment="c" name="L-Idonate" boundaryCondition="false" id="M_idon_DASH_L_c">
<notes><body xmlns="http://www.w3.org/1999/xhtml">
     <p>CHARGE:            -1</p>
  
     <p>FORMULA: C6H11O7</p>
  </body></notes>
      </species>
      <species compartment="c" name="IDP" boundaryCondition="false" id="M_idp_c">
<notes><body xmlns="http://www.w3.org/1999/xhtml">
     <p>CHARGE:            -3</p>
  
     <p>FORMULA: C10H11N4O11P2</p>
  </body></notes>
      </species>
      <species compartment="c" name="L-Isoleucine" boundaryCondition="false" id="M_ile_DASH_L_c">
<notes><body xmlns="http://www.w3.org/1999/xhtml">
     <p>CHARGE:            0</p>
  
     <p>FORMULA: C6H13NO2</p>
  </body></notes>
      </species>
      <species compartment="c" name="L-Isoleucyl-tRNA(Ile)" boundaryCondition="false" id="M_iletrna_c">
<notes><body xmlns="http://www.w3.org/1999/xhtml">
     <p>CHARGE:            1</p>
  
     <p>FORMULA: C6H12NOR</p>
  </body></notes>
      </species>
      <species compartment="c" name="3-(Imidazol-4-yl)-2-oxopropyl phosphate" boundaryCondition="false" id="M_imacp_c">
<notes><body xmlns="http://www.w3.org/1999/xhtml">
     <p>CHARGE:            -2</p>
  
     <p>FORMULA: C6H7N2O5P</p>
  </body></notes>
      </species>
      <species compartment="c" name="IMP" boundaryCondition="false" id="M_imp_c">
<notes><body xmlns="http://www.w3.org/1999/xhtml">
     <p>CHARGE:            -2</p>
  
     <p>FORMULA: C10H11N4O8P</p>
  </body></notes>
      </species>
      <species compartment="c" name="Indole" boundaryCondition="false" id="M_indole_c">
<notes><body xmlns="http://www.w3.org/1999/xhtml">
     <p>CHARGE:            0</p>
  
     <p>FORMULA: C8H7N</p>
  </body></notes>
      </species>
      <species compartment="c" name="myo-Inositol" boundaryCondition="false" id="M_inost_c">
<notes><body xmlns="http://www.w3.org/1999/xhtml">
     <p>CHARGE:            0</p>
  
     <p>FORMULA: C6H12O6</p>
  </body></notes>
      </species>
      <species compartment="c" name="Inosine" boundaryCondition="false" id="M_ins_c">
<notes><body xmlns="http://www.w3.org/1999/xhtml">
     <p>CHARGE:            0</p>
  
     <p>FORMULA: C10H12N4O5</p>
  </body></notes>
      </species>
      <species compartment="c" name="Isopentenyl diphosphate" boundaryCondition="false" id="M_ipdp_c">
<notes><body xmlns="http://www.w3.org/1999/xhtml">
     <p>CHARGE:            -3</p>
  
     <p>FORMULA: C5H9O7P2</p>
  </body></notes>
      </species>
      <species compartment="c" name="IscS sulfur acceptor protein" boundaryCondition="false" id="M_iscs_c">
<notes><body xmlns="http://www.w3.org/1999/xhtml">
     <p>CHARGE:            0</p>
  
     <p>FORMULA: HSR</p>
  </body></notes>
      </species>
      <species compartment="c" name="IscS with bound sulfur" boundaryCondition="false" id="M_iscssh_c">
<notes><body xmlns="http://www.w3.org/1999/xhtml">
     <p>CHARGE:            0</p>
  
     <p>FORMULA: HS2R</p>
  </body></notes>
      </species>
      <species compartment="c" name="IscU scaffold protein" boundaryCondition="false" id="M_iscu_c">
<notes><body xmlns="http://www.w3.org/1999/xhtml">
     <p>CHARGE:            0</p>
  
     <p>FORMULA: H8O2S6R</p>
  </body></notes>
      </species>
      <species compartment="c" name="IscU with bound [2Fe-2S] cluster" boundaryCondition="false" id="M_iscu_DASH_2fe2s_c">
<notes><body xmlns="http://www.w3.org/1999/xhtml">
     <p>CHARGE:            -2</p>
  
     <p>FORMULA: H4O2S8Fe2R</p>
  </body></notes>
      </species>
      <species compartment="c" name="IscU with two bound [2Fe-2S] clusters" boundaryCondition="false" id="M_iscu_DASH_2fe2s2_c">
<notes><body xmlns="http://www.w3.org/1999/xhtml">
     <p>CHARGE:            -4</p>
  
     <p>FORMULA: O2S10Fe4R</p>
  </body></notes>
      </species>
      <species compartment="c" name="IscU with bound [4Fe-4S] cluster" boundaryCondition="false" id="M_iscu_DASH_4fe4s_c">
<notes><body xmlns="http://www.w3.org/1999/xhtml">
     <p>CHARGE:            -2</p>
  
     <p>FORMULA: H4O2S10Fe4R</p>
  </body></notes>
      </species>
      <species compartment="c" name="Isethionic acid" boundaryCondition="false" id="M_isetac_c">
<notes><body xmlns="http://www.w3.org/1999/xhtml">
     <p>CHARGE:            -1</p>
  
     <p>FORMULA: C2H5O4S</p>
  </body></notes>
      </species>
      <species compartment="c" name="ITP" boundaryCondition="false" id="M_itp_c">
<notes><body xmlns="http://www.w3.org/1999/xhtml">
     <p>CHARGE:            -4</p>
  
     <p>FORMULA: C10H11N4O14P3</p>
  </body></notes>
      </species>
      <species compartment="c" name="potassium" boundaryCondition="false" id="M_k_c">
<notes><body xmlns="http://www.w3.org/1999/xhtml">
     <p>CHARGE:            1</p>
  
     <p>FORMULA: K</p>
  </body></notes>
      </species>
      <species compartment="c" name="3-Deoxy-D-manno-2-octulosonate" boundaryCondition="false" id="M_kdo_c">
<notes><body xmlns="http://www.w3.org/1999/xhtml">
     <p>CHARGE:            -1</p>
  
     <p>FORMULA: C8H13O8</p>
  </body></notes>
      </species>
      <species compartment="c" name="KDO(2)-lipid IV(A)" boundaryCondition="false" id="M_kdo2lipid4_c">
<notes><body xmlns="http://www.w3.org/1999/xhtml">
     <p>CHARGE:            -6</p>
  
     <p>FORMULA: C84H148N2O37P2</p>
  </body></notes>
      </species>
      <species compartment="c" name="KDO(2)-lipid IV(A) with laurate" boundaryCondition="false" id="M_kdo2lipid4L_c">
<notes><body xmlns="http://www.w3.org/1999/xhtml">
     <p>CHARGE:            -6</p>
  
     <p>FORMULA: C96H170N2O38P2</p>
  </body></notes>
      </species>
      <species compartment="c" name="KDO(2)-lipid IV(A) with palmitoleoyl" boundaryCondition="false" id="M_kdo2lipid4p_c">
<notes><body xmlns="http://www.w3.org/1999/xhtml">
     <p>CHARGE:            -6</p>
  
     <p>FORMULA: C100H176N2O38P2</p>
  </body></notes>
      </species>
      <species compartment="c" name="3-Deoxy-D-manno-octulosonate 8-phosphate" boundaryCondition="false" id="M_kdo8p_c">
<notes><body xmlns="http://www.w3.org/1999/xhtml">
     <p>CHARGE:            -3</p>
  
     <p>FORMULA: C8H12O11P</p>
  </body></notes>
      </species>
      <species compartment="c" name="KDO-lipid IV(A)" boundaryCondition="false" id="M_kdolipid4_c">
<notes><body xmlns="http://www.w3.org/1999/xhtml">
     <p>CHARGE:            -5</p>
  
     <p>FORMULA: C76H137N2O30P2</p>
  </body></notes>
      </species>
      <species compartment="c" name="kdo-phospho-heptosyl-phospho-heptosyl-heptosyl-kdo2-lipidA" boundaryCondition="false" id="M_kphphhlipa_c">
<notes><body xmlns="http://www.w3.org/1999/xhtml">
     <p>CHARGE:            -11</p>
  
     <p>FORMULA: C139H241N2O70P4</p>
  </body></notes>
      </species>
      <species compartment="c" name="D-Lactate" boundaryCondition="false" id="M_lac_DASH_D_c">
<notes><body xmlns="http://www.w3.org/1999/xhtml">
     <p>CHARGE:            -1</p>
  
     <p>FORMULA: C3H5O3</p>
  </body></notes>
      </species>
      <species compartment="c" name="L-Lactate" boundaryCondition="false" id="M_lac_DASH_L_c">
<notes><body xmlns="http://www.w3.org/1999/xhtml">
     <p>CHARGE:            -1</p>
  
     <p>FORMULA: C3H5O3</p>
  </body></notes>
      </species>
      <species compartment="c" name="D-Lactaldehyde" boundaryCondition="false" id="M_lald_DASH_D_c">
<notes><body xmlns="http://www.w3.org/1999/xhtml">
     <p>CHARGE:            0</p>
  
     <p>FORMULA: C3H6O2</p>
  </body></notes>
      </species>
      <species compartment="c" name="L-Lactaldehyde" boundaryCondition="false" id="M_lald_DASH_L_c">
<notes><body xmlns="http://www.w3.org/1999/xhtml">
     <p>CHARGE:            0</p>
  
     <p>FORMULA: C3H6O2</p>
  </body></notes>
      </species>
      <species compartment="c" name="Lactose" boundaryCondition="false" id="M_lcts_c">
<notes><body xmlns="http://www.w3.org/1999/xhtml">
     <p>CHARGE:            0</p>
  
     <p>FORMULA: C12H22O11</p>
  </body></notes>
      </species>
      <species compartment="c" name="L-Leucine" boundaryCondition="false" id="M_leu_DASH_L_c">
<notes><body xmlns="http://www.w3.org/1999/xhtml">
     <p>CHARGE:            0</p>
  
     <p>FORMULA: C6H13NO2</p>
  </body></notes>
      </species>
      <species compartment="c" name="L-Leucyl-tRNA(Leu)" boundaryCondition="false" id="M_leutrna_c">
<notes><body xmlns="http://www.w3.org/1999/xhtml">
     <p>CHARGE:            1</p>
  
     <p>FORMULA: C6H12NOR</p>
  </body></notes>
      </species>
      <species compartment="c" name="(R)-S-Lactoylglutathione" boundaryCondition="false" id="M_lgt_DASH_S_c">
<notes><body xmlns="http://www.w3.org/1999/xhtml">
     <p>CHARGE:            -1</p>
  
     <p>FORMULA: C13H20N3O8S</p>
  </body></notes>
      </species>
      <species compartment="c" name="KDO(2)-lipid (A)" boundaryCondition="false" id="M_lipa_c">
<notes><body xmlns="http://www.w3.org/1999/xhtml">
     <p>CHARGE:            -6</p>
  
     <p>FORMULA: C110H196N2O39P2</p>
  </body></notes>
      </species>
      <species compartment="c" name="cold adapted KDO(2)-lipid (A)" boundaryCondition="false" id="M_lipa_cold_c">
<notes><body xmlns="http://www.w3.org/1999/xhtml">
     <p>CHARGE:            -6</p>
  
     <p>FORMULA: C114H202N2O39P2</p>
  </body></notes>
      </species>
      <species compartment="c" name="2,3,2'3'-Tetrakis(beta-hydroxymyristoyl)-D-glucosaminyl-1,6-beta-D-glucosamine 1,4'-bisphosphate" boundaryCondition="false" id="M_lipidA_c">
<notes><body xmlns="http://www.w3.org/1999/xhtml">
     <p>CHARGE:            -4</p>
  
     <p>FORMULA: C68H126N2O23P2</p>
  </body></notes>
      </species>
      <species compartment="c" name="Lipid A Disaccharide" boundaryCondition="false" id="M_lipidAds_c">
<notes><body xmlns="http://www.w3.org/1999/xhtml">
     <p>CHARGE:            -2</p>
  
     <p>FORMULA: C68H127N2O20P</p>
  </body></notes>
      </species>
      <species compartment="c" name="2,3-Bis(3-hydroxytetradecanoyl)-beta-D-glucosaminyl 1-phosphate" boundaryCondition="false" id="M_lipidX_c">
<notes><body xmlns="http://www.w3.org/1999/xhtml">
     <p>CHARGE:            -2</p>
  
     <p>FORMULA: C34H64NO12P</p>
  </body></notes>
      </species>
      <species compartment="c" name="lipoyl-AMP" boundaryCondition="false" id="M_lipoamp_c">
<notes><body xmlns="http://www.w3.org/1999/xhtml">
     <p>CHARGE:            -1</p>
  
     <p>FORMULA: C18H25N5O8PS2</p>
  </body></notes>
      </species>
      <species compartment="c" name="Lipoate" boundaryCondition="false" id="M_lipoate_c">
<notes><body xmlns="http://www.w3.org/1999/xhtml">
     <p>CHARGE:            0</p>
  
     <p>FORMULA: C8H14O2S2</p>
  </body></notes>
      </species>
      <species compartment="c" name="lipoate (protein bound)" boundaryCondition="false" id="M_lipopb_c">
<notes><body xmlns="http://www.w3.org/1999/xhtml">
     <p>CHARGE:            1</p>
  
     <p>FORMULA: C8H13OS2</p>
  </body></notes>
      </species>
      <species compartment="c" name="L-Lysine" boundaryCondition="false" id="M_lys_DASH_L_c">
<notes><body xmlns="http://www.w3.org/1999/xhtml">
     <p>CHARGE:            1</p>
  
     <p>FORMULA: C6H15N2O2</p>
  </body></notes>
      </species>
      <species compartment="c" name="L-Lysine-tRNA (Lys)" boundaryCondition="false" id="M_lystrna_c">
<notes><body xmlns="http://www.w3.org/1999/xhtml">
     <p>CHARGE:            2</p>
  
     <p>FORMULA: C6H14N2OR</p>
  </body></notes>
      </species>
      <species compartment="c" name="L-Lyxose" boundaryCondition="false" id="M_lyx_DASH_L_c">
<notes><body xmlns="http://www.w3.org/1999/xhtml">
     <p>CHARGE:            0</p>
  
     <p>FORMULA: C5H10O5</p>
  </body></notes>
      </species>
      <species compartment="c" name="D-Malate" boundaryCondition="false" id="M_mal_DASH_D_c">
<notes><body xmlns="http://www.w3.org/1999/xhtml">
     <p>CHARGE:            -2</p>
  
     <p>FORMULA: C4H4O5</p>
  </body></notes>
      </species>
      <species compartment="c" name="L-Malate" boundaryCondition="false" id="M_mal_DASH_L_c">
<notes><body xmlns="http://www.w3.org/1999/xhtml">
     <p>CHARGE:            -2</p>
  
     <p>FORMULA: C4H4O5</p>
  </body></notes>
      </species>
      <species compartment="c" name="Malonyl-[acyl-carrier protein]" boundaryCondition="false" id="M_malACP_c">
<notes><body xmlns="http://www.w3.org/1999/xhtml">
     <p>CHARGE:            -2</p>
  
     <p>FORMULA: C14H22N2O10PRS</p>
  </body></notes>
      </species>
      <species compartment="c" name="Malonyl-CoA" boundaryCondition="false" id="M_malcoa_c">
<notes><body xmlns="http://www.w3.org/1999/xhtml">
     <p>CHARGE:            -5</p>
  
     <p>FORMULA: C24H33N7O19P3S</p>
  </body></notes>
      </species>
      <species compartment="c" name="malonyl-CoA methyl ester" boundaryCondition="false" id="M_malcoame_c">
<notes><body xmlns="http://www.w3.org/1999/xhtml">
     <p>CHARGE:            -4</p>
  
     <p>FORMULA: C25H36N7O19P3S</p>
  </body></notes>
      </species>
      <species compartment="c" name="Maltose" boundaryCondition="false" id="M_malt_c">
<notes><body xmlns="http://www.w3.org/1999/xhtml">
     <p>CHARGE:            0</p>
  
     <p>FORMULA: C12H22O11</p>
  </body></notes>
      </species>
      <species compartment="c" name="Maltose 6'-phosphate" boundaryCondition="false" id="M_malt6p_c">
<notes><body xmlns="http://www.w3.org/1999/xhtml">
     <p>CHARGE:            -2</p>
  
     <p>FORMULA: C12H21O14P</p>
  </body></notes>
      </species>
      <species compartment="c" name="Maltoheptaose" boundaryCondition="false" id="M_malthp_c">
<notes><body xmlns="http://www.w3.org/1999/xhtml">
     <p>CHARGE:            0</p>
  
     <p>FORMULA: C42H72O36</p>
  </body></notes>
      </species>
      <species compartment="c" name="Maltohexaose" boundaryCondition="false" id="M_malthx_c">
<notes><body xmlns="http://www.w3.org/1999/xhtml">
     <p>CHARGE:            0</p>
  
     <p>FORMULA: C36H62O31</p>
  </body></notes>
      </species>
      <species compartment="c" name="Maltopentaose" boundaryCondition="false" id="M_maltpt_c">
<notes><body xmlns="http://www.w3.org/1999/xhtml">
     <p>CHARGE:            0</p>
  
     <p>FORMULA: C30H52O26</p>
  </body></notes>
      </species>
      <species compartment="c" name="Maltotriose" boundaryCondition="false" id="M_malttr_c">
<notes><body xmlns="http://www.w3.org/1999/xhtml">
     <p>CHARGE:            0</p>
  
     <p>FORMULA: C18H32O16</p>
  </body></notes>
      </species>
      <species compartment="c" name="Maltotetraose" boundaryCondition="false" id="M_maltttr_c">
<notes><body xmlns="http://www.w3.org/1999/xhtml">
     <p>CHARGE:            0</p>
  
     <p>FORMULA: C24H42O21</p>
  </body></notes>
      </species>
      <species compartment="c" name="D-Mannose" boundaryCondition="false" id="M_man_c">
<notes><body xmlns="http://www.w3.org/1999/xhtml">
     <p>CHARGE:            0</p>
  
     <p>FORMULA: C6H12O6</p>
  </body></notes>
      </species>
      <species compartment="c" name="D-Mannose 1-phosphate" boundaryCondition="false" id="M_man1p_c">
<notes><body xmlns="http://www.w3.org/1999/xhtml">
     <p>CHARGE:            -2</p>
  
     <p>FORMULA: C6H11O9P</p>
  </body></notes>
      </species>
      <species compartment="c" name="D-Mannose 6-phosphate" boundaryCondition="false" id="M_man6p_c">
<notes><body xmlns="http://www.w3.org/1999/xhtml">
     <p>CHARGE:            -2</p>
  
     <p>FORMULA: C6H11O9P</p>
  </body></notes>
      </species>
      <species compartment="c" name="2(alpha-D-Mannosyl-6-phosphate)-D-glycerate" boundaryCondition="false" id="M_man6pglyc_c">
<notes><body xmlns="http://www.w3.org/1999/xhtml">
     <p>CHARGE:            -3</p>
  
     <p>FORMULA: C9H14O12P</p>
  </body></notes>
      </species>
      <species compartment="c" name="D-Mannonate" boundaryCondition="false" id="M_mana_c">
<notes><body xmlns="http://www.w3.org/1999/xhtml">
     <p>CHARGE:            -1</p>
  
     <p>FORMULA: C6H11O7</p>
  </body></notes>
      </species>
      <species compartment="c" name="(2R,4S)-2-methyl-2,4-dihydroxydihydrofuran-3-one" boundaryCondition="false" id="M_mdhdhf_c">
<notes><body xmlns="http://www.w3.org/1999/xhtml">
     <p>CHARGE:            0</p>
  
     <p>FORMULA: C5H8O4</p>
  </body></notes>
      </species>
      <species compartment="c" name="Melibiose" boundaryCondition="false" id="M_melib_c">
<notes><body xmlns="http://www.w3.org/1999/xhtml">
     <p>CHARGE:            0</p>
  
     <p>FORMULA: C12H22O11</p>
  </body></notes>
      </species>
      <species compartment="c" name="Methanol" boundaryCondition="false" id="M_meoh_c">
<notes><body xmlns="http://www.w3.org/1999/xhtml">
     <p>CHARGE:            0</p>
  
     <p>FORMULA: CH4O1</p>
  </body></notes>
      </species>
      <species compartment="c" name="Mercaptopyruvate" boundaryCondition="false" id="M_mercppyr_c">
<notes><body xmlns="http://www.w3.org/1999/xhtml">
     <p>CHARGE:            -1</p>
  
     <p>FORMULA: C3H3O3S</p>
  </body></notes>
      </species>
      <species compartment="c" name="D-Methionine" boundaryCondition="false" id="M_met_DASH_D_c">
<notes><body xmlns="http://www.w3.org/1999/xhtml">
     <p>CHARGE:            0</p>
  
     <p>FORMULA: C5H10NO2S</p>
  </body></notes>
      </species>
      <species compartment="c" name="L-Methionine" boundaryCondition="false" id="M_met_DASH_L_c">
<notes><body xmlns="http://www.w3.org/1999/xhtml">
     <p>CHARGE:            0</p>
  
     <p>FORMULA: C5H11NO2S</p>
  </body></notes>
      </species>
      <species compartment="c" name="5,10-Methenyltetrahydrofolate" boundaryCondition="false" id="M_methf_c">
<notes><body xmlns="http://www.w3.org/1999/xhtml">
     <p>CHARGE:            -1</p>
  
     <p>FORMULA: C20H20N7O6</p>
  </body></notes>
      </species>
      <species compartment="c" name="L-methionine-R-sulfoxide" boundaryCondition="false" id="M_metsox_DASH_R_DASH_L_c">
<notes><body xmlns="http://www.w3.org/1999/xhtml">
     <p>CHARGE:            0</p>
  
     <p>FORMULA: C5H11NO3S</p>
  </body></notes>
      </species>
      <species compartment="c" name="L-Methionine Sulfoxide" boundaryCondition="false" id="M_metsox_DASH_S_DASH_L_c">
<notes><body xmlns="http://www.w3.org/1999/xhtml">
     <p>CHARGE:            0</p>
  
     <p>FORMULA: C5H11NO3S</p>
  </body></notes>
      </species>
      <species compartment="c" name="L-Methionyl-tRNA (Met)" boundaryCondition="false" id="M_mettrna_c">
<notes><body xmlns="http://www.w3.org/1999/xhtml">
     <p>CHARGE:            1</p>
  
     <p>FORMULA: C5H10NOSR</p>
  </body></notes>
      </species>
      <species compartment="c" name="magnesium" boundaryCondition="false" id="M_mg2_c">
<notes><body xmlns="http://www.w3.org/1999/xhtml">
     <p>CHARGE:            2</p>
  
     <p>FORMULA: Mg</p>
  </body></notes>
      </species>
      <species compartment="c" name="1D-myo-Inositol 1-phosphate" boundaryCondition="false" id="M_mi1p_DASH_D_c">
<notes><body xmlns="http://www.w3.org/1999/xhtml">
     <p>CHARGE:            -2</p>
  
     <p>FORMULA: C6H11O9P</p>
  </body></notes>
      </species>
      <species compartment="c" name="methylisocitrate" boundaryCondition="false" id="M_micit_c">
<notes><body xmlns="http://www.w3.org/1999/xhtml">
     <p>CHARGE:            -3</p>
  
     <p>FORMULA: C7H7O7</p>
  </body></notes>
      </species>
      <species compartment="c" name="5,10-Methylenetetrahydrofolate" boundaryCondition="false" id="M_mlthf_c">
<notes><body xmlns="http://www.w3.org/1999/xhtml">
     <p>CHARGE:            -2</p>
  
     <p>FORMULA: C20H21N7O6</p>
  </body></notes>
      </species>
      <species compartment="c" name="(S)-Methylmalonyl-CoA" boundaryCondition="false" id="M_mmcoa_DASH_S_c">
<notes><body xmlns="http://www.w3.org/1999/xhtml">
     <p>CHARGE:            -5</p>
  
     <p>FORMULA: C25H35N7O19P3S</p>
  </body></notes>
      </species>
      <species compartment="c" name="S-Methyl-L-methionine" boundaryCondition="false" id="M_mmet_c">
<notes><body xmlns="http://www.w3.org/1999/xhtml">
     <p>CHARGE:            1</p>
  
     <p>FORMULA: C6H14NO2S</p>
  </body></notes>
      </species>
      <species compartment="c" name="Mn2+" boundaryCondition="false" id="M_mn2_c">
<notes><body xmlns="http://www.w3.org/1999/xhtml">
     <p>CHARGE:            2</p>
  
     <p>FORMULA: Mn</p>
  </body></notes>
      </species>
      <species compartment="c" name="D-Mannitol 1-phosphate" boundaryCondition="false" id="M_mnl1p_c">
<notes><body xmlns="http://www.w3.org/1999/xhtml">
     <p>CHARGE:            -2</p>
  
     <p>FORMULA: C6H13O9P</p>
  </body></notes>
      </species>
      <species compartment="c" name="MoaD Protein with bound AMP" boundaryCondition="false" id="M_moadamp_c">
<notes><body xmlns="http://www.w3.org/1999/xhtml">
     <p>CHARGE:            -1</p>
  
     <p>FORMULA: C11H12N5O8P1X</p>
  </body></notes>
      </species>
      <species compartment="c" name="MoaD Protein with carboxylate" boundaryCondition="false" id="M_moadcoo_c">
<notes><body xmlns="http://www.w3.org/1999/xhtml">
     <p>CHARGE:            -1</p>
  
     <p>FORMULA: C1O2X</p>
  </body></notes>
      </species>
      <species compartment="c" name="MoaD Protein with thiocarboxylate" boundaryCondition="false" id="M_moadcosh_c">
<notes><body xmlns="http://www.w3.org/1999/xhtml">
     <p>CHARGE:            0</p>
  
     <p>FORMULA: C1H1O1S1X</p>
  </body></notes>
      </species>
      <species compartment="c" name="Molybdate" boundaryCondition="false" id="M_mobd_c">
<notes><body xmlns="http://www.w3.org/1999/xhtml">
     <p>CHARGE:            -2</p>
  
     <p>FORMULA: MoO4</p>
  </body></notes>
      </species>
      <species compartment="c" name="molybdenum cofactor" boundaryCondition="false" id="M_moco_c">
<notes><body xmlns="http://www.w3.org/1999/xhtml">
     <p>CHARGE:            -2</p>
  
     <p>FORMULA: C10H10N5O8PS2Mo</p>
  </body></notes>
      </species>
      <species compartment="c" name="molybdopterin cytosine dinucleotide" boundaryCondition="false" id="M_mococdp_c">
<notes><body xmlns="http://www.w3.org/1999/xhtml">
     <p>CHARGE:            -2</p>
  
     <p>FORMULA: C19H22N8O15P2S2Mo</p>
  </body></notes>
      </species>
      <species compartment="c" name="molybdopterin guanine dinucleotide" boundaryCondition="false" id="M_mocogdp_c">
<notes><body xmlns="http://www.w3.org/1999/xhtml">
     <p>CHARGE:            -2</p>
  
     <p>FORMULA: C20H22N10O15P2S2Mo</p>
  </body></notes>
      </species>
      <species compartment="c" name="molybdopterin" boundaryCondition="false" id="M_mpt_c">
<notes><body xmlns="http://www.w3.org/1999/xhtml">
     <p>CHARGE:            -2</p>
  
     <p>FORMULA: C10H10N5O6PS2Cu</p>
  </body></notes>
      </species>
      <species compartment="c" name="adenylated molybdopterin" boundaryCondition="false" id="M_mptamp_c">
<notes><body xmlns="http://www.w3.org/1999/xhtml">
     <p>CHARGE:            -2</p>
  
     <p>FORMULA: C20H22N10O12P2S2Cu</p>
  </body></notes>
      </species>
      <species compartment="c" name="Menaquinol 8" boundaryCondition="false" id="M_mql8_c">
<notes><body xmlns="http://www.w3.org/1999/xhtml">
     <p>CHARGE:            0</p>
  
     <p>FORMULA: C51H74O2</p>
  </body></notes>
      </species>
      <species compartment="c" name="Menaquinone 8" boundaryCondition="false" id="M_mqn8_c">
<notes><body xmlns="http://www.w3.org/1999/xhtml">
     <p>CHARGE:            0</p>
  
     <p>FORMULA: C51H72O2</p>
  </body></notes>
      </species>
      <species compartment="c" name="Malonate semialdehyde" boundaryCondition="false" id="M_msa_c">
<notes><body xmlns="http://www.w3.org/1999/xhtml">
     <p>CHARGE:            -1</p>
  
     <p>FORMULA: C3H3O3</p>
  </body></notes>
      </species>
      <species compartment="c" name="methanesulfonate" boundaryCondition="false" id="M_mso3_c">
<notes><body xmlns="http://www.w3.org/1999/xhtml">
     <p>CHARGE:            -1</p>
  
     <p>FORMULA: CH3O3S</p>
  </body></notes>
      </species>
      <species compartment="c" name="Methylglyoxal" boundaryCondition="false" id="M_mthgxl_c">
<notes><body xmlns="http://www.w3.org/1999/xhtml">
     <p>CHARGE:            0</p>
  
     <p>FORMULA: C3H4O2</p>
  </body></notes>
      </species>
      <species compartment="c" name="(2R,4S)-2-methyl-2,3,3,4-tetrahydroxytetrahydrofuran" boundaryCondition="false" id="M_mththf_c">
<notes><body xmlns="http://www.w3.org/1999/xhtml">
     <p>CHARGE:            0</p>
  
     <p>FORMULA: C5H10O5</p>
  </body></notes>
      </species>
      <species compartment="c" name="Myristoyl-ACP (n-C14:0ACP)" boundaryCondition="false" id="M_myrsACP_c">
<notes><body xmlns="http://www.w3.org/1999/xhtml">
     <p>CHARGE:            -1</p>
  
     <p>FORMULA: C25H47N2O8PRS</p>
  </body></notes>
      </species>
      <species compartment="c" name="Nitrous oxide" boundaryCondition="false" id="M_n2o_c">
<notes><body xmlns="http://www.w3.org/1999/xhtml">
     <p>CHARGE:            0</p>
  
     <p>FORMULA: N2O</p>
  </body></notes>
      </species>
      <species compartment="c" name="N8-Acetylspermidine" boundaryCondition="false" id="M_n8aspmd_c">
<notes><body xmlns="http://www.w3.org/1999/xhtml">
     <p>CHARGE:            2</p>
  
     <p>FORMULA: C9H23N3O</p>
  </body></notes>
      </species>
      <species compartment="c" name="Sodium" boundaryCondition="false" id="M_na1_c">
<notes><body xmlns="http://www.w3.org/1999/xhtml">
     <p>CHARGE:            1</p>
  
     <p>FORMULA: Na</p>
  </body></notes>
      </species>
      <species compartment="c" name="N-3-aminopropyl-1,5-diaminopentane" boundaryCondition="false" id="M_na15dap_c">
<notes><body xmlns="http://www.w3.org/1999/xhtml">
     <p>CHARGE:            3</p>
  
     <p>FORMULA: C8H24N3</p>
  </body></notes>
      </species>
      <species compartment="c" name="Nicotinate" boundaryCondition="false" id="M_nac_c">
<notes><body xmlns="http://www.w3.org/1999/xhtml">
     <p>CHARGE:            -1</p>
  
     <p>FORMULA: C6H4NO2</p>
  </body></notes>
      </species>
      <species compartment="c" name="Nicotinamide adenine dinucleotide" boundaryCondition="false" id="M_nad_c">
<notes><body xmlns="http://www.w3.org/1999/xhtml">
     <p>CHARGE:            -1</p>
  
     <p>FORMULA: C21H26N7O14P2</p>
  </body></notes>
      </species>
      <species compartment="c" name="Nicotinamide adenine dinucleotide - reduced" boundaryCondition="false" id="M_nadh_c">
<notes><body xmlns="http://www.w3.org/1999/xhtml">
     <p>CHARGE:            -2</p>
  
     <p>FORMULA: C21H27N7O14P2</p>
  </body></notes>
      </species>
      <species compartment="c" name="Nicotinamide adenine dinucleotide phosphate" boundaryCondition="false" id="M_nadp_c">
<notes><body xmlns="http://www.w3.org/1999/xhtml">
     <p>CHARGE:            -3</p>
  
     <p>FORMULA: C21H25N7O17P3</p>
  </body></notes>
      </species>
      <species compartment="c" name="Nicotinamide adenine dinucleotide phosphate - reduced" boundaryCondition="false" id="M_nadph_c">
<notes><body xmlns="http://www.w3.org/1999/xhtml">
     <p>CHARGE:            -4</p>
  
     <p>FORMULA: C21H26N7O17P3</p>
  </body></notes>
      </species>
      <species compartment="c" name="Nicotinamide" boundaryCondition="false" id="M_ncam_c">
<notes><body xmlns="http://www.w3.org/1999/xhtml">
     <p>CHARGE:            0</p>
  
     <p>FORMULA: C6H6N2O</p>
  </body></notes>
      </species>
      <species compartment="c" name="Ammonium" boundaryCondition="false" id="M_nh4_c">
<notes><body xmlns="http://www.w3.org/1999/xhtml">
     <p>CHARGE:            1</p>
  
     <p>FORMULA: H4N</p>
  </body></notes>
      </species>
      <species compartment="c" name="nickel" boundaryCondition="false" id="M_ni2_c">
<notes><body xmlns="http://www.w3.org/1999/xhtml">
     <p>CHARGE:            2</p>
  
     <p>FORMULA: Ni</p>
  </body></notes>
      </species>
      <species compartment="c" name="Nicotinate D-ribonucleotide" boundaryCondition="false" id="M_nicrnt_c">
<notes><body xmlns="http://www.w3.org/1999/xhtml">
     <p>CHARGE:            -2</p>
  
     <p>FORMULA: C11H12NO9P</p>
  </body></notes>
      </species>
      <species compartment="c" name="NMN" boundaryCondition="false" id="M_nmn_c">
<notes><body xmlns="http://www.w3.org/1999/xhtml">
     <p>CHARGE:            -1</p>
  
     <p>FORMULA: C11H14N2O8P</p>
  </body></notes>
      </species>
      <species compartment="c" name="Nitric oxide" boundaryCondition="false" id="M_no_c">
<notes><body xmlns="http://www.w3.org/1999/xhtml">
     <p>CHARGE:            0</p>
  
     <p>FORMULA: NO</p>
  </body></notes>
      </species>
      <species compartment="c" name="Nitrite" boundaryCondition="false" id="M_no2_c">
<notes><body xmlns="http://www.w3.org/1999/xhtml">
     <p>CHARGE:            -1</p>
  
     <p>FORMULA: NO2</p>
  </body></notes>
      </species>
      <species compartment="c" name="Nitrate" boundaryCondition="false" id="M_no3_c">
<notes><body xmlns="http://www.w3.org/1999/xhtml">
     <p>CHARGE:            -1</p>
  
     <p>FORMULA: NO3</p>
  </body></notes>
      </species>
      <species compartment="c" name="O16 antigen undecaprenyl diphosphate" boundaryCondition="false" id="M_o16aund_c">
<notes><body xmlns="http://www.w3.org/1999/xhtml">
     <p>CHARGE:            -2</p>
  
     <p>FORMULA: C89H145N1O32P2</p>
  </body></notes>
      </species>
      <species compartment="c" name="O2" boundaryCondition="false" id="M_o2_c">
<notes><body xmlns="http://www.w3.org/1999/xhtml">
     <p>CHARGE:            0</p>
  
     <p>FORMULA: O2</p>
  </body></notes>
      </species>
      <species compartment="c" name="Superoxide anion" boundaryCondition="false" id="M_o2s_c">
<notes><body xmlns="http://www.w3.org/1999/xhtml">
     <p>CHARGE:            -1</p>
  
     <p>FORMULA: O2</p>
  </body></notes>
      </species>
      <species compartment="c" name="Oxaloacetate" boundaryCondition="false" id="M_oaa_c">
<notes><body xmlns="http://www.w3.org/1999/xhtml">
     <p>CHARGE:            -2</p>
  
     <p>FORMULA: C4H2O5</p>
  </body></notes>
      </species>
      <species compartment="c" name="trans-Oct-2-enoyl-CoA" boundaryCondition="false" id="M_oc2coa_c">
<notes><body xmlns="http://www.w3.org/1999/xhtml">
     <p>CHARGE:            -4</p>
  
     <p>FORMULA: C29H44N7O17P3S</p>
  </body></notes>
      </species>
      <species compartment="c" name="Octanoyl-ACP (n-C8:0ACP)" boundaryCondition="false" id="M_ocACP_c">
<notes><body xmlns="http://www.w3.org/1999/xhtml">
     <p>CHARGE:            -1</p>
  
     <p>FORMULA: C19H35N2O8PRS</p>
  </body></notes>
      </species>
      <species compartment="c" name="Octanoyl-CoA (n-C8:0CoA)" boundaryCondition="false" id="M_occoa_c">
<notes><body xmlns="http://www.w3.org/1999/xhtml">
     <p>CHARGE:            -4</p>
  
     <p>FORMULA: C29H46N7O17P3S</p>
  </body></notes>
      </species>
      <species compartment="c" name="octadecanoate (n-C18:0)" boundaryCondition="false" id="M_ocdca_c">
<notes><body xmlns="http://www.w3.org/1999/xhtml">
     <p>CHARGE:            -1</p>
  
     <p>FORMULA: C18H35O2</p>
  </body></notes>
      </species>
      <species compartment="c" name="Octadecanoyl-ACP (n-C18:0ACP)" boundaryCondition="false" id="M_ocdcaACP_c">
<notes><body xmlns="http://www.w3.org/1999/xhtml">
     <p>CHARGE:            -1</p>
  
     <p>FORMULA: C29H55N2O8PRS</p>
  </body></notes>
      </species>
      <species compartment="c" name="Octadecanoyl-phosphate (n-C18:0)" boundaryCondition="false" id="M_ocdcap_c">
<notes><body xmlns="http://www.w3.org/1999/xhtml">
     <p>CHARGE:            -1</p>
  
     <p>FORMULA: C18H36O5P</p>
  </body></notes>
      </species>
      <species compartment="c" name="octadecenoate (n-C18:1)" boundaryCondition="false" id="M_ocdcea_c">
<notes><body xmlns="http://www.w3.org/1999/xhtml">
     <p>CHARGE:            -1</p>
  
     <p>FORMULA: C18H33O2</p>
  </body></notes>
      </species>
      <species compartment="c" name="Octadecanoyl-phosphate (n-C18:1)" boundaryCondition="false" id="M_ocdceap_c">
<notes><body xmlns="http://www.w3.org/1999/xhtml">
     <p>CHARGE:            -1</p>
  
     <p>FORMULA: C18H34O5P</p>
  </body></notes>
      </species>
      <species compartment="c" name="octanoate (n-C8:0)" boundaryCondition="false" id="M_octa_c">
<notes><body xmlns="http://www.w3.org/1999/xhtml">
     <p>CHARGE:            -1</p>
  
     <p>FORMULA: C8H15O2</p>
  </body></notes>
      </species>
      <species compartment="c" name="octanoate (protein bound)" boundaryCondition="false" id="M_octapb_c">
<notes><body xmlns="http://www.w3.org/1999/xhtml">
     <p>CHARGE:            1</p>
  
     <p>FORMULA: C8H15O</p>
  </body></notes>
      </species>
      <species compartment="c" name="all-trans-Octaprenyl diphosphate" boundaryCondition="false" id="M_octdp_c">
<notes><body xmlns="http://www.w3.org/1999/xhtml">
     <p>CHARGE:            -3</p>
  
     <p>FORMULA: C40H65O7P2</p>
  </body></notes>
      </species>
      <species compartment="c" name="cis-octadec-11-enoyl-[acyl-carrier protein] (n-C18:1)" boundaryCondition="false" id="M_octeACP_c">
<notes><body xmlns="http://www.w3.org/1999/xhtml">
     <p>CHARGE:            -1</p>
  
     <p>FORMULA: C29H53N2O8PRS</p>
  </body></notes>
      </species>
      <species compartment="c" name="trans-Octadec-2-enoyl-CoA" boundaryCondition="false" id="M_od2coa_c">
<notes><body xmlns="http://www.w3.org/1999/xhtml">
     <p>CHARGE:            -4</p>
  
     <p>FORMULA: C39H64N7O17P3S</p>
  </body></notes>
      </species>
      <species compartment="c" name="Octadecenoyl-CoA (n-C18:1CoA)" boundaryCondition="false" id="M_odecoa_c">
<notes><body xmlns="http://www.w3.org/1999/xhtml">
     <p>CHARGE:            -4</p>
  
     <p>FORMULA: C39H64N7O17P3S</p>
  </body></notes>
      </species>
      <species compartment="c" name="3-Oxo-glutaryl-[acyl-carrier protein] methyl ester" boundaryCondition="false" id="M_ogmeACP_c">
<notes><body xmlns="http://www.w3.org/1999/xhtml">
     <p>CHARGE:            -1</p>
  
     <p>FORMULA: C17H27N2O11PRS</p>
  </body></notes>
      </species>
      <species compartment="c" name="2-Oxo-3-hydroxy-4-phosphobutanoate" boundaryCondition="false" id="M_ohpb_c">
<notes><body xmlns="http://www.w3.org/1999/xhtml">
     <p>CHARGE:            -3</p>
  
     <p>FORMULA: C4H4O8P</p>
  </body></notes>
      </species>
      <species compartment="c" name="2-Oxopent-4-enoate" boundaryCondition="false" id="M_op4en_c">
<notes><body xmlns="http://www.w3.org/1999/xhtml">
     <p>CHARGE:            -1</p>
  
     <p>FORMULA: C5H5O3</p>
  </body></notes>
      </species>
      <species compartment="c" name="3-Oxo-pimeloyl-[acyl-carrier protein] methyl ester" boundaryCondition="false" id="M_opmeACP_c">
<notes><body xmlns="http://www.w3.org/1999/xhtml">
     <p>CHARGE:            -1</p>
  
     <p>FORMULA: C19H31N2O11PRS</p>
  </body></notes>
      </species>
      <species compartment="c" name="Ornithine" boundaryCondition="false" id="M_orn_c">
<notes><body xmlns="http://www.w3.org/1999/xhtml">
     <p>CHARGE:            1</p>
  
     <p>FORMULA: C5H13N2O2</p>
  </body></notes>
      </species>
      <species compartment="c" name="Orotate" boundaryCondition="false" id="M_orot_c">
<notes><body xmlns="http://www.w3.org/1999/xhtml">
     <p>CHARGE:            -1</p>
  
     <p>FORMULA: C5H3N2O4</p>
  </body></notes>
      </species>
      <species compartment="c" name="Orotidine 5'-phosphate" boundaryCondition="false" id="M_orot5p_c">
<notes><body xmlns="http://www.w3.org/1999/xhtml">
     <p>CHARGE:            -3</p>
  
     <p>FORMULA: C10H10N2O11P</p>
  </body></notes>
      </species>
      <species compartment="c" name="Oxalate" boundaryCondition="false" id="M_oxa_c">
<notes><body xmlns="http://www.w3.org/1999/xhtml">
     <p>CHARGE:            -2</p>
  
     <p>FORMULA: C2O4</p>
  </body></notes>
      </species>
      <species compartment="c" name="3-Oxoadipyl-CoA" boundaryCondition="false" id="M_oxadpcoa_c">
<notes><body xmlns="http://www.w3.org/1999/xhtml">
     <p>CHARGE:            -5</p>
  
     <p>FORMULA: C27H37N7O20P3S</p>
  </body></notes>
      </species>
      <species compartment="c" name="Oxalyl-CoA" boundaryCondition="false" id="M_oxalcoa_c">
<notes><body xmlns="http://www.w3.org/1999/xhtml">
     <p>CHARGE:            -5</p>
  
     <p>FORMULA: C23H31N7O19P3S</p>
  </body></notes>
      </species>
      <species compartment="c" name="Oxamate" boundaryCondition="false" id="M_oxam_c">
<notes><body xmlns="http://www.w3.org/1999/xhtml">
     <p>CHARGE:            -1</p>
  
     <p>FORMULA: C2H2NO3</p>
  </body></notes>
      </species>
      <species compartment="c" name="Oxalureate" boundaryCondition="false" id="M_oxur_c">
<notes><body xmlns="http://www.w3.org/1999/xhtml">
     <p>CHARGE:            -1</p>
  
     <p>FORMULA: C3H3N2O4</p>
  </body></notes>
      </species>
      <species compartment="c" name="1,2-didodecanoyl-sn-glycerol 3-phosphate" boundaryCondition="false" id="M_pa120_c">
<notes><body xmlns="http://www.w3.org/1999/xhtml">
     <p>CHARGE:            -2</p>
  
     <p>FORMULA: C27H51O8P1</p>
  </body></notes>
      </species>
      <species compartment="c" name="1,2-ditetradecanoyl-sn-glycerol 3-phosphate" boundaryCondition="false" id="M_pa140_c">
<notes><body xmlns="http://www.w3.org/1999/xhtml">
     <p>CHARGE:            -2</p>
  
     <p>FORMULA: C31H59O8P1</p>
  </body></notes>
      </species>
      <species compartment="c" name="1,2-ditetradec-7-enoyl-sn-glycerol 3-phosphate" boundaryCondition="false" id="M_pa141_c">
<notes><body xmlns="http://www.w3.org/1999/xhtml">
     <p>CHARGE:            -2</p>
  
     <p>FORMULA: C31H55O8P1</p>
  </body></notes>
      </species>
      <species compartment="c" name="1,2-dihexadecanoyl-sn-glycerol 3-phosphate" boundaryCondition="false" id="M_pa160_c">
<notes><body xmlns="http://www.w3.org/1999/xhtml">
     <p>CHARGE:            -2</p>
  
     <p>FORMULA: C35H67O8P1</p>
  </body></notes>
      </species>
      <species compartment="c" name="1,2-dihexadec-9-enoyl-sn-glycerol 3-phosphate" boundaryCondition="false" id="M_pa161_c">
<notes><body xmlns="http://www.w3.org/1999/xhtml">
     <p>CHARGE:            -2</p>
  
     <p>FORMULA: C35H63O8P1</p>
  </body></notes>
      </species>
      <species compartment="c" name="1,2-dioctadecanoyl-sn-glycerol 3-phosphate" boundaryCondition="false" id="M_pa180_c">
<notes><body xmlns="http://www.w3.org/1999/xhtml">
     <p>CHARGE:            -2</p>
  
     <p>FORMULA: C39H75O8P1</p>
  </body></notes>
      </species>
      <species compartment="c" name="1,2-dioctadec-11-enoyl-sn-glycerol 3-phosphate" boundaryCondition="false" id="M_pa181_c">
<notes><body xmlns="http://www.w3.org/1999/xhtml">
     <p>CHARGE:            -2</p>
  
     <p>FORMULA: C39H71O8P1</p>
  </body></notes>
      </species>
      <species compartment="c" name="Phenylacetic acid" boundaryCondition="false" id="M_pac_c">
<notes><body xmlns="http://www.w3.org/1999/xhtml">
     <p>CHARGE:            -1</p>
  
     <p>FORMULA: C8H7O2</p>
  </body></notes>
      </species>
      <species compartment="c" name="Phenylacetaldehyde" boundaryCondition="false" id="M_pacald_c">
<notes><body xmlns="http://www.w3.org/1999/xhtml">
     <p>CHARGE:            0</p>
  
     <p>FORMULA: C8H8O</p>
  </body></notes>
      </species>
      <species compartment="c" name="Palmitoyl-ACP (n-C16:0ACP)" boundaryCondition="false" id="M_palmACP_c">
<notes><body xmlns="http://www.w3.org/1999/xhtml">
     <p>CHARGE:            -1</p>
  
     <p>FORMULA: C27H51N2O8PRS</p>
  </body></notes>
      </species>
      <species compartment="c" name="Pantetheine 4'-phosphate" boundaryCondition="false" id="M_pan4p_c">
<notes><body xmlns="http://www.w3.org/1999/xhtml">
     <p>CHARGE:            -2</p>
  
     <p>FORMULA: C11H21N2O7PS</p>
  </body></notes>
      </species>
      <species compartment="c" name="(R)-Pantoate" boundaryCondition="false" id="M_pant_DASH_R_c">
<notes><body xmlns="http://www.w3.org/1999/xhtml">
     <p>CHARGE:            -1</p>
  
     <p>FORMULA: C6H11O4</p>
  </body></notes>
      </species>
      <species compartment="c" name="Adenosine 3',5'-bisphosphate" boundaryCondition="false" id="M_pap_c">
<notes><body xmlns="http://www.w3.org/1999/xhtml">
     <p>CHARGE:            -4</p>
  
     <p>FORMULA: C10H11N5O10P2</p>
  </body></notes>
      </species>
      <species compartment="c" name="3'-Phosphoadenylyl sulfate" boundaryCondition="false" id="M_paps_c">
<notes><body xmlns="http://www.w3.org/1999/xhtml">
     <p>CHARGE:            -4</p>
  
     <p>FORMULA: C10H11N5O13P2S</p>
  </body></notes>
      </species>
      <species compartment="c" name="Pyridoxine 5'-phosphate" boundaryCondition="false" id="M_pdx5p_c">
<notes><body xmlns="http://www.w3.org/1999/xhtml">
     <p>CHARGE:            -2</p>
  
     <p>FORMULA: C8H10NO6P</p>
  </body></notes>
      </species>
      <species compartment="c" name="phosphatidylethanolamine (didodecanoyl, n-C12:0)" boundaryCondition="false" id="M_pe120_c">
<notes><body xmlns="http://www.w3.org/1999/xhtml">
     <p>CHARGE:            0</p>
  
     <p>FORMULA: C29H58N1O8P1</p>
  </body></notes>
      </species>
      <species compartment="c" name="phosphatidylethanolamine (ditetradecanoyl, n-C14:0)" boundaryCondition="false" id="M_pe140_c">
<notes><body xmlns="http://www.w3.org/1999/xhtml">
     <p>CHARGE:            0</p>
  
     <p>FORMULA: C33H66N1O8P1</p>
  </body></notes>
      </species>
      <species compartment="c" name="phosphatidylethanolamine (ditetradec-7-enoyl, n-C14:1)" boundaryCondition="false" id="M_pe141_c">
<notes><body xmlns="http://www.w3.org/1999/xhtml">
     <p>CHARGE:            0</p>
  
     <p>FORMULA: C33H62N1O8P1</p>
  </body></notes>
      </species>
      <species compartment="c" name="phosphatidylethanolamine (dihexadecanoyl, n-C16:0)" boundaryCondition="false" id="M_pe160_c">
<notes><body xmlns="http://www.w3.org/1999/xhtml">
     <p>CHARGE:            0</p>
  
     <p>FORMULA: C37H74N1O8P1</p>
  </body></notes>
      </species>
      <species compartment="c" name="phosphatidylethanolamine (dihexadec-9enoyl, n-C16:1)" boundaryCondition="false" id="M_pe161_c">
<notes><body xmlns="http://www.w3.org/1999/xhtml">
     <p>CHARGE:            0</p>
  
     <p>FORMULA: C37H70N1O8P1</p>
  </body></notes>
      </species>
      <species compartment="c" name="phosphatidylethanolamine (dioctadecanoyl, n-C18:0)" boundaryCondition="false" id="M_pe180_c">
<notes><body xmlns="http://www.w3.org/1999/xhtml">
     <p>CHARGE:            0</p>
  
     <p>FORMULA: C41H82N1O8P1</p>
  </body></notes>
      </species>
      <species compartment="c" name="phosphatidylethanolamine (dioctadec-11-enoyl, n-C18:1)" boundaryCondition="false" id="M_pe181_c">
<notes><body xmlns="http://www.w3.org/1999/xhtml">
     <p>CHARGE:            0</p>
  
     <p>FORMULA: C41H78N1O8P1</p>
  </body></notes>
      </species>
      <species compartment="c" name="Phosphoenolpyruvate" boundaryCondition="false" id="M_pep_c">
<notes><body xmlns="http://www.w3.org/1999/xhtml">
     <p>CHARGE:            -3</p>
  
     <p>FORMULA: C3H2O6P</p>
  </body></notes>
      </species>
      <species compartment="c" name="Phosphatidylglycerol (didodecanoyl, n-C12:0)" boundaryCondition="false" id="M_pg120_c">
<notes><body xmlns="http://www.w3.org/1999/xhtml">
     <p>CHARGE:            -1</p>
  
     <p>FORMULA: C30H58O10P1</p>
  </body></notes>
      </species>
      <species compartment="c" name="Phosphatidylglycerol (ditetradecanoyl, n-C14:0)" boundaryCondition="false" id="M_pg140_c">
<notes><body xmlns="http://www.w3.org/1999/xhtml">
     <p>CHARGE:            -1</p>
  
     <p>FORMULA: C34H66O10P1</p>
  </body></notes>
      </species>
      <species compartment="c" name="Phosphatidylglycerol (ditetradec-7-enoyl, n-C14:1)" boundaryCondition="false" id="M_pg141_c">
<notes><body xmlns="http://www.w3.org/1999/xhtml">
     <p>CHARGE:            -1</p>
  
     <p>FORMULA: C34H62O10P1</p>
  </body></notes>
      </species>
      <species compartment="c" name="Phosphatidylglycerol (dihexadecanoyl, n-C16:0)" boundaryCondition="false" id="M_pg160_c">
<notes><body xmlns="http://www.w3.org/1999/xhtml">
     <p>CHARGE:            -1</p>
  
     <p>FORMULA: C38H74O10P1</p>
  </body></notes>
      </species>
      <species compartment="c" name="Phosphatidylglycerol (dihexadec-9-enoyl, n-C16:1)" boundaryCondition="false" id="M_pg161_c">
<notes><body xmlns="http://www.w3.org/1999/xhtml">
     <p>CHARGE:            -1</p>
  
     <p>FORMULA: C38H70O10P1</p>
  </body></notes>
      </species>
      <species compartment="c" name="Phosphatidylglycerol (dioctadecanoyl, n-C18:0)" boundaryCondition="false" id="M_pg180_c">
<notes><body xmlns="http://www.w3.org/1999/xhtml">
     <p>CHARGE:            -1</p>
  
     <p>FORMULA: C42H82O10P1</p>
  </body></notes>
      </species>
      <species compartment="c" name="Phosphatidylglycerol (dioctadec-11-enoyl, n-C18:1)" boundaryCondition="false" id="M_pg181_c">
<notes><body xmlns="http://www.w3.org/1999/xhtml">
     <p>CHARGE:            -1</p>
  
     <p>FORMULA: C42H78O10P1</p>
  </body></notes>
      </species>
      <species compartment="c" name="Phosphatidylglycerophosphate (didodecanoyl, n-C12:0)" boundaryCondition="false" id="M_pgp120_c">
<notes><body xmlns="http://www.w3.org/1999/xhtml">
     <p>CHARGE:            -3</p>
  
     <p>FORMULA: C30H57O13P2</p>
  </body></notes>
      </species>
      <species compartment="c" name="Phosphatidylglycerophosphate (ditetradecanoyl, n-C14:0)" boundaryCondition="false" id="M_pgp140_c">
<notes><body xmlns="http://www.w3.org/1999/xhtml">
     <p>CHARGE:            -3</p>
  
     <p>FORMULA: C34H65O13P2</p>
  </body></notes>
      </species>
      <species compartment="c" name="Phosphatidylglycerophosphate (ditetradec-7-enoyl, n-C14:1)" boundaryCondition="false" id="M_pgp141_c">
<notes><body xmlns="http://www.w3.org/1999/xhtml">
     <p>CHARGE:            -3</p>
  
     <p>FORMULA: C34H61O13P2</p>
  </body></notes>
      </species>
      <species compartment="c" name="Phosphatidylglycerophosphate (dihexadecanoyl, n-C16:0)" boundaryCondition="false" id="M_pgp160_c">
<notes><body xmlns="http://www.w3.org/1999/xhtml">
     <p>CHARGE:            -3</p>
  
     <p>FORMULA: C38H73O13P2</p>
  </body></notes>
      </species>
      <species compartment="c" name="Phosphatidylglycerophosphate (dihexadec-9-enoyl, n-C16:1)" boundaryCondition="false" id="M_pgp161_c">
<notes><body xmlns="http://www.w3.org/1999/xhtml">
     <p>CHARGE:            -3</p>
  
     <p>FORMULA: C38H69O13P2</p>
  </body></notes>
      </species>
      <species compartment="c" name="Phosphatidylglycerophosphate (dioctadecanoyl, n-C18:0)" boundaryCondition="false" id="M_pgp180_c">
<notes><body xmlns="http://www.w3.org/1999/xhtml">
     <p>CHARGE:            -3</p>
  
     <p>FORMULA: C42H81O13P2</p>
  </body></notes>
      </species>
      <species compartment="c" name="Phosphatidylglycerophosphate (dioctadec-11-enoyl, n-C18:1)" boundaryCondition="false" id="M_pgp181_c">
<notes><body xmlns="http://www.w3.org/1999/xhtml">
     <p>CHARGE:            -3</p>
  
     <p>FORMULA: C42H77O13P2</p>
  </body></notes>
      </species>
      <species compartment="c" name="Phenylacetyl-CoA" boundaryCondition="false" id="M_phaccoa_c">
<notes><body xmlns="http://www.w3.org/1999/xhtml">
     <p>CHARGE:            -4</p>
  
     <p>FORMULA: C29H38N7O17P3S</p>
  </body></notes>
      </species>
      <species compartment="c" name="L-Phenylalanine" boundaryCondition="false" id="M_phe_DASH_L_c">
<notes><body xmlns="http://www.w3.org/1999/xhtml">
     <p>CHARGE:            0</p>
  
     <p>FORMULA: C9H11NO2</p>
  </body></notes>
      </species>
      <species compartment="c" name="Protoheme" boundaryCondition="false" id="M_pheme_c">
<notes><body xmlns="http://www.w3.org/1999/xhtml">
     <p>CHARGE:            -2</p>
  
     <p>FORMULA: C34H30FeN4O4</p>
  </body></notes>
      </species>
      <species compartment="c" name="L-Phenylalanyl-tRNA(Phe)" boundaryCondition="false" id="M_phetrna_c">
<notes><body xmlns="http://www.w3.org/1999/xhtml">
     <p>CHARGE:            1</p>
  
     <p>FORMULA: C9H10NOR</p>
  </body></notes>
      </species>
      <species compartment="c" name="phospho-heptosyl-heptosyl-kdo2-lipidA" boundaryCondition="false" id="M_phhlipa_c">
<notes><body xmlns="http://www.w3.org/1999/xhtml">
     <p>CHARGE:            -8</p>
  
     <p>FORMULA: C124H219N2O54P3</p>
  </body></notes>
      </species>
      <species compartment="c" name="O-Phospho-L-homoserine" boundaryCondition="false" id="M_phom_c">
<notes><body xmlns="http://www.w3.org/1999/xhtml">
     <p>CHARGE:            -2</p>
  
     <p>FORMULA: C4H8NO6P</p>
  </body></notes>
      </species>
      <species compartment="c" name="phospho-heptosyl-phospho-heptosyl-heptosyl-kdo2-lipidA" boundaryCondition="false" id="M_phphhlipa_c">
<notes><body xmlns="http://www.w3.org/1999/xhtml">
     <p>CHARGE:            -10</p>
  
     <p>FORMULA: C131H230N2O63P4</p>
  </body></notes>
      </species>
      <species compartment="c" name="Phenylpyruvate" boundaryCondition="false" id="M_phpyr_c">
<notes><body xmlns="http://www.w3.org/1999/xhtml">
     <p>CHARGE:            -1</p>
  
     <p>FORMULA: C9H7O3</p>
  </body></notes>
      </species>
      <species compartment="c" name="O-Phospho-4-hydroxy-L-threonine" boundaryCondition="false" id="M_phthr_c">
<notes><body xmlns="http://www.w3.org/1999/xhtml">
     <p>CHARGE:            -2</p>
  
     <p>FORMULA: C4H8NO7P</p>
  </body></notes>
      </species>
      <species compartment="c" name="Phosphate" boundaryCondition="false" id="M_pi_c">
<notes><body xmlns="http://www.w3.org/1999/xhtml">
     <p>CHARGE:            -2</p>
  
     <p>FORMULA: HO4P</p>
  </body></notes>
      </species>
      <species compartment="c" name="Pimeloyl-[acyl-carrier protein]" boundaryCondition="false" id="M_pimACP_c">
<notes><body xmlns="http://www.w3.org/1999/xhtml">
     <p>CHARGE:            -1</p>
  
     <p>FORMULA: C18H31N2O10PRS</p>
  </body></notes>
      </species>
      <species compartment="c" name="Pimeloyl-[acyl-carrier protein] methyl ester" boundaryCondition="false" id="M_pmeACP_c">
<notes><body xmlns="http://www.w3.org/1999/xhtml">
     <p>CHARGE:            -1</p>
  
     <p>FORMULA: C19H33N2O10PRS</p>
  </body></notes>
      </species>
      <species compartment="c" name="Palmitoyl-CoA (n-C16:0CoA)" boundaryCondition="false" id="M_pmtcoa_c">
<notes><body xmlns="http://www.w3.org/1999/xhtml">
     <p>CHARGE:            -4</p>
  
     <p>FORMULA: C37H62N7O17P3S</p>
  </body></notes>
      </species>
      <species compartment="c" name="(R)-Pantothenate" boundaryCondition="false" id="M_pnto_DASH_R_c">
<notes><body xmlns="http://www.w3.org/1999/xhtml">
     <p>CHARGE:            -1</p>
  
     <p>FORMULA: C9H16NO5</p>
  </body></notes>
      </species>
      <species compartment="c" name="Peroxyaminoacrylate" boundaryCondition="false" id="M_poaac_c">
<notes><body xmlns="http://www.w3.org/1999/xhtml">
     <p>CHARGE:            0</p>
  
     <p>FORMULA: C3H5NO3</p>
  </body></notes>
      </species>
      <species compartment="c" name="Propionate (n-C3:0)" boundaryCondition="false" id="M_ppa_c">
<notes><body xmlns="http://www.w3.org/1999/xhtml">
     <p>CHARGE:            -1</p>
  
     <p>FORMULA: C3H5O2</p>
  </body></notes>
      </species>
      <species compartment="c" name="Propanal" boundaryCondition="false" id="M_ppal_c">
<notes><body xmlns="http://www.w3.org/1999/xhtml">
     <p>CHARGE:            0</p>
  
     <p>FORMULA: C3H6O</p>
  </body></notes>
      </species>
      <species compartment="c" name="Propanoyl phosphate" boundaryCondition="false" id="M_ppap_c">
<notes><body xmlns="http://www.w3.org/1999/xhtml">
     <p>CHARGE:            -2</p>
  
     <p>FORMULA: C3H5O5P</p>
  </body></notes>
      </species>
      <species compartment="c" name="Porphobilinogen" boundaryCondition="false" id="M_ppbng_c">
<notes><body xmlns="http://www.w3.org/1999/xhtml">
     <p>CHARGE:            -1</p>
  
     <p>FORMULA: C10H13N2O4</p>
  </body></notes>
      </species>
      <species compartment="c" name="Propanoyl-CoA" boundaryCondition="false" id="M_ppcoa_c">
<notes><body xmlns="http://www.w3.org/1999/xhtml">
     <p>CHARGE:            -4</p>
  
     <p>FORMULA: C24H36N7O17P3S</p>
  </body></notes>
      </species>
      <species compartment="c" name="Guanosine 3',5'-bis(diphosphate)" boundaryCondition="false" id="M_ppgpp_c">
<notes><body xmlns="http://www.w3.org/1999/xhtml">
     <p>CHARGE:            -6</p>
  
     <p>FORMULA: C10H11N5O17P4</p>
  </body></notes>
      </species>
      <species compartment="c" name="Prephenate" boundaryCondition="false" id="M_pphn_c">
<notes><body xmlns="http://www.w3.org/1999/xhtml">
     <p>CHARGE:            -2</p>
  
     <p>FORMULA: C10H8O6</p>
  </body></notes>
      </species>
      <species compartment="c" name="Diphosphate" boundaryCondition="false" id="M_ppi_c">
<notes><body xmlns="http://www.w3.org/1999/xhtml">
     <p>CHARGE:            -3</p>
  
     <p>FORMULA: HO7P2</p>
  </body></notes>
      </species>
      <species compartment="c" name="Protoporphyrin" boundaryCondition="false" id="M_ppp9_c">
<notes><body xmlns="http://www.w3.org/1999/xhtml">
     <p>CHARGE:            -2</p>
  
     <p>FORMULA: C34H32N4O4</p>
  </body></notes>
      </species>
      <species compartment="c" name="Protoporphyrinogen IX" boundaryCondition="false" id="M_pppg9_c">
<notes><body xmlns="http://www.w3.org/1999/xhtml">
     <p>CHARGE:            -2</p>
  
     <p>FORMULA: C34H38N4O4</p>
  </body></notes>
      </species>
      <species compartment="c" name="Inorganic triphosphate" boundaryCondition="false" id="M_pppi_c">
<notes><body xmlns="http://www.w3.org/1999/xhtml">
     <p>CHARGE:            -4</p>
  
     <p>FORMULA: HO10P3</p>
  </body></notes>
      </species>
      <species compartment="c" name="Phenylpropanoate" boundaryCondition="false" id="M_pppn_c">
<notes><body xmlns="http://www.w3.org/1999/xhtml">
     <p>CHARGE:            -1</p>
  
     <p>FORMULA: C9H9O2</p>
  </body></notes>
      </species>
      <species compartment="c" name="5-Phospho-beta-D-ribosylamine" boundaryCondition="false" id="M_pram_c">
<notes><body xmlns="http://www.w3.org/1999/xhtml">
     <p>CHARGE:            -1</p>
  
     <p>FORMULA: C5H11NO7P</p>
  </body></notes>
      </species>
      <species compartment="c" name="N-(5-Phospho-D-ribosyl)anthranilate" boundaryCondition="false" id="M_pran_c">
<notes><body xmlns="http://www.w3.org/1999/xhtml">
     <p>CHARGE:            -3</p>
  
     <p>FORMULA: C12H13NO9P</p>
  </body></notes>
      </species>
      <species compartment="c" name="1-(5-Phosphoribosyl)-AMP" boundaryCondition="false" id="M_prbamp_c">
<notes><body xmlns="http://www.w3.org/1999/xhtml">
     <p>CHARGE:            -4</p>
  
     <p>FORMULA: C15H19N5O14P2</p>
  </body></notes>
      </species>
      <species compartment="c" name="1-(5-Phosphoribosyl)-ATP" boundaryCondition="false" id="M_prbatp_c">
<notes><body xmlns="http://www.w3.org/1999/xhtml">
     <p>CHARGE:            -6</p>
  
     <p>FORMULA: C15H19N5O20P4</p>
  </body></notes>
      </species>
      <species compartment="c" name="7-cyano-7-carbaguanine" boundaryCondition="false" id="M_preq0_c">
<notes><body xmlns="http://www.w3.org/1999/xhtml">
     <p>CHARGE:            0</p>
  
     <p>FORMULA: C7H5N5O</p>
  </body></notes>
      </species>
      <species compartment="c" name="7-aminomethyl-7-deazaguanine" boundaryCondition="false" id="M_preq1_c">
<notes><body xmlns="http://www.w3.org/1999/xhtml">
     <p>CHARGE:            1</p>
  
     <p>FORMULA: C7H10N5O</p>
  </body></notes>
      </species>
      <species compartment="c" name="1-(5-Phosphoribosyl)-5-[(5-phosphoribosylamino)methylideneamino]imidazole-4-carboxamide" boundaryCondition="false" id="M_prfp_c">
<notes><body xmlns="http://www.w3.org/1999/xhtml">
     <p>CHARGE:            -4</p>
  
     <p>FORMULA: C15H21N5O15P2</p>
  </body></notes>
      </species>
      <species compartment="c" name="5-[(5-phospho-1-deoxyribulos-1-ylamino)methylideneamino]-1-(5-phosphoribosyl)imidazole-4-carboxamide" boundaryCondition="false" id="M_prlp_c">
<notes><body xmlns="http://www.w3.org/1999/xhtml">
     <p>CHARGE:            -4</p>
  
     <p>FORMULA: C15H21N5O15P2</p>
  </body></notes>
      </species>
      <species compartment="c" name="L-Proline" boundaryCondition="false" id="M_pro_DASH_L_c">
<notes><body xmlns="http://www.w3.org/1999/xhtml">
     <p>CHARGE:            0</p>
  
     <p>FORMULA: C5H9NO2</p>
  </body></notes>
      </species>
      <species compartment="c" name="L-Prolinylglycine" boundaryCondition="false" id="M_progly_c">
<notes><body xmlns="http://www.w3.org/1999/xhtml">
     <p>CHARGE:            0</p>
  
     <p>FORMULA: C7H12N2O3</p>
  </body></notes>
      </species>
      <species compartment="c" name="L-Prolyl-tRNA(Pro)" boundaryCondition="false" id="M_protrna_c">
<notes><body xmlns="http://www.w3.org/1999/xhtml">
     <p>CHARGE:            1</p>
  
     <p>FORMULA: C5H8NOR</p>
  </body></notes>
      </species>
      <species compartment="c" name="5-Phospho-alpha-D-ribose 1-diphosphate" boundaryCondition="false" id="M_prpp_c">
<notes><body xmlns="http://www.w3.org/1999/xhtml">
     <p>CHARGE:            -5</p>
  
     <p>FORMULA: C5H8O14P3</p>
  </body></notes>
      </species>
      <species compartment="c" name="phosphatidylserine (didodecanoyl, n-C12:0)" boundaryCondition="false" id="M_ps120_c">
<notes><body xmlns="http://www.w3.org/1999/xhtml">
     <p>CHARGE:            -1</p>
  
     <p>FORMULA: C30H57N1O10P1</p>
  </body></notes>
      </species>
      <species compartment="c" name="phosphatidylserine (ditetradecanoyl, n-C14:0)" boundaryCondition="false" id="M_ps140_c">
<notes><body xmlns="http://www.w3.org/1999/xhtml">
     <p>CHARGE:            -1</p>
  
     <p>FORMULA: C34H65N1O10P1</p>
  </body></notes>
      </species>
      <species compartment="c" name="phosphatidylserine (ditetradec-7-enoyl, n-C14:1)" boundaryCondition="false" id="M_ps141_c">
<notes><body xmlns="http://www.w3.org/1999/xhtml">
     <p>CHARGE:            -1</p>
  
     <p>FORMULA: C34H61N1O10P1</p>
  </body></notes>
      </species>
      <species compartment="c" name="phosphatidylserine (dihexadecanoyl, n-C16:0)" boundaryCondition="false" id="M_ps160_c">
<notes><body xmlns="http://www.w3.org/1999/xhtml">
     <p>CHARGE:            -1</p>
  
     <p>FORMULA: C38H73N1O10P1</p>
  </body></notes>
      </species>
      <species compartment="c" name="phosphatidylserine (dihexadec-9-enoyl, n-C16:1)" boundaryCondition="false" id="M_ps161_c">
<notes><body xmlns="http://www.w3.org/1999/xhtml">
     <p>CHARGE:            -1</p>
  
     <p>FORMULA: C38H69N1O10P1</p>
  </body></notes>
      </species>
      <species compartment="c" name="phosphatidylserine (dioctadecanoyl, n-C18:0)" boundaryCondition="false" id="M_ps180_c">
<notes><body xmlns="http://www.w3.org/1999/xhtml">
     <p>CHARGE:            -1</p>
  
     <p>FORMULA: C42H81N1O10P1</p>
  </body></notes>
      </species>
      <species compartment="c" name="phosphatidylserine (dioctadec-11-enoyl, n-C18:1)" boundaryCondition="false" id="M_ps181_c">
<notes><body xmlns="http://www.w3.org/1999/xhtml">
     <p>CHARGE:            -1</p>
  
     <p>FORMULA: C42H77N1O10P1</p>
  </body></notes>
      </species>
      <species compartment="c" name="psicoselysine" boundaryCondition="false" id="M_psclys_c">
<notes><body xmlns="http://www.w3.org/1999/xhtml">
     <p>CHARGE:            1</p>
  
     <p>FORMULA: C12H25N2O7</p>
  </body></notes>
      </species>
      <species compartment="c" name="O-Phospho-L-serine" boundaryCondition="false" id="M_pser_DASH_L_c">
<notes><body xmlns="http://www.w3.org/1999/xhtml">
     <p>CHARGE:            -2</p>
  
     <p>FORMULA: C3H6NO6P</p>
  </body></notes>
      </species>
      <species compartment="c" name="Putrescine" boundaryCondition="false" id="M_ptrc_c">
<notes><body xmlns="http://www.w3.org/1999/xhtml">
     <p>CHARGE:            2</p>
  
     <p>FORMULA: C4H14N2</p>
  </body></notes>
      </species>
      <species compartment="c" name="Pyridoxamine 5'-phosphate" boundaryCondition="false" id="M_pyam5p_c">
<notes><body xmlns="http://www.w3.org/1999/xhtml">
     <p>CHARGE:            -1</p>
  
     <p>FORMULA: C8H12N2O5P</p>
  </body></notes>
      </species>
      <species compartment="c" name="Pyridoxamine" boundaryCondition="false" id="M_pydam_c">
<notes><body xmlns="http://www.w3.org/1999/xhtml">
     <p>CHARGE:            1</p>
  
     <p>FORMULA: C8H13N2O2</p>
  </body></notes>
      </species>
      <species compartment="c" name="Pyridoxal" boundaryCondition="false" id="M_pydx_c">
<notes><body xmlns="http://www.w3.org/1999/xhtml">
     <p>CHARGE:            0</p>
  
     <p>FORMULA: C8H9NO3</p>
  </body></notes>
      </species>
      <species compartment="c" name="Pyridoxal 5'-phosphate" boundaryCondition="false" id="M_pydx5p_c">
<notes><body xmlns="http://www.w3.org/1999/xhtml">
     <p>CHARGE:            -2</p>
  
     <p>FORMULA: C8H8NO6P</p>
  </body></notes>
      </species>
      <species compartment="c" name="Pyridoxine" boundaryCondition="false" id="M_pydxn_c">
<notes><body xmlns="http://www.w3.org/1999/xhtml">
     <p>CHARGE:            0</p>
  
     <p>FORMULA: C8H11NO3</p>
  </body></notes>
      </species>
      <species compartment="c" name="Pyruvate" boundaryCondition="false" id="M_pyr_c">
<notes><body xmlns="http://www.w3.org/1999/xhtml">
     <p>CHARGE:            -1</p>
  
     <p>FORMULA: C3H3O3</p>
  </body></notes>
      </species>
      <species compartment="c" name="Ubiquinone-8" boundaryCondition="false" id="M_q8_c">
<notes><body xmlns="http://www.w3.org/1999/xhtml">
     <p>CHARGE:            0</p>
  
     <p>FORMULA: C49H74O4</p>
  </body></notes>
      </species>
      <species compartment="c" name="Ubiquinol-8" boundaryCondition="false" id="M_q8h2_c">
<notes><body xmlns="http://www.w3.org/1999/xhtml">
     <p>CHARGE:            0</p>
  
     <p>FORMULA: C49H76O4</p>
  </body></notes>
      </species>
      <species compartment="c" name="Quinate" boundaryCondition="false" id="M_quin_c">
<notes><body xmlns="http://www.w3.org/1999/xhtml">
     <p>CHARGE:            0</p>
  
     <p>FORMULA: C7H12O6</p>
  </body></notes>
      </species>
      <species compartment="c" name="Quinolinate" boundaryCondition="false" id="M_quln_c">
<notes><body xmlns="http://www.w3.org/1999/xhtml">
     <p>CHARGE:            -2</p>
  
     <p>FORMULA: C7H3NO4</p>
  </body></notes>
      </species>
      <species compartment="c" name="D-Ribose 1,5-bisphosphate" boundaryCondition="false" id="M_r15bp_c">
<notes><body xmlns="http://www.w3.org/1999/xhtml">
     <p>CHARGE:            -4</p>
  
     <p>FORMULA: C5H8O11P2</p>
  </body></notes>
      </species>
      <species compartment="c" name="alpha-D-Ribose 1-phosphate" boundaryCondition="false" id="M_r1p_c">
<notes><body xmlns="http://www.w3.org/1999/xhtml">
     <p>CHARGE:            -2</p>
  
     <p>FORMULA: C5H9O8P</p>
  </body></notes>
      </species>
      <species compartment="c" name="alpha-D-Ribose 5-phosphate" boundaryCondition="false" id="M_r5p_c">
<notes><body xmlns="http://www.w3.org/1999/xhtml">
     <p>CHARGE:            -2</p>
  
     <p>FORMULA: C5H9O8P</p>
  </body></notes>
      </species>
      <species compartment="c" name="rhamanosyl-N-acetylglucosamyl-undecaprenyl diphosphate" boundaryCondition="false" id="M_ragund_c">
<notes><body xmlns="http://www.w3.org/1999/xhtml">
     <p>CHARGE:            -2</p>
  
     <p>FORMULA: C69H113N1O16P2</p>
  </body></notes>
      </species>
      <species compartment="c" name="Reduced riboflavin" boundaryCondition="false" id="M_rbflvrd_c">
<notes><body xmlns="http://www.w3.org/1999/xhtml">
     <p>CHARGE:            0</p>
  
     <p>FORMULA: C17H22N4O6</p>
  </body></notes>
      </species>
      <species compartment="c" name="L-Ribulose" boundaryCondition="false" id="M_rbl_DASH_L_c">
<notes><body xmlns="http://www.w3.org/1999/xhtml">
     <p>CHARGE:            0</p>
  
     <p>FORMULA: C5H10O5</p>
  </body></notes>
      </species>
      <species compartment="c" name="N1-(alpha-D-ribosyl)-5,6-dimethylbenzimidazole" boundaryCondition="false" id="M_rdmbzi_c">
<notes><body xmlns="http://www.w3.org/1999/xhtml">
     <p>CHARGE:            0</p>
  
     <p>FORMULA: C14H18N2O4</p>
  </body></notes>
      </species>
      <species compartment="c" name="Ring 1,2-epoxyphenylacetyl-CoA" boundaryCondition="false" id="M_rephaccoa_c">
<notes><body xmlns="http://www.w3.org/1999/xhtml">
     <p>CHARGE:            -4</p>
  
     <p>FORMULA: C29H38N7O18P3S</p>
  </body></notes>
      </species>
      <species compartment="c" name="S-Ribosyl-L-homocysteine" boundaryCondition="false" id="M_rhcys_c">
<notes><body xmlns="http://www.w3.org/1999/xhtml">
     <p>CHARGE:            0</p>
  
     <p>FORMULA: C9H17NO6S</p>
  </body></notes>
      </species>
      <species compartment="c" name="D-Ribose" boundaryCondition="false" id="M_rib_DASH_D_c">
<notes><body xmlns="http://www.w3.org/1999/xhtml">
     <p>CHARGE:            0</p>
  
     <p>FORMULA: C5H10O5</p>
  </body></notes>
      </species>
      <species compartment="c" name="Riboflavin" boundaryCondition="false" id="M_ribflv_c">
<notes><body xmlns="http://www.w3.org/1999/xhtml">
     <p>CHARGE:            0</p>
  
     <p>FORMULA: C17H20N4O6</p>
  </body></notes>
      </species>
      <species compartment="c" name="L-Rhamnulose" boundaryCondition="false" id="M_rml_c">
<notes><body xmlns="http://www.w3.org/1999/xhtml">
     <p>CHARGE:            0</p>
  
     <p>FORMULA: C6H12O5</p>
  </body></notes>
      </species>
      <species compartment="c" name="L-Rhamnulose 1-phosphate" boundaryCondition="false" id="M_rml1p_c">
<notes><body xmlns="http://www.w3.org/1999/xhtml">
     <p>CHARGE:            -2</p>
  
     <p>FORMULA: C6H11O8P</p>
  </body></notes>
      </species>
      <species compartment="c" name="L-Rhamnose" boundaryCondition="false" id="M_rmn_c">
<notes><body xmlns="http://www.w3.org/1999/xhtml">
     <p>CHARGE:            0</p>
  
     <p>FORMULA: C6H12O5</p>
  </body></notes>
      </species>
      <species compartment="c" name="D-Ribulose 5-phosphate" boundaryCondition="false" id="M_ru5p_DASH_D_c">
<notes><body xmlns="http://www.w3.org/1999/xhtml">
     <p>CHARGE:            -2</p>
  
     <p>FORMULA: C5H9O8P</p>
  </body></notes>
      </species>
      <species compartment="c" name="L-Ribulose 5-phosphate" boundaryCondition="false" id="M_ru5p_DASH_L_c">
<notes><body xmlns="http://www.w3.org/1999/xhtml">
     <p>CHARGE:            -2</p>
  
     <p>FORMULA: C5H9O8P</p>
  </body></notes>
      </species>
      <species compartment="c" name="Sedoheptulose 1,7-bisphosphate" boundaryCondition="false" id="M_s17bp_c">
<notes><body xmlns="http://www.w3.org/1999/xhtml">
     <p>CHARGE:            -4</p>
  
     <p>FORMULA: C7H12O13P2</p>
  </body></notes>
      </species>
      <species compartment="c" name="Sedoheptulose 7-phosphate" boundaryCondition="false" id="M_s7p_c">
<notes><body xmlns="http://www.w3.org/1999/xhtml">
     <p>CHARGE:            -2</p>
  
     <p>FORMULA: C7H13O10P</p>
  </body></notes>
      </species>
      <species compartment="c" name="Sarcosine" boundaryCondition="false" id="M_sarcs_c">
<notes><body xmlns="http://www.w3.org/1999/xhtml">
     <p>CHARGE:            0</p>
  
     <p>FORMULA: C3H7NO2</p>
  </body></notes>
      </species>
      <species compartment="c" name="D-Sorbitol 6-phosphate" boundaryCondition="false" id="M_sbt6p_c">
<notes><body xmlns="http://www.w3.org/1999/xhtml">
     <p>CHARGE:            -2</p>
  
     <p>FORMULA: C6H13O9P</p>
  </body></notes>
      </species>
      <species compartment="c" name="O-Succinylbenzoyl-CoA" boundaryCondition="false" id="M_sbzcoa_c">
<notes><body xmlns="http://www.w3.org/1999/xhtml">
     <p>CHARGE:            -5</p>
  
     <p>FORMULA: C32H39N7O20P3S</p>
  </body></notes>
      </species>
      <species compartment="c" name="sirohydrochlorin" boundaryCondition="false" id="M_scl_c">
<notes><body xmlns="http://www.w3.org/1999/xhtml">
     <p>CHARGE:            -7</p>
  
     <p>FORMULA: C42H39N4O16</p>
  </body></notes>
      </species>
      <species compartment="c" name="L-Selenocysteinyl-tRNA(Sec)" boundaryCondition="false" id="M_sectrna_c">
<notes><body xmlns="http://www.w3.org/1999/xhtml">
     <p>CHARGE:            1</p>
  
     <p>FORMULA: C3H6NOSeR</p>
  </body></notes>
      </species>
      <species compartment="c" name="Selenate" boundaryCondition="false" id="M_sel_c">
<notes><body xmlns="http://www.w3.org/1999/xhtml">
     <p>CHARGE:            -2</p>
  
     <p>FORMULA: O4Se</p>
  </body></notes>
      </species>
      <species compartment="c" name="Selenide" boundaryCondition="false" id="M_seln_c">
<notes><body xmlns="http://www.w3.org/1999/xhtml">
     <p>CHARGE:            -1</p>
  
     <p>FORMULA: HSe</p>
  </body></notes>
      </species>
      <species compartment="c" name="Selenophosphate" boundaryCondition="false" id="M_selnp_c">
<notes><body xmlns="http://www.w3.org/1999/xhtml">
     <p>CHARGE:            -1</p>
  
     <p>FORMULA: H2O3PSe</p>
  </body></notes>
      </species>
      <species compartment="c" name="D-Serine" boundaryCondition="false" id="M_ser_DASH_D_c">
<notes><body xmlns="http://www.w3.org/1999/xhtml">
     <p>CHARGE:            0</p>
  
     <p>FORMULA: C3H7NO3</p>
  </body></notes>
      </species>
      <species compartment="c" name="L-Serine" boundaryCondition="false" id="M_ser_DASH_L_c">
<notes><body xmlns="http://www.w3.org/1999/xhtml">
     <p>CHARGE:            0</p>
  
     <p>FORMULA: C3H7NO3</p>
  </body></notes>
      </species>
      <species compartment="c" name="L-seryl-AMP" boundaryCondition="false" id="M_seramp_c">
<notes><body xmlns="http://www.w3.org/1999/xhtml">
     <p>CHARGE:            0</p>
  
     <p>FORMULA: C13H19N6O9P</p>
  </body></notes>
      </species>
      <species compartment="c" name="L-Seryl-tRNA(Ser)" boundaryCondition="false" id="M_sertrna_c">
<notes><body xmlns="http://www.w3.org/1999/xhtml">
     <p>CHARGE:            1</p>
  
     <p>FORMULA: C3H6NO2R</p>
  </body></notes>
      </species>
      <species compartment="c" name="L-Seryl-tRNA(Sec)" boundaryCondition="false" id="M_sertrna_LSQBKT_sec_RSQBKT__c">
<notes><body xmlns="http://www.w3.org/1999/xhtml">
     <p>CHARGE:            1</p>
  
     <p>FORMULA: C3H6NO2R</p>
  </body></notes>
      </species>
      <species compartment="c" name="Siroheme" boundaryCondition="false" id="M_sheme_c">
<notes><body xmlns="http://www.w3.org/1999/xhtml">
     <p>CHARGE:            -8</p>
  
     <p>FORMULA: C42H36FeN4O16</p>
  </body></notes>
      </species>
      <species compartment="c" name="Shikimate" boundaryCondition="false" id="M_skm_c">
<notes><body xmlns="http://www.w3.org/1999/xhtml">
     <p>CHARGE:            -1</p>
  
     <p>FORMULA: C7H9O5</p>
  </body></notes>
      </species>
      <species compartment="c" name="Shikimate 5-phosphate" boundaryCondition="false" id="M_skm5p_c">
<notes><body xmlns="http://www.w3.org/1999/xhtml">
     <p>CHARGE:            -3</p>
  
     <p>FORMULA: C7H8O8P</p>
  </body></notes>
      </species>
      <species compartment="c" name="N-Succinyl-LL-2,6-diaminoheptanedioate" boundaryCondition="false" id="M_sl26da_c">
<notes><body xmlns="http://www.w3.org/1999/xhtml">
     <p>CHARGE:            -2</p>
  
     <p>FORMULA: C11H16N2O7</p>
  </body></notes>
      </species>
      <species compartment="c" name="N-Succinyl-2-L-amino-6-oxoheptanedioate" boundaryCondition="false" id="M_sl2a6o_c">
<notes><body xmlns="http://www.w3.org/1999/xhtml">
     <p>CHARGE:            -3</p>
  
     <p>FORMULA: C11H12NO8</p>
  </body></notes>
      </species>
      <species compartment="c" name="selenite" boundaryCondition="false" id="M_slnt_c">
<notes><body xmlns="http://www.w3.org/1999/xhtml">
     <p>CHARGE:            -2</p>
  
     <p>FORMULA: O3Se</p>
  </body></notes>
      </species>
      <species compartment="c" name="sulfur dioxide" boundaryCondition="false" id="M_so2_c">
<notes><body xmlns="http://www.w3.org/1999/xhtml">
     <p>CHARGE:            0</p>
  
     <p>FORMULA: O2S</p>
  </body></notes>
      </species>
      <species compartment="c" name="Sulfite" boundaryCondition="false" id="M_so3_c">
<notes><body xmlns="http://www.w3.org/1999/xhtml">
     <p>CHARGE:            -2</p>
  
     <p>FORMULA: O3S</p>
  </body></notes>
      </species>
      <species compartment="c" name="Sulfate" boundaryCondition="false" id="M_so4_c">
<notes><body xmlns="http://www.w3.org/1999/xhtml">
     <p>CHARGE:            -2</p>
  
     <p>FORMULA: O4S</p>
  </body></notes>
      </species>
      <species compartment="c" name="Spermidine" boundaryCondition="false" id="M_spmd_c">
<notes><body xmlns="http://www.w3.org/1999/xhtml">
     <p>CHARGE:            3</p>
  
     <p>FORMULA: C7H22N3</p>
  </body></notes>
      </species>
      <species compartment="c" name="Stearoyl-CoA (n-C18:0CoA)" boundaryCondition="false" id="M_stcoa_c">
<notes><body xmlns="http://www.w3.org/1999/xhtml">
     <p>CHARGE:            -4</p>
  
     <p>FORMULA: C39H66N7O17P3S</p>
  </body></notes>
      </species>
      <species compartment="c" name="Sucrose 6-phosphate" boundaryCondition="false" id="M_suc6p_c">
<notes><body xmlns="http://www.w3.org/1999/xhtml">
     <p>CHARGE:            -2</p>
  
     <p>FORMULA: C12H21O14P</p>
  </body></notes>
      </species>
      <species compartment="c" name="N2-Succinyl-L-arginine" boundaryCondition="false" id="M_sucarg_c">
<notes><body xmlns="http://www.w3.org/1999/xhtml">
     <p>CHARGE:            -1</p>
  
     <p>FORMULA: C10H17N4O5</p>
  </body></notes>
      </species>
      <species compartment="c" name="o-Succinylbenzoate" boundaryCondition="false" id="M_sucbz_c">
<notes><body xmlns="http://www.w3.org/1999/xhtml">
     <p>CHARGE:            -2</p>
  
     <p>FORMULA: C11H8O5</p>
  </body></notes>
      </species>
      <species compartment="c" name="Succinate" boundaryCondition="false" id="M_succ_c">
<notes><body xmlns="http://www.w3.org/1999/xhtml">
     <p>CHARGE:            -2</p>
  
     <p>FORMULA: C4H4O4</p>
  </body></notes>
      </species>
      <species compartment="c" name="Succinyl-CoA" boundaryCondition="false" id="M_succoa_c">
<notes><body xmlns="http://www.w3.org/1999/xhtml">
     <p>CHARGE:            -5</p>
  
     <p>FORMULA: C25H35N7O19P3S</p>
  </body></notes>
      </species>
      <species compartment="c" name="N2-Succinyl-L-glutamate" boundaryCondition="false" id="M_sucglu_c">
<notes><body xmlns="http://www.w3.org/1999/xhtml">
     <p>CHARGE:            -3</p>
  
     <p>FORMULA: C9H10NO7</p>
  </body></notes>
      </species>
      <species compartment="c" name="N2-Succinyl-L-glutamate 5-semialdehyde" boundaryCondition="false" id="M_sucgsa_c">
<notes><body xmlns="http://www.w3.org/1999/xhtml">
     <p>CHARGE:            -2</p>
  
     <p>FORMULA: C9H11NO6</p>
  </body></notes>
      </species>
      <species compartment="c" name="O-Succinyl-L-homoserine" boundaryCondition="false" id="M_suchms_c">
<notes><body xmlns="http://www.w3.org/1999/xhtml">
     <p>CHARGE:            -1</p>
  
     <p>FORMULA: C8H12NO6</p>
  </body></notes>
      </species>
      <species compartment="c" name="N2-Succinyl-L-ornithine" boundaryCondition="false" id="M_sucorn_c">
<notes><body xmlns="http://www.w3.org/1999/xhtml">
     <p>CHARGE:            -1</p>
  
     <p>FORMULA: C9H15N2O5</p>
  </body></notes>
      </species>
      <species compartment="c" name="Succinic semialdehyde" boundaryCondition="false" id="M_sucsal_c">
<notes><body xmlns="http://www.w3.org/1999/xhtml">
     <p>CHARGE:            -1</p>
  
     <p>FORMULA: C4H5O3</p>
  </body></notes>
      </species>
      <species compartment="c" name="SufBCD scaffold complex" boundaryCondition="false" id="M_sufbcd_c">
<notes><body xmlns="http://www.w3.org/1999/xhtml">
     <p>CHARGE:            0</p>
  
     <p>FORMULA: H8O2S6R</p>
  </body></notes>
      </species>
      <species compartment="c" name="SufBCD with bound [2Fe-2S] cluster" boundaryCondition="false" id="M_sufbcd_DASH_2fe2s_c">
<notes><body xmlns="http://www.w3.org/1999/xhtml">
     <p>CHARGE:            -2</p>
  
     <p>FORMULA: H4O2S8Fe2R</p>
  </body></notes>
      </species>
      <species compartment="c" name="SufBCD with two bound [2Fe-2S] clusters" boundaryCondition="false" id="M_sufbcd_DASH_2fe2s2_c">
<notes><body xmlns="http://www.w3.org/1999/xhtml">
     <p>CHARGE:            -4</p>
  
     <p>FORMULA: O2S10Fe4R</p>
  </body></notes>
      </species>
      <species compartment="c" name="SufBCD with bound [4Fe-4S] cluster" boundaryCondition="false" id="M_sufbcd_DASH_4fe4s_c">
<notes><body xmlns="http://www.w3.org/1999/xhtml">
     <p>CHARGE:            -2</p>
  
     <p>FORMULA: H4O2S10Fe4R</p>
  </body></notes>
      </species>
      <species compartment="c" name="SufSE sulfur acceptor complex" boundaryCondition="false" id="M_sufse_c">
<notes><body xmlns="http://www.w3.org/1999/xhtml">
     <p>CHARGE:            0</p>
  
     <p>FORMULA: HSR</p>
  </body></notes>
      </species>
      <species compartment="c" name="SufSE with bound sulfur" boundaryCondition="false" id="M_sufsesh_c">
<notes><body xmlns="http://www.w3.org/1999/xhtml">
     <p>CHARGE:            0</p>
  
     <p>FORMULA: HS2R</p>
  </body></notes>
      </species>
      <species compartment="c" name="sulfoacetate" boundaryCondition="false" id="M_sulfac_c">
<notes><body xmlns="http://www.w3.org/1999/xhtml">
     <p>CHARGE:            -2</p>
  
     <p>FORMULA: C2H2O5S</p>
  </body></notes>
      </species>
      <species compartment="c" name="trans-3-cis-11-vacceoyl-[acyl-carrier protein]" boundaryCondition="false" id="M_t3c11vaceACP_c">
<notes><body xmlns="http://www.w3.org/1999/xhtml">
     <p>CHARGE:            -1</p>
  
     <p>FORMULA: C29H51N2O8PRS</p>
  </body></notes>
      </species>
      <species compartment="c" name="trans-3-cis-5-dodecenoyl-[acyl-carrier protein]" boundaryCondition="false" id="M_t3c5ddeceACP_c">
<notes><body xmlns="http://www.w3.org/1999/xhtml">
     <p>CHARGE:            -1</p>
  
     <p>FORMULA: C23H39N2O8PRS</p>
  </body></notes>
      </species>
      <species compartment="c" name="trans-3-cis-7-myristoleoyl-[acyl-carrier protein]" boundaryCondition="false" id="M_t3c7mrseACP_c">
<notes><body xmlns="http://www.w3.org/1999/xhtml">
     <p>CHARGE:            -1</p>
  
     <p>FORMULA: C25H43N2O8PRS</p>
  </body></notes>
      </species>
      <species compartment="c" name="trans-3-cis-9-palmitoleoyl-[acyl-carrier protein]" boundaryCondition="false" id="M_t3c9palmeACP_c">
<notes><body xmlns="http://www.w3.org/1999/xhtml">
     <p>CHARGE:            -1</p>
  
     <p>FORMULA: C27H47N2O8PRS</p>
  </body></notes>
      </species>
      <species compartment="c" name="D-Tagatose 6-phosphate" boundaryCondition="false" id="M_tag6p_DASH_D_c">
<notes><body xmlns="http://www.w3.org/1999/xhtml">
     <p>CHARGE:            -2</p>
  
     <p>FORMULA: C6H11O9P</p>
  </body></notes>
      </species>
      <species compartment="c" name="D-Tagatose 1,6-biphosphate" boundaryCondition="false" id="M_tagdp_DASH_D_c">
<notes><body xmlns="http://www.w3.org/1999/xhtml">
     <p>CHARGE:            -4</p>
  
     <p>FORMULA: C6H10O12P2</p>
  </body></notes>
      </species>
      <species compartment="c" name="D-Tagaturonate" boundaryCondition="false" id="M_tagur_c">
<notes><body xmlns="http://www.w3.org/1999/xhtml">
     <p>CHARGE:            -1</p>
  
     <p>FORMULA: C6H9O7</p>
  </body></notes>
      </species>
      <species compartment="c" name="D-tartrate" boundaryCondition="false" id="M_tartr_DASH_D_c">
<notes><body xmlns="http://www.w3.org/1999/xhtml">
     <p>CHARGE:            -2</p>
  
     <p>FORMULA: C4H4O6</p>
  </body></notes>
      </species>
      <species compartment="c" name="L-tartrate" boundaryCondition="false" id="M_tartr_DASH_L_c">
<notes><body xmlns="http://www.w3.org/1999/xhtml">
     <p>CHARGE:            -2</p>
  
     <p>FORMULA: C4H4O6</p>
  </body></notes>
      </species>
      <species compartment="c" name="Taurine" boundaryCondition="false" id="M_taur_c">
<notes><body xmlns="http://www.w3.org/1999/xhtml">
     <p>CHARGE:            0</p>
  
     <p>FORMULA: C2H7NO3S</p>
  </body></notes>
      </species>
      <species compartment="c" name="Thiocyanate" boundaryCondition="false" id="M_tcynt_c">
<notes><body xmlns="http://www.w3.org/1999/xhtml">
     <p>CHARGE:            -1</p>
  
     <p>FORMULA: CNS</p>
  </body></notes>
      </species>
      <species compartment="c" name="trans-Tetradec-2-enoyl-CoA" boundaryCondition="false" id="M_td2coa_c">
<notes><body xmlns="http://www.w3.org/1999/xhtml">
     <p>CHARGE:            -4</p>
  
     <p>FORMULA: C35H56N7O17P3S</p>
  </body></notes>
      </species>
      <species compartment="c" name="Tetradecanoyl-CoA (n-C14:0CoA)" boundaryCondition="false" id="M_tdcoa_c">
<notes><body xmlns="http://www.w3.org/1999/xhtml">
     <p>CHARGE:            -4</p>
  
     <p>FORMULA: C35H58N7O17P3S</p>
  </body></notes>
      </species>
      <species compartment="c" name="trans-Dodec-2-enoyl-[acyl-carrier protein]" boundaryCondition="false" id="M_tddec2eACP_c">
<notes><body xmlns="http://www.w3.org/1999/xhtml">
     <p>CHARGE:            -1</p>
  
     <p>FORMULA: C23H41N2O8PRS</p>
  </body></notes>
      </species>
      <species compartment="c" name="cis-tetradec-7-enoyl-[acyl-carrier protein] (n-C14:1)" boundaryCondition="false" id="M_tdeACP_c">
<notes><body xmlns="http://www.w3.org/1999/xhtml">
     <p>CHARGE:            -1</p>
  
     <p>FORMULA: C25H45N2O8PRS</p>
  </body></notes>
      </species>
      <species compartment="c" name="trans-Dec-2-enoyl-[acyl-carrier protein]" boundaryCondition="false" id="M_tdec2eACP_c">
<notes><body xmlns="http://www.w3.org/1999/xhtml">
     <p>CHARGE:            -1</p>
  
     <p>FORMULA: C21H37N2O8PRS</p>
  </body></notes>
      </species>
      <species compartment="c" name="Tetradecenoyl-CoA (n-C14:1CoA)" boundaryCondition="false" id="M_tdecoa_c">
<notes><body xmlns="http://www.w3.org/1999/xhtml">
     <p>CHARGE:            -4</p>
  
     <p>FORMULA: C35H56N7O17P3S</p>
  </body></notes>
      </species>
      <species compartment="c" name="2,3,4,5-Tetrahydrodipicolinate" boundaryCondition="false" id="M_thdp_c">
<notes><body xmlns="http://www.w3.org/1999/xhtml">
     <p>CHARGE:            -2</p>
  
     <p>FORMULA: C7H7NO4</p>
  </body></notes>
      </species>
      <species compartment="c" name="trans-Hex-2-enoyl-[acyl-carrier protein]" boundaryCondition="false" id="M_thex2eACP_c">
<notes><body xmlns="http://www.w3.org/1999/xhtml">
     <p>CHARGE:            -1</p>
  
     <p>FORMULA: C17H29N2O8PRS</p>
  </body></notes>
      </species>
      <species compartment="c" name="5,6,7,8-Tetrahydrofolate" boundaryCondition="false" id="M_thf_c">
<notes><body xmlns="http://www.w3.org/1999/xhtml">
     <p>CHARGE:            -2</p>
  
     <p>FORMULA: C19H21N7O6</p>
  </body></notes>
      </species>
      <species compartment="c" name="Thiamin" boundaryCondition="false" id="M_thm_c">
<notes><body xmlns="http://www.w3.org/1999/xhtml">
     <p>CHARGE:            1</p>
  
     <p>FORMULA: C12H17N4OS</p>
  </body></notes>
      </species>
      <species compartment="c" name="Thiamin monophosphate" boundaryCondition="false" id="M_thmmp_c">
<notes><body xmlns="http://www.w3.org/1999/xhtml">
     <p>CHARGE:            -1</p>
  
     <p>FORMULA: C12H16N4O4PS</p>
  </body></notes>
      </species>
      <species compartment="c" name="Tetrahydromonapterin" boundaryCondition="false" id="M_thmnp_c">
<notes><body xmlns="http://www.w3.org/1999/xhtml">
     <p>CHARGE:            0</p>
  
     <p>FORMULA: C9H15N5O4</p>
  </body></notes>
      </species>
      <species compartment="c" name="Thiamine diphosphate" boundaryCondition="false" id="M_thmpp_c">
<notes><body xmlns="http://www.w3.org/1999/xhtml">
     <p>CHARGE:            -2</p>
  
     <p>FORMULA: C12H16N4O7P2S</p>
  </body></notes>
      </species>
      <species compartment="c" name="5,6,7,8-tetrahydropteridine" boundaryCondition="false" id="M_thptdn_c">
<notes><body xmlns="http://www.w3.org/1999/xhtml">
     <p>CHARGE:            2</p>
  
     <p>FORMULA: C6H10N4</p>
  </body></notes>
      </species>
      <species compartment="c" name="L-Threonine" boundaryCondition="false" id="M_thr_DASH_L_c">
<notes><body xmlns="http://www.w3.org/1999/xhtml">
     <p>CHARGE:            0</p>
  
     <p>FORMULA: C4H9NO3</p>
  </body></notes>
      </species>
      <species compartment="c" name="L-Threonyl-tRNA(Thr)" boundaryCondition="false" id="M_thrtrna_c">
<notes><body xmlns="http://www.w3.org/1999/xhtml">
     <p>CHARGE:            1</p>
  
     <p>FORMULA: C4H8NO2R</p>
  </body></notes>
      </species>
      <species compartment="c" name="Thymine" boundaryCondition="false" id="M_thym_c">
<notes><body xmlns="http://www.w3.org/1999/xhtml">
     <p>CHARGE:            0</p>
  
     <p>FORMULA: C5H6N2O2</p>
  </body></notes>
      </species>
      <species compartment="c" name="Thymidine" boundaryCondition="false" id="M_thymd_c">
<notes><body xmlns="http://www.w3.org/1999/xhtml">
     <p>CHARGE:            0</p>
  
     <p>FORMULA: C10H14N2O5</p>
  </body></notes>
      </species>
      <species compartment="c" name="trimethylamine" boundaryCondition="false" id="M_tma_c">
<notes><body xmlns="http://www.w3.org/1999/xhtml">
     <p>CHARGE:            1</p>
  
     <p>FORMULA: C3H10N</p>
  </body></notes>
      </species>
      <species compartment="c" name="Trimethylamine N-oxide" boundaryCondition="false" id="M_tmao_c">
<notes><body xmlns="http://www.w3.org/1999/xhtml">
     <p>CHARGE:            0</p>
  
     <p>FORMULA: C3H9NO</p>
  </body></notes>
      </species>
      <species compartment="c" name="trans-Tetradec-2-enoyl-[acyl-carrier protein]" boundaryCondition="false" id="M_tmrs2eACP_c">
<notes><body xmlns="http://www.w3.org/1999/xhtml">
     <p>CHARGE:            -1</p>
  
     <p>FORMULA: C25H45N2O8PRS</p>
  </body></notes>
      </species>
      <species compartment="c" name="trans-Oct-2-enoyl-[acyl-carrier protein]" boundaryCondition="false" id="M_toct2eACP_c">
<notes><body xmlns="http://www.w3.org/1999/xhtml">
     <p>CHARGE:            -1</p>
  
     <p>FORMULA: C19H33N2O8PRS</p>
  </body></notes>
      </species>
      <species compartment="c" name="trans-octadec-2-enoyl-[acyl-carrier protein]" boundaryCondition="false" id="M_toctd2eACP_c">
<notes><body xmlns="http://www.w3.org/1999/xhtml">
     <p>CHARGE:            -1</p>
  
     <p>FORMULA: C29H53N2O8PRS</p>
  </body></notes>
      </species>
      <species compartment="c" name="trans-Hexadec-2-enoyl-[acyl-carrier protein]" boundaryCondition="false" id="M_tpalm2eACP_c">
<notes><body xmlns="http://www.w3.org/1999/xhtml">
     <p>CHARGE:            -1</p>
  
     <p>FORMULA: C27H49N2O8PRS</p>
  </body></notes>
      </species>
      <species compartment="c" name="Oxidized thioredoxin" boundaryCondition="false" id="M_trdox_c">
<notes><body xmlns="http://www.w3.org/1999/xhtml">
     <p>CHARGE:            0</p>
  
     <p>FORMULA: X</p>
  </body></notes>
      </species>
      <species compartment="c" name="Reduced thioredoxin" boundaryCondition="false" id="M_trdrd_c">
<notes><body xmlns="http://www.w3.org/1999/xhtml">
     <p>CHARGE:            0</p>
  
     <p>FORMULA: XH2</p>
  </body></notes>
      </species>
      <species compartment="c" name="Trehalose" boundaryCondition="false" id="M_tre_c">
<notes><body xmlns="http://www.w3.org/1999/xhtml">
     <p>CHARGE:            0</p>
  
     <p>FORMULA: C12H22O11</p>
  </body></notes>
      </species>
      <species compartment="c" name="alpha,alpha'-Trehalose 6-phosphate" boundaryCondition="false" id="M_tre6p_c">
<notes><body xmlns="http://www.w3.org/1999/xhtml">
     <p>CHARGE:            -2</p>
  
     <p>FORMULA: C12H21O14P</p>
  </body></notes>
      </species>
      <species compartment="c" name="tRNA(Ala)" boundaryCondition="false" id="M_trnaala_c">
<notes><body xmlns="http://www.w3.org/1999/xhtml">
     <p>CHARGE:            0</p>
  
     <p>FORMULA: R</p>
  </body></notes>
      </species>
      <species compartment="c" name="tRNA(Arg)" boundaryCondition="false" id="M_trnaarg_c">
<notes><body xmlns="http://www.w3.org/1999/xhtml">
     <p>CHARGE:            0</p>
  
     <p>FORMULA: R</p>
  </body></notes>
      </species>
      <species compartment="c" name="tRNA(Asn)" boundaryCondition="false" id="M_trnaasn_c">
<notes><body xmlns="http://www.w3.org/1999/xhtml">
     <p>CHARGE:            0</p>
  
     <p>FORMULA: C10H17O10PR2</p>
  </body></notes>
      </species>
      <species compartment="c" name="tRNA(Asp)" boundaryCondition="false" id="M_trnaasp_c">
<notes><body xmlns="http://www.w3.org/1999/xhtml">
     <p>CHARGE:            0</p>
  
     <p>FORMULA: R</p>
  </body></notes>
      </species>
      <species compartment="c" name="tRNA(Cys)" boundaryCondition="false" id="M_trnacys_c">
<notes><body xmlns="http://www.w3.org/1999/xhtml">
     <p>CHARGE:            0</p>
  
     <p>FORMULA: R</p>
  </body></notes>
      </species>
      <species compartment="c" name="tRNA(Gln)" boundaryCondition="false" id="M_trnagln_c">
<notes><body xmlns="http://www.w3.org/1999/xhtml">
     <p>CHARGE:            0</p>
  
     <p>FORMULA: R</p>
  </body></notes>
      </species>
      <species compartment="c" name="tRNA (Glu)" boundaryCondition="false" id="M_trnaglu_c">
<notes><body xmlns="http://www.w3.org/1999/xhtml">
     <p>CHARGE:            0</p>
  
     <p>FORMULA: R</p>
  </body></notes>
      </species>
      <species compartment="c" name="tRNA(Gly)" boundaryCondition="false" id="M_trnagly_c">
<notes><body xmlns="http://www.w3.org/1999/xhtml">
     <p>CHARGE:            0</p>
  
     <p>FORMULA: R</p>
  </body></notes>
      </species>
      <species compartment="c" name="tRNA(His)" boundaryCondition="false" id="M_trnahis_c">
<notes><body xmlns="http://www.w3.org/1999/xhtml">
     <p>CHARGE:            0</p>
  
     <p>FORMULA: R</p>
  </body></notes>
      </species>
      <species compartment="c" name="tRNA(Ile)" boundaryCondition="false" id="M_trnaile_c">
<notes><body xmlns="http://www.w3.org/1999/xhtml">
     <p>CHARGE:            0</p>
  
     <p>FORMULA: R</p>
  </body></notes>
      </species>
      <species compartment="c" name="tRNA(Leu)" boundaryCondition="false" id="M_trnaleu_c">
<notes><body xmlns="http://www.w3.org/1999/xhtml">
     <p>CHARGE:            0</p>
  
     <p>FORMULA: R</p>
  </body></notes>
      </species>
      <species compartment="c" name="tRNA(Lys)" boundaryCondition="false" id="M_trnalys_c">
<notes><body xmlns="http://www.w3.org/1999/xhtml">
     <p>CHARGE:            0</p>
  
     <p>FORMULA: R</p>
  </body></notes>
      </species>
      <species compartment="c" name="tRNA(Met)" boundaryCondition="false" id="M_trnamet_c">
<notes><body xmlns="http://www.w3.org/1999/xhtml">
     <p>CHARGE:            0</p>
  
     <p>FORMULA: R</p>
  </body></notes>
      </species>
      <species compartment="c" name="tRNA(Phe)" boundaryCondition="false" id="M_trnaphe_c">
<notes><body xmlns="http://www.w3.org/1999/xhtml">
     <p>CHARGE:            0</p>
  
     <p>FORMULA: R</p>
  </body></notes>
      </species>
      <species compartment="c" name="tRNA(Pro)" boundaryCondition="false" id="M_trnapro_c">
<notes><body xmlns="http://www.w3.org/1999/xhtml">
     <p>CHARGE:            0</p>
  
     <p>FORMULA: R</p>
  </body></notes>
      </species>
      <species compartment="c" name="tRNA(SeCys)" boundaryCondition="false" id="M_trnasecys_c">
<notes><body xmlns="http://www.w3.org/1999/xhtml">
     <p>CHARGE:            0</p>
  
     <p>FORMULA: R</p>
  </body></notes>
      </species>
      <species compartment="c" name="tRNA(Ser)" boundaryCondition="false" id="M_trnaser_c">
<notes><body xmlns="http://www.w3.org/1999/xhtml">
     <p>CHARGE:            0</p>
  
     <p>FORMULA: R</p>
  </body></notes>
      </species>
      <species compartment="c" name="tRNA(Thr)" boundaryCondition="false" id="M_trnathr_c">
<notes><body xmlns="http://www.w3.org/1999/xhtml">
     <p>CHARGE:            0</p>
  
     <p>FORMULA: R</p>
  </body></notes>
      </species>
      <species compartment="c" name="tRNA(Trp)" boundaryCondition="false" id="M_trnatrp_c">
<notes><body xmlns="http://www.w3.org/1999/xhtml">
     <p>CHARGE:            0</p>
  
     <p>FORMULA: R</p>
  </body></notes>
      </species>
      <species compartment="c" name="tRNA(Tyr)" boundaryCondition="false" id="M_trnatyr_c">
<notes><body xmlns="http://www.w3.org/1999/xhtml">
     <p>CHARGE:            0</p>
  
     <p>FORMULA: R</p>
  </body></notes>
      </species>
      <species compartment="c" name="tRNA(Val)" boundaryCondition="false" id="M_trnaval_c">
<notes><body xmlns="http://www.w3.org/1999/xhtml">
     <p>CHARGE:            0</p>
  
     <p>FORMULA: R</p>
  </body></notes>
      </species>
      <species compartment="c" name="L-Tryptophan" boundaryCondition="false" id="M_trp_DASH_L_c">
<notes><body xmlns="http://www.w3.org/1999/xhtml">
     <p>CHARGE:            0</p>
  
     <p>FORMULA: C11H12N2O2</p>
  </body></notes>
      </species>
      <species compartment="c" name="L-Tryptophanyl-tRNA(Trp)" boundaryCondition="false" id="M_trptrna_c">
<notes><body xmlns="http://www.w3.org/1999/xhtml">
     <p>CHARGE:            1</p>
  
     <p>FORMULA: C11H11N2OR</p>
  </body></notes>
      </species>
      <species compartment="c" name="Thiosulfate" boundaryCondition="false" id="M_tsul_c">
<notes><body xmlns="http://www.w3.org/1999/xhtml">
     <p>CHARGE:            -2</p>
  
     <p>FORMULA: O3S2</p>
  </body></notes>
      </species>
      <species compartment="c" name="tetradecanoate (n-C14:0)" boundaryCondition="false" id="M_ttdca_c">
<notes><body xmlns="http://www.w3.org/1999/xhtml">
     <p>CHARGE:            -1</p>
  
     <p>FORMULA: C14H27O2</p>
  </body></notes>
      </species>
      <species compartment="c" name="Tetradecanoyl-phosphate (n-C14:0)" boundaryCondition="false" id="M_ttdcap_c">
<notes><body xmlns="http://www.w3.org/1999/xhtml">
     <p>CHARGE:            -1</p>
  
     <p>FORMULA: C14H28O5P</p>
  </body></notes>
      </species>
      <species compartment="c" name="tetradecenoate (n-C14:1)" boundaryCondition="false" id="M_ttdcea_c">
<notes><body xmlns="http://www.w3.org/1999/xhtml">
     <p>CHARGE:            -1</p>
  
     <p>FORMULA: C14H25O2</p>
  </body></notes>
      </species>
      <species compartment="c" name="Tetradecanoyl-phosphate (n-C14:1)" boundaryCondition="false" id="M_ttdceap_c">
<notes><body xmlns="http://www.w3.org/1999/xhtml">
     <p>CHARGE:            -1</p>
  
     <p>FORMULA: C14H26O5P</p>
  </body></notes>
      </species>
      <species compartment="c" name="tungstate" boundaryCondition="false" id="M_tungs_c">
<notes><body xmlns="http://www.w3.org/1999/xhtml">
     <p>CHARGE:            -2</p>
  
     <p>FORMULA: O4W1</p>
  </body></notes>
      </species>
      <species compartment="c" name="L-Tyrosine" boundaryCondition="false" id="M_tyr_DASH_L_c">
<notes><body xmlns="http://www.w3.org/1999/xhtml">
     <p>CHARGE:            0</p>
  
     <p>FORMULA: C9H11NO3</p>
  </body></notes>
      </species>
      <species compartment="c" name="L-Tyrosyl-tRNA(Tyr)" boundaryCondition="false" id="M_tyrtrna_c">
<notes><body xmlns="http://www.w3.org/1999/xhtml">
     <p>CHARGE:            1</p>
  
     <p>FORMULA: C9H10NO2R</p>
  </body></notes>
      </species>
      <species compartment="c" name="UDP-2,3-bis(3-hydroxytetradecanoyl)glucosamine" boundaryCondition="false" id="M_u23ga_c">
<notes><body xmlns="http://www.w3.org/1999/xhtml">
     <p>CHARGE:            -2</p>
  
     <p>FORMULA: C43H75N3O20P2</p>
  </body></notes>
      </species>
      <species compartment="c" name="UDP-3-O-(3-hydroxytetradecanoyl)-N-acetylglucosamine" boundaryCondition="false" id="M_u3aga_c">
<notes><body xmlns="http://www.w3.org/1999/xhtml">
     <p>CHARGE:            -2</p>
  
     <p>FORMULA: C31H51N3O19P2</p>
  </body></notes>
      </species>
      <species compartment="c" name="UDP-3-O-(3-hydroxytetradecanoyl)-D-glucosamine" boundaryCondition="false" id="M_u3hga_c">
<notes><body xmlns="http://www.w3.org/1999/xhtml">
     <p>CHARGE:            -1</p>
  
     <p>FORMULA: C29H50N3O18P2</p>
  </body></notes>
      </species>
      <species compartment="c" name="undecaprenyl phosphate-4-amino-4-formyl-L-arabinose" boundaryCondition="false" id="M_uLa4fn_c">
<notes><body xmlns="http://www.w3.org/1999/xhtml">
     <p>CHARGE:            -1</p>
  
     <p>FORMULA: C61H99N1O8P1</p>
  </body></notes>
      </species>
      <species compartment="c" name="undecaprenyl phosphate-4-amino-4-deoxy-L-arabinose" boundaryCondition="false" id="M_uLa4n_c">
<notes><body xmlns="http://www.w3.org/1999/xhtml">
     <p>CHARGE:            0</p>
  
     <p>FORMULA: C60H100N1O7P1</p>
  </body></notes>
      </species>
      <species compartment="c" name="Undecaprenyl-diphospho-N-acetylmuramoyl-(N-acetylglucosamine)-L-ala-D-glu-meso-2,6-diaminopimeloyl-D-ala-D-ala" boundaryCondition="false" id="M_uaagmda_c">
<notes><body xmlns="http://www.w3.org/1999/xhtml">
     <p>CHARGE:            -4</p>
  
     <p>FORMULA: C95H152N8O28P2</p>
  </body></notes>
      </species>
      <species compartment="c" name="UDP-N-acetyl-3-O-(1-carboxyvinyl)-D-glucosamine" boundaryCondition="false" id="M_uaccg_c">
<notes><body xmlns="http://www.w3.org/1999/xhtml">
     <p>CHARGE:            -3</p>
  
     <p>FORMULA: C20H26N3O19P2</p>
  </body></notes>
      </species>
      <species compartment="c" name="UDP-N-acetyl-D-glucosamine" boundaryCondition="false" id="M_uacgam_c">
<notes><body xmlns="http://www.w3.org/1999/xhtml">
     <p>CHARGE:            -2</p>
  
     <p>FORMULA: C17H25N3O17P2</p>
  </body></notes>
      </species>
      <species compartment="c" name="UDP-N-acetyl-D-mannosamine" boundaryCondition="false" id="M_uacmam_c">
<notes><body xmlns="http://www.w3.org/1999/xhtml">
     <p>CHARGE:            -2</p>
  
     <p>FORMULA: C17H25N3O17P2</p>
  </body></notes>
      </species>
      <species compartment="c" name="UDP-N-acetyl-D-mannosaminouronate" boundaryCondition="false" id="M_uacmamu_c">
<notes><body xmlns="http://www.w3.org/1999/xhtml">
     <p>CHARGE:            -3</p>
  
     <p>FORMULA: C17H22N3O18P2</p>
  </body></notes>
      </species>
      <species compartment="c" name="Undecaprenyl-diphospho-N-acetylmuramoyl-L-alanyl-D-glutamyl-meso-2,6-diaminopimeloyl-D-alanyl-D-alanine" boundaryCondition="false" id="M_uagmda_c">
<notes><body xmlns="http://www.w3.org/1999/xhtml">
     <p>CHARGE:            -4</p>
  
     <p>FORMULA: C87H139N7O23P2</p>
  </body></notes>
      </species>
      <species compartment="c" name="UDP-N-acetylmuramoyl-L-alanine" boundaryCondition="false" id="M_uama_c">
<notes><body xmlns="http://www.w3.org/1999/xhtml">
     <p>CHARGE:            -3</p>
  
     <p>FORMULA: C23H33N4O20P2</p>
  </body></notes>
      </species>
      <species compartment="c" name="UDP-N-acetylmuramoyl-L-alanyl-D-glutamate" boundaryCondition="false" id="M_uamag_c">
<notes><body xmlns="http://www.w3.org/1999/xhtml">
     <p>CHARGE:            -4</p>
  
     <p>FORMULA: C28H39N5O23P2</p>
  </body></notes>
      </species>
      <species compartment="c" name="UDP-N-acetylmuramate" boundaryCondition="false" id="M_uamr_c">
<notes><body xmlns="http://www.w3.org/1999/xhtml">
     <p>CHARGE:            -3</p>
  
     <p>FORMULA: C20H28N3O19P2</p>
  </body></notes>
      </species>
      <species compartment="c" name="Undecaprenyl diphosphate" boundaryCondition="false" id="M_udcpdp_c">
<notes><body xmlns="http://www.w3.org/1999/xhtml">
     <p>CHARGE:            -3</p>
  
     <p>FORMULA: C55H89O7P2</p>
  </body></notes>
      </species>
      <species compartment="c" name="Undecaprenyl phosphate" boundaryCondition="false" id="M_udcpp_c">
<notes><body xmlns="http://www.w3.org/1999/xhtml">
     <p>CHARGE:            -2</p>
  
     <p>FORMULA: C55H89O4P</p>
  </body></notes>
      </species>
      <species compartment="c" name="UDP" boundaryCondition="false" id="M_udp_c">
<notes><body xmlns="http://www.w3.org/1999/xhtml">
     <p>CHARGE:            -3</p>
  
     <p>FORMULA: C9H11N2O12P2</p>
  </body></notes>
      </species>
      <species compartment="c" name="uridine 5''-diphospho-{beta}-4-deoxy-4-formamido-L-arabinose" boundaryCondition="false" id="M_udpLa4fn_c">
<notes><body xmlns="http://www.w3.org/1999/xhtml">
     <p>CHARGE:            -2</p>
  
     <p>FORMULA: C15H21N3O16P2</p>
  </body></notes>
      </species>
      <species compartment="c" name="uridine 5''-diphospho-{beta}-4-deoxy-4-amino-L-arabinose" boundaryCondition="false" id="M_udpLa4n_c">
<notes><body xmlns="http://www.w3.org/1999/xhtml">
     <p>CHARGE:            -1</p>
  
     <p>FORMULA: C14H22N3O15P2</p>
  </body></notes>
      </species>
      <species compartment="c" name="UDP-4-keto-pyranose" boundaryCondition="false" id="M_udpLa4o_c">
<notes><body xmlns="http://www.w3.org/1999/xhtml">
     <p>CHARGE:            -2</p>
  
     <p>FORMULA: C14H18N2O16P2</p>
  </body></notes>
      </species>
      <species compartment="c" name="UDPglucose" boundaryCondition="false" id="M_udpg_c">
<notes><body xmlns="http://www.w3.org/1999/xhtml">
     <p>CHARGE:            -2</p>
  
     <p>FORMULA: C15H22N2O17P2</p>
  </body></notes>
      </species>
      <species compartment="c" name="UDPgalactose" boundaryCondition="false" id="M_udpgal_c">
<notes><body xmlns="http://www.w3.org/1999/xhtml">
     <p>CHARGE:            -2</p>
  
     <p>FORMULA: C15H22N2O17P2</p>
  </body></notes>
      </species>
      <species compartment="c" name="UDP-D-galacto-1,4-furanose" boundaryCondition="false" id="M_udpgalfur_c">
<notes><body xmlns="http://www.w3.org/1999/xhtml">
     <p>CHARGE:            -2</p>
  
     <p>FORMULA: C15H22N2O17P2</p>
  </body></notes>
      </species>
      <species compartment="c" name="UDP-D-glucuronate" boundaryCondition="false" id="M_udpglcur_c">
<notes><body xmlns="http://www.w3.org/1999/xhtml">
     <p>CHARGE:            -3</p>
  
     <p>FORMULA: C15H19N2O18P2</p>
  </body></notes>
      </species>
      <species compartment="c" name="UDP-N-acetylmuramoyl-L-alanyl-D-gamma-glutamyl-meso-2,6-diaminopimelate" boundaryCondition="false" id="M_ugmd_c">
<notes><body xmlns="http://www.w3.org/1999/xhtml">
     <p>CHARGE:            -4</p>
  
     <p>FORMULA: C35H51N7O26P2</p>
  </body></notes>
      </species>
      <species compartment="c" name="UDP-N-acetylmuramoyl-L-alanyl-D-glutamyl-meso-2,6-diaminopimeloyl-D-alanyl-D-alanine" boundaryCondition="false" id="M_ugmda_c">
<notes><body xmlns="http://www.w3.org/1999/xhtml">
     <p>CHARGE:            -4</p>
  
     <p>FORMULA: C41H61N9O28P2</p>
  </body></notes>
      </species>
      <species compartment="c" name="UDP-N-acetylmuramoyl-L-alanyl-D-gamma-glutamyl-meso-2,6-diaminopimelate-D-alanine" boundaryCondition="false" id="M_um4p_c">
<notes><body xmlns="http://www.w3.org/1999/xhtml">
     <p>CHARGE:            -4</p>
  
     <p>FORMULA: C38H56N8O27P2</p>
  </body></notes>
      </species>
      <species compartment="c" name="UMP" boundaryCondition="false" id="M_ump_c">
<notes><body xmlns="http://www.w3.org/1999/xhtml">
     <p>CHARGE:            -2</p>
  
     <p>FORMULA: C9H11N2O9P</p>
  </body></notes>
      </species>
      <species compartment="c" name="Undecaprenyl diphospho N-acetyl-glucosamine" boundaryCondition="false" id="M_unaga_c">
<notes><body xmlns="http://www.w3.org/1999/xhtml">
     <p>CHARGE:            -2</p>
  
     <p>FORMULA: C63H103NO12P2</p>
  </body></notes>
      </species>
      <species compartment="c" name="Undecaprenyl-diphospho-N-acetylglucosamine-N-acetylmannosaminuronate" boundaryCondition="false" id="M_unagamu_c">
<notes><body xmlns="http://www.w3.org/1999/xhtml">
     <p>CHARGE:            -3</p>
  
     <p>FORMULA: C71H113N2O18P2</p>
  </body></notes>
      </species>
      <species compartment="c" name="Undecaprenyl-diphospho N-acetylglucosamine-N-acetylmannosaminuronate-N-acetamido-4,6-dideoxy-D-galactose" boundaryCondition="false" id="M_unagamuf_c">
<notes><body xmlns="http://www.w3.org/1999/xhtml">
     <p>CHARGE:            -3</p>
  
     <p>FORMULA: C79H126N3O22P2</p>
  </body></notes>
      </species>
      <species compartment="c" name="Uroporphyrinogen III" boundaryCondition="false" id="M_uppg3_c">
<notes><body xmlns="http://www.w3.org/1999/xhtml">
     <p>CHARGE:            -8</p>
  
     <p>FORMULA: C40H36N4O16</p>
  </body></notes>
      </species>
      <species compartment="c" name="Uracil" boundaryCondition="false" id="M_ura_c">
<notes><body xmlns="http://www.w3.org/1999/xhtml">
     <p>CHARGE:            0</p>
  
     <p>FORMULA: C4H4N2O2</p>
  </body></notes>
      </species>
      <species compartment="c" name="Ureidoacrylate peracid" boundaryCondition="false" id="M_uracp_c">
<notes><body xmlns="http://www.w3.org/1999/xhtml">
     <p>CHARGE:            0</p>
  
     <p>FORMULA: C4H6N2O4</p>
  </body></notes>
      </species>
      <species compartment="c" name="Urate" boundaryCondition="false" id="M_urate_c">
<notes><body xmlns="http://www.w3.org/1999/xhtml">
     <p>CHARGE:            0</p>
  
     <p>FORMULA: C5H4N4O3</p>
  </body></notes>
      </species>
      <species compartment="c" name="(-)-Ureidoglycolate" boundaryCondition="false" id="M_urdglyc_c">
<notes><body xmlns="http://www.w3.org/1999/xhtml">
     <p>CHARGE:            -1</p>
  
     <p>FORMULA: C3H5N2O4</p>
  </body></notes>
      </species>
      <species compartment="c" name="Urea" boundaryCondition="false" id="M_urea_c">
<notes><body xmlns="http://www.w3.org/1999/xhtml">
     <p>CHARGE:            0</p>
  
     <p>FORMULA: CH4N2O</p>
  </body></notes>
      </species>
      <species compartment="c" name="Uridine" boundaryCondition="false" id="M_uri_c">
<notes><body xmlns="http://www.w3.org/1999/xhtml">
     <p>CHARGE:            0</p>
  
     <p>FORMULA: C9H12N2O6</p>
  </body></notes>
      </species>
      <species compartment="c" name="UTP" boundaryCondition="false" id="M_utp_c">
<notes><body xmlns="http://www.w3.org/1999/xhtml">
     <p>CHARGE:            -4</p>
  
     <p>FORMULA: C9H11N2O15P3</p>
  </body></notes>
      </species>
      <species compartment="c" name="L-Valine" boundaryCondition="false" id="M_val_DASH_L_c">
<notes><body xmlns="http://www.w3.org/1999/xhtml">
     <p>CHARGE:            0</p>
  
     <p>FORMULA: C5H11NO2</p>
  </body></notes>
      </species>
      <species compartment="c" name="L-Valyl-tRNA(Val)" boundaryCondition="false" id="M_valtrna_c">
<notes><body xmlns="http://www.w3.org/1999/xhtml">
     <p>CHARGE:            1</p>
  
     <p>FORMULA: C5H10NOR</p>
  </body></notes>
      </species>
      <species compartment="c" name="tungsten binding cofactor" boundaryCondition="false" id="M_wco_c">
<notes><body xmlns="http://www.w3.org/1999/xhtml">
     <p>CHARGE:            -2</p>
  
     <p>FORMULA: C10H10N5O8PS2W</p>
  </body></notes>
      </species>
      <species compartment="c" name="Xanthine" boundaryCondition="false" id="M_xan_c">
<notes><body xmlns="http://www.w3.org/1999/xhtml">
     <p>CHARGE:            0</p>
  
     <p>FORMULA: C5H4N4O2</p>
  </body></notes>
      </species>
      <species compartment="c" name="XDP" boundaryCondition="false" id="M_xdp_c">
<notes><body xmlns="http://www.w3.org/1999/xhtml">
     <p>CHARGE:            -3</p>
  
     <p>FORMULA: C10H11N4O12P2</p>
  </body></notes>
      </species>
      <species compartment="c" name="Xanthosine 5'-phosphate" boundaryCondition="false" id="M_xmp_c">
<notes><body xmlns="http://www.w3.org/1999/xhtml">
     <p>CHARGE:            -2</p>
  
     <p>FORMULA: C10H11N4O9P</p>
  </body></notes>
      </species>
      <species compartment="c" name="XTP" boundaryCondition="false" id="M_xtp_c">
<notes><body xmlns="http://www.w3.org/1999/xhtml">
     <p>CHARGE:            -4</p>
  
     <p>FORMULA: C10H11N4O15P3</p>
  </body></notes>
      </species>
      <species compartment="c" name="Xanthosine" boundaryCondition="false" id="M_xtsn_c">
<notes><body xmlns="http://www.w3.org/1999/xhtml">
     <p>CHARGE:            0</p>
  
     <p>FORMULA: C10H12N4O6</p>
  </body></notes>
      </species>
      <species compartment="c" name="D-Xylulose 5-phosphate" boundaryCondition="false" id="M_xu5p_DASH_D_c">
<notes><body xmlns="http://www.w3.org/1999/xhtml">
     <p>CHARGE:            -2</p>
  
     <p>FORMULA: C5H9O8P</p>
  </body></notes>
      </species>
      <species compartment="c" name="L-Xylulose 5-phosphate" boundaryCondition="false" id="M_xu5p_DASH_L_c">
<notes><body xmlns="http://www.w3.org/1999/xhtml">
     <p>CHARGE:            -2</p>
  
     <p>FORMULA: C5H9O8P</p>
  </body></notes>
      </species>
      <species compartment="c" name="D-Xylose" boundaryCondition="false" id="M_xyl_DASH_D_c">
<notes><body xmlns="http://www.w3.org/1999/xhtml">
     <p>CHARGE:            0</p>
  
     <p>FORMULA: C5H10O5</p>
  </body></notes>
      </species>
      <species compartment="c" name="D-Xylulose" boundaryCondition="false" id="M_xylu_DASH_D_c">
<notes><body xmlns="http://www.w3.org/1999/xhtml">
     <p>CHARGE:            0</p>
  
     <p>FORMULA: C5H10O5</p>
  </body></notes>
      </species>
      <species compartment="c" name="L-Xylulose" boundaryCondition="false" id="M_xylu_DASH_L_c">
<notes><body xmlns="http://www.w3.org/1999/xhtml">
     <p>CHARGE:            0</p>
  
     <p>FORMULA: C5H10O5</p>
  </body></notes>
      </species>
      <species compartment="c" name="Zinc" boundaryCondition="false" id="M_zn2_c">
<notes><body xmlns="http://www.w3.org/1999/xhtml">
     <p>CHARGE:            2</p>
  
     <p>FORMULA: Zn</p>
  </body></notes>
      </species>
      <species compartment="e" name="(R)-Propane-1,2-diol" boundaryCondition="false" id="M_12ppd_DASH_R_e">
<notes><body xmlns="http://www.w3.org/1999/xhtml">
     <p>CHARGE:            0</p>
  
     <p>FORMULA: C3H8O2</p>
  </body></notes>
      </species>
      <species compartment="e" name="(S)-Propane-1,2-diol" boundaryCondition="false" id="M_12ppd_DASH_S_e">
<notes><body xmlns="http://www.w3.org/1999/xhtml">
     <p>CHARGE:            0</p>
  
     <p>FORMULA: C3H8O2</p>
  </body></notes>
      </species>
      <species compartment="e" name="1,4-alpha-D-glucan" boundaryCondition="false" id="M_14glucan_e">
<notes><body xmlns="http://www.w3.org/1999/xhtml">
     <p>CHARGE:            0</p>
  
     <p>FORMULA: C36H62O31</p>
  </body></notes>
      </species>
      <species compartment="e" name="1,5-Diaminopentane" boundaryCondition="false" id="M_15dap_e">
<notes><body xmlns="http://www.w3.org/1999/xhtml">
     <p>CHARGE:            2</p>
  
     <p>FORMULA: C5H16N2</p>
  </body></notes>
      </species>
      <species compartment="e" name="2',3'-Cyclic AMP" boundaryCondition="false" id="M_23camp_e">
<notes><body xmlns="http://www.w3.org/1999/xhtml">
     <p>CHARGE:            -1</p>
  
     <p>FORMULA: C10H11N5O6P</p>
  </body></notes>
      </species>
      <species compartment="e" name="2',3'-Cyclic CMP" boundaryCondition="false" id="M_23ccmp_e">
<notes><body xmlns="http://www.w3.org/1999/xhtml">
     <p>CHARGE:            -1</p>
  
     <p>FORMULA: C9H11N3O7P</p>
  </body></notes>
      </species>
      <species compartment="e" name="2',3'-Cyclic GMP" boundaryCondition="false" id="M_23cgmp_e">
<notes><body xmlns="http://www.w3.org/1999/xhtml">
     <p>CHARGE:            -1</p>
  
     <p>FORMULA: C10H11N5O7P</p>
  </body></notes>
      </species>
      <species compartment="e" name="2',3'-Cyclic UMP" boundaryCondition="false" id="M_23cump_e">
<notes><body xmlns="http://www.w3.org/1999/xhtml">
     <p>CHARGE:            -1</p>
  
     <p>FORMULA: C9H10N2O8P</p>
  </body></notes>
      </species>
      <species compartment="e" name="2,3-diaminopropionate" boundaryCondition="false" id="M_23dappa_e">
<notes><body xmlns="http://www.w3.org/1999/xhtml">
     <p>CHARGE:            1</p>
  
     <p>FORMULA: C3H9N2O2</p>
  </body></notes>
      </species>
      <species compartment="e" name="meso-2,6-Diaminoheptanedioate" boundaryCondition="false" id="M_26dap_DASH_M_e">
<notes><body xmlns="http://www.w3.org/1999/xhtml">
     <p>CHARGE:            0</p>
  
     <p>FORMULA: C7H14N2O4</p>
  </body></notes>
      </species>
      <species compartment="e" name="2-Dehydro-3-deoxy-D-gluconate" boundaryCondition="false" id="M_2ddglcn_e">
<notes><body xmlns="http://www.w3.org/1999/xhtml">
     <p>CHARGE:            -1</p>
  
     <p>FORMULA: C6H9O6</p>
  </body></notes>
      </species>
      <species compartment="e" name="3,4-Dihydroxyphenylacetaldehyde" boundaryCondition="false" id="M_34dhpac_e">
<notes><body xmlns="http://www.w3.org/1999/xhtml">
     <p>CHARGE:            0</p>
  
     <p>FORMULA: C8H8O3</p>
  </body></notes>
      </species>
      <species compartment="e" name="3'-AMP" boundaryCondition="false" id="M_3amp_e">
<notes><body xmlns="http://www.w3.org/1999/xhtml">
     <p>CHARGE:            -2</p>
  
     <p>FORMULA: C10H12N5O7P</p>
  </body></notes>
      </species>
      <species compartment="e" name="3'-cmp" boundaryCondition="false" id="M_3cmp_e">
<notes><body xmlns="http://www.w3.org/1999/xhtml">
     <p>CHARGE:            -2</p>
  
     <p>FORMULA: C9H12N3O8P</p>
  </body></notes>
      </species>
      <species compartment="e" name="3'-GMP" boundaryCondition="false" id="M_3gmp_e">
<notes><body xmlns="http://www.w3.org/1999/xhtml">
     <p>CHARGE:            -2</p>
  
     <p>FORMULA: C10H12N5O8P</p>
  </body></notes>
      </species>
      <species compartment="e" name="3-hydroxycinnamic acid" boundaryCondition="false" id="M_3hcinnm_e">
<notes><body xmlns="http://www.w3.org/1999/xhtml">
     <p>CHARGE:            -1</p>
  
     <p>FORMULA: C9H7O3</p>
  </body></notes>
      </species>
      <species compartment="e" name="3-Hydroxypropanoate" boundaryCondition="false" id="M_3hpp_e">
<notes><body xmlns="http://www.w3.org/1999/xhtml">
     <p>CHARGE:            -1</p>
  
     <p>FORMULA: C3H5O3</p>
  </body></notes>
      </species>
      <species compartment="e" name="3-(3-hydroxy-phenyl)propionate" boundaryCondition="false" id="M_3hpppn_e">
<notes><body xmlns="http://www.w3.org/1999/xhtml">
     <p>CHARGE:            -1</p>
  
     <p>FORMULA: C9H9O3</p>
  </body></notes>
      </species>
      <species compartment="e" name="3'-UMP" boundaryCondition="false" id="M_3ump_e">
<notes><body xmlns="http://www.w3.org/1999/xhtml">
     <p>CHARGE:            -2</p>
  
     <p>FORMULA: C9H11N2O9P</p>
  </body></notes>
      </species>
      <species compartment="e" name="4-Aminobutanoate" boundaryCondition="false" id="M_4abut_e">
<notes><body xmlns="http://www.w3.org/1999/xhtml">
     <p>CHARGE:            0</p>
  
     <p>FORMULA: C4H9NO2</p>
  </body></notes>
      </species>
      <species compartment="e" name="4-Hydroxyphenylacetaldehyde" boundaryCondition="false" id="M_4hoxpacd_e">
<notes><body xmlns="http://www.w3.org/1999/xhtml">
     <p>CHARGE:            0</p>
  
     <p>FORMULA: C8H8O2</p>
  </body></notes>
      </species>
      <species compartment="e" name="5-Dehydro-D-gluconate" boundaryCondition="false" id="M_5dglcn_e">
<notes><body xmlns="http://www.w3.org/1999/xhtml">
     <p>CHARGE:            -1</p>
  
     <p>FORMULA: C6H9O7</p>
  </body></notes>
      </species>
      <species compartment="e" name="5-Methylthio-D-ribose" boundaryCondition="false" id="M_5mtr_e">
<notes><body xmlns="http://www.w3.org/1999/xhtml">
     <p>CHARGE:            0</p>
  
     <p>FORMULA: C6H12O4S</p>
  </body></notes>
      </species>
      <species compartment="e" name="L-alanine-D-glutamate" boundaryCondition="false" id="M_LalaDglu_e">
<notes><body xmlns="http://www.w3.org/1999/xhtml">
     <p>CHARGE:            -1</p>
  
     <p>FORMULA: C8H13N2O5</p>
  </body></notes>
      </species>
      <species compartment="e" name="L-alanine-D-glutamate-meso-2,6-diaminoheptanedioate" boundaryCondition="false" id="M_LalaDgluMdap_e">
<notes><body xmlns="http://www.w3.org/1999/xhtml">
     <p>CHARGE:            -1</p>
  
     <p>FORMULA: C15H25N4O8</p>
  </body></notes>
      </species>
      <species compartment="e" name="L-alanine-D-glutamate-meso-2,6-diaminoheptanedioate-D-alanine" boundaryCondition="false" id="M_LalaDgluMdapDala_e">
<notes><body xmlns="http://www.w3.org/1999/xhtml">
     <p>CHARGE:            -1</p>
  
     <p>FORMULA: C18H30N5O9</p>
  </body></notes>
      </species>
      <species compartment="e" name="L-alanine-L-glutamate" boundaryCondition="false" id="M_LalaLglu_e">
<notes><body xmlns="http://www.w3.org/1999/xhtml">
     <p>CHARGE:            -1</p>
  
     <p>FORMULA: C8H13N2O5</p>
  </body></notes>
      </species>
      <species compartment="e" name="Acetate" boundaryCondition="false" id="M_ac_e">
<notes><body xmlns="http://www.w3.org/1999/xhtml">
     <p>CHARGE:            -1</p>
  
     <p>FORMULA: C2H3O2</p>
  </body></notes>
      </species>
      <species compartment="e" name="Acetoacetate" boundaryCondition="false" id="M_acac_e">
<notes><body xmlns="http://www.w3.org/1999/xhtml">
     <p>CHARGE:            -1</p>
  
     <p>FORMULA: C4H5O3</p>
  </body></notes>
      </species>
      <species compartment="e" name="Acetaldehyde" boundaryCondition="false" id="M_acald_e">
<notes><body xmlns="http://www.w3.org/1999/xhtml">
     <p>CHARGE:            0</p>
  
     <p>FORMULA: C2H4O</p>
  </body></notes>
      </species>
      <species compartment="e" name="N-Acetyl-D-galactosamine" boundaryCondition="false" id="M_acgal_e">
<notes><body xmlns="http://www.w3.org/1999/xhtml">
     <p>CHARGE:            0</p>
  
     <p>FORMULA: C8H15NO6</p>
  </body></notes>
      </species>
      <species compartment="e" name="N-Acetyl-D-galactosamine 1-phosphate" boundaryCondition="false" id="M_acgal1p_e">
<notes><body xmlns="http://www.w3.org/1999/xhtml">
     <p>CHARGE:            -2</p>
  
     <p>FORMULA: C8H14NO9P</p>
  </body></notes>
      </species>
      <species compartment="e" name="N-Acetyl-D-glucosamine" boundaryCondition="false" id="M_acgam_e">
<notes><body xmlns="http://www.w3.org/1999/xhtml">
     <p>CHARGE:            0</p>
  
     <p>FORMULA: C8H15NO6</p>
  </body></notes>
      </species>
      <species compartment="e" name="N-Acetyl-D-glucosamine 1-phosphate" boundaryCondition="false" id="M_acgam1p_e">
<notes><body xmlns="http://www.w3.org/1999/xhtml">
     <p>CHARGE:            -2</p>
  
     <p>FORMULA: C8H14NO9P</p>
  </body></notes>
      </species>
      <species compartment="e" name="N-Acetyl-D-mannosamine" boundaryCondition="false" id="M_acmana_e">
<notes><body xmlns="http://www.w3.org/1999/xhtml">
     <p>CHARGE:            0</p>
  
     <p>FORMULA: C8H15NO6</p>
  </body></notes>
      </species>
      <species compartment="e" name="N-Acetylmuramate" boundaryCondition="false" id="M_acmum_e">
<notes><body xmlns="http://www.w3.org/1999/xhtml">
     <p>CHARGE:            -1</p>
  
     <p>FORMULA: C11H18NO8</p>
  </body></notes>
      </species>
      <species compartment="e" name="N-Acetylneuraminate" boundaryCondition="false" id="M_acnam_e">
<notes><body xmlns="http://www.w3.org/1999/xhtml">
     <p>CHARGE:            -1</p>
  
     <p>FORMULA: C11H18NO9</p>
  </body></notes>
      </species>
      <species compartment="e" name="4-Amino-4-deoxy-L-arabinose modified core oligosaccharide lipid A" boundaryCondition="false" id="M_acolipa_e">
<notes><body xmlns="http://www.w3.org/1999/xhtml">
     <p>CHARGE:            -9</p>
  
     <p>FORMULA: C181H314N3O103P4</p>
  </body></notes>
      </species>
      <species compartment="e" name="O-Acetyl-L-serine" boundaryCondition="false" id="M_acser_e">
<notes><body xmlns="http://www.w3.org/1999/xhtml">
     <p>CHARGE:            0</p>
  
     <p>FORMULA: C5H9NO4</p>
  </body></notes>
      </species>
      <species compartment="e" name="Adenine" boundaryCondition="false" id="M_ade_e">
<notes><body xmlns="http://www.w3.org/1999/xhtml">
     <p>CHARGE:            0</p>
  
     <p>FORMULA: C5H5N5</p>
  </body></notes>
      </species>
      <species compartment="e" name="Adenosine" boundaryCondition="false" id="M_adn_e">
<notes><body xmlns="http://www.w3.org/1999/xhtml">
     <p>CHARGE:            0</p>
  
     <p>FORMULA: C10H13N5O4</p>
  </body></notes>
      </species>
      <species compartment="e" name="Adenosylcobalamin" boundaryCondition="false" id="M_adocbl_e">
<notes><body xmlns="http://www.w3.org/1999/xhtml">
     <p>CHARGE:            0</p>
  
     <p>FORMULA: C72H100CoN18O17P</p>
  </body></notes>
      </species>
      <species compartment="e" name="silver" boundaryCondition="false" id="M_ag_e">
<notes><body xmlns="http://www.w3.org/1999/xhtml">
     <p>CHARGE:            1</p>
  
     <p>FORMULA: Ag</p>
  </body></notes>
      </species>
      <species compartment="e" name="Agmatine" boundaryCondition="false" id="M_agm_e">
<notes><body xmlns="http://www.w3.org/1999/xhtml">
     <p>CHARGE:            2</p>
  
     <p>FORMULA: C5H16N4</p>
  </body></notes>
      </species>
      <species compartment="e" name="2-Oxoglutarate" boundaryCondition="false" id="M_akg_e">
<notes><body xmlns="http://www.w3.org/1999/xhtml">
     <p>CHARGE:            -2</p>
  
     <p>FORMULA: C5H4O5</p>
  </body></notes>
      </species>
      <species compartment="e" name="beta-Alanine" boundaryCondition="false" id="M_ala_DASH_B_e">
<notes><body xmlns="http://www.w3.org/1999/xhtml">
     <p>CHARGE:            0</p>
  
     <p>FORMULA: C3H7NO2</p>
  </body></notes>
      </species>
      <species compartment="e" name="D-Alanine" boundaryCondition="false" id="M_ala_DASH_D_e">
<notes><body xmlns="http://www.w3.org/1999/xhtml">
     <p>CHARGE:            0</p>
  
     <p>FORMULA: C3H7NO2</p>
  </body></notes>
      </species>
      <species compartment="e" name="L-Alanine" boundaryCondition="false" id="M_ala_DASH_L_e">
<notes><body xmlns="http://www.w3.org/1999/xhtml">
     <p>CHARGE:            0</p>
  
     <p>FORMULA: C3H7NO2</p>
  </body></notes>
      </species>
      <species compartment="e" name="D-Alanyl-D-alanine" boundaryCondition="false" id="M_alaala_e">
<notes><body xmlns="http://www.w3.org/1999/xhtml">
     <p>CHARGE:            0</p>
  
     <p>FORMULA: C6H12N2O3</p>
  </body></notes>
      </species>
      <species compartment="e" name="D-Allose" boundaryCondition="false" id="M_all_DASH_D_e">
<notes><body xmlns="http://www.w3.org/1999/xhtml">
     <p>CHARGE:            0</p>
  
     <p>FORMULA: C6H12O6</p>
  </body></notes>
      </species>
      <species compartment="e" name="Allantoin" boundaryCondition="false" id="M_alltn_e">
<notes><body xmlns="http://www.w3.org/1999/xhtml">
     <p>CHARGE:            0</p>
  
     <p>FORMULA: C4H6N4O3</p>
  </body></notes>
      </species>
      <species compartment="e" name="AMP" boundaryCondition="false" id="M_amp_e">
<notes><body xmlns="http://www.w3.org/1999/xhtml">
     <p>CHARGE:            -2</p>
  
     <p>FORMULA: C10H12N5O7P</p>
  </body></notes>
      </species>
      <species compartment="e" name="N-Acetyl-D-glucosamine(anhydrous)N-Acetylmuramic acid" boundaryCondition="false" id="M_anhgm_e">
<notes><body xmlns="http://www.w3.org/1999/xhtml">
     <p>CHARGE:            -1</p>
  
     <p>FORMULA: C19H29N2O12</p>
  </body></notes>
      </species>
      <species compartment="e" name="L-Arabinose" boundaryCondition="false" id="M_arab_DASH_L_e">
<notes><body xmlns="http://www.w3.org/1999/xhtml">
     <p>CHARGE:            0</p>
  
     <p>FORMULA: C5H10O5</p>
  </body></notes>
      </species>
      <species compartment="e" name="Arbutin" boundaryCondition="false" id="M_arbt_e">
<notes><body xmlns="http://www.w3.org/1999/xhtml">
     <p>CHARGE:            0</p>
  
     <p>FORMULA: C12H16O7</p>
  </body></notes>
      </species>
      <species compartment="e" name="aerobactin minus Fe3" boundaryCondition="false" id="M_arbtn_e">
<notes><body xmlns="http://www.w3.org/1999/xhtml">
     <p>CHARGE:            -3</p>
  
     <p>FORMULA: C22H33N4O13</p>
  </body></notes>
      </species>
      <species compartment="e" name="Aerobactin" boundaryCondition="false" id="M_arbtn_DASH_fe3_e">
<notes><body xmlns="http://www.w3.org/1999/xhtml">
     <p>CHARGE:            0</p>
  
     <p>FORMULA: C22H33FeN4O13</p>
  </body></notes>
      </species>
      <species compartment="e" name="L-Arginine" boundaryCondition="false" id="M_arg_DASH_L_e">
<notes><body xmlns="http://www.w3.org/1999/xhtml">
     <p>CHARGE:            1</p>
  
     <p>FORMULA: C6H15N4O2</p>
  </body></notes>
      </species>
      <species compartment="e" name="L-Ascorbate" boundaryCondition="false" id="M_ascb_DASH_L_e">
<notes><body xmlns="http://www.w3.org/1999/xhtml">
     <p>CHARGE:            0</p>
  
     <p>FORMULA: C6H8O6</p>
  </body></notes>
      </species>
      <species compartment="e" name="L-Asparagine" boundaryCondition="false" id="M_asn_DASH_L_e">
<notes><body xmlns="http://www.w3.org/1999/xhtml">
     <p>CHARGE:            0</p>
  
     <p>FORMULA: C4H8N2O3</p>
  </body></notes>
      </species>
      <species compartment="e" name="arsenite" boundaryCondition="false" id="M_aso3_e">
<notes><body xmlns="http://www.w3.org/1999/xhtml">
     <p>CHARGE:            -3</p>
  
     <p>FORMULA: AsO3</p>
  </body></notes>
      </species>
      <species compartment="e" name="L-Aspartate" boundaryCondition="false" id="M_asp_DASH_L_e">
<notes><body xmlns="http://www.w3.org/1999/xhtml">
     <p>CHARGE:            -1</p>
  
     <p>FORMULA: C4H6NO4</p>
  </body></notes>
      </species>
      <species compartment="e" name="Biotin" boundaryCondition="false" id="M_btn_e">
<notes><body xmlns="http://www.w3.org/1999/xhtml">
     <p>CHARGE:            -1</p>
  
     <p>FORMULA: C10H15N2O3S</p>
  </body></notes>
      </species>
      <species compartment="e" name="Butyrate (n-C4:0)" boundaryCondition="false" id="M_but_e">
<notes><body xmlns="http://www.w3.org/1999/xhtml">
     <p>CHARGE:            -1</p>
  
     <p>FORMULA: C4H7O2</p>
  </body></notes>
      </species>
      <species compartment="e" name="butanesulfonate" boundaryCondition="false" id="M_butso3_e">
<notes><body xmlns="http://www.w3.org/1999/xhtml">
     <p>CHARGE:            -1</p>
  
     <p>FORMULA: C4H9O3S</p>
  </body></notes>
      </species>
      <species compartment="e" name="Calcium" boundaryCondition="false" id="M_ca2_e">
<notes><body xmlns="http://www.w3.org/1999/xhtml">
     <p>CHARGE:            2</p>
  
     <p>FORMULA: Ca</p>
  </body></notes>
      </species>
      <species compartment="e" name="Cobinamide" boundaryCondition="false" id="M_cbi_e">
<notes><body xmlns="http://www.w3.org/1999/xhtml">
     <p>CHARGE:            0</p>
  
     <p>FORMULA: C48H72CoN11O8</p>
  </body></notes>
      </species>
      <species compartment="e" name="Cob(I)alamin" boundaryCondition="false" id="M_cbl1_e">
<notes><body xmlns="http://www.w3.org/1999/xhtml">
     <p>CHARGE:            -1</p>
  
     <p>FORMULA: C62H88CoN13O14P</p>
  </body></notes>
      </species>
      <species compartment="e" name="Cadmium" boundaryCondition="false" id="M_cd2_e">
<notes><body xmlns="http://www.w3.org/1999/xhtml">
     <p>CHARGE:            2</p>
  
     <p>FORMULA: Cd</p>
  </body></notes>
      </species>
      <species compartment="e" name="Cys-Gly" boundaryCondition="false" id="M_cgly_e">
<notes><body xmlns="http://www.w3.org/1999/xhtml">
     <p>CHARGE:            0</p>
  
     <p>FORMULA: C5H10N2O3S</p>
  </body></notes>
      </species>
      <species compartment="e" name="Choline" boundaryCondition="false" id="M_chol_e">
<notes><body xmlns="http://www.w3.org/1999/xhtml">
     <p>CHARGE:            1</p>
  
     <p>FORMULA: C5H14NO</p>
  </body></notes>
      </species>
      <species compartment="e" name="N,N'-diacetylchitobiose" boundaryCondition="false" id="M_chtbs_e">
<notes><body xmlns="http://www.w3.org/1999/xhtml">
     <p>CHARGE:            0</p>
  
     <p>FORMULA: C16H28N2O11</p>
  </body></notes>
      </species>
      <species compartment="e" name="Citrate" boundaryCondition="false" id="M_cit_e">
<notes><body xmlns="http://www.w3.org/1999/xhtml">
     <p>CHARGE:            -3</p>
  
     <p>FORMULA: C6H5O7</p>
  </body></notes>
      </species>
      <species compartment="e" name="Chloride" boundaryCondition="false" id="M_cl_e">
<notes><body xmlns="http://www.w3.org/1999/xhtml">
     <p>CHARGE:            -1</p>
  
     <p>FORMULA: Cl</p>
  </body></notes>
      </species>
      <species compartment="e" name="Chloramphenicol" boundaryCondition="false" id="M_cm_e">
<notes><body xmlns="http://www.w3.org/1999/xhtml">
     <p>CHARGE:            0</p>
  
     <p>FORMULA: C11H12Cl2N2O5</p>
  </body></notes>
      </species>
      <species compartment="e" name="CMP" boundaryCondition="false" id="M_cmp_e">
<notes><body xmlns="http://www.w3.org/1999/xhtml">
     <p>CHARGE:            -2</p>
  
     <p>FORMULA: C9H12N3O8P</p>
  </body></notes>
      </species>
      <species compartment="e" name="CO2" boundaryCondition="false" id="M_co2_e">
<notes><body xmlns="http://www.w3.org/1999/xhtml">
     <p>CHARGE:            0</p>
  
     <p>FORMULA: CO2</p>
  </body></notes>
      </species>
      <species compartment="e" name="Co2+" boundaryCondition="false" id="M_cobalt2_e">
<notes><body xmlns="http://www.w3.org/1999/xhtml">
     <p>CHARGE:            2</p>
  
     <p>FORMULA: Co</p>
  </body></notes>
      </species>
      <species compartment="e" name="core oligosaccharide lipid A" boundaryCondition="false" id="M_colipa_e">
<notes><body xmlns="http://www.w3.org/1999/xhtml">
     <p>CHARGE:            -11</p>
  
     <p>FORMULA: C176H303N2O100P4</p>
  </body></notes>
      </species>
      <species compartment="e" name="core oligosaccharide lipid A diphosphate" boundaryCondition="false" id="M_colipap_e">
<notes><body xmlns="http://www.w3.org/1999/xhtml">
     <p>CHARGE:            -12</p>
  
     <p>FORMULA: C176H303N2O103P5</p>
  </body></notes>
      </species>
      <species compartment="e" name="coprogen" boundaryCondition="false" id="M_cpgn_e">
<notes><body xmlns="http://www.w3.org/1999/xhtml">
     <p>CHARGE:            -1</p>
  
     <p>FORMULA: C35H52N6O13Fe</p>
  </body></notes>
      </species>
      <species compartment="e" name="coprogen unloaded (no Fe(III))" boundaryCondition="false" id="M_cpgn_DASH_un_e">
<notes><body xmlns="http://www.w3.org/1999/xhtml">
     <p>CHARGE:            -4</p>
  
     <p>FORMULA: C35H52N6O13</p>
  </body></notes>
      </species>
      <species compartment="e" name="L-Carnitine" boundaryCondition="false" id="M_crn_e">
<notes><body xmlns="http://www.w3.org/1999/xhtml">
     <p>CHARGE:            0</p>
  
     <p>FORMULA: C7H15NO3</p>
  </body></notes>
      </species>
      <species compartment="e" name="D-Carnitine" boundaryCondition="false" id="M_crn_DASH_D_e">
<notes><body xmlns="http://www.w3.org/1999/xhtml">
     <p>CHARGE:            0</p>
  
     <p>FORMULA: C7H15NO3</p>
  </body></notes>
      </species>
      <species compartment="e" name="Cytosine" boundaryCondition="false" id="M_csn_e">
<notes><body xmlns="http://www.w3.org/1999/xhtml">
     <p>CHARGE:            0</p>
  
     <p>FORMULA: C4H5N3O</p>
  </body></notes>
      </species>
      <species compartment="e" name="Cu+" boundaryCondition="false" id="M_cu_e">
<notes><body xmlns="http://www.w3.org/1999/xhtml">
     <p>CHARGE:            1</p>
  
     <p>FORMULA: Cu</p>
  </body></notes>
      </species>
      <species compartment="e" name="Cu2+" boundaryCondition="false" id="M_cu2_e">
<notes><body xmlns="http://www.w3.org/1999/xhtml">
     <p>CHARGE:            2</p>
  
     <p>FORMULA: Cu</p>
  </body></notes>
      </species>
      <species compartment="e" name="Hydrogen cyanide" boundaryCondition="false" id="M_cyan_e">
<notes><body xmlns="http://www.w3.org/1999/xhtml">
     <p>CHARGE:            0</p>
  
     <p>FORMULA: CHN</p>
  </body></notes>
      </species>
      <species compartment="e" name="Cyanate" boundaryCondition="false" id="M_cynt_e">
<notes><body xmlns="http://www.w3.org/1999/xhtml">
     <p>CHARGE:            -1</p>
  
     <p>FORMULA: CNO</p>
  </body></notes>
      </species>
      <species compartment="e" name="D-Cysteine" boundaryCondition="false" id="M_cys_DASH_D_e">
<notes><body xmlns="http://www.w3.org/1999/xhtml">
     <p>CHARGE:            0</p>
  
     <p>FORMULA: C3H7NO2S</p>
  </body></notes>
      </species>
      <species compartment="e" name="L-Cysteine" boundaryCondition="false" id="M_cys_DASH_L_e">
<notes><body xmlns="http://www.w3.org/1999/xhtml">
     <p>CHARGE:            0</p>
  
     <p>FORMULA: C3H7NO2S</p>
  </body></notes>
      </species>
      <species compartment="e" name="Cytidine" boundaryCondition="false" id="M_cytd_e">
<notes><body xmlns="http://www.w3.org/1999/xhtml">
     <p>CHARGE:            0</p>
  
     <p>FORMULA: C9H13N3O5</p>
  </body></notes>
      </species>
      <species compartment="e" name="Deoxyadenosine" boundaryCondition="false" id="M_dad_DASH_2_e">
<notes><body xmlns="http://www.w3.org/1999/xhtml">
     <p>CHARGE:            0</p>
  
     <p>FORMULA: C10H13N5O3</p>
  </body></notes>
      </species>
      <species compartment="e" name="dAMP" boundaryCondition="false" id="M_damp_e">
<notes><body xmlns="http://www.w3.org/1999/xhtml">
     <p>CHARGE:            -2</p>
  
     <p>FORMULA: C10H12N5O6P</p>
  </body></notes>
      </species>
      <species compartment="e" name="Decanoate (n-C10:0)" boundaryCondition="false" id="M_dca_e">
<notes><body xmlns="http://www.w3.org/1999/xhtml">
     <p>CHARGE:            -1</p>
  
     <p>FORMULA: C10H19O2</p>
  </body></notes>
      </species>
      <species compartment="e" name="dCMP" boundaryCondition="false" id="M_dcmp_e">
<notes><body xmlns="http://www.w3.org/1999/xhtml">
     <p>CHARGE:            -2</p>
  
     <p>FORMULA: C9H12N3O7P</p>
  </body></notes>
      </species>
      <species compartment="e" name="Deoxycytidine" boundaryCondition="false" id="M_dcyt_e">
<notes><body xmlns="http://www.w3.org/1999/xhtml">
     <p>CHARGE:            0</p>
  
     <p>FORMULA: C9H13N3O4</p>
  </body></notes>
      </species>
      <species compartment="e" name="Dodecanoate (n-C12:0)" boundaryCondition="false" id="M_ddca_e">
<notes><body xmlns="http://www.w3.org/1999/xhtml">
     <p>CHARGE:            -1</p>
  
     <p>FORMULA: C12H23O2</p>
  </body></notes>
      </species>
      <species compartment="e" name="dGMP" boundaryCondition="false" id="M_dgmp_e">
<notes><body xmlns="http://www.w3.org/1999/xhtml">
     <p>CHARGE:            -2</p>
  
     <p>FORMULA: C10H12N5O7P</p>
  </body></notes>
      </species>
      <species compartment="e" name="Deoxyguanosine" boundaryCondition="false" id="M_dgsn_e">
<notes><body xmlns="http://www.w3.org/1999/xhtml">
     <p>CHARGE:            0</p>
  
     <p>FORMULA: C10H13N5O4</p>
  </body></notes>
      </species>
      <species compartment="e" name="Dihydroxyacetone" boundaryCondition="false" id="M_dha_e">
<notes><body xmlns="http://www.w3.org/1999/xhtml">
     <p>CHARGE:            0</p>
  
     <p>FORMULA: C3H6O3</p>
  </body></notes>
      </species>
      <species compartment="e" name="dIMP" boundaryCondition="false" id="M_dimp_e">
<notes><body xmlns="http://www.w3.org/1999/xhtml">
     <p>CHARGE:            -2</p>
  
     <p>FORMULA: C10H11N4O7P</p>
  </body></notes>
      </species>
      <species compartment="e" name="Deoxyinosine" boundaryCondition="false" id="M_din_e">
<notes><body xmlns="http://www.w3.org/1999/xhtml">
     <p>CHARGE:            0</p>
  
     <p>FORMULA: C10H12N4O4</p>
  </body></notes>
      </species>
      <species compartment="e" name="Dimethyl sulfide" boundaryCondition="false" id="M_dms_e">
<notes><body xmlns="http://www.w3.org/1999/xhtml">
     <p>CHARGE:            0</p>
  
     <p>FORMULA: C2H6S</p>
  </body></notes>
      </species>
      <species compartment="e" name="Dimethyl sulfoxide" boundaryCondition="false" id="M_dmso_e">
<notes><body xmlns="http://www.w3.org/1999/xhtml">
     <p>CHARGE:            0</p>
  
     <p>FORMULA: C2H6OS</p>
  </body></notes>
      </species>
      <species compartment="e" name="Dopamine" boundaryCondition="false" id="M_dopa_e">
<notes><body xmlns="http://www.w3.org/1999/xhtml">
     <p>CHARGE:            1</p>
  
     <p>FORMULA: C8H12NO2</p>
  </body></notes>
      </species>
      <species compartment="e" name="doxorubicin" boundaryCondition="false" id="M_doxrbcn_e">
<notes><body xmlns="http://www.w3.org/1999/xhtml">
     <p>CHARGE:            0</p>
  
     <p>FORMULA: C27H29NO11</p>
  </body></notes>
      </species>
      <species compartment="e" name="dTMP" boundaryCondition="false" id="M_dtmp_e">
<notes><body xmlns="http://www.w3.org/1999/xhtml">
     <p>CHARGE:            -2</p>
  
     <p>FORMULA: C10H13N2O8P</p>
  </body></notes>
      </species>
      <species compartment="e" name="dUMP" boundaryCondition="false" id="M_dump_e">
<notes><body xmlns="http://www.w3.org/1999/xhtml">
     <p>CHARGE:            -2</p>
  
     <p>FORMULA: C9H11N2O8P</p>
  </body></notes>
      </species>
      <species compartment="e" name="Deoxyuridine" boundaryCondition="false" id="M_duri_e">
<notes><body xmlns="http://www.w3.org/1999/xhtml">
     <p>CHARGE:            0</p>
  
     <p>FORMULA: C9H12N2O5</p>
  </body></notes>
      </species>
      <species compartment="e" name="(enterobacterial common antigen)x4 core oligosaccharide lipid A" boundaryCondition="false" id="M_eca4colipa_e">
<notes><body xmlns="http://www.w3.org/1999/xhtml">
     <p>CHARGE:            -15</p>
  
     <p>FORMULA: C272H447N14O160P4</p>
  </body></notes>
      </species>
      <species compartment="e" name="phosphoethanolamine KDO(2)-lipid (A)" boundaryCondition="false" id="M_enlipa_e">
<notes><body xmlns="http://www.w3.org/1999/xhtml">
     <p>CHARGE:            -6</p>
  
     <p>FORMULA: C112H202N3O42P3</p>
  </body></notes>
      </species>
      <species compartment="e" name="Enterochelin" boundaryCondition="false" id="M_enter_e">
<notes><body xmlns="http://www.w3.org/1999/xhtml">
     <p>CHARGE:            0</p>
  
     <p>FORMULA: C30H27N3O15</p>
  </body></notes>
      </species>
      <species compartment="e" name="Ethanolamine" boundaryCondition="false" id="M_etha_e">
<notes><body xmlns="http://www.w3.org/1999/xhtml">
     <p>CHARGE:            1</p>
  
     <p>FORMULA: C2H8NO</p>
  </body></notes>
      </species>
      <species compartment="e" name="ethanesulfonate" boundaryCondition="false" id="M_ethso3_e">
<notes><body xmlns="http://www.w3.org/1999/xhtml">
     <p>CHARGE:            -1</p>
  
     <p>FORMULA: C2H5O3S</p>
  </body></notes>
      </species>
      <species compartment="e" name="Ethanol" boundaryCondition="false" id="M_etoh_e">
<notes><body xmlns="http://www.w3.org/1999/xhtml">
     <p>CHARGE:            0</p>
  
     <p>FORMULA: C2H6O</p>
  </body></notes>
      </species>
      <species compartment="e" name="D-Fructose 6-phosphate" boundaryCondition="false" id="M_f6p_e">
<notes><body xmlns="http://www.w3.org/1999/xhtml">
     <p>CHARGE:            -2</p>
  
     <p>FORMULA: C6H11O9P</p>
  </body></notes>
      </species>
      <species compartment="e" name="Formaldehyde" boundaryCondition="false" id="M_fald_e">
<notes><body xmlns="http://www.w3.org/1999/xhtml">
     <p>CHARGE:            0</p>
  
     <p>FORMULA: CH2O</p>
  </body></notes>
      </species>
      <species compartment="e" name="Fe2+" boundaryCondition="false" id="M_fe2_e">
<notes><body xmlns="http://www.w3.org/1999/xhtml">
     <p>CHARGE:            2</p>
  
     <p>FORMULA: Fe</p>
  </body></notes>
      </species>
      <species compartment="e" name="Fe3+" boundaryCondition="false" id="M_fe3_e">
<notes><body xmlns="http://www.w3.org/1999/xhtml">
     <p>CHARGE:            3</p>
  
     <p>FORMULA: Fe</p>
  </body></notes>
      </species>
      <species compartment="e" name="Fe(III)dicitrate" boundaryCondition="false" id="M_fe3dcit_e">
<notes><body xmlns="http://www.w3.org/1999/xhtml">
     <p>CHARGE:            -3</p>
  
     <p>FORMULA: C12H10FeO14</p>
  </body></notes>
      </species>
      <species compartment="e" name="ferric 2,3-dihydroxybenzoylserine" boundaryCondition="false" id="M_fe3dhbzs_e">
<notes><body xmlns="http://www.w3.org/1999/xhtml">
     <p>CHARGE:            2</p>
  
     <p>FORMULA: C10H10NO6Fe</p>
  </body></notes>
      </species>
      <species compartment="e" name="Fe(III)hydroxamate" boundaryCondition="false" id="M_fe3hox_e">
<notes><body xmlns="http://www.w3.org/1999/xhtml">
     <p>CHARGE:            0</p>
  
     <p>FORMULA: C9H18O6N3Fe</p>
  </body></notes>
      </species>
      <species compartment="e" name="Fe(III)hydoxamate, unloaded" boundaryCondition="false" id="M_fe3hox_DASH_un_e">
<notes><body xmlns="http://www.w3.org/1999/xhtml">
     <p>CHARGE:            -3</p>
  
     <p>FORMULA: C9H18O6N3</p>
  </body></notes>
      </species>
      <species compartment="e" name="Ferrichrome" boundaryCondition="false" id="M_fecrm_e">
<notes><body xmlns="http://www.w3.org/1999/xhtml">
     <p>CHARGE:            0</p>
  
     <p>FORMULA: C27H42FeN9O12</p>
  </body></notes>
      </species>
      <species compartment="e" name="Ferrichrome minus Fe(III)" boundaryCondition="false" id="M_fecrm_DASH_un_e">
<notes><body xmlns="http://www.w3.org/1999/xhtml">
     <p>CHARGE:            -3</p>
  
     <p>FORMULA: C27H42N9O12</p>
  </body></notes>
      </species>
      <species compartment="e" name="Fe-enterobactin" boundaryCondition="false" id="M_feenter_e">
<notes><body xmlns="http://www.w3.org/1999/xhtml">
     <p>CHARGE:            3</p>
  
     <p>FORMULA: C30H27FeN3O15</p>
  </body></notes>
      </species>
      <species compartment="e" name="ferroxamine" boundaryCondition="false" id="M_feoxam_e">
<notes><body xmlns="http://www.w3.org/1999/xhtml">
     <p>CHARGE:            1</p>
  
     <p>FORMULA: C25H46FeN6O8</p>
  </body></notes>
      </species>
      <species compartment="e" name="ferroxamine minus Fe(3)" boundaryCondition="false" id="M_feoxam_DASH_un_e">
<notes><body xmlns="http://www.w3.org/1999/xhtml">
     <p>CHARGE:            -2</p>
  
     <p>FORMULA: C25H46N6O8</p>
  </body></notes>
      </species>
      <species compartment="e" name="Formate" boundaryCondition="false" id="M_for_e">
<notes><body xmlns="http://www.w3.org/1999/xhtml">
     <p>CHARGE:            -1</p>
  
     <p>FORMULA: CH1O2</p>
  </body></notes>
      </species>
      <species compartment="e" name="D-Fructose" boundaryCondition="false" id="M_fru_e">
<notes><body xmlns="http://www.w3.org/1999/xhtml">
     <p>CHARGE:            0</p>
  
     <p>FORMULA: C6H12O6</p>
  </body></notes>
      </species>
      <species compartment="e" name="fructoselysine" boundaryCondition="false" id="M_frulys_e">
<notes><body xmlns="http://www.w3.org/1999/xhtml">
     <p>CHARGE:            1</p>
  
     <p>FORMULA: C12H25N2O7</p>
  </body></notes>
      </species>
      <species compartment="e" name="D-Fructuronate" boundaryCondition="false" id="M_fruur_e">
<notes><body xmlns="http://www.w3.org/1999/xhtml">
     <p>CHARGE:            -1</p>
  
     <p>FORMULA: C6H9O7</p>
  </body></notes>
      </species>
      <species compartment="e" name="L-Fucose" boundaryCondition="false" id="M_fuc_DASH_L_e">
<notes><body xmlns="http://www.w3.org/1999/xhtml">
     <p>CHARGE:            0</p>
  
     <p>FORMULA: C6H12O5</p>
  </body></notes>
      </species>
      <species compartment="e" name="Fumarate" boundaryCondition="false" id="M_fum_e">
<notes><body xmlns="http://www.w3.org/1999/xhtml">
     <p>CHARGE:            -2</p>
  
     <p>FORMULA: C4H2O4</p>
  </body></notes>
      </species>
      <species compartment="e" name="fusidic acid" boundaryCondition="false" id="M_fusa_e">
<notes><body xmlns="http://www.w3.org/1999/xhtml">
     <p>CHARGE:            0</p>
  
     <p>FORMULA: C31H48O5</p>
  </body></notes>
      </species>
      <species compartment="e" name="D-Glucose 1-phosphate" boundaryCondition="false" id="M_g1p_e">
<notes><body xmlns="http://www.w3.org/1999/xhtml">
     <p>CHARGE:            -2</p>
  
     <p>FORMULA: C6H11O9P</p>
  </body></notes>
      </species>
      <species compartment="e" name="sn-Glycero-3-phosphocholine" boundaryCondition="false" id="M_g3pc_e">
<notes><body xmlns="http://www.w3.org/1999/xhtml">
     <p>CHARGE:            0</p>
  
     <p>FORMULA: C8H20NO6P</p>
  </body></notes>
      </species>
      <species compartment="e" name="sn-Glycero-3-phosphoethanolamine" boundaryCondition="false" id="M_g3pe_e">
<notes><body xmlns="http://www.w3.org/1999/xhtml">
     <p>CHARGE:            0</p>
  
     <p>FORMULA: C5H14NO6P</p>
  </body></notes>
      </species>
      <species compartment="e" name="Glycerophosphoglycerol" boundaryCondition="false" id="M_g3pg_e">
<notes><body xmlns="http://www.w3.org/1999/xhtml">
     <p>CHARGE:            -1</p>
  
     <p>FORMULA: C6H14O8P</p>
  </body></notes>
      </species>
      <species compartment="e" name="sn-Glycero-3-phospho-1-inositol" boundaryCondition="false" id="M_g3pi_e">
<notes><body xmlns="http://www.w3.org/1999/xhtml">
     <p>CHARGE:            -1</p>
  
     <p>FORMULA: C9H18O11P</p>
  </body></notes>
      </species>
      <species compartment="e" name="Glycerophosphoserine" boundaryCondition="false" id="M_g3ps_e">
<notes><body xmlns="http://www.w3.org/1999/xhtml">
     <p>CHARGE:            -1</p>
  
     <p>FORMULA: C6H13NO8P</p>
  </body></notes>
      </species>
      <species compartment="e" name="D-Glucose 6-phosphate" boundaryCondition="false" id="M_g6p_e">
<notes><body xmlns="http://www.w3.org/1999/xhtml">
     <p>CHARGE:            -2</p>
  
     <p>FORMULA: C6H11O9P</p>
  </body></notes>
      </species>
      <species compartment="e" name="D-Galactose" boundaryCondition="false" id="M_gal_e">
<notes><body xmlns="http://www.w3.org/1999/xhtml">
     <p>CHARGE:            0</p>
  
     <p>FORMULA: C6H12O6</p>
  </body></notes>
      </species>
      <species compartment="e" name="beta D-Galactose" boundaryCondition="false" id="M_gal_DASH_bD_e">
<notes><body xmlns="http://www.w3.org/1999/xhtml">
     <p>CHARGE:            0</p>
  
     <p>FORMULA: C6H12O6</p>
  </body></notes>
      </species>
      <species compartment="e" name="alpha-D-Galactose 1-phosphate" boundaryCondition="false" id="M_gal1p_e">
<notes><body xmlns="http://www.w3.org/1999/xhtml">
     <p>CHARGE:            -2</p>
  
     <p>FORMULA: C6H11O9P</p>
  </body></notes>
      </species>
      <species compartment="e" name="D-Galactarate" boundaryCondition="false" id="M_galct_DASH_D_e">
<notes><body xmlns="http://www.w3.org/1999/xhtml">
     <p>CHARGE:            -2</p>
  
     <p>FORMULA: C6H8O8</p>
  </body></notes>
      </species>
      <species compartment="e" name="D-Galactonate" boundaryCondition="false" id="M_galctn_DASH_D_e">
<notes><body xmlns="http://www.w3.org/1999/xhtml">
     <p>CHARGE:            -1</p>
  
     <p>FORMULA: C6H11O7</p>
  </body></notes>
      </species>
      <species compartment="e" name="L-Galactonate" boundaryCondition="false" id="M_galctn_DASH_L_e">
<notes><body xmlns="http://www.w3.org/1999/xhtml">
     <p>CHARGE:            -1</p>
  
     <p>FORMULA: C6H11O7</p>
  </body></notes>
      </species>
      <species compartment="e" name="Galactitol" boundaryCondition="false" id="M_galt_e">
<notes><body xmlns="http://www.w3.org/1999/xhtml">
     <p>CHARGE:            0</p>
  
     <p>FORMULA: C6H14O6</p>
  </body></notes>
      </species>
      <species compartment="e" name="D-Galacturonate" boundaryCondition="false" id="M_galur_e">
<notes><body xmlns="http://www.w3.org/1999/xhtml">
     <p>CHARGE:            -1</p>
  
     <p>FORMULA: C6H9O7</p>
  </body></notes>
      </species>
      <species compartment="e" name="D-Glucosamine" boundaryCondition="false" id="M_gam_e">
<notes><body xmlns="http://www.w3.org/1999/xhtml">
     <p>CHARGE:            1</p>
  
     <p>FORMULA: C6H14NO5</p>
  </body></notes>
      </species>
      <species compartment="e" name="D-Glucosamine 6-phosphate" boundaryCondition="false" id="M_gam6p_e">
<notes><body xmlns="http://www.w3.org/1999/xhtml">
     <p>CHARGE:            -1</p>
  
     <p>FORMULA: C6H13NO8P</p>
  </body></notes>
      </species>
      <species compartment="e" name="gamma-butyrobetaine" boundaryCondition="false" id="M_gbbtn_e">
<notes><body xmlns="http://www.w3.org/1999/xhtml">
     <p>CHARGE:            0</p>
  
     <p>FORMULA: C7H15NO2</p>
  </body></notes>
      </species>
      <species compartment="e" name="GDP" boundaryCondition="false" id="M_gdp_e">
<notes><body xmlns="http://www.w3.org/1999/xhtml">
     <p>CHARGE:            -3</p>
  
     <p>FORMULA: C10H12N5O11P2</p>
  </body></notes>
      </species>
      <species compartment="e" name="D-Glucose" boundaryCondition="false" id="M_glc_DASH_D_e">
<notes><body xmlns="http://www.w3.org/1999/xhtml">
     <p>CHARGE:            0</p>
  
     <p>FORMULA: C6H12O6</p>
  </body></notes>
      </species>
      <species compartment="e" name="D-Gluconate" boundaryCondition="false" id="M_glcn_e">
<notes><body xmlns="http://www.w3.org/1999/xhtml">
     <p>CHARGE:            -1</p>
  
     <p>FORMULA: C6H11O7</p>
  </body></notes>
      </species>
      <species compartment="e" name="D-Glucarate" boundaryCondition="false" id="M_glcr_e">
<notes><body xmlns="http://www.w3.org/1999/xhtml">
     <p>CHARGE:            -2</p>
  
     <p>FORMULA: C6H8O8</p>
  </body></notes>
      </species>
      <species compartment="e" name="D-Glucuronate" boundaryCondition="false" id="M_glcur_e">
<notes><body xmlns="http://www.w3.org/1999/xhtml">
     <p>CHARGE:            -1</p>
  
     <p>FORMULA: C6H9O7</p>
  </body></notes>
      </species>
      <species compartment="e" name="D-Glucuronate 1-phosphate" boundaryCondition="false" id="M_glcur1p_e">
<notes><body xmlns="http://www.w3.org/1999/xhtml">
     <p>CHARGE:            -3</p>
  
     <p>FORMULA: C6H8O10P</p>
  </body></notes>
      </species>
      <species compartment="e" name="L-Glutamine" boundaryCondition="false" id="M_gln_DASH_L_e">
<notes><body xmlns="http://www.w3.org/1999/xhtml">
     <p>CHARGE:            0</p>
  
     <p>FORMULA: C5H10N2O3</p>
  </body></notes>
      </species>
      <species compartment="e" name="L-Glutamate" boundaryCondition="false" id="M_glu_DASH_L_e">
<notes><body xmlns="http://www.w3.org/1999/xhtml">
     <p>CHARGE:            -1</p>
  
     <p>FORMULA: C5H8NO4</p>
  </body></notes>
      </species>
      <species compartment="e" name="Glycine" boundaryCondition="false" id="M_gly_e">
<notes><body xmlns="http://www.w3.org/1999/xhtml">
     <p>CHARGE:            0</p>
  
     <p>FORMULA: C2H5NO2</p>
  </body></notes>
      </species>
      <species compartment="e" name="D-Glyceraldehyde" boundaryCondition="false" id="M_glyald_e">
<notes><body xmlns="http://www.w3.org/1999/xhtml">
     <p>CHARGE:            0</p>
  
     <p>FORMULA: C3H6O3</p>
  </body></notes>
      </species>
      <species compartment="e" name="Glycine betaine" boundaryCondition="false" id="M_glyb_e">
<notes><body xmlns="http://www.w3.org/1999/xhtml">
     <p>CHARGE:            0</p>
  
     <p>FORMULA: C5H11NO2</p>
  </body></notes>
      </species>
      <species compartment="e" name="Glycerol" boundaryCondition="false" id="M_glyc_e">
<notes><body xmlns="http://www.w3.org/1999/xhtml">
     <p>CHARGE:            0</p>
  
     <p>FORMULA: C3H8O3</p>
  </body></notes>
      </species>
      <species compartment="e" name="(R)-Glycerate" boundaryCondition="false" id="M_glyc_DASH_R_e">
<notes><body xmlns="http://www.w3.org/1999/xhtml">
     <p>CHARGE:            -1</p>
  
     <p>FORMULA: C3H5O4</p>
  </body></notes>
      </species>
      <species compartment="e" name="Glycerol 2-phosphate" boundaryCondition="false" id="M_glyc2p_e">
<notes><body xmlns="http://www.w3.org/1999/xhtml">
     <p>CHARGE:            -2</p>
  
     <p>FORMULA: C3H7O6P</p>
  </body></notes>
      </species>
      <species compartment="e" name="Glycerol 3-phosphate" boundaryCondition="false" id="M_glyc3p_e">
<notes><body xmlns="http://www.w3.org/1999/xhtml">
     <p>CHARGE:            -2</p>
  
     <p>FORMULA: C3H7O6P</p>
  </body></notes>
      </species>
      <species compartment="e" name="Glycolate" boundaryCondition="false" id="M_glyclt_e">
<notes><body xmlns="http://www.w3.org/1999/xhtml">
     <p>CHARGE:            -1</p>
  
     <p>FORMULA: C2H3O3</p>
  </body></notes>
      </species>
      <species compartment="e" name="GMP" boundaryCondition="false" id="M_gmp_e">
<notes><body xmlns="http://www.w3.org/1999/xhtml">
     <p>CHARGE:            -2</p>
  
     <p>FORMULA: C10H12N5O8P</p>
  </body></notes>
      </species>
      <species compartment="e" name="Guanosine" boundaryCondition="false" id="M_gsn_e">
<notes><body xmlns="http://www.w3.org/1999/xhtml">
     <p>CHARGE:            0</p>
  
     <p>FORMULA: C10H13N5O5</p>
  </body></notes>
      </species>
      <species compartment="e" name="Oxidized glutathione" boundaryCondition="false" id="M_gthox_e">
<notes><body xmlns="http://www.w3.org/1999/xhtml">
     <p>CHARGE:            -2</p>
  
     <p>FORMULA: C20H30N6O12S2</p>
  </body></notes>
      </species>
      <species compartment="e" name="Reduced glutathione" boundaryCondition="false" id="M_gthrd_e">
<notes><body xmlns="http://www.w3.org/1999/xhtml">
     <p>CHARGE:            -1</p>
  
     <p>FORMULA: C10H16N3O6S</p>
  </body></notes>
      </species>
      <species compartment="e" name="GTP" boundaryCondition="false" id="M_gtp_e">
<notes><body xmlns="http://www.w3.org/1999/xhtml">
     <p>CHARGE:            -4</p>
  
     <p>FORMULA: C10H12N5O14P3</p>
  </body></notes>
      </species>
      <species compartment="e" name="Guanine" boundaryCondition="false" id="M_gua_e">
<notes><body xmlns="http://www.w3.org/1999/xhtml">
     <p>CHARGE:            0</p>
  
     <p>FORMULA: C5H5N5O</p>
  </body></notes>
      </species>
      <species compartment="e" name="H+" boundaryCondition="false" id="M_h_e">
<notes><body xmlns="http://www.w3.org/1999/xhtml">
     <p>CHARGE:            1</p>
  
     <p>FORMULA: H</p>
  </body></notes>
      </species>
      <species compartment="e" name="H2" boundaryCondition="false" id="M_h2_e">
<notes><body xmlns="http://www.w3.org/1999/xhtml">
     <p>CHARGE:            0</p>
  
     <p>FORMULA: H2</p>
  </body></notes>
      </species>
      <species compartment="e" name="H2O" boundaryCondition="false" id="M_h2o_e">
<notes><body xmlns="http://www.w3.org/1999/xhtml">
     <p>CHARGE:            0</p>
  
     <p>FORMULA: H2O</p>
  </body></notes>
      </species>
      <species compartment="e" name="Hydrogen peroxide" boundaryCondition="false" id="M_h2o2_e">
<notes><body xmlns="http://www.w3.org/1999/xhtml">
     <p>CHARGE:            0</p>
  
     <p>FORMULA: H2O2</p>
  </body></notes>
      </species>
      <species compartment="e" name="Hydrogen sulfide" boundaryCondition="false" id="M_h2s_e">
<notes><body xmlns="http://www.w3.org/1999/xhtml">
     <p>CHARGE:            0</p>
  
     <p>FORMULA: H2S</p>
  </body></notes>
      </species>
      <species compartment="e" name="hepta-acylated core oligosaccharide lipid A (E. coli)" boundaryCondition="false" id="M_hacolipa_e">
<notes><body xmlns="http://www.w3.org/1999/xhtml">
     <p>CHARGE:            -11</p>
  
     <p>FORMULA: C192H333N2O101P4</p>
  </body></notes>
      </species>
      <species compartment="e" name="hepta-acylated KDO(2)-lipid (A)" boundaryCondition="false" id="M_halipa_e">
<notes><body xmlns="http://www.w3.org/1999/xhtml">
     <p>CHARGE:            -6</p>
  
     <p>FORMULA: C126H226N2O40P2</p>
  </body></notes>
      </species>
      <species compartment="e" name="Hexadecanoate (n-C16:0)" boundaryCondition="false" id="M_hdca_e">
<notes><body xmlns="http://www.w3.org/1999/xhtml">
     <p>CHARGE:            -1</p>
  
     <p>FORMULA: C16H31O2</p>
  </body></notes>
      </species>
      <species compartment="e" name="Hexadecenoate (n-C16:1)" boundaryCondition="false" id="M_hdcea_e">
<notes><body xmlns="http://www.w3.org/1999/xhtml">
     <p>CHARGE:            -1</p>
  
     <p>FORMULA: C16H29O2</p>
  </body></notes>
      </species>
      <species compartment="e" name="Hg2+" boundaryCondition="false" id="M_hg2_e">
<notes><body xmlns="http://www.w3.org/1999/xhtml">
     <p>CHARGE:            2</p>
  
     <p>FORMULA: Hg</p>
  </body></notes>
      </species>
      <species compartment="e" name="L-Histidine" boundaryCondition="false" id="M_his_DASH_L_e">
<notes><body xmlns="http://www.w3.org/1999/xhtml">
     <p>CHARGE:            0</p>
  
     <p>FORMULA: C6H9N3O2</p>
  </body></notes>
      </species>
      <species compartment="e" name="L-Homoserine" boundaryCondition="false" id="M_hom_DASH_L_e">
<notes><body xmlns="http://www.w3.org/1999/xhtml">
     <p>CHARGE:            0</p>
  
     <p>FORMULA: C4H9NO3</p>
  </body></notes>
      </species>
      <species compartment="e" name="Hexanoate (n-C6:0)" boundaryCondition="false" id="M_hxa_e">
<notes><body xmlns="http://www.w3.org/1999/xhtml">
     <p>CHARGE:            -1</p>
  
     <p>FORMULA: C6H11O2</p>
  </body></notes>
      </species>
      <species compartment="e" name="Hypoxanthine" boundaryCondition="false" id="M_hxan_e">
<notes><body xmlns="http://www.w3.org/1999/xhtml">
     <p>CHARGE:            0</p>
  
     <p>FORMULA: C5H4N4O</p>
  </body></notes>
      </species>
      <species compartment="e" name="L-Idonate" boundaryCondition="false" id="M_idon_DASH_L_e">
<notes><body xmlns="http://www.w3.org/1999/xhtml">
     <p>CHARGE:            -1</p>
  
     <p>FORMULA: C6H11O7</p>
  </body></notes>
      </species>
      <species compartment="e" name="L-Isoleucine" boundaryCondition="false" id="M_ile_DASH_L_e">
<notes><body xmlns="http://www.w3.org/1999/xhtml">
     <p>CHARGE:            0</p>
  
     <p>FORMULA: C6H13NO2</p>
  </body></notes>
      </species>
      <species compartment="e" name="IMP" boundaryCondition="false" id="M_imp_e">
<notes><body xmlns="http://www.w3.org/1999/xhtml">
     <p>CHARGE:            -2</p>
  
     <p>FORMULA: C10H11N4O8P</p>
  </body></notes>
      </species>
      <species compartment="e" name="Indole" boundaryCondition="false" id="M_indole_e">
<notes><body xmlns="http://www.w3.org/1999/xhtml">
     <p>CHARGE:            0</p>
  
     <p>FORMULA: C8H7N</p>
  </body></notes>
      </species>
      <species compartment="e" name="myo-Inositol" boundaryCondition="false" id="M_inost_e">
<notes><body xmlns="http://www.w3.org/1999/xhtml">
     <p>CHARGE:            0</p>
  
     <p>FORMULA: C6H12O6</p>
  </body></notes>
      </species>
      <species compartment="e" name="Inosine" boundaryCondition="false" id="M_ins_e">
<notes><body xmlns="http://www.w3.org/1999/xhtml">
     <p>CHARGE:            0</p>
  
     <p>FORMULA: C10H12N4O5</p>
  </body></notes>
      </species>
      <species compartment="e" name="Isethionic acid" boundaryCondition="false" id="M_isetac_e">
<notes><body xmlns="http://www.w3.org/1999/xhtml">
     <p>CHARGE:            -1</p>
  
     <p>FORMULA: C2H5O4S</p>
  </body></notes>
      </species>
      <species compartment="e" name="potassium" boundaryCondition="false" id="M_k_e">
<notes><body xmlns="http://www.w3.org/1999/xhtml">
     <p>CHARGE:            1</p>
  
     <p>FORMULA: K</p>
  </body></notes>
      </species>
      <species compartment="e" name="KDO(2)-lipid IV(A)" boundaryCondition="false" id="M_kdo2lipid4_e">
<notes><body xmlns="http://www.w3.org/1999/xhtml">
     <p>CHARGE:            -6</p>
  
     <p>FORMULA: C84H148N2O37P2</p>
  </body></notes>
      </species>
      <species compartment="e" name="D-Lactate" boundaryCondition="false" id="M_lac_DASH_D_e">
<notes><body xmlns="http://www.w3.org/1999/xhtml">
     <p>CHARGE:            -1</p>
  
     <p>FORMULA: C3H5O3</p>
  </body></notes>
      </species>
      <species compartment="e" name="L-Lactate" boundaryCondition="false" id="M_lac_DASH_L_e">
<notes><body xmlns="http://www.w3.org/1999/xhtml">
     <p>CHARGE:            -1</p>
  
     <p>FORMULA: C3H5O3</p>
  </body></notes>
      </species>
      <species compartment="e" name="Lactose" boundaryCondition="false" id="M_lcts_e">
<notes><body xmlns="http://www.w3.org/1999/xhtml">
     <p>CHARGE:            0</p>
  
     <p>FORMULA: C12H22O11</p>
  </body></notes>
      </species>
      <species compartment="e" name="L-Leucine" boundaryCondition="false" id="M_leu_DASH_L_e">
<notes><body xmlns="http://www.w3.org/1999/xhtml">
     <p>CHARGE:            0</p>
  
     <p>FORMULA: C6H13NO2</p>
  </body></notes>
      </species>
      <species compartment="e" name="KDO(2)-lipid (A)" boundaryCondition="false" id="M_lipa_e">
<notes><body xmlns="http://www.w3.org/1999/xhtml">
     <p>CHARGE:            -6</p>
  
     <p>FORMULA: C110H196N2O39P2</p>
  </body></notes>
      </species>
      <species compartment="e" name="cold adapted KDO(2)-lipid (A)" boundaryCondition="false" id="M_lipa_cold_e">
<notes><body xmlns="http://www.w3.org/1999/xhtml">
     <p>CHARGE:            -6</p>
  
     <p>FORMULA: C114H202N2O39P2</p>
  </body></notes>
      </species>
      <species compartment="e" name="Lipoate" boundaryCondition="false" id="M_lipoate_e">
<notes><body xmlns="http://www.w3.org/1999/xhtml">
     <p>CHARGE:            0</p>
  
     <p>FORMULA: C8H14O2S2</p>
  </body></notes>
      </species>
      <species compartment="e" name="L-Lysine" boundaryCondition="false" id="M_lys_DASH_L_e">
<notes><body xmlns="http://www.w3.org/1999/xhtml">
     <p>CHARGE:            1</p>
  
     <p>FORMULA: C6H15N2O2</p>
  </body></notes>
      </species>
      <species compartment="e" name="L-Lyxose" boundaryCondition="false" id="M_lyx_DASH_L_e">
<notes><body xmlns="http://www.w3.org/1999/xhtml">
     <p>CHARGE:            0</p>
  
     <p>FORMULA: C5H10O5</p>
  </body></notes>
      </species>
      <species compartment="e" name="D-Malate" boundaryCondition="false" id="M_mal_DASH_D_e">
<notes><body xmlns="http://www.w3.org/1999/xhtml">
     <p>CHARGE:            -2</p>
  
     <p>FORMULA: C4H4O5</p>
  </body></notes>
      </species>
      <species compartment="e" name="L-Malate" boundaryCondition="false" id="M_mal_DASH_L_e">
<notes><body xmlns="http://www.w3.org/1999/xhtml">
     <p>CHARGE:            -2</p>
  
     <p>FORMULA: C4H4O5</p>
  </body></notes>
      </species>
      <species compartment="e" name="Maltose" boundaryCondition="false" id="M_malt_e">
<notes><body xmlns="http://www.w3.org/1999/xhtml">
     <p>CHARGE:            0</p>
  
     <p>FORMULA: C12H22O11</p>
  </body></notes>
      </species>
      <species compartment="e" name="Maltohexaose" boundaryCondition="false" id="M_malthx_e">
<notes><body xmlns="http://www.w3.org/1999/xhtml">
     <p>CHARGE:            0</p>
  
     <p>FORMULA: C36H62O31</p>
  </body></notes>
      </species>
      <species compartment="e" name="Maltopentaose" boundaryCondition="false" id="M_maltpt_e">
<notes><body xmlns="http://www.w3.org/1999/xhtml">
     <p>CHARGE:            0</p>
  
     <p>FORMULA: C30H52O26</p>
  </body></notes>
      </species>
      <species compartment="e" name="Maltotriose" boundaryCondition="false" id="M_malttr_e">
<notes><body xmlns="http://www.w3.org/1999/xhtml">
     <p>CHARGE:            0</p>
  
     <p>FORMULA: C18H32O16</p>
  </body></notes>
      </species>
      <species compartment="e" name="Maltotetraose" boundaryCondition="false" id="M_maltttr_e">
<notes><body xmlns="http://www.w3.org/1999/xhtml">
     <p>CHARGE:            0</p>
  
     <p>FORMULA: C24H42O21</p>
  </body></notes>
      </species>
      <species compartment="e" name="D-Mannose" boundaryCondition="false" id="M_man_e">
<notes><body xmlns="http://www.w3.org/1999/xhtml">
     <p>CHARGE:            0</p>
  
     <p>FORMULA: C6H12O6</p>
  </body></notes>
      </species>
      <species compartment="e" name="D-Mannose 6-phosphate" boundaryCondition="false" id="M_man6p_e">
<notes><body xmlns="http://www.w3.org/1999/xhtml">
     <p>CHARGE:            -2</p>
  
     <p>FORMULA: C6H11O9P</p>
  </body></notes>
      </species>
      <species compartment="e" name="2(alpha-D-Mannosyl)-D-glycerate" boundaryCondition="false" id="M_manglyc_e">
<notes><body xmlns="http://www.w3.org/1999/xhtml">
     <p>CHARGE:            -1</p>
  
     <p>FORMULA: C9H15O9</p>
  </body></notes>
      </species>
      <species compartment="e" name="Melibiose" boundaryCondition="false" id="M_melib_e">
<notes><body xmlns="http://www.w3.org/1999/xhtml">
     <p>CHARGE:            0</p>
  
     <p>FORMULA: C12H22O11</p>
  </body></notes>
      </species>
      <species compartment="e" name="Methanol" boundaryCondition="false" id="M_meoh_e">
<notes><body xmlns="http://www.w3.org/1999/xhtml">
     <p>CHARGE:            0</p>
  
     <p>FORMULA: CH4O1</p>
  </body></notes>
      </species>
      <species compartment="e" name="D-Methionine" boundaryCondition="false" id="M_met_DASH_D_e">
<notes><body xmlns="http://www.w3.org/1999/xhtml">
     <p>CHARGE:            0</p>
  
     <p>FORMULA: C5H10NO2S</p>
  </body></notes>
      </species>
      <species compartment="e" name="L-Methionine" boundaryCondition="false" id="M_met_DASH_L_e">
<notes><body xmlns="http://www.w3.org/1999/xhtml">
     <p>CHARGE:            0</p>
  
     <p>FORMULA: C5H11NO2S</p>
  </body></notes>
      </species>
      <species compartment="e" name="L-methionine-R-sulfoxide" boundaryCondition="false" id="M_metsox_DASH_R_DASH_L_e">
<notes><body xmlns="http://www.w3.org/1999/xhtml">
     <p>CHARGE:            0</p>
  
     <p>FORMULA: C5H11NO3S</p>
  </body></notes>
      </species>
      <species compartment="e" name="L-Methionine Sulfoxide" boundaryCondition="false" id="M_metsox_DASH_S_DASH_L_e">
<notes><body xmlns="http://www.w3.org/1999/xhtml">
     <p>CHARGE:            0</p>
  
     <p>FORMULA: C5H11NO3S</p>
  </body></notes>
      </species>
      <species compartment="e" name="magnesium" boundaryCondition="false" id="M_mg2_e">
<notes><body xmlns="http://www.w3.org/1999/xhtml">
     <p>CHARGE:            2</p>
  
     <p>FORMULA: Mg</p>
  </body></notes>
      </species>
      <species compartment="e" name="minocycline" boundaryCondition="false" id="M_mincyc_e">
<notes><body xmlns="http://www.w3.org/1999/xhtml">
     <p>CHARGE:            0</p>
  
     <p>FORMULA: C23H27N3O7</p>
  </body></notes>
      </species>
      <species compartment="e" name="myo-Inositol hexakisphosphate" boundaryCondition="false" id="M_minohp_e">
<notes><body xmlns="http://www.w3.org/1999/xhtml">
     <p>CHARGE:            -12</p>
  
     <p>FORMULA: C6H6O24P6</p>
  </body></notes>
      </species>
      <species compartment="e" name="S-Methyl-L-methionine" boundaryCondition="false" id="M_mmet_e">
<notes><body xmlns="http://www.w3.org/1999/xhtml">
     <p>CHARGE:            1</p>
  
     <p>FORMULA: C6H14NO2S</p>
  </body></notes>
      </species>
      <species compartment="e" name="Mn2+" boundaryCondition="false" id="M_mn2_e">
<notes><body xmlns="http://www.w3.org/1999/xhtml">
     <p>CHARGE:            2</p>
  
     <p>FORMULA: Mn</p>
  </body></notes>
      </species>
      <species compartment="e" name="D-Mannitol" boundaryCondition="false" id="M_mnl_e">
<notes><body xmlns="http://www.w3.org/1999/xhtml">
     <p>CHARGE:            0</p>
  
     <p>FORMULA: C6H14O6</p>
  </body></notes>
      </species>
      <species compartment="e" name="Molybdate" boundaryCondition="false" id="M_mobd_e">
<notes><body xmlns="http://www.w3.org/1999/xhtml">
     <p>CHARGE:            -2</p>
  
     <p>FORMULA: MoO4</p>
  </body></notes>
      </species>
      <species compartment="e" name="methanesulfonate" boundaryCondition="false" id="M_mso3_e">
<notes><body xmlns="http://www.w3.org/1999/xhtml">
     <p>CHARGE:            -1</p>
  
     <p>FORMULA: CH3O3S</p>
  </body></notes>
      </species>
      <species compartment="e" name="Nitrous oxide" boundaryCondition="false" id="M_n2o_e">
<notes><body xmlns="http://www.w3.org/1999/xhtml">
     <p>CHARGE:            0</p>
  
     <p>FORMULA: N2O</p>
  </body></notes>
      </species>
      <species compartment="e" name="Sodium" boundaryCondition="false" id="M_na1_e">
<notes><body xmlns="http://www.w3.org/1999/xhtml">
     <p>CHARGE:            1</p>
  
     <p>FORMULA: Na</p>
  </body></notes>
      </species>
      <species compartment="e" name="Nicotinate" boundaryCondition="false" id="M_nac_e">
<notes><body xmlns="http://www.w3.org/1999/xhtml">
     <p>CHARGE:            -1</p>
  
     <p>FORMULA: C6H4NO2</p>
  </body></notes>
      </species>
      <species compartment="e" name="Ammonium" boundaryCondition="false" id="M_nh4_e">
<notes><body xmlns="http://www.w3.org/1999/xhtml">
     <p>CHARGE:            1</p>
  
     <p>FORMULA: H4N</p>
  </body></notes>
      </species>
      <species compartment="e" name="nickel" boundaryCondition="false" id="M_ni2_e">
<notes><body xmlns="http://www.w3.org/1999/xhtml">
     <p>CHARGE:            2</p>
  
     <p>FORMULA: Ni</p>
  </body></notes>
      </species>
      <species compartment="e" name="NMN" boundaryCondition="false" id="M_nmn_e">
<notes><body xmlns="http://www.w3.org/1999/xhtml">
     <p>CHARGE:            -1</p>
  
     <p>FORMULA: C11H14N2O8P</p>
  </body></notes>
      </species>
      <species compartment="e" name="Nitric oxide" boundaryCondition="false" id="M_no_e">
<notes><body xmlns="http://www.w3.org/1999/xhtml">
     <p>CHARGE:            0</p>
  
     <p>FORMULA: NO</p>
  </body></notes>
      </species>
      <species compartment="e" name="Nitrite" boundaryCondition="false" id="M_no2_e">
<notes><body xmlns="http://www.w3.org/1999/xhtml">
     <p>CHARGE:            -1</p>
  
     <p>FORMULA: NO2</p>
  </body></notes>
      </species>
      <species compartment="e" name="Nitrate" boundaryCondition="false" id="M_no3_e">
<notes><body xmlns="http://www.w3.org/1999/xhtml">
     <p>CHARGE:            -1</p>
  
     <p>FORMULA: NO3</p>
  </body></notes>
      </species>
      <species compartment="e" name="novobiocin" boundaryCondition="false" id="M_novbcn_e">
<notes><body xmlns="http://www.w3.org/1999/xhtml">
     <p>CHARGE:            0</p>
  
     <p>FORMULA: C31H36N2O11</p>
  </body></notes>
      </species>
      <species compartment="e" name="(O16 antigen)x4 core oligosaccharide lipid A" boundaryCondition="false" id="M_o16a4colipa_e">
<notes><body xmlns="http://www.w3.org/1999/xhtml">
     <p>CHARGE:            -11</p>
  
     <p>FORMULA: C312H523N6O200P4</p>
  </body></notes>
      </species>
      <species compartment="e" name="O2" boundaryCondition="false" id="M_o2_e">
<notes><body xmlns="http://www.w3.org/1999/xhtml">
     <p>CHARGE:            0</p>
  
     <p>FORMULA: O2</p>
  </body></notes>
      </species>
      <species compartment="e" name="Superoxide anion" boundaryCondition="false" id="M_o2s_e">
<notes><body xmlns="http://www.w3.org/1999/xhtml">
     <p>CHARGE:            -1</p>
  
     <p>FORMULA: O2</p>
  </body></notes>
      </species>
      <species compartment="e" name="octadecanoate (n-C18:0)" boundaryCondition="false" id="M_ocdca_e">
<notes><body xmlns="http://www.w3.org/1999/xhtml">
     <p>CHARGE:            -1</p>
  
     <p>FORMULA: C18H35O2</p>
  </body></notes>
      </species>
      <species compartment="e" name="octadecenoate (n-C18:1)" boundaryCondition="false" id="M_ocdcea_e">
<notes><body xmlns="http://www.w3.org/1999/xhtml">
     <p>CHARGE:            -1</p>
  
     <p>FORMULA: C18H33O2</p>
  </body></notes>
      </species>
      <species compartment="e" name="octanoate (n-C8:0)" boundaryCondition="false" id="M_octa_e">
<notes><body xmlns="http://www.w3.org/1999/xhtml">
     <p>CHARGE:            -1</p>
  
     <p>FORMULA: C8H15O2</p>
  </body></notes>
      </species>
      <species compartment="e" name="Ornithine" boundaryCondition="false" id="M_orn_e">
<notes><body xmlns="http://www.w3.org/1999/xhtml">
     <p>CHARGE:            1</p>
  
     <p>FORMULA: C5H13N2O2</p>
  </body></notes>
      </species>
      <species compartment="e" name="Orotate" boundaryCondition="false" id="M_orot_e">
<notes><body xmlns="http://www.w3.org/1999/xhtml">
     <p>CHARGE:            -1</p>
  
     <p>FORMULA: C5H3N2O4</p>
  </body></notes>
      </species>
      <species compartment="e" name="Phenylacetaldehyde" boundaryCondition="false" id="M_pacald_e">
<notes><body xmlns="http://www.w3.org/1999/xhtml">
     <p>CHARGE:            0</p>
  
     <p>FORMULA: C8H8O</p>
  </body></notes>
      </species>
      <species compartment="e" name="Phenethylamine" boundaryCondition="false" id="M_peamn_e">
<notes><body xmlns="http://www.w3.org/1999/xhtml">
     <p>CHARGE:            1</p>
  
     <p>FORMULA: C8H12N</p>
  </body></notes>
      </species>
      <species compartment="e" name="L-Phenylalanine" boundaryCondition="false" id="M_phe_DASH_L_e">
<notes><body xmlns="http://www.w3.org/1999/xhtml">
     <p>CHARGE:            0</p>
  
     <p>FORMULA: C9H11NO2</p>
  </body></notes>
      </species>
      <species compartment="e" name="Protoheme" boundaryCondition="false" id="M_pheme_e">
<notes><body xmlns="http://www.w3.org/1999/xhtml">
     <p>CHARGE:            -2</p>
  
     <p>FORMULA: C34H30FeN4O4</p>
  </body></notes>
      </species>
      <species compartment="e" name="Phosphate" boundaryCondition="false" id="M_pi_e">
<notes><body xmlns="http://www.w3.org/1999/xhtml">
     <p>CHARGE:            -2</p>
  
     <p>FORMULA: HO4P</p>
  </body></notes>
      </species>
      <species compartment="e" name="(R)-Pantothenate" boundaryCondition="false" id="M_pnto_DASH_R_e">
<notes><body xmlns="http://www.w3.org/1999/xhtml">
     <p>CHARGE:            -1</p>
  
     <p>FORMULA: C9H16NO5</p>
  </body></notes>
      </species>
      <species compartment="e" name="Propionate (n-C3:0)" boundaryCondition="false" id="M_ppa_e">
<notes><body xmlns="http://www.w3.org/1999/xhtml">
     <p>CHARGE:            -1</p>
  
     <p>FORMULA: C3H5O2</p>
  </body></notes>
      </species>
      <species compartment="e" name="Propanal" boundaryCondition="false" id="M_ppal_e">
<notes><body xmlns="http://www.w3.org/1999/xhtml">
     <p>CHARGE:            0</p>
  
     <p>FORMULA: C3H6O</p>
  </body></notes>
      </species>
      <species compartment="e" name="Phenylpropanoate" boundaryCondition="false" id="M_pppn_e">
<notes><body xmlns="http://www.w3.org/1999/xhtml">
     <p>CHARGE:            -1</p>
  
     <p>FORMULA: C9H9O2</p>
  </body></notes>
      </species>
      <species compartment="e" name="Phosphonate" boundaryCondition="false" id="M_ppt_e">
<notes><body xmlns="http://www.w3.org/1999/xhtml">
     <p>CHARGE:            -2</p>
  
     <p>FORMULA: HO3P</p>
  </body></notes>
      </species>
      <species compartment="e" name="L-Proline" boundaryCondition="false" id="M_pro_DASH_L_e">
<notes><body xmlns="http://www.w3.org/1999/xhtml">
     <p>CHARGE:            0</p>
  
     <p>FORMULA: C5H9NO2</p>
  </body></notes>
      </species>
      <species compartment="e" name="L-Prolinylglycine" boundaryCondition="false" id="M_progly_e">
<notes><body xmlns="http://www.w3.org/1999/xhtml">
     <p>CHARGE:            0</p>
  
     <p>FORMULA: C7H12N2O3</p>
  </body></notes>
      </species>
      <species compartment="e" name="psicoselysine" boundaryCondition="false" id="M_psclys_e">
<notes><body xmlns="http://www.w3.org/1999/xhtml">
     <p>CHARGE:            1</p>
  
     <p>FORMULA: C12H25N2O7</p>
  </body></notes>
      </species>
      <species compartment="e" name="O-Phospho-L-serine" boundaryCondition="false" id="M_pser_DASH_L_e">
<notes><body xmlns="http://www.w3.org/1999/xhtml">
     <p>CHARGE:            -2</p>
  
     <p>FORMULA: C3H6NO6P</p>
  </body></notes>
      </species>
      <species compartment="e" name="Putrescine" boundaryCondition="false" id="M_ptrc_e">
<notes><body xmlns="http://www.w3.org/1999/xhtml">
     <p>CHARGE:            2</p>
  
     <p>FORMULA: C4H14N2</p>
  </body></notes>
      </species>
      <species compartment="e" name="Pyridoxamine" boundaryCondition="false" id="M_pydam_e">
<notes><body xmlns="http://www.w3.org/1999/xhtml">
     <p>CHARGE:            1</p>
  
     <p>FORMULA: C8H13N2O2</p>
  </body></notes>
      </species>
      <species compartment="e" name="Pyridoxal" boundaryCondition="false" id="M_pydx_e">
<notes><body xmlns="http://www.w3.org/1999/xhtml">
     <p>CHARGE:            0</p>
  
     <p>FORMULA: C8H9NO3</p>
  </body></notes>
      </species>
      <species compartment="e" name="Pyridoxine" boundaryCondition="false" id="M_pydxn_e">
<notes><body xmlns="http://www.w3.org/1999/xhtml">
     <p>CHARGE:            0</p>
  
     <p>FORMULA: C8H11NO3</p>
  </body></notes>
      </species>
      <species compartment="e" name="Pyruvate" boundaryCondition="false" id="M_pyr_e">
<notes><body xmlns="http://www.w3.org/1999/xhtml">
     <p>CHARGE:            -1</p>
  
     <p>FORMULA: C3H3O3</p>
  </body></notes>
      </species>
      <species compartment="e" name="Quinate" boundaryCondition="false" id="M_quin_e">
<notes><body xmlns="http://www.w3.org/1999/xhtml">
     <p>CHARGE:            0</p>
  
     <p>FORMULA: C7H12O6</p>
  </body></notes>
      </species>
      <species compartment="e" name="alpha-D-Ribose 5-phosphate" boundaryCondition="false" id="M_r5p_e">
<notes><body xmlns="http://www.w3.org/1999/xhtml">
     <p>CHARGE:            -2</p>
  
     <p>FORMULA: C5H9O8P</p>
  </body></notes>
      </species>
      <species compartment="e" name="rifampin" boundaryCondition="false" id="M_rfamp_e">
<notes><body xmlns="http://www.w3.org/1999/xhtml">
     <p>CHARGE:            0</p>
  
     <p>FORMULA: C43H58N4O12</p>
  </body></notes>
      </species>
      <species compartment="e" name="D-Ribose" boundaryCondition="false" id="M_rib_DASH_D_e">
<notes><body xmlns="http://www.w3.org/1999/xhtml">
     <p>CHARGE:            0</p>
  
     <p>FORMULA: C5H10O5</p>
  </body></notes>
      </species>
      <species compartment="e" name="L-Rhamnose" boundaryCondition="false" id="M_rmn_e">
<notes><body xmlns="http://www.w3.org/1999/xhtml">
     <p>CHARGE:            0</p>
  
     <p>FORMULA: C6H12O5</p>
  </body></notes>
      </species>
      <species compartment="e" name="D-Sorbitol" boundaryCondition="false" id="M_sbt_DASH_D_e">
<notes><body xmlns="http://www.w3.org/1999/xhtml">
     <p>CHARGE:            0</p>
  
     <p>FORMULA: C6H14O6</p>
  </body></notes>
      </species>
      <species compartment="e" name="Selenate" boundaryCondition="false" id="M_sel_e">
<notes><body xmlns="http://www.w3.org/1999/xhtml">
     <p>CHARGE:            -2</p>
  
     <p>FORMULA: O4Se</p>
  </body></notes>
      </species>
      <species compartment="e" name="D-Serine" boundaryCondition="false" id="M_ser_DASH_D_e">
<notes><body xmlns="http://www.w3.org/1999/xhtml">
     <p>CHARGE:            0</p>
  
     <p>FORMULA: C3H7NO3</p>
  </body></notes>
      </species>
      <species compartment="e" name="L-Serine" boundaryCondition="false" id="M_ser_DASH_L_e">
<notes><body xmlns="http://www.w3.org/1999/xhtml">
     <p>CHARGE:            0</p>
  
     <p>FORMULA: C3H7NO3</p>
  </body></notes>
      </species>
      <species compartment="e" name="Shikimate" boundaryCondition="false" id="M_skm_e">
<notes><body xmlns="http://www.w3.org/1999/xhtml">
     <p>CHARGE:            -1</p>
  
     <p>FORMULA: C7H9O5</p>
  </body></notes>
      </species>
      <species compartment="e" name="selenite" boundaryCondition="false" id="M_slnt_e">
<notes><body xmlns="http://www.w3.org/1999/xhtml">
     <p>CHARGE:            -2</p>
  
     <p>FORMULA: O3Se</p>
  </body></notes>
      </species>
      <species compartment="e" name="sulfur dioxide" boundaryCondition="false" id="M_so2_e">
<notes><body xmlns="http://www.w3.org/1999/xhtml">
     <p>CHARGE:            0</p>
  
     <p>FORMULA: O2S</p>
  </body></notes>
      </species>
      <species compartment="e" name="Sulfite" boundaryCondition="false" id="M_so3_e">
<notes><body xmlns="http://www.w3.org/1999/xhtml">
     <p>CHARGE:            -2</p>
  
     <p>FORMULA: O3S</p>
  </body></notes>
      </species>
      <species compartment="e" name="Sulfate" boundaryCondition="false" id="M_so4_e">
<notes><body xmlns="http://www.w3.org/1999/xhtml">
     <p>CHARGE:            -2</p>
  
     <p>FORMULA: O4S</p>
  </body></notes>
      </species>
      <species compartment="e" name="Spermidine" boundaryCondition="false" id="M_spmd_e">
<notes><body xmlns="http://www.w3.org/1999/xhtml">
     <p>CHARGE:            3</p>
  
     <p>FORMULA: C7H22N3</p>
  </body></notes>
      </species>
      <species compartment="e" name="Succinate" boundaryCondition="false" id="M_succ_e">
<notes><body xmlns="http://www.w3.org/1999/xhtml">
     <p>CHARGE:            -2</p>
  
     <p>FORMULA: C4H4O4</p>
  </body></notes>
      </species>
      <species compartment="e" name="Sucrose" boundaryCondition="false" id="M_sucr_e">
<notes><body xmlns="http://www.w3.org/1999/xhtml">
     <p>CHARGE:            0</p>
  
     <p>FORMULA: C12H22O11</p>
  </body></notes>
      </species>
      <species compartment="e" name="sulfoacetate" boundaryCondition="false" id="M_sulfac_e">
<notes><body xmlns="http://www.w3.org/1999/xhtml">
     <p>CHARGE:            -2</p>
  
     <p>FORMULA: C2H2O5S</p>
  </body></notes>
      </species>
      <species compartment="e" name="D-tartrate" boundaryCondition="false" id="M_tartr_DASH_D_e">
<notes><body xmlns="http://www.w3.org/1999/xhtml">
     <p>CHARGE:            -2</p>
  
     <p>FORMULA: C4H4O6</p>
  </body></notes>
      </species>
      <species compartment="e" name="L-tartrate" boundaryCondition="false" id="M_tartr_DASH_L_e">
<notes><body xmlns="http://www.w3.org/1999/xhtml">
     <p>CHARGE:            -2</p>
  
     <p>FORMULA: C4H4O6</p>
  </body></notes>
      </species>
      <species compartment="e" name="Taurine" boundaryCondition="false" id="M_taur_e">
<notes><body xmlns="http://www.w3.org/1999/xhtml">
     <p>CHARGE:            0</p>
  
     <p>FORMULA: C2H7NO3S</p>
  </body></notes>
      </species>
      <species compartment="e" name="Thiocyanate" boundaryCondition="false" id="M_tcynt_e">
<notes><body xmlns="http://www.w3.org/1999/xhtml">
     <p>CHARGE:            -1</p>
  
     <p>FORMULA: CNS</p>
  </body></notes>
      </species>
      <species compartment="e" name="Thiamin" boundaryCondition="false" id="M_thm_e">
<notes><body xmlns="http://www.w3.org/1999/xhtml">
     <p>CHARGE:            1</p>
  
     <p>FORMULA: C12H17N4OS</p>
  </body></notes>
      </species>
      <species compartment="e" name="L-Threonine" boundaryCondition="false" id="M_thr_DASH_L_e">
<notes><body xmlns="http://www.w3.org/1999/xhtml">
     <p>CHARGE:            0</p>
  
     <p>FORMULA: C4H9NO3</p>
  </body></notes>
      </species>
      <species compartment="e" name="L-Threonine O-3-phosphate" boundaryCondition="false" id="M_thrp_e">
<notes><body xmlns="http://www.w3.org/1999/xhtml">
     <p>CHARGE:            -2</p>
  
     <p>FORMULA: C4H8NO6P</p>
  </body></notes>
      </species>
      <species compartment="e" name="Thymine" boundaryCondition="false" id="M_thym_e">
<notes><body xmlns="http://www.w3.org/1999/xhtml">
     <p>CHARGE:            0</p>
  
     <p>FORMULA: C5H6N2O2</p>
  </body></notes>
      </species>
      <species compartment="e" name="Thymidine" boundaryCondition="false" id="M_thymd_e">
<notes><body xmlns="http://www.w3.org/1999/xhtml">
     <p>CHARGE:            0</p>
  
     <p>FORMULA: C10H14N2O5</p>
  </body></notes>
      </species>
      <species compartment="e" name="trimethylamine" boundaryCondition="false" id="M_tma_e">
<notes><body xmlns="http://www.w3.org/1999/xhtml">
     <p>CHARGE:            1</p>
  
     <p>FORMULA: C3H10N</p>
  </body></notes>
      </species>
      <species compartment="e" name="Trimethylamine N-oxide" boundaryCondition="false" id="M_tmao_e">
<notes><body xmlns="http://www.w3.org/1999/xhtml">
     <p>CHARGE:            0</p>
  
     <p>FORMULA: C3H9NO</p>
  </body></notes>
      </species>
      <species compartment="e" name="Trehalose" boundaryCondition="false" id="M_tre_e">
<notes><body xmlns="http://www.w3.org/1999/xhtml">
     <p>CHARGE:            0</p>
  
     <p>FORMULA: C12H22O11</p>
  </body></notes>
      </species>
      <species compartment="e" name="L-Tryptophan" boundaryCondition="false" id="M_trp_DASH_L_e">
<notes><body xmlns="http://www.w3.org/1999/xhtml">
     <p>CHARGE:            0</p>
  
     <p>FORMULA: C11H12N2O2</p>
  </body></notes>
      </species>
      <species compartment="e" name="Thiosulfate" boundaryCondition="false" id="M_tsul_e">
<notes><body xmlns="http://www.w3.org/1999/xhtml">
     <p>CHARGE:            -2</p>
  
     <p>FORMULA: O3S2</p>
  </body></notes>
      </species>
      <species compartment="e" name="tetradecanoate (n-C14:0)" boundaryCondition="false" id="M_ttdca_e">
<notes><body xmlns="http://www.w3.org/1999/xhtml">
     <p>CHARGE:            -1</p>
  
     <p>FORMULA: C14H27O2</p>
  </body></notes>
      </species>
      <species compartment="e" name="tetradecenoate (n-C14:1)" boundaryCondition="false" id="M_ttdcea_e">
<notes><body xmlns="http://www.w3.org/1999/xhtml">
     <p>CHARGE:            -1</p>
  
     <p>FORMULA: C14H25O2</p>
  </body></notes>
      </species>
      <species compartment="e" name="tetracycline" boundaryCondition="false" id="M_ttrcyc_e">
<notes><body xmlns="http://www.w3.org/1999/xhtml">
     <p>CHARGE:            0</p>
  
     <p>FORMULA: C22H24N2O8</p>
  </body></notes>
      </species>
      <species compartment="e" name="tungstate" boundaryCondition="false" id="M_tungs_e">
<notes><body xmlns="http://www.w3.org/1999/xhtml">
     <p>CHARGE:            -2</p>
  
     <p>FORMULA: O4W1</p>
  </body></notes>
      </species>
      <species compartment="e" name="Tyramine" boundaryCondition="false" id="M_tym_e">
<notes><body xmlns="http://www.w3.org/1999/xhtml">
     <p>CHARGE:            1</p>
  
     <p>FORMULA: C8H12NO</p>
  </body></notes>
      </species>
      <species compartment="e" name="L-Tyrosine" boundaryCondition="false" id="M_tyr_DASH_L_e">
<notes><body xmlns="http://www.w3.org/1999/xhtml">
     <p>CHARGE:            0</p>
  
     <p>FORMULA: C9H11NO3</p>
  </body></notes>
      </species>
      <species compartment="e" name="Phosphotyrosine" boundaryCondition="false" id="M_tyrp_e">
<notes><body xmlns="http://www.w3.org/1999/xhtml">
     <p>CHARGE:            -2</p>
  
     <p>FORMULA: C9H10NO6P</p>
  </body></notes>
      </species>
      <species compartment="e" name="UDP-N-acetyl-D-glucosamine" boundaryCondition="false" id="M_uacgam_e">
<notes><body xmlns="http://www.w3.org/1999/xhtml">
     <p>CHARGE:            -2</p>
  
     <p>FORMULA: C17H25N3O17P2</p>
  </body></notes>
      </species>
      <species compartment="e" name="UDP-N-acetyl-D-galactosamine" boundaryCondition="false" id="M_udpacgal_e">
<notes><body xmlns="http://www.w3.org/1999/xhtml">
     <p>CHARGE:            -2</p>
  
     <p>FORMULA: C17H25N3O17P2</p>
  </body></notes>
      </species>
      <species compartment="e" name="UDPglucose" boundaryCondition="false" id="M_udpg_e">
<notes><body xmlns="http://www.w3.org/1999/xhtml">
     <p>CHARGE:            -2</p>
  
     <p>FORMULA: C15H22N2O17P2</p>
  </body></notes>
      </species>
      <species compartment="e" name="UDPgalactose" boundaryCondition="false" id="M_udpgal_e">
<notes><body xmlns="http://www.w3.org/1999/xhtml">
     <p>CHARGE:            -2</p>
  
     <p>FORMULA: C15H22N2O17P2</p>
  </body></notes>
      </species>
      <species compartment="e" name="UDP-D-glucuronate" boundaryCondition="false" id="M_udpglcur_e">
<notes><body xmlns="http://www.w3.org/1999/xhtml">
     <p>CHARGE:            -3</p>
  
     <p>FORMULA: C15H19N2O18P2</p>
  </body></notes>
      </species>
      <species compartment="e" name="UMP" boundaryCondition="false" id="M_ump_e">
<notes><body xmlns="http://www.w3.org/1999/xhtml">
     <p>CHARGE:            -2</p>
  
     <p>FORMULA: C9H11N2O9P</p>
  </body></notes>
      </species>
      <species compartment="e" name="Uracil" boundaryCondition="false" id="M_ura_e">
<notes><body xmlns="http://www.w3.org/1999/xhtml">
     <p>CHARGE:            0</p>
  
     <p>FORMULA: C4H4N2O2</p>
  </body></notes>
      </species>
      <species compartment="e" name="Urea" boundaryCondition="false" id="M_urea_e">
<notes><body xmlns="http://www.w3.org/1999/xhtml">
     <p>CHARGE:            0</p>
  
     <p>FORMULA: CH4N2O</p>
  </body></notes>
      </species>
      <species compartment="e" name="Uridine" boundaryCondition="false" id="M_uri_e">
<notes><body xmlns="http://www.w3.org/1999/xhtml">
     <p>CHARGE:            0</p>
  
     <p>FORMULA: C9H12N2O6</p>
  </body></notes>
      </species>
      <species compartment="e" name="L-Valine" boundaryCondition="false" id="M_val_DASH_L_e">
<notes><body xmlns="http://www.w3.org/1999/xhtml">
     <p>CHARGE:            0</p>
  
     <p>FORMULA: C5H11NO2</p>
  </body></notes>
      </species>
      <species compartment="e" name="Xanthine" boundaryCondition="false" id="M_xan_e">
<notes><body xmlns="http://www.w3.org/1999/xhtml">
     <p>CHARGE:            0</p>
  
     <p>FORMULA: C5H4N4O2</p>
  </body></notes>
      </species>
      <species compartment="e" name="Xanthosine 5'-phosphate" boundaryCondition="false" id="M_xmp_e">
<notes><body xmlns="http://www.w3.org/1999/xhtml">
     <p>CHARGE:            -2</p>
  
     <p>FORMULA: C10H11N4O9P</p>
  </body></notes>
      </species>
      <species compartment="e" name="Xanthosine" boundaryCondition="false" id="M_xtsn_e">
<notes><body xmlns="http://www.w3.org/1999/xhtml">
     <p>CHARGE:            0</p>
  
     <p>FORMULA: C10H12N4O6</p>
  </body></notes>
      </species>
      <species compartment="e" name="D-Xylose" boundaryCondition="false" id="M_xyl_DASH_D_e">
<notes><body xmlns="http://www.w3.org/1999/xhtml">
     <p>CHARGE:            0</p>
  
     <p>FORMULA: C5H10O5</p>
  </body></notes>
      </species>
      <species compartment="e" name="L-Xylulose" boundaryCondition="false" id="M_xylu_DASH_L_e">
<notes><body xmlns="http://www.w3.org/1999/xhtml">
     <p>CHARGE:            0</p>
  
     <p>FORMULA: C5H10O5</p>
  </body></notes>
      </species>
      <species compartment="e" name="Zinc" boundaryCondition="false" id="M_zn2_e">
<notes><body xmlns="http://www.w3.org/1999/xhtml">
     <p>CHARGE:            2</p>
  
     <p>FORMULA: Zn</p>
  </body></notes>
      </species>
      <species compartment="p" name="1,2-Diacyl-sn-glycerol (didodecanoyl, n-C12:0)" boundaryCondition="false" id="M_12dgr120_p">
<notes><body xmlns="http://www.w3.org/1999/xhtml">
     <p>CHARGE:            0</p>
  
     <p>FORMULA: C27H52O5</p>
  </body></notes>
      </species>
      <species compartment="p" name="1,2-Diacyl-sn-glycerol (ditetradecanoyl, n-C14:0)" boundaryCondition="false" id="M_12dgr140_p">
<notes><body xmlns="http://www.w3.org/1999/xhtml">
     <p>CHARGE:            0</p>
  
     <p>FORMULA: C31H60O5</p>
  </body></notes>
      </species>
      <species compartment="p" name="1,2-Diacyl-sn-glycerol (ditetradec-7-enoyl, n-C14:1)" boundaryCondition="false" id="M_12dgr141_p">
<notes><body xmlns="http://www.w3.org/1999/xhtml">
     <p>CHARGE:            0</p>
  
     <p>FORMULA: C31H56O5</p>
  </body></notes>
      </species>
      <species compartment="p" name="1,2-Diacyl-sn-glycerol (dihexadecanoyl, n-C16:0)" boundaryCondition="false" id="M_12dgr160_p">
<notes><body xmlns="http://www.w3.org/1999/xhtml">
     <p>CHARGE:            0</p>
  
     <p>FORMULA: C35H68O5</p>
  </body></notes>
      </species>
      <species compartment="p" name="1,2-Diacyl-sn-glycerol (dihexadec-9-enoyl, n-C16:1)" boundaryCondition="false" id="M_12dgr161_p">
<notes><body xmlns="http://www.w3.org/1999/xhtml">
     <p>CHARGE:            0</p>
  
     <p>FORMULA: C35H64O5</p>
  </body></notes>
      </species>
      <species compartment="p" name="1,2-Diacyl-sn-glycerol (dioctadecanoyl, n-C18:0)" boundaryCondition="false" id="M_12dgr180_p">
<notes><body xmlns="http://www.w3.org/1999/xhtml">
     <p>CHARGE:            0</p>
  
     <p>FORMULA: C39H76O5</p>
  </body></notes>
      </species>
      <species compartment="p" name="1,2-Diacyl-sn-glycerol (dioctadec-11-enoyl, n-C18:1)" boundaryCondition="false" id="M_12dgr181_p">
<notes><body xmlns="http://www.w3.org/1999/xhtml">
     <p>CHARGE:            0</p>
  
     <p>FORMULA: C39H72O5</p>
  </body></notes>
      </species>
      <species compartment="p" name="(R)-Propane-1,2-diol" boundaryCondition="false" id="M_12ppd_DASH_R_p">
<notes><body xmlns="http://www.w3.org/1999/xhtml">
     <p>CHARGE:            0</p>
  
     <p>FORMULA: C3H8O2</p>
  </body></notes>
      </species>
      <species compartment="p" name="(S)-Propane-1,2-diol" boundaryCondition="false" id="M_12ppd_DASH_S_p">
<notes><body xmlns="http://www.w3.org/1999/xhtml">
     <p>CHARGE:            0</p>
  
     <p>FORMULA: C3H8O2</p>
  </body></notes>
      </species>
      <species compartment="p" name="1,4-alpha-D-glucan" boundaryCondition="false" id="M_14glucan_p">
<notes><body xmlns="http://www.w3.org/1999/xhtml">
     <p>CHARGE:            0</p>
  
     <p>FORMULA: C36H62O31</p>
  </body></notes>
      </species>
      <species compartment="p" name="1,5-Diaminopentane" boundaryCondition="false" id="M_15dap_p">
<notes><body xmlns="http://www.w3.org/1999/xhtml">
     <p>CHARGE:            2</p>
  
     <p>FORMULA: C5H16N2</p>
  </body></notes>
      </species>
      <species compartment="p" name="1-Acyl-sn-glycero-3-phosphoethanolamine (n-C12:0)" boundaryCondition="false" id="M_1agpe120_p">
<notes><body xmlns="http://www.w3.org/1999/xhtml">
     <p>CHARGE:            0</p>
  
     <p>FORMULA: C17H36NO7P1</p>
  </body></notes>
      </species>
      <species compartment="p" name="1-Acyl-sn-glycero-3-phosphoethanolamine (n-C14:0)" boundaryCondition="false" id="M_1agpe140_p">
<notes><body xmlns="http://www.w3.org/1999/xhtml">
     <p>CHARGE:            0</p>
  
     <p>FORMULA: C19H40NO7P1</p>
  </body></notes>
      </species>
      <species compartment="p" name="1-Acyl-sn-glycero-3-phosphoethanolamine (n-C14:1)" boundaryCondition="false" id="M_1agpe141_p">
<notes><body xmlns="http://www.w3.org/1999/xhtml">
     <p>CHARGE:            0</p>
  
     <p>FORMULA: C19H38NO7P1</p>
  </body></notes>
      </species>
      <species compartment="p" name="1-Acyl-sn-glycero-3-phosphoethanolamine (n-C16:0)" boundaryCondition="false" id="M_1agpe160_p">
<notes><body xmlns="http://www.w3.org/1999/xhtml">
     <p>CHARGE:            0</p>
  
     <p>FORMULA: C21H44NO7P1</p>
  </body></notes>
      </species>
      <species compartment="p" name="1-Acyl-sn-glycero-3-phosphoethanolamine (n-C16:1)" boundaryCondition="false" id="M_1agpe161_p">
<notes><body xmlns="http://www.w3.org/1999/xhtml">
     <p>CHARGE:            0</p>
  
     <p>FORMULA: C21H42NO7P1</p>
  </body></notes>
      </species>
      <species compartment="p" name="1-Acyl-sn-glycero-3-phosphoethanolamine (n-C18:0)" boundaryCondition="false" id="M_1agpe180_p">
<notes><body xmlns="http://www.w3.org/1999/xhtml">
     <p>CHARGE:            0</p>
  
     <p>FORMULA: C23H48NO7P1</p>
  </body></notes>
      </species>
      <species compartment="p" name="1-Acyl-sn-glycero-3-phosphoethanolamine (n-C18:1)" boundaryCondition="false" id="M_1agpe181_p">
<notes><body xmlns="http://www.w3.org/1999/xhtml">
     <p>CHARGE:            0</p>
  
     <p>FORMULA: C23H46NO7P1</p>
  </body></notes>
      </species>
      <species compartment="p" name="1-Acyl-sn-glycero-3-phosphoglycerol (n-C12:0)" boundaryCondition="false" id="M_1agpg120_p">
<notes><body xmlns="http://www.w3.org/1999/xhtml">
     <p>CHARGE:            -1</p>
  
     <p>FORMULA: C18H36O9P1</p>
  </body></notes>
      </species>
      <species compartment="p" name="1-Acyl-sn-glycero-3-phosphoglycerol (n-C14:0)" boundaryCondition="false" id="M_1agpg140_p">
<notes><body xmlns="http://www.w3.org/1999/xhtml">
     <p>CHARGE:            -1</p>
  
     <p>FORMULA: C20H40O9P1</p>
  </body></notes>
      </species>
      <species compartment="p" name="1-Acyl-sn-glycero-3-phosphoglycerol (n-C14:1)" boundaryCondition="false" id="M_1agpg141_p">
<notes><body xmlns="http://www.w3.org/1999/xhtml">
     <p>CHARGE:            -1</p>
  
     <p>FORMULA: C20H38O9P1</p>
  </body></notes>
      </species>
      <species compartment="p" name="1-Acyl-sn-glycero-3-phosphoglycerol (n-C16:0)" boundaryCondition="false" id="M_1agpg160_p">
<notes><body xmlns="http://www.w3.org/1999/xhtml">
     <p>CHARGE:            -1</p>
  
     <p>FORMULA: C22H44O9P1</p>
  </body></notes>
      </species>
      <species compartment="p" name="1-Acyl-sn-glycero-3-phosphoglycerol (n-C16:1)" boundaryCondition="false" id="M_1agpg161_p">
<notes><body xmlns="http://www.w3.org/1999/xhtml">
     <p>CHARGE:            -1</p>
  
     <p>FORMULA: C22H42O9P1</p>
  </body></notes>
      </species>
      <species compartment="p" name="1-Acyl-sn-glycero-3-phosphoglycerol (n-C18:0)" boundaryCondition="false" id="M_1agpg180_p">
<notes><body xmlns="http://www.w3.org/1999/xhtml">
     <p>CHARGE:            -1</p>
  
     <p>FORMULA: C24H48O9P1</p>
  </body></notes>
      </species>
      <species compartment="p" name="1-Acyl-sn-glycero-3-phosphoglycerol (n-C18:1)" boundaryCondition="false" id="M_1agpg181_p">
<notes><body xmlns="http://www.w3.org/1999/xhtml">
     <p>CHARGE:            -1</p>
  
     <p>FORMULA: C24H46O9P1</p>
  </body></notes>
      </species>
      <species compartment="p" name="1-dodecanoyl-sn-glycerol 3-phosphate" boundaryCondition="false" id="M_1ddecg3p_p">
<notes><body xmlns="http://www.w3.org/1999/xhtml">
     <p>CHARGE:            -2</p>
  
     <p>FORMULA: C15H29O7P1</p>
  </body></notes>
      </species>
      <species compartment="p" name="1-hexadec-9-enoyl-sn-glycerol 3-phosphate" boundaryCondition="false" id="M_1hdec9eg3p_p">
<notes><body xmlns="http://www.w3.org/1999/xhtml">
     <p>CHARGE:            -2</p>
  
     <p>FORMULA: C19H35O7P1</p>
  </body></notes>
      </species>
      <species compartment="p" name="1-hexadecanoyl-sn-glycerol 3-phosphate" boundaryCondition="false" id="M_1hdecg3p_p">
<notes><body xmlns="http://www.w3.org/1999/xhtml">
     <p>CHARGE:            -2</p>
  
     <p>FORMULA: C19H37O7P1</p>
  </body></notes>
      </species>
      <species compartment="p" name="1-octadec-11-enoyl-sn-glycerol 3-phosphate" boundaryCondition="false" id="M_1odec11eg3p_p">
<notes><body xmlns="http://www.w3.org/1999/xhtml">
     <p>CHARGE:            -2</p>
  
     <p>FORMULA: C21H39O7P1</p>
  </body></notes>
      </species>
      <species compartment="p" name="1-octadecanoyl-sn-glycerol 3-phosphate" boundaryCondition="false" id="M_1odecg3p_p">
<notes><body xmlns="http://www.w3.org/1999/xhtml">
     <p>CHARGE:            -2</p>
  
     <p>FORMULA: C21H41O7P1</p>
  </body></notes>
      </species>
      <species compartment="p" name="1-tetradec-7-enoyl-sn-glycerol 3-phosphate" boundaryCondition="false" id="M_1tdec7eg3p_p">
<notes><body xmlns="http://www.w3.org/1999/xhtml">
     <p>CHARGE:            -2</p>
  
     <p>FORMULA: C17H31O7P1</p>
  </body></notes>
      </species>
      <species compartment="p" name="1-tetradecanoyl-sn-glycerol 3-phosphate" boundaryCondition="false" id="M_1tdecg3p_p">
<notes><body xmlns="http://www.w3.org/1999/xhtml">
     <p>CHARGE:            -2</p>
  
     <p>FORMULA: C17H33O7P1</p>
  </body></notes>
      </species>
      <species compartment="p" name="2',3'-Cyclic AMP" boundaryCondition="false" id="M_23camp_p">
<notes><body xmlns="http://www.w3.org/1999/xhtml">
     <p>CHARGE:            -1</p>
  
     <p>FORMULA: C10H11N5O6P</p>
  </body></notes>
      </species>
      <species compartment="p" name="2',3'-Cyclic CMP" boundaryCondition="false" id="M_23ccmp_p">
<notes><body xmlns="http://www.w3.org/1999/xhtml">
     <p>CHARGE:            -1</p>
  
     <p>FORMULA: C9H11N3O7P</p>
  </body></notes>
      </species>
      <species compartment="p" name="2',3'-Cyclic GMP" boundaryCondition="false" id="M_23cgmp_p">
<notes><body xmlns="http://www.w3.org/1999/xhtml">
     <p>CHARGE:            -1</p>
  
     <p>FORMULA: C10H11N5O7P</p>
  </body></notes>
      </species>
      <species compartment="p" name="2',3'-Cyclic UMP" boundaryCondition="false" id="M_23cump_p">
<notes><body xmlns="http://www.w3.org/1999/xhtml">
     <p>CHARGE:            -1</p>
  
     <p>FORMULA: C9H10N2O8P</p>
  </body></notes>
      </species>
      <species compartment="p" name="2,3-diaminopropionate" boundaryCondition="false" id="M_23dappa_p">
<notes><body xmlns="http://www.w3.org/1999/xhtml">
     <p>CHARGE:            1</p>
  
     <p>FORMULA: C3H9N2O2</p>
  </body></notes>
      </species>
      <species compartment="p" name="meso-2,6-Diaminoheptanedioate" boundaryCondition="false" id="M_26dap_DASH_M_p">
<notes><body xmlns="http://www.w3.org/1999/xhtml">
     <p>CHARGE:            0</p>
  
     <p>FORMULA: C7H14N2O4</p>
  </body></notes>
      </species>
      <species compartment="p" name="2-Acyl-sn-glycero-3-phosphoethanolamine (n-C12:0)" boundaryCondition="false" id="M_2agpe120_p">
<notes><body xmlns="http://www.w3.org/1999/xhtml">
     <p>CHARGE:            0</p>
  
     <p>FORMULA: C17H36NO7P1</p>
  </body></notes>
      </species>
      <species compartment="p" name="2-Acyl-sn-glycero-3-phosphoethanolamine (n-C14:0)" boundaryCondition="false" id="M_2agpe140_p">
<notes><body xmlns="http://www.w3.org/1999/xhtml">
     <p>CHARGE:            0</p>
  
     <p>FORMULA: C19H40NO7P1</p>
  </body></notes>
      </species>
      <species compartment="p" name="2-Acyl-sn-glycero-3-phosphoethanolamine (n-C14:1)" boundaryCondition="false" id="M_2agpe141_p">
<notes><body xmlns="http://www.w3.org/1999/xhtml">
     <p>CHARGE:            0</p>
  
     <p>FORMULA: C19H38NO7P1</p>
  </body></notes>
      </species>
      <species compartment="p" name="2-Acyl-sn-glycero-3-phosphoethanolamine (n-C16:0)" boundaryCondition="false" id="M_2agpe160_p">
<notes><body xmlns="http://www.w3.org/1999/xhtml">
     <p>CHARGE:            0</p>
  
     <p>FORMULA: C21H44NO7P1</p>
  </body></notes>
      </species>
      <species compartment="p" name="2-Acyl-sn-glycero-3-phosphoethanolamine (n-C16:1)" boundaryCondition="false" id="M_2agpe161_p">
<notes><body xmlns="http://www.w3.org/1999/xhtml">
     <p>CHARGE:            0</p>
  
     <p>FORMULA: C21H42NO7P1</p>
  </body></notes>
      </species>
      <species compartment="p" name="2-Acyl-sn-glycero-3-phosphoethanolamine (n-C18:0)" boundaryCondition="false" id="M_2agpe180_p">
<notes><body xmlns="http://www.w3.org/1999/xhtml">
     <p>CHARGE:            0</p>
  
     <p>FORMULA: C23H48NO7P1</p>
  </body></notes>
      </species>
      <species compartment="p" name="2-Acyl-sn-glycero-3-phosphoethanolamine (n-C18:1)" boundaryCondition="false" id="M_2agpe181_p">
<notes><body xmlns="http://www.w3.org/1999/xhtml">
     <p>CHARGE:            0</p>
  
     <p>FORMULA: C23H46NO7P1</p>
  </body></notes>
      </species>
      <species compartment="p" name="2-Acyl-sn-glycero-3-phosphoglycerol (n-C12:0)" boundaryCondition="false" id="M_2agpg120_p">
<notes><body xmlns="http://www.w3.org/1999/xhtml">
     <p>CHARGE:            -1</p>
  
     <p>FORMULA: C18H36O9P1</p>
  </body></notes>
      </species>
      <species compartment="p" name="2-Acyl-sn-glycero-3-phosphoglycerol (n-C14:0)" boundaryCondition="false" id="M_2agpg140_p">
<notes><body xmlns="http://www.w3.org/1999/xhtml">
     <p>CHARGE:            -1</p>
  
     <p>FORMULA: C20H40O9P1</p>
  </body></notes>
      </species>
      <species compartment="p" name="2-Acyl-sn-glycero-3-phosphoglycerol (n-C14:1)" boundaryCondition="false" id="M_2agpg141_p">
<notes><body xmlns="http://www.w3.org/1999/xhtml">
     <p>CHARGE:            -1</p>
  
     <p>FORMULA: C20H38O9P1</p>
  </body></notes>
      </species>
      <species compartment="p" name="2-Acyl-sn-glycero-3-phosphoglycerol (n-C16:0)" boundaryCondition="false" id="M_2agpg160_p">
<notes><body xmlns="http://www.w3.org/1999/xhtml">
     <p>CHARGE:            -1</p>
  
     <p>FORMULA: C22H44O9P1</p>
  </body></notes>
      </species>
      <species compartment="p" name="2-Acyl-sn-glycero-3-phosphoglycerol (n-C16:1)" boundaryCondition="false" id="M_2agpg161_p">
<notes><body xmlns="http://www.w3.org/1999/xhtml">
     <p>CHARGE:            -1</p>
  
     <p>FORMULA: C22H42O9P1</p>
  </body></notes>
      </species>
      <species compartment="p" name="2-Acyl-sn-glycero-3-phosphoglycerol (n-C18:0)" boundaryCondition="false" id="M_2agpg180_p">
<notes><body xmlns="http://www.w3.org/1999/xhtml">
     <p>CHARGE:            -1</p>
  
     <p>FORMULA: C24H48O9P1</p>
  </body></notes>
      </species>
      <species compartment="p" name="2-Acyl-sn-glycero-3-phosphoglycerol (n-C18:1)" boundaryCondition="false" id="M_2agpg181_p">
<notes><body xmlns="http://www.w3.org/1999/xhtml">
     <p>CHARGE:            -1</p>
  
     <p>FORMULA: C24H46O9P1</p>
  </body></notes>
      </species>
      <species compartment="p" name="2-dodecanoyl-sn-glycerol 3-phosphate" boundaryCondition="false" id="M_2ddecg3p_p">
<notes><body xmlns="http://www.w3.org/1999/xhtml">
     <p>CHARGE:            -1</p>
  
     <p>FORMULA: C15H30O7P1</p>
  </body></notes>
      </species>
      <species compartment="p" name="2-Dehydro-3-deoxy-D-gluconate" boundaryCondition="false" id="M_2ddglcn_p">
<notes><body xmlns="http://www.w3.org/1999/xhtml">
     <p>CHARGE:            -1</p>
  
     <p>FORMULA: C6H9O6</p>
  </body></notes>
      </species>
      <species compartment="p" name="2-hexadec-9-enoyl-sn-glycerol 3-phosphate" boundaryCondition="false" id="M_2hdec9eg3p_p">
<notes><body xmlns="http://www.w3.org/1999/xhtml">
     <p>CHARGE:            -1</p>
  
     <p>FORMULA: C19H36O7P1</p>
  </body></notes>
      </species>
      <species compartment="p" name="2-hexadecanoyl-sn-glycerol 3-phosphate" boundaryCondition="false" id="M_2hdecg3p_p">
<notes><body xmlns="http://www.w3.org/1999/xhtml">
     <p>CHARGE:            -1</p>
  
     <p>FORMULA: C19H38O7P1</p>
  </body></notes>
      </species>
      <species compartment="p" name="2-octadec-11-enoyl-sn-glycerol 3-phosphate" boundaryCondition="false" id="M_2odec11eg3p_p">
<notes><body xmlns="http://www.w3.org/1999/xhtml">
     <p>CHARGE:            -1</p>
  
     <p>FORMULA: C21H40O7P1</p>
  </body></notes>
      </species>
      <species compartment="p" name="2-octadecanoyl-sn-glycerol 3-phosphate" boundaryCondition="false" id="M_2odecg3p_p">
<notes><body xmlns="http://www.w3.org/1999/xhtml">
     <p>CHARGE:            -1</p>
  
     <p>FORMULA: C21H42O7P1</p>
  </body></notes>
      </species>
      <species compartment="p" name="2-tetradec-7-enoyl-sn-glycerol 3-phosphate" boundaryCondition="false" id="M_2tdec7eg3p_p">
<notes><body xmlns="http://www.w3.org/1999/xhtml">
     <p>CHARGE:            -1</p>
  
     <p>FORMULA: C17H32O7P1</p>
  </body></notes>
      </species>
      <species compartment="p" name="2-tetradecanoyl-sn-glycerol 3-phosphate" boundaryCondition="false" id="M_2tdecg3p_p">
<notes><body xmlns="http://www.w3.org/1999/xhtml">
     <p>CHARGE:            -1</p>
  
     <p>FORMULA: C17H34O7P1</p>
  </body></notes>
      </species>
      <species compartment="p" name="3,4-Dihydroxyphenylacetaldehyde" boundaryCondition="false" id="M_34dhpac_p">
<notes><body xmlns="http://www.w3.org/1999/xhtml">
     <p>CHARGE:            0</p>
  
     <p>FORMULA: C8H8O3</p>
  </body></notes>
      </species>
      <species compartment="p" name="3'-AMP" boundaryCondition="false" id="M_3amp_p">
<notes><body xmlns="http://www.w3.org/1999/xhtml">
     <p>CHARGE:            -2</p>
  
     <p>FORMULA: C10H12N5O7P</p>
  </body></notes>
      </species>
      <species compartment="p" name="3'-cmp" boundaryCondition="false" id="M_3cmp_p">
<notes><body xmlns="http://www.w3.org/1999/xhtml">
     <p>CHARGE:            -2</p>
  
     <p>FORMULA: C9H12N3O8P</p>
  </body></notes>
      </species>
      <species compartment="p" name="3'-GMP" boundaryCondition="false" id="M_3gmp_p">
<notes><body xmlns="http://www.w3.org/1999/xhtml">
     <p>CHARGE:            -2</p>
  
     <p>FORMULA: C10H12N5O8P</p>
  </body></notes>
      </species>
      <species compartment="p" name="3-hydroxycinnamic acid" boundaryCondition="false" id="M_3hcinnm_p">
<notes><body xmlns="http://www.w3.org/1999/xhtml">
     <p>CHARGE:            -1</p>
  
     <p>FORMULA: C9H7O3</p>
  </body></notes>
      </species>
      <species compartment="p" name="3-Hydroxypropanoate" boundaryCondition="false" id="M_3hpp_p">
<notes><body xmlns="http://www.w3.org/1999/xhtml">
     <p>CHARGE:            -1</p>
  
     <p>FORMULA: C3H5O3</p>
  </body></notes>
      </species>
      <species compartment="p" name="3-(3-hydroxy-phenyl)propionate" boundaryCondition="false" id="M_3hpppn_p">
<notes><body xmlns="http://www.w3.org/1999/xhtml">
     <p>CHARGE:            -1</p>
  
     <p>FORMULA: C9H9O3</p>
  </body></notes>
      </species>
      <species compartment="p" name="3'-UMP" boundaryCondition="false" id="M_3ump_p">
<notes><body xmlns="http://www.w3.org/1999/xhtml">
     <p>CHARGE:            -2</p>
  
     <p>FORMULA: C9H11N2O9P</p>
  </body></notes>
      </species>
      <species compartment="p" name="4-Aminobutanoate" boundaryCondition="false" id="M_4abut_p">
<notes><body xmlns="http://www.w3.org/1999/xhtml">
     <p>CHARGE:            0</p>
  
     <p>FORMULA: C4H9NO2</p>
  </body></notes>
      </species>
      <species compartment="p" name="4-Hydroxyphenylacetaldehyde" boundaryCondition="false" id="M_4hoxpacd_p">
<notes><body xmlns="http://www.w3.org/1999/xhtml">
     <p>CHARGE:            0</p>
  
     <p>FORMULA: C8H8O2</p>
  </body></notes>
      </species>
      <species compartment="p" name="5-Dehydro-D-gluconate" boundaryCondition="false" id="M_5dglcn_p">
<notes><body xmlns="http://www.w3.org/1999/xhtml">
     <p>CHARGE:            -1</p>
  
     <p>FORMULA: C6H9O7</p>
  </body></notes>
      </species>
      <species compartment="p" name="5-Methylthio-D-ribose" boundaryCondition="false" id="M_5mtr_p">
<notes><body xmlns="http://www.w3.org/1999/xhtml">
     <p>CHARGE:            0</p>
  
     <p>FORMULA: C6H12O4S</p>
  </body></notes>
      </species>
      <species compartment="p" name="L-alanine-D-glutamate" boundaryCondition="false" id="M_LalaDglu_p">
<notes><body xmlns="http://www.w3.org/1999/xhtml">
     <p>CHARGE:            -1</p>
  
     <p>FORMULA: C8H13N2O5</p>
  </body></notes>
      </species>
      <species compartment="p" name="L-alanine-D-glutamate-meso-2,6-diaminoheptanedioate" boundaryCondition="false" id="M_LalaDgluMdap_p">
<notes><body xmlns="http://www.w3.org/1999/xhtml">
     <p>CHARGE:            -1</p>
  
     <p>FORMULA: C15H25N4O8</p>
  </body></notes>
      </species>
      <species compartment="p" name="L-alanine-D-glutamate-meso-2,6-diaminoheptanedioate-D-alanine" boundaryCondition="false" id="M_LalaDgluMdapDala_p">
<notes><body xmlns="http://www.w3.org/1999/xhtml">
     <p>CHARGE:            -1</p>
  
     <p>FORMULA: C18H30N5O9</p>
  </body></notes>
      </species>
      <species compartment="p" name="L-alanine-L-glutamate" boundaryCondition="false" id="M_LalaLglu_p">
<notes><body xmlns="http://www.w3.org/1999/xhtml">
     <p>CHARGE:            -1</p>
  
     <p>FORMULA: C8H13N2O5</p>
  </body></notes>
      </species>
      <species compartment="p" name="Acetate" boundaryCondition="false" id="M_ac_p">
<notes><body xmlns="http://www.w3.org/1999/xhtml">
     <p>CHARGE:            -1</p>
  
     <p>FORMULA: C2H3O2</p>
  </body></notes>
      </species>
      <species compartment="p" name="Acetoacetate" boundaryCondition="false" id="M_acac_p">
<notes><body xmlns="http://www.w3.org/1999/xhtml">
     <p>CHARGE:            -1</p>
  
     <p>FORMULA: C4H5O3</p>
  </body></notes>
      </species>
      <species compartment="p" name="Acetaldehyde" boundaryCondition="false" id="M_acald_p">
<notes><body xmlns="http://www.w3.org/1999/xhtml">
     <p>CHARGE:            0</p>
  
     <p>FORMULA: C2H4O</p>
  </body></notes>
      </species>
      <species compartment="p" name="N-Acetyl-D-galactosamine" boundaryCondition="false" id="M_acgal_p">
<notes><body xmlns="http://www.w3.org/1999/xhtml">
     <p>CHARGE:            0</p>
  
     <p>FORMULA: C8H15NO6</p>
  </body></notes>
      </species>
      <species compartment="p" name="N-Acetyl-D-galactosamine 1-phosphate" boundaryCondition="false" id="M_acgal1p_p">
<notes><body xmlns="http://www.w3.org/1999/xhtml">
     <p>CHARGE:            -2</p>
  
     <p>FORMULA: C8H14NO9P</p>
  </body></notes>
      </species>
      <species compartment="p" name="N-Acetyl-D-glucosamine" boundaryCondition="false" id="M_acgam_p">
<notes><body xmlns="http://www.w3.org/1999/xhtml">
     <p>CHARGE:            0</p>
  
     <p>FORMULA: C8H15NO6</p>
  </body></notes>
      </species>
      <species compartment="p" name="N-Acetyl-D-glucosamine 1-phosphate" boundaryCondition="false" id="M_acgam1p_p">
<notes><body xmlns="http://www.w3.org/1999/xhtml">
     <p>CHARGE:            -2</p>
  
     <p>FORMULA: C8H14NO9P</p>
  </body></notes>
      </species>
      <species compartment="p" name="N-Acetyl-D-mannosamine" boundaryCondition="false" id="M_acmana_p">
<notes><body xmlns="http://www.w3.org/1999/xhtml">
     <p>CHARGE:            0</p>
  
     <p>FORMULA: C8H15NO6</p>
  </body></notes>
      </species>
      <species compartment="p" name="N-Acetylmuramate" boundaryCondition="false" id="M_acmum_p">
<notes><body xmlns="http://www.w3.org/1999/xhtml">
     <p>CHARGE:            -1</p>
  
     <p>FORMULA: C11H18NO8</p>
  </body></notes>
      </species>
      <species compartment="p" name="N-Acetylneuraminate" boundaryCondition="false" id="M_acnam_p">
<notes><body xmlns="http://www.w3.org/1999/xhtml">
     <p>CHARGE:            -1</p>
  
     <p>FORMULA: C11H18NO9</p>
  </body></notes>
      </species>
      <species compartment="p" name="4-Amino-4-deoxy-L-arabinose modified core oligosaccharide lipid A" boundaryCondition="false" id="M_acolipa_p">
<notes><body xmlns="http://www.w3.org/1999/xhtml">
     <p>CHARGE:            -9</p>
  
     <p>FORMULA: C181H314N3O103P4</p>
  </body></notes>
      </species>
      <species compartment="p" name="O-Acetyl-L-serine" boundaryCondition="false" id="M_acser_p">
<notes><body xmlns="http://www.w3.org/1999/xhtml">
     <p>CHARGE:            0</p>
  
     <p>FORMULA: C5H9NO4</p>
  </body></notes>
      </species>
      <species compartment="p" name="Adenine" boundaryCondition="false" id="M_ade_p">
<notes><body xmlns="http://www.w3.org/1999/xhtml">
     <p>CHARGE:            0</p>
  
     <p>FORMULA: C5H5N5</p>
  </body></notes>
      </species>
      <species compartment="p" name="Adenosine" boundaryCondition="false" id="M_adn_p">
<notes><body xmlns="http://www.w3.org/1999/xhtml">
     <p>CHARGE:            0</p>
  
     <p>FORMULA: C10H13N5O4</p>
  </body></notes>
      </species>
      <species compartment="p" name="Adenosylcobalamin" boundaryCondition="false" id="M_adocbl_p">
<notes><body xmlns="http://www.w3.org/1999/xhtml">
     <p>CHARGE:            0</p>
  
     <p>FORMULA: C72H100CoN18O17P</p>
  </body></notes>
      </species>
      <species compartment="p" name="Agmatine" boundaryCondition="false" id="M_agm_p">
<notes><body xmlns="http://www.w3.org/1999/xhtml">
     <p>CHARGE:            2</p>
  
     <p>FORMULA: C5H16N4</p>
  </body></notes>
      </species>
      <species compartment="p" name="2-Oxoglutarate" boundaryCondition="false" id="M_akg_p">
<notes><body xmlns="http://www.w3.org/1999/xhtml">
     <p>CHARGE:            -2</p>
  
     <p>FORMULA: C5H4O5</p>
  </body></notes>
      </species>
      <species compartment="p" name="beta-Alanine" boundaryCondition="false" id="M_ala_DASH_B_p">
<notes><body xmlns="http://www.w3.org/1999/xhtml">
     <p>CHARGE:            0</p>
  
     <p>FORMULA: C3H7NO2</p>
  </body></notes>
      </species>
      <species compartment="p" name="D-Alanine" boundaryCondition="false" id="M_ala_DASH_D_p">
<notes><body xmlns="http://www.w3.org/1999/xhtml">
     <p>CHARGE:            0</p>
  
     <p>FORMULA: C3H7NO2</p>
  </body></notes>
      </species>
      <species compartment="p" name="L-Alanine" boundaryCondition="false" id="M_ala_DASH_L_p">
<notes><body xmlns="http://www.w3.org/1999/xhtml">
     <p>CHARGE:            0</p>
  
     <p>FORMULA: C3H7NO2</p>
  </body></notes>
      </species>
      <species compartment="p" name="D-Alanyl-D-alanine" boundaryCondition="false" id="M_alaala_p">
<notes><body xmlns="http://www.w3.org/1999/xhtml">
     <p>CHARGE:            0</p>
  
     <p>FORMULA: C6H12N2O3</p>
  </body></notes>
      </species>
      <species compartment="p" name="D-Allose" boundaryCondition="false" id="M_all_DASH_D_p">
<notes><body xmlns="http://www.w3.org/1999/xhtml">
     <p>CHARGE:            0</p>
  
     <p>FORMULA: C6H12O6</p>
  </body></notes>
      </species>
      <species compartment="p" name="Allantoin" boundaryCondition="false" id="M_alltn_p">
<notes><body xmlns="http://www.w3.org/1999/xhtml">
     <p>CHARGE:            0</p>
  
     <p>FORMULA: C4H6N4O3</p>
  </body></notes>
      </species>
      <species compartment="p" name="applipoprotein" boundaryCondition="false" id="M_alpp_p">
<notes><body xmlns="http://www.w3.org/1999/xhtml">
     <p>CHARGE:            0</p>
  
     <p>FORMULA: X</p>
  </body></notes>
      </species>
      <species compartment="p" name="AMP" boundaryCondition="false" id="M_amp_p">
<notes><body xmlns="http://www.w3.org/1999/xhtml">
     <p>CHARGE:            -2</p>
  
     <p>FORMULA: C10H12N5O7P</p>
  </body></notes>
      </species>
      <species compartment="p" name="N-Acetyl-D-glucosamine(anhydrous)N-Acetylmuramic acid" boundaryCondition="false" id="M_anhgm_p">
<notes><body xmlns="http://www.w3.org/1999/xhtml">
     <p>CHARGE:            -1</p>
  
     <p>FORMULA: C19H29N2O12</p>
  </body></notes>
      </species>
      <species compartment="p" name="N-Acetyl-D-glucosamine(anhydrous)N-Acetylmuramyl-tripeptide" boundaryCondition="false" id="M_anhgm3p_p">
<notes><body xmlns="http://www.w3.org/1999/xhtml">
     <p>CHARGE:            -2</p>
  
     <p>FORMULA: C34H52N6O19</p>
  </body></notes>
      </species>
      <species compartment="p" name="N-Acetyl-D-glucosamine(anhydrous)N-Acetylmuramyl-tetrapeptide" boundaryCondition="false" id="M_anhgm4p_p">
<notes><body xmlns="http://www.w3.org/1999/xhtml">
     <p>CHARGE:            -2</p>
  
     <p>FORMULA: C37H57N7O20</p>
  </body></notes>
      </species>
      <species compartment="p" name="L-Arabinose" boundaryCondition="false" id="M_arab_DASH_L_p">
<notes><body xmlns="http://www.w3.org/1999/xhtml">
     <p>CHARGE:            0</p>
  
     <p>FORMULA: C5H10O5</p>
  </body></notes>
      </species>
      <species compartment="p" name="Arbutin" boundaryCondition="false" id="M_arbt_p">
<notes><body xmlns="http://www.w3.org/1999/xhtml">
     <p>CHARGE:            0</p>
  
     <p>FORMULA: C12H16O7</p>
  </body></notes>
      </species>
      <species compartment="p" name="aerobactin minus Fe3" boundaryCondition="false" id="M_arbtn_p">
<notes><body xmlns="http://www.w3.org/1999/xhtml">
     <p>CHARGE:            -3</p>
  
     <p>FORMULA: C22H33N4O13</p>
  </body></notes>
      </species>
      <species compartment="p" name="Aerobactin" boundaryCondition="false" id="M_arbtn_DASH_fe3_p">
<notes><body xmlns="http://www.w3.org/1999/xhtml">
     <p>CHARGE:            0</p>
  
     <p>FORMULA: C22H33FeN4O13</p>
  </body></notes>
      </species>
      <species compartment="p" name="L-Arginine" boundaryCondition="false" id="M_arg_DASH_L_p">
<notes><body xmlns="http://www.w3.org/1999/xhtml">
     <p>CHARGE:            1</p>
  
     <p>FORMULA: C6H15N4O2</p>
  </body></notes>
      </species>
      <species compartment="p" name="L-Ascorbate" boundaryCondition="false" id="M_ascb_DASH_L_p">
<notes><body xmlns="http://www.w3.org/1999/xhtml">
     <p>CHARGE:            0</p>
  
     <p>FORMULA: C6H8O6</p>
  </body></notes>
      </species>
      <species compartment="p" name="L-Asparagine" boundaryCondition="false" id="M_asn_DASH_L_p">
<notes><body xmlns="http://www.w3.org/1999/xhtml">
     <p>CHARGE:            0</p>
  
     <p>FORMULA: C4H8N2O3</p>
  </body></notes>
      </species>
      <species compartment="p" name="arsenite" boundaryCondition="false" id="M_aso3_p">
<notes><body xmlns="http://www.w3.org/1999/xhtml">
     <p>CHARGE:            -3</p>
  
     <p>FORMULA: AsO3</p>
  </body></notes>
      </species>
      <species compartment="p" name="L-Aspartate" boundaryCondition="false" id="M_asp_DASH_L_p">
<notes><body xmlns="http://www.w3.org/1999/xhtml">
     <p>CHARGE:            -1</p>
  
     <p>FORMULA: C4H6NO4</p>
  </body></notes>
      </species>
      <species compartment="p" name="Biotin" boundaryCondition="false" id="M_btn_p">
<notes><body xmlns="http://www.w3.org/1999/xhtml">
     <p>CHARGE:            -1</p>
  
     <p>FORMULA: C10H15N2O3S</p>
  </body></notes>
      </species>
      <species compartment="p" name="Butyrate (n-C4:0)" boundaryCondition="false" id="M_but_p">
<notes><body xmlns="http://www.w3.org/1999/xhtml">
     <p>CHARGE:            -1</p>
  
     <p>FORMULA: C4H7O2</p>
  </body></notes>
      </species>
      <species compartment="p" name="butanesulfonate" boundaryCondition="false" id="M_butso3_p">
<notes><body xmlns="http://www.w3.org/1999/xhtml">
     <p>CHARGE:            -1</p>
  
     <p>FORMULA: C4H9O3S</p>
  </body></notes>
      </species>
      <species compartment="p" name="Calcium" boundaryCondition="false" id="M_ca2_p">
<notes><body xmlns="http://www.w3.org/1999/xhtml">
     <p>CHARGE:            2</p>
  
     <p>FORMULA: Ca</p>
  </body></notes>
      </species>
      <species compartment="p" name="Cobinamide" boundaryCondition="false" id="M_cbi_p">
<notes><body xmlns="http://www.w3.org/1999/xhtml">
     <p>CHARGE:            0</p>
  
     <p>FORMULA: C48H72CoN11O8</p>
  </body></notes>
      </species>
      <species compartment="p" name="Cob(I)alamin" boundaryCondition="false" id="M_cbl1_p">
<notes><body xmlns="http://www.w3.org/1999/xhtml">
     <p>CHARGE:            -1</p>
  
     <p>FORMULA: C62H88CoN13O14P</p>
  </body></notes>
      </species>
      <species compartment="p" name="Cadmium" boundaryCondition="false" id="M_cd2_p">
<notes><body xmlns="http://www.w3.org/1999/xhtml">
     <p>CHARGE:            2</p>
  
     <p>FORMULA: Cd</p>
  </body></notes>
      </species>
      <species compartment="p" name="Cys-Gly" boundaryCondition="false" id="M_cgly_p">
<notes><body xmlns="http://www.w3.org/1999/xhtml">
     <p>CHARGE:            0</p>
  
     <p>FORMULA: C5H10N2O3S</p>
  </body></notes>
      </species>
      <species compartment="p" name="Choline" boundaryCondition="false" id="M_chol_p">
<notes><body xmlns="http://www.w3.org/1999/xhtml">
     <p>CHARGE:            1</p>
  
     <p>FORMULA: C5H14NO</p>
  </body></notes>
      </species>
      <species compartment="p" name="N,N'-diacetylchitobiose" boundaryCondition="false" id="M_chtbs_p">
<notes><body xmlns="http://www.w3.org/1999/xhtml">
     <p>CHARGE:            0</p>
  
     <p>FORMULA: C16H28N2O11</p>
  </body></notes>
      </species>
      <species compartment="p" name="Citrate" boundaryCondition="false" id="M_cit_p">
<notes><body xmlns="http://www.w3.org/1999/xhtml">
     <p>CHARGE:            -3</p>
  
     <p>FORMULA: C6H5O7</p>
  </body></notes>
      </species>
      <species compartment="p" name="Chloride" boundaryCondition="false" id="M_cl_p">
<notes><body xmlns="http://www.w3.org/1999/xhtml">
     <p>CHARGE:            -1</p>
  
     <p>FORMULA: Cl</p>
  </body></notes>
      </species>
      <species compartment="p" name="cardiolipin (tetradodecanoyl, n-C12:0)" boundaryCondition="false" id="M_clpn120_p">
<notes><body xmlns="http://www.w3.org/1999/xhtml">
     <p>CHARGE:            -2</p>
  
     <p>FORMULA: C57H108O17P2</p>
  </body></notes>
      </species>
      <species compartment="p" name="cardiolipin (tetratetradecanoyl, n-C14:0)" boundaryCondition="false" id="M_clpn140_p">
<notes><body xmlns="http://www.w3.org/1999/xhtml">
     <p>CHARGE:            -2</p>
  
     <p>FORMULA: C65H124O17P2</p>
  </body></notes>
      </species>
      <species compartment="p" name="cardiolipin (tetratetradec-7-enoyl, n-C14:1)" boundaryCondition="false" id="M_clpn141_p">
<notes><body xmlns="http://www.w3.org/1999/xhtml">
     <p>CHARGE:            -2</p>
  
     <p>FORMULA: C65H116O17P2</p>
  </body></notes>
      </species>
      <species compartment="p" name="cardiolipin (tetrahexadecanoyl, n-C16:0)" boundaryCondition="false" id="M_clpn160_p">
<notes><body xmlns="http://www.w3.org/1999/xhtml">
     <p>CHARGE:            -2</p>
  
     <p>FORMULA: C73H140O17P2</p>
  </body></notes>
      </species>
      <species compartment="p" name="cardiolipin (tetrahexadec-9-enoyl, n-C16:1)" boundaryCondition="false" id="M_clpn161_p">
<notes><body xmlns="http://www.w3.org/1999/xhtml">
     <p>CHARGE:            -2</p>
  
     <p>FORMULA: C73H132O17P2</p>
  </body></notes>
      </species>
      <species compartment="p" name="cardiolipin (tetraoctadecanoyl, n-C18:0)" boundaryCondition="false" id="M_clpn180_p">
<notes><body xmlns="http://www.w3.org/1999/xhtml">
     <p>CHARGE:            -2</p>
  
     <p>FORMULA: C81H156O17P2</p>
  </body></notes>
      </species>
      <species compartment="p" name="cardiolipin (tetraoctadec-11-enoyl, n-C18:1)" boundaryCondition="false" id="M_clpn181_p">
<notes><body xmlns="http://www.w3.org/1999/xhtml">
     <p>CHARGE:            -2</p>
  
     <p>FORMULA: C81H148O17P2</p>
  </body></notes>
      </species>
      <species compartment="p" name="Chloramphenicol" boundaryCondition="false" id="M_cm_p">
<notes><body xmlns="http://www.w3.org/1999/xhtml">
     <p>CHARGE:            0</p>
  
     <p>FORMULA: C11H12Cl2N2O5</p>
  </body></notes>
      </species>
      <species compartment="p" name="CMP" boundaryCondition="false" id="M_cmp_p">
<notes><body xmlns="http://www.w3.org/1999/xhtml">
     <p>CHARGE:            -2</p>
  
     <p>FORMULA: C9H12N3O8P</p>
  </body></notes>
      </species>
      <species compartment="p" name="CO2" boundaryCondition="false" id="M_co2_p">
<notes><body xmlns="http://www.w3.org/1999/xhtml">
     <p>CHARGE:            0</p>
  
     <p>FORMULA: CO2</p>
  </body></notes>
      </species>
      <species compartment="p" name="Co2+" boundaryCondition="false" id="M_cobalt2_p">
<notes><body xmlns="http://www.w3.org/1999/xhtml">
     <p>CHARGE:            2</p>
  
     <p>FORMULA: Co</p>
  </body></notes>
      </species>
      <species compartment="p" name="core oligosaccharide lipid A" boundaryCondition="false" id="M_colipa_p">
<notes><body xmlns="http://www.w3.org/1999/xhtml">
     <p>CHARGE:            -11</p>
  
     <p>FORMULA: C176H303N2O100P4</p>
  </body></notes>
      </species>
      <species compartment="p" name="core oligosaccharide lipid A diphosphate" boundaryCondition="false" id="M_colipap_p">
<notes><body xmlns="http://www.w3.org/1999/xhtml">
     <p>CHARGE:            -12</p>
  
     <p>FORMULA: C176H303N2O103P5</p>
  </body></notes>
      </species>
      <species compartment="p" name="coprogen" boundaryCondition="false" id="M_cpgn_p">
<notes><body xmlns="http://www.w3.org/1999/xhtml">
     <p>CHARGE:            -1</p>
  
     <p>FORMULA: C35H52N6O13Fe</p>
  </body></notes>
      </species>
      <species compartment="p" name="coprogen unloaded (no Fe(III))" boundaryCondition="false" id="M_cpgn_DASH_un_p">
<notes><body xmlns="http://www.w3.org/1999/xhtml">
     <p>CHARGE:            -4</p>
  
     <p>FORMULA: C35H52N6O13</p>
  </body></notes>
      </species>
      <species compartment="p" name="L-Carnitine" boundaryCondition="false" id="M_crn_p">
<notes><body xmlns="http://www.w3.org/1999/xhtml">
     <p>CHARGE:            0</p>
  
     <p>FORMULA: C7H15NO3</p>
  </body></notes>
      </species>
      <species compartment="p" name="D-Carnitine" boundaryCondition="false" id="M_crn_DASH_D_p">
<notes><body xmlns="http://www.w3.org/1999/xhtml">
     <p>CHARGE:            0</p>
  
     <p>FORMULA: C7H15NO3</p>
  </body></notes>
      </species>
      <species compartment="p" name="Cytosine" boundaryCondition="false" id="M_csn_p">
<notes><body xmlns="http://www.w3.org/1999/xhtml">
     <p>CHARGE:            0</p>
  
     <p>FORMULA: C4H5N3O</p>
  </body></notes>
      </species>
      <species compartment="p" name="crotonobetaine" boundaryCondition="false" id="M_ctbt_p">
<notes><body xmlns="http://www.w3.org/1999/xhtml">
     <p>CHARGE:            0</p>
  
     <p>FORMULA: C7H13NO2</p>
  </body></notes>
      </species>
      <species compartment="p" name="Cu+" boundaryCondition="false" id="M_cu_p">
<notes><body xmlns="http://www.w3.org/1999/xhtml">
     <p>CHARGE:            1</p>
  
     <p>FORMULA: Cu</p>
  </body></notes>
      </species>
      <species compartment="p" name="Cu2+" boundaryCondition="false" id="M_cu2_p">
<notes><body xmlns="http://www.w3.org/1999/xhtml">
     <p>CHARGE:            2</p>
  
     <p>FORMULA: Cu</p>
  </body></notes>
      </species>
      <species compartment="p" name="Hydrogen cyanide" boundaryCondition="false" id="M_cyan_p">
<notes><body xmlns="http://www.w3.org/1999/xhtml">
     <p>CHARGE:            0</p>
  
     <p>FORMULA: CHN</p>
  </body></notes>
      </species>
      <species compartment="p" name="Cyanate" boundaryCondition="false" id="M_cynt_p">
<notes><body xmlns="http://www.w3.org/1999/xhtml">
     <p>CHARGE:            -1</p>
  
     <p>FORMULA: CNO</p>
  </body></notes>
      </species>
      <species compartment="p" name="D-Cysteine" boundaryCondition="false" id="M_cys_DASH_D_p">
<notes><body xmlns="http://www.w3.org/1999/xhtml">
     <p>CHARGE:            0</p>
  
     <p>FORMULA: C3H7NO2S</p>
  </body></notes>
      </species>
      <species compartment="p" name="L-Cysteine" boundaryCondition="false" id="M_cys_DASH_L_p">
<notes><body xmlns="http://www.w3.org/1999/xhtml">
     <p>CHARGE:            0</p>
  
     <p>FORMULA: C3H7NO2S</p>
  </body></notes>
      </species>
      <species compartment="p" name="Cytidine" boundaryCondition="false" id="M_cytd_p">
<notes><body xmlns="http://www.w3.org/1999/xhtml">
     <p>CHARGE:            0</p>
  
     <p>FORMULA: C9H13N3O5</p>
  </body></notes>
      </species>
      <species compartment="p" name="Deoxyadenosine" boundaryCondition="false" id="M_dad_DASH_2_p">
<notes><body xmlns="http://www.w3.org/1999/xhtml">
     <p>CHARGE:            0</p>
  
     <p>FORMULA: C10H13N5O3</p>
  </body></notes>
      </species>
      <species compartment="p" name="dAMP" boundaryCondition="false" id="M_damp_p">
<notes><body xmlns="http://www.w3.org/1999/xhtml">
     <p>CHARGE:            -2</p>
  
     <p>FORMULA: C10H12N5O6P</p>
  </body></notes>
      </species>
      <species compartment="p" name="Decanoate (n-C10:0)" boundaryCondition="false" id="M_dca_p">
<notes><body xmlns="http://www.w3.org/1999/xhtml">
     <p>CHARGE:            -1</p>
  
     <p>FORMULA: C10H19O2</p>
  </body></notes>
      </species>
      <species compartment="p" name="dCMP" boundaryCondition="false" id="M_dcmp_p">
<notes><body xmlns="http://www.w3.org/1999/xhtml">
     <p>CHARGE:            -2</p>
  
     <p>FORMULA: C9H12N3O7P</p>
  </body></notes>
      </species>
      <species compartment="p" name="Deoxycytidine" boundaryCondition="false" id="M_dcyt_p">
<notes><body xmlns="http://www.w3.org/1999/xhtml">
     <p>CHARGE:            0</p>
  
     <p>FORMULA: C9H13N3O4</p>
  </body></notes>
      </species>
      <species compartment="p" name="Dodecanoate (n-C12:0)" boundaryCondition="false" id="M_ddca_p">
<notes><body xmlns="http://www.w3.org/1999/xhtml">
     <p>CHARGE:            -1</p>
  
     <p>FORMULA: C12H23O2</p>
  </body></notes>
      </species>
      <species compartment="p" name="dGMP" boundaryCondition="false" id="M_dgmp_p">
<notes><body xmlns="http://www.w3.org/1999/xhtml">
     <p>CHARGE:            -2</p>
  
     <p>FORMULA: C10H12N5O7P</p>
  </body></notes>
      </species>
      <species compartment="p" name="Deoxyguanosine" boundaryCondition="false" id="M_dgsn_p">
<notes><body xmlns="http://www.w3.org/1999/xhtml">
     <p>CHARGE:            0</p>
  
     <p>FORMULA: C10H13N5O4</p>
  </body></notes>
      </species>
      <species compartment="p" name="Dihydroxyacetone" boundaryCondition="false" id="M_dha_p">
<notes><body xmlns="http://www.w3.org/1999/xhtml">
     <p>CHARGE:            0</p>
  
     <p>FORMULA: C3H6O3</p>
  </body></notes>
      </species>
      <species compartment="p" name="dIMP" boundaryCondition="false" id="M_dimp_p">
<notes><body xmlns="http://www.w3.org/1999/xhtml">
     <p>CHARGE:            -2</p>
  
     <p>FORMULA: C10H11N4O7P</p>
  </body></notes>
      </species>
      <species compartment="p" name="Deoxyinosine" boundaryCondition="false" id="M_din_p">
<notes><body xmlns="http://www.w3.org/1999/xhtml">
     <p>CHARGE:            0</p>
  
     <p>FORMULA: C10H12N4O4</p>
  </body></notes>
      </species>
      <species compartment="p" name="Dimethyl sulfide" boundaryCondition="false" id="M_dms_p">
<notes><body xmlns="http://www.w3.org/1999/xhtml">
     <p>CHARGE:            0</p>
  
     <p>FORMULA: C2H6S</p>
  </body></notes>
      </species>
      <species compartment="p" name="Dimethyl sulfoxide" boundaryCondition="false" id="M_dmso_p">
<notes><body xmlns="http://www.w3.org/1999/xhtml">
     <p>CHARGE:            0</p>
  
     <p>FORMULA: C2H6OS</p>
  </body></notes>
      </species>
      <species compartment="p" name="Dopamine" boundaryCondition="false" id="M_dopa_p">
<notes><body xmlns="http://www.w3.org/1999/xhtml">
     <p>CHARGE:            1</p>
  
     <p>FORMULA: C8H12NO2</p>
  </body></notes>
      </species>
      <species compartment="p" name="doxorubicin" boundaryCondition="false" id="M_doxrbcn_p">
<notes><body xmlns="http://www.w3.org/1999/xhtml">
     <p>CHARGE:            0</p>
  
     <p>FORMULA: C27H29NO11</p>
  </body></notes>
      </species>
      <species compartment="p" name="periplasmic protein disulfide isomerase I (oxidized)" boundaryCondition="false" id="M_dsbaox_p">
<notes><body xmlns="http://www.w3.org/1999/xhtml">
     <p>CHARGE:            0</p>
  
     <p>FORMULA: X</p>
  </body></notes>
      </species>
      <species compartment="p" name="periplasmic protein disulfide isomerase I (reduced)" boundaryCondition="false" id="M_dsbard_p">
<notes><body xmlns="http://www.w3.org/1999/xhtml">
     <p>CHARGE:            0</p>
  
     <p>FORMULA: XH2</p>
  </body></notes>
      </species>
      <species compartment="p" name="protein disulfide isomerase II (oxidized)" boundaryCondition="false" id="M_dsbcox_p">
<notes><body xmlns="http://www.w3.org/1999/xhtml">
     <p>CHARGE:            0</p>
  
     <p>FORMULA: X</p>
  </body></notes>
      </species>
      <species compartment="p" name="protein disulfide isomerase II (reduced)" boundaryCondition="false" id="M_dsbcrd_p">
<notes><body xmlns="http://www.w3.org/1999/xhtml">
     <p>CHARGE:            0</p>
  
     <p>FORMULA: XH2</p>
  </body></notes>
      </species>
      <species compartment="p" name="periplasmic disulfide isomerase/thiol-disulphide oxidase (oxidized)" boundaryCondition="false" id="M_dsbgox_p">
<notes><body xmlns="http://www.w3.org/1999/xhtml">
     <p>CHARGE:            0</p>
  
     <p>FORMULA: X</p>
  </body></notes>
      </species>
      <species compartment="p" name="periplasmic disulfide isomerase/thiol-disulphide oxidase (reduced)" boundaryCondition="false" id="M_dsbgrd_p">
<notes><body xmlns="http://www.w3.org/1999/xhtml">
     <p>CHARGE:            0</p>
  
     <p>FORMULA: XH2</p>
  </body></notes>
      </species>
      <species compartment="p" name="dTMP" boundaryCondition="false" id="M_dtmp_p">
<notes><body xmlns="http://www.w3.org/1999/xhtml">
     <p>CHARGE:            -2</p>
  
     <p>FORMULA: C10H13N2O8P</p>
  </body></notes>
      </species>
      <species compartment="p" name="dUMP" boundaryCondition="false" id="M_dump_p">
<notes><body xmlns="http://www.w3.org/1999/xhtml">
     <p>CHARGE:            -2</p>
  
     <p>FORMULA: C9H11N2O8P</p>
  </body></notes>
      </species>
      <species compartment="p" name="Deoxyuridine" boundaryCondition="false" id="M_duri_p">
<notes><body xmlns="http://www.w3.org/1999/xhtml">
     <p>CHARGE:            0</p>
  
     <p>FORMULA: C9H12N2O5</p>
  </body></notes>
      </species>
      <species compartment="p" name="(enterobacterial common antigen)x2 undecaprenyl-diphosphate" boundaryCondition="false" id="M_eca2und_p">
<notes><body xmlns="http://www.w3.org/1999/xhtml">
     <p>CHARGE:            -4</p>
  
     <p>FORMULA: C103H162N6O37P2</p>
  </body></notes>
      </species>
      <species compartment="p" name="(enterobacterial common antigen)x3 undecaprenyl-diphosphate" boundaryCondition="false" id="M_eca3und_p">
<notes><body xmlns="http://www.w3.org/1999/xhtml">
     <p>CHARGE:            -5</p>
  
     <p>FORMULA: C127H198N9O52P2</p>
  </body></notes>
      </species>
      <species compartment="p" name="(enterobacterial common antigen)x4 core oligosaccharide lipid A" boundaryCondition="false" id="M_eca4colipa_p">
<notes><body xmlns="http://www.w3.org/1999/xhtml">
     <p>CHARGE:            -15</p>
  
     <p>FORMULA: C272H447N14O160P4</p>
  </body></notes>
      </species>
      <species compartment="p" name="(enterobacterial common antigen)x4 undecaprenyl-diphosphate" boundaryCondition="false" id="M_eca4und_p">
<notes><body xmlns="http://www.w3.org/1999/xhtml">
     <p>CHARGE:            -6</p>
  
     <p>FORMULA: C151H234N12O67P2</p>
  </body></notes>
      </species>
      <species compartment="p" name="phosphoethanolamine KDO(2)-lipid (A)" boundaryCondition="false" id="M_enlipa_p">
[truncated: 3,731,416 more chars]
