# Supplementary material for: Assessment of transcriptomic constraint-based methods for central carbon flux inference
Source: PLoS One. 2020 Sep 9;15(9):e0238689. doi: 10.1371/journal.pone.0238689 (PMC7480874; doi:10.1371/journal.pone.0238689)
Supplement: S2 Dataset — The genome-scale metabolic model of B. subtilis from Oh et al. [21]. Individual models in SBML format (.xml) with set constraints used AC, DC, etc. are included. Transcriptomic data (.csv) from Oh et al. [19]. Predicted fluxes generated using these data. MATLAB scripts used for calculating correlations (.m). (GZ) [file pone.0238689.s002.gz]

Archive with 45 entries (40 files):
- Bsub_model_and_data
- Bsub_model_and_data/._.DS_Store
- Bsub_model_and_data/.DS_Store
- Bsub_model_and_data/models
- Bsub_model_and_data/predicted_fluxes_and_correlation_scripts
- Bsub_model_and_data/expression
- Bsub_model_and_data/expression/new_Gluconate_gene_expr.csv
- Bsub_model_and_data/expression/new_Mal_gene_expr.csv
- Bsub_model_and_data/expression/new_Pyr_gene_expr.csv
- Bsub_model_and_data/expression/new_Gly_gene_expr.csv
- Bsub_model_and_data/expression/new_Glucose_gene_expr.csv
- Bsub_model_and_data/expression/new_Glutamate+Succinate_gene_expr.csv
- Bsub_model_and_data/expression/new_Fru_gene_expr.csv
- Bsub_model_and_data/expression/new_Malate+Glucose_gene_expr.csv
- Bsub_model_and_data/predicted_fluxes_and_correlation_scripts/._.DS_Store
- Bsub_model_and_data/predicted_fluxes_and_correlation_scripts/.DS_Store
- Bsub_model_and_data/predicted_fluxes_and_correlation_scripts/._Bsub_DC_pfba_mf_predicted_flux_all.txt
- Bsub_model_and_data/predicted_fluxes_and_correlation_scripts/Bsub_DC_pfba_mf_predicted_flux_all.txt
- Bsub_model_and_data/predicted_fluxes_and_correlation_scripts/._Bsub_FullAC_predicted_flux_all.txt
- Bsub_model_and_data/predicted_fluxes_and_correlation_scripts/Bsub_FullAC_predicted_flux_all.txt
- Bsub_model_and_data/predicted_fluxes_and_correlation_scripts/matlab_correl_scripts
- Bsub_model_and_data/predicted_fluxes_and_correlation_scripts/._Bsub_AC_predicted_flux_all.txt
- Bsub_model_and_data/predicted_fluxes_and_correlation_scripts/Bsub_AC_predicted_flux_all.txt
- Bsub_model_and_data/predicted_fluxes_and_correlation_scripts/matlab_correl_scripts/._cal_correl_bsub_all.m
- Bsub_model_and_data/predicted_fluxes_and_correlation_scripts/matlab_correl_scripts/cal_correl_bsub_all.m
- Bsub_model_and_data/predicted_fluxes_and_correlation_scripts/matlab_correl_scripts/._test_cal_correl_per_cond_bsub.m
- Bsub_model_and_data/predicted_fluxes_and_correlation_scripts/matlab_correl_scripts/test_cal_correl_per_cond_bsub.m
- Bsub_model_and_data/models/._Oh2007_DC_pyr.xml
- Bsub_model_and_data/models/Oh2007_DC_pyr.xml
- Bsub_model_and_data/models/._Oh2007_DC_G+S.xml
- Bsub_model_and_data/models/Oh2007_DC_G+S.xml
- Bsub_model_and_data/models/._Oh2007_DC_Malate+Glucose.xml
- Bsub_model_and_data/models/Oh2007_DC_Malate+Glucose.xml
- Bsub_model_and_data/models/._Oh2007_DC_glycerol.xml
- Bsub_model_and_data/models/Oh2007_DC_glycerol.xml
- Bsub_model_and_data/models/._Oh2007_DC_glucose.xml
- Bsub_model_and_data/models/Oh2007_DC_glucose.xml
- Bsub_model_and_data/models/AC_Oh2007.xml
- Bsub_model_and_data/models/._Oh2007_DC_gluconate.xml
- Bsub_model_and_data/models/Oh2007_DC_gluconate.xml
- Bsub_model_and_data/models/FullAC_Oh2007.xml
- Bsub_model_and_data/models/._Oh2007_DC_mal.xml
- Bsub_model_and_data/models/Oh2007_DC_mal.xml
- Bsub_model_and_data/models/._Oh2007_DC_fru.xml
- Bsub_model_and_data/models/Oh2007_DC_fru.xml
