# Supplementary material for: Assessment of transcriptomic constraint-based methods for central carbon flux inference
Source: PLoS One. 2020 Sep 9;15(9):e0238689. doi: 10.1371/journal.pone.0238689 (PMC7480874; doi:10.1371/journal.pone.0238689)
Supplement: S2 Dataset — The genome-scale metabolic model of B. subtilis from Oh et al. [21]. Individual models in SBML format (.xml) with set constraints used AC, DC, etc. are included. Transcriptomic data (.csv) from Oh et al. [19]. Predicted fluxes generated using these data. MATLAB scripts used for calculating correlations (.m). (GZ) [file pone.0238689.s002.gz › Bsub_model_and_data/expression/new_Gluconate_gene_expr.csv]

S1	956.4859722192979
S2	845.9332388784758
S3	10211.449155251283
S4	537.3431930208671
dnaA	5229.775603313258
S5	4936.136825572109
dnaN	3753.012369882812
yaaA	5640.340994432792
recF	7157.6320689496215
yaaB	7284.25983547181
gyrB	5581.6141081749465
S6	5070.925381454978
gyrA	7626.647630647921
S7	7327.134229266241
S8	975.1182242879203
yaaC	493.36104602116217
guaB	10301.975044902272
S9	608.3678062571057
S10	5935.0041774739175
dacA	7545.495877187265
S11	6166.487915369534
S12	10218.293574239959
pdxS	19204.187813161916
S13	317.6806335682504
pdxT	20549.276786750164
	8816.559102228865
serS	3168.0952589771614
S14	507.4188600036065
dck	1485.054333129919
S15	462.65725373645034
dgk	1910.1453009014322
yaaH	596.577876283993
yaaI	447.5277501272116
S16	1172.0892141110662
tadA	1152.9652612325804
S17	29635.388090397508
scr	28651.70415203233
S18	26006.176222290436
dnaX	3097.9539848026247
yaaK	7921.18194395732
recR	4274.085342915674
yaaL	2984.3478750507543
bofA	1600.8621082658635
S19	8311.731469962224
S20	2269.8270659191876
S21	1886.2867979660168
csfB	2030.1913561049123
xpaC	2333.640590589689
yaaN	2288.7856941058094
S22	1961.307461632931
yaaO	1752.7445092012017
tmk	1595.9502894985258
yaaQ	4801.823532446414
yaaR	7431.649108792422
holB	6033.86486175496
yaaT	6890.8520640622155
yabA	7398.754275402739
yabB	2173.4934008784294
yazA	2320.52146938991
yabC	1938.2872425297028
abrB	10762.060263288275
S23	821.281695033492
S24	4628.941677103128
metS	4655.111472476252
S25	893.815549528461
yabD	1393.953450980697
S26	1511.6760920442707
yabE	8563.985691692515
S27	2159.6772326639452
rnmV	1533.841113159072
ksgA	1174.854734718892
S28	695.7700012606455
yabG	558.9336925021624
S29	444.71379053425187
veg	30140.17138385623
S30	1004.9212028865322
sspF	1113.1507966262448
S31	482.1817819268862
ispE	2898.0497979955844
purR	4906.913077599537
yabJ	9862.470264179148
S32	895.0141412771909
spoVG	35447.59184682343
S33	575.59091067021
gcaD	9098.628192019662
prs	8170.6397583891085
ctc	11990.188089779678
pth	2760.09077424747
yabK	2900.3272974633874
S34	2749.39790534841
mfd	1902.613322462895
S35	1797.446767934101
spoVT	1669.0367430994154
yabM	688.812095799732
yabN	4015.507642030944
yabO	4375.806810517892
yabP	3911.392691391768
yabQ	3334.9898840867963
divIC	6835.510300699635
yabR	10867.00431566906
S36	681.388284812639
spoIIE	607.3986955709574
S37	360.40286435408063
yabS	868.2499829189474
yabT	590.1072336258769
tilS	3355.782110714922
hprT	8789.507840138227
S38	10541.310908389363
ftsH	18227.974917343374
S39	1302.017685824732
S40	1494.520188253913
coaX	1756.3524543057856
hslO	1752.4205591148648
yacD	1962.1233161156879
cysK	11386.736250040864
pabB	2078.172938376732
pabA	4514.446282283637
pabC	3730.706964419667
sul	3694.2522651474314
folB	4213.976840605
folK	4002.6321780662206
yazB	4616.7652762994885
dusB	6495.988350732924
S41	449.54861605912566
S42	7203.255338439851
lysS	6920.209505612808
S43	16044.227080374667
S44	1199.5686429215416
ctsR	4047.4568929861816
mcsA	3324.60371582077
mcsB	3389.83655865633
clpC	3965.9936986181183
radA	2203.2232901856087
disA	2767.2424406811815
S45	3048.7454825810764
yacL	5125.344737038396
ispD	4310.879945934625
ispF	1997.2972304409425
gltX	6804.153627954769
S46	4127.445156235972
cysE	1883.6301436736007
cysS	2231.967028616543
mrnC	2926.1067147344734
rlmB	2915.174784432097
yacP	3725.36655434459
sigH	15755.122267809704
S47	12461.873267656592
rpmGB	10563.49779612019
secE	5888.563418879896
S48	5202.658618008207
nusG	5774.979059973769
S49	63391.42153757865
rplK	63299.21553307581
S50	47222.932044614885
rplA	55347.60731535094
	65099.8532148703
rplJ	56633.44496599815
rplL	54660.081859231104
ybxB	5561.66063216752
S51	19415.66269939128
rpoB	16915.599293042735
rpoC	22460.981164410932
S52	26966.23841161892
rplGB	53583.45548068383
S53	50446.50393212761
rpsL	49060.23996439085
rpsG	80462.7446578298
fusA	64206.57090656117
S54	47987.35482242623
tufA	49863.61989693546
ybaC	785.0096980404884
S55	53052.50784735245
rpsJ	46340.95001184158
rplC	36884.660342274954
rplD	57618.054595419446
rplW	57193.62271190132
rplB	64885.11798619518
rpsS	58419.67330955667
rplV	45592.2187701423
rpsC	43203.68260689626
rplP	39521.04105106354
rpmC	41722.36535346085
rpsQ	48090.578813370674
rplNA	44768.6129507325
rplX	37570.16938681733
rplE	34266.233477407826
rpsNA	40794.866531676926
rpsH	45490.153110437044
rplF	37031.53341682503
rplR	36179.04409926989
rpsE	37508.587902986124
rpmD	39357.92850533954
rplO	30200.12017476041
secY	27682.756778432555
adk	35196.23111687618
mapA	30465.736562419424
ybzG	46932.5100381533
infA	43778.45225874044
rpmJ	46152.88875635917
rpsM	45426.08427181283
rpsK	33343.08563730382
S56	31453.50845875016
rpoA	39558.49720825811
rplQ	44958.3042451373
S57	6028.569521317289
ybxA	3625.924902472599
ybaE	2970.3831684080046
ybaF	2691.4476888900617
truA	3413.493596175112
S58	367.1858534598191
rplM	42187.6565451903
rpsI	23994.786069274716
S59	875.7245419185898
ybaJ	2799.0728687649466
ybaK	435.87379700527356
cwlD	458.66595007370125
salA	8134.285992973366
S60	465.0257087543519
S61	2680.8968574018786
gerD	531.6746976114065
S62	425.9676324928039
kbaA	2240.958163415221
ybaN	502.79738387189286
S63	2178.923756286672
S64	18640.67742764403
trnI-Thr	12879.896054775178
S65	877.6691169149915
S66	1510.3145473470054
ybaR	1206.8243535991626
ybaS	836.912701706424
ybbA	869.2134371169356
feuC	982.3545474577368
feuB	1253.3439530463404
feuA	3750.151931571933
ybbB	1073.3711710231203
ybbC	721.9224206115551
ybbD	726.9269925392696
ybbE	836.3714468966634
ybbF	803.0429456729055
ybbH	1159.5103640959169
murQ	1445.413611464554
ybbJ	834.5569355706293
ybbK	1047.1361571082907
S67	863.1096250408474
sigW	10233.651082523218
rsiW	10380.104374706492
S68	4496.749085977916
ybbP	4399.935531537242
ybbR	4870.654723291379
glmM	4726.533188474907
S69	14696.31332848149
glmS	12320.159643384224
S70	676.6503238321076
alkA	686.4448468891318
adaA	337.0222429548631
adaB	323.89895425307066
S71	371.5896908939734
S72	3207.054887902865
S73	552.4244382573555
ndhF	461.8348821458471
ybcC	589.9300135405196
S74	832.6501635667111
ybcF	1066.00611602853
ybcH	988.6846799008167
ybcI	840.0705413899225
S75	545.4866201780361
ybzH	2954.913124623853
S76	288.5611630843854
ybcL	366.5501198424398
ybcM	233.80035869185537
S77	7419.982145527042
skfA	7509.320591761375
skfB	1486.393105808745
skfC	1673.7867306677092
skfE	1821.9066556037342
skfF	1384.516632614266
skfG	1446.2487529403463
skfH	1454.0555490311192
S78	1456.947654937967
S79	593.3474432060251
ybdG	512.2366490292807
ybdJ	572.4344416300147
ybdK	897.0430002762615
ybzI	2085.0024014636647
ybdM	488.9805711692387
ybdN	964.8538825546358
ybdO	3416.097247449679
S80	2353.404067684482
ybxG	1582.657463871715
csgA	406.2150834220289
ybxH	336.53202718595173
ybxI	467.9465691901516
cypC	467.2443255378075
ybyB	4622.742637053707
ybeC	4935.338524480095
glpQ	433.95450775178966
glpT	377.7007923298202
S81	359.2057582075702
S82	388.08620272819246
S83	366.9314278081498
ybeF	329.2713854136484
ybfA	587.2645192652898
ybfB	419.9576387692244
ybfE	1007.7811538376202
S84	1227.9192717221
S85	1453.9211652549864
ybfF	1459.9129874603116
S86	1081.9114199982266
ybfG	567.9027155054322
ybfH	475.38964453093564
ybfI	620.6488028144496
purT	2242.045746926197
mpr	4291.996933513123
ybfJ	3928.238121248476
S87	2733.9415234749185
ybfK	2244.8966768918967
S88	1541.764468674595
pssA	1642.6392947457775
ybfM	1635.5951787412403
psd	1293.0837474827083
ybfN	301.5109666491619
ybfO	601.4912749370051
ybfP	504.2865720326796
S89	492.59789991319803
ybfQ	2935.8583967538075
gltP	536.8220048569121
nagP	1512.3398602621528
nagBB	1523.3516857042484
S90	799.2298559043891
S91	1416.5508442981975
ybgA	1199.152976143901
ybgB	611.6234876023876
S92	3605.374303705778
ilvE	3342.6270234552535
ybgF	1437.7528677501357
S93	2345.0993526163456
ybgG	1088.8327645147986
glnT	241.58158340087047
glsA	242.2747090289737
glnJ	519.2912117904742
glnL	557.2831285393178
S94	492.3248213572682
ycbC	326.053900227168
ycbD	306.3067465292747
gudP	286.64739004914657
gudD	306.0732883185622
ycbG	842.7338898962466
garD	393.1038456010392
S95	1451.336832698594
ycbJ	1356.869887842987
	2612.5929852884487
rtpA	445.1764091547687
ycbK	331.90655982482934
S96	652.3489150994396
ycbL	635.3025501471758
ycbM	728.6421619598642
ycbN	729.8553057692242
S97	290.63540811382194
ycbO	646.1834541840224
ycbP	1407.1561053115452
S98	715.7606061342817
cwlJ	1056.7365245684055
ycbR	528.8445849197618
yczK	259.4357226537451
phoD	245.14643985883487
tatAD	269.9284688598045
S99	254.32568013193134
tatCD	250.65629685978246
pcp	763.3671705682962
ycbU	570.282650670901
lmrB	916.5480253754187
lmrA	1159.2424939415093
ansZ	338.786677547879
estA	2037.8516701229341
S100	743.8837296870959
yczC	454.38350942581116
yccF	2318.110028848649
natK	687.1271761030988
natR	787.8260619042629
natA	393.8675271448026
natB	353.93321127899577
yccK	941.5104732038401
ycdA	3441.7660741568848
S101	5508.332758477568
ycdB	513.2199112052059
S102	565.2714410544013
ycdC	472.17134070194936
S103	387.9875817928325
cwlK	734.6432383648441
S104	958.9864808422036
rapJ	2252.6383511900303
ycdF	531.7975546202092
ycdG	491.88139154225763
adcA	838.8098542857659
adcC	815.2130481643893
adcB	830.3063951713223
yceB	518.9313912698277
S105	278.4291916668302
S106	11360.720158181613
yceC	11484.761924809405
yceD	9439.752572910971
yceE	11645.8904304279
yceF	9110.618794084701
yceG	3177.6253675967328
yceH	3336.9938908659974
yceI	1634.952866476892
yceJ	284.6147591855555
yceK	3516.8465448373204
opuAA	17159.263366880514
opuAB	12896.57184253818
opuAC	12482.621510342718
amhX	3560.835318128729
S107	5178.194103395255
ycgA	1216.3983085329132
ycgB	813.0874220406773
S108	1289.8014936242307
amyE	970.6898975749575
ldh	268.0887123664797
lctP	241.67649116335613
mdr	699.9784355650144
ycgE	854.9127222244023
ycgF	632.0814505243113
ycgG	815.3449071499465
S109	328.9824166318792
ycgH	291.41540481361164
ycgI	244.3265217409798
S110	5575.42733135531
nadE	5175.562667064708
tmrB	550.5767964725759
S111	364.85177620183043
S112	379.23106360450777
aroK	987.3834593325521
ycgJ	338.6536340508837
ycgK	448.63550824715566
S113	635.5961902483317
cah	875.8054801963218
S114	926.619564304702
ycgL	644.8709483973211
S115	557.1286382654791
ycgM	603.9561513319263
ycgN	656.3857007024717
S116	4578.523366397801
ycgO	3087.9492564677503
S117	419.7442253116397
S118	808.9088489484927
ycgP	1225.1703730303084
ycgQ	619.0161901983197
ycgR	667.2575896428106
ycgS	493.7373584647337
S119	1342.773262556821
ycgT	2552.567381733317
S120	1663.4929077375696
nasF	944.6045450910749
nasE	1577.8744164454345
nasD	824.4948471234393
nasC	245.401456254202
nasB	234.23832515105707
nasA	275.9570628233106
folEB	233.3901719057401
yciB	245.8895591581353
yczL	246.0600558956351
yciC	242.99227964472692
S121	261.4757482173467
yckA	590.7756964607275
yckB	788.2266223004236
S122	702.1651905697612
S123	391.7528608318596
yckC	766.7079521200767
yckD	441.9175245225026
bglC	371.60686220876795
nin	1520.889897708822
nucA	2561.725184658974
S124	1397.371591094009
tlpC	1044.8402542406297
S125	827.1088146551717
hxlB	537.2314672618586
hxlA	604.7381008413201
hxlR	605.0315927938568
S126	18533.31494026489
srfAA	23692.8917206604
srfAB	32759.672865366818
comS	30753.578448793418
srfAC	25939.56507717205
srfAD	19599.55570029749
ycxA	1006.1525425199364
ycxB	745.1394662800275
ycxC	283.23060035410094
ycxD	309.56530970186185
sfp	673.8109203683986
sfp	746.0180190440855
yczE	667.9054147224178
S127	383.46913918041554
tcyC	1282.432049162026
tcyB	1074.9098840300212
tcyA	1794.998185074604
yclA	292.163740946543
ubiX	307.90326018783423
ubiD	275.45382130883814
bsdD	282.96242285488603
yclD	263.39789393877334
yclE	550.614960870654
dtpT	429.91272407535354
S128	288.90138960425185
yclG	452.9893534593157
yczF	302.0827514297122
gerKA	275.04044997487836
gerKC	288.7412330662456
gerKB	294.6380614402669
yclH	252.25399944912058
yclI	260.9024473602528
yclJ	814.9870544448631
yclK	1075.9286323351125
S129	443.39027982435675
rapC	5644.64317945391
phrC	8194.839622892305
yczM	1515.6980604010737
yczN	7393.969258572998
yclM	3987.033467075104
S130	5016.156588956581
yclN	3174.689982161009
yclO	4032.6151099900453
yclP	4976.215779947136
yclQ	8321.531373185038
ycnB	775.2404293063923
ycnC	1148.498558000007
S131	1643.5883906958397
ycnD	925.6566393703002
ycnE	1087.6258797002258
yczG	1181.3057242167297
gabR	350.54762907555556
gabT	275.23115957459333
gabD	759.4441175190024
glcU	372.724712760939
gdh	415.4602576007482
ycnI	603.984060816546
ycnJ	943.2087769288755
ycnK	1000.658046597364
ycnL	1193.8727264057782
S132	726.540796658735
mtlA	554.0094085316881
mtlF	647.5883999059233
mtlD	696.25243945636
ycsA	931.9874172637096
sipU	845.249432928249
S133	550.5895175174618
yczH	741.8583831320981
ycsD	940.0323963228202
yczO	1105.9215466319195
ycsE	2216.549706181989
S134	766.3891535437779
ycsF	979.9968712200528
ycsG	1005.2695423949159
ycsI	1159.2157047053408
kipI	1079.4145544395178
kipA	886.8215387633994
kipR	1033.6986868717008
lipC	1212.3299386464805
S135	1597.795072643912
yczI	2400.6344124935454
S136	980.1780300734833
yczJ	1642.070097987841
pbpC	3597.219975899084
S137	4137.088200365325
ycsN	3683.08761038403
S138	1381.4490797358562
mtlR	1077.5456912660616
S139	333.49777662376613
ydaB	296.5914775835115
ydaC	246.84016143445257
ydaD	335.8484748135846
ydaE	326.5439418680918
ydaF	1382.0556564471008
ydaG	2594.966142530911
S140	3165.9732049188265
ydaH	455.42404937010605
ydzA	1322.8496000912946
lrpC	974.7127683372333
topB	2262.6535727383352
S141	414.10897689234145
ydaJ	380.2312594453802
ydaK	283.5907501725145
ydaL	290.682417574616
ydaM	271.6364613271586
ydaN	314.32938387076655
	1955.651151000596
S142	1734.695432631811
ydaO	897.9139187372648
mutT	388.58866274148414
ydaP	957.0386195560898
S143	467.6655451008985
S144	1540.518187787461
S145	459.7375408238977
S146	2486.900945325639
ydzK	2051.5519902406563
mntH	987.9539589060339
S147	345.37822855048984
ydaS	729.7878555958944
ydaT	414.83677973402075
ydbA	896.5249977474593
gsiB	6377.904013184391
ydbB	926.4268992156514
ydbC	1053.7863412639517
S148	326.6873240632916
ydbD	1067.4849391013088
dctB	720.0733183555175
S149	1046.072167640607
dctS	1015.3302418171311
dctR	1195.5841823702176
S150	1091.7801598357028
dctP	904.3683336796466
ydbI	1585.6954532007858
S151	1250.4803483489404
ydbJ	1175.913863254018
ydbK	859.9049163688794
ydbL	998.6024714598724
S152	584.0035517566125
ydbM	1011.0696486722317
ydbN	1816.358582661743
S153	1848.0225812255808
ydbO	1035.730777692729
S154	1048.5403535961236
S155	1591.7889267320857
ydbP	1413.608270142458
S156	2370.9781791965147
ddl	3060.814716496487
murF	1140.3281497414484
S157	3365.41025577187
S158	12295.987644382038
cshA	12754.334473287503
S159	1520.1872561897708
ydbS	1970.6647769615402
ydbT	1979.7922454154375
S160	711.6545709168793
ydcA	631.6872605635585
S161	716.7535491230901
acpS	703.7894121328786
S162	1215.050027424111
ydcC	1445.5471988803438
alrA	1870.5325165860409
endB	16680.404683517663
ndoA	16597.749288394985
S163	1608.1653106414215
rsbRA	3592.8176518359764
S164	418.6981307351661
S165	530.3619014715096
rsbS	4032.5219471903965
rsbT	4309.087474126344
rsbU	3079.8264261469362
rsbV	6537.394300160784
rsbW	7111.640445257134
sigB	5661.884759607768
rsbX	6564.790835532418
ydcF	486.8274364436071
ydcG	900.3237079616024
S166	346.47321134723694
ydcH	844.8003762462117
ydcI	1037.191569859122
S167	1082.3614678867987
ydcK	1107.1998981211673
S168	8984.775060058893
trnS-Leu2	6591.540684561964
S169	646.287972542444
ydcL	3223.6960304935214
immA	3024.959266215758
immR	3109.068462041737
sacV	960.4943605196363
ydzL	718.8266068846287
ydcO	641.7644212039959
S170	1089.310857125725
S171	864.6864867913861
ydcP	534.4211643962316
ydcQ	466.5215775799414
ydcR	370.9206214666464
S172	370.133010849243
ydcS	398.7111110890109
ydcT	486.4001960319417
yddA	448.57331847039416
yddB	463.1278377085611
yddC	374.34724661376595
yddD	332.6743135679113
yddE	301.0306692094136
yddF	259.4836810497721
yddG	304.1276831303157
yddH	274.1142146049776
yddI	320.6598690690324
yddJ	2439.945706400241
S173	2683.313679054373
yddK	2570.7376467487475
rapI	781.7336515179181
phrI	5262.624231323321
yddM	1267.643475968325
S174	1174.3662279598948
S175	628.5716231715945
yddN	487.31134506867954
S176	1213.450884523146
lrpA	1178.2799765500067
S177	1041.417853866518
lrpB	416.64263484132346
yddQ	489.69285400508954
yddR	392.1332046933519
yddS	437.7914594206005
S178	589.2761228805338
ydzN	1293.591752066123
ydeA	790.0134104663383
S179	13116.543795819256
cspC	13117.1499531541
S180	1296.104808494527
ydeB	2455.1010149428453
S181	455.0769382310733
ydzE	391.87054678416257
ydeC	514.1100245430533
ydeD	310.45348853861526
ydeE	491.63142763659147
ydeF	472.92469479260484
ydeG	259.3038829883093
S182	1130.9870304224585
ydeH	1522.8238237180717
ydeI	592.7308481438916
ydeJ	723.9936999043892
ydeK	254.09074193438482
ydeL	417.9442397489014
ydeM	1203.0937314270295
S183	1046.4347714582625
ydeN	901.218633709466
S184	799.9133946865528
ydzF	724.3115983330342
ydeO	2319.395818456858
ydeP	764.6911318670736
S185	748.4177682988218
ydeQ	387.31583274110005
ydeR	239.39789671758473
ydeS	957.0607325411606
ydzO	578.577603101328
S186	443.04210401701727
aseR	460.17325685555113
ydfA	476.44526278993567
ydzS	415.53705786803107
ydzS	395.9753098832201
ydfB	412.6953386143853
ydfC	224.65489191280616
ydfD	333.49777662376613
ydfE	417.7994164106164
ydfF	1079.6390357250148
ydfG	772.0586661535388
ydzP	297.9238889233203
ydzQ	328.997619046737
ydfH	560.2136527586331
ydfI	696.8157065041213
ydfJ	253.34039690114494
S187	359.5794261168655
nap	728.2718811487413
S188	672.5976835707542
ydfK	271.71178538773074
ydfL	578.1633437933519
ydfM	698.9764312323758
S189	750.3396572905991
ydfN	706.5592163986332
ydfO	702.7332410231885
S190	989.1416543514521
ydfP	536.9336454617539
S191	323.9214059958724
ydfQ	309.8873385653295
ydzH	533.6684822615975
S192	313.9301973361394
S193	954.2344754264612
ydzR	991.8191927014724
S194	336.5553546169907
ydfR	345.73751221348715
S195	382.9732989070262
ydfS	342.3433077121902
cotP	452.832386514599
ydgA	480.7134412250168
ydgB	511.6688753055936
ydgC	1548.4760243014257
ydgD	1235.375004047349
S196	1428.5145347065566
ydgE	1288.4313906765167
S197	427.4859911562405
vmlR	426.21375202251375
S198	7659.847741765937
ydgF	1790.1523658828385
dinB	1186.5029728893721
ydgG	454.9823174803281
ydgH	480.3914510050945
ydgI	511.1844001832369
ydgJ	651.8818362715535
S199	725.5510584918611
ydgK	510.3936843604172
ydhB	421.9027459121393
S200	609.7468826535764
ydhC	1330.8817436364723
ydhD	422.2830901572945
ydhE	580.5192108154137
ydhF	328.9900177514964
phoB	422.8102867712808
S201	448.01399826929855
S202	966.0138076214608
ydhG	1030.074758059104
ydhH	1049.4856100400978
ydhI	723.2914728136407
ydhJ	690.3575758974545
ydhK	2011.6077898970877
pbuE	246.29894995659902
	2119.2920098747136
gmuB	499.67053386392985
gmuA	336.89767618297014
gmuC	259.90970001583395
gmuD	288.7745917550678
S203	316.99874818338253
gmuR	571.1265596619237
gmuE	502.62315777020746
gmuF	504.0419500122319
gmuG	524.6458197058182
ydhU	360.9695502935641
ydhU	458.2634242202732
S204	3366.499021126544
thiL	2105.2366052632883
ydiB	1842.9910249876036
ydiC	1737.382866517541
rimI	1884.7184810502201
gcp	1464.5414701486038
ydiF	982.3318507374146
S205	670.9834317915163
S206	2203.0705796770394
moaC	2848.657917549088
rex	3361.1362945938017
tatAY	4113.830593692689
tatCY	3621.320121297482
ydiK	3411.680119518773
ydiL	2612.9551926865156
S207	697.7984907774572
S208	5392.106700824598
groES	20771.723845910583
groEL	16249.037801591914
S209	10207.203215915906
S210	729.5855434857984
ydzT	1047.5959485308988
ydzT	837.0093914313069
ydzT	626.1509408468752
ydzT	347.4592552156242
ydzT	348.2066631764643
ydiM	625.8905861343163
S211	567.5616630137225
ydzU	554.9702659595868
ydzV	604.2771868178077
S212	611.6093564037513
S213	1187.2982491870157
ydiO	2129.1078705887608
ydiP	2109.9600970139113
ydzW	1934.1714910311791
ydzW	1427.7885972522465
ydzW	1677.1933851713686
S214	1004.7354709405821
ydzW	1795.4959332464005
ydzW	1688.4690273650872
ydzW	1553.8878528291614
ydzW	1909.6598871718927
S215	2223.1147003734327
S216	1017.7023788710177
ydiR	2109.228967270192
ydiS	3269.6790882148343
ydjA	3189.688888712087
S217	3635.404041716285
S218	1273.2794140448384
ydjB	658.208113526856
S219	613.1940976249253
ydjC	470.7226074662744
gutR	988.2735829929402
S220	427.54525740606863
gutB	338.20011333793497
gutP	332.31324836120496
ydjE	4365.809091290807
pspA	3642.382379693839
S221	4084.187345022001
ydjG	3798.9894757319075
ydjH	3641.4567629805447
ydjI	3442.0046474701544
ydjJ	306.71749876911207
S222	311.20756773350104
iolT	299.21388879146207
bdhA	8837.97417416369
S223	430.022002084775
S224	11084.581410720213
S225	491.3588848581258
ydjM	5525.796318943425
ydjN	2720.959938162083
ydzJ	482.75029581785634
S226	2808.011891675396
ydjO	4092.878146361738
ydjP	1311.9527073794063
yeaA	1379.1210049082274
cotA	954.3667695834293
gabP	5616.932186674446
ydzX	321.15664408797477
yeaB	1152.5657431577322
yeaC	1017.6788654599745
yeaD	1050.65017247789
yebA	1005.8736164698594
S227	8946.865854191487
guaA	7388.845925445357
	5584.7100705442945
pbuG	2817.8908204820104
S228	1198.8482426149053
yebC	1072.8009242927853
S229	366.51624481416775
yebD	371.79580111183316
S230	304.59180845965847
yebE	446.9284268689218
yebG	808.6285510792281
	10766.03947614264
S231	11420.197655777749
purE	9483.912716786059
purK	12363.503469798898
purB	10333.442459729544
purC	15186.481127356383
purS	13911.592901785032
purQ	13390.60319945782
purL	15791.20155701549
purF	16311.85606721538
S232	9967.389561930278
purM	10235.54286137418
purN	12151.667421672744
purH	13563.419551465198
purD	9676.703887236106
yezC	708.488192746913
yecA	312.59841801498885
yezF	417.4038218510192
S233	414.94222564195803
yerA	1192.7147470317882
yerB	10019.109522066405
yerC	5664.501684334878
yerD	418.28235593307744
pcrB	1726.2591306874942
pcrA	2230.678171333583
ligA	3182.548246965252
yerH	3342.318097952431
S234	3877.6494487439504
yerI	2869.201013192181
S235	552.1054376566032
sapB	1031.0033678159816
opuE	1826.4585905930824
S236	2513.647564387953
S237	7847.042670803899
gatC	10595.519246181579
gatA	9381.697899809868
gatB	11564.644761266914
yerO	1377.6560215263492
S238	2141.342718627139
swrC	7729.539068983633
dagK	3673.1446607054427
S239	2207.4014737372677
yefA	1161.7629410543261
S240	679.0151718289334
yefB	496.3222539526441
S241	469.1915864676513
yefC	549.6362447746142
S242	565.5457790177569
yeeA	640.3129301171936
yeeB	1030.3365912962017
S243	1063.8654607556418
yeeC	1620.2491928278023
S244	1057.273806224806
yeeD	521.5276744454956
yezA	607.7496440231339
yezG	2238.0605140883185
yeeF	927.4977681908803
yeeG	298.8960455925544
rapH	2435.383624678611
phrH	2365.2331218719723
S245	1276.1362632062676
yeeI	7125.456205684561
yeeK	2045.1155881508926
yezE	1632.8388177689362
yesE	315.03464145883254
yesF	260.8843636074163
cotJA	1110.5048666552975
cotJB	981.9687704377425
cotJC	1064.7753260796828
S246	974.7803326195285
yesJ	1937.2574809657467
yesK	300.12783854572217
yesL	296.18059935546904
yesM	324.1160530445233
yesN	308.8437516540594
yesO	218.5268386806268
yesP	205.39634043029912
yesQ	221.84373485610723
yesR	256.79381897576366
yesS	267.593636832186
rhgT	250.49997808830196
yesU	224.49922696347073
yesV	206.61483019035208
yesW	231.70842101188856
yesX	247.56553404591665
yesY	270.7279445392322
yesZ	243.76829143743345
yetA	225.68499112299395
lplA	224.94575522789546
lplB	236.15659253104835
lplC	237.70580624246782
lplD	320.7191451503426
S247	583.4910298601592
S248	370.50092469913284
yetF	462.95666073412417
yetG	5172.215496947926
yetH	2198.5449745267133
S249	773.2011644279617
yetI	1046.9910032748282
yetI	858.7930269963359
yezD	806.3523999906081
yetJ	5193.290920498209
yetK	1388.2323420430314
yetL	464.1669525270203
yetM	291.54336241778066
yetN	422.6149519702198
yetO	265.6777008805846
S250	7249.336940793452
ltaSA	6273.406486397088
S251	1542.1563569017585
yfnH	840.6530357710052
yfnG	863.4886072892513
yfnF	856.0789251271876
yfnE	860.9585667457951
yfnD	933.690115585717
yfnC	2176.3074542297295
yfnB	1306.9908538131144
yfnA	1265.4779636351623
yfmT	6758.559162478469
yfmS	7277.530826211858
yfmR	1332.4509127483211
yfmQ	2679.3487639958266
yfmP	1516.854163108059
yfmO	279.5378829498045
yfmN	249.83526693196492
yfmM	1442.24445366107
yfmL	1058.2758398967553
yfmK	562.925425005374
yfmJ	1733.9340722219315
S252	1077.5954880901759
S253	473.5698201450523
yfmI	807.0233840774687
S254	8058.524539275857
yfmG	2243.8595643706294
S255	1013.9470977647867
S256	1096.2288780505394
S257	506.5169251712911
yfmF	2274.184095544601
yfmE	1801.8959622659356
yfmD	1309.9536041025522
yfmC	6229.209290835948
S258	384.08984219093344
S259	440.2868665179564
yfmB	1398.5990063650145
S260	1381.4490797358562
yfmA	531.6255628291049
yflT	1445.7476081643895
S261	354.58802383639687
pel	3955.104231045222
yflS	349.30254234975035
citS	1554.103282358072
citT	1394.5977366574975
yflP	1263.578868406771
S262	363.8920359910327
citM	338.48935813955103
yflN	359.4216076658028
nosA	967.2421689181384
yflL	536.1774247329594
S263	882.4475167872035
yflK	900.3653129202154
yflJ	1102.40095682537
S264	1112.8679260273584
S265	366.6263497225752
yflI	1072.0823406110826
S266	1014.3923111417726
yflH	1383.237652257739
S267	2357.649155772625
mapB	2104.8475060098294
S268	310.77644134030334
nagP	937.1914614817193
yflE	4163.458331522282
S269	458.14696976448494
S270	5854.512506212618
S271	323.45771935104034
yflD	776.513215035369
yflB	725.752251850112
yflA	637.1547492368783
yfkT	293.4898229297788
S272	348.9153681685607
yfkS	263.1302554660169
yfkR	257.4294563372134
yfkQ	239.3370604685415
treP	288.7412330662456
treA	282.2898278850159
treR	1459.676881741747
yfkO	977.8933575868942
yfkN	1271.8974773486498
yfkM	731.7802489274418
S273	277.1903711953022
yfkL	718.4945150300871
S274	973.7448616378723
yfkK	2182.1481396625227
yfkJ	1084.6896993713888
yfkI	1061.238592014633
yfkH	780.578545461426
S275	936.8883582011237
yfkF	512.437886365083
S276	385.1028527260656
yfkE	359.4216076658028
yfkD	584.0980130953621
yfkC	994.1593698685592
yfkA	1021.3771687149161
yfjT	1905.7810551227008
pdaA	642.1352258038827
yfjR	804.0826553207107
yfjQ	763.808236462054
yfjP	1039.9751424105639
S277	1685.3899007261825
yfjO	1642.4115923701006
S278	857.4844310806819
yfzA	773.9697298052872
S279	499.9823418113585
S280	920.7719025960075
dusC	1057.1761003348392
S281	1665.8390825365827
yfjM	674.3560327325436
yfjL	695.9950971497084
acoA	237.58500925411715
acoB	236.8834066285791
acoC	248.58578668820377
acoL	277.1967758548577
acoR	856.0987047810011
sspH	1293.1733803244892
yfjF	867.5280931528629
yfjE	717.5986336209951
S282	805.9240076233804
yfjD	902.1769816186796
S283	371.92467804885706
yfjC	755.8904401107858
yfjB	599.7150355224941
yfjA	592.7993271889818
malA	2335.042883168166
malR	1750.76128324472
malP	654.5683336811311
malQ	480.3914510050945
yfiC	625.9195087996777
catD	371.1177856586359
catE	335.8950365256043
yfiF	358.72471434688947
yfiG	398.69268705707924
yfiH	441.60111360405347
yfiI	618.4300733957801
yfiJ	637.1989149693296
yfiK	791.6761981532117
yfiL	233.15841141353073
yfiM	219.22978365631985
yfiN	254.902197394809
S284	2385.3743850873984
padR	1880.108231433413
S285	1892.9667172523414
estB	696.3650563324929
yfiQ	304.07849928728933
S286	404.0994750085506
yfiR	1098.4092769260606
yfiS	328.73167567624245
yfiT	2683.8097127795413
yfiU	297.9583084975451
yfiV	588.2422781065942
mprF	1313.8030731761166
yfiY	8213.036532385426
S287	2903.8139979566527
yfiZ	1734.2145396015187
yfhA	1609.8754149189701
yfhB	3554.834476583541
yfhC	7125.950121790116
yfhD	1297.6329740441208
yfhE	880.4720108415646
yfhF	457.5439966705699
S288	1880.1516673151727
recX	1930.5550792468575
yfhH	1342.8663397327014
S289	341.8453521875028
yfhI	302.40398334115787
S290	335.96489119754733
sspK	429.8531296477042
S291	630.6518596008267
yfhJ	775.3299939451831
yfhK	931.492278542832
S292	866.0661027184992
yfhL	1239.7784956727448
yfhM	1111.1978517717175
S293	384.3028858866863
S294	2420.5178198172184
csbB	1848.5350329199036
S295	882.5902501940268
yfhO	779.1010598049079
yfhP	1113.0222129745196
S296	1198.5712846214244
S297	1088.3297306602085
yfhQ	1086.7969224713158
S298	3744.6106361276447
yfhS	430.5688083311384
fabL	3238.103378522034
sspE	21089.442390341916
ygaB	1015.84647389368
S299	5073.386406796859
ygaC	3251.59831436429
ygaD	1175.3162833671647
ygaE	1424.5593370200393
S300	1780.4999378445007
gsaB	2334.665262476208
S301	519.7953797097895
ygaF	4617.832088147647
perR	2975.053712168118
ygzB	2687.036121280945
S302	677.667293219044
S303	1252.3018842978374
ygxA	2248.114810384889
S304	7703.864803753363
S305	3467.5476681950977
trnD-Ser	10656.89844013536
trnD-Trp	10528.410316549103
trnD-Cys	5382.646628507028
S306	5252.6630662919115
S307	1322.3912147926992
trnD-Leu2	883.9984317544913
spo0M	3915.732971014732
ygzA	696.6064398963799
ygzC	540.2437501383259
ygaJ	1309.8325473034988
	12377.508589302648
thiC	14599.182850613854
S308	829.9995056722136
ygaK	446.24741445311787
senS	352.5538927301814
katA	1480.7715122166267
S309	413.72643554023597
ssuB	273.9939067972156
ssuA	250.83589420829742
ssuC	242.06768141741142
ssuD	299.4697907219791
ygaN	661.4706494836216
S310	287.7688586828494
rpsNB	290.74958716627657
ygaO	801.8378261395939
ygzD	834.5955007951386
S311	598.3448236276272
yhzB	571.4565504629763
S312	373.1383069979307
yhbA	427.09109281885435
yhbB	429.5354320916561
cspR	2462.0880985694334
yhbD	974.8028555381467
yhbE	805.4772323443349
yhbF	867.548137339038
S313	1067.3616230622163
prkA	1075.9783469716606
S314	1037.4791802934906
yhbH	1202.6212745289624
yhbI	720.8556928856261
yhbJ	689.3534161514226
yhcA	702.6682978446455
yhcB	599.7150355224941
yhcC	446.83550037731777
yhcD	394.8880774346451
yhcE	747.5363894551148
yhcF	726.9101968175488
yhcG	713.0700501400435
yhcH	823.2385134603713
yhcI	757.8140091974989
cspB	18389.993253035416
S315	29732.778549866744
S316	1065.8090920061982
S317	3194.6304351318236
yhcJ	2586.7650895927877
yhcK	1460.756506489884
tcyP	1240.494823811846
S318	300.47476024151194
yhcM	542.144392133757
yhcN	904.1385138778478
yhcO	1415.2422715723787
yhcQ	884.0188564868828
yhcR	922.6033156869385
yhcS	1171.412378914479
yhcT	558.1078003429428
S319	585.9362916678333
yhcU	396.2773410988134
yhcV	1058.618216806923
yhcW	1222.4558697763928
yhcX	1810.4508928950395
yhzG	336.8120631044451
S320	2819.8447106478525
yhxA	2143.520753481793
glpP	1711.327307590972
S321	1952.6712046943314
glpF	1403.130354490685
glpK	1833.7738317916555
S322	1918.6821256748588
glpD	809.7877451170702
S323	495.8981386530621
pgcA	3431.840220222667
S324	301.4900682258104
yhcY	804.7517507016482
yhcZ	1443.5779833561958
yhdA	953.5071852973437
yhdB	763.5435665657049
yhdC	432.90300354768
S325	343.50009004363073
lytF	10050.177282907587
nsrR	6327.7051883704535
S326	612.4153641070142
ygxB	517.1838206517981
spoVR	633.4703713297893
phoA	525.4343347855748
S327	394.2772523567309
S328	2941.8337429829076
lytE	16329.579269633226
citR	907.5500094211801
citA	622.3288563882924
yhdF	585.8279975176634
S329	3374.8320681074742
ctrA	3350.9783958252965
yhdH	775.1866955968994
yhdI	379.7396061376269
yhdJ	885.1634066493414
yhdK	1131.4052066842034
yhdL	1563.539552596589
sigM	1682.277512158767
S330	1621.2228173232531
yhdN	1569.656682489162
plsC	2925.9714962568314
S331	569.5452537720627
yhdP	7989.004352895537
cueR	7537.306422421401
yhdR	2608.1298808311503
S332	922.2410033642798
S333	12444.897004534481
yhdT	10648.530046489903
crcBA	1155.071681558155
yhdV	1285.9926395440132
yhdW	1558.3821366150007
S334	404.7629231569346
yhdX	1471.0528159589358
S335	1028.4576484231723
yhdY	625.3413037158252
yhdZ	1187.2708116031054
yheN	3113.381535022632
S336	6406.112106256675
S337	1050.2618366319832
S338	11377.794667997316
dat	8096.410200749178
nhaC	393.5764259705872
S339	459.84377491657455
nhaX	805.7192046810401
S340	2707.351834222107
yheJ	2658.3217196829974
S341	707.1798378838195
yheI	593.9784036193637
yheH	535.9049505033569
yheG	1240.179584327909
yheF	299.49054910551166
sspB	1738.5473805939837
S342	1866.560648143804
yheE	485.3000952382044
yheD	558.4173668436742
yheC	642.9368954057574
S343	651.2646001103718
yheB	1275.9888437312413
S344	1820.9387366383469
yheA	1737.4230050348326
yhaZ	554.1502298585334
S345	8984.359864126556
S346	2552.1545832070456
yhaX	1031.3130951609921
hemZ	751.7104934754439
yhaU	577.8561822588686
khtT	914.5807014752705
khtS	1630.0117738661374
yhaR	625.5436149079637
yhzD	503.16926821043415
natA	1550.3733911937989
natB	1192.8801038660088
yhaO	680.2399845405207
yhaN	1006.5943340884069
yhaM	3756.482510455587
yhaL	723.3081849224452
prsA	12543.334739787104
yhzE	2573.5902675681104
S347	1955.651151000596
S348	2068.6396942048573
S349	496.23052282772994
S350	1800.0234672117592
yhaJ	1376.5105958969932
yhaI	2240.285167008241
S351	3389.444964168884
scoC	6066.435394110097
S352	712.4607203839626
yhaH	6785.314636797052
S353	1497.873423592265
yhzF	667.195924950935
S354	425.6233036636291
trpP	9346.216036837272
S355	11343.671193234399
serC	9109.566397017223
S356	609.0991719914266
hinT	4491.660994684566
S357	1097.597457958502
ecsA	2107.037097766041
ecsB	1754.4056768251469
ecsC	1265.7411397419478
yhaA	9834.027471390904
yhfA	327.48840102563804
yhgB	408.8704529629037
yhgC	2887.4895299868845
pbpF	637.2872556187684
hemE	2217.7279273087365
hemH	2077.2128356155313
hemY	1344.9467421119991
yhgD	1091.9567499388108
S358	1165.446182110682
yhgE	793.5991481993634
fabHB	646.0938803450722
yhfC	604.1236267492667
S359	1497.9772518646769
S360	634.9503612665426
yhfE	1904.108535151214
yhfF	1332.9127850767773
gltT	6693.136260492167
S361	7157.962796347479
S362	556.3568290768021
yhfH	537.6660869843358
yhfI	2001.3623390357106
yhfJ	1470.9508538815296
yhfK	1909.7481386477123
lcfB	672.0850489209637
yhfM	519.3752056851611
yhfN	457.31148231571035
aprE	1241.8426496368234
S363	1326.5837100451888
yhfO	798.288637889411
yhfP	1186.694883944389
S364	700.447607549521
yhfQ	5015.808907526753
phoE	3433.4264177369355
yhfS	4631.188198579287
yhfT	3380.6071746911293
bioY	3324.8341677767435
hemAT	5172.813025324588
yhfW	326.37799924613677
yhxC	522.7582083620828
yhzC	10451.57923690264
S365	382.3367320655622
comK	1761.5544204805335
S366	773.6836628978341
yhxD	659.9135968042056
S367	545.7387468951273
yhjA	7064.964862419982
yhjB	1868.6318784664443
yhjC	1843.5872755574583
S368	2231.86388706595
yhjD	330.6894782681485
S369	366.8381824955136
yhjE	918.0315974820312
sipV	854.1624502639357
S370	335.3212262071072
yhjG	266.741779453154
yhjH	466.7803438114802
S371	326.67222817676424
glcP	332.6896865868683
S372	330.36873084963355
ntdC	433.12310741383163
ntdB	419.8412179280185
ntdA	397.0655354981665
S373	343.9925078082987
S374	1655.3263968546878
yhjM	2125.618052190248
S375	850.2834221869201
S376	1085.6675443580186
yhjN	905.9159114363474
S377	887.8056009012591
yhjO	232.16392420688462
yhjP	391.81622575656684
yhjQ	324.49070280642155
yhjR	388.2207264666508
addB	1733.2531534441066
addA	1898.003148189724
S378	1796.6993862628844
sbcD	1498.3926369300832
sbcC	1688.5470569056047
S379	274.70385250668835
yisB	1516.7840676772594
gerPF	823.2575343383817
gerPE	546.7484188869215
gerPD	523.5196940346649
gerPC	631.3954263550836
gerPB	637.1547492368783
gerPA	643.3975655541199
S380	704.6680535080227
S381	1200.2062812808947
S382	427.7231054598081
S383	667.4271975122318
yisI	858.6343028101866
S384	452.832386514599
S385	609.3103062629676
yisJ	376.73336512813705
yisK	2882.290432666415
S386	2501.3074275019944
yisL	2374.1576148193403
wprA	18115.453851082657
yisN	373.0262464241443
S387	589.8209812610985
asnO	515.5850662866944
S388	381.86882425047156
yizA	478.2540358860495
yisP	533.6684822615975
S389	542.5077736475896
yisQ	251.15485145490427
yisR	1019.7737084366116
degA	845.9527841167991
S390	359.92853352900295
yisS	334.13794141628586
yisT	1428.2835168306297
yisU	254.01443379849323
yisV	442.7351170376194
S391	774.6495633018127
yisX	825.047478267466
S392	872.7955888463663
S393	486.64749984542
yisY	448.97770616842047
yisZ	566.893270488227
yitA	706.3633437421054
S394	717.6815388204499
yitB	433.09308664821026
yitC	494.7651246581184
yitD	463.7810298326634
yitE	271.4670585295591
yitF	320.6969153636556
yitG	371.3922757348924
yitH	1460.0479149313992
yitI	1662.1866399189755
yitJ	4271.025126316384
	8019.1484483525865
yitK	1980.1582271231362
yitL	1946.0503607997603
yitM	688.3189090247824
yitO	272.56691937572776
yitP	322.84547585086955
yizB	848.1055413657288
yitQ	704.4238764858602
yitR	1065.0459798047916
nprB	361.5120685469241
yitS	1446.750071429946
S395	506.1659560433851
yitT	1122.7855370959535
S396	953.8597413416458
ipi	714.63693387106
yizC	1525.9232343214435
S397	1480.0874153972657
yitU	1905.6489610242743
yitV	1544.3314104716949
yitW	5537.042960209803
S398	1223.3883012263907
yitY	1500.1593088786126
yitZ	699.3641335504179
argC	4752.3762011942335
argJ	6966.733542125673
argB	7027.520296564872
argD	6112.160320173251
carA	5658.092315078872
carB	7365.324278971871
argF	10841.674664210188
S399	714.0592606396822
yjzC	419.4630730417092
yjzD	5843.701091289099
yjaU	891.1348794758894
S400	356.24682174569034
yjaV	388.6155985885963
med	2316.5573280863046
comZ	3509.7843376070355
S401	1075.3321762047608
yjzB	940.0758356124181
fabHA	8519.777272011588
fabF	8974.816149071155
yjaZ	340.7964901136182
S402	511.7516363087671
S403	3124.623547503505
appD	5546.902570926694
appF	6656.278121449301
S404	21530.089107342126
appA	24801.962662897586
appA	17168.78112153714
appB	5049.413114323075
appC	5177.356691262694
S405	1126.4753274105801
yjbA	920.3890439458099
trpS	2343.7993138934094
	14722.82264981182
S406	12007.931236155695
oppA	10290.556122137454
S407	3805.314556553352
oppB	2045.540902201298
oppC	2368.6237452132436
oppD	3386.5486363097502
oppF	2709.7298836689865
yjbB	348.1503508352591
S408	7341.877511289795
yjbC	6867.170174650891
S409	8140.678509773031
spxA	8929.724805487085
yjbE	453.12543569844667
S410	401.69777691934576
S411	3171.903863375658
mecA	6300.861270234568
S412	383.6818385898874
S413	438.33801735867104
coiA	335.6778035950349
pepF	3079.897600301283
S414	402.34798574706286
yizD	515.835290421064
S415	13280.298924200913
yjbH	2301.9913068414617
S416	430.9569650093754
yjbI	2883.7558895157686
S417	3293.2584007199607
yjbJ	8329.99549488645
S418	6498.089954432235
yjbK	1306.0852306890934
yjbL	3226.5276421865888
yjbM	1978.6947198118685
ppnKA	2479.385127508147
yjbO	2073.760154142463
prpE	601.1022737366113
S419	388.956947727999
yjbQ	434.6067185584678
	12048.784566476837
tenA	10440.476955201502
tenI	10798.924377218982
thiO	11445.556578306901
thiS	13097.767713429406
thiG	14340.754707925045
thiF	18710.580126966324
thiD	8316.918215534723
fabI	11729.874846773006
cotO	955.9778181047149
cotZ	2252.6383511900303
S420	2789.904454943719
cotY	2953.6162293238835
cotX	6255.31434558557
S421	5614.985843615188
cotW	5336.950814024695
cotV	4597.710778323423
S422	335.22052305868885
yjcA	458.57058308651517
S423	750.94668132677
yjzK	621.4954417948233
yjcZ	6698.705770698918
S424	3517.334117085875
spoVIF	3653.4236181378787
S425	280.5861523947797
yjcD	604.0119711722242
S426	777.895921676726
S427	600.0892739488081
yjzE	2180.031597018712
yjcF	10929.956206000274
yjcG	11083.556973993695
yjcH	10505.326132583823
	6838.195718847915
metI	5183.461026407275
metC	4147.999485880805
S428	1009.249157395421
yjcK	1098.6884800172784
yjcL	1276.2836908666584
trnSL-Val2	1255.6047443649593
S429	1166.9011759177113
S430	789.721413654996
S431	1949.4705834432796
yjcM	10310.309353902956
S432	9585.46915419433
yjcN	3208.3148206686233
S433	613.8036152701343
yjzF	609.7327943901521
yjzG	590.5573394800904
yjcO	585.1921745417069
S434	764.7971479157876
yjcP	6062.652134962199
yjcQ	5104.073290903666
yjcR	283.6366201796768
yjcS	1425.9424089854017
S435	1471.4267407811203
yjdA	1265.01022425972
S436	1349.054886120322
S437	564.5666114912834
yjdB	783.0532818754069
S438	642.3429701864695
manR	663.95117006024
manP	419.39523704030466
manA	428.22741013505123
S439	462.88179090479724
S440	2072.371122158568
yjdF	2202.8669872203072
yjdG	1112.2252887840325
S441	604.3051107189607
yjdH	661.3483953507634
S442	521.3469580445072
yjdI	875.9269010322415
yjzH	1035.1805280629353
yjdJ	519.7953797097895
S443	370.9634742009546
S444	824.9140507371513
ctaO	606.7114242293758
cotT	3512.9483992005685
S445	760.8315871356581
yjeA	659.1212164915931
yjfA	1202.6768431584899
yjfB	4904.30616239413
yjfC	243.4530897069156
yjgA	426.7458558460809
yjgB	267.68020905659284
yjgC	576.9889981342765
yjgD	603.9421972825567
S446	348.5688891510174
yjhA	1777.5404437364364
yjhB	559.8642822817573
yjiA	1003.8537137426806
S447	338.81798968872545
S448	577.0689913383087
yjiB	526.3334711870148
yjiC	466.09061937510575
yjzI	792.3898922187559
yjjA	2606.623806974003
yjkA	516.9807195600222
yjkB	576.6558125901811
yjlA	724.8975651929435
S449	402.2457403113317
yjlB	530.8277566232239
S450	540.7432720489903
S451	13036.177946898672
rex	19314.544043975875
ndh	14407.176447699532
uxaC	240.2290260086921
exuM	223.9397257015424
S452	456.59354921918765
yjmC	306.77419729912754
yjmD	300.55113686830566
uxuA	280.0874115264959
uxuB	261.9171406717008
exuT	257.4235085820077
exuR	894.8900745713212
uxaB	331.13292734469803
uxaA	286.5679255336858
yjnA	1496.7317874601592
S453	454.17358806108547
yjoA	1874.1663939340042
yjoB	884.1822731743798
rapA	24709.873423164227
phrA	28781.749528347307
yjpA	1374.1908531306833
xlyB	600.7274035652172
yjqA	1195.639434129587
yjqB	476.41223926539766
S454	390.98424580966247
yjqC	582.9520184888551
xkdA	438.003928702841
S455	1345.9415086975846
xre	3232.347677193746
yjzJ	370.24420201136513
xkdB	298.82699398863997
xkdC	293.56442387634024
ykzK	299.44903377725814
xkdD	345.5059312173134
xtrA	331.477392169753
xpf	288.85466817314057
S456	642.9517508710219
xtmA	563.862660770925
xtmB	499.42815101590105
xkdE	578.3637546657307
xkdF	1137.8016240098896
xkdG	973.2275383604099
ykzL	713.9767738788777
xkdH	826.4975123646407
xkdI	845.0736865232102
xkdJ	908.6200514809282
ykzM	982.7177697162516
xkdK	960.4721688659932
xkdM	1036.5926327205214
S457	1086.5709528998607
xkdN	856.8902741078086
xkzB	628.092543921422
xkdO	612.2314440542866
xkdP	566.3565063836026
xkdQ	520.2759945825403
xkdR	607.061975583541
xkdS	524.3428600246782
xkdT	443.2673629760981
xkdU	457.3748835431684
xkzA	517.3989560891235
xkdV	533.6314924631979
xkdW	494.61653756643904
xkdX	584.9893975293803
xepA	507.79416252738395
xhlA	956.8617380472334
xhlB	812.9559281395091
xlyA	735.7133703905602
S458	1560.7243062679224
spoIISB	1779.5951173600688
spoIISA	1947.714723607081
pit	5796.501364924578
ykaA	9103.885325981937
S459	2645.3324538158554
ykbA	435.78316902033794
S460	513.1250570264772
mhqA	936.8017755487463
ykcB	248.67195488773746
ykcC	291.52989049771304
S461	374.4077964887903
S462	1814.6806905527592
htrA	1930.109082295745
S463	918.7530557581597
proG	1274.280058956901
dppA	10359.260005402472
dppB	8810.042906437238
dppC	6023.278828088489
dppD	7677.743618513416
dppE	7012.274076690047
ykfA	4139.765493684392
ykfB	4181.485949675342
ykfC	4638.898838432979
ykfD	3848.907622094204
S464	368.6053838755285
S465	757.2364251101601
ykgB	3982.062087216442
ykgA	402.1435211371508
ykhA	2338.3902442236877
S466	487.5816427921073
hmp	316.2160240509343
S467	203.03716219761554
ykzH	260.1740625749434
ykjA	242.868796015724
ykkA	561.0945151814735
ykkB	525.5921798104474
	7619.07425300029
ykkC	329.5377656368273
ykkD	315.63936516932745
purU	2106.3069808811397
	3964.2530180749236
proB	3388.035626720334
proA	3453.7948350376473
ohrA	1159.1085780543035
ohrR	571.7471000666146
ohrB	1572.270063084735
ykzN	399.1627635703693
S468	357.9051102991889
guaD	490.22491540326104
S469	562.4443962314936
metE	13505.255655688257
S470	14219.666413741172
	11340.002438029323
S471	1178.1983072361168
ispA	846.5784766952604
S472	954.3006202124628
rsbRB	2382.950602372125
thiX	2928.06797339688
thiW	3891.0217517267624
thiV	3406.3241149436208
thiU	4236.332170377794
	4337.1551280512
ykoG	612.655957661792
ykoH	650.6930494231573
ykoI	777.9498431819692
ykoJ	1190.0446594427256
ykzD	367.6272758174547
S473	4094.7699041740298
ykzO	299.42827827124916
S474	2800.1725205465214
mgtE	2075.0062980644625
tnrA	1285.279731484509
S475	1196.7173000180142
ykzB	394.7238822459354
ykoL	494.6736809816122
S476	7053.71059670274
ykoM	6744.987246622876
ykoN	288.1148077624697
S477	397.0104943421314
ykoP	407.60652408219465
ykoQ	308.5441931782764
S478	349.5770508015175
ykoS	308.8437516540594
ykoT	299.55283288997657
ykoU	410.74522687537063
ykoV	481.5583027622101
ykoW	1579.8808025604915
S479	1459.2722294750124
ykoX	1853.9243626250384
ykoY	1144.3664009810866
S480	1488.1800101970007
sigI	2370.320895583549
rsgI	2268.306690001417
S481	834.1521042404295
sspD	461.4508984066006
ykrK	1285.7846612474732
S482	1634.7640077790343
htpX	4147.232834047339
ktrD	687.2859548510571
S483	461.109847765905
ykzP	527.4290896142185
ykzE	456.44587928368867
ykrP	440.6837840007656
kinE	1149.0559481889236
S484	2444.1774756076948
ogt	1290.6361903396466
S485	1025.6812000389418
mtnA	53308.08255150919
mtnK	41477.27029274859
	26001.970350449592
mtnU	3521.969426149801
S486	1627.340012057894
mtnE	2568.42222069325
	24839.238588106546
mtnW	5339.911068633318
mtnX	7210.082240188734
mtnB	7534.694643686448
mtnD	6384.833706620817
S487	512.6865831077124
ykvA	1344.3875107835659
S488	1261.8575416139988
S489	461.98429553821836
S490	894.8900745713212
spo0E	1781.3640514211402
eag	562.7563681184487
kinD	1977.4607307535007
mhqR	1303.5227078154599
motB	8726.777687555856
motA	8484.418092752514
S491	252.51640956486
clpE	425.0827780228072
S492	836.0236821111396
ykvI	296.7354195837603
S493	359.6708261023391
S494	943.0126625686767
queC	800.3940692531914
queD	1277.6999199527281
queE	1091.0236577100682
queF	1852.1261758289295
S495	1790.1937235266123
S496	940.3365161147267
ykvN	842.9675777386615
ykvO	342.88951987934564
ykvP	783.6324515131337
ykzQ	842.0526707076152
S497	828.7156362202744
ykvQ	718.2123580587934
S498	305.39514839993006
ykzR	496.74673231980154
S499	623.5522598422232
ykvR	365.2481949377941
S500	2729.712565018912
ykvS	2742.735908746
S501	382.58415992306124
ykzS	560.7445953653888
ykvT	329.98729444704645
ykvU	300.0654352046235
stoA	414.8176105514631
S502	389.39755087573457
zosA	362.9348203705818
ykvY	2192.052551438226
S503	338.0204373572792
S504	985.1502749378989
ykvZ	774.4348146093892
glcT	1633.1406508167836
S505	619.3452309125346
ptsG	519.4352098476578
ptsH	17126.78420402268
ptsI	7958.973569530998
splA	469.6688167253804
S506	1148.1536450892822
splB	492.1201117912702
ykwB	2345.478677228989
mcpC	8823.895560653915
ykwC	9361.993188165583
ykwD	900.15730797543
S507	2077.932867490556
pbpH	1501.7545608307219
kinA	1287.3006588817993
patA	5139.574928171707
S508	3731.741479432824
ykzT	2554.809491279967
cheV	6874.949162150956
ykyB	2821.930359995047
ykuC	1158.1181036545495
ykuD	485.55805858791024
ykuE	432.3132766842528
fadH	1393.889034921436
S509	1446.2821654262737
S510	1535.0819922855794
fadG	1668.1500273179945
ykzU	1399.698127744802
ykuH	2217.7279273087365
S511	2034.5584327011045
ykuI	2788.1001516397155
S512	19126.25333995456
S513	2138.6727064113434
[truncated: 3,875 more rows]
