# Supplementary material for: Assessment of transcriptomic constraint-based methods for central carbon flux inference
Source: PLoS One. 2020 Sep 9;15(9):e0238689. doi: 10.1371/journal.pone.0238689 (PMC7480874; doi:10.1371/journal.pone.0238689)
Supplement: S2 Dataset — The genome-scale metabolic model of B. subtilis from Oh et al. [21]. Individual models in SBML format (.xml) with set constraints used AC, DC, etc. are included. Transcriptomic data (.csv) from Oh et al. [19]. Predicted fluxes generated using these data. MATLAB scripts used for calculating correlations (.m). (GZ) [file pone.0238689.s002.gz › Bsub_model_and_data/expression/new_Mal_gene_expr.csv]

S1	460.36467733489695
S2	608.2272598249551
S3	12107.667406244851
S4	474.7420397749568
dnaA	7242.472920739671
S5	7720.971487597369
dnaN	6126.581837853194
yaaA	4982.888823059507
recF	8725.164825916532
yaaB	9499.263849376937
gyrB	8041.227324632298
S6	5994.1244830053365
gyrA	9760.008372171811
S7	10965.368459723068
S8	783.0351893500915
yaaC	173.7095586933299
guaB	21540.53810647348
S9	506.5169251712911
S10	7616.610102034752
dacA	11984.648698673323
S11	9395.363928235483
S12	20288.85741104987
pdxS	23583.1149949053
S13	270.634133640633
pdxT	29705.312184483693
	17885.051721552845
serS	5545.364856157928
S14	405.0903759590353
dck	1886.2432203484523
S15	338.0204373572792
dgk	2232.84388557401
yaaH	212.61506300966994
yaaI	372.0621959357625
S16	1030.741372279535
tadA	920.7506287062415
S17	55656.658319877315
scr	52568.10104868821
S18	46752.8492785687
dnaX	3427.71947833313
yaaK	10402.673067475122
recR	4684.025874654276
yaaL	2742.2289840175113
bofA	1614.9793470675256
S19	8251.45791390108
S20	4861.098559692914
S21	3537.791549391381
csfB	3419.887922138467
xpaC	3617.473342240907
yaaN	3448.771117089903
S22	2494.3242926234016
yaaO	2077.69283873888
tmk	2394.208915341786
yaaQ	5900.5483992381805
yaaR	10604.336017615886
holB	6996.252631869047
yaaT	8027.119556326933
yabA	7403.02918088001
yabB	2484.144412748667
yazA	2771.8497269612963
yabC	2213.325623376592
abrB	7988.450616502521
S23	380.6883649528508
S24	5538.450413281415
metS	8023.225718352368
S25	561.6003404502243
yabD	2272.345781103051
S26	2412.7566036552453
yabE	6462.7538557894395
S27	1972.942684590876
rnmV	1383.1098230567752
ksgA	1160.2875480815517
S28	176.89710982509303
yabG	166.18349954778773
S29	355.67111405843724
veg	34882.117491741075
S30	617.716047333766
sspF	646.004318922833
S31	270.74671062075316
ispE	3283.988432393231
purR	5267.976994667684
yabJ	12092.011787565341
S32	751.588926078054
spoVG	56042.48586250586
S33	835.5988328212328
gcaD	12845.125185361969
prs	14326.84510282903
ctc	22971.646888628526
pth	4486.060401364917
yabK	4217.775729936897
S34	3355.006857728843
mfd	2813.597026398308
S35	2661.9479930530056
spoVT	2248.946038526411
yabM	725.8193290353604
yabN	5301.188038381444
yabO	5036.479756229755
yabP	4486.26771652805
yabQ	5019.402766430346
divIC	7900.71042682853
yabR	12437.423228297475
S36	579.5141187772199
spoIIE	297.2432008761846
S37	140.46822418806443
yabS	498.63257775720007
yabT	326.4307899706365
tilS	4008.555322994612
hprT	11206.126009569205
S38	16166.278655107253
ftsH	25364.093856164483
S39	1118.3065512604421
S40	1804.937705059219
coaX	2075.965380948083
hslO	2259.362429544889
yacD	2271.5058884877826
cysK	18609.263391089356
pabB	2658.813133428472
pabA	5819.313805774634
pabC	4531.375494341624
sul	4664.047189333406
folB	5493.970048688221
folK	5293.966425839367
yazB	5912.694410593306
dusB	8797.025020358975
S41	381.71004249117493
S42	10744.420107523454
lysS	10455.443723569153
S43	18145.195747293466
S44	2742.1656321422456
ctsR	8887.118440118707
mcsA	6858.449140212202
mcsB	5816.625359898581
clpC	6301.589230878757
radA	2609.0942225736935
disA	3687.089368796589
S45	4281.003589926499
yacL	6427.6099566058865
ispD	5105.960529447294
ispF	2496.5152429383456
gltX	9644.339150768956
S46	6878.603585205657
cysE	2946.6636365407785
cysS	3989.705852468758
mrnC	4514.550610207366
rlmB	3955.8353662458762
yacP	4750.070893195296
sigH	16294.90510531196
S47	18180.026348552772
rpmGB	12946.429670655889
secE	7743.123835664536
S48	5151.463620585356
nusG	6856.547837927029
S49	89077.08147917135
rplK	89060.61785421944
S50	59305.02248736502
rplA	75587.8466646789
	91100.20436646562
rplJ	85533.38407468908
rplL	82787.95891955333
ybxB	6914.296090350419
S51	35199.48425229794
rpoB	24712.728241672918
rpoC	32707.487741956247
S52	45225.01403130599
rplGB	87696.60243325286
S53	83527.67554360093
rpsL	77393.95843771443
rpsG	91178.11733574967
fusA	89112.07593877045
S54	87423.48866053138
tufA	81752.01501540538
ybaC	865.1860939697154
S55	76436.10640560872
rpsJ	72520.43709169619
rplC	56795.93278079514
rplD	88941.34923480298
rplW	82033.94166418893
rplB	90634.12143683308
rpsS	85127.24556992322
rplV	73520.89302264119
rpsC	68151.9194677295
rplP	66075.75252008904
rpmC	71924.7160529252
rpsQ	76430.80844205947
rplNA	77898.07193762195
rplX	71908.1000006747
rplE	58993.429900745425
rpsNA	70716.86360060355
rpsH	87183.44973951089
rplF	65357.56753074162
rplR	59959.46956481221
rpsE	69348.00070676088
rpmD	80496.21513209656
rplO	58248.50210381848
secY	52167.60822856996
adk	64952.61547427349
mapA	45209.342951570776
ybzG	85606.53605028031
infA	72718.42488639
rpmJ	77263.53149020165
rpsM	78217.29372308993
rpsK	68594.2487982976
S56	57716.652214416834
rpoA	66162.83026828305
rplQ	78754.05944994581
S57	10590.379515184499
ybxA	4874.031974211067
ybaE	4216.021971032822
ybaF	3768.6532112107006
truA	5421.338334478995
S58	188.67158263294687
rplM	60851.28043277375
rpsI	30319.675026664354
S59	683.0117876371195
ybaJ	4029.541566495701
ybaK	299.1724118138136
cwlD	221.32664483592993
salA	11782.842521865156
S60	308.1879549023891
S61	3289.6080848185434
gerD	169.5186272733709
S62	164.02440380597506
kbaA	2255.867582628691
ybaN	164.10779986727528
S63	2032.209371066599
S64	22164.04114647582
trnI-Thr	12297.12405903937
S65	1029.7654097533605
S66	2000.345279948743
ybaR	1303.071019546734
ybaS	939.9020891942018
ybbA	430.87731450991134
feuC	507.6064767560903
feuB	676.118978217866
feuA	2202.8669872203072
ybbB	912.9339443095693
ybbC	330.9417125428933
ybbD	347.86892522087993
ybbE	439.3012112383614
ybbF	406.459181421241
ybbH	981.7645970014256
murQ	1312.9230704981142
ybbJ	966.9740296189349
ybbK	1146.2452182055902
S67	635.3172287756767
sigW	21483.8758618814
rsiW	19649.886106575475
S68	4801.379748040073
ybbP	4606.217022007544
ybbR	6300.4245429481025
glmM	6392.509437344664
S69	18069.471248285015
glmS	16873.831738161534
S70	423.3772680225776
alkA	600.9911765732753
adaA	231.34466190250046
adaB	241.4197676891805
S71	339.70374975651583
S72	4343.17187127353
S73	243.09335831010782
ndhF	172.17119697420114
ybcC	195.46050758132273
S74	260.0118081638541
ybcF	279.24739264723473
ybcH	307.3133578419259
ybcI	321.4461659802969
S75	238.23914430178462
ybzH	2191.7993251600615
S76	181.2704560914617
ybcL	288.66785779476777
ybcM	148.38485092620868
S77	6854.3303022509035
skfA	5546.133660249178
skfB	1660.919768969439
skfC	1914.9176953614692
skfE	2017.2861109027895
skfF	1522.4016658283253
skfG	1665.7621139016924
skfH	1625.6113558588759
S78	1523.6684907197678
S79	621.0217558069976
ybdG	515.9902518098737
ybdJ	605.5770272255742
ybdK	1256.388275735311
ybzI	2733.3099091930358
ybdM	430.33011647226493
ybdN	1585.8053690433937
ybdO	5907.641930991194
S80	3980.406338478436
ybxG	2441.411895007427
csgA	199.73822798431837
ybxH	160.65254216905618
ybxI	347.7564186341414
cypC	447.11433783273816
ybyB	5533.589850257975
ybeC	5746.097151718849
glpQ	599.6457580036408
glpT	540.5434079592158
S81	158.1482008375981
S82	550.4496010431444
S83	518.859457089888
ybeF	204.9175872309521
ybfA	548.68462249712
ybfB	368.9291565985538
ybfE	1268.053588190617
S84	2116.7472948527898
S85	2399.9689075665497
ybfF	2275.1300988231583
S86	1750.4781398283887
ybfG	820.883303327788
ybfH	404.7068149903501
ybfI	480.14732604853725
purT	4320.352553435957
mpr	2853.598545050115
ybfJ	2761.430303589818
S87	3341.623154699787
ybfK	2487.7055157688583
S88	2071.3179775878675
pssA	2077.6448247949174
ybfM	2289.8435714968664
psd	1836.7420692769808
ybfN	231.72983635309856
ybfO	2087.412487362717
ybfP	1248.0557545526553
S89	1421.3373804752737
ybfQ	4544.796557589894
gltP	469.59286139925354
nagP	2427.069994888359
nagBB	2398.195124040098
S90	701.2248597248629
S91	2506.687906092681
ybgA	1181.2238451812616
ybgB	571.4829581049398
S92	3196.402405644198
ilvE	2935.587064796916
ybgF	2260.9290431269606
S93	3905.0717210620955
ybgG	1054.7119527763882
glnT	156.21617163060645
glsA	149.06867694989248
glnJ	538.9596035538399
glnL	556.549681077307
S94	381.2693285499233
ycbC	228.4867455241053
ycbD	209.93516005613043
gudP	187.31639048343027
gudD	242.94175607388962
ycbG	910.1538764621466
garD	364.75905937421714
S95	2113.7172261050605
ycbJ	1845.5477248129544
	3179.094088970476
rtpA	509.41583651210857
ycbK	366.4569714285094
S96	817.4953232505072
ycbL	561.6911777276148
ycbM	762.1511507940023
ycbN	927.3691986102514
S97	233.65995065938898
ycbO	767.2573053592179
ycbP	2254.564908258531
S98	925.0152453964467
cwlJ	251.91036384698037
ycbR	477.64667118821035
yczK	155.42412719223898
phoD	161.63173394351904
tatAD	161.945735379731
S99	144.21392522537755
tatCD	169.36594430823936
pcp	793.0859049241906
ycbU	636.4926304788171
lmrB	1137.538769009929
lmrA	1062.02351877613
ansZ	271.7494552503395
estA	7682.712227037047
S100	1922.5427990032347
yczC	488.9579762169656
yccF	3815.879768503059
natK	672.5199863720762
natR	842.3445545015921
natA	439.08811266338824
natB	435.3906654502545
yccK	1053.5915757550933
ycdA	11447.67238836313
S101	17956.683917614406
ycdB	482.61646756866384
S102	581.0291227534265
ycdC	566.4742891539746
S103	358.26914740675204
cwlK	631.8332280276488
S104	555.907100785387
rapJ	3059.6834153070627
ycdF	755.2445196470031
ycdG	543.1976142554959
adcA	898.6610932367158
adcC	772.8439519845582
adcB	929.6432204221659
yceB	406.30894978487026
S105	181.4883752496853
S106	24319.62444951291
yceC	21733.506374482324
yceD	17046.248752209296
yceE	22430.38355536467
yceF	19497.92975987018
yceG	6192.187020389442
yceH	6779.2032024682185
yceI	2360.047203498308
yceJ	146.98244037926068
yceK	2086.592742563507
opuAA	23114.33121332334
opuAB	21366.06085223634
opuAC	18857.27157906284
amhX	1920.5893002003954
S107	4193.28935370984
ycgA	856.0393665971797
ycgB	767.9489858554322
S108	1650.9339302958635
amyE	854.5375039031383
ldh	10424.327324574138
lctP	6239.292241910145
mdr	952.802463424802
ycgE	656.5980554163267
ycgF	495.09674941085615
ycgG	584.7866907820348
S109	178.03289237887847
ycgH	135.34520813913093
ycgI	139.0956346395531
S110	9987.214696469133
nadE	7426.671240432325
tmrB	404.3049340976083
S111	147.37350143154703
S112	412.95287168412955
aroK	1290.7256535238146
ycgJ	252.0442677079878
ycgK	394.5506392602961
S113	709.9301787056556
cah	1142.173949489947
S114	1041.9473541993966
ycgL	680.9633452403341
S115	340.1121339991702
ycgM	443.24688035265416
ycgN	493.5092559523077
S116	4067.7068613100996
ycgO	2413.704469392276
S117	182.0174973244371
S118	651.9872763272697
ycgP	887.2314322327227
ycgQ	607.3285300347397
ycgR	611.0584887407706
ycgS	337.63016623019575
S119	1474.046856782891
ycgT	2007.4291152537726
S120	1320.3151988927057
nasF	2231.7607657510257
nasE	5256.548107639712
nasD	5478.125757400759
nasC	178.50656617321476
nasB	167.00336163673362
nasA	245.02752291606933
folEB	162.0804940923932
yciB	164.74984903204032
yczL	149.24788397596535
yciC	144.9957362806756
S121	156.9034574529258
yckA	883.2022272081069
yckB	1180.732690134423
S122	1090.6959978922769
S123	276.3079635794312
yckC	541.1432223281632
yckD	183.38942852288037
bglC	252.35310015284873
nin	3076.839193590176
nucA	3573.1150936506965
S124	1598.4966441275237
tlpC	1010.4157610022539
S125	1269.8713848692219
hxlB	449.1644695807874
hxlA	501.1273032531904
hxlR	800.0797492964531
S126	27678.279951970253
srfAA	47132.45895701827
srfAB	66187.29407127357
comS	57575.4702944482
srfAC	55711.98116856803
srfAD	40409.30728672535
ycxA	1551.6634919911633
ycxB	837.3188728118741
ycxC	194.57735389862597
ycxD	211.3660709802098
sfp	653.1633359161709
sfp	765.1683198461225
yczE	647.827843967059
S127	450.1514532576346
tcyC	2236.7164635478716
tcyB	1770.8995553017348
tcyA	3241.022520426588
yclA	273.9179500859435
ubiX	197.3300235460088
ubiD	205.40583188096542
bsdD	204.0907048167394
yclD	174.2079517183831
yclE	541.2557615983499
dtpT	282.67490487375153
S128	137.8383314925596
yclG	222.66021658867578
yczF	166.89149988183013
gerKA	165.7425254678175
gerKC	191.04473211328352
gerKB	214.9464291244272
yclH	178.3911209931881
yclI	155.70448241045835
yclJ	1308.6225581571948
yclK	1718.8961508754262
S129	706.5102431430612
rapC	7065.781053661037
phrC	11830.034577297552
yczM	1077.5207974513496
yczN	8024.523435886524
yclM	3409.0010535401557
S130	6999.648058488457
yclN	3025.518456080519
yclO	3963.7950943767355
yclP	4819.8304116432855
yclQ	8281.635549569839
ycnB	822.117047768479
ycnC	1055.565215891746
S131	1548.0109916124343
ycnD	1338.2822185728155
ycnE	1758.0982727578846
yczG	1060.2582548299563
gabR	267.6554711717613
gabT	187.50258393404195
gabD	1195.749937020215
glcU	131.9243135993523
gdh	147.29860938150824
ycnI	1035.9701147504036
ycnJ	1868.1138555157659
ycnK	2378.8798135292195
ycnL	989.0730946526877
S132	1485.0200249166287
mtlA	1060.895374979732
mtlF	1013.9236704144909
mtlD	973.4749196593336
ycsA	1190.952369156264
sipU	1091.2757643031052
S133	520.0957119055736
yczH	701.8407961496082
ycsD	1160.1267092217915
yczO	1272.5735537402293
ycsE	3136.0510519077957
S134	1366.4970878589268
ycsF	1353.8948675724844
ycsG	1540.12670517166
ycsI	2084.7133787904463
kipI	2025.6464397643995
kipA	1478.617655726089
kipR	1752.4205591148648
lipC	1306.5681576080724
S135	1580.2093636976654
yczI	2606.924941312444
S136	650.0619192253018
yczJ	1583.93783547897
pbpC	4882.146933823386
S137	5924.865423962112
ycsN	5058.521283956193
S138	1525.6059604939182
mtlR	1233.122148932834
S139	182.37952968710857
ydaB	254.93753679218125
ydaC	166.87222089479118
ydaD	346.3051422736363
ydaE	271.29149320378366
ydaF	1669.8853395140159
ydaG	4978.055742989607
S140	3898.130489154231
ydaH	405.3712605469372
ydzA	3731.5690575882177
lrpC	1343.393902047846
topB	3405.6158633976506
S141	446.3608445202682
ydaJ	333.49777662376613
ydaK	210.47912312411052
ydaL	231.1950448507913
ydaM	220.02647724011544
ydaN	279.6929346516328
	1099.7805789390072
S142	959.5849143817819
ydaO	618.044396951458
mutT	298.69583961800123
ydaP	1187.3256791750878
S143	359.1227734758948
S144	1119.3664288563182
S145	224.55110323974853
S146	5287.85415171957
ydzK	2546.735348214509
mntH	1039.2785533029094
S147	241.48671274182863
ydaS	965.5452084905178
ydaT	351.39097623392496
ydbA	740.3857576479014
gsiB	5895.914958091465
ydbB	971.8119300555677
ydbC	1073.619206037042
S148	193.11726417941023
ydbD	1127.5950465236808
dctB	716.8197946090247
S149	839.275118220817
dctS	974.307480975875
dctR	1404.168155578391
S150	1461.4316786875886
dctP	7130.891166263537
ydbI	1940.751920687781
S151	1471.460734950638
ydbJ	1381.0022932929585
ydbK	1358.9091853431478
ydbL	6519.595175900937
S152	2081.8253546771684
ydbM	2267.101597694469
ydbN	2774.925511940474
S153	2935.6549056093318
ydbO	1085.2411933955007
S154	2576.8627813530334
S155	1758.0982727578846
ydbP	2144.907920860064
S156	3585.934273526766
ddl	4883.500740045012
murF	1534.9046593565286
S157	4620.179954825496
S158	12283.777540743919
cshA	12695.239572835062
S159	1613.9348981916357
ydbS	4917.695425787056
ydbT	5079.250811092446
S160	1308.9551950632645
ydcA	515.4659543643379
S161	941.2277202448553
acpS	915.3840431062326
S162	953.0666729867928
ydcC	1363.8790545141617
alrA	2237.3883878928477
endB	19671.690616373133
ndoA	22237.90608121507
S163	1454.8956837077753
rsbRA	3727.0884198129866
S164	407.361737331708
S165	509.1099081627359
rsbS	5152.653987020923
rsbT	5339.294201211616
rsbU	4079.7546271880847
rsbV	12653.36366930944
rsbW	12640.214541176823
sigB	8936.742436276654
rsbX	8582.407394342283
ydcF	380.5388661559464
ydcG	884.7340268621934
S166	160.4336914819078
ydcH	628.5425779565836
ydcI	1194.7281520696522
S167	1054.565748787437
ydcK	843.026009823721
S168	5536.147515415573
trnS-Leu2	5624.464383487561
S169	668.1523704817591
ydcL	4044.3720375108205
immA	2933.417433698258
immR	2911.7417107003703
sacV	1134.5464807187072
ydzL	821.1109320612803
ydcO	748.4696464633588
S170	558.3141588071652
S171	1047.2087415713436
ydcP	606.8936855958452
ydcQ	493.8856814433971
ydcR	397.18481769925904
S172	328.1701025447338
ydcS	499.69362419432736
ydcT	565.5719135164063
yddA	489.5118586574002
yddB	502.170452393185
yddC	356.62565145916216
yddD	344.2151215759199
yddE	259.0583603729985
yddF	245.7816388864506
yddG	248.3963217363987
yddH	212.0949803798992
yddI	253.07128331658214
yddJ	4914.287920155704
S173	5728.069690876532
yddK	5723.57168967373
rapI	766.8496831169831
phrI	6347.179818190023
yddM	1848.8340244239337
S174	1648.2659536407389
S175	648.5916619752408
yddN	418.814234601366
S176	1218.3953875208765
lrpA	1675.1408259507814
S177	1831.6142766234811
lrpB	351.28544704320586
yddQ	413.99417741975225
yddR	355.2276324003725
yddS	369.20202789775135
S178	532.904547111243
ydzN	1489.2807167908975
ydeA	963.7176163736706
S179	16662.300715023695
cspC	10970.183213473641
S180	1161.8971636094186
ydeB	1715.7615248192544
S181	311.092542322236
ydzE	302.09671100920536
ydeC	555.4705702333451
ydeD	204.17560140723882
ydeE	457.586284563105
ydeF	406.5718914596942
ydeG	218.64804929392534
S182	1385.5726763400266
ydeH	1904.7685632500725
ydeI	585.6520625658295
ydeJ	1011.2098224033749
ydeK	187.81042457680863
ydeL	370.29553231417685
ydeM	1200.2617383226197
S183	1061.3857211202007
ydeN	1053.6646076891775
S184	942.402789952047
ydzF	757.6914547332425
ydeO	2920.2982424969514
ydeP	593.1418402826799
S185	675.8066173974768
ydeQ	279.5830974170794
ydeR	155.8448496026692
ydeS	1181.3876089278165
ydzO	594.0058516094443
S186	401.41016287727007
aseR	430.0120663829026
ydfA	497.10265553867015
ydzS	422.18553312173185
ydzS	405.0622982069506
ydfB	427.8812549223799
ydfC	133.95457085031643
ydfD	291.6511595861517
ydfE	321.66905272168214
ydfF	1159.3228492930075
ydfG	948.6069755227741
ydzP	169.44814111644294
ydzQ	184.14520234147372
ydfH	514.3238813586514
ydfI	675.6661019722281
ydfJ	158.70458519441272
S187	578.5508676230883
nap	3036.9343363477683
S188	2509.875348488062
ydfK	191.7921683154951
ydfL	498.60953680228175
ydfM	564.2405993242646
S189	594.7062110809456
ydfN	551.6081643088742
ydfO	612.0900050362661
S190	943.9282119197545
ydfP	408.96493291665087
S191	197.6129021009578
ydfQ	198.45938806417956
ydzH	219.73182068482438
S192	184.6991392825704
S193	620.1184484915384
ydzR	642.6398644059224
S194	142.20220249021418
ydfR	139.99841340043466
S195	136.02235832258577
ydfS	212.0508810538582
cotP	142.10366958733567
ydgA	140.13757244257044
ydgB	139.23711340320227
ydgC	3630.2000301359312
ydgD	2561.8435701524895
S196	3046.351436840057
ydgE	2194.7384854246493
S197	405.7273273940449
vmlR	369.22761991916235
S198	4568.9069002989845
ydgF	2354.3830244752517
dinB	1316.2337456634054
ydgG	356.23859087375087
ydgH	602.9940682726308
ydgI	567.7452812650271
ydgJ	631.3516628758682
S199	852.2699569408395
ydgK	674.07563425414
ydhB	488.37086769349355
S200	596.2058276984138
ydhC	1245.1466899801424
ydhD	200.47798373232064
ydhE	1234.4619641789586
ydhF	167.9591599011425
phoB	214.34139168419125
S201	230.18233866744848
S202	973.1825671875725
ydhG	1105.8193450562162
ydhH	1149.0825026352118
ydhI	732.203063707201
ydhJ	656.5222064641084
ydhK	3173.8832173019982
pbuE	161.97567199950365
	1583.7548587147226
gmuB	1110.27396766798
gmuA	465.9721755400272
gmuC	233.22845421966704
gmuD	246.69192239155896
S203	265.55496019842695
gmuR	592.7308481438916
gmuE	435.80330674256436
gmuF	420.85127182939215
gmuG	456.35097389924914
ydhU	148.39856519778803
ydhU	150.03271760231166
S204	4112.880187791932
thiL	2522.1994849677208
ydiB	2522.0829314691937
ydiC	2249.673625008854
rimI	2639.2884732927755
gcp	1940.9761425771098
ydiF	1228.4584354483918
S205	671.3866312784113
S206	2012.6770728417366
moaC	3337.610763028003
rex	4767.443084911155
tatAY	4751.0587453749
tatCY	4766.231563291762
ydiK	4319.75366691028
ydiL	3067.965767634826
S207	410.0814478037266
S208	16938.28278268665
groES	34762.237621850894
groEL	26094.0512913827
S209	26626.342917187932
S210	938.4482189546601
ydzT	488.3595841736826
ydzT	449.49668537391665
ydzT	255.76942451869542
ydzT	170.6030938938797
ydzT	163.9789328886575
ydiM	917.8195118583335
S211	822.1550387104534
ydzU	770.632916619819
ydzV	806.7810195124192
S212	857.4844310806819
S213	2101.0090630644463
ydiO	3649.711393873347
ydiP	3473.8024569512872
ydzW	1478.788485619816
ydzW	1331.6199458332733
ydzW	1631.3304438540915
S214	1006.7571478941691
ydzW	1677.6584663888111
ydzW	1533.9119968503628
ydzW	1156.4068384182226
ydzW	1728.8935524517835
S215	1888.8162849661253
S216	729.0126305303619
ydiR	3509.3788867320645
ydiS	6309.3106463791355
ydjA	7638.992554590849
S217	9793.440080580258
S218	1288.6695683548585
ydjB	642.1203896495972
S219	634.4224439883546
ydjC	387.0921747654728
gutR	1003.2740327662892
S220	324.37076781636387
gutB	302.0338982951525
gutP	318.0037570321103
ydjE	6309.164842879134
pspA	7588.329818791271
S221	8111.014566812742
ydjG	8372.638785410216
ydjH	8918.590448475037
ydjI	9754.372353082357
ydjJ	242.68929575085897
S222	325.70002042917486
iolT	214.68833576261534
bdhA	19957.822037400332
S223	683.469587448608
S224	34409.03948706163
S225	440.43948476323783
ydjM	7553.694229981906
ydjN	3706.9921121185157
ydzJ	620.9356698783367
S226	2966.542363680197
ydjO	4441.608966084166
ydjP	2466.0733567619377
yeaA	2762.961990327704
cotA	218.3350592336836
gabP	4325.2465889024315
ydzX	134.36373550375265
yeaB	1226.2181935297829
yeaC	1163.6972039798932
yeaD	1332.2354209464763
yebA	1329.8366515187952
S227	9311.29858772608
guaA	11041.38346483739
	4318.256813772683
pbuG	2268.359094378747
S228	1247.0180825751845
yebC	1306.5077797153874
S229	1063.8654607556418
yebD	1065.4643968178761
S230	410.52700948050625
yebE	575.856951744961
yebG	832.2462571836464
	6132.6716745454805
S231	5761.518293554407
purE	5534.996425588475
purK	8815.744337171358
purB	10069.236467410095
purC	16916.380899596898
purS	13627.815213587042
purQ	13783.296281293644
purL	15609.102863019585
purF	18062.375211842802
S232	9134.01428081725
purM	10546.67047802079
purN	14559.770554250636
purH	15011.355860941418
purD	10781.472949131261
yezC	474.67623111529844
yecA	249.10324412449845
yezF	141.51390427236464
S233	288.47450284529896
yerA	13361.243575041583
yerB	16941.413970654805
yerC	10413.25391927669
yerD	273.3931589564449
pcrB	1585.6954532007858
pcrA	3009.065926281861
ligA	4286.34818138582
yerH	4950.4135313584775
S234	8044.200524405598
yerI	6431.1751687765645
S235	519.4592135256868
sapB	843.8834794193917
opuE	2448.5863014568085
S236	2822.647642892938
S237	7042.4742586750635
gatC	12833.555767697773
gatA	12336.965835989979
gatB	17483.018477172234
yerO	927.0692720125645
S238	1429.372943863159
swrC	12240.430427582605
dagK	3003.3703471547146
S239	1827.0494925349215
yefA	1090.217297350601
S240	1297.3931397090148
yefB	288.381205400994
S241	503.6926958119626
yefC	501.5790682339342
S242	648.8764516696426
yeeA	830.8245288519562
yeeB	1433.6395921992178
S243	1451.4038935435033
yeeC	2305.8239789662584
S244	1316.203337598814
yeeD	371.52101279644046
yezA	586.2477486199253
yezG	5119.427149076687
yeeF	1612.4439872246758
yeeG	169.0844292665183
rapH	5090.764703302776
phrH	6019.38341802483
S245	2106.8423800556275
yeeI	7647.115770380499
yeeK	586.0987702265267
yezE	2675.2660749904903
yesE	313.50978615786136
yesF	248.80988613839787
cotJA	155.66131794540698
cotJB	153.49345534068894
cotJC	150.84258822604937
S246	156.38590372699093
yesJ	1535.0110545275675
yesK	260.68552503327203
yesL	361.0279363545158
yesM	323.8690210915408
yesN	224.4473625161859
yesO	156.69333441288876
yesP	150.35892201178953
yesQ	154.94724924713876
yesR	203.13100701664268
yesS	201.19258611101984
rhgT	183.58868479675957
yesU	163.05331926478098
yesV	166.57175749656747
yesW	167.331664731387
yesX	178.61795910561491
yesY	198.9598249331298
yesZ	180.8813682414131
yetA	158.35661600783308
lplA	159.36967555744994
lplB	162.7597320269816
lplC	175.2697648185568
lplD	199.46152384617133
S247	331.4084705499849
S248	233.70314407280355
yetF	273.2857958742082
yetG	4097.230465354852
yetH	2108.644245888804
S249	152.49308362328793
yetI	1145.2392694820908
yetI	872.3923646154325
yezD	1219.381062260619
yetJ	7787.2595668658705
yetK	1570.1645030258446
yetL	363.6062865713232
yetM	177.60971253809998
yetN	363.7743472642088
yetO	154.00143671572647
S250	10910.27616718686
ltaSA	10654.682630793459
S251	324.58068320608425
yfnH	260.24019530856344
yfnG	246.8629754776651
yfnF	262.2077772091838
yfnE	289.6700399998083
yfnD	306.42000262118876
yfnC	2571.5693224949464
yfnB	1343.8595675846668
yfnA	1504.6024924091064
yfmT	8010.444973380225
yfmS	8750.400473865317
yfmR	1595.4341293567254
yfmQ	13351.060018677703
yfmP	1644.766043605693
yfmO	247.3654156707642
yfmN	133.71028827818162
yfmM	1395.2745638859549
yfmL	1089.864700707398
yfmK	584.3679857914876
yfmJ	2779.3529333137762
S252	1796.9069652566986
S253	283.0670472499887
yfmI	1156.6740613453978
S254	22171.211730588682
yfmG	7468.140374391187
S255	1091.6792575416443
S256	3088.163304218077
S257	367.24524474009837
yfmF	2384.2172749560455
yfmE	1902.569354476991
yfmD	1279.6202384084804
yfmC	7201.424868428338
S258	243.44746486738796
S259	195.29348345320997
yfmB	1093.522105986619
S260	882.5698584687382
yfmA	174.14758630423407
yflT	1731.892093968113
S261	154.1865736882809
pel	8508.564284040047
yflS	2073.233176325507
citS	1770.8177201654041
citT	1622.8718087176912
yflP	1279.7680774312946
S262	262.1774874679932
citM	275.5747701495208
yflN	244.42815541745233
nosA	1116.11244780532
yflL	411.0395292910135
S263	1056.931871448232
yflK	1132.686838963069
yflJ	792.8477266003929
S264	991.8421093137732
S265	248.0636726596699
yflI	1441.245112369648
S266	1014.9784161401699
yflH	1709.5884251856603
S267	3276.636685650952
mapB	2548.147949775626
S268	153.98720465408962
nagP	1187.4628550831446
yflE	6190.184394321477
S269	484.6053987472462
S270	5325.0031742663805
S271	138.07739419190048
yflD	479.6483663349191
yflB	773.8445626212082
yflA	909.2290695480629
yfkT	189.90928948975755
S272	247.67995993540038
yfkS	154.3220068886647
yfkR	146.70762036875976
yfkQ	137.79375238287727
treP	381.6306763713982
treA	290.1188047299434
treR	1720.9228063309738
yfkO	1241.3549673700727
yfkN	1664.607895656732
yfkM	1163.1864636058858
S273	170.55185863842226
yfkL	780.3801833561589
S274	843.4156607746646
yfkK	1883.586627430937
yfkJ	1603.4162997507692
yfkI	1533.2033392038238
yfkH	1049.3886166072343
S275	911.2269885976182
yfkF	550.0427725686784
S276	616.0626803709705
yfkE	435.65229499574366
yfkD	434.5565136211279
yfkC	1107.3789822915553
yfkA	1178.2527473717032
yfjT	1252.3886902583006
pdaA	363.38792401800856
yfjR	1264.367375846514
yfjQ	850.9516388514381
yfjP	1027.7212724826322
S277	1902.7012351059598
yfjO	1975.4057922244706
S278	1256.2431375511076
yfzA	1221.0162370116143
S279	383.4159827544925
S280	909.1030323712882
dusC	1167.4405179691666
S281	3349.043338242651
yfjM	702.1489669719805
yfjL	743.402639310794
acoA	146.7313499142157
acoB	156.0213877303319
acoC	188.17963117835507
acoL	211.0001186548974
acoR	927.7978334161796
sspH	868.10956803323
yfjF	1676.069978855298
yfjE	1455.0637729187144
S282	1881.9335853650944
yfjD	2288.098318448834
S283	258.1501573072899
yfjC	2159.527540433469
yfjB	1415.961839852411
yfjA	921.6445643595765
malA	559.670281727054
malR	761.640648703542
malP	433.8141596582193
malQ	500.36370466581843
yfiC	808.3857050121428
catD	353.925033861657
catE	332.4438012041434
yfiF	286.40244527236683
yfiG	377.8840983640544
yfiH	428.6629743761835
yfiI	574.4616073138998
yfiJ	697.6050467731367
yfiK	1010.6725950452269
yfiL	143.1284508486701
yfiM	141.58912659590064
yfiN	152.8952736405089
S284	2536.8104320842313
padR	1690.694171615296
S285	1245.2905461527641
estB	792.975967492861
yfiQ	234.883245882669
S286	255.76942451869542
yfiR	1053.9324371965877
yfiS	264.4956160508177
yfiT	3339.9250204860637
yfiU	180.66000367268018
yfiV	560.0454102669256
mprF	1812.208618115434
yfiY	5525.796318943425
S287	2089.1494705499103
yfiZ	1233.2076254092706
yfhA	1209.4482540976371
yfhB	4815.934315551233
yfhC	7709.919064105517
yfhD	489.0596627419463
yfhE	703.7081117253429
yfhF	523.7979731762421
S288	1934.1268071656975
recX	2180.8880504738195
yfhH	1367.950204960595
S289	174.0188766154018
yfhI	257.86401831984625
S290	215.274456093829
sspK	148.30944493006544
S291	862.2525422001403
yfhJ	812.0360688848657
yfhK	1742.246848641369
S292	1037.7668704814607
yfhL	2691.696436749246
yfhM	1939.7208497044683
S293	326.6118518323774
S294	6342.049093584978
csbB	3828.508300901823
S295	991.3151714772516
yfhO	774.1664624598219
yfhP	1207.04744551138
S296	1292.3669083680447
S297	1317.2377064364284
yfhQ	1205.653811983974
S298	5091.117580452523
yfhS	146.9450889218315
fabL	4630.225270187678
sspE	11642.39297896106
ygaB	457.33261518728386
S299	5442.297094539312
ygaC	3531.421544453249
ygaD	1318.2728881567195
ygaE	1678.9381048241048
S300	1886.7662705232674
gsaB	2942.7174891988434
S301	297.0166506398307
ygaF	6203.499892544465
perR	3775.451136426744
ygzB	2754.5482142370693
S302	304.48626327367407
S303	3039.6019013714354
ygxA	2852.2143062455334
S304	6253.146794464171
S305	11802.46022065933
trnD-Ser	11856.577470669148
trnD-Trp	14837.907177764022
trnD-Cys	6130.688253945241
S306	7375.201086695569
S307	893.2994107092561
trnD-Leu2	1664.0695303623252
spo0M	12665.648529689608
ygzA	326.1819937916056
ygzC	217.70036256313844
ygaJ	1383.6531955420041
	17310.98264398217
thiC	22797.162866012834
S308	1008.1304847012506
ygaK	163.02318335940484
senS	145.42854552027524
katA	1387.0781229351894
S309	159.66452571984868
ssuB	138.60159023512725
ssuA	139.1502798594837
ssuC	134.78660627262374
ssuD	161.61679661500483
ygaN	610.5786496915573
S310	159.06801929096753
rpsNB	172.01215054733
ygaO	1201.8990409660478
ygzD	1215.5835404289996
S311	551.799370262359
yhzB	665.1180748273064
S312	260.87833584779605
yhbA	363.5474837871174
yhbB	178.2057404280701
cspR	3967.460103072269
yhbD	1083.5875444387273
yhbE	935.1798274918555
yhbF	1109.6328360244747
S313	1623.0593048006322
prkA	170.12680603836176
S314	184.74608730981478
yhbH	367.2622155507891
yhbI	769.9210297655034
yhbJ	697.3310927340643
yhcA	877.4663559179064
yhcB	704.2123250043581
yhcC	477.1392858307611
yhcD	289.9244779099883
yhcE	1103.3437870769692
yhcF	1144.1813352440472
yhcG	1002.8105285902294
yhcH	1368.2346917865716
yhcI	1223.0491529838037
cspB	19789.76238981662
S315	54691.663754592184
S316	946.5927091745984
S317	3621.1527762750356
yhcJ	2532.769373249132
yhcK	1652.53678415833
tcyP	2295.723743426719
S318	162.40287169120765
yhcM	251.79398337482343
yhcN	343.309665950131
yhcO	326.03130067625256
yhcQ	203.29064263980894
yhcR	810.6863266521824
yhcS	1075.3818632813027
yhcT	483.93405846073705
S319	407.3805616877071
yhcU	284.6739493148257
yhcV	220.78015149152526
yhcW	1375.0166090943596
yhcX	2638.1301039357327
yhzG	254.67261068836393
S320	2780.701810981732
yhxA	2137.882236160562
glpP	2088.1360547802924
S321	2299.811655076741
glpF	1915.3159327060628
glpK	2979.80044008398
S322	2919.2188773013368
glpD	977.9385471251798
S323	650.031880980624
pgcA	5949.007698846463
S324	218.81987937597808
yhcY	967.4209699811386
yhcZ	1930.778123059262
yhdA	1403.357313692909
yhdB	260.6614335678691
yhdC	249.21262270724617
S325	361.0779889230527
lytF	8877.062688195798
nsrR	6179.181351161187
S326	374.5895043637916
ygxB	477.35982172805075
spoVR	192.04492109546672
phoA	361.60396003331266
S327	461.1205016821399
S328	1955.2897123534483
lytE	19260.176852050197
citR	832.6886406784907
citA	968.0023012334862
yhdF	945.3468863880344
S329	1993.1482828508986
ctrA	1951.3632796905974
yhdH	768.3039352878048
yhdI	346.19314144026896
yhdJ	793.819211109979
yhdK	1348.9925542216033
yhdL	2021.0649915688948
sigM	1687.5330008740968
S330	1311.0436461522688
yhdN	2345.3161066701023
plsC	6035.816915893083
S331	648.0673761127832
yhdP	9507.827411414239
cueR	7826.2202682960515
yhdR	2981.3154744174903
S332	879.2522631178513
S333	11339.47848315491
yhdT	10056.216538368782
crcBA	1112.0711123063652
yhdV	1386.0849842503585
yhdW	1897.6085105631798
S334	137.20919281702098
yhdX	1464.0678202223212
S335	1459.9129874603116
yhdY	638.6581028793944
yhdZ	1346.5324944862389
yheN	3158.7396791820065
S336	6573.89787911273
S337	631.5413263834315
S338	9741.084399650288
dat	7936.570397983118
nhaC	886.555209900032
S339	1359.4744573222786
nhaX	1710.5366851923302
S340	1618.4906659277713
yheJ	2489.6605366909043
S341	891.2996116069389
yheI	885.3270349144477
yheH	781.9323576565172
yheG	1169.2761673508667
yheF	132.0371414472978
sspB	162.7559715597174
S342	158.232265192908
yheE	334.8489576796906
yheD	171.1716538560951
yheC	149.76603509470533
S343	139.98547533288192
yheB	1534.33734652396
S344	2174.598480628632
yheA	2577.5177904369075
yhaZ	646.1386657123505
S345	4471.9861353070655
S346	1964.5729163781407
yhaX	420.8998930887431
hemZ	866.9670379137732
yhaU	1282.9062213902098
khtT	2063.484190842833
khtS	2630.2787768103417
yhaR	708.3081503792514
yhzD	333.2435941903416
natA	2747.6197986767493
natB	1945.3760279990709
yhaO	733.6763649910272
yhaN	1280.1229536791714
yhaM	5425.348133570247
yhaL	406.2901749462165
prsA	15743.841705345589
yhzE	499.41661202410427
S347	294.5972187630165
S348	2588.7381515109523
S349	185.6789767361203
S350	1561.8064929344366
yhaJ	1038.7024146579913
yhaI	2255.5027504495442
S351	3078.972635311387
scoC	5751.277243588213
S352	871.0831730149397
yhaH	8555.086165200672
S353	1927.2571032407318
yhzF	238.88404126122194
S354	266.8219109939094
trpP	14984.32701833514
S355	17369.877992250742
serC	16121.145848324668
S356	861.3963098604979
hinT	6357.747477193753
S357	301.1906831456139
ecsA	2871.588540310447
ecsB	2805.7420627628535
ecsC	1884.1524692492756
yhaA	8183.676095740934
yhfA	161.44884759981704
yhgB	311.5169096482325
yhgC	4646.729666297669
pbpF	654.6893349335882
hemE	6957.886017920882
hemH	6745.610629029591
hemY	3925.2441308991642
yhgD	1178.1710799451307
S358	1275.782492150476
yhgE	1042.2844412391432
fabHB	1296.1646966483934
yhfC	627.9909681465097
S359	2100.0384101579893
S360	998.3025720289169
yhfE	2613.981707626229
yhfF	1396.4678747770365
gltT	9553.851055257433
S361	12620.662293059562
S362	268.3551937323337
yhfH	241.74350740473358
yhfI	2465.9024275065335
yhfJ	2038.7464789900612
yhfK	2490.983931620684
lcfB	422.1270098359594
yhfM	202.0870875842428
yhfN	344.0958463754181
aprE	956.6848885667931
S363	1771.1041412740608
yhfO	708.324516288876
yhfP	1205.932406561438
S364	579.6614234411322
yhfQ	3145.484788519721
phoE	5429.737246102977
yhfS	6898.817256657556
yhfT	5257.27687045259
bioY	4006.055435892817
hemAT	6009.517011546476
yhfW	165.24162388496208
yhxC	149.38588203359637
yhzC	4192.514331200262
S365	301.9850528518517
comK	2577.2795763095587
S366	905.350947922107
yhxD	674.3404516681687
S367	764.4614810172978
yhjA	9194.359300007325
yhjB	1555.1090115408892
yhjC	1471.5967398831747
S368	1685.6235615735102
yhjD	157.03402037197415
S369	221.92063336050307
yhjE	1171.3582548321222
sipV	1187.490288874084
S370	382.09829238143254
yhjG	264.2085480074269
yhjH	407.3335021463064
S371	269.33041186856985
glcP	291.44907245333155
S372	189.0119098631936
ntdC	416.8159476788017
ntdB	345.745500698267
ntdA	270.1780511745403
S373	153.15337326463725
S374	2017.192889983845
yhjM	2640.020340892057
S375	557.6566566625638
S376	754.6688939508505
yhjN	682.6804686356876
S377	629.7781962012722
yhjO	132.2142009607906
yhjP	382.8405934732706
yhjQ	152.59882041560252
yhjR	134.88629857319208
addB	2259.4668418908586
addA	2856.831042111872
S378	2367.42006639161
sbcD	2250.505429513545
sbcC	2448.190318642043
S379	156.75127124126388
yisB	1944.3425138250498
gerPF	182.63675644544495
gerPE	183.10575596225814
gerPD	184.5882188250913
gerPC	227.45962395498276
gerPB	217.15780556094373
gerPA	189.78646971866198
S380	190.91676689815273
S381	924.0966892000838
S382	191.87638221494157
S383	340.87523984079905
yisI	428.30657078230007
S384	159.8232329646136
S385	326.906291580513
yisJ	138.88368604000377
yisK	2999.209676401639
S386	2490.983931620684
yisL	3049.661345787146
wprA	24480.86085516521
yisN	146.7652560393639
S387	149.83871966014362
asnO	145.3378507647126
S388	158.9761645680403
yizA	376.59412073065477
yisP	476.69851898500445
S389	495.86376680464764
yisQ	155.58221409707318
yisR	1030.9080896571763
degA	946.83332025959
S390	350.2157120610864
yisS	315.02736255156304
yisT	1103.6497413433563
yisU	164.40761730073677
yisV	434.97841456672944
S391	759.6196064656278
yisX	979.0237173148004
S392	964.274442076898
S393	352.26076856990267
yisY	282.31591834085737
yisZ	141.10578568742667
yitA	150.07778883411495
S394	146.7856034343908
yitB	131.03423679330857
yitC	146.2676249752874
yitD	152.16928072641102
yitE	131.67460605426814
yitF	205.58625465399737
yitG	244.4450984733248
yitH	1905.3407682613247
yitI	2015.888319216283
yitJ	4800.492368816183
	7453.832425917844
yitK	2762.8981594717125
yitL	1846.0168419631664
yitM	1247.853911632381
yitO	278.2619817433873
yitP	307.3985750100024
yizB	775.6883549122801
yitQ	603.2030863097627
yitR	847.3808216238899
nprB	317.92294531227145
yitS	1420.0572025432446
S395	443.0932893067872
yitT	1389.291219935991
S396	1186.7497249009168
ipi	785.118531035824
yizC	1169.8977035517182
S397	1065.2920836463538
yitU	1903.7566092880213
yitV	2035.1696274432577
yitW	5900.957408261865
S398	1436.258783080228
yitY	1984.3718344627084
yitZ	852.0140039641426
argC	5413.452725752205
argJ	8752.422519698073
argB	10230.81410527207
argD	8888.350541737522
carA	7395.50695112797
carB	11135.407005743877
argF	12991.976701465848
S399	388.84013651370293
yjzC	201.36000301667607
yjzD	5859.113450897131
yjaU	674.3248714312033
S400	146.61612793361977
yjaV	207.6917356199499
med	2370.759053454678
comZ	3400.1122726456065
S401	996.5280935184076
yjzB	260.51091315613013
fabHA	13712.145189435343
fabF	15193.85144186448
yjaZ	210.38188368298856
S402	435.80330674256436
S403	5075.262298820326
appD	3899.481712368849
appF	5562.945784238883
S404	19339.103940875524
appA	23610.37491155801
appA	18915.308292548714
appB	5223.2546645465445
appC	4692.258144323161
S405	1033.316623708041
yjbA	589.0174915701787
trpS	3430.9681073212582
	9357.451822568883
S406	10040.893260843966
oppA	7926.124976047004
S407	3485.2988953969157
oppB	1655.7088988245841
oppC	1979.1519573319617
oppD	2909.925838157815
oppF	2457.200727136648
yjbB	318.0772399165739
S408	8835.728232976166
yjbC	11607.475939711356
S409	17358.64444330392
spxA	15422.688618561055
yjbE	155.67210793972095
S410	423.32836028989755
S411	3545.3196672125764
mecA	9360.911689143268
S412	259.13019655998545
S413	619.0590986180906
coiA	396.3597532235868
pepF	4646.622316021698
S414	250.11249680984167
yizD	147.47228103127344
S415	18259.588974478815
yjbH	2917.8028070359433
S416	297.23633324797896
yjbI	3443.5955668547454
S417	3847.3961497054943
yjbJ	7385.603001153249
S418	5401.08422258359
yjbK	1144.2342115138592
yjbL	3674.502785831324
yjbM	2326.3729272117716
ppnKA	3347.2641018844
yjbO	2585.749262663985
prpE	487.13122995037224
S419	554.8420551568471
yjbQ	648.3219763695732
	17667.3740050113
tenA	16947.286434880745
tenI	18419.334670970067
thiO	18840.287108475197
thiS	24285.372587731654
thiG	27037.984650681978
thiF	31177.119045704334
thiD	15303.068351898462
fabI	15348.393098986824
cotO	357.3597482028439
cotZ	159.28500703838893
S420	175.52507485025257
cotY	170.5282167691988
cotX	880.0042414182295
S421	651.3247923708368
cotW	695.8182300335781
cotV	757.2889145585929
S422	134.7274488840158
yjcA	150.25820888775183
S423	262.9722334610078
yjzK	207.41838986701026
yjcZ	3162.7562764209074
S424	1080.8370579326102
spoVIF	1008.5964470892387
S425	166.01464068927044
yjcD	577.3890750716303
S426	532.2154815049954
S427	427.38723242799466
yjzE	4201.241490328523
yjcF	11378.583343959936
yjcG	11068.969762724726
yjcH	9929.233733948446
	7688.927549573199
metI	7521.64931899177
metC	6464.695354387492
S428	853.5114321601692
yjcK	649.5364453378924
yjcL	697.3149813119461
trnSL-Val2	1925.6547223518041
S429	1042.332608528399
S430	692.8023435174529
S431	5391.110144894762
yjcM	19938.00347692212
S432	17588.359796213706
yjcN	5044.981732105642
S433	564.344902511024
yjzF	568.4540792180255
yjzG	527.5144001534278
yjcO	558.765834406125
S434	905.4555444157421
yjcP	11506.27575200423
yjcQ	8108.95336349519
yjcR	152.16576494525518
yjcS	2635.205945823421
S435	3125.706647180669
yjdA	2255.763336608291
S436	2631.920142011971
S437	1308.7132681045857
yjdB	1635.7085534891341
S438	697.8629838705889
manR	849.3213268901204
manP	504.37979271518725
manA	535.7811445951704
S439	617.444933836127
S440	2447.7378331480477
yjdF	2374.5416232062107
yjdG	1260.7210048562033
S441	213.7923865007952
yjdH	282.9558849794731
S442	511.952683457288
yjdI	865.1061370912224
yjzH	1985.0596845222744
yjdJ	657.8432266258463
S443	579.0858091837041
S444	843.8249879011288
ctaO	2419.39955588479
cotT	192.65822915495474
S445	608.8037069158745
yjeA	547.9245110897303
yjfA	658.4210578299621
yjfB	4929.41250880559
yjfC	135.5548886287172
yjgA	362.0721329080232
yjgB	206.06657007488124
yjgC	395.37193787515275
yjgD	334.3696284756367
S446	178.8161626482834
yjhA	6688.034944138113
yjhB	1229.5090765682148
yjiA	808.4604189807876
S447	138.38399956318037
S448	562.3404439097585
yjiB	563.3547978631241
yjiC	519.3512062490357
yjzI	609.9864278684914
yjjA	2754.35729012123
yjkA	493.90850444933847
yjkB	538.1632255278193
yjlA	807.3590854697638
S449	446.67034553364584
yjlB	747.156507507946
S450	756.4320425039297
S451	33174.79660512109
rex	34077.53425647
ndh	25301.465499710983
uxaC	164.69276097854038
exuM	144.90531144136662
S452	163.43804024776776
yjmC	143.7780866666776
yjmD	150.41104147431477
uxuA	154.7433211881577
uxuB	151.3382998789165
exuT	149.09623327317453
exuR	1096.3048654796394
uxaB	199.35555554450534
uxaA	165.46703316526163
yjnA	1507.4209886243955
S453	152.6411356583208
yjoA	3567.340793734153
yjoB	1652.3077097943801
rapA	17831.00007224331
phrA	18510.633759427295
yjpA	2000.437722285881
xlyB	632.2129018336975
yjqA	1462.4788037569992
yjqB	536.8840246731426
S454	300.4400499715921
yjqC	494.37660633789443
xkdA	433.54361669824505
S455	2066.7287388062036
xre	2853.0052176059553
yjzJ	222.10529854353317
xkdB	212.2028172966921
xkdC	245.57161454726776
ykzK	269.18732437698003
xkdD	291.3480814033341
xtrA	280.5083681782852
xpf	228.00157814247225
S456	1014.5563862484166
xtmA	776.4414529333015
xtmB	682.6962419282418
xkdE	847.5178830912806
xkdF	2188.408986800758
xkdG	1850.7145384166902
ykzL	1465.6585530309842
xkdH	1779.5951173600688
xkdI	1679.675316823182
xkdJ	1877.200025840182
ykzM	1955.8770942503595
xkdK	1992.1354118192344
xkdM	2148.5783470042693
S457	2182.9045456454037
xkdN	1651.620677210415
xkzB	918.3073821248402
xkdO	1014.5798282180124
xkdP	887.2314322327227
xkdQ	755.9253706476567
xkdR	1085.8180602702248
xkdS	882.2232675451056
xkdT	663.0773354227979
xkdU	703.5455395718509
xkzA	774.6316654822001
xkdV	863.7679641916361
xkdW	839.5272437351587
xkdX	1063.7917217768081
xepA	885.061154264671
xhlA	1540.2334623198774
xhlB	1266.062867905605
xlyA	1132.686838963069
S458	853.6494852365928
spoIISB	1916.42257772584
spoIISA	1771.840875968314
pit	7946.662344770339
ykaA	12690.254043296667
S459	2937.4868337868816
ykbA	607.9743578119229
S460	1011.4902281690138
mhqA	912.8917585673773
ykcB	182.20263333212495
ykcC	207.8645606150453
S461	264.5872991326352
S462	3668.8189590305924
htrA	7220.2512725735705
S463	463.1385382503363
proG	1173.6880778778043
dppA	3585.3543599879417
dppB	1648.3802066902617
dppC	804.3985478622438
dppD	1097.2171255772012
dppE	1222.9078661406486
ykfA	733.9815558715902
ykfB	791.968917739485
ykfC	1052.0347689095586
ykfD	891.0525251368525
S464	195.19874944847524
S465	372.0793893431186
ykgB	5694.025860378808
ykgA	641.0234538058593
ykhA	2275.866156459644
S466	346.13715472787845
hmp	459.12186605676317
S467	140.03723458415732
ykzH	137.17749445574935
ykjA	144.27058112095426
ykkA	515.3468703167662
ykkB	530.8522867634941
	5312.836758123041
ykkC	347.0901628529204
ykkD	314.32212147641656
purU	3591.2407837082856
	4527.189559219901
proB	4662.107869935924
proA	5816.356567505537
ohrA	1713.3054567814925
ohrR	510.9010179401529
ohrB	2007.8465918075954
ykzN	292.2042462487514
S468	225.37234205430218
guaD	532.0187690026268
S469	822.3450186159895
metE	27013.631930665022
S470	33224.656649088996
	10457.376430221739
S471	696.6547266488293
ispA	466.8234853610584
S472	567.0242660402071
rsbRB	4255.855139547585
thiX	5736.943800578137
thiW	8173.6608643566815
thiV	5538.066530457064
thiU	8110.827127268442
	7265.770089546488
ykoG	431.32553957756915
ykoH	579.0724297488681
ykoI	724.160997629175
ykoJ	1805.2713633938838
ykzD	169.32290471220006
S473	3969.660740189587
ykzO	169.29943320035784
S474	2444.2339600457212
mgtE	2041.0087754397694
tnrA	1030.0509609334931
S475	658.2233213870675
ykzB	210.01763534748062
ykoL	225.83626017612292
S476	18069.471248285015
ykoM	12432.826258864576
ykoN	153.0154302460673
S477	243.57687024396876
ykoP	190.8153381856991
ykoQ	203.55854865245126
S478	168.90481749749043
ykoS	168.26601359297578
ykoT	186.03539620558843
ykoU	280.46300407526746
ykoV	332.57440510565095
ykoW	1476.8763524394903
S479	1124.6029335825929
ykoX	3205.3510853290663
ykoY	917.7771003590709
S480	1604.1574103343116
sigI	2659.304619583129
rsgI	2228.257119320743
S481	929.0419941970306
sspD	191.1242019078723
ykrK	1459.575708156686
S482	1776.5550392562957
htpX	14623.151743950722
ktrD	826.9559469943104
S483	147.02319821489172
ykzP	164.2747193302085
ykzE	156.36061272873988
ykrP	596.2884851053567
kinE	984.3311906700914
S484	2413.648707198325
ogt	1106.5605416100316
S485	737.8071705286534
mtnA	77161.84396697443
mtnK	56399.70515080287
	27103.032684027465
mtnU	5065.889875057327
S486	1418.8437439148352
mtnE	3769.611159808188
	15480.523832406117
mtnW	6395.611854860223
mtnX	11514.520151391347
mtnB	12819.627040458223
mtnD	9452.192724800392
S487	481.99242633911774
ykvA	1967.3891965066236
S488	2077.164847161897
S489	1236.4886914503122
S490	1615.7258021749735
spo0E	2417.2762993158103
eag	538.5114959468234
kinD	2360.7016382440743
mhqR	1403.649163985729
motB	13269.87048953472
motA	13235.269947566738
S491	140.33522145253534
clpE	499.001381677631
S492	1296.8836422880468
ykvI	170.6780038963089
S493	210.6980764456846
S494	917.9043401003529
queC	887.5594830423553
queD	1339.952988420424
queE	1314.5318023208508
queF	2359.120392706157
S495	2136.2528036807903
S496	830.6133981417812
ykvN	635.1557811928673
ykvO	239.90731430035115
ykvP	303.5590412377481
ykzQ	544.0768624260562
S497	562.0287025962223
ykvQ	512.3313389805757
S498	181.99226609035674
ykzR	325.85056065118897
S499	510.9836547445546
ykvR	240.92383739515626
S500	4032.428758592357
ykvS	3851.9324018766815
S501	141.69385015054834
ykzS	547.0390453569478
ykvT	207.26030152349233
ykvU	143.23431293359465
stoA	332.328604925541
S502	383.3185483553859
zosA	352.7657452766327
ykvY	3035.5312918811273
S503	190.04975208271318
S504	1346.0970100498125
ykvZ	1133.9437257024588
glcT	2512.312128859956
S505	910.4693664259054
ptsG	717.5323166553744
ptsH	27948.179096746284
ptsI	14578.621299831824
splA	425.7806767301608
S506	451.0884908093398
splB	341.6400578545832
ykwB	1284.4188252151775
mcpC	7506.371617115507
ykwC	11158.070875477784
ykwD	936.5853535983533
S507	2711.984711250149
pbpH	2389.3458848431787
kinA	1314.1066672844222
patA	6653.049258550636
S508	4083.243815814659
ykzT	2878.2310026485675
cheV	8525.29079786977
ykyB	2027.6599370685994
ykuC	1305.9947028970616
ykuD	338.9980896111953
ykuE	339.8607625741382
fadH	538.7603987256748
S509	624.8213757039124
S510	965.2106340017231
fadG	1457.183319198517
ykzU	1282.432049162026
ykuH	2268.411515690197
S511	2268.306690001417
ykuI	3008.996409851859
S512	20519.386832211032
S513	772.6654079213395
[truncated: 3,875 more rows]
