# Supplementary material for: Assessment of transcriptomic constraint-based methods for central carbon flux inference
Source: PLoS One. 2020 Sep 9;15(9):e0238689. doi: 10.1371/journal.pone.0238689 (PMC7480874; doi:10.1371/journal.pone.0238689)
Supplement: S2 Dataset — The genome-scale metabolic model of B. subtilis from Oh et al. [21]. Individual models in SBML format (.xml) with set constraints used AC, DC, etc. are included. Transcriptomic data (.csv) from Oh et al. [19]. Predicted fluxes generated using these data. MATLAB scripts used for calculating correlations (.m). (GZ) [file pone.0238689.s002.gz › Bsub_model_and_data/expression/new_Pyr_gene_expr.csv]

S1	3032.657105202884
S2	1952.9419211665545
S3	10198.245339466377
S4	1656.2062961535858
dnaA	4855.598205373646
S5	4416.435327303377
dnaN	3013.8669210250964
yaaA	4380.257597245127
recF	7521.127976058488
yaaB	7989.74270933397
gyrB	5684.824121449915
S6	3942.7868389447744
gyrA	7025.734435125452
S7	8788.086349212226
S8	1200.9274893228137
yaaC	615.593135077974
guaB	10424.086426083912
S9	770.348083031696
S10	5107.4943935915135
dacA	5708.647754838686
S11	5342.872965210858
S12	14060.88713585573
pdxS	13963.116213658373
S13	519.5552386104246
pdxT	15868.007125664612
	10533.276623767424
serS	2771.9778229802805
S14	633.6313909445377
dck	1318.7298459047054
S15	665.48699687941
dgk	1681.344918021085
yaaH	5357.830887896473
yaaI	367.44045552704495
S16	1405.5963843051788
tadA	1251.9836443566774
S17	60993.44866525883
scr	59401.01654495456
S18	36885.512739178266
dnaX	3865.3053424516047
yaaK	11192.929045516374
recR	4993.491949664134
yaaL	3706.4782495114023
bofA	4193.192449896007
S19	10275.113217194663
S20	2960.4484148418865
S21	2312.5999426861304
csfB	5914.6073051022295
xpaC	4176.368593400459
yaaN	3959.493015208593
S22	3198.397047324492
yaaO	2095.5791968670405
tmk	2014.5380365892622
yaaQ	4691.9329130446295
yaaR	7649.236295028308
holB	5796.7691995652285
yaaT	8756.872556163713
yabA	8374.380007732825
yabB	3041.428408505827
yazA	3147.5203712778475
yabC	2340.768703034317
abrB	6810.602280143242
S23	919.4963260661208
S24	4130.5933759525
metS	4040.6359801087688
S25	1242.1870092655158
yabD	1160.6629201128362
S26	1473.8084652518164
yabE	22452.160699960594
S27	3312.0299418492955
rnmV	1921.7434021722756
ksgA	1330.2668846835427
S28	3950.9941640566317
yabG	2679.0392451775087
S29	2431.6726804066843
veg	42507.60425594667
S30	2073.6164170236693
sspF	3078.4747070782705
S31	1946.9498393186673
ispE	3250.6218061821005
purR	4404.614371780607
yabJ	8092.856674249348
S32	1456.2745644250176
spoVG	67181.04749628455
S33	1334.5151792856211
gcaD	6597.025654789976
prs	7023.137668427954
ctc	11181.039258479654
pth	3679.090195253875
yabK	6727.089186773906
S34	4413.987014426384
mfd	2402.3544822802282
S35	7010.654052114803
spoVT	5464.094312459221
yabM	554.3295092263927
yabN	3448.2930490325807
yabO	3644.06588985339
yabP	6777.01068149228
yabQ	6857.3399514616485
divIC	12683.512129529401
yabR	17639.230436649636
S36	743.1450402301617
spoIIE	3146.720510868536
S37	1269.3433700123776
yabS	5673.539453355493
yabT	2482.5952060953896
tilS	5259.949853130343
hprT	12380.654810599486
S38	15644.847767239618
ftsH	23051.39866947496
S39	1133.3412987699846
S40	1685.6235615735102
coaX	1680.4128408800457
hslO	1525.1477854878108
yacD	1737.0216254671798
cysK	10483.503618199828
pabB	1666.3780203223787
pabA	4203.863178815176
pabC	3091.161531093947
sul	3059.471341563791
folB	3858.969697914101
folK	3308.970397903957
yazB	3810.0652770916017
dusB	5824.156188534546
S41	1025.5153208400898
S42	5963.595416575973
lysS	5373.4514288356495
S43	16019.779501776322
S44	2217.676677257507
ctsR	6797.396999421155
mcsA	5469.399276221186
mcsB	5977.804499598594
clpC	8008.409327208196
radA	3030.065636528295
disA	3759.868969820266
S45	4444.483328300991
yacL	7726.503612651704
ispD	5728.731474896745
ispF	2636.3630312198447
gltX	7900.162810292016
S46	6394.282063028691
cysE	2169.730285254364
cysS	2608.1901360968936
mrnC	2923.26858036151
rlmB	2823.038972068259
yacP	3619.5634720153303
sigH	25431.57743743546
S47	24603.341877191237
rpmGB	17339.00306105919
secE	11463.288323033346
S48	6644.907171316553
nusG	7471.9374888727025
S49	87032.50315658517
rplK	77668.03414887912
S50	39947.01270697539
rplA	48482.17057153669
	80602.29684716633
rplJ	46676.21641055403
rplL	55897.64955936433
ybxB	4650.918681193856
S51	47116.12692178831
rpoB	20840.467203531898
rpoC	24536.355088417706
S52	42246.1816126804
rplGB	66240.83920491916
S53	67232.29001806221
rpsL	65056.24802108069
rpsG	86623.24933049198
fusA	80619.05936638171
S54	60465.86616456026
tufA	57958.527835088156
ybaC	776.0468820533237
S55	64423.525849087884
rpsJ	54502.444972494704
rplC	39799.60990930353
rplD	63824.9698202013
rplW	56458.37559086967
rplB	68587.90979501767
rpsS	65179.62042124784
rplV	46846.92295331666
rpsC	39166.52005257725
rplP	40197.922727381774
rpmC	43317.62934755371
rpsQ	44686.97199286517
rplNA	43547.431248624656
rplX	42541.99295395882
rplE	31736.74766408181
rpsNA	37441.051450702646
rpsH	42382.076984726315
rplF	33506.80880319515
rplR	37081.19198287443
rpsE	37088.90360174207
rpmD	41638.58234316819
rplO	32082.523429007644
secY	28575.01568710925
adk	37052.92976263448
mapA	30050.471355492587
ybzG	54138.47653444883
infA	42783.49348242863
rpmJ	45215.61073173051
rpsM	48742.74906044978
rpsK	33681.45098302037
S56	35814.76039920147
rpoA	37617.942685764574
rplQ	44623.00344437001
S57	8695.178927716708
ybxA	4007.3514604592247
ybaE	2853.9282115358387
ybaF	2495.707823264762
truA	3335.9917369947957
S58	479.360315094238
rplM	43039.290353733966
rpsI	22090.932064954854
S59	859.9247850180525
ybaJ	5015.577121706638
ybaK	1623.3593413410536
cwlD	2324.546112755392
salA	8772.262874974225
S60	911.205934605839
S61	3895.6994671660773
gerD	2270.613864368645
S62	1007.8510103251739
kbaA	3082.033162683363
ybaN	2448.8691952367085
S63	2701.041329841566
S64	19629.012842736054
trnI-Thr	19027.081526458103
S65	1018.925837180264
S66	2728.7036417884633
ybaR	1341.532852935669
ybaS	1079.1901198287403
ybbA	949.7473689329769
feuC	1037.119679709439
feuB	1551.3767065985646
feuA	4615.911985074212
ybbB	944.7355041636908
ybbC	1642.2977530190608
ybbD	1389.419630062169
ybbE	1535.4721925929898
ybbF	1451.370362733728
ybbH	1720.8830370784424
murQ	1508.5707779729792
ybbJ	711.2764893377348
ybbK	887.026461514253
S67	1004.8747665073699
sigW	22073.074923367465
rsiW	21604.33689033436
S68	4953.960568398398
ybbP	4371.562560759042
ybbR	5217.826760421732
glmM	4989.455509350083
S69	22880.537607032384
glmS	17712.742692196585
S70	1312.0436481631518
alkA	1385.2525716547389
adaA	398.6189999951195
adaB	370.66360796804616
S71	526.2605109320338
S72	8756.265597047275
S73	1622.0096304072829
ndhF	925.1434886272488
ybcC	779.6232650212226
S74	1308.6225581571948
ybcF	1531.5392975694458
ybcH	1649.1420999160364
ybcI	1336.3356199120071
S75	778.9030731611064
ybzH	3125.128940085937
S76	297.97207727541013
ybcL	338.88062218291054
ybcM	176.98296166424188
S77	63524.84501450431
skfA	65988.78937603436
skfB	32046.962494765467
skfC	32916.72833850527
skfE	26636.187861688217
skfF	20271.988630377575
skfG	21290.172225838916
skfH	19345.360591932902
S78	22712.517411741996
S79	3107.919304346039
ybdG	2062.7214965609896
ybdJ	1903.5806773461786
ybdK	4242.013009421697
ybzI	3358.884961041031
ybdM	565.0494552829889
ybdN	4625.734250968279
ybdO	10634.023947558559
S80	3764.128071163943
ybxG	1787.796323429495
csgA	2236.0964000267336
ybxH	1116.5251242715885
ybxI	464.27421014832294
cypC	493.6232942038738
ybyB	2632.224216994721
ybeC	1886.8098602247858
glpQ	362.4236604319743
glpT	320.72655534755245
S81	936.2608140914123
S82	318.4449095602787
S83	353.50823184236145
ybeF	610.8326350243881
ybfA	612.5427255434768
ybfB	363.757537624338
ybfE	1321.4443915026654
S84	1545.9379189316078
S85	1599.1246340959776
ybfF	1366.40237278117
S86	1072.5282998503053
ybfG	404.71616599831896
ybfH	442.0502806806529
ybfI	555.2396045488532
purT	1190.0996552030676
mpr	16515.121923936847
ybfJ	15145.133450859516
S87	4610.689092397283
ybfK	2702.477085579487
S88	2004.0924262078056
pssA	2275.3929525984317
ybfM	2068.5441001826625
psd	1433.5402233189934
ybfN	283.76771848208693
ybfO	3378.733087681028
ybfP	1233.6635971763
S89	1278.7926749340613
ybfQ	3634.732130067439
gltP	819.0645437111494
nagP	702.6358282625425
nagBB	755.2270701694375
S90	576.9356756253417
S91	829.5202172116917
ybgA	857.8411229970063
ybgB	597.6539879772799
S92	5180.467818439071
ilvE	4552.678917462125
ybgF	1010.7426519591588
S93	1845.2492647658592
ybgG	816.1742208161846
glnT	167.7846200260306
glsA	179.97258298842294
glnJ	365.12163149257174
glnL	403.4557573175915
S94	477.77912132622464
ycbC	267.4391133806597
ycbD	229.3435727683672
gudP	199.9136723530609
gudD	245.06149329799624
ycbG	937.1048508180152
garD	409.7499604933828
S95	4755.01220891507
ycbJ	4490.934607968039
	6249.24709500701
rtpA	460.4923352224695
ycbK	335.59250074546856
S96	871.1234261321349
ycbL	599.9922268916374
ycbM	718.195763689584
ycbN	714.0592606396822
S97	542.3573794041276
ycbO	708.9139291544783
ycbP	4728.499307181503
S98	4950.4135313584775
cwlJ	9077.839904521059
ycbR	772.8796659620446
yczK	241.04633213405623
phoD	197.90990390180784
tatAD	223.8000683969149
S99	220.917924286205
tatCD	227.5279547960104
pcp	1019.750147168725
ycbU	852.0336902887746
lmrB	1277.965637808144
lmrA	1748.4570838996772
ansZ	434.56655402412053
estA	6912.698701334467
S100	1659.0021032762015
yczC	1099.1962941415184
yccF	3363.0006211639725
natK	715.4795227848975
natR	708.0790722528502
natA	365.6028060274764
natB	391.20111363473507
yccK	1601.6760534234895
ycdA	12921.3274504531
S101	27062.98454257722
ycdB	530.7787001110775
S102	495.33703013978163
ycdC	462.27258625214614
S103	350.29663833990475
cwlK	782.293770807693
S104	1000.8892748725649
rapJ	2717.2532750002306
ycdF	311.6752963436892
ycdG	315.2603664336492
adcA	901.0312500463032
adcC	692.9144023502607
adcB	695.7217758305618
yceB	501.24310185430227
S105	236.44049453561632
S106	17454.765205310643
yceC	12729.898802521697
yceD	10495.136645287976
yceE	12100.675790725392
yceF	12150.26365901538
yceG	3279.590565233222
yceH	3895.5194427846527
yceI	1600.4183165685765
yceJ	223.5468385686457
yceK	5883.123758348048
opuAA	17126.78420402268
opuAB	13553.395111306056
opuAC	12871.566293171452
amhX	4509.338197791473
S107	9397.752122424103
ycgA	1355.8357205588045
ycgB	771.6306646015967
S108	1421.4030650101536
amyE	686.000903841958
ldh	191.3141802099149
lctP	166.89149988183013
mdr	760.1287544463853
ycgE	834.8847996830625
ycgF	932.2889343396162
ycgG	2440.622296786093
S109	1010.5791936135641
ycgH	862.5115703316491
ycgI	416.54638087972387
S110	4485.1276483128395
nadE	4270.729091673841
tmrB	628.7749794406801
S111	1146.0863258911752
S112	373.5609910856282
aroK	1040.984830407942
ycgJ	266.3476361994159
ycgK	386.71672037716394
S113	548.2410963759638
cah	591.485913366712
S114	589.6029775620354
ycgL	1678.550236441634
S115	828.4667576310635
ycgM	1143.071553307487
ycgN	1605.7519465563366
S116	6465.591613581631
ycgO	4243.777579942816
S117	391.90676516749244
S118	839.216946118741
ycgP	1289.175829835336
ycgQ	530.2638790809227
ycgR	587.278087977878
ycgS	563.4849753676598
S119	2649.675552472466
ycgT	3092.0901577928576
S120	2033.8534306550498
nasF	798.1410962695107
nasE	1457.688427976774
nasD	695.2878973497394
nasC	184.1622217157506
nasB	161.78865848440748
nasA	196.84278182779116
folEB	164.1874447888414
yciB	178.66336137897136
yczL	179.52819989640344
yciC	209.2620176412562
S121	347.6278844041908
yckA	2242.6156493444882
yckB	3548.843723263192
S122	7152.341962976883
S123	355.90950868121365
yckC	1986.711497625082
yckD	1394.726637257143
bglC	449.5382295044583
nin	12436.273848166948
nucA	15088.55125497743
S124	1737.1821637575881
tlpC	564.8014569756403
S125	4944.355185893162
hxlB	570.0191852715318
hxlA	552.4116748177128
hxlR	2345.0993526163456
S126	35756.882283729734
srfAA	43527.31261065532
srfAB	60588.932630827476
comS	61949.28453369234
srfAC	51245.34467032816
srfAD	33835.88891116949
ycxA	1631.4812253066245
ycxB	1457.38534170318
ycxC	293.1238743099627
ycxD	244.8520843347299
sfp	621.6103293061556
sfp	668.3530897038801
yczE	731.4421725990815
S127	313.8576725103249
tcyC	975.3210155061778
tcyB	862.8703534112274
tcyA	1932.2061762958303
yclA	224.41106465690493
ubiX	245.37310794708142
ubiD	227.05531529832774
bsdD	261.8203333108757
yclD	219.71659056346746
yclE	583.6528303543262
dtpT	1246.729987740691
S128	892.5566940777263
yclG	1118.6424979077638
yczF	638.3482991999667
gerKA	641.3938307273112
gerKC	751.7799698344844
gerKB	608.4521497891494
yclH	224.13124943686495
yclI	198.90466920301205
yclJ	698.6696528252797
yclK	921.4955144099969
S129	514.7994375138635
rapC	6019.661592936359
phrC	22387.92702750108
yczM	6263.84730991653
yczN	27333.82994040668
yclM	2773.066830124589
S130	6201.493564775195
yclN	2313.187779175053
yclO	2880.892275847934
yclP	3318.004206552403
yclQ	6262.544914903236
ycnB	567.0242660402071
ycnC	841.2942460988952
S131	1549.0127782036218
ycnD	1015.6587227129498
ycnE	1291.680307466193
yczG	2067.2540776436526
gabR	278.1655601988815
gabT	232.47525199708107
gabD	839.8958717931423
glcU	2366.2716656369457
gdh	2683.685691101929
ycnI	750.9813828865144
ycnJ	1062.2934730232555
ycnK	1181.3057242167297
ycnL	1228.37328814931
S132	491.1318815209552
mtlA	366.15228782057517
mtlF	437.97356963619234
mtlD	496.4140023786837
ycsA	956.7512032083774
sipU	1145.742137413226
S133	762.5386570998465
yczH	1008.5265389337367
ycsD	1635.2173234441734
yczO	734.3717069196382
ycsE	2105.8203817150875
S134	850.0280663938178
ycsF	755.4888572882527
ycsG	703.1067818952855
ycsI	877.1623019441678
kipI	898.9310594353763
kipA	602.7015646933579
kipR	649.6114867648309
lipC	2760.2820957919184
S135	2106.8910541452233
yczI	4078.3409369674746
S136	1854.7812469864714
yczJ	2181.59361861021
pbpC	4579.158128507654
S137	6420.337087777327
ycsN	5191.611349170394
S138	2036.6278535096935
mtlR	1325.756402140228
S139	576.3494515641161
ydaB	462.32599326711255
ydaC	179.329207116884
ydaD	202.6434873633571
ydaE	217.20296695250306
ydaF	3940.965296347914
ydaG	5919.392187806028
S140	7081.143658507193
ydaH	397.4602206721794
ydzA	1951.814187922281
lrpC	917.9467574795053
topB	2192.103194126686
S141	418.8335881820466
ydaJ	352.4317280325623
ydaK	209.62011205009762
ydaL	212.8460736661907
ydaM	200.15400409428742
ydaN	219.71659056346746
	2110.6427183035235
S142	1679.636500769609
ydaO	918.1588725065515
mutT	304.26122256938453
ydaP	632.7682196343632
S143	484.3031804445982
S144	4879.102241866935
S145	977.2609266509704
S146	6219.430083754487
ydzK	3743.6590407627805
mntH	1573.978370249091
S147	1026.2264003062455
ydaS	544.4163811253171
ydaT	344.74838903479326
ydbA	721.9557814485138
gsiB	2854.719598157587
ydbB	898.5780433617124
ydbC	996.45902184844
S148	320.4228745011217
ydbD	782.8542908854134
dctB	659.7001702464826
S149	939.164022817345
dctS	934.0137640020421
dctR	1123.5380977765212
S150	976.1100492372906
dctP	1228.68552660762
ydbI	3841.711137735991
S151	2773.3871930565588
ydbJ	1151.3946272496353
ydbK	869.0126289667318
ydbL	1719.4125185908167
S152	602.7433422302688
ydbM	867.5280931528629
ydbN	2389.566711975045
S153	2516.669408236515
ydbO	1235.860337008585
S154	1553.241743402695
S155	2138.277427347994
ydbP	1223.7275435138752
S156	2943.941585523365
ddl	3935.232964511107
murF	1194.1486069644416
S157	6433.850375593181
S158	19193.985261048696
cshA	14534.89803211501
S159	1717.9035562843453
ydbS	3358.49694208733
ydbT	3366.9657493379004
S160	983.0129873268103
ydcA	1006.0595588094815
S161	800.5050351230694
acpS	775.079239350879
S162	8068.2122946925265
ydcC	9062.332252216296
alrA	2087.943083772782
endB	19661.693926342257
ndoA	23284.248025144036
S163	2019.3379634265052
rsbRA	2948.911212028131
S164	498.16044643536253
S165	1006.8501960783631
rsbS	3611.460485506189
rsbT	3946.8883681692973
rsbU	2708.1025756084205
rsbV	4890.614384146825
rsbW	5426.225657106164
sigB	4620.500212395591
rsbX	5255.940870321237
ydcF	372.741936525568
ydcG	949.1112109764541
S166	900.053324147811
ydcH	745.2944297874001
ydcI	905.7903335289789
S167	1340.8820950230415
ydcK	1340.8201314471153
S168	13200.149695299775
trnS-Leu2	6273.261556098593
S169	978.5035895296813
ydcL	4190.964744933577
immA	3572.784866446404
immR	3728.638794679966
sacV	1678.9381048241048
ydzL	1195.8604501236966
ydcO	1189.8796956573217
S170	1515.4179223005406
S171	1732.452401443274
ydcP	870.6606233426334
ydcQ	711.7861249349511
ydcR	528.9179034282948
S172	469.9076136880371
ydcS	618.5015210805135
ydcT	794.7000731502136
yddA	694.0039192805777
yddB	741.9440910952117
yddC	577.4691237419472
yddD	501.3589268661999
yddE	357.09562959021525
yddF	307.1288016079689
yddG	319.5430871759448
yddH	262.1835450636045
yddI	388.9299882211875
yddJ	4841.594941493606
S173	4562.893703418305
yddK	2879.8274754074846
rapI	1211.7138527151856
phrI	7618.370151161928
yddM	1534.089215093628
S174	1419.6635336613917
S175	711.5066018942504
yddN	462.1978270520504
S176	1313.4388601107094
lrpA	1209.7277338550978
S177	1140.7497877379897
lrpB	401.2896120023197
yddQ	418.0794532965596
yddR	320.93411239812355
yddS	324.19094833098495
S178	589.6438471426054
ydzN	1349.460160439684
ydeA	911.4375508505568
S179	23634.389852763587
cspC	12200.054735516553
S180	3390.776551222222
ydeB	4125.633643004196
S181	607.8479462420612
ydzE	468.8989808028247
ydeC	726.607946221084
ydeD	316.53765759267753
ydeE	816.5137287259781
ydeF	497.81526757014836
ydeG	218.80976793355077
S182	6211.675157766013
ydeH	8324.60827154727
ydeI	819.5945989881153
ydeJ	1223.9254754611984
ydeK	259.6816029142368
ydeL	396.8729248300851
ydeM	1277.2276720144996
S183	1123.7717552489491
ydeN	1087.4499824432921
S184	848.2819182928138
ydzF	788.627385809917
ydeO	1892.6605886554023
ydeP	777.7162104966598
S185	874.2689385978556
ydeQ	363.2536119764606
ydeR	185.62750272857713
ydeS	1023.361394770443
ydzO	562.834388124239
S186	377.9102922015891
aseR	358.69156275847445
ydfA	377.6833391631917
ydzS	385.11175050509723
ydzS	370.552290593733
ydfB	475.9391533116931
ydfC	159.26660673886272
ydfD	275.6894023099338
ydfE	394.35013682115454
ydfF	1373.4290511542417
ydfG	844.1369893253486
ydzP	241.00178137305832
ydzQ	276.96630592152326
ydfH	486.6924779276989
ydfI	688.3030058238343
ydfJ	267.81630755538544
S187	329.104056763428
nap	830.4406948982017
S188	919.7512999257495
ydfK	210.58127301135588
ydfL	637.1253069687326
ydfM	629.3563593808055
S189	852.466895666855
ydfN	648.411859109629
ydfO	684.006709729534
S190	1853.3675859551981
ydfP	984.9909554179472
S191	291.4423386950334
ydfQ	335.24375958003833
ydzH	1355.2093330262735
S192	498.60953680228175
S193	3722.6131879141926
ydzR	3762.736819827791
S194	1276.5491141948935
ydfR	1452.813028272687
S195	1332.4201207937722
ydfS	767.6296712550231
cotP	1782.0638708504882
ydgA	2154.9420081575395
ydgB	1949.9210543231247
ydgC	2860.794197291361
ydgD	2443.6692760302913
S196	2970.657716517126
ydgE	2455.554844564024
S197	553.7918454336952
vmlR	492.9850203921337
S198	12534.64337522281
ydgF	1770.6131550055536
dinB	2458.506867847726
ydgG	427.92080127564344
ydgH	468.47665030211414
ydgI	396.2773410988134
ydgJ	457.27978499780795
S199	671.5572886944617
ydgK	414.67387063253136
ydhB	285.240164914914
S200	430.60860307793473
ydhC	1311.2557010523028
ydhD	2274.394295006363
ydhE	751.6583906802952
ydhF	1037.5990367168718
phoB	2048.946600377785
S201	3037.7764700760094
S202	1151.4478288874561
ydhG	1248.6037599523108
ydhH	1185.1878283905164
ydhI	661.8681326610465
ydhJ	627.1499709276791
ydhK	723.9267919379346
pbuE	179.7938670893043
	2738.0504805417386
gmuB	374.7713004253967
gmuA	248.5570705333184
gmuC	206.23804273293496
gmuD	261.8687325178327
S203	290.1188047299434
gmuR	555.3935709987206
gmuE	490.50816210190106
gmuF	492.73449598674915
gmuG	613.1374292172866
ydhU	1361.8322893558873
ydhU	1782.5580323717197
S204	10208.146581807332
thiL	2049.467404992944
ydiB	1792.5943384906307
ydiC	1534.7982715599835
rimI	1739.3107546248712
gcp	1345.9415086975846
ydiF	747.86462472607
S205	847.5962137991962
S206	1856.6678101080813
moaC	3356.7902330121237
rex	4457.956024910834
tatAY	7343.913394188842
tatCY	5985.54404956857
ydiK	3842.0662213965347
ydiL	2971.2755116545295
S207	1375.9064528826686
S208	15041.56093786355
groES	30501.65702869079
groEL	22315.11049850698
S209	26239.75574284739
S210	1102.9104945022275
ydzT	1696.328659199263
ydzT	1103.241816072781
ydzT	756.764183761443
ydzT	264.2390723999549
ydzT	269.18110477661105
ydiM	912.7019477984983
S211	850.4406026579788
ydzU	777.4826479755556
ydzV	787.571266419988
S212	905.9996401319953
S213	1896.5127166476402
ydiO	2309.5029441577994
ydiP	2287.9925988712903
ydzW	3442.879565734
ydzW	2347.3761557556086
ydzW	2974.0915242127403
S214	1076.401058905812
ydzW	3139.6035270548737
ydzW	2783.2086065443314
ydzW	1804.937705059219
ydzW	3909.495332159941
S215	4165.960167813031
S216	1001.2593502836088
ydiR	2195.6007166700474
ydiS	3907.237753120869
ydjA	4431.358496177226
S217	6242.89722507169
S218	1213.5349974441795
ydjB	715.0828866747682
S219	647.8128758391701
ydjC	404.99679111372575
gutR	908.221261193311
S220	401.73490329964045
gutB	274.86257363709024
gutP	276.72963359406543
ydjE	5389.36655914828
pspA	7407.648871610608
S221	6801.010151988358
ydjG	7358.690438383631
ydjH	6797.8681754072095
ydjI	7054.036522278184
ydjJ	245.86115446630032
S222	277.29286158610654
iolT	281.5602769511431
bdhA	6773.879792348522
S223	866.0861137257966
S224	10345.148040064281
S225	679.3918022049244
ydjM	5918.298180266288
ydjN	2630.70421154298
ydzJ	1580.6840689895212
S226	5785.797037948709
ydjO	9560.47557579851
ydjP	6184.323187852576
yeaA	5955.1962223275505
cotA	4746.779535777556
gabP	5056.184279098401
ydzX	258.64568859321105
yeaB	1001.5138568906158
yeaC	922.0066417256522
yeaD	961.0049154217359
yebA	845.7378095718308
S227	6037.211674736237
guaA	5616.802383528272
	5078.898756455966
pbuG	1584.7431646448465
S228	1685.0394701850855
yebC	1139.327401754685
S229	1174.4204910294354
yebD	1126.9959924352345
S230	363.01029839215636
yebE	533.1139044088629
yebG	1014.4391873372444
	4326.046118131167
S231	4281.300336767674
purE	2960.7904458504663
purK	4389.375563709653
purB	4281.201428760182
purC	7027.357944481276
purS	5547.543385620262
purQ	5977.6663983943445
purL	6392.804811288396
purF	7501.170399605733
S232	4007.258881308711
purM	4181.485949675342
purN	5069.988185468499
purH	5234.369303715027
purD	3824.618147514154
yezC	646.7659869134126
yecA	228.98352623484112
yezF	1972.2134694594579
S233	2026.2549572852267
yerA	2527.624903763148
yerB	16746.825195901307
yerC	10150.055531192591
yerD	323.63713213518804
pcrB	1747.3262994106806
pcrA	2043.1791604209018
ligA	3181.8865234650907
yerH	3514.490890138534
S234	9730.961655195208
yerI	6396.6463138094105
S235	792.1519223713302
sapB	1480.2926133039646
opuE	1430.0996868544705
S236	1968.071159812343
S237	6154.104942445873
gatC	9565.778499297356
gatA	8243.26409009383
gatB	11836.869819789512
yerO	1630.8782057114188
S238	3189.762579655564
swrC	13581.921701435063
dagK	3064.494350926414
S239	1729.852520462696
yefA	842.7533617979497
S240	844.3125409294288
yefB	599.2441044349902
S241	436.02488553214516
yefC	440.82635456370116
S242	452.41407396109156
yeeA	512.8879975601641
yeeB	859.2693750281256
S243	900.1989052445148
yeeC	1576.8175243587862
S244	1517.9760675211874
yeeD	735.7133703905602
yezA	1065.19363676297
yezG	4877.9750713720705
yeeF	2175.3020139425225
yeeG	362.5157836327105
rapH	17013.197270009587
phrH	19162.081588892954
S245	6108.771958359004
yeeI	10287.228035328042
yeeK	17255.874875060075
yezE	2389.5115074194996
yesE	284.8647566810977
yesF	248.304511986165
cotJA	18002.795534163204
cotJB	15605.136215648872
cotJC	16066.113241458028
S246	13354.762231733475
yesJ	11114.329759487928
yesK	506.1776509783832
yesL	387.4769463678847
yesM	436.9123269447705
yesN	430.4395005771971
yesO	152.27831140365066
yesP	140.95915131377333
yesQ	167.34713013691612
yesR	222.07451034536325
yesS	224.54072696333859
rhgT	192.1203680135315
yesU	171.63103821172973
yesV	159.29236766508268
yesW	176.39102336451964
yesX	203.2248950703622
yesY	241.89995102417234
yesZ	213.23986047419518
yetA	161.6242651066983
lplA	156.15843258036776
lplB	175.5412976424403
lplC	189.32660291873833
lplD	585.3679713391947
S247	724.3785418647058
S248	813.8392215432009
yetF	1431.091300047577
yetG	5465.104359637246
yetH	2223.1147003734327
S249	6247.0816462700905
yetI	1222.0322722647402
yetI	878.3791503573076
yezD	531.7729811686775
yetJ	7174.520355909003
yetK	1705.958303680154
yetL	476.1921408125181
yetM	247.26256067607753
yetN	296.4544550175977
yetO	609.9441482965403
S250	7573.44155817895
ltaSA	5294.088768313054
S251	7164.912298144607
yfnH	3360.1268903637
yfnG	3278.832914022586
yfnF	3332.140065754271
yfnE	4259.888636005794
yfnD	4106.708041502917
yfnC	2649.369461508517
yfnB	1392.3761865432864
yfnA	1257.3756375229932
yfmT	5717.755959355769
yfmS	6238.571477824563
yfmR	1251.1739541817813
yfmQ	2767.434257958553
yfmP	1470.3732090484793
yfmO	209.43614930357077
yfmN	208.85627324835866
yfmM	1410.313323003212
yfmL	1315.6560578308302
yfmK	1076.72441686746
yfmJ	4455.999421369656
S252	5246.477234934286
S253	817.7597997819151
yfmI	3864.323075667391
S254	82897.06080285163
yfmG	47746.256367811904
S255	1134.3892100812645
S256	21636.807117659962
S257	4456.102398598468
yfmF	1179.9690716138714
yfmE	1024.26028910299
yfmD	883.8554706150917
yfmC	4431.870466596378
S258	1006.8967237443202
S259	1137.3810835819995
yfmB	1440.2797373446724
S260	1408.2294173550229
yfmA	1077.1972003235808
yflT	1495.1764130500167
S261	304.5777337953861
pel	6882.418950696844
yflS	521.6602397382393
citS	1489.2463109383027
citT	1446.4826766053798
yflP	1298.6527489319894
S262	1819.6769954237743
citM	994.5958953542723
yflN	1242.0435116139952
nosA	1083.0118625790108
yflL	614.9676316171418
S263	1048.9765199619621
yflK	1134.1533450007084
yflJ	7797.702130483
S264	8808.618155516178
S265	746.8285825095963
yflI	973.4299363806999
S266	853.905928935279
yflH	1484.7455568679438
S267	2376.4626299584625
mapB	2106.550329928344
S268	455.55033723482484
nagP	1407.3186692464417
yflE	4003.1870991713395
S269	544.2654577768519
S270	4762.37882668538
S271	744.3135382441524
yflD	886.5756937066338
yflB	1606.7911110186094
yflA	607.9603105028643
yfkT	443.1956773203402
S272	403.6235847463046
yfkS	362.6246865138052
yfkR	405.2776108110692
yfkQ	396.69873863687644
treP	257.94148290426836
treA	233.97869053421883
treR	1281.691495339284
yfkO	1409.3035480701005
yfkN	1181.7152045362238
yfkM	688.6211430077778
S273	342.04286676583285
yfkL	674.2313966338496
S274	899.2011061111293
yfkK	2507.3250601454106
yfkJ	955.0947153627361
yfkI	1041.2734927032643
yfkH	714.3067776102591
S275	3203.130075093982
yfkF	682.5542939947927
S276	278.44849157662526
yfkE	531.0853783515975
yfkD	2657.646176382884
yfkC	866.9670379137732
yfkA	924.4170122119668
yfjT	2274.551949469493
pdaA	2071.3179775878675
yfjR	1301.3560310908456
yfjQ	917.9467574795053
yfjP	1020.0093538866221
S277	2035.4047577420354
yfjO	1982.8135807916717
S278	3091.161531093947
yfzA	2968.8051017192824
S279	787.9716967223615
S280	996.8965563974546
dusC	955.359560560029
S281	1808.5277255570352
yfjM	678.2311955152871
yfjL	788.536285081837
acoA	396.22240920214995
acoB	391.5356871379884
acoC	348.81058244860066
acoL	371.30647589679126
acoR	1064.4555566255308
sspH	5258.734699197302
yfjF	1632.574745467586
yfjE	1260.691879265195
S282	1595.9871605184526
yfjD	1659.7689060192247
S283	1341.408868504191
yfjC	947.7744767677907
yfjB	710.6358529358996
yfjA	675.0575393290112
malA	1027.0091572090682
malR	1147.5436609407573
malP	484.7957808675888
malQ	381.50725093816845
yfiC	507.0672659187336
catD	538.2254002971977
catE	535.8801872561166
yfiF	295.92067106904386
yfiG	400.7799892377392
yfiH	472.88098907123293
yfiI	711.9341520888062
yfiJ	730.8171435706857
yfiK	990.4451919521724
yfiL	166.72192150944284
yfiM	151.44323595866086
yfiN	276.95350759230104
S284	3528.7299963094974
padR	2039.9715686925683
S285	1905.560898975774
estB	638.0976156710707
yfiQ	352.91248693763026
S286	409.0121812219638
yfiR	1164.2619703871733
yfiS	337.93453896054854
yfiT	2571.034635281764
yfiU	439.40272299549156
yfiV	748.8501960588426
mprF	1460.6890033909665
yfiY	7469.866115077864
S287	3038.478419544173
yfiZ	1446.1485100899883
yfhA	1382.1195256481903
yfhB	4565.213669151445
yfhC	9706.485651788591
yfhD	11845.624755733072
yfhE	4760.948573392908
yfhF	463.9310728451417
S288	2114.840771312512
recX	2012.0726329817933
yfhH	1335.347952904765
S289	640.3721106280648
yfhI	271.26642176721026
S290	420.03527069496124
sspK	2721.96599820052
S291	958.0120551424053
yfhJ	733.4729749066476
yfhK	712.9876776509458
S292	625.2690654838127
yfhL	2782.6942207588277
yfhM	2605.7807761335803
S293	571.5489819546478
S294	3299.7324344518106
csbB	1874.5128497901412
S295	698.2984692751502
yfhO	694.9185104312484
yfhP	1558.8142717925812
S296	2011.0501311013995
S297	1239.1198336258356
yfhQ	863.0697416293999
S298	2549.207915114166
yfhS	1590.8329897706926
fabL	2341.1473109279455
sspE	79223.08876720486
ygaB	3665.006394099366
S299	7332.723020291462
ygaC	4591.447486853438
ygaD	1226.0765405985326
ygaE	2146.6927472990938
S300	2692.7539043183006
gsaB	2162.1236701002977
S301	844.566180314589
ygaF	4972.42305110499
perR	4004.1121571519197
ygzB	4296.064683439359
S302	782.3118456598039
S303	2554.0422401834376
ygxA	2618.8783481588307
S304	7706.713265581806
S305	7326.7956854505865
trnD-Ser	17191.406952379475
trnD-Trp	21500.75946266549
trnD-Cys	8414.333763865461
S306	8831.034101746443
S307	2798.3615766191588
trnD-Leu2	2698.234460501066
spo0M	9821.084781901738
ygzA	1491.002198959335
ygzC	965.4113647802767
ygaJ	1848.5350329199036
	17725.024485907266
thiC	19421.94411899217
S308	1422.815942985005
ygaK	852.6441796063708
senS	347.5154557740549
katA	3245.5936506960675
S309	966.3933165622711
ssuB	218.07793559205038
ssuA	178.43646560735934
ssuC	172.99661513123604
ssuD	223.47453996398474
ygaN	886.7395830422728
S310	218.97160633690083
rpsNB	253.3755197719873
ygaO	1021.7784277491141
ygzD	1032.2189669078814
S311	569.4794609930808
yhzB	677.8082248235833
S312	400.72443318476746
yhbA	489.25179476484067
yhbB	2417.052894702915
cspR	4043.1574464068135
yhbD	906.8792543890723
yhbE	688.5097780080663
yhbF	953.9479012149467
S313	3889.4038577276606
prkA	15849.686342817642
S314	9546.789937272713
yhbH	9886.42581279096
yhbI	434.1751462414914
yhbJ	1388.1681999842947
yhcA	1628.0169444969831
yhcB	1536.8209012285447
yhcC	967.197474318942
yhcD	294.5767995475421
yhcE	664.5497203399991
yhcF	693.8596202261855
yhcG	683.264328926555
yhcH	757.4814071751291
yhcI	783.3066156988657
cspB	21075.316402848053
S315	60612.73535224463
S316	907.3613093223264
S317	4172.703426963259
yhcJ	2852.2143062455334
yhcK	1365.739551029191
tcyP	703.3505023681375
S318	567.0504684683339
yhcM	2887.556239260165
yhcN	10137.633762714093
yhcO	8018.222130557782
yhcQ	9546.789937272713
yhcR	1538.4551493550969
yhcS	1952.4005257487813
yhcT	776.8182760865554
S319	655.5824088047427
yhcU	362.5325358897501
yhcV	13027.4461424613
yhcW	1086.9475949594257
yhcX	1687.0651822338639
yhzG	344.0401986012807
S320	3747.466847800763
yhxA	2637.520642959643
glpP	2638.191052292506
S321	2566.8797561029346
glpF	1750.397260520035
glpK	2338.1741464649454
S322	2474.46342058381
glpD	781.2641839579177
S323	1166.496828859724
pgcA	4112.97523560593
S324	271.61763357495573
yhcY	1248.9499944187214
yhcZ	2340.768703034317
yhdA	1961.7606677009746
yhdB	4869.416973119486
yhdC	1762.124324409962
S325	828.2370897123725
lytF	11188.792050920116
nsrR	9829.938464685685
S326	2342.2294061081116
ygxB	350.61242986243144
spoVR	5755.132107205145
phoA	1348.4627932676992
S327	958.1670109010266
S328	4377.7282019480335
lytE	10048.784129066333
citR	822.4590277445375
citA	543.2980278995336
yhdF	491.4837816519211
S329	4688.68183984085
ctrA	3985.4677248134767
yhdH	670.7199326987011
yhdI	348.27907824539864
yhdJ	1831.5296357958362
yhdK	1109.7097525773431
yhdL	1641.2356366241142
sigM	1623.284324193628
S330	1742.246848641369
yhdN	1187.7098067173347
plsC	4990.031924090089
S331	996.1367504546909
yhdP	8583.795556778665
cueR	8690.760242500563
yhdR	2473.377392045996
S332	902.1561367282275
S333	24024.742205960945
yhdT	18955.99637838149
crcBA	1482.0721838336435
yhdV	1571.3621501560935
yhdW	2229.2355186660884
S334	1681.8500050990099
yhdX	3693.3134670523136
S335	3902.726559381195
yhdY	723.6926619927028
yhdZ	1611.1405839189747
yheN	4387.6518182535365
S336	8269.589494973607
S337	7115.091871977419
S338	19526.783039070844
dat	14134.827634009069
nhaC	376.71595666532824
S339	457.31148231571035
nhaX	552.1947391601404
S340	6457.977369369853
yheJ	7124.303834980291
S341	1247.652110003396
yheI	1102.3500213552902
yheH	1076.8239369077833
yheG	1064.4555566255308
yheF	587.7531953667182
sspB	29683.357608554474
S342	33642.56303415293
yheE	547.2792443784385
yheD	5687.714484042023
yheC	6577.392276438741
S343	8027.305005765476
yheB	1898.6610599559895
S344	6197.33967939262
yheA	4249.861175195731
yhaZ	928.6556968275385
S345	9929.463127669083
S346	3912.4773100713387
yhaX	9783.715044916931
hemZ	1241.3549673700727
yhaU	1292.008637845666
khtT	2133.4412540091184
khtS	3679.4302481019895
yhaR	1134.4416338257313
yhzD	1059.1809247270387
natA	2215.525674228755
natB	1655.2499024759093
yhaO	635.8752737694382
yhaN	1343.704324702169
yhaM	5112.335033103756
yhaL	4217.970617572705
prsA	13396.48293577754
yhzE	22372.414275934494
S347	15046.079521754402
S348	2476.8085989593956
S349	851.2859443785367
S350	2122.428149863778
yhaJ	1555.6121255668102
yhaI	3015.6779848252418
S351	3748.4194110666804
scoC	8603.651245242963
S352	1079.8885191194695
yhaH	9153.027691341627
S353	1583.0597573205546
yhzF	2193.8259091267682
S354	939.6632394868375
trpP	11340.526495720278
S355	15265.987873598662
serC	8078.471690058123
S356	658.9841703372031
hinT	4205.0288987747535
S357	11733.127509538324
ecsA	2606.6840274451292
ecsB	2207.350477622927
ecsC	1784.9896578124715
yhaA	10879.062894573131
yhfA	756.065108413611
yhgB	377.6048102857797
yhgC	3542.1264492881755
pbpF	679.5644944273326
hemE	2053.9234103020344
hemH	2050.5094398199244
hemY	1425.1519178080066
yhgD	1054.9800485069557
S358	915.7225038828802
yhgE	666.8106484470928
fabHB	832.323176431944
yhfC	818.4970081475406
S359	6925.967968607476
S360	1053.3725103235124
yhfE	2287.9397250554985
yhfF	1661.2267928291383
gltT	5906.140657501075
S361	10454.960566486667
S362	596.4400531732667
yhfH	647.9625699873784
yhfI	1636.4645897853643
yhfJ	1391.6043032721657
yhfK	2503.1574589089364
lcfB	522.4080554640967
yhfM	3137.7905301047635
yhfN	1382.3111413801535
aprE	1768.4871242868883
S363	2261.8172781843728
yhfO	706.1512093133507
yhfP	1178.7701113297983
S364	482.31548963891805
yhfQ	5546.133660249178
phoE	3319.7679128405607
yhfS	3054.174272613797
yhfT	2532.9449375286636
bioY	2330.0308319229016
hemAT	7075.583098782762
yhfW	1121.6705861243847
yhxC	3904.2597686494005
yhzC	25837.878545742984
S365	545.7135288667868
comK	8670.10247541079
S366	2219.7272033567024
yhxD	547.9878135944311
S367	1889.5146644452234
yhjA	12454.101570938996
yhjB	2314.096528709044
yhjC	2205.617142374027
S368	2800.6901566385377
yhjD	381.2252850459182
S369	1374.5719125604564
yhjE	1409.9549285660898
sipV	1379.0572838308399
S370	369.0058812369139
yhjG	264.16581992816174
yhjH	392.8677681138527
S371	352.4724449756246
glcP	396.37806917330624
S372	969.7035800390722
ntdC	631.453782233712
ntdB	492.04052527746046
ntdA	495.49728184506216
S373	1280.034225392684
S374	5984.576032165503
yhjM	6303.6279419299635
S375	1800.730629584945
S376	1183.1084996256084
yhjN	905.0163212101593
S377	1043.5615653019036
yhjO	190.71836992670575
yhjP	352.9695695409721
yhjQ	698.0887573664028
yhjR	1527.8988586187425
addB	1630.9158949708358
addA	1870.446090270423
S378	1605.3809856445732
sbcD	1402.8710313814267
sbcC	1709.5884251856603
S379	346.6974302547459
yisB	1966.8892357304037
gerPF	5927.330018682944
gerPE	3242.1459679050395
gerPD	3134.457384596825
gerPC	3747.6400301994327
gerPB	3171.8305850101106
gerPA	3315.934973312172
S380	5225.065220395877
S381	1192.2188140468309
S382	735.0507240449347
S383	2427.462561594015
yisI	2656.111509165114
S384	931.0404252993675
S385	595.1323235041842
yisJ	769.1742561334817
yisK	4019.3133207380174
S386	3080.25341034332
yisL	3163.8525941852267
wprA	24278.6401860686
yisN	984.3994216737253
S387	5104.073290903666
asnO	4095.526829393446
S388	2199.967765768621
yizA	774.0412634599338
yisP	462.6038084549077
S389	469.43014111421434
yisQ	208.31169110602576
yisR	1035.778642116284
degA	878.6024224767228
S390	361.06130387913817
yisS	374.4077964887903
yisT	2020.6447666118813
yisU	242.6052006237248
yisV	455.5924408660504
S391	820.3903245738212
yisX	922.4967383155445
S392	1122.9411990112478
S393	1814.5549108315756
yisY	1539.2373535391353
yisZ	3473.6419288757115
yitA	4194.645951516193
S394	3998.7498835792503
yitB	1985.33489130243
yitC	2311.1043245440706
yitD	2128.7143740963097
yitE	832.5924506555845
yitF	1122.7855370959535
yitG	1402.9358528029902
yitH	1631.7828074011836
yitI	1695.9759542437735
yitJ	2508.1362382660054
	8694.978048835324
yitK	2478.7550562873134
yitL	2018.5915862433658
yitM	3045.3661898684186
yitO	401.5029192188853
yitP	508.0171295385928
yizB	1006.3850404424643
yitQ	996.5511182420955
yitR	1554.0673681812893
nprB	414.0515731774003
yitS	2031.5051830022082
S395	464.8430901340087
yitT	1845.6330134612151
S396	1792.5529253870607
ipi	1278.3200142443584
yizC	7771.981061073039
S397	8293.507547516634
yitU	2434.2585097113006
yitV	1980.4327543699133
yitW	5905.0490581459735
S398	1645.4121996977783
yitY	1790.3178146004432
yitZ	810.5364936617233
argC	5319.100830327055
argJ	7717.761093455657
argB	8116.638642622176
argD	7018.757773464129
carA	5979.876607814258
carB	8126.396261351507
argF	10431.796421236315
S399	798.7314258598591
yjzC	1375.7792916439735
yjzD	6923.568026924662
yjaU	2999.1403668855023
S400	601.1578298110858
yjaV	1987.1246656234769
med	3259.1950975678064
comZ	3831.5170227063318
S401	1804.812600646923
yjzB	3073.6418024570894
fabHA	11293.460510724197
fabF	11599.969004671375
yjaZ	471.31027808479325
S402	1863.974838403444
S403	10581.818812272066
appD	7655.070770256657
appF	9559.591996893729
S404	29515.80358325805
appA	34452.79317134711
appA	26935.103716708454
appB	6664.896101033356
appC	6536.488087690626
S405	1806.3144260706651
yjbA	4266.291033501032
trpS	2561.3109051423917
	28585.581142696195
S406	11953.675550618747
oppA	8813.91134525839
S407	3725.194401226728
oppB	1577.8015012043643
oppC	1700.016849283574
oppD	2635.632177501558
oppF	2274.2891928470394
yjbB	501.55589112675216
S408	11167.871837995406
yjbC	9839.93677198984
S409	14235.77415600971
spxA	12532.037140393382
yjbE	1271.0161706711697
S410	492.4158304903399
S411	7489.567373063331
mecA	10409.164617240638
S412	369.47510076481524
S413	4567.42926210258
coiA	1559.3546092792794
pepF	6920.529310571772
S414	382.3102314212297
yizD	2731.479102058382
S415	68270.12012829179
yjbH	3068.7455882170902
S416	1184.0929909922709
yjbI	3557.2993542411564
S417	5086.6495982529905
yjbJ	9344.92046598251
S418	6040.56034409935
yjbK	1149.5870501394372
yjbL	3832.13675185235
yjbM	2121.202546195158
ppnKA	3400.7407892138726
yjbO	2398.3613600201975
prpE	752.0405620723162
S419	463.49179839612
yjbQ	408.360637745287
	16160.303471384917
tenA	12859.67596506128
tenI	13776.291934630486
thiO	14429.829871262617
thiS	18742.598062631663
thiG	18920.990575637195
thiF	23068.448077733847
thiD	10983.62511512782
fabI	15227.238093301916
cotO	10409.405098738433
cotZ	22921.809694125142
S420	23791.632871362563
cotY	29373.617482176433
cotX	52340.25490149087
S421	44806.901070830274
cotW	47892.09745644063
cotV	33177.86267237871
S422	542.8337710502188
yjcA	2109.0827717258203
S423	4922.356148773577
yjzK	3196.254718672332
yjcZ	31248.51476549198
S424	21820.55233437372
spoVIF	27582.52037795973
S425	379.976573937652
yjcD	455.1715786596958
S426	800.9675583472446
S427	1579.0414530098083
yjzE	2356.2877228992347
yjcF	15248.009787949168
yjcG	13963.116213658373
yjcH	12512.36315279294
	11151.112279371488
metI	3717.7138090259787
metC	2981.7288011495475
S428	829.5393838030961
yjcK	1563.106107474589
yjcL	1614.9420372838633
trnSL-Val2	4673.971850427509
S429	2537.572506632206
S430	1289.682299143036
S431	4843.496990772296
yjcM	20629.196365587304
S432	18573.181332997803
yjcN	7714.37375661316
S433	777.1055025452416
yjzF	784.2120500656288
yjzG	711.5230417061284
yjcO	726.8094326514613
S434	1223.8689165740238
yjcP	13857.057614681044
yjcQ	11149.566514110926
yjcR	244.85774162790884
yjcS	1965.2539034663914
S435	2148.2805114444473
yjdA	1710.220547999314
S436	2190.381831898927
S437	4267.572655402993
yjdB	4389.476970849299
S438	780.9032464672174
manR	574.9529137691852
manP	241.40861192906968
manA	289.5964284980555
S439	400.52079335179747
S440	2513.2410425133608
yjdF	1734.6152705261757
yjdG	3907.8697568121265
S441	2876.3695563462697
yjdH	6254.0137247678595
S442	1217.1854938446672
yjdI	941.5539814486247
yjzH	2806.974028398067
yjdJ	1298.7427678009144
S443	1105.6916006201225
S444	1365.2978453413866
ctaO	2500.5562266181787
cotT	37474.80446271745
S445	1922.5427990032347
yjeA	1342.959423360422
yjfA	8811.875093847335
yjfB	5930.069632283398
yjfC	230.53894358724827
yjgA	387.25319535617587
yjgB	184.1664769008353
yjgC	325.91079604000004
yjgD	380.1082866058518
S446	246.45264717273443
yjhA	2997.9625995033
yjhB	857.1476913675397
yjiA	1174.854734718892
S447	577.2556854122337
S448	1026.5109701285714
yjiB	860.3421243651824
yjiC	732.6938352831552
yjzI	953.7275174688461
yjjA	2393.711105354117
yjkA	474.5665703968578
yjkB	513.4096728806969
yjlA	891.4025841116612
S449	693.8756518123865
yjlB	461.8775669378886
S450	474.84076987168305
S451	17209.290510610263
rex	17628.63720624938
ndh	13681.764383994512
uxaC	206.24757307901604
exuM	171.58742300571762
S452	2856.963065388548
yjmC	990.1019892819477
yjmD	869.494645520658
uxuA	702.392355433946
uxuB	589.7800994029526
exuT	463.8131777981366
exuR	1487.8362107610842
uxaB	323.27840602688633
uxaA	320.29704257629635
yjnA	2399.7471191361324
S453	1855.6814108242536
yjoA	1270.9280735969007
yjoB	1643.6263736850137
rapA	42034.8994021673
phrA	63718.881851246464
yjpA	2655.5592437261407
xlyB	578.470669001621
yjqA	1120.4273031874043
yjqB	435.9543708351386
S454	424.61160745699425
yjqC	1408.7826486310526
xkdA	448.9050970300637
S455	2552.272526412535
xre	3328.5235723256383
yjzJ	352.16311468480905
xkdB	229.94313768152057
xkdC	203.19672407046477
ykzK	211.4344523929577
xkdD	276.03996271500284
xtrA	261.3670261204412
xpf	195.30702063511134
S456	442.92951731451853
xtmA	380.7499402264321
xtmB	334.7097268673734
xkdE	413.9654825245684
xkdF	749.785093280509
xkdG	589.5484893306469
ykzL	467.29830694494507
xkdH	570.6648923318306
xkdI	564.6579285546819
xkdJ	595.0910735046072
ykzM	604.2492637881348
xkdK	610.4234887063952
xkdM	685.0189080504894
S457	779.7673834984819
xkdN	619.4310963442559
xkzB	451.5577407849219
xkdO	520.913494133197
xkdP	373.6732120427025
xkdQ	350.95283142370636
xkdR	445.18669523841095
xkdS	380.07315858854065
xkdT	311.8049454133332
xkdU	333.7984240154694
xkzA	352.07362232400465
xkdV	494.47941975249336
xkdW	403.6235847463046
xkdX	455.0979675264321
xepA	372.31157696037593
xhlA	694.3407337876419
xhlB	585.9092161521345
xlyA	631.920824783371
S458	4546.371937026632
spoIISB	3402.3912393060846
spoIISA	3484.010677367512
pit	3803.0292769325774
ykaA	5838.977352269183
S459	2478.926876449934
ykbA	382.5488033610609
S460	940.0323963228202
mhqA	922.5606831330023
ykcB	188.70209986221016
ykcC	273.57008455736843
S461	460.91811744332375
S462	4004.5747385425534
htrA	1961.4434138183444
S463	1456.4428028475984
proG	1330.6665056098877
dppA	25127.2761840799
dppB	23295.010011125076
dppC	14752.106236934309
dppD	20781.80479463964
dppE	20053.503248741446
ykfA	9428.853683362471
ykfB	8947.692737707319
ykfC	11218.820075965634
ykfD	8226.900787151812
S464	415.09564912102763
S465	1692.8049079041423
ykgB	3469.551172834892
ykgA	407.5876892848614
ykhA	2242.822915435543
S466	1254.2999444636002
hmp	518.6437143735609
S467	169.0727096331523
ykzH	325.2413024685867
ykjA	544.8442244641521
ykkA	604.8359155302691
ykkB	573.5730119546225
	9275.011338114446
ykkC	265.7759344926466
ykkD	235.80219423221874
purU	2165.9736849660253
	7108.683412083245
proB	3432.9504767591907
proA	3660.0136913408865
ohrA	830.3831351304643
ohrR	609.1132456146031
ohrB	1469.3883234372631
ykzN	384.6226730181786
S468	336.79649936410027
guaD	661.287276299432
S469	414.45356634693286
metE	7090.967015490232
S470	9083.924500240433
	18630.3437066225
S471	2456.5195408710442
ispA	1505.9936796644254
S472	2193.5218013576873
rsbRB	2961.5430244332533
thiX	2806.4552308927423
thiW	3612.6288521413303
thiV	2677.368494716416
thiU	3177.4785482014536
	5516.738953958834
ykoG	635.1557811928673
ykoH	585.476180450507
ykoI	706.4286284303282
ykoJ	2650.4103003808837
ykzD	1221.9475703779108
S473	3177.11148534697
ykzO	332.8588385343625
S474	1873.6468367025152
mgtE	1600.5292529576786
tnrA	1645.8304446836262
S475	1762.0836152346717
ykzB	391.6623572478296
ykoL	612.3163232373871
S476	20789.4888972728
ykoM	15929.35244917395
ykoN	370.73212731169735
S477	1075.3321762047608
ykoP	1621.2602722109145
ykoQ	409.46604187359526
S478	1135.1495561332288
ykoS	972.2835705565609
ykoT	963.472714619224
ykoU	810.4241372327922
ykoV	903.6372920095172
ykoW	1484.8484751544377
S479	1439.3815242857922
ykoX	2384.3274572427463
ykoY	1387.1101780249098
S480	1676.6509611161696
sigI	2416.6620114376974
rsgI	2391.278868259174
S481	1559.2465268000828
sspD	2202.765190413324
ykrK	1357.2775004865493
S482	1800.1482396551164
htpX	6119.791007501358
ktrD	849.4390759883017
S483	3151.377067056025
ykzP	3134.7470761139
ykzE	2692.380635236593
ykrP	701.1600559435623
kinE	1942.9952652682598
S484	3979.8545752384343
ogt	2022.0458563593784
S485	1402.8062032313694
mtnA	83844.77901375145
mtnK	64411.61880464907
	46516.87856360671
mtnU	4232.0276265062275
S486	2035.0755942142187
mtnE	2961.1324958500823
	24365.744253807632
mtnW	4727.2976821099755
mtnX	7059.2539183327335
mtnB	7170.874383872711
mtnD	6213.254051569015
S487	759.286211972684
ykvA	1492.7946442833913
S488	2107.913572105317
S489	496.253453847419
S490	1974.4019375088226
spo0E	4960.947587932307
eag	1048.3465576741896
kinD	3192.490629406336
mhqR	2273.501120846501
motB	9536.648775939797
motA	9224.148347485087
S491	178.53956428352262
clpE	489.15006829128265
S492	1264.2213159153284
ykvI	893.113673631017
S493	1394.9200008270293
S494	795.140870646011
queC	740.4370790565893
queD	1046.4589470967924
queE	929.6647004191425
queF	1814.4710583352175
S495	1781.6110180331261
S496	1129.6290110119621
ykvN	866.7467232012062
ykvO	403.2786816617906
ykvP	2294.769177272868
ykzQ	2576.5055770788026
S497	2638.6177850865233
ykvQ	2043.5568597476831
S498	434.46615952909264
ykzR	1092.5876685661228
S499	1133.707953248144
ykvR	467.0608359759662
S500	4645.3341773409
ykvS	4696.162678552017
S501	2452.7763904997014
ykzS	587.7124568316012
ykvT	287.20425898797345
ykvU	1163.1864636058858
stoA	1639.340697847618
S502	488.8676058315559
zosA	457.8612519414401
ykvY	2262.810413368407
S503	345.84936564112303
S504	832.6501635667111
ykvZ	727.2125731426464
glcT	1800.2730207473398
S505	541.969054010763
ptsG	994.4580246428307
ptsH	15373.947217378205
ptsI	6366.126017169252
splA	1123.4083142540171
S506	1994.392061366695
splB	1708.9960296474958
ykwB	4909.6348025241705
mcpC	10949.67174381682
ykwC	7788.519118028668
ykwD	750.8078895607819
S507	4884.290622414135
pbpH	3289.456068559181
kinA	2164.572893813753
patA	10875.041831994462
S508	6063.912959118378
ykzT	3841.7999188890954
cheV	9303.126960242122
ykyB	3134.602237872501
ykuC	1493.0360965187872
ykuD	984.1037883725332
ykuE	377.2647071183007
fadH	731.71262085892
S509	877.2433724978858
S510	952.802463424802
fadG	1355.5224859129123
ykzU	1270.517031712324
ykuH	2515.2742572464786
S511	2503.562349743277
ykuI	3000.734579066935
S512	70092.21862076566
S513	6232.808491400017
[truncated: 3,875 more rows]
