# Supplementary material for: Assessment of transcriptomic constraint-based methods for central carbon flux inference
Source: PLoS One. 2020 Sep 9;15(9):e0238689. doi: 10.1371/journal.pone.0238689 (PMC7480874; doi:10.1371/journal.pone.0238689)
Supplement: S2 Dataset — The genome-scale metabolic model of B. subtilis from Oh et al. [21]. Individual models in SBML format (.xml) with set constraints used AC, DC, etc. are included. Transcriptomic data (.csv) from Oh et al. [19]. Predicted fluxes generated using these data. MATLAB scripts used for calculating correlations (.m). (GZ) [file pone.0238689.s002.gz › Bsub_model_and_data/expression/new_Gly_gene_expr.csv]

S1	316.44990688411013
S2	542.7836046245488
S3	4480.984435424853
S4	434.28550770107216
dnaA	2096.354040331495
S5	2642.7055982632564
dnaN	2130.781094026162
yaaA	1996.3745055834
recF	4707.134397755072
yaaB	3952.5463629364745
gyrB	3679.175218270494
S6	3193.744818278447
gyrA	5816.356567505537
S7	8467.184849787125
S8	255.19094583134648
yaaC	259.9577458494975
guaB	8201.469257047944
S9	2195.854382136329
S10	1502.8305879178336
dacA	3458.4263067351944
S11	3749.372190474629
S12	6028.430247322824
pdxS	10458.826230909674
S13	382.6548831159487
pdxT	20170.60406955286
	8734.443064660003
serS	4426.037625120976
S14	340.182865683062
dck	934.5534271379321
S15	310.2240375579413
dgk	994.3890964541295
yaaH	475.9391533116931
yaaI	1896.9947885166105
S16	1008.1537774975113
tadA	603.0358660850475
S17	61480.16131478595
scr	58979.80082618673
S18	40351.46213370767
dnaX	1636.7670930633694
yaaK	5164.453584016429
recR	1831.8258894572718
yaaL	1487.8018382799426
bofA	787.3711273111651
S19	6476.057141587059
S20	2975.3286713452612
S21	1096.051597063343
csfB	1061.8763012591612
xpaC	1850.5434954270447
yaaN	1549.5139199559114
S22	1156.2198255142384
yaaO	758.409556442497
tmk	1132.791531527037
yaaQ	3856.206701347991
yaaR	6549.489160333051
holB	3403.020200733176
yaaT	3447.496400267713
yabA	2897.1125145447645
yabB	686.349692022871
yazA	1005.5483009368758
yabC	1011.4201194388435
abrB	23471.13519701272
S23	1072.3796261623947
S24	1581.04933405872
metS	3776.41081297917
S25	535.6821202395262
yabD	1731.531994573103
S26	1887.4638920207478
yabE	2640.996492263585
S27	775.1508750139374
rnmV	625.5580680568322
ksgA	568.296492128329
S28	265.2728713776383
yabG	238.14008402751423
S29	413.83159921367195
veg	43840.197281186185
S30	643.6057178843107
sspF	731.3238830154773
S31	324.55818576725227
ispE	1289.9505089232377
purR	2397.6410928575683
yabJ	6987.044774186571
S32	595.0223297213628
spoVG	33700.911694098235
S33	599.3687267002135
gcaD	2389.7323498584697
prs	5760.852761926606
ctc	63863.32290459941
pth	4784.547160025223
yabK	3723.387364054758
S34	2345.0993526163456
mfd	2361.356254462833
S35	2420.4059651356906
spoVT	2149.174142004554
yabM	460.89681888936457
yabN	3924.1559729959126
yabO	3934.596562753441
yabP	3409.86758266742
yabQ	3656.04134468011
divIC	5091.823408134996
yabR	5797.171014913629
S36	357.13688511296544
spoIIE	301.6363876137747
S37	210.45967167016647
yabS	609.0991719914266
yabT	429.5354320916561
tilS	2591.6107466029566
hprT	5252.6630662919115
S38	6515.228219647808
ftsH	11936.288329526184
S39	435.85365572370193
S40	697.7984907774572
coaX	927.8621456902835
hslO	1388.0719828315698
yacD	1212.5540399088932
cysK	16319.018508752339
pabB	1673.9801091305014
pabA	5174.9647851979025
pabC	2521.150749784098
sul	2560.068450785368
folB	3729.1557296039073
folK	3354.4642895300863
yazB	3491.7470370629503
dusB	5397.96534732831
S41	521.961649430148
S42	5378.668389502242
lysS	5888.1552689123255
S43	9204.774542733272
S44	675.5724412537284
ctsR	17678.39892493675
mcsA	9553.63027282962
mcsB	5833.313921662574
clpC	5168.751042760578
radA	2273.9739312714523
disA	2405.1314002627682
S45	3582.1250833973077
yacL	5704.560401120348
ispD	4050.637680606224
ispF	1287.0627431326725
gltX	5505.660747039219
S46	5927.193042472574
cysE	2277.0232860845413
cysS	3159.6155892044053
mrnC	3703.7388688358724
rlmB	3495.056348316545
yacP	4179.84384425489
sigH	8648.095084283914
S47	7980.70233576921
rpmGB	6513.572543910781
secE	4079.4718499467895
S48	2029.1127682774115
nusG	2757.8596627848638
S49	51959.50261034778
rplK	52283.44810940864
S50	29473.55227311806
rplA	43077.09466100059
	80953.17253217097
rplJ	75753.94129322475
rplL	80576.22911693266
ybxB	5205.424124363382
S51	20208.855519837478
rpoB	18867.295281985134
rpoC	36194.92985713644
S52	47068.25247636635
rplGB	58868.16348398866
S53	56522.33046410349
rpsL	54738.43889096962
rpsG	80015.9506542844
fusA	83113.77593164732
S54	67698.36308148388
tufA	72026.15799803028
ybaC	658.0408484286
S55	64285.244014829594
rpsJ	59281.732896043046
rplC	49499.74010534516
rplD	85802.57533957054
rplW	74289.29270172644
rplB	86671.29677967797
rpsS	78730.40777146263
rplV	61219.345476644645
rpsC	68167.66756641153
rplP	61813.45693601174
rpmC	73320.71986909433
rpsQ	73709.6899766299
rplNA	72555.6327650814
rplX	68358.50996670005
rplE	65351.527186045365
rpsNA	69418.53651168843
rpsH	76067.89173305147
rplF	67947.52259377165
rplR	68435.94553893029
rpsE	71282.81399184452
rpmD	76489.1062434789
rplO	65050.23597521954
secY	56735.600803118105
adk	62853.261996691974
mapA	46361.29773327872
ybzG	78447.1454157469
infA	67384.69496846151
rpmJ	66104.76600037495
rpsM	70063.0741473788
rpsK	64982.63704182528
S56	61620.95111525773
rpoA	67845.55462235595
rplQ	76838.0523312879
S57	9683.189882987212
ybxA	4067.236959131669
ybaE	3232.945182189646
ybaF	2684.243805879358
truA	3337.8421165950376
S58	275.1739328141064
rplM	27850.84211540712
rpsI	20541.68161245056
S59	392.1422649082572
ybaJ	2555.1046573982626
ybaK	245.91228517209007
cwlD	227.88571263453952
salA	10638.447433563213
S60	445.3718816857574
S61	2130.7318532519043
gerD	276.3909690763293
S62	251.69510223989064
kbaA	1220.9033907226533
ybaN	265.32803905620017
S63	1101.382595206662
S64	15821.879072175643
trnI-Thr	9397.535012465853
S65	340.6941424063195
S66	1164.3426736743243
ybaR	815.5333134007697
ybaS	809.0770743050196
ybbA	470.526880140534
feuC	538.648378297663
feuB	841.5080911531101
feuA	2344.2325854537903
ybbB	911.5639116827452
ybbC	502.13564579618003
ybbD	527.404718021951
ybbE	626.5851060589412
ybbF	637.5081608287329
ybbH	770.1523207110082
murQ	748.4523535152277
ybbJ	700.9170944900563
ybbK	883.3859030446989
S67	301.69911765921063
sigW	16926.937179482837
rsiW	15835.044815939538
S68	2809.309775033543
ybbP	2424.4918185017264
ybbR	2900.3272974633874
glmM	3478.943008960441
S69	22067.465625679015
glmS	19755.955448885412
S70	428.831379247922
alkA	512.4852481072539
adaA	275.555669424013
adaB	283.7349381776942
S71	345.7135483458407
S72	7785.460553689983
S73	1410.8347786321792
ndhF	569.7821702461551
ybcC	464.53172982915726
S74	583.5045113864941
ybcF	672.3490847794978
ybcH	625.0524012861107
ybcI	616.7747952844777
S75	417.2495452483597
ybzH	1010.5791936135641
S76	192.8140894706488
ybcL	347.97342805885364
ybcM	195.60055681736742
S77	9035.361885999337
skfA	8225.380311534664
skfB	1006.1060499392122
skfC	1066.1292754611313
skfE	1053.6402655831087
skfF	751.588926078054
skfG	893.4026148715116
skfH	917.2683177490037
S78	968.6958830378775
S79	420.7248821392539
ybdG	404.1368233625821
ybdJ	508.4281148909198
ybdK	670.2551861558912
ybzI	2257.275305103683
ybdM	338.3720669936097
ybdN	571.2057401030812
ybdO	2461.4624229384663
S80	2168.5775640256
ybxG	1531.6454594632985
csgA	299.1309405856966
ybxH	239.8352657093572
ybxI	364.2116683878406
cypC	2733.688852670219
ybyB	45252.19020992283
ybeC	6861.143522620832
glpQ	2361.84733574883
glpT	1850.9711197140039
S81	274.9260876500395
S82	1540.0555449669953
S83	1533.4513379771374
ybeF	259.34582466293284
ybfA	388.33735160437465
ybfB	357.21115736243513
ybfE	645.4821245263374
S84	1014.7908260993555
S85	1141.5143891763355
ybfF	1206.043869104544
S86	1534.230998049183
ybfG	1571.5800023049085
ybfH	376.41144044565226
ybfI	505.95549130813373
purT	2042.4711711759624
mpr	3254.680024115788
ybfJ	2518.1235075939626
S87	2350.578261648203
ybfK	1564.4068034534218
S88	1179.9418115805636
pssA	1312.2255486423398
ybfM	1314.744430526206
psd	902.0519220011173
ybfN	227.7067633756805
ybfO	923.07240126741
ybfP	599.2994887706498
S89	617.2309808059841
ybfQ	2652.5544851926006
gltP	498.5173825923057
nagP	1330.1746808050718
nagBB	1546.4023288559233
S90	546.1802486197786
S91	1711.0505535293153
ybgA	676.6190565139262
ybgB	461.3656122650537
S92	2440.2839781443313
ilvE	2924.146749480421
ybgF	2013.9795654693007
S93	2867.742952788299
ybgG	701.5327605823743
glnT	206.67212392738685
glsA	202.4750033293012
glnJ	404.9687198482234
glnL	411.0870172774213
S94	360.93619124836056
ycbC	252.76741216805792
ycbD	276.56983450979436
gudP	253.63909656210402
gudD	298.16490905302925
ycbG	458.88855017953546
garD	305.9106803948439
S95	854.6954707691231
ycbJ	742.664427584955
	1614.7554789090266
rtpA	549.0270165634731
ycbK	397.74500426894963
S96	468.19530819856334
ycbL	421.1138944223777
ycbM	374.20023827465207
ycbN	409.5038862253986
S97	1133.131829557753
ycbO	578.8182768051438
ycbP	11522.23789875738
S98	438.5710178142052
cwlJ	423.04480759480026
ycbR	417.5099202664008
yczK	199.2266267409743
phoD	210.6250667092198
tatAD	218.1132090854965
S99	198.44563238439142
tatCD	220.15869296784163
pcp	544.7183533857698
ycbU	513.0776361558433
lmrB	919.9638319383852
lmrA	663.506444024038
ansZ	268.43580995671243
estA	1132.922399060559
S100	502.19365824759456
yczC	385.1829409396925
yccF	1237.889368694821
natK	381.0843803901722
natR	518.8354811259893
natA	262.6382684001901
natB	312.64897993093484
yccK	795.140870646011
ycdA	3305.6081478077326
S101	4023.122634145558
ycdB	425.7118187442818
S102	457.27978499780795
ycdC	352.16311468480905
S103	266.2061331861201
cwlK	404.09013824928945
S104	392.7225602806076
rapJ	1545.6879007549505
ycdF	4399.935531537242
ycdG	1630.1624221365362
adcA	378.80196383239195
adcC	391.62616145165697
adcB	537.0329011700493
yceB	302.6556205417513
S105	217.02237771888286
S106	10250.926365399171
yceC	9689.904085449858
yceD	10602.376076762888
yceE	15377.855099146398
yceF	17519.815965788235
yceG	4502.467040990665
yceH	5566.803061100687
yceI	1894.2792766411683
yceJ	200.13088268634598
yceK	779.4971835415894
opuAA	7921.914032141285
opuAB	14882.54184166515
opuAC	21050.010463887196
amhX	3007.119885591068
S107	4959.572311861468
ycgA	1357.2461442156443
ycgB	1118.6683495054801
S108	1499.3623132826033
amyE	1014.3688742078849
ldh	37807.023978077304
lctP	10688.215122525438
mdr	709.2415923214191
ycgE	415.1340137817587
ycgF	308.4657855546168
ycgG	333.3283002122531
S109	230.68813604535623
ycgH	208.34057124007134
ycgI	190.55099522926673
S110	2277.6546985211753
nadE	15525.656678392425
tmrB	404.74421975751574
S111	206.0427656586201
S112	267.4638310833694
aroK	1111.2492037695288
ycgJ	294.6584849022392
ycgK	296.5983305179511
S113	408.28516355320113
cah	1165.6616168305227
S114	814.0837058938843
ycgL	538.82264248733
S115	394.9610750874364
ycgM	466.07985030418104
ycgN	715.5125853924354
S116	6086.371455975406
ycgO	2765.7083810155964
S117	312.94529306715816
S118	518.2603931199709
ycgP	704.651772569768
ycgQ	480.5468675084882
ycgR	387.9158729977908
ycgS	330.97229961789316
S119	1347.3727672355742
ycgT	2072.275355703152
S120	1373.2069321267359
nasF	1529.3469282622489
nasE	3125.9955299407293
nasD	2769.609129380452
nasC	227.25475437580005
nasB	208.10002569734982
nasA	291.73877412043527
folEB	197.48510032006143
yciB	213.61956848244145
yczL	206.5146043663491
yciC	193.68028981315908
S121	212.4971968669482
yckA	512.947252246201
yckB	592.8267211043651
S122	528.881242903515
S123	915.405193635862
yckC	661.378956536297
yckD	254.05551991956955
bglC	313.5894758948688
nin	1911.2048040947673
nucA	2414.8201010146367
S124	1463.9663422911456
tlpC	1072.8009242927853
S125	912.0906035347315
hxlB	563.3547978631241
hxlA	552.6159271588624
hxlR	512.5918274995917
S126	5273.82260900718
srfAA	36723.942571610874
srfAB	52027.977297536774
comS	46643.87413302396
srfAC	44258.49183996999
srfAD	32580.022957325764
ycxA	1284.2704489371997
ycxB	603.0497991936875
ycxC	231.89587273320234
ycxD	248.90188274900845
sfp	411.67632323109586
sfp	489.0257648841346
yczE	400.40976080142184
S127	551.9013739974491
tcyC	1953.8445850143905
tcyB	1270.1354746572622
tcyA	1884.762036506116
yclA	373.0262464241443
ubiX	255.58629478513103
ubiD	235.76950737273125
bsdD	256.74042575387756
yclD	219.86385935099244
yclE	484.47105622560423
dtpT	295.5790074266667
S128	182.75072672844703
yclG	235.27431185516025
yczF	210.2118225277215
gerKA	211.87457542306828
gerKC	244.23057312679882
gerKB	254.81975779155073
yclH	229.83690604264777
yclI	210.18268300114508
yclJ	1067.78094980554
yclK	1174.9633166546732
S129	526.0173833609567
rapC	3270.434646888347
phrC	8423.086871057689
yczM	410.1288248173258
yczN	1493.3120971453807
yclM	2517.9489706220643
S130	4561.418009960448
yclN	1662.7628097473444
yclO	1854.8669623452495
yclP	2116.7472948527898
yclQ	5131.862034318346
ycnB	685.1930306072209
ycnC	655.143288310317
S131	1041.4900419532578
ycnD	750.1143164533169
ycnE	855.3078672748594
yczG	883.0797978677277
gabR	247.439726384024
gabT	236.9545686197843
gabD	1287.5088823940532
glcU	224.2762951784735
gdh	241.35284119506932
ycnI	793.9659532507055
ycnJ	1103.4712526132334
ycnK	1348.3381777172829
ycnL	880.9807387373444
S132	8751.613621035784
mtlA	3738.472822987425
mtlF	1806.6483389041077
mtlD	1286.824862434961
ycsA	587.5088065073351
sipU	443.24688035265416
S133	318.76881039449034
yczH	553.5871584614595
ycsD	624.6770281329465
yczO	10789.447204254688
ycsE	1481.7982606181436
S134	1297.423113204193
ycsF	1163.8316500071785
ycsG	1396.629203937194
ycsI	2161.524285226145
kipI	1966.6620203562106
kipA	1403.0655240823417
kipR	1392.4083640701656
lipC	782.0949728260972
S135	1403.4870141990334
yczI	2493.51759882783
S136	650.0619192253018
yczJ	1329.3758451122712
pbpC	3285.050879224313
S137	6160.649188730368
ycsN	4729.373378364837
S138	2172.639851365681
mtlR	1211.3499552170179
S139	419.2111655893672
ydaB	368.3925306222079
ydaC	723.2079200666253
ydaD	1350.427057205899
ydaE	631.716451095666
ydaF	781.0656476168903
ydaG	18817.66498515715
S140	9408.832492578575
ydaH	323.30081475507194
ydzA	2296.837905810412
lrpC	744.1759724315713
topB	2012.5840649113
S141	708.2263284666172
ydaJ	467.1687623029002
ydaK	271.72434149114747
ydaL	293.5576412440996
ydaM	269.461123507785
ydaN	322.4652748665343
	1754.0003617618254
S142	1386.0529624594953
ydaO	946.7458178860904
mutT	310.48935567545584
ydaP	3757.610982522291
S143	352.84726080570954
S144	1567.0838599255103
S145	532.904547111243
S146	3744.9567189748327
ydzK	1915.4929492387969
mntH	1297.9628085266481
S147	423.592528653178
ydaS	6397.828789166052
ydaT	2520.9760029870326
ydbA	458.23166092107283
gsiB	30671.972538875732
ydbB	602.1308950114762
ydbC	646.1983842151778
S148	256.59216937231065
ydbD	1648.0374712985788
dctB	558.6109330959142
S149	462.8283196851501
dctS	422.57589595766973
dctR	705.3033099539532
S150	707.2125174496553
dctP	745.6389081833302
ydbI	1162.4610564197446
S151	865.2060840441355
ydbJ	826.2492993462191
ydbK	1186.7223082187297
ydbL	7539.222319616376
S152	2279.339326407657
ydbM	1795.6618758249683
ydbN	5992.324349336662
S153	6419.29879758096
ydbO	772.3619771902527
S154	2201.2897338914186
S155	1199.2915185011384
ydbP	1996.9280948675798
S156	2011.3289411722612
ddl	2514.286487458069
murF	1038.1745633494725
S157	3351.9850517874347
S158	7389.528865511473
cshA	5606.170864245988
S159	718.5111163021359
ydbS	1797.7375086220118
ydbT	1771.2678418020653
S160	528.1241605850971
ydcA	445.0221495010454
S161	466.6832896589758
acpS	490.91632504808865
S162	518.3202684865728
ydcC	676.5565266809424
alrA	1089.2856915082846
endB	6848.631401017501
ndoA	7302.459163694583
S163	6184.8947527987775
rsbRA	1448.824035416255
S164	4091.838047870467
S165	637.8470310293487
rsbS	3001.4973315199595
rsbT	3217.2225011186865
rsbU	2327.233090863483
rsbV	33905.53831939394
rsbW	32768.75703459498
sigB	17183.0676529885
rsbX	12236.188952696786
ydcF	292.3528138759182
ydcG	651.896897963496
S166	229.5980640235498
ydcH	464.4673365209022
ydcI	801.7266755184551
S167	872.8762558124608
ydcK	783.6143461492053
S168	5462.327122269347
trnS-Leu2	4422.562052434921
S169	487.9309991471122
ydcL	1923.9203131157378
immA	1435.6615840372592
immR	1477.5589753463091
sacV	2346.291699072894
ydzL	1721.2011571812554
ydcO	1741.884596259515
S170	1341.7808375777431
S171	1971.7578485845202
ydcP	1013.5020790879498
ydcQ	758.6373897675641
ydcR	660.1270928673714
S172	619.0590986180906
ydcS	712.82296171228
ydcT	947.0302291858295
yddA	803.4883707224681
yddB	868.5108127335899
yddC	627.2659032810442
yddD	492.01778892996407
yddE	364.733777079086
yddF	351.82153922700223
yddG	383.9212664497438
yddH	317.0719990546788
yddI	399.27345033176465
yddJ	2803.1501914200157
S173	3165.900063565299
yddK	2839.917550179804
rapI	522.0822619912626
phrI	6814.06502756333
yddM	1633.9710077335915
S174	1677.0771350137202
S175	430.7379619302972
yddN	308.6012295973821
S176	614.0873184531863
lrpA	624.6481624475086
S177	668.8319703236231
lrpB	347.8448136200619
yddQ	266.3353285480418
yddR	346.9057636045177
yddS	373.70774854906904
S178	503.2274000777288
ydzN	823.8474052977963
ydeA	664.7493572923177
S179	17993.646937321486
cspC	11988.526011975022
S180	1562.5283711650202
ydeB	3417.439305195338
S181	340.1278507229154
ydzE	282.53778342298364
ydeC	411.92370264889814
ydeD	234.91038228097878
ydeE	352.59462378710646
ydeF	354.00681727395033
ydeG	240.12913833794917
S182	610.973783918471
ydeH	760.6558181946651
ydeI	435.35042846681586
ydeJ	653.6162311843123
ydeK	297.5936639069926
ydeL	294.9241187719041
ydeM	796.6303680686495
S183	611.9627377305992
ydeN	897.1259088988004
S184	853.3142515316259
ydzF	805.756437860471
ydeO	1110.633167184929
ydeP	344.6687445243998
S185	332.13669967216003
ydeQ	350.87986042123293
ydeR	204.69991130119834
ydeS	719.6741356103714
ydzO	384.21410341180626
S186	411.419586265373
aseR	441.9583684655718
ydfA	454.8561870822959
ydzS	417.751153020692
ydzS	410.0151287242442
ydfB	344.77228600037597
ydfC	180.3222151315571
ydfD	282.2963503707569
ydfE	289.9981727974716
ydfF	544.2906085109447
ydfG	1444.2785817150307
ydzP	205.4485492641981
ydzQ	228.07007179123144
ydfH	370.69786605674295
ydfI	472.280447941435
ydfJ	207.21241980521918
S187	274.0065683599979
nap	821.9271205292569
S188	703.6430784540045
ydfK	228.56594671956165
ydfL	407.295858088497
ydfM	291.73203366875157
S189	333.02807625423
ydfN	386.18098859512634
ydfO	712.8723725473241
S190	1083.61257841266
ydfP	548.5578642017686
S191	234.1733894996028
ydfQ	239.19885393605603
ydzH	236.69192326236043
S192	211.09764399329148
S193	246.754627976154
ydzR	254.61377567699304
S194	208.65369616354832
ydfR	207.6101737245503
S195	208.41760445890452
ydfS	240.4344811160874
cotP	239.7687784715813
ydgA	235.02438916539847
ydgB	240.74577461667593
ydgC	1193.0454836251447
ydgD	954.5652452093038
S196	1034.7261857868684
ydgE	862.471714555697
S197	302.14557430354546
vmlR	389.7936199846514
S198	3665.260441788766
ydgF	1598.6443797197057
dinB	1764.4872988557138
ydgG	265.37708668558554
ydgH	528.4293054274278
ydgI	379.9414580926745
ydgJ	393.6673718490487
S199	543.586820299413
ydgK	496.3222539526441
ydhB	323.3456368714765
S200	401.2617976899868
ydhC	783.5238245178841
ydhD	236.98741977503227
ydhE	660.1423450654883
ydhF	280.8910150435394
phoB	353.9005024979241
S201	252.45807268368566
S202	692.5462768829922
ydhG	679.7686414870576
ydhH	775.4912360490711
ydhI	471.4300787934597
ydhJ	483.9452397290335
ydhK	9361.560560585656
pbuE	279.6412411329047
	622.9474544559104
gmuB	496.95336644335663
gmuA	287.151177407312
gmuC	223.1649531082157
gmuD	256.35513746210177
S203	280.4500441672062
gmuR	485.05347614682523
gmuE	402.7944514695463
gmuF	384.0365997232662
gmuG	485.9733305670344
ydhU	232.79237596384021
ydhU	248.63748402424798
S204	3087.23587824385
thiL	851.0302875095322
ydiB	953.0446529454736
ydiC	930.158867038282
rimI	1083.6626556069834
gcp	960.8717010861378
ydiF	956.5301724985266
S205	715.182025083714
S206	1509.5470410521298
moaC	2221.522949676721
rex	2407.85588307342
tatAY	4143.976194501638
tatCY	2878.5635148379156
ydiK	2086.9302532036995
ydiL	1930.0198899192435
S207	394.6053393843704
S208	7889.400710471713
groES	29911.237935119225
groEL	20612.52081386087
S209	23826.839860727545
S210	880.4109832874555
ydzT	847.9292011113826
ydzT	813.1813586331714
ydzT	396.46050224607177
ydzT	256.0354915956777
ydzT	246.1510357658498
ydiM	835.3478865021195
S211	898.6195676512251
ydzU	811.961024472098
ydzV	825.6577086416933
S212	827.2617111479317
S213	1664.607895656732
ydiO	2215.116206209879
ydiP	2157.3332410570792
ydzW	592.6760708499602
ydzW	646.287972542444
ydzW	730.2770083374709
S214	1186.804568391822
ydzW	816.4194071867715
ydzW	813.5196215877123
ydzW	706.0043845636181
ydzW	940.6190020002597
S215	1012.2851332663286
S216	569.7163500990358
ydiR	1821.0649588679526
ydiS	3019.3033570121765
ydjA	3574.35365559122
S217	4764.249755443693
S218	636.9781169172428
ydjB	348.27907824539864
S219	349.90836228210566
ydjC	268.0887123664797
gutR	756.5543932617959
S220	303.13150677173496
gutB	278.6866337599053
gutP	272.2522194727808
ydjE	3806.3697600512633
pspA	2352.2081231446437
S221	2428.247902334164
ydjG	2287.8340128056234
ydjH	2346.454337257037
ydjI	3561.8227281909853
ydjJ	1426.667407773292
S222	355.13736127849546
iolT	265.6347352083997
bdhA	17014.37657585274
S223	1257.491846171341
S224	25355.890634317544
S225	345.9692486704154
ydjM	1055.6383846328824
ydjN	1185.105680277418
ydzJ	424.0135817941219
S226	1847.296846897098
ydjO	2748.8897493198897
ydjP	1196.8555526770585
yeaA	1076.3264510556387
cotA	410.2141175766606
gabP	4865.480827597604
ydzX	195.654796326002
yeaB	707.1144837724829
yeaC	751.0681448428755
yeaD	789.8126513026799
yebA	943.4703261873888
S227	3445.7444637632184
guaA	7954.010051812826
	1996.9280948675798
pbuG	986.2890230315288
S228	1528.9582845313994
yebC	1111.6087110930125
S229	1107.4045735917457
yebD	1139.0641863740657
S230	2927.256253106309
yebE	2989.4547742129325
yebG	2537.572506632206
	1755.8655575064238
S231	1700.95980020971
purE	1847.4248961950052
purK	4413.681070764298
purB	7405.08202097266
purC	19155.884213689482
purS	17679.62434064309
purQ	16227.652234856845
purL	18602.815029343918
purF	26680.535455193432
S232	13026.242146226643
purM	15764.22548497674
purN	20542.630766701834
purH	23354.83010786795
purD	19302.052829241962
yezC	479.8700622729833
yecA	362.6917200670376
yezF	243.18324125396333
S233	574.5677999139813
yerA	3334.0653567252875
yerB	7991.773610664961
yerC	4983.8099185798865
yerD	1695.9759542437735
pcrB	675.9315442175471
pcrA	1719.1344569972964
ligA	3431.2852028290586
yerH	4088.62490741404
S234	3233.019894886907
yerI	2176.810341086316
S235	357.533182306156
sapB	718.2455469517896
opuE	3520.7490160540924
S236	8767.602460797718
S237	2877.9649966139414
gatC	4941.500016189396
gatA	6628.040349784094
gatB	17623.75018769467
yerO	457.7131720098307
S238	543.6119396733847
swrC	5876.738548325378
dagK	1751.5300202448311
S239	780.9212891913442
yefA	613.5909240061802
S240	612.1890088750653
yefB	307.0720373265342
S241	344.9555511895958
yefC	384.8004475928052
S242	398.0943724245307
yeeA	682.6962419282418
yeeB	1102.1462800896825
S243	1361.2974955635918
yeeC	1869.4955606458327
S244	1093.2947380979558
yeeD	403.185515357974
yezA	496.39106359625004
yezG	2287.199778455012
yeeF	752.3533919961206
yeeG	220.69854879941536
rapH	3723.3013451361285
phrH	4505.9013096423205
S245	1579.9173023292726
yeeI	4221.578043957799
yeeK	893.6503530151643
yezE	1768.8957746956905
yesE	301.9222633540456
yesF	332.15972243175264
cotJA	389.5325291715932
cotJB	362.3901670050043
cotJC	369.0655669015732
S246	339.9707147484615
yesJ	1363.406451954044
yesK	316.6985972412322
yesL	391.1649604647671
yesM	278.84121329805305
yesN	228.69272574015383
yesO	205.77634447679472
yesP	192.6048203559884
yesQ	198.33103883717794
yesR	233.21228861538384
yesS	234.65000274208174
rhgT	227.6699384027261
yesU	222.2387634521529
yesV	212.67402059513697
yesW	203.41750150723675
yesX	209.896359336543
yesY	228.97823570601238
yesZ	217.30335927923375
yetA	206.70555256283788
lplA	204.74248187710995
lplB	204.2982920711301
lplC	217.26319675140124
lplD	243.29002042647002
S247	336.5475787047435
S248	272.34659125438395
yetF	354.096801026807
yetG	3499.7431509008634
yetH	1444.5789422311136
S249	396.31396650257005
yetI	811.8297127338885
yetI	689.6561038981681
yezD	1245.6934180465632
yetJ	5637.604947735156
yetK	2054.7777906856886
yetL	299.7674650185176
yetM	222.78371986897236
yetN	270.0407523011572
yetO	270.4091200900756
S250	3335.298109135161
ltaSA	4220.797793005856
S251	270.60912295402414
yfnH	236.53884782348456
yfnG	234.0057224279517
yfnF	245.0954683895443
yfnE	314.94003052765083
yfnD	326.3930815360184
yfnC	1455.467258191758
yfnB	766.8142477788258
yfnA	1414.326997824549
yfmT	8500.900743786122
yfmS	11472.031976540251
yfmR	1190.952369156264
yfmQ	5110.917789338832
yfmP	881.7749406175606
yfmO	246.77743411399163
yfmN	195.90358653730144
yfmM	862.5912868110737
yfmL	644.2901225015939
yfmK	433.1931641599713
yfmJ	1421.5344333332012
S252	1028.9330018373116
S253	327.42787383422854
yfmI	574.236012504424
S254	16668.461509478144
yfmG	1277.4637785886143
S255	682.207434553689
S256	784.8464768338512
S257	281.76201726176413
yfmF	1653.6062140272286
yfmE	1447.4522092689642
yfmD	844.1955024706529
yfmC	3381.1539713737475
S258	302.0129636261976
S259	278.19126927910605
yfmB	1436.2919647692581
S260	1278.8517631590087
yfmA	230.89610080932286
yflT	16216.0332316869
S261	423.4066153156297
pel	3031.3961208021474
yflS	747.9337456331641
citS	770.1345267975236
citT	681.1521745455514
yflP	673.1107092339814
S262	369.63733360464767
citM	360.74443599422005
yflN	333.68275834172044
nosA	538.4368475761503
yflL	428.276883861987
S263	549.4838743732538
yflK	832.7271201455164
yflJ	540.006638597313
S264	600.6996445673923
S265	299.25537151943956
yflI	761.2887771212997
S266	719.8404346876288
yflH	1244.398917801733
S267	1687.0262070995454
mapB	1448.0543129149294
S268	230.38452443532594
nagP	1323.5221920782635
yflE	3509.7843376070355
S269	1253.025448290521
S270	2207.554484450942
S271	241.23019086183976
yflD	858.6739812550794
yflB	925.956108951326
yflA	3474.926313045233
yfkT	404.99679111372575
S272	483.0069038107304
yfkS	254.96109905337917
yfkR	219.2044586507884
yfkQ	192.8942952733138
treP	352.4398709471567
treA	302.90746713535617
treR	769.8854525035642
yfkO	964.8315895080452
yfkN	1690.694171615296
yfkM	9783.94107673932
S273	415.20116083006764
yfkL	489.83996231911567
S274	511.03088208030294
yfkK	1047.8622281912442
yfkJ	5257.155415114448
yfkI	4168.0783159583
yfkH	2068.9742865617545
S275	1372.5091006939206
yfkF	356.2632843070376
S276	2620.028282475551
yfkE	1033.3404962798086
yfkD	713.0865255821112
yfkC	860.5011636569006
yfkA	708.9139291544783
yfjT	756.5893544806795
pdaA	306.2289074882642
yfjR	1042.838474178412
yfjQ	431.14619362509944
yfjP	683.0749140889719
S277	1049.8493970717643
yfjO	1097.8003583350237
S278	524.5367340168607
yfzA	474.1062714990354
S279	255.66898220216913
S280	417.1145998170469
dusC	537.2066423461935
S281	1308.1691027212703
yfjM	424.2291659501311
yfjL	416.0366072159376
acoA	209.85756593366
acoB	232.18538164736879
acoC	241.92789790479995
acoL	285.4247572718615
acoR	511.63341035089974
sspH	580.9351577209194
yfjF	756.6417990760395
yfjE	654.8254879092012
S282	848.8112691867684
yfjD	947.621201700522
S283	280.0227051334628
yfjC	848.8112691867684
yfjB	783.5419283334254
yfjA	759.7249194028994
malA	692.3702857053244
malR	744.8124265556928
malP	386.12745625310527
malQ	361.43690204109737
yfiC	608.1569985745787
catD	243.7908213960535
catE	257.262969520688
yfiF	274.61500890971155
yfiG	296.4750043867423
yfiH	334.43143889595086
yfiI	428.46493568260917
yfiJ	393.80383020855214
yfiK	551.8886222603558
yfiL	199.93214924569187
yfiM	189.71632275247194
yfiN	209.11218685252683
S284	1451.9069989783263
padR	1033.6986868717008
S285	993.401650130806
estB	479.360315094238
yfiQ	254.31980408763792
S286	259.831644159412
yfiR	597.9993060419164
yfiS	282.4268289978149
yfiT	2083.605839273797
yfiU	256.213023395526
yfiV	440.8874703087803
mprF	983.4218959594469
yfiY	3278.3026418708464
S287	1391.122093537937
yfiZ	1129.5507138091616
yfhA	1214.1800597083154
yfhB	2414.206437315416
yfhC	6651.51227070874
yfhD	1903.2288490440283
yfhE	3336.0688079528445
yfhF	3311.494323832409
S288	1461.7356064607936
recX	1376.0336163367479
yfhH	958.7649330691652
S289	241.72675160239456
yfhI	301.302047586915
S290	281.0338304037279
sspK	282.4725109397923
S291	1203.6220029173674
yfhJ	1036.6884434395793
yfhK	13290.735554293675
S292	6342.488706165431
yfhL	5644.64317945391
yfhM	3419.334861441858
S293	526.0416908439103
S294	3399.719491105958
csbB	8545.406047720511
S295	1326.7982784745816
yfhO	676.478372164276
yfhP	1025.1362823128693
S296	1121.8001766688249
S297	766.7256673942073
yfhQ	679.910010100121
S298	2411.7533750229136
yfhS	247.256847820978
fabL	2312.5465162421824
sspE	12634.666819759075
ygaB	377.2734240589401
S299	3532.8905268305184
ygaC	2354.3830244752517
ygaD	805.4027940672484
ygaE	1033.3882502408335
S300	1435.2967479991134
gsaB	1355.8043881986525
S301	509.1334346971049
ygaF	2017.9387499970026
perR	2908.7158856435954
ygzB	3137.7180398366568
S302	322.3014049356004
S303	1078.7912426737157
ygxA	1883.934811640214
S304	5554.982571904976
S305	10492.469652103184
trnD-Ser	10116.107621220135
trnD-Trp	9827.894598958446
trnD-Cys	4079.18909230544
S306	3398.6984997105774
S307	411.67632323109586
trnD-Leu2	3235.485889368174
spo0M	4481.916326830442
ygzA	288.66118809470294
ygzC	331.68424304101046
ygaJ	1288.5207010303209
	19839.206038082586
thiC	23985.917407648823
S308	1098.7646379389041
ygaK	226.59412828819814
senS	211.9627099076008
katA	1581.15892784573
S309	223.73802644358597
ssuB	225.1901634361436
ssuA	237.3710198874784
ssuC	234.0760197736552
ssuD	264.66678344884315
ygaN	520.0957119055736
S310	236.98741977503227
rpsNB	250.18763294348486
ygaO	1008.6197513506565
ygzD	1140.5652989700645
S311	419.32741171875267
yhzB	546.0793026553114
S312	263.65971261036265
yhbA	315.90201583077294
yhbB	231.0348481836415
cspR	969.5467585745735
yhbD	535.4098980844973
yhbE	526.7592744415108
yhbF	860.8988917136863
S313	1200.7610169614093
prkA	303.4047790489199
S314	224.86261304020428
yhbH	362.81744122318406
yhbI	934.3591124200066
yhbJ	902.9277035092649
yhcA	904.0549578063449
yhcB	721.2555310069395
yhcC	470.3638362053538
yhcD	329.40074322792765
yhcE	452.748693261109
yhcF	545.6757041983124
yhcG	541.0432069404565
yhcH	639.4849814352565
yhcI	868.9724733858478
cspB	17124.80571504073
S315	46262.854656895295
S316	594.1980251173554
S317	2418.6729706076785
yhcJ	1475.205270601094
yhcK	765.1506410850267
tcyP	1193.0179214962686
S318	289.96467276290645
yhcM	1238.2040174495278
yhcN	631.1037269715617
yhcO	281.99647781507383
yhcQ	418.0504752414439
yhcR	871.6468913949074
yhcS	1299.7634148458772
yhcT	339.85291029239676
S319	389.2716132418809
yhcU	283.8464065076592
yhcV	723.241339806628
yhcW	969.5019568122389
yhcX	1476.4328223035993
yhzG	267.51327352792833
S320	1663.915748632868
yhxA	1660.9581409703117
glpP	1883.1949873239412
S321	18928.861230943035
glpF	14084.948517350127
glpK	22817.714449964267
S322	19935.700373602296
glpD	34967.65260408783
S323	6151.8303368633515
pgcA	8027.119556326933
S324	328.36730267023773
yhcY	503.1227677608821
yhcZ	754.1634030833521
yhdA	660.4932465639358
yhdB	372.18256595764035
yhdC	280.8585670504285
S325	511.50339309511844
lytF	6602.972856526053
nsrR	3300.0374238249437
S326	464.45660527802954
ygxB	781.6433476826405
spoVR	275.65118629254334
phoA	345.35428958562613
S327	898.6195676512251
S328	1806.3979016230219
lytE	6673.062634696977
citR	660.5085072220126
citA	717.582053929342
yhdF	2197.9354929225365
S329	2888.95763023841
ctrA	3723.1292874537626
yhdH	611.2844255422428
yhdI	292.95460807606725
yhdJ	1013.0338503425822
yhdK	1378.8342545724286
yhdL	1266.384686624566
sigM	1198.3220746412117
S330	1173.742317748328
yhdN	8848.803453616858
plsC	2868.9358615948963
S331	624.9513171662045
yhdP	6331.800127130598
cueR	5891.285155382299
yhdR	1339.7981968266042
S332	777.824032329844
S333	13907.736323886162
yhdT	7819.532654236983
crcBA	792.9576462525276
yhdV	872.7754234209291
yhdW	1024.615332189491
S334	217.554542924872
yhdX	2205.3114001062304
S335	2298.8022802489563
yhdY	496.0127285747928
yhdZ	903.6790500925297
yheN	2183.5098592083036
S336	5571.049154868532
S337	429.8233355318145
S338	7236.451305783755
dat	5545.877367562879
nhaC	367.6017947195995
S339	2050.1778193679747
nhaX	24167.266295676392
S340	1430.826799347234
yheJ	1358.9719848719644
S341	946.1335309336907
yheI	722.2394090614563
yheH	792.3898922187559
yheG	797.9382711354142
yheF	196.22522003289083
sspB	1186.4755619077296
S342	1227.8341617937044
yheE	443.73872956200887
yheD	285.7546832855445
yheC	286.0916008401821
S343	268.820620992669
yheB	850.4799018733784
S344	1399.859839788131
yheA	1757.4078524771212
yhaZ	476.80867267507864
S345	11275.730880733749
S346	3165.2418015976386
yhaX	558.6625619650056
hemZ	470.059638780503
yhaU	565.9771505574648
khtT	1144.7366301951504
khtS	1875.0759657859664
yhaR	589.8618659530571
yhzD	435.2196847041624
natA	1061.4347711405392
natB	1037.191569859122
yhaO	504.2283178118654
yhaN	822.6300710745141
yhaM	4310.979539600819
yhaL	438.4798290162808
prsA	5164.811569067191
yhzE	1165.6346873327375
S347	947.0958745942261
S348	1386.405271680032
S349	272.2899642606553
S350	797.8092277340759
yhaJ	653.2387968132568
yhaI	2761.3665081193567
S351	2450.3407460606168
scoC	4380.055180921417
S352	1332.5740599725407
yhaH	5710.362709772775
S353	1513.3535244721784
yhzF	293.3542330967755
S354	399.7534479348014
trpP	10686.486635558686
S355	14272.99028405871
serC	7895.600778507745
S356	556.7683272348476
hinT	3953.4596914333815
S357	889.6536615498218
ecsA	1204.4844057184896
ecsB	1401.3484344519693
ecsC	1305.8740119521167
yhaA	5652.473742943049
yhfA	225.7840870001402
yhgB	342.4303267584071
yhgC	3783.2227314160646
pbpF	461.93092799552034
hemE	2714.4295585232903
hemH	3518.065602205172
hemY	2460.438942336917
yhgD	629.1964265813385
S358	632.9436845607975
yhgE	710.734374812332
fabHB	787.6986538598446
yhfC	491.2907727742684
S359	256.9481283247562
S360	552.437202374818
yhfE	1918.1502277726504
yhfF	1534.089215093628
gltT	4105.285011559287
S361	5284.800624939172
S362	1046.1446783509737
yhfH	1011.2331863475542
yhfI	1272.7205786348013
yhfJ	1258.2765551443333
yhfK	2293.6030296038666
lcfB	657.888826423976
yhfM	289.5964284980555
yhfN	355.69576815586527
aprE	1211.797845230176
S363	1897.5208200723787
yhfO	522.0822619912626
yhfP	823.9996988976327
S364	464.9612469708234
yhfQ	2383.170854960737
phoE	3229.287112934516
yhfS	4003.557107815418
yhfT	2901.466728349734
bioY	1469.8637048218234
hemAT	3647.266743620746
yhfW	222.72195966822906
yhxC	267.72350557842674
yhzC	13352.910996896653
S365	448.82212931381014
comK	1023.1958957087267
S366	439.78868213323665
yhxD	1225.3402294815423
S367	415.1627896761644
yhjA	5114.8161554090975
yhjB	2119.1940751555853
yhjC	1728.5740225876048
S368	1896.2936443248345
yhjD	235.24169817063665
S369	307.5406559967888
yhjE	1007.6181737301315
sipV	929.7291420990911
S370	355.89306246747554
yhjG	284.41754762389525
yhjH	334.88764302794715
S371	300.6275327006267
glcP	330.13218835526624
S372	242.7285500626711
ntdC	419.7151318673202
ntdB	359.1725619144685
ntdA	282.61613039087007
S373	211.41491250560046
S374	782.619185304008
yhjM	813.2753066419492
S375	300.44699182974074
S376	689.0667817334166
yhjN	532.0433541809019
S377	428.8809224549981
yhjO	188.3753871977052
yhjP	330.99524166462703
yhjQ	291.6376826848874
yhjR	213.80226593625653
addB	1712.870064776903
addA	2394.706828856898
S378	1640.5532078285346
sbcD	1604.009165266193
sbcC	2115.573846296374
S379	230.64017078325043
yisB	1951.859280416884
gerPF	382.18658594417224
gerPE	286.7401265673645
gerPD	283.65628105342097
gerPC	273.01441814559564
gerPB	263.5622613591032
gerPA	264.42840192158104
S380	276.3079635794312
S381	908.0534015624164
S382	292.5082150668678
S383	332.7973187658174
yisI	395.5638200831099
S384	257.5603431534789
S385	245.99752664602465
yisJ	208.94315219524222
yisK	1680.3740194303016
S386	1351.7381558421941
yisL	1787.9202483224549
wprA	29610.748316372465
yisN	246.6748236031173
S387	271.02835799136056
asnO	278.10129779605376
S388	237.29973299247246
yizA	382.0718082639067
yisP	713.4655697870769
S389	480.8689622321745
yisQ	207.57180285838874
yisR	714.6699575422114
degA	700.1078306875556
S390	312.05719530393117
yisS	337.4585898269869
yisT	1705.524778763363
yisU	191.22137650682492
yisV	329.9491749455909
S391	508.4281148909198
yisX	630.1711948541531
S392	671.8521623510845
S393	290.89741519006316
yisY	279.31191988452963
yisZ	287.2308036569499
yitA	283.8398482077142
S394	296.1737562780426
yitB	204.87024673154687
yitC	242.52113463669102
yitD	240.1901757560041
yitE	177.19982059259203
yitF	247.50834075503664
yitG	273.3678932941732
yitH	1228.4868248698058
yitI	1164.181272693754
yitJ	4642.758971175419
	5242.236296442489
yitK	1390.061820205667
yitL	1333.0359749879674
yitM	753.6060135264158
yitO	216.13666219991805
yitP	236.91624791799651
yizB	543.0219355037082
yitQ	443.4312598858878
yitR	566.5528246087897
nprB	280.54077571241777
yitS	1015.2364099484714
S395	344.0560970810135
yitT	5754.6002579329
S396	3605.7908452686106
ipi	1734.976011137062
yizC	836.5840412250819
S397	842.5197333405731
yitU	932.5043641390458
yitV	926.9407618300019
yitW	3583.6979489369987
S398	788.8096182955239
yitY	701.873228992394
yitZ	425.14171109346006
argC	1730.412168088271
argJ	6012.98927520112
argB	8763.349425425791
argD	7770.006014299905
carA	6378.49346917714
carB	11104.832410140674
argF	14640.731329000786
S399	350.5881281029532
yjzC	407.8608815938334
yjzD	3211.0587149970092
yjaU	283.77427491873107
S400	237.6399093343813
yjaV	239.28729690014217
med	2972.6488360310645
comZ	2721.0856824015686
S401	714.0757589374011
yjzB	426.46001405304844
fabHA	4428.390313636444
fabF	8584.787272843369
yjaZ	254.5961278065545
S402	297.3943302912359
S403	4051.1056650116752
appD	2997.893318806188
appF	4431.460903959337
S404	28972.569126242008
appA	30859.633979149905
appA	25064.074280786765
appB	6873.678550915858
appC	7090.475524144799
S405	673.3284748432849
yjbA	465.7569003088966
trpS	1920.2787045082405
	13500.575901734417
S406	13312.863801053614
oppA	11966.110498693306
S407	5270.533653247543
oppB	2218.5991748739384
oppC	2619.059881264541
oppD	4165.767683274467
oppF	4093.5401493917043
yjbB	245.1011313060975
S408	12211.335163900709
yjbC	34125.59712779134
S409	42175.96126449987
spxA	27801.979769920392
yjbE	235.25256895081273
S410	385.95798620995015
S411	4916.559305413513
mecA	18889.104274761572
S412	377.58736181610715
S413	422.2733332637653
coiA	320.7339657159745
pepF	4143.688965914785
S414	348.34345991879144
yizD	245.5659407604776
S415	26500.52517199822
yjbH	1579.1874014684984
S416	341.45855433046995
yjbI	1957.5046238591415
S417	2747.6197986767493
yjbJ	11358.358008443714
S418	9672.233311207585
yjbK	751.7973396669971
yjbL	1704.2642492010912
yjbM	972.3958998720959
ppnKA	1799.4413059914543
yjbO	1643.0568348908612
prpE	352.7657452766327
S419	288.1614095232379
yjbQ	498.87457449701316
	7695.50346430536
tenA	7339.672625332417
tenI	11559.034921695224
thiO	13729.264029102022
thiS	19324.81081299202
thiG	24880.59437301107
thiF	30637.267279919663
thiD	14635.996242946687
fabI	8606.83245783936
cotO	366.54165066482943
cotZ	1267.4970463671248
S420	1491.6568790511076
cotY	1734.976011137062
cotX	2897.4472281342128
S421	2282.9760350714832
cotW	2374.706219593745
cotV	1603.7127051119346
S422	202.7512033793012
yjcA	239.57496256523982
S423	354.9158841533744
yjzK	354.22772711671485
yjcZ	2761.04751459749
S424	1033.0301672194373
spoVIF	1035.3718829538514
S425	218.12832806506637
yjcD	354.0395361264251
S426	294.15511908648165
S427	413.83159921367195
yjzE	31511.700724547318
yjcF	8149.900157510151
yjcG	6518.540788607333
yjcH	6006.740694309429
	7656.662762990125
metI	3642.298206932492
metC	9017.009523439485
S428	754.7560819306542
yjcK	1114.6177593330442
yjcL	1123.382353119223
trnSL-Val2	3603.375613884697
S429	586.5864762817888
S430	549.8267671944265
S431	2050.367314261986
yjcM	4735.277734209206
S432	3876.5744850594056
yjcN	2703.6012479497163
S433	462.1124025415657
yjzF	459.7269185414958
yjzG	449.75639973804084
yjcO	466.23063703390255
S434	516.145259750426
yjcP	3457.946900277145
yjcQ	2996.508331813084
yjcR	210.9659954977823
yjcS	2118.655537119158
S435	2211.2299251493437
yjdA	1967.7074120905322
S436	2954.025715859033
S437	614.9250067864239
yjdB	718.6273334567193
S438	544.6805976952127
manR	640.9790229857642
manP	400.3542560694516
manA	369.73983304367783
S439	408.43612588927266
S440	879.9229151085549
yjdF	1035.1566058069895
yjdG	457.5545681980224
S441	291.0453181734385
yjdH	274.69115891352175
S442	482.482676419398
yjdI	712.9712044927008
yjzH	1255.4596966944325
yjdJ	349.56897378838477
S443	250.67946343309995
S444	461.7495250357705
ctaO	407.0606628031037
cotT	1648.5706498480588
S445	1229.1966288261096
yjeA	655.5975564526249
yjfA	1169.6544554551756
yjfB	11137.465404771992
yjfC	195.85380314512273
yjgA	311.4737272279552
yjgB	390.74944124259116
yjgC	1164.1543773953658
yjgD	716.9357381970748
S446	289.52283570259794
yjhA	1415.6674294768086
yjhB	495.9439713759223
yjiA	494.1367914964701
S447	207.40401321805948
S448	415.0668778802894
yjiB	439.03739004396795
yjiC	504.57794340571405
yjzI	379.13469294781527
yjjA	1380.7789590470018
yjkA	431.116309883951
yjkB	413.6212988778932
yjlA	636.5514574597258
S449	819.518855484814
yjlB	2251.8057583407144
S450	2028.1753450629242
S451	16264.81361946308
rex	16045.709913258635
ndh	17318.983905071364
uxaC	212.62980087358642
exuM	202.38613773065916
S452	238.9282003784486
yjmC	208.30687818771102
yjmD	209.82362740591222
uxuA	206.12847425724146
uxuB	211.94801828130406
exuT	200.001452457106
exuR	699.4126114582501
uxaB	209.55231757039437
uxaA	219.09306365015036
yjnA	1300.3942170095381
S453	271.52978811028925
yjoA	3367.7437890496617
yjoB	718.5609214236763
rapA	38297.608096485
phrA	44197.17905090678
yjpA	818.7050590349844
xlyB	1070.8197961689946
yjqA	878.0544926899112
yjqB	401.11348733995135
S454	300.47476024151194
yjqC	392.332579688887
xkdA	364.91922119426494
S455	1071.9584934793972
xre	1272.1913790779502
yjzJ	330.04829453538184
xkdB	307.78945608149166
xkdC	381.51606564102974
ykzK	418.34034619970254
xkdD	466.09061937510575
xtrA	463.71674058631237
xpf	353.72065785906864
S456	1560.8324911825364
xtmA	1104.9509937594319
xtmB	826.1156774561583
xkdE	1106.6116716324989
xkdF	3579.146794322263
xkdG	3251.072469286972
ykzL	2604.817659066898
xkdH	3307.6709368291317
xkdI	2888.4904310331053
xkdJ	2912.5491288500352
ykzM	3054.4565442384824
xkdK	3122.8913686080473
xkdM	3311.72386708308
S457	3119.2136761479387
xkdN	2261.9217882982844
xkzB	1012.3786923671843
xkdO	1302.3185565612955
xkdP	1250.0181523139645
xkdQ	1094.2803405049644
xkdR	1588.3722324478242
xkdS	1290.0697281928067
xkdT	1032.9346945981729
xkdU	1022.7231877993227
xkzA	1111.4289428953082
xkdV	1202.39900068148
xkdW	1364.7932205210655
xkdX	1683.7162711280073
xepA	1422.8816958489758
xhlA	2980.006991269787
xhlB	2648.6350021419057
xlyA	2180.384221584561
S458	997.7260965905483
spoIISB	1806.105772844371
spoIISA	2051.5519902406563
pit	3767.173254861874
ykaA	4668.79112310752
S459	2464.5354199044186
ykbA	495.1882709510997
S460	726.8094326514613
mhqA	850.7353939914569
ykcB	244.06698307390388
ykcC	286.627521854711
S461	232.2765981781943
S462	1464.3046260343694
htrA	1882.803428647747
S463	429.6743959259907
proG	707.6047880901397
dppA	7996.206419863777
dppB	6155.384785656133
dppC	3842.865239679915
dppD	5915.427300614202
dppE	6292.423253039745
ykfA	2615.733778832158
ykfB	3038.1274350665462
ykfC	4040.9160653593995
ykfD	3867.1812553642
S464	360.9195127567713
S465	823.0102949178273
ykgB	7213.414792226059
ykgA	7375.201086695569
ykhA	1724.8238657009476
S466	476.72054775307737
hmp	405.6804585487664
S467	193.56397575542047
ykzH	196.20255247057395
ykjA	201.55549882220726
ykkA	371.2464275726859
ykkB	368.48617102914983
	3672.890066542571
ykkC	293.9241313974607
ykkD	292.9139987588317
purU	2053.5912377226905
	3594.3952123463955
proB	1936.9441897128381
proA	3551.468564115871
ohrA	1105.6149625746718
ohrR	476.5994026203721
ohrB	16255.045794346956
ykzN	2178.4707089350823
S468	766.2121006819035
guaD	774.5779739675377
S469	1083.1119637586125
metE	26400.29939059955
S470	11004.708650847151
	15917.579287083265
S471	672.0074109408605
ispA	558.4689778226641
S472	522.9635795611182
rsbRB	1726.019836944586
thiX	8247.074186237318
thiW	11272.865525243027
thiV	8570.715897939692
thiU	9747.38828753485
	9838.11817901989
ykoG	355.73686219816494
ykoH	365.61125351248523
ykoI	500.8610687485454
ykoJ	1511.2221109771217
ykzD	235.72593205052948
S473	3237.3553116837797
ykzO	234.8072807407421
S474	1751.1253816736717
mgtE	1594.2181352548337
tnrA	824.3424620091206
S475	1245.491965810342
ykzB	268.4048009511284
ykoL	363.7323247469987
S476	11584.434503319435
ykoM	9379.747233397306
ykoN	199.70592597336835
S477	236.8998267041917
ykoP	229.14759486060711
ykoQ	223.85178311476128
S478	242.09005419942267
ykoS	216.61660072967408
ykoT	219.9451532664794
ykoU	288.41452249530363
ykoV	293.7068967845941
ykoW	967.2421689181384
S479	1181.3330157603234
ykoX	1087.801797868831
ykoY	513.6113710507547
S480	1465.6585530309842
sigI	1589.1063895549055
rsgI	827.4911085967686
S481	427.7231054598081
sspD	272.4284065291472
ykrK	764.9738743469511
S482	833.5355957946094
htpX	4374.998084640081
ktrD	403.90345227956936
S483	251.57882139116955
ykzP	278.19126927910605
ykzE	268.94487126417005
ykrP	454.16309464917765
kinE	890.3322472347074
S484	966.2147054326396
ogt	1196.9108631905044
S485	957.2155344260237
mtnA	65146.49767270596
mtnK	37788.68434520675
	14359.653631959098
mtnU	2388.3523904307763
S486	1167.9801174004906
mtnE	2892.163364083985
	15240.261108366407
mtnW	3115.0364512334863
mtnX	8512.300286341195
mtnB	11465.937264010676
mtnD	9908.378944762373
S487	564.0972134295197
ykvA	2020.2246290291039
S488	2086.1106977819823
S489	7186.465485369387
S490	6342.049093584978
spo0E	5594.137502518949
eag	469.0398424428309
kinD	1322.2079051506214
mhqR	717.1842522515786
motB	12154.475349302695
motA	15963.248748709544
S491	194.13278908201877
clpE	425.4659890587682
S492	632.3589907606199
ykvI	223.6191607183917
S493	263.4344111714063
S494	505.3246220265889
queC	519.0872827541473
queD	1069.0893150567113
queE	1147.5701804383984
queF	2265.844798121118
S495	2263.1241272445263
S496	760.357103707575
ykvN	614.5557151805677
ykvO	262.425966236662
ykvP	403.0271817837846
ykzQ	467.806036205282
S497	445.9794217345361
ykvQ	374.5548863692423
S498	227.5542414269906
ykzR	273.6143337500181
S499	396.98297662535276
ykvR	251.31738559872898
S500	1483.2026383142836
ykvS	1500.2979559784837
S501	210.56181211721747
ykzS	435.4812118078811
ykvT	220.76484870793234
ykvU	195.25738884339484
stoA	294.97182191959905
S502	381.904118231027
zosA	377.1514075690187
ykvY	1486.221397428021
S503	259.0284346259653
S504	651.535509773367
ykvZ	579.0858091837041
glcT	1153.0984673608075
S505	757.3064116749533
ptsG	696.525969252066
ptsH	21106.99139279403
ptsI	9633.203984176993
splA	429.3766715252307
S506	565.4281893055663
splB	414.90387841776135
ykwB	1788.8706163288743
mcpC	13557.466640389326
ykwC	6794.727603280154
ykwD	789.9951576741314
S507	1664.8386753067107
pbpH	1102.4264330844173
kinA	915.6378766408492
patA	3873.8883794256762
S508	2879.1621575331933
ykzT	1098.2570156215738
cheV	7899.0676910860675
ykyB	1682.5107415075138
ykuC	658.6188532182142
ykuD	298.55094664674453
ykuE	296.2148175249495
fadH	1562.7088847266982
S509	1534.4437023705088
S510	2134.2300822310663
fadG	2107.231833472576
ykzU	2034.464413609949
ykuH	1545.4022305097867
S511	1331.1277594027774
ykuI	1496.7317874601592
S512	43221.65425020867
S513	1181.0055261024565
[truncated: 3,875 more rows]
