# Supplementary material for: Assessment of transcriptomic constraint-based methods for central carbon flux inference
Source: PLoS One. 2020 Sep 9;15(9):e0238689. doi: 10.1371/journal.pone.0238689 (PMC7480874; doi:10.1371/journal.pone.0238689)
Supplement: S2 Dataset — The genome-scale metabolic model of B. subtilis from Oh et al. [21]. Individual models in SBML format (.xml) with set constraints used AC, DC, etc. are included. Transcriptomic data (.csv) from Oh et al. [19]. Predicted fluxes generated using these data. MATLAB scripts used for calculating correlations (.m). (GZ) [file pone.0238689.s002.gz › Bsub_model_and_data/expression/new_Glucose_gene_expr.csv]

S1	825.6767854150687
S2	855.960255614264
S3	26540.96728120253
S4	330.7047597962649
dnaA	12374.64913652011
S5	12030.981054447024
dnaN	8837.36159370629
yaaA	10427.458861102585
recF	14402.516897657702
yaaB	15053.033928277584
gyrB	10770.76670707309
S6	8993.705947506556
gyrA	14623.151743950722
S7	37697.990450245765
S8	1421.9286210105058
yaaC	246.4184839492974
guaB	27176.398727297495
S9	467.14717491304634
S10	17748.793398991507
dacA	17657.57984839549
S11	12723.723715303699
S12	32428.32013039583
pdxS	37583.19247190749
S13	190.41016217588538
pdxT	40578.65228346155
	20384.712652993632
serS	6928.848996760968
S14	1398.695953220697
dck	2716.9393962788386
S15	722.5231486011842
dgk	4113.165280803003
yaaH	218.6935206051791
yaaI	356.19743887271375
S16	2085.339654862937
tadA	2032.3502379682031
S17	47578.86809853912
scr	50088.785131187324
S18	41843.038541331916
dnaX	6029.2660231388745
yaaK	17006.123151301166
recR	7471.764817926743
yaaL	4876.1720996263175
bofA	3029.5756174838516
S19	40885.45286749577
S20	6997.222585656818
S21	4941.728378670128
csfB	4365.103057212421
xpaC	5245.628780125135
yaaN	4630.225270187678
S22	3820.2023177141605
yaaO	3568.8247176140253
tmk	3605.7908452686106
yaaQ	8470.119861009394
yaaR	14849.56789033148
holB	10402.913398999533
yaaT	14086.901241170139
yabA	11812.55421251195
yabB	4253.102768054705
yazA	5095.824935337942
yabC	3996.440791265561
abrB	14380.57089414469
S23	912.006312569889
S24	9901.284611522378
metS	10393.063349400758
S25	1093.2947380979558
yabD	2892.4975058806926
S26	3069.5256282917603
yabE	13277.537650779295
S27	5332.267087738664
rnmV	3264.093503209867
ksgA	1929.0390992506018
S28	251.8463479059813
yabG	197.60377074819087
S29	216.20159152516808
veg	42864.62792284014
S30	1332.173866176406
sspF	1410.5740316101571
S31	250.85328143017097
ispE	6405.964110149335
purR	11663.393615626539
yabJ	19457.876737954288
S32	1150.1715402371253
spoVG	55125.54257256325
S33	688.3984314956563
gcaD	21607.332094982004
prs	19104.611900498465
ctc	22847.784712011377
pth	6489.387811595344
yabK	6519.745797211161
S34	5840.191659725597
mfd	4057.56924456709
S35	3504.193362094086
spoVT	3248.7447230821617
yabM	1250.6826074316505
yabN	9168.055103950142
yabO	9288.307373046619
yabP	8383.478903867628
yabQ	8204.691252872259
divIC	13119.5746807551
yabR	23455.955807371058
S36	1580.1728571815863
spoIIE	418.75617864441244
S37	165.33709883769097
yabS	704.1635144172647
yabT	431.4152405281384
tilS	6183.323065577169
hprT	18904.82232605473
S38	23115.933432202502
ftsH	35885.99569703578
S39	1746.8015487301352
S40	3517.1715773663686
coaX	3925.606908180098
hslO	3563.3043566946367
yacD	3626.762782562864
cysK	22471.881944779598
pabB	3884.5542109513785
pabA	8673.909467199073
pabC	7440.583250341237
sul	7379.632870146008
folB	8172.716641683607
folK	7758.166376790874
yazB	10739.208146902241
dusB	15066.256021747138
S41	270.1281162193881
S42	16420.001858991705
lysS	16017.188688773782
S43	58812.42387452869
S44	3312.4125923071715
ctsR	10947.647976469012
mcsA	7328.150056162896
mcsB	7225.424678499999
clpC	7503.077111436485
radA	3966.451876313539
disA	5220.720940310732
S45	6105.52652681116
yacL	9482.817133599363
ispD	7590.609403005921
ispF	4436.275756217455
gltX	15745.660646702698
S46	8571.508017080661
cysE	3961.7807595703975
cysS	4950.18480183974
mrnC	6323.905088405432
rlmB	6214.1154511808945
yacP	8253.555340247534
sigH	26449.1425101154
S47	24156.101171411417
rpmGB	19986.893977915704
secE	12989.275376731775
S48	12894.188240398846
nusG	16846.952257548768
S49	90904.66239332665
rplK	91024.46085190859
S50	89446.24698349297
rplA	86565.22733217388
	91365.80335636451
rplJ	89721.5342214588
rplL	90247.54083927441
ybxB	13725.457996493375
S51	74697.20649128554
rpoB	36526.772688140554
rpoC	45925.25145147789
S52	77318.89130069043
rplGB	88023.43184702512
S53	87050.60293864585
rpsL	80893.34117210674
rpsG	91272.96641792567
fusA	88920.80138257427
S54	88247.43162547513
tufA	84322.69344566856
ybaC	1421.271708827251
S55	84977.8957992365
rpsJ	88974.2348116815
rplC	76272.04017579557
rplD	90122.51786165083
rplW	87435.60896956391
rplB	90787.11899689164
rpsS	84758.27876964035
rplV	82330.1554708394
rpsC	83994.07835776244
rplP	71647.72770775158
rpmC	87554.88174909576
rpsQ	85438.57709813309
rplNA	78302.27859075426
rplX	83616.4979017849
rplE	73038.35589791526
rpsNA	83496.80247910378
rpsH	88098.7134228401
rplF	75696.20381343
rplR	76087.22732221714
rpsE	84824.88802353342
rpmD	90128.7648950703
rplO	74244.67830674544
secY	73436.0072280835
adk	78206.45125532687
mapA	69458.64613461237
ybzG	88525.16455980003
infA	87358.87578563979
rpmJ	87656.08776485304
rpsM	87139.14455895398
rpsK	82810.91579802909
S56	72091.08939504217
rpoA	85406.99832814986
rplQ	83604.90699726978
S57	19500.182424212362
ybxA	8569.527826780397
ybaE	7269.800205270292
ybaF	6694.21884255936
truA	10888.870341916696
S58	198.6796086623048
rplM	83094.57498210725
rpsI	47760.599657432125
S59	1420.0900197727017
ybaJ	5649.07915286128
ybaK	336.8120631044451
cwlD	233.87059450662096
salA	11037.047495289979
S60	244.2080025284687
S61	4020.334984272091
gerD	229.87939274382447
S62	185.8120172873235
kbaA	2742.5458033684104
ybaN	192.56922267133268
S63	2619.9677355608246
S64	63508.70226815954
trnI-Thr	25212.76409151627
S65	1387.1422242404803
S66	5479.771422428591
ybaR	2657.093591852009
ybaS	1331.035495855086
ybbA	843.6690301438489
feuC	957.2818858504497
feuB	1238.2326320893344
feuA	4223.334114048203
ybbB	1481.4901613670218
ybbC	444.48779653173375
ybbD	474.2486971291526
ybbE	619.774677130659
ybbF	664.2887478030578
ybbH	1324.6541274522301
murQ	1854.052871323251
ybbJ	972.6430697797467
ybbK	1363.248951012186
S67	2103.1460585641457
sigW	28929.758709960784
rsiW	26801.01465482139
S68	10763.303567323548
ybbP	8915.912049821667
ybbR	9769.484140299162
glmM	9042.462534132092
S69	27768.597061301363
glmS	21967.25023025564
S70	692.578279735659
alkA	1038.5344295916946
adaA	282.9035885905369
adaB	304.3948204333013
S71	390.4606445956721
S72	10689.943963163545
S73	1058.8628353631584
ndhF	592.2790857037578
ybcC	635.3906278864064
S74	1030.5032432024966
ybcF	1261.1580131845967
ybcH	1211.5458851499484
ybcI	992.6674435870209
S75	507.1492829760456
ybzH	4868.067071205916
S76	231.07221742130005
ybcL	326.75526384616717
ybcM	148.6559432521387
S77	10537.414683941104
skfA	10635.74394894202
skfB	2709.855108931833
skfC	2949.047470181983
skfE	2872.1857324497378
skfF	2120.2715472372843
skfG	2378.8798135292195
skfH	2070.9351616816416
S78	2080.863578946175
S79	945.8275356393522
ybdG	782.5468589137183
ybdJ	885.2043110335908
ybdK	2538.2175285770536
ybzI	3483.2862730345296
ybdM	635.9046582721612
ybdN	1981.8975471883678
ybdO	10406.759819267347
S80	12083.633147838196
ybxG	5175.682237376818
csgA	311.65369340710754
ybxH	208.58139483253328
ybxI	401.4194377139984
cypC	432.7230016827914
ybyB	3710.762623936114
ybeC	8814.929586308337
glpQ	359.5461952909391
glpT	290.71600053126923
S81	167.97468330207425
S82	342.97667776532
S83	329.49208516860153
ybeF	242.4146927575446
ybfA	863.1893967946805
ybfB	483.0738674269007
ybfE	2173.1419057997214
S84	3228.7648760013494
S85	4217.288491777608
ybfF	3981.9700923093355
S86	2898.250682462289
ybfG	856.3756708929849
ybfH	552.9607744658094
ybfI	818.553744003182
purT	6058.871235198163
mpr	5186.9353402423385
ybfJ	4652.853346170774
S87	6318.355207672956
ybfK	4830.309778737551
S88	3786.1083945670493
pssA	3866.466505613179
ybfM	4116.968428865605
psd	3013.3795216199796
ybfN	309.38654947163246
ybfO	1549.5855279376055
ybfP	1018.1727661367529
S89	1124.265196918903
ybfQ	6347.179818190023
gltP	465.9937086318548
nagP	3284.671389596123
nagBB	3475.729276232741
S90	810.386688925474
S91	4487.408074535578
ybgA	2179.527965987383
ybgB	914.3060353896415
S92	5994.263005987511
ilvE	4514.446282283637
ybgF	4055.2261868046266
S93	7985.867002319729
ybgG	1975.8166090230702
glnT	155.97813541264844
glsA	155.87725999776058
glnJ	749.9583507828888
glnL	802.7275860415783
S94	636.0222089808709
ycbC	274.09521511395695
ycbD	234.19503282456344
gudP	189.42286368331062
gudD	181.10718842482257
ycbG	1440.978734996258
garD	294.3862885070547
S95	3152.6151042214033
ycbJ	2620.270429640052
	5639.559131337129
rtpA	676.9005129918995
ycbK	442.6226083472355
S96	1827.8939679938403
ycbL	1101.9425764804478
ycbM	1204.8740845088655
ycbN	1288.7886692378695
S97	268.12587992970293
ycbO	1016.9502113601831
ycbP	2253.7316033385723
S98	1928.59343915329
cwlJ	336.41541428168927
ycbR	732.6769063179493
yczK	176.67653913359953
phoD	175.18069648626118
tatAD	176.50109614090454
S99	170.5163970635774
tatCD	168.13388134336105
pcp	1179.5601963530785
ycbU	846.891496212614
lmrB	2360.9743784000034
lmrA	3221.4623089173397
ansZ	320.4154713202781
estA	9986.753176743847
S100	2363.812682386231
yczC	540.7807548154724
yccF	5828.329273792203
natK	963.8512252642479
natR	1219.4937678430176
natA	480.0696761270601
natB	419.66664717760835
yccK	1377.1150041828273
ycdA	10427.940747243527
S101	21069.47389437153
ycdB	673.8887667105328
S102	786.9346370815787
ycdC	715.3307584685789
S103	399.2273273027515
cwlK	1234.1767701467083
S104	1662.6475598062977
rapJ	4292.294442381218
ycdF	662.878201070114
ycdG	555.4449025074192
adcA	1979.0147777263874
adcC	1714.7311370392124
adcB	1474.5918775369983
yceB	579.0590506231559
S105	241.4755538882555
S106	32183.49377124149
yceC	26219.150634972295
yceD	20311.8402066086
yceE	23749.891958642933
yceF	23312.239762195808
yceG	7459.517856327869
yceH	7916.424882379385
yceI	3931.597726182507
yceJ	189.71632275247194
yceK	4052.3226438128563
opuAA	29100.708748798043
opuAB	23461.37585583952
opuAC	21956.086838686504
amhX	3451.8801754213637
S107	9213.924110181844
ycgA	1345.0088963917676
ycgB	1053.6646076891775
S108	1420.1884563235494
amyE	720.2230689619835
ldh	301.2602811490545
lctP	237.13530634411816
mdr	1919.1698327543656
ycgE	1642.221860707658
ycgF	949.4840795499136
ycgG	1082.9868424830127
S109	208.6054923956698
ycgH	151.69187468052252
ycgI	147.74170613380525
S110	15450.15113133277
nadE	10357.106081798505
tmrB	634.5103997105066
S111	201.39722573477314
S112	1159.0550144243246
aroK	2465.8454594181985
ycgJ	307.8392401613545
ycgK	736.3936280490435
S113	1190.2921480038642
cah	1502.7958586150764
S114	1483.1683728794571
ycgL	919.0290577703057
S115	580.5192108154137
ycgM	693.122560318384
ycgN	761.5350702082043
S116	9046.642025563202
ycgO	5007.0089885401385
S117	261.07128945192864
S118	1189.0002721798082
ycgP	1858.4274712785382
ycgQ	946.0460938875428
ycgR	1212.4699949802985
ycgS	638.1565914329285
S119	3484.6547268531567
ycgT	4092.405336392239
S120	2293.49703978866
nasF	1425.9424089854017
nasE	2681.826146475143
nasD	1228.9410511466847
nasC	180.65582963023542
nasB	168.6162769816005
nasA	292.96814583391665
folEB	183.37248043927673
yciB	187.62392556493273
yczL	169.08833595243004
yciC	166.7758595917282
S121	175.49263400675125
yckA	1251.6654852879183
yckB	1955.967481570766
S122	2365.6156867657405
S123	285.0556921367107
yckC	867.1473373866243
yckD	219.84862007772992
bglC	294.7538131797739
nin	5461.065215127354
nucA	7642.876484480232
S124	2704.6008897074953
tlpC	1569.6204197645907
S125	1996.7896831567462
hxlB	758.4270799769255
hxlA	898.4950011617723
hxlR	1089.789159661033
S126	49121.48890613973
srfAA	60825.978358477674
srfAB	79615.77373212976
comS	73388.51426457362
srfAC	63231.97538626363
srfAD	46104.927576722825
ycxA	2693.1894440973674
ycxB	1352.9880015020435
ycxC	255.33839260000724
ycxD	290.59512028368516
sfp	1043.9474164766211
sfp	1343.6111894436096
yczE	1089.7639829936916
S127	367.66974832394885
tcyC	2690.204257070692
tcyB	2084.7133787904463
tcyA	4102.345626436129
yclA	357.4836211181008
ubiX	231.72983635309856
ubiD	215.75746516478296
bsdD	207.94141783056608
yclD	182.57347033632706
yclE	755.7158126841507
dtpT	353.8350937585992
S128	139.82062056645245
yclG	177.6918045361499
yczF	210.98549374802957
gerKA	182.5861258035479
gerKC	223.2835772426357
gerKB	258.76523595870526
yclH	188.09703964013826
yclI	171.06490472200875
yclJ	1593.5184415854972
yclK	2001.5935495856697
S129	1012.4722608169085
rapC	12148.017992895368
phrC	13208.081710206932
yczM	471.8005640064892
yczN	1425.5800428227192
yclM	9194.57177975696
S130	16638.44894920033
yclN	6789.235104706406
yclO	7958.2380014001055
yclP	10202.723329936774
yclQ	14934.210284121555
ycnB	1454.8956837077753
ycnC	2720.897077651305
S131	5373.699753169232
ycnD	1391.122093537937
ycnE	1940.6622364944917
yczG	1585.5855449766975
gabR	366.3045979459552
gabT	225.72149503630192
gabD	1053.9567860526586
glcU	131.51346134280982
gdh	166.44095567527077
ycnI	957.3261229097313
ycnJ	1609.912618808218
ycnK	2226.044425949039
ycnL	2118.2150208884914
S132	895.0968617633062
mtlA	567.1946050406323
mtlF	769.4230998069872
mtlD	799.2298559043891
ycsA	974.2849701782604
sipU	1760.2118142606666
S133	757.3764052331355
yczH	1171.764287023957
ycsD	1687.5719877168021
yczO	921.4103542891638
ycsE	4473.846368853659
S134	3058.269860909745
ycsF	2359.2839201384004
ycsG	2368.1859819845417
ycsI	2813.597026398308
kipI	2596.465480738823
kipA	1883.804231755516
kipR	2141.936507207124
lipC	1781.569846320933
S135	1558.9943670831788
yczI	7405.25309956361
S136	2392.9369510459583
yczJ	2350.1981285910915
pbpC	8722.342944593904
S137	9908.378944762373
ycsN	6911.4211133221725
S138	1778.8962674142995
mtlR	985.9928215647593
S139	194.0341349656894
ydaB	299.1724118138136
ydaC	174.80064123801435
ydaD	347.63591632625725
ydaE	295.51072213200587
ydaF	2533.296102597403
ydaG	4757.64967875431
S140	7761.752257270947
ydaH	596.5089607481343
ydzA	1394.6299655239422
lrpC	1573.1785114982838
topB	3960.9570160706426
S141	567.876473302811
ydaJ	483.4199939228777
ydaK	282.34853450814387
ydaL	288.74790461580034
ydaM	273.57008455736843
ydaN	356.0411050136216
	3774.840574419139
S142	3420.3620521361054
ydaO	1480.258404837122
mutT	320.64505170502474
ydaP	1057.6891698395236
S143	580.2644228843404
S144	2171.8870022383576
S145	320.7117349020401
S146	7350.533913309569
ydzK	4177.623230966735
mntH	1713.107535447948
S147	233.69774449999844
ydaS	798.7314258598591
ydaT	319.4397416355768
ydbA	1338.1276199866088
gsiB	3632.801116668935
ydbB	1300.6045584315766
ydbC	1518.3268420018192
S148	223.2165210664646
ydbD	1038.7744145183049
dctB	811.9797847843806
S149	1600.6771875018367
dctS	1405.8887002480565
dctR	1422.6187124844307
S150	1062.931808789008
dctP	648.3519355988449
ydbI	3366.032357612972
S151	2657.58477856744
ydbJ	2640.9354607890473
ydbK	1987.7675330087075
ydbL	2148.429424063261
S152	907.4451716079445
ydbM	1746.4786970483563
ydbN	2413.0911059280797
S153	2395.7583307576697
ydbO	1771.7180655738898
S154	2388.904275240855
S155	2526.3987899913686
ydbP	2112.6918928775253
S156	5190.172128390285
ddl	6144.017755717948
murF	2424.4918185017264
S157	9548.995946893614
S158	29071.81109878312
cshA	21309.365261586918
S159	4737.904257897407
ydbS	6549.791787722448
ydbT	5898.640092528346
S160	1576.8539533570745
ydcA	735.543404313739
S161	1265.302543298144
acpS	1286.824862434961
S162	1221.4394823312532
ydcC	1786.3511633980838
alrA	3821.438242240116
endB	29828.421235528444
ndoA	31213.878263746712
S163	2483.16888512938
rsbRA	6633.862203999149
S164	311.94906326031946
S165	386.35948343121555
rsbS	8105.207078298724
rsbT	8806.379674396998
rsbU	5776.180057975667
rsbV	13394.00693783212
rsbW	13511.497882302396
sigB	9665.754721387
rsbX	10210.269526933267
ydcF	613.2507712700667
ydcG	1637.2588000179344
S166	187.05257289903446
ydcH	1336.7061821873629
ydcI	1653.950107526815
S167	2096.450905008258
ydcK	1675.4504785971835
S168	31798.40253905026
trnS-Leu2	13735.927125905724
S169	887.887655147662
ydcL	5780.986548167533
immA	5396.59359488103
immR	5646.991208782097
sacV	2103.4862467370294
ydzL	1446.8837823634833
ydcO	1096.380858175969
S170	1308.1993342397866
S171	1899.0120306999008
ydcP	874.2083409930489
ydcQ	716.1245257426993
ydcR	526.3577936413628
S172	462.55036966787793
ydcS	644.4985635922936
ydcT	771.5237012919794
yddA	632.5051134451168
yddB	683.4380054929659
yddC	505.791856900914
yddD	413.6404124908454
yddE	268.7833571245598
yddF	248.51687362715595
yddG	268.8516782246048
yddH	222.48023030372485
yddI	275.9443111301779
yddJ	5722.778289153451
S173	6468.281136772047
yddK	6982.203401886518
rapI	1400.7981128945491
phrI	10300.78503041792
yddM	3035.0403889366225
S174	2916.3200281302975
S175	1164.0198940865598
yddN	654.810358100041
S176	2867.5441828829894
lrpA	2729.523362319436
S177	2877.4995751258484
lrpB	486.96243238314963
yddQ	553.9710088565821
yddR	450.20345958866255
yddS	576.0698728976502
S178	850.4406026579788
ydzN	3827.093227599083
ydeA	1616.472591094823
S179	28240.93042623496
cspC	15652.440536592103
S180	1871.5268100698113
ydeB	3561.164416169891
S181	475.67530976562904
ydzE	444.2208605470964
ydeC	809.5632554024384
ydeD	282.8186272293763
ydeE	723.8766148954813
ydeF	723.8264413309159
ydeG	234.23832515105707
S182	2855.445235270373
ydeH	3749.545460925267
ydeI	928.5698749975702
ydeJ	1207.0753317624171
ydeK	232.41080510554147
ydeL	525.7865157343782
ydeM	2345.370290185389
S183	1927.5242963261842
ydeN	1568.3153890246483
S184	1251.0872324174904
ydzF	1022.4869161004503
ydeO	5012.680858895107
ydeP	1219.0711967397951
S185	1453.6860386453495
ydeQ	392.5683355769279
ydeR	179.85203422359393
ydeS	1992.5957414078698
ydzO	868.1496843406537
S186	716.5217396203515
aseR	754.6688939508505
ydfA	763.8788304177302
ydzS	576.8023903114463
ydzS	569.1506118734691
ydfB	505.78017087945966
ydfC	142.90045175045572
ydfD	377.42163973009633
ydfE	426.6176961952765
ydfF	2059.0074433343816
ydfG	1115.9061629064486
ydzP	219.71659056346746
ydzQ	270.584114391226
ydfH	870.3388179162902
ydfI	999.4796154197344
ydfJ	177.76982723918243
S187	542.7083640549079
nap	2115.6716137131793
S188	2100.1839787732642
ydfK	234.16256874951287
ydfL	850.1459134736905
ydfM	1189.4124196885775
S189	2057.7709217794113
ydfN	1283.4991899028225
ydfO	1182.0155748495397
S190	1859.4582880648175
ydfP	665.6407746352465
S191	211.89415764760102
ydfQ	228.66102439396215
ydzH	211.27330312184992
S192	147.82365425019393
S193	162.06551529134384
ydzR	164.99364722352334
S194	157.0957128801686
ydfR	155.2231578472665
S195	162.66574550375918
ydfS	274.3106199393314
cotP	181.2704560914617
ydgA	168.24268858719816
ydgB	176.16701337700556
ydgC	4568.590218780839
ydgD	3083.0302509057406
S196	3650.3860492660215
ydgE	2782.3084841659734
S197	555.4320692817379
vmlR	601.6163645367858
S198	12774.389016392288
ydgF	3633.3887044886837
dinB	1802.937074679166
ydgG	587.9976858857086
ydgH	778.381349802286
ydgI	734.846952960135
ydgJ	1008.5498415798821
S199	2081.969660815884
ydgK	940.2278908896353
ydhB	564.7101167006767
S200	905.74847851354
ydhC	2304.1197766426817
ydhD	242.00616671760014
ydhE	701.0628612575607
ydhF	197.1887360185295
phoB	276.844746148571
S201	317.37250388821695
S202	1565.7447541207412
ydhG	1678.511458022392
ydhH	1769.8769307999319
ydhI	1203.73324356965
ydhJ	917.4378808176334
ydhK	3152.2509354458757
pbuE	184.49441492660918
	4392.419101694085
gmuB	556.2797069891295
gmuA	291.8466437439129
gmuC	196.8791695079046
gmuD	223.83626742926728
S203	257.55439219568797
gmuR	867.7285576606831
gmuE	609.6905323981255
gmuF	571.2849315217394
gmuG	606.0109282676534
ydhU	177.03612887874704
ydhU	220.01122669543042
S204	24005.32204088364
thiL	5350.532149980981
ydiB	4362.280032268153
ydiC	3775.189451165114
rimI	4494.77545610444
gcp	2872.0530256251172
ydiF	1519.6956097622003
S205	1102.3245468620612
S206	3187.8469915416167
moaC	5139.9311887056865
rex	5790.210169951973
tatAY	5879.590651522938
tatCY	4945.154911171381
ydiK	6570.405383811644
ydiL	5037.0616384345185
S207	792.975967492861
S208	17838.417318965483
groES	46529.777568995814
groEL	30265.08264128886
S209	27733.972760985387
S210	1567.2648997672313
ydzT	867.9892308346621
ydzT	828.3327771313586
ydzT	385.28975113385036
ydzT	223.82075281920123
ydzT	220.907715895272
ydiM	1403.1627805441703
S211	1192.9903600041437
ydzU	1126.0849884564905
ydzV	1131.3529232562362
S212	1285.2203373524494
S213	4155.289649589835
ydiO	5370.8448463522
ydiP	4778.802171144738
ydzW	3014.1454673804933
ydzW	2297.209424035409
ydzW	2960.4484148418865
S214	1926.6338056397553
ydzW	2873.8452645068082
ydzW	2834.9351143914823
ydzW	1941.9181385868199
ydzW	3456.029938905251
S215	4294.576038855297
S216	1321.9024486004444
ydiR	5804.140268259167
ydiS	9450.227400925094
ydjA	9896.253011793657
S217	12160.936138158972
S218	2341.688287897774
ydjB	1286.2600820012929
S219	1212.7221472437454
ydjC	636.4191040668544
gutR	1002.2082940425842
S220	414.10897689234145
gutB	293.137419686605
gutP	244.61459363989553
ydjE	7686.440806746426
pspA	10906.74758003061
S221	9306.996826636168
ydjG	12807.192830875609
ydjH	12146.33403673678
ydjI	12162.622118738976
ydjJ	265.5365539691511
S222	203.6244041659176
iolT	185.233342405398
bdhA	22607.28307291528
S223	401.61425489915166
S224	37100.04535245778
S225	567.4305437040852
ydjM	8781.591258104354
ydjN	4255.461843022567
ydzJ	596.0405472568065
S226	3333.1410856616562
ydjO	6245.349827550305
ydjP	2542.9722438815757
yeaA	2571.4505053880916
cotA	336.9677393696476
gabP	7576.241849240989
ydzX	172.7569570558875
yeaB	1833.4349055031903
yeaC	1789.5320538483388
yeaD	2159.0286462505314
yebA	2054.872734279512
S227	20749.658900094422
guaA	17098.71159211399
	15178.06228850903
pbuG	7384.920475103779
S228	2312.5999426861304
yebC	2167.22515682532
S229	411.24851724489326
yebD	405.91485636694426
S230	295.7497898071828
yebE	598.496914802444
yebG	1229.9352657918607
	26177.98931070335
S231	26222.179825580995
purE	20764.046453428564
purK	27576.148071291333
purB	23111.66104190728
purC	34773.48401627736
purS	29673.071923212938
purQ	29622.38127973802
purL	31102.293091614833
purF	33377.00006027215
S232	22057.780335030806
purM	23931.11506421146
purN	28495.240131930783
purH	29312.600224651585
purD	21540.040320578337
yezC	762.9968723490612
yecA	409.8162363984019
yezF	180.3888887833866
S233	177.09749555896286
yerA	846.832796201741
yerB	18598.51740589127
yerC	10577.663241204971
yerD	374.728007561179
pcrB	3942.6046386062344
pcrA	4558.78397134093
ligA	6853.380156166801
yerH	6527.583671545898
S234	9765.42197082968
yerI	6343.368022746484
S235	634.701012129973
sapB	1526.20530384085
opuE	3926.332590545673
S236	7655.6013977187295
S237	14831.73754867584
gatC	24479.16403000543
gatA	18899.14476755732
gatB	23118.60409722283
yerO	2009.6566603690087
S238	3842.7764339080354
swrC	16791.381715268693
dagK	7838.163761969966
S239	4886.209478812839
yefA	2013.607346707709
S240	2062.9598100240282
yefB	488.69820658657954
S241	906.0415067537174
yefC	992.8280047573674
S242	1098.3331436353299
yeeA	1377.0513757909453
yeeB	2131.519694462327
S243	2217.932893237094
yeeC	3869.5944812157327
S244	2396.921042002954
yeeD	528.8934626738966
yezA	809.0770743050196
yezG	4893.553204905563
yeeF	1698.0932845402472
yeeG	203.85977613784186
rapH	6573.138506889373
phrH	7588.154458104699
S245	2706.5387534035294
yeeI	13074.486542258088
yeeK	764.7618079532715
yezE	3913.9239271338497
yesE	324.98590387709874
yesF	240.79584149852545
cotJA	152.57061673576766
cotJB	149.38243056121973
cotJC	151.48873092337266
S246	139.89171062791868
yesJ	2291.431320320612
yesK	254.81975779155073
yesL	172.8887278820969
yesM	199.80284740442346
yesN	188.33186818220028
yesO	143.6253568345714
yesP	137.86381181277835
yesQ	146.59241702198153
yesR	207.10233367037262
yesS	197.1158531011167
rhgT	164.2899022016435
yesU	149.73143572108046
yesV	137.20919281702098
yesW	134.9891834544161
yesX	145.0661057210851
yesY	171.6905313056184
yesZ	164.44180845845764
yetA	149.07900996131696
lplA	136.52928882501715
lplB	157.8196825846638
lplC	187.8017461796903
lplD	218.56218478288628
S247	691.5708898644282
S248	290.5884060540255
yetF	348.4400546238856
yetG	7544.798574950539
yetH	3832.5794920776757
S249	188.86785041043927
yetI	1735.5373163313352
yetI	1336.4282508490373
yezD	1381.5448378080102
yetJ	14439.835334382517
yetK	3168.0952589771614
yetL	619.4024730679511
yetM	216.68167423261514
yetN	583.666315619052
yetO	158.04227042334088
S250	20027.57325989141
ltaSA	13344.275231811378
S251	254.91397670849273
yfnH	181.64778959364895
yfnG	166.18349954778773
yfnF	174.2482069119326
yfnE	197.73621790449957
yfnD	281.0727926657609
yfnC	4082.489132414013
yfnB	2027.332026025076
yfnA	3478.6215092497423
yfmT	13701.377549919329
yfmS	13150.53004977369
yfmR	2373.115609954156
yfmQ	5243.568776682055
yfmP	2720.582759164833
yfmO	322.4578244972392
yfmN	166.47172326290107
yfmM	2626.938426824467
yfmL	2131.174972555327
yfmK	772.4333622493975
yfmJ	2161.4244138908784
S252	2211.4343058505406
S253	433.7039182791213
yfmI	1733.7337798846015
S254	21664.31994689566
yfmG	6984.4622590794115
S255	1174.474764747109
S256	2627.0598078205658
S257	432.58305187873276
yfmF	3983.07428191247
yfmE	3112.4465140271964
yfmD	2501.365214863301
yfmC	11664.20208848579
S258	203.6055860505369
S259	240.17352761867892
yfmB	1873.3438324964422
S260	1886.4175499350558
yfmA	264.7768781616495
yflT	1140.8288612283457
S261	215.48346112250326
pel	14091.133039005705
yflS	487.26631013103696
citS	2046.8646624708656
citT	1594.4760032960978
yflP	1240.064975558362
S262	324.3258035964846
citM	282.49209112083616
yflN	255.63354141196032
nosA	1803.562033345016
yflL	671.5572886944617
S263	1443.0444255812706
yflK	1551.3408661840044
yflJ	925.0579913784317
S264	1145.0011484296774
S265	268.8516782246048
yflI	1857.5259753671019
S266	1358.0617180460254
yflH	2306.7831436390534
S267	4494.77545610444
mapB	3890.662170565392
S268	175.65084016695857
nagP	2074.2872802853717
yflE	8177.060901315276
S269	364.9276528846121
S270	13765.155908549623
S271	163.4758067783918
yflD	707.7846516726048
yflB	1178.1710799451307
yflA	934.0569258155672
yfkT	188.81985508379302
S272	350.8312215155097
yfkS	158.1701263532281
yfkR	152.61292415768133
yfkQ	140.3222523558559
treP	204.90811819920083
treA	201.592757678987
treR	2799.202222852161
yfkO	1560.5079589338197
yfkN	2063.722578117986
yfkM	919.5813092854539
S273	193.34049095204162
yfkL	1297.5130468383115
S274	1712.355661867452
yfkK	3954.9214615070014
yfkJ	1721.996708775802
yfkI	1706.983419834753
yfkH	1129.498523908354
S275	1105.002049410715
yfkF	715.0168017065969
S276	459.84377491657455
yfkE	418.1663995145163
yfkD	580.4119178631133
yfkC	1663.6850969188254
yfkA	1970.1639837817727
yfjT	2438.0860498131588
pdaA	694.8061274920125
yfjR	1559.2465268000828
yfjQ	1367.950204960595
yfjP	1516.503728856
S277	3075.7730271473756
yfjO	3023.7713387499048
S278	1854.2670637139395
yfzA	1693.235199575056
S279	936.0661443692626
S280	2085.436010606157
dusC	2082.835707733036
S281	5019.17081453422
yfjM	1181.7152045362238
yfjL	1055.8335285120509
acoA	137.80011988971847
acoB	145.09292204223544
acoC	186.32791244297164
acoL	226.89274473512143
acoR	485.89473845808993
sspH	577.3890750716303
yfjF	1773.6021022414861
yfjE	1459.4745415842008
S282	1781.6110180331261
yfjD	2080.4789844245456
S283	220.6424646171844
yfjC	1910.719121120058
yfjB	1316.051289568638
yfjA	1076.2269844527825
malA	567.417433557258
malR	1147.75579430458
malP	217.1929302259422
malQ	642.8774783138186
yfiC	807.676264632371
catD	398.24156646707655
catE	344.39809036327904
yfiF	379.17849465989
yfiG	248.76964834663448
yfiH	285.43135199429054
yfiI	377.71824630297897
yfiJ	997.1729931329038
yfiK	1407.4812617177113
yfiL	140.86473442371116
yfiM	141.64475131285278
yfiN	167.75748560770708
S284	5182.622762513434
padR	3206.313993888791
S285	2719.0745659482304
estB	1435.827451065072
yfiQ	307.7610116812081
S286	412.7716280562756
yfiR	1652.6513332495258
yfiS	326.91384495798144
yfiT	4857.618011875081
yfiU	231.77802822835022
yfiV	809.9187260099444
mprF	2765.8361932233915
yfiY	15208.954165774287
S287	6122.761069102247
yfiZ	2851.4236141419105
yfhA	2573.768661434487
yfhB	7109.997464368811
yfhC	12281.223466574827
yfhD	564.6318366817147
yfhE	754.7735205260649
yfhF	547.8105852362423
S288	3205.4251381141203
recX	3262.5855126440306
yfhH	1801.3964398752792
S289	225.40879539750173
yfhI	381.83353379630546
S290	319.7720424901021
sspK	186.65538659042383
S291	1226.7849604268752
yfhJ	1025.6812000389418
yfhK	1406.8960284210389
S292	1158.6266185762013
yfhL	2906.96905787488
yfhM	2029.6285455648342
S293	592.04649426501
S294	10855.711537250701
csbB	5070.808231270176
S295	1922.7649171287471
yfhO	1439.647606400978
yfhP	1904.064545810022
S296	2435.5524384584887
S297	2656.0501468040598
yfhQ	1940.886448022288
S298	8133.722186773427
yfhS	185.90219571610544
fabL	6752.159787571332
sspE	15726.02758847864
ygaB	584.7866907820348
S299	10497.319274525194
ygaC	6324.489553732008
ygaD	2324.546112755392
ygaE	2980.4201365949853
S300	4457.338063815678
gsaB	4424.299482158683
S301	350.4018707268055
ygaF	8723.552201895278
perR	5993.570547720333
ygzB	4243.8756527685855
S302	588.4189911816094
S303	6093.829120225688
ygxA	4325.146635654545
S304	24269.105755693712
S305	15532.473796667726
trnD-Ser	31394.698348490576
trnD-Trp	28799.04457965981
trnD-Cys	13132.615659735766
S306	14202.26420313354
S307	3050.5070086808987
trnD-Leu2	2422.0282885000056
spo0M	11926.91520459819
ygzA	881.7545671183302
ygzC	372.7505489647207
ygaJ	2171.836826591007
	30140.17138385623
thiC	33655.00218762394
S308	1775.3240518167488
ygaK	174.38514425844866
senS	188.09703964013826
katA	2641.1795585353525
S309	245.88387785498938
ssuB	152.35221522892755
ssuA	145.1968824439501
ssuC	135.3545898792159
ssuD	163.2795159131832
ygaN	901.218633709466
S310	189.30473240269936
rpsNB	212.3941175931386
ygaO	1464.270797187634
ygzD	1595.5815929661685
S311	1306.7492989704756
yhzB	934.510243029344
S312	510.09895430146486
yhbA	576.3494515641161
yhbB	219.77243955399274
cspR	6009.655890246815
yhbD	1954.5218533019408
yhbE	1501.372939388874
yhbF	1601.269029127359
S313	1752.8255091167966
prkA	194.80676930315988
S314	160.42627811660094
yhbH	433.6938975062027
yhbI	2549.325722144722
yhbJ	1643.094794206824
yhcA	1486.5648340275436
yhcB	1103.8537528854404
yhcC	582.2385959267647
yhcD	308.116756448136
yhcE	1735.577412211137
yhcF	1730.8520190951413
yhcG	1568.931521898807
yhcH	1836.1056132794054
yhcI	1367.3182206128488
cspB	33247.69420945801
S315	72668.03778006308
S316	1642.221860707658
S317	7114.434295371128
yhcJ	4434.226255595921
yhcK	3417.5972359683733
tcyP	2745.398768091484
S318	177.84377500784652
yhcM	242.19075756175255
yhcN	537.6536641549893
yhcO	173.6172718073219
yhcQ	258.6815469846303
yhcR	1020.9996575581542
yhcS	1408.0992688287893
yhcT	690.3256751811995
S319	792.2251365034343
yhcU	366.7364874533238
yhcV	234.92666559222516
yhcW	2123.7526025183224
yhcX	2916.18528211922
yhzG	352.70054626585795
S320	4670.30158589868
yhxA	2943.7375341143565
glpP	2236.0964000267336
S321	1897.6523507514803
glpF	1088.530917817239
glpK	1645.5262549332936
S322	2068.591889472366
glpD	978.1645247863923
S323	547.8738745789258
pgcA	6953.546816360623
S324	239.7466202105509
yhcY	1488.7302669262892
yhcZ	2758.1782880030078
yhdA	1537.353615072844
yhdB	451.67252035224584
yhdC	323.33069562500657
S325	251.5671961915959
lytF	16807.295785756574
nsrR	11122.036296398139
S326	768.4992277738774
ygxB	507.0672659187336
spoVR	251.58463410521708
phoA	543.2854753201998
S327	723.8933400226007
S328	6332.092739814974
lytE	15290.698266465894
citR	1512.514575716719
citA	932.5690026563065
yhdF	826.268390360989
S329	9397.535012465853
ctrA	5865.479470194382
yhdH	1716.911546778133
yhdI	483.3753186049279
yhdJ	1346.8125271614338
yhdK	1619.8748827613288
yhdL	3145.1940828971387
sigM	3778.5054804967713
S330	3745.302859768004
yhdN	2473.6059855028807
plsC	7706.535222559021
S331	642.0017114197399
yhdP	16612.328324544498
cueR	16021.630212143247
yhdR	5433.753219639971
S332	1430.6615199121352
S333	23202.6183797071
yhdT	17797.660609281273
crcBA	1808.6113033930221
yhdV	2527.9169116283356
yhdW	3388.661934388365
S334	217.82614749787197
yhdX	1660.305868453014
S335	1593.1134903341685
yhdY	751.7799698344844
yhdZ	2037.7575129724635
yheN	8224.240110734794
S336	16882.41098195157
S337	1079.539262996127
S338	16256.172547313006
dat	11052.10329063347
nhaC	1333.8061861044296
S339	1377.242288879449
nhaX	975.5238488980672
S340	4687.923558625177
yheJ	5388.619486085542
S341	1371.2729016842052
yheI	1110.8898050148384
yheH	919.3688656440189
yheG	1883.586627430937
yheF	133.49729201525383
sspB	184.038866658067
S342	190.6963385051862
yheE	369.84236090552645
yheD	187.10876511196574
yheC	170.70166653187684
S343	176.33397570083713
yheB	2595.805674585197
S344	3349.1981082198477
yheA	3011.5002638844812
yhaZ	836.0043662788418
S345	7393.627626703386
S346	3521.3184799943933
yhaX	441.3970975988307
hemZ	1441.4449252165257
yhaU	722.4063014113527
khtT	1323.1858533489105
khtS	2244.6373616101437
yhaR	359.7539374759418
yhzD	444.78572204886046
natA	4036.9033459715506
natB	2547.912467668971
yhaO	1117.3767567650984
yhaN	1669.5381327205966
yhaM	7345.949841632736
yhaL	685.7948846435504
prsA	18137.650941536693
yhzE	345.0591788247782
S347	294.8423597780685
S348	4272.209470103468
S349	265.9356412628214
S350	3865.2160181055565
yhaJ	3155.967580312596
yhaI	3703.5677151561704
S351	3764.997861197436
scoC	10841.674664210188
S352	920.7506287062415
yhaH	10057.843082228725
S353	2871.853956978674
yhzF	366.38077676593883
S354	236.5661754958613
trpP	19426.432014490514
S355	23204.22671839837
serC	18727.01488958539
S356	1056.4435756045914
hinT	8492.851624203082
S357	236.53338273342283
ecsA	4235.255616778745
ecsB	3498.611292828409
ecsC	2202.1545388790446
yhaA	14269.363174936612
yhfA	213.7627506370585
yhgB	474.67623111529844
yhgC	5838.302832626744
pbpF	977.7578021783567
hemE	4210.862349130903
hemH	3922.7055468986655
hemY	2216.7545632172805
yhgD	2341.7965047843045
S358	2422.8678450153634
yhgE	1527.6164761006974
fabHB	1437.2878716102339
yhfC	684.3386723832967
S359	200.53820905494158
S360	880.7975629886129
yhfE	3023.6316280451924
yhfF	1751.3276832033082
gltT	15766.411022152852
S361	24516.521366077282
S362	405.7273273940449
yhfH	383.6818385898874
yhfI	3733.121296287608
yhfJ	2612.5929852884487
yhfK	3083.4576792773314
lcfB	494.11395794161814
yhfM	247.6856827381635
yhfN	434.6870581614439
aprE	1316.5378923268775
S363	2593.3478232446378
yhfO	1176.5932912263115
yhfP	1641.9183492928792
S364	919.9000671146987
yhfQ	8650.493177804863
phoE	7316.307517104938
yhfS	10901.456876733106
yhfT	8352.930216836865
bioY	8605.83819511119
hemAT	10363.808696480242
yhfW	210.09528865507335
yhxC	182.94083526768526
yhzC	9397.752122424103
S365	334.94954920665106
comK	5452.239910711053
S366	1595.5447202563225
yhxD	665.48699687941
S367	1526.099519016784
yhjA	13999.296116976913
yhjB	3039.3912195244006
yhjC	3109.930598369138
S368	3954.7387278269152
yhjD	214.8570540039579
S369	309.70839237772066
yhjE	1701.7459961030088
sipV	1479.6771049134181
S370	434.8377353246938
yhjG	257.4591975315569
yhjH	587.9433456000148
S371	349.20570854542973
glcP	370.3554268329862
S372	262.58365998556235
ntdC	538.1632255278193
ntdB	450.86967439791385
ntdA	409.3998226023969
S373	183.74569856055996
S374	4097.798501476237
yhjM	5184.0598898746775
S375	1201.9823531465506
S376	1234.0056887757316
yhjN	1228.7423080857106
S377	1614.0840606117138
yhjO	142.56407472229662
yhjP	492.1428528671487
yhjQ	175.4845246719402
yhjR	165.55881301569895
addB	3050.084147925578
addA	3805.4024702119195
S378	3550.31995282784
sbcD	2824.4090514775885
sbcC	3186.52147890078
S379	153.36229272954802
yisB	2502.3479083635625
gerPF	234.93752165154913
gerPE	192.22693170966446
gerPD	189.5804867364827
gerPC	256.7819527964948
gerPB	273.7724251776468
gerPA	295.4834122676107
S380	339.02942129166587
S381	904.8281479221831
S382	311.78333349047426
S383	674.0133390046454
yisI	964.0071254922339
S384	197.38930319412592
S385	325.1962175753441
yisJ	170.85555364717277
yisK	4491.868568668989
S386	3806.985421750497
yisL	4011.705538916054
wprA	34807.244793825244
yisN	188.08400219871697
S387	187.6195906251949
asnO	166.23342262556505
S388	165.27216988362915
yizA	528.3926787685076
yisP	748.2967334043474
S389	739.5309246883858
yisQ	168.89311031343198
yisR	1597.2045039490458
degA	1303.6733083745596
S390	409.7120934005958
yisS	349.0201856089817
yisT	1322.788478984851
yisU	202.09175693473657
yisV	552.3733858852306
S391	1195.9433437264713
yisX	1398.0820634829317
S392	1656.3210996047844
S393	427.3773578989778
yisY	342.7548649347444
yisZ	140.08253950642114
yitA	155.1657858247952
S394	166.31025645188566
yitB	135.82136883004995
yitC	166.55251544555767
yitD	166.81054326279488
yitE	140.41630573577686
yitF	228.34952840617996
yitG	292.31904183771667
yitH	2247.6993037419693
yitI	2948.911212028131
yitJ	10199.89492649079
	19208.181626983947
yitK	4271.617257163698
yitL	3688.793542539068
yitM	1132.7391840355367
yitO	300.04463697440406
yitP	428.23730460130764
yizB	1469.0149166258122
yitQ	958.5655842335434
yitR	1526.3110959976154
nprB	370.9377618634633
yitS	2301.246799843229
S395	827.1470362722388
yitT	2106.9884203025
S396	1590.0245548778516
ipi	890.1265607741643
yizC	1672.9748012716834
S397	1500.2979559784837
yitU	2978.630246876732
yitV	2820.756996162448
yitW	8567.152178509656
S398	1849.0048965933863
yitY	3296.2272647358054
yitZ	1198.2666989141944
argC	10124.291493096936
argJ	13945.06143764874
argB	14696.652855386024
argD	13044.614326424995
carA	11206.902785954764
carB	15692.635003420572
argF	18642.830921389563
S399	918.4771372713393
yjzC	269.22464425072354
yjzD	8737.874502970999
yjaU	603.4818898738922
S400	202.0030594016313
yjaV	294.31147850325743
med	4793.288298564847
comZ	5772.1777023250825
S401	2682.4458452764734
yjzB	386.17206611198156
fabHA	22172.748575141104
fabF	21963.697557291525
yjaZ	252.70901712456035
S402	401.0393525835779
S403	13919.952521823652
appD	9406.006866217154
appF	12525.95803296593
S404	31176.398781653286
appA	41286.046957558945
appA	33699.35433942236
appB	11118.439299126805
appC	9821.311677072017
S405	2111.0816597544035
yjbA	1029.7416197744158
trpS	4560.9964438262605
	19649.4321484484
S406	21718.447075573407
oppA	15666.913113833603
S407	7584.824058381546
oppB	3232.7958067908153
oppC	3771.5277614215893
oppD	5552.672799937179
oppF	4310.581148862237
yjbB	377.5524667721165
S408	12402.12744978903
yjbC	11587.91454367878
S409	13204.725311419952
spxA	17070.68499418724
yjbE	247.8574248852348
S410	495.1539483052602
S411	6922.288382088631
mecA	11128.205373152072
S412	406.9760257180802
S413	1126.3451967919425
coiA	559.075765899609
pepF	5314.678366140795
S414	296.6942861710854
yizD	252.65647322503142
S415	47969.617986211895
yjbH	4513.924803980554
S416	310.89853321637355
yjbI	6489.83763727145
S417	8350.03581341313
yjbJ	13430.263592355479
S418	10273.926234393555
yjbK	1965.5717736770926
yjbL	7027.845060697841
yjbM	4134.794747486803
ppnKA	5038.3419670422245
yjbO	3808.7450378825533
prpE	778.7771081516445
S419	983.0584127674675
yjbQ	835.9850503133631
	30422.125441329295
tenA	23947.155351527723
tenI	23686.32356680373
thiO	25047.28603227443
thiS	30023.405332460454
thiG	32783.90299054639
thiF	38299.37768566587
thiD	18008.203817237347
fabI	25123.79304538983
cotO	421.52274423752027
cotZ	221.88987076058896
S420	247.23399737773167
cotY	242.81829811991577
cotX	377.2821409394774
S421	341.608485146791
cotW	393.99495138131033
cotV	287.2772624325375
S422	149.8525683035981
yjcA	152.88114380506804
S423	189.7426248423961
yjzK	161.59065977973438
yjcZ	434.0146707905851
S424	260.57111085162825
spoVIF	257.4948914289878
S425	188.4755188130915
yjcD	945.7619781424659
S426	1237.8607619875759
S427	507.5947484570798
yjzE	2834.2801875099835
yjcF	13718.166017893736
yjcG	14943.529635853485
yjcH	16046.080615086781
	17660.02787841358
metI	14188.81681793189
metC	10311.976996033542
S428	2152.0561427275893
yjcK	1082.0114119656212
yjcL	1284.567218635588
trnSL-Val2	3653.0015993498196
S429	1669.80818392537
S430	1237.0887850773524
S431	7080.489219393903
yjcM	32372.174794000755
S432	29411.647929695675
yjcN	7903.814267763199
S433	845.6596500224018
yjzF	840.0511314750564
yjzG	699.9460902786915
yjcO	809.3201286264074
S434	1198.9867497652072
yjcP	14649.529095860576
yjcQ	10270.366179838304
yjcR	183.63535056146782
yjcS	3051.0709212666607
S435	3295.0850773557086
yjdA	2217.2668116955288
S436	2686.6636447973387
S437	402.5990617883449
yjdB	572.2228637722332
S438	480.72454841435274
manR	416.83520891780904
manP	170.55579922920444
manA	173.80591043791267
S439	192.71165276403747
S440	4901.360917926169
yjdF	3327.5239391650603
yjdG	2450.1709072688946
S441	367.6527586815862
yjdH	329.60629821399635
S442	728.6253266089803
yjdI	1349.4289754140082
yjzH	2442.2017486821937
yjdJ	826.5166085416313
S443	449.30978382561256
S444	1907.2787572470027
ctaO	1084.3639417888257
cotT	357.95472992210233
S445	2385.815342159019
yjeA	1800.6474159232048
yjfA	1093.319996335848
yjfB	7516.437515455286
yjfC	153.61053287998266
yjgA	641.571687512517
yjgB	179.85618969439253
yjgC	555.984171215291
yjgD	462.1337572689957
S446	210.2263938059282
yjhA	5873.073591323718
yjhB	950.5596373375251
yjiA	1217.719952946277
S447	173.76575742464084
S448	869.333944038294
yjiB	718.976098217777
yjiC	605.2413171055591
yjzI	1081.5615096309448
yjjA	5066.123985990288
yjkA	693.907716577005
yjkB	862.3720840696719
yjlA	1474.1830905285738
S449	250.86487363895048
yjlB	746.328343741748
S450	774.1128031894573
S451	44101.29287350122
rex	46864.244346566906
ndh	32915.2074499202
uxaC	146.8059536503612
exuM	132.09816969212682
S452	158.9357652425984
yjmC	142.02817390156977
yjmD	143.65854513901425
uxuA	148.32315223234636
uxuB	150.71369082323133
exuT	149.3755277521579
exuR	1545.6164836001174
uxaB	230.08662842777557
uxaA	196.26149341661502
yjnA	2722.657890864623
S453	162.61313670061784
yjoA	2885.8888096605288
yjoB	2085.387832178029
rapA	31376.569368494947
phrA	30208.494586907498
yjpA	2550.8576383345007
xlyB	805.3283621111733
yjqA	2155.2905744311183
yjqB	756.8516138130839
S454	472.2695361812479
yjqC	700.3019687071281
xkdA	700.318149628841
S455	2940.474634389261
xre	4589.538354545736
yjzJ	281.35218026486126
xkdB	233.22306561428996
xkdC	249.61024393618473
ykzK	260.82409336280654
xkdD	287.0649404139499
xtrA	282.2441756824944
xpf	230.84809230665607
S456	1005.618002649496
xtmA	823.5429031055654
xtmB	696.1559250633084
xkdE	912.2170549055209
xkdF	2171.2347490313427
xkdG	1696.642240213104
ykzL	1287.9849317535245
xkdH	1638.6969146857684
xkdI	1573.0694708524122
xkdJ	1746.155917140902
ykzM	1768.5279814015691
xkdK	1781.3228854161628
xkdM	1871.6132992944833
S457	2082.4507631481856
xkdN	1548.511809263403
xkzB	894.0220890436999
xkdO	984.0128416183264
xkdP	778.2734507138507
xkdQ	685.0030810941101
xkdR	931.7505788478364
xkdS	752.753308150788
xkdT	576.762410801988
xkdU	607.8058148932247
xkzA	701.1600559435623
xkdV	788.0263166513164
xkdW	790.4698722902186
xkdX	971.0936801127774
xepA	762.6796168465539
xhlA	1607.3480788923887
xhlB	1324.348105775629
xlyA	1152.5124898676636
S458	1555.9356396497394
spoIISB	2760.9199236795885
spoIISA	2790.4846595888052
pit	12731.957889667352
ykaA	23294.471842147526
S459	6052.155456682371
ykbA	997.0347651846114
S460	1766.526896486414
mhqA	1312.195233176433
ykcB	196.1164398295383
ykcC	245.4695054183865
S461	437.4678947722964
S462	5509.478303174436
htrA	4444.79140708687
S463	855.8020549877119
proG	1926.2332150543275
dppA	9358.532921860655
dppB	5615.894040123554
dppC	2695.866480710937
dppD	3945.3383912325594
dppE	3846.685056726269
ykfA	2115.3783396790473
ykfB	2376.407728137723
ykfC	2970.3831684080046
ykfD	2397.5857017650214
S464	232.06739002030068
S465	550.1317404419322
ykgB	6905.1960967217665
ykgA	436.9426124491312
ykhA	5858.301261601291
S466	570.717635271999
hmp	266.2614949511979
S467	130.72579195202425
ykzH	153.91606385896674
ykjA	138.03592700392142
ykkA	569.8348316019143
ykkB	561.509517863132
	14011.592641561147
ykkC	576.1763631944408
ykkD	476.9408904383584
purU	6523.965013969301
	8932.820148624247
proB	8395.690857634347
proA	8144.064826903202
ohrA	2650.4715324453455
ohrR	741.3786026039586
ohrB	1675.3343492444262
ykzN	384.98719923710195
S468	268.6343533000724
guaD	1053.0804939332058
S469	1514.8228046762297
metE	41696.34570433565
S470	38209.22380099693
	21509.20631258935
S471	559.670281727054
ispA	433.62376008116826
S472	680.444334523326
rsbRB	4697.464911839579
thiX	8931.788227743396
thiW	13303.639224408702
thiV	10000.376319807956
thiU	14760.970930128036
	13744.816253752244
ykoG	812.2049445961135
ykoH	890.1059943099051
ykoI	1041.0329376380337
ykoJ	1550.8391335631707
ykzD	175.82137553632793
S473	9495.314038001297
ykzO	187.06121680620373
S474	6033.86486175496
mgtE	4627.016954642178
tnrA	1891.8736169024503
S475	1567.1562690074838
ykzB	309.70839237772066
ykoL	400.1045799741378
S476	7048.497297639848
ykoM	4343.17187127353
ykoN	173.1325688827964
S477	189.65934744189101
ykoP	166.24494544773185
ykoQ	274.98961633952257
S478	204.2369375262338
ykoS	201.4065325242838
ykoT	208.8514476030311
ykoU	429.39651349816796
ykoV	509.29815017570746
ykoW	3175.4969520904315
S479	3415.4658927384817
ykoX	3073.4997875313074
ykoY	1844.5672461265851
S480	1682.5107415075138
sigI	3563.798369809888
rsgI	2775.374361812768
S481	1010.9061367436829
sspD	245.32775767105315
ykrK	2229.8021648706854
S482	3518.7972394483363
htpX	6274.856147527557
ktrD	1354.7710330077157
S483	150.92974345579572
ykzP	159.0974240583076
ykzE	146.48745742295011
ykrP	296.06428751296755
kinE	1469.3883234372631
S484	3869.058078696269
ogt	1497.181415538768
S485	846.9697696146351
mtnA	87988.86428986913
mtnK	77263.53149020165
	53366.0026250948
mtnU	8398.601086632889
S486	2165.7234713228863
mtnE	6880.828973854802
	38197.74894584284
mtnW	14514.42702034284
mtnX	21959.13080961128
mtnB	22108.80349974265
mtnD	16671.54281865191
S487	551.1622745771405
ykvA	1718.0623395612124
S488	2567.4135792434477
S489	701.3220768701782
S490	2514.286487458069
spo0E	3017.8387372334664
eag	907.7387487631953
kinD	3537.873307025398
mhqR	2230.6266220117973
motB	16846.5630537207
motA	18635.940384474055
S491	145.27406236965297
clpE	580.962003379853
S492	1785.1133881554526
ykvI	196.07566280215866
S493	254.1318403980876
S494	2222.395703543435
queC	1883.3690351880173
queD	2764.494526648598
queE	2390.5054839953614
queF	4184.191974747722
S495	3589.6645827777793
S496	1262.7908527101672
ykvN	1052.5453432193865
ykvO	348.97180449105974
ykvP	276.473999317218
ykzQ	807.657603750374
S497	780.4162455912682
ykvQ	714.0757589374011
S498	278.64800226680785
ykzR	453.649209004334
S499	1068.052367525867
ykvR	377.5001305143016
S500	4893.553204905563
ykvS	5306.4574317043935
S501	165.12712680550314
ykzS	939.2725257840248
ykvT	318.2977906868642
ykvU	147.3020127073176
stoA	418.92069123424943
S502	928.355354154966
zosA	433.383374666937
ykvY	3729.672736195213
S503	218.00740556652164
S504	1282.5505735636332
ykvZ	898.1006541022037
glcT	3551.714741689843
S505	43031.335639425764
ptsG	29620.32808389064
ptsH	77743.44026068127
ptsI	40693.196786023924
splA	1021.683999262383
S506	932.2243152345392
splB	864.5266739611125
ykwB	2733.688852670219
mcpC	16012.008541679059
ykwC	20203.71996500666
ykwD	702.13274423573
S507	5630.055114254501
pbpH	3440.8914627083964
kinA	1689.7178742648418
patA	10304.593689280655
S508	8534.750892738604
ykzT	4774.82892789757
cheV	14492.64530632705
ykyB	4172.2213955639645
ykuC	1966.2076819773804
ykuD	496.8156008126832
ykuE	560.3301580256846
fadH	1595.5815929661685
S509	1759.6831938491566
S510	2388.2420221476646
fadG	2912.145391792222
ykzU	2243.0302006824586
ykuH	4906.346230178337
S511	4771.740922645135
ykuI	5190.172128390285
S512	42611.838266664745
S513	2667.6740201813245
[truncated: 3,875 more rows]
