# Supplementary material for: Assessment of transcriptomic constraint-based methods for central carbon flux inference
Source: PLoS One. 2020 Sep 9;15(9):e0238689. doi: 10.1371/journal.pone.0238689 (PMC7480874; doi:10.1371/journal.pone.0238689)
Supplement: S2 Dataset — The genome-scale metabolic model of B. subtilis from Oh et al. [21]. Individual models in SBML format (.xml) with set constraints used AC, DC, etc. are included. Transcriptomic data (.csv) from Oh et al. [19]. Predicted fluxes generated using these data. MATLAB scripts used for calculating correlations (.m). (GZ) [file pone.0238689.s002.gz › Bsub_model_and_data/expression/new_Glutamate+Succinate_gene_expr.csv]

S1	1176.2399410074634
S2	1239.3775281436567
S3	19450.684818873586
S4	778.7051368300483
dnaA	8204.880861597168
S5	8366.064062418764
dnaN	5741.452310563599
yaaA	7644.112682385337
recF	10449.6476016731
yaaB	10697.109028296973
gyrB	8060.759146469421
S6	6408.036588907701
gyrA	10639.184860104584
S7	17823.174143286295
S8	663.3378325039537
yaaC	308.1238756814629
guaB	17267.440955042006
S9	449.94348706731114
S10	11218.560895096996
dacA	11700.371116546414
S11	9737.258992202731
S12	25720.54032514713
pdxS	25418.06647843781
S13	368.79279671413815
pdxT	28280.761169701596
	16510.16216257356
serS	5344.231062487718
S14	550.5259148504928
dck	2193.927292821044
S15	471.98591594546536
dgk	2842.3463943873307
yaaH	2237.801988473859
yaaI	291.6578981692444
S16	1539.2017935719011
tadA	1434.1033980952163
S17	68614.85496203988
scr	60618.33769744259
S18	42336.07787373359
dnaX	4950.756679769143
yaaK	16024.591948961208
recR	7064.148716494884
yaaL	4890.501399565945
bofA	4588.372074588966
S19	17569.270506337463
S20	4503.611516681429
S21	2321.16494375585
csfB	5591.940636709474
xpaC	4042.6903801809076
yaaN	3554.2595678350913
S22	2966.6108993002126
yaaO	2511.557640416781
tmk	2676.440750279848
yaaQ	6866.059623075227
yaaR	11572.128836176797
holB	7295.713342369864
yaaT	9767.227125781226
yabA	8225.760375583865
yabB	2784.623706043696
yazA	3630.2839233109044
yabC	2799.008203663573
abrB	19868.105194349744
S23	707.6865386862861
S24	7417.753803469917
metS	7353.93138312367
S25	901.5101970766711
yabD	1930.9119590388384
S26	1982.6303429545032
yabE	17678.807346554466
S27	4496.5412864596465
rnmV	2429.8193292825626
ksgA	1782.8875536304631
S28	1847.80909734724
yabG	1216.1453919126923
S29	1413.1510828165317
veg	50120.04188983621
S30	939.4027456305728
sspF	1759.1140794269606
S31	635.4493530161981
ispE	4405.9375469236675
purR	6511.315502826694
yabJ	12864.430759835817
S32	879.6586580290995
spoVG	64984.138326746965
S33	1022.7940800256431
gcaD	15213.523141144477
prs	13348.592415999141
ctc	16733.674650614776
pth	4845.511763473385
yabK	6865.107851074703
S34	5132.336329137433
mfd	3503.545701390411
S35	6471.86890808796
spoVT	5479.1383983153755
yabM	860.3023688371055
yabN	4407.668476163506
yabO	4328.9457332344355
yabP	7148.872466783749
yabQ	7171.537177152651
divIC	12806.600996986335
yabR	21708.91496726866
S36	892.1031159246255
spoIIE	1752.9470099336108
S37	528.8690234154647
yabS	3317.3909581619296
yabT	1608.648414083711
tilS	6779.2032024682185
hprT	17901.58861826896
S38	21025.706676550755
ftsH	29234.142821133653
S39	1020.3629234559154
S40	2268.621165876086
coaX	2537.044888123169
hslO	2570.0843606619837
yacD	2923.7414047624366
cysK	18421.03714274508
pabB	2578.8878685745126
pabA	6323.612854081073
pabC	4612.500428944104
sul	5267.246748605434
folB	5532.567107410781
folK	5810.446558325292
yazB	7208.74964051323
dusB	9626.529069611948
S41	557.824181938655
S42	10473.093338898097
lysS	8955.759059799751
S43	26984.312861334303
S44	1815.3097199510867
ctsR	10327.952642288157
mcsA	8001.196269258563
mcsB	8482.849964620194
clpC	9880.945133955871
radA	4027.9591309386014
disA	5384.263610976214
S45	6692.517681012548
yacL	9396.88364755089
ispD	7834.904639065079
ispF	3585.934273526766
gltX	12362.075235805747
S46	9884.598627830559
cysE	3884.5542109513785
cysS	4391.4043647676845
mrnC	5193.410936381703
rlmB	4647.588654437674
yacP	5998.696517318679
sigH	20818.810197476865
S47	24402.928501423907
rpmGB	18054.447733595338
secE	11040.108038893026
S48	9613.415204840043
nusG	11022.012133397058
S49	89995.58892688935
rplK	90028.86430312172
S50	68374.30627689442
rplA	76356.6754982743
	90640.40393313894
rplJ	79623.13194806507
rplL	79551.41654973727
ybxB	7834.542579857726
S51	65340.958605444815
rpoB	28573.695205494467
rpoC	34629.16547184394
S52	61266.04069442878
rplGB	86871.78131548394
S53	84977.8957992365
rpsL	72820.9867757481
rpsG	90925.66804665538
fusA	88110.92734438903
S54	87708.76060651819
tufA	71934.68762691498
ybaC	911.1006744696497
S55	78750.42014179172
rpsJ	76059.10435744839
rplC	58441.27366388419
rplD	88787.35908199406
rplW	82497.72242958345
rplB	88457.69322018596
rpsS	84960.22697969913
rplV	60394.658160874096
rpsC	67609.26439889046
rplP	60671.58286587996
rpmC	67626.44990160949
rpsQ	67487.52988116337
rplNA	68554.63880585635
rplX	61606.71543940601
rplE	53351.20847839082
rpsNA	63454.43275901873
rpsH	78974.53954372708
rplF	58520.994652065405
rplR	55794.42406515731
rpsE	65889.76085031343
rpmD	72804.16316234098
rplO	54730.85105801312
secY	50254.5523681598
adk	58930.76320400448
mapA	47308.113127227276
ybzG	81559.57685639302
infA	68079.52402171495
rpmJ	64574.03999990408
rpsM	72099.41833193279
rpsK	60386.286263778195
S56	60290.09281844276
rpoA	60869.560557864366
rplQ	74093.8752032019
S57	11904.339863627003
ybxA	5803.067521072601
ybaE	4673.108018418636
ybaF	4055.2261868046266
truA	5470.663109143369
S58	260.8843636074163
rplM	59594.848246743095
rpsI	34628.365457481785
S59	716.6045199079844
ybaJ	6673.987781731995
ybaK	912.8073935636932
cwlD	1183.9835571487508
salA	11569.722729810588
S60	534.297701275486
S61	3858.8805467278285
gerD	931.7721068908113
S62	371.70990779278594
kbaA	3143.45050043682
ybaN	941.7933117570653
S63	2754.802793946773
S64	34783.126609924584
trnI-Thr	15839.435831302684
S65	606.4871772342708
S66	3332.140065754271
ybaR	1654.2558544991039
ybaS	1345.4440381315048
ybbA	794.479766046637
feuC	963.9403079258738
feuB	1340.6342671917919
feuA	4420.927408077839
ybbB	929.7721052710086
ybbC	1150.7031578223348
ybbD	1120.7897875451406
ybbE	1268.5517593539855
ybbF	1208.6381496579052
ybbH	1622.7218341950656
murQ	1665.9160662751528
ybbJ	785.9171004776579
ybbK	1015.1191317791056
S67	775.2583411914577
sigW	17893.731708382973
rsiW	15867.27395830189
S68	6509.510433081046
ybbP	6042.79380821131
ybbR	6886.713766542329
glmM	7160.278564215286
S69	24301.08872976953
glmS	17845.837651075395
S70	911.8377533767234
alkA	1352.8317134784434
adaA	366.6178787836657
adaB	356.19743887271375
S71	546.0414526342087
S72	8063.925919387411
S73	1084.9403423548656
ndhF	612.1324333528264
ybcC	522.214968252672
S74	717.7644535980612
ybcF	885.3270349144477
ybcH	938.7301375780628
ybcI	908.5780657090835
S75	523.5559829123157
ybzH	3867.359943341077
S76	199.9783486716381
ybcL	387.33373076747665
ybcM	140.40657315644376
S77	21198.87376281356
skfA	18272.672085821712
skfB	6476.655669047428
skfC	6920.049632658374
skfE	7209.415934546945
skfF	5824.559902270158
skfG	6404.780131186252
skfH	6244.7726324812065
S78	6892.762878817095
S79	1701.6280441470367
ybdG	1253.0833545940447
ybdJ	1331.4968775524126
ybdK	2992.772024784285
ybzI	3631.7940299466313
ybdM	480.968966519085
ybdN	1260.808394405858
ybdO	4053.4463419894164
S80	5900.003111603853
ybxG	2805.093860618476
csgA	1146.74851989433
ybxH	689.3534161514226
ybxI	535.3480485565518
cypC	530.0433943849615
ybyB	2234.546993157132
ybeC	5510.2421319882305
glpQ	886.8420287235142
glpT	845.7964336813837
S81	622.2138365083487
S82	789.6484314538245
S83	881.3675680015313
ybeF	539.3831589203177
ybfA	778.0397208432313
ybfB	417.66429314183966
ybfE	1611.9225038858624
S84	2405.3536863169797
S85	2555.3408042184856
ybfF	2374.1027662498186
S86	2048.141961462531
ybfG	599.3687267002135
ybfH	515.8829658085367
ybfI	658.3602093109151
purT	3242.1459679050395
mpr	12676.187902565913
ybfJ	11746.418552269475
S87	4889.258605877653
ybfK	2783.0800108298345
S88	2465.446668381293
pssA	2569.134437271176
ybfM	2237.69857728362
psd	1584.0842255229911
ybfN	236.3694870945348
ybfO	1066.104638002536
ybfP	818.4402762243925
S89	864.9262620299118
ybfQ	4310.282372500165
gltP	921.5380977413032
nagP	1937.3470078144207
nagBB	2000.0679924311053
S90	651.8366528318235
S91	2351.8820604603798
ybgA	1426.0083063333389
ybgB	855.4462109196162
S92	6068.398027411988
ilvE	4613.0333273272945
ybgF	2439.26930357907
S93	4862.895924268269
ybgG	1398.4374399733717
glnT	165.48997335682057
glsA	158.6422608715964
glnJ	562.8083801238331
glnL	549.2173278042845
S94	609.7327943901521
ycbC	308.7082011691783
ycbD	264.960471129348
gudP	226.22271700095814
gudD	287.3967625348593
ycbG	1110.2226607368575
garD	426.8839171932583
S95	3127.368114797986
ycbJ	2584.8532655318986
	6814.06502756333
rtpA	494.9594984723725
ycbK	364.3884278702398
S96	1360.9515572237065
ycbL	807.3590854697638
ycbM	845.3275545636268
ycbN	930.0514175087038
S97	342.4224148710566
ycbO	782.6011028085378
ycbP	4559.415996799887
S98	1837.251392915662
cwlJ	3600.4628604966533
ycbR	734.6602122541731
yczK	154.78623109517585
phoD	161.95321895979262
tatAD	166.16814167932213
S99	158.77793926868742
tatCD	176.2769463650907
pcp	864.5266739611125
ycbU	595.2423372074862
lmrB	1472.1748653875675
lmrA	1862.382033072551
ansZ	368.2904046829472
estA	4762.158752136609
S100	1371.304582013358
yczC	1210.342801571154
yccF	5069.168237146977
natK	865.026188201601
natR	1000.9355263839348
natA	534.0015058497105
natB	540.2936814450743
yccK	1783.0935368947175
ycdA	15763.861185391655
S101	35234.47262206471
ycdB	632.3297700995598
S102	645.2435479153038
ycdC	638.8056811345191
S103	398.41643009956175
cwlK	820.0870995845563
S104	784.7739446065982
rapJ	2961.5430244332533
ycdF	403.7075246383391
ycdG	423.3772680225776
adcA	1344.0148190869204
adcC	1083.5625110431388
adcB	1137.933078229822
yceB	479.9476799074803
S105	203.72322731577313
S106	24669.37132547569
yceC	17004.55144584055
yceD	13181.253932658665
yceE	14677.31040235844
yceF	15338.821259047068
yceG	3709.733924690499
yceH	4439.6595372914635
yceI	2621.5421012669917
yceJ	157.63746748268463
yceK	4675.267930258081
opuAA	24827.18943774882
opuAB	20444.615782910176
opuAC	17825.23319367178
amhX	3367.510362928466
S107	10269.417064044475
ycgA	1304.1553344420286
ycgB	1314.744430526206
S108	3056.1507642860342
amyE	1248.863426802232
ldh	1065.5136279412525
lctP	588.2830533673963
mdr	1191.2000464899563
ycgE	1117.7640771530182
ycgF	1127.3085053945906
ycgG	2444.516334040229
S109	586.9660836354432
ycgH	475.9391533116931
ycgI	291.2000245621842
S110	11410.966171750928
nadE	7699.949827664024
tmrB	599.8258967827815
S111	688.9394267588243
S112	479.9587694034147
aroK	1870.273223691267
ycgJ	250.9460335792527
ycgK	473.9638883134349
S113	813.1437829193884
cah	1139.5906700601709
S114	1036.377101752272
ycgL	1651.8878187801313
S115	730.4457574790886
ycgM	1073.4207749293348
ycgN	1414.7518709620622
S116	7759.241961573082
ycgO	5055.366598266968
S117	196.8837183896743
S118	903.5537822584946
ycgP	1335.0703039729153
ycgQ	689.1145458584734
ycgR	815.0812110682681
ycgS	498.7247532617577
S119	3533.951854889419
ycgT	3744.7836865316654
S120	1811.9574100694051
nasF	1269.4606847375226
nasE	2465.560604537412
nasD	1521.3819410535264
nasC	194.1866215826057
nasB	171.94460025704743
nasA	269.9284688598045
folEB	166.29872910286198
yciB	172.67714479281307
yczL	157.717616189806
yciC	150.62666024988692
S121	215.3689809651486
yckA	2199.459513836892
yckB	3130.7660713459854
S122	2547.912467668971
S123	258.777193787692
yckC	1728.2545397988029
yckD	622.846710318455
bglC	345.4181305926395
nin	7634.052167793921
nucA	9958.412078939691
S124	1277.4932916585065
tlpC	696.8157065041213
S125	3052.76326340558
hxlB	551.0604078261438
hxlA	644.2901225015939
hxlR	2030.4728198969428
S126	45572.208593279414
srfAA	51086.931732165365
srfAB	64025.84065562923
comS	57355.067179925114
srfAC	54079.71769183749
srfAD	42736.07137108051
ycxA	2014.0726378902677
ycxB	1110.4022415210416
ycxC	289.1217499037728
ycxD	251.27093651700554
sfp	799.1190667996344
sfp	921.5593898254966
yczE	1195.6670568229072
S127	532.9168602092243
tcyC	2042.282420199312
tcyB	1990.1571909114905
tcyA	4056.2569508631937
yclA	260.270261231612
ubiX	222.33634612741457
ubiD	215.45856903433415
bsdD	238.3217260068629
yclD	195.0364551987184
yclE	721.5722266327135
dtpT	968.6735018929115
S128	378.2334987722524
yclG	593.5119768571191
yczF	434.54647345011233
gerKA	429.23780397991044
gerKC	513.955627821168
gerKB	503.42509803918153
yclH	187.89723151951338
yclI	168.58121785780094
yclJ	1087.8520686603517
yclK	1439.4480426981245
S129	586.735578643482
rapC	13319.940338676106
phrC	29519.895626097423
yczM	2977.4605338525785
yczN	17732.80731859873
yclM	4951.4430479503035
S130	11018.192856948277
yclN	4323.248352318655
yclO	5096.295899551252
yclP	5330.173097634543
yclQ	9754.147004366328
ycnB	936.9533006042283
ycnC	1477.3200260547542
S131	2937.2153513298817
ycnD	1304.215603620711
ycnE	1844.3541614091364
yczG	1933.9480552163375
gabR	298.4819747683269
gabT	237.10791292683376
gabD	1119.1078249991929
glcU	971.542523925173
gdh	1122.3186808050718
ycnI	1014.0876704227271
ycnJ	1729.412935439774
ycnK	2349.9809233409956
ycnL	1600.7881418351265
S132	1741.8041140083108
mtlA	796.2807291248541
mtlF	780.9393328736539
mtlD	874.309339536635
ycsA	1676.8059198541375
sipU	1368.2663019243794
S133	707.2451985256483
yczH	937.8196300230996
ycsD	1638.4319063352627
yczO	568.966539114911
ycsE	3527.996293822345
S134	1823.380580066958
ycsF	1488.5926785136276
ycsG	1460.3515549291026
ycsI	1748.2954915413266
kipI	1759.7645144235034
kipA	1199.2915185011384
kipR	1400.603934501782
lipC	3050.084147925578
S135	2445.815732281297
yczI	4401.4606972672245
S136	1253.836336649399
yczJ	2468.239492181321
pbpC	4858.179229553987
S137	7625.590426068991
ycsN	6423.0077862253465
S138	1860.7046126286095
mtlR	1377.465051086297
S139	481.7920130019673
ydaB	402.6548777380371
ydaC	155.61816544642747
ydaD	270.1655665236148
ydaE	266.93906983968975
ydaF	2206.942505226467
ydaG	5369.852219986136
S140	7621.187001810705
ydaH	541.6936365954671
ydzA	3439.6991472248637
lrpC	1432.0505163468151
topB	3007.328330482164
S141	399.4395380261579
ydaJ	383.85030920085256
ydaK	238.90611979954548
ydaL	235.6115848579449
ydaM	237.2832851984289
ydaN	262.54119468486664
	4040.0758678462294
S142	2342.067060763728
ydaO	1221.8628743619652
mutT	338.48153730867926
ydaP	702.2463122346418
S143	398.45325348194837
S144	1897.0824546978176
S145	614.7261298284719
S146	9796.155775190002
ydzK	4280.60796935665
mntH	1834.239956152753
S147	616.2050378041438
ydaS	600.9772910278924
ydaT	333.5440124372323
ydbA	1017.3262259531206
gsiB	2192.2044982088055
ydbB	1198.8482426149053
ydbC	1346.0037089486923
S148	226.12342861057834
ydbD	1001.0280372064005
dctB	760.0058256391367
S149	1155.4453661711655
dctS	1079.539262996127
dctR	1320.8033782080704
S150	1078.6167816826678
dctP	6524.718750573005
ydbI	3857.543392366864
S151	2791.8389397145775
ydbJ	1696.877461074041
ydbK	1228.571980038926
ydbL	3227.795202700976
S152	817.2498137617372
ydbM	1464.812203297237
ydbN	3145.848175625422
S153	3328.062172962228
ydbO	1504.4286804769881
S154	2367.42006639161
S155	2235.7864327294988
ydbP	1876.4628332787784
S156	3630.954987502422
ddl	5707.46079832447
murF	1843.757662814069
S157	7905.457990631163
S158	25568.856130963883
cshA	16459.124762768428
S159	2905.626056545374
ydbS	3522.783259751426
ydbT	3226.0803814814194
S160	690.5011466464792
ydcA	1028.7190634789347
S161	784.1758124302838
acpS	805.1051086286594
S162	5075.262298820326
ydcC	5856.406577518838
alrA	3166.7779591430444
endB	27343.304765752488
ndoA	33693.904515097536
S163	1475.750719672368
rsbRA	4208.333518000303
S164	313.08270401398704
S165	739.9924120166536
rsbS	5538.70632435308
rsbT	5965.800423327405
rsbU	3917.6333575021663
rsbV	7200.759312928747
rsbW	7618.898234642768
sigB	5575.040885575142
rsbX	5993.293578503516
ydcF	484.6725839772289
ydcG	1210.1750240607898
S166	417.3748906254836
ydcH	941.7497924530725
ydcI	1235.0610741931864
S167	1678.2399992729208
ydcK	1310.5893517765712
S168	13603.591793180842
trnS-Leu2	7883.7519521817885
S169	758.479651958125
ydcL	4800.048707435951
immA	4013.003419199375
immR	4391.099986361344
sacV	1947.4897232757446
ydzL	1256.9689787494503
ydcO	1148.2067049322036
S170	1092.9158966673492
S171	1622.384433757245
ydcP	863.2492305980057
ydcQ	734.3377723554846
ydcR	512.1656428733554
S172	411.25801911798413
ydcS	618.201495063309
ydcT	839.1781667635065
yddA	751.4152923963925
yddB	821.4524935185569
yddC	544.0265811190831
yddD	491.8359339222951
yddE	311.68249758329836
yddF	280.6315364166921
yddG	306.6678958858594
yddH	235.176484363673
yddI	313.0465372985038
yddJ	4140.530765115447
S173	5603.580848743854
yddK	4879.891412800482
rapI	1316.5683172463978
phrI	11208.974478794817
yddM	2362.393095944665
S174	2301.459484718094
S175	884.6931442092938
yddN	537.4052730507144
S176	1880.021349648969
lrpA	2005.9454663138235
S177	1943.5789538323597
lrpB	428.5936505572332
yddQ	475.20295592560683
yddR	394.02226197678294
yddS	404.1554989740997
S178	623.9557894713478
ydzN	2035.2636791245918
ydeA	1268.4345198332837
S179	32966.200518900885
cspC	26741.633981659295
S180	2434.3147480506827
ydeB	4546.792119923396
S181	508.0171295385928
ydzE	520.3962179907913
ydeC	905.5810759082676
ydeD	326.99694181644975
ydeE	942.3592424846911
ydeF	596.1645032917751
ydeG	212.96905384486
S182	2302.1508742499836
ydeH	4336.553912355529
ydeI	901.1353474790465
ydeJ	981.6738671059429
ydeK	265.88034725006855
ydeL	437.0940714634054
ydeM	1860.274752536518
S183	1416.387204107228
ydeN	1313.6816606359132
S184	969.9500655953741
ydzF	802.3752710450768
ydeO	2913.693341043873
ydeP	951.2407219856279
S185	1064.0867083618039
ydeQ	352.57018463717685
ydeR	163.3096992033142
ydeS	1506.654942324601
ydzO	769.7431604284827
S186	486.0631659266661
aseR	495.9439713759223
ydfA	518.5957838511713
ydzS	441.3155178349291
ydzS	428.0889145766771
ydfB	654.1752343789072
ydfC	136.15756514838804
ydfD	308.75813385347845
ydfE	340.9067447793736
ydfF	1653.4915987510365
ydfG	1149.10904973015
ydzP	209.13634588342134
ydzQ	252.6915012773482
ydfH	635.2291612110181
ydfI	941.053760281068
ydfJ	238.81781772230565
S187	262.92970513755904
nap	773.8445626212082
S188	829.1753011800698
ydfK	223.04639184077806
ydfL	720.5393112446653
ydfM	979.0689590882645
S189	1510.7333535112866
ydfN	1048.6857222300373
ydfO	1030.2175666404744
S190	2650.3490697310285
ydfP	1276.3721591768926
S191	267.41439777688163
ydfQ	279.23448891133205
ydzH	922.9657697081465
S192	264.5934124068053
S193	1463.6281265531545
ydzR	1480.155804699032
S194	656.8256543993829
ydfR	659.6696861775317
S195	695.4806988147533
ydfS	501.2662645073614
cotP	935.8066477012864
ydgA	949.3963328624051
ydgB	865.5859868253706
ydgC	2992.149760037372
ydgD	2233.772692366916
S196	2965.514416582445
ydgE	2341.634189445317
S197	465.8968180385308
vmlR	467.1795562100033
S198	15382.119337029977
ydgF	2670.8810307591248
dinB	2537.3966216051435
ydgG	487.5027905852481
ydgH	631.0745647523836
ydgI	600.1031393925679
ydgJ	727.4310346021084
S199	1105.6149625746718
ydgK	650.2121330739452
ydhB	427.2588801599735
S200	638.672859037746
ydhC	1997.7125999094774
ydhD	1306.4172226355042
ydhE	999.0640299578184
ydhF	567.0373671029208
phoB	991.4984225927676
S201	1206.740705808395
S202	1798.7346624145869
ydhG	1818.4161284785314
ydhH	1422.2572008110717
ydhI	819.7839872387035
ydhJ	821.4714737000819
ydhK	1093.8506072234795
pbuE	176.67245700428484
	6027.873099955703
gmuB	1998.1742320884566
gmuA	961.6490453362618
gmuC	319.52093890455956
gmuD	313.36494727000587
S203	349.9245319362005
gmuR	774.0949177713693
gmuE	611.1996894006236
gmuF	572.8445957302845
gmuG	635.4493530161981
ydhU	691.491001396534
ydhU	806.5014589648663
S204	11602.917584287527
thiL	3180.7839567000856
ydiB	3136.3409124535888
ydiC	2492.6535612161338
rimI	3012.4049383817555
gcp	2092.3376945750474
ydiF	1003.8073273868854
S205	1139.7223309748804
S206	2668.660378043357
moaC	4492.387530029447
rex	6018.96620062016
tatAY	9058.773396562481
tatCY	7476.600180253979
ydiK	4811.152019178803
ydiL	3747.7266114113586
S207	1145.5568412531359
S208	26494.40301907099
groES	48444.09931948565
groEL	30127.639045173637
S209	30204.307090598926
S210	1454.4251432609024
ydzT	886.7395830422728
ydzT	816.1553635939404
ydzT	349.94878769710334
ydzT	189.67687645366104
ydzT	179.43282160951716
ydiM	1285.7549566276373
S211	1157.9843176570978
ydzU	1058.5692969425327
ydzV	1098.6630901395604
S212	1240.8388096920614
S213	3397.1283224872127
ydiO	3767.9566979713472
ydiP	3467.5476681950977
ydzW	2569.7874640858536
ydzW	2030.1913561049123
ydzW	2426.1168636707994
S214	1526.6637965397624
ydzW	2495.765498558509
ydzW	2392.32884837994
ydzW	1559.2825606661545
ydzW	3297.8269922452614
S215	3669.581947812601
S216	823.7141718445217
ydiR	3303.7756375602626
ydiS	5656.7851822502025
ydjA	6538.300638267374
S217	9375.630513348731
S218	1468.0648667189053
ydjB	768.8544320634381
S219	769.3875460871811
ydjC	469.96190278867476
gutR	1040.4317894730875
S220	420.0061570776122
gutB	299.03419687975224
gutP	317.9817154552622
ydjE	8504.240431992246
pspA	4804.486967193529
S221	5525.923980655408
ydjG	4799.826925392125
ydjH	4373.68417080777
ydjI	5003.886427871655
ydjJ	179.138712597291
S222	285.0227630480635
iolT	263.4587587448653
bdhA	10561.301406876992
S223	710.6030151812394
S224	20921.519270665958
S225	682.2704866642816
ydjM	10541.797982926466
ydjN	4098.745422295247
ydzJ	903.0946149952554
S226	4596.223792755694
ydjO	7836.896182327301
ydjP	3546.95833954478
yeaA	3359.117789274206
cotA	2277.2863585863943
gabP	6326.389515865173
ydzX	139.90140751846394
yeaB	1452.5445229335667
yeaC	1300.965212579628
yeaD	1387.1422242404803
yebA	1302.9204885641407
S227	11428.64440736505
guaA	10750.876540677335
	8507.38482832676
pbuG	3404.9864222285664
S228	2565.990297510379
yebC	2058.6744628049432
S229	1026.5821249130554
yebD	971.9691185789077
S230	320.4672976226361
yebE	642.0610480151372
yebG	1348.5562648254634
	10312.453545389088
S231	10527.680568047885
purE	7378.609906710569
purK	11211.046476896136
purB	10433.242675536228
purC	17171.954919115386
purS	13671.652382876244
purQ	13097.162542550925
purL	14684.772858194068
purF	16911.300633597115
S232	9730.287179707475
purM	10544.721195170958
purN	12646.933527797126
purH	12884.956087617187
purD	9301.622468283784
yezC	608.0445975400856
yecA	274.3676671602864
yezF	820.731586276541
S233	968.4273407394055
yerA	3577.575926259581
yerB	19011.7010396677
yerC	11201.466481768812
yerD	228.34952840617996
pcrB	2847.670819008145
pcrA	3387.64426375821
ligA	5239.088074239698
yerH	5083.712294387603
S234	8070.263142095768
yerI	5358.202277305085
S235	518.3082930035848
sapB	1612.4439872246758
opuE	1526.9460029533634
S236	2523.481859036896
S237	10210.741376062186
gatC	15243.43056109504
gatA	12125.024147159982
gatB	16754.952777773025
yerO	1510.41923800229
S238	3094.663156014286
swrC	12054.075034452846
dagK	5037.527171650835
S239	2715.9979399890626
yefA	1313.2567914424935
S240	1375.2707927986728
yefB	414.50144847462775
S241	581.9965000479688
yefC	574.236012504424
S242	695.7539254243618
yeeA	854.6954707691231
yeeB	1595.1024026476746
S243	1398.5666857769731
yeeC	2904.2165799579793
S244	2004.601843610078
yeeD	500.9883805219199
yezA	882.7126116639837
yezG	5478.252317786311
yeeF	1903.5806773461786
yeeG	238.83437188572472
rapH	8592.327869661167
phrH	10240.037157991921
S245	4275.863254719364
yeeI	14031.678722151923
yeeK	8328.071098823662
yezE	2833.428987150352
yesE	291.68485446295864
yesF	244.94261756156158
cotJA	3732.3450962431743
cotJB	3529.708503652312
cotJC	3878.6350760553178
S246	3240.7230076722826
yesJ	8027.861435432859
yesK	489.20658050030175
yesL	549.4203994273009
yesM	548.5578642017686
yesN	516.7418788100046
yesO	174.87739433879875
yesP	166.85294413482399
yesQ	185.22050345346392
yesR	251.69510223989064
yesS	251.8172550972971
rhgT	212.19301162192377
yesU	185.7690905975613
yesV	187.17794807231382
yesW	188.2535594451091
yesX	211.19033472159794
yesY	256.977813910584
yesZ	224.80547052510707
yetA	161.48615458864356
lplA	163.85773868852493
lplB	178.41585296794898
lplC	189.76893057881705
lplD	517.5304719174105
S247	536.8964293473313
S248	619.0018881956668
yetF	1169.5193367764302
yetG	5937.472989660733
yetH	3172.343613100062
S249	2567.4728938460785
yetI	1652.1550035586906
yetI	1231.9830313913653
yezD	928.5698749975702
yetJ	9634.094300150082
yetK	2307.476116475822
yetL	506.7627483485545
yetM	216.7067077772441
yetN	420.3556537093408
yetO	412.73348171571064
S250	14064.461252750103
ltaSA	9503.434855250061
S251	2694.68327957414
yfnH	1356.7131420061123
yfnG	1351.83185443866
yfnF	1355.9610290440064
yfnE	1806.064035076521
yfnD	2003.0277179464085
yfnC	3512.0556747657674
yfnB	1516.3986164705634
yfnA	2176.0560468278336
yfmT	6149.9828415461025
yfmS	6473.2148353279445
yfmR	1757.4484658106135
yfmQ	7690.171196012939
yfmP	2179.074793006978
yfmO	258.85493269793386
yfmN	141.97239861233896
yfmM	2155.4399729673123
yfmL	1841.8842304806722
yfmK	756.6767638095534
yfmJ	3275.3499223024405
S252	2638.8616503223084
S253	412.0188884195035
yfmI	1828.6120669767906
S254	24624.383755563413
yfmG	10920.868703916683
S255	1724.5847709142242
S256	5213.127139653571
S257	852.8609102437172
yfmF	2482.021676800801
yfmE	2010.6784537506821
yfmD	1550.194291799781
yfmC	8116.826160207852
S258	513.3978104982527
S259	536.4748270789645
yfmB	1499.8473919517844
S260	1447.8201350865147
yfmA	502.12404424931896
yflT	1415.0134000729593
S261	220.58639453423459
pel	13154.176656408106
yflS	648.6815821042516
citS	1918.9037977632127
citT	1623.9595695687613
yflP	1418.0244275587795
S262	1179.7237294529475
citM	775.437484955582
yflN	852.5653823900768
nosA	1301.6868209287395
yflL	621.1652587339992
S263	1105.2573936999117
yflK	1313.1961135633665
yflJ	4745.244371480042
S264	6152.256764027346
S265	446.6393857775765
yflI	1595.4341293567254
S266	1195.5565615914904
yflH	1934.8866403493735
S267	3394.696001265638
mapB	2772.426176840866
S268	275.5875047657544
nagP	2022.5598373185157
yflE	6770.906726415356
S269	372.98315540376126
S270	7816.100649704841
S271	343.61915873493894
yflD	434.4761978444592
yflB	1141.857315525645
yflA	486.8049406465631
yfkT	317.9964097435434
S272	300.8707400754611
yfkS	262.875036126666
yfkR	281.0208441183669
yfkQ	270.7279445392322
treP	301.6572961795652
treA	260.9747949076044
treR	2231.7607657510257
yfkO	1980.1582271231362
yfkN	2359.556496500375
yfkM	794.9204413443588
S273	237.53560997664843
yfkL	966.772973927145
S274	1333.6212941209994
yfkK	3366.1101459274446
yfkJ	1405.9536611048095
yfkI	1521.4522384208212
yfkH	1095.4692933768688
S275	2702.414633333935
yfkF	706.5265670211705
S276	286.5811681558407
yfkE	553.2035740389656
yfkD	1877.200025840182
yfkC	1440.1799082206107
yfkA	1540.162297182592
yfjT	2633.8059294911795
pdaA	1599.420235019319
yfjR	1322.7273515340082
yfjQ	1163.8854263132869
yfjP	1296.913613001897
S277	2472.4060755161318
yfjO	2443.499899653607
S278	1915.5814702790262
yfzA	1785.237127075065
S279	657.0381509921771
S280	1305.361184019831
dusC	1320.5897792676762
S281	3390.698216387908
yfjM	852.5259862172788
yfjL	918.7530557581597
acoA	175.46019903740205
acoB	186.1729936802022
acoC	219.81814469993952
acoL	262.1653725149194
acoR	1379.9497329819806
sspH	3209.204477744499
yfjF	2481.390935569563
yfjE	2049.183308174807
S282	2625.482146657134
yfjD	2884.622208757005
S283	784.2845298165144
yfjC	2327.0717849484413
yfjB	1558.4181505051931
yfjA	1312.801730181987
malA	1203.9835788878083
malR	1495.3491560351658
malP	632.2129018336975
malQ	536.7351894478431
yfiC	728.5748239002088
catD	616.6608014881361
catE	542.9717516886668
yfiF	348.58499690657095
yfiG	490.15696051005324
yfiH	594.5962964653874
yfiI	836.6227001229911
yfiJ	854.4980166006267
yfiK	1255.1116576054958
yfiL	144.23391890633542
yfiM	140.00164805564015
yfiN	205.9523341810795
S284	4043.7179858964587
padR	2460.2684036158253
S285	2213.0699396295913
estB	1040.167390804033
yfiQ	346.177144449858
S286	366.7364874533238
yfiR	1492.8291321126433
yfiS	274.79272503686576
yfiT	3590.9088813281837
yfiU	311.49531768979955
yfiV	863.3489630198483
mprF	1931.8937019346301
yfiY	11279.118262674257
S287	4427.981041918501
yfiZ	2076.780936256433
yfhA	2075.8694483981767
yfhB	6060.831421318271
yfhC	11730.145840457508
yfhD	4347.689905619491
yfhE	2971.618772957958
yfhF	454.62503861643705
S288	2302.8424555225433
recX	2320.9504378395472
yfhH	1533.5576324081233
S289	380.7939288131688
yfhI	315.1219997181013
S290	323.4427729254316
sspK	1169.006041100001
S291	1268.8448879767093
yfhJ	955.0947153627361
yfhK	596.3711539718443
S292	482.0258366661548
yfhL	2260.56340804767
yfhM	1636.7670930633694
S293	447.12466838352935
S294	5852.483838355655
csbB	2699.419220916214
S295	1051.2329382037715
yfhO	1044.1886522382752
yfhP	1847.8517870265493
S296	2095.337129730738
S297	1867.0350935977967
yfhQ	1255.7207893445575
S298	4899.549302425586
yfhS	699.0410331950801
fabL	4074.0086553026667
sspE	47586.56407768452
ygaB	2343.1495648174287
S299	9692.591069806469
ygaC	6095.378101979085
ygaD	1892.3545095652573
ygaE	3242.8951642147554
S300	4688.573487873266
gsaB	3289.228068741195
S301	478.91749652880145
ygaF	7163.5880966342065
perR	5135.53904602355
ygzB	4497.060787675612
S302	392.41417143829284
S303	4213.684760111255
ygxA	3822.7628813409647
S304	11145.187983648582
S305	10785.708514702921
trnD-Ser	20748.700036470666
trnD-Trp	26723.72189623308
trnD-Cys	9109.987315997292
S306	8835.728232976166
S307	852.3684203206311
trnD-Leu2	3279.893670188775
spo0M	7655.955187483165
ygzA	787.4620934268966
ygzC	568.0470687074197
ygaJ	2114.889644847137
	20712.77641358102
thiC	21670.327404583633
S308	1157.5563175469194
ygaK	477.6908170435771
senS	179.98921683869068
katA	3987.4019550243734
S309	400.99302528418855
ssuB	161.33697856163172
ssuA	155.85565231886915
ssuC	165.87661100600943
ssuD	203.85506607838732
ygaN	1041.7307098638828
S310	182.49755595164854
rpsNB	211.94801828130406
ygaO	1482.5516687427917
ygzD	1398.3405110358412
S311	775.2225178351704
yhzB	775.04342373336
S312	445.5468505230743
yhbA	548.3297728331555
yhbB	1329.0687326241707
cspR	6677.226806530559
yhbD	1297.9928041798078
yhbE	1031.2892622785587
yhbF	1284.0924235891107
S313	3337.7650046694257
prkA	3970.394566286767
S314	2576.803249822132
yhbH	4176.947601156394
yhbI	1260.429753013449
yhbJ	1854.5669952008086
yhcA	1870.2300160245609
yhcB	1663.1470300747717
yhcC	1065.0459798047916
yhcD	224.04323163746716
yhcE	1265.2148422486218
yhcF	1219.0711967397951
yhcG	1206.32255381385
yhcH	1403.1951976208063
yhcI	1234.9469298807387
cspB	32460.55395653672
S315	85426.7336173143
S316	1176.1312329426194
S317	6050.47767548654
yhcJ	3713.1640230604617
yhcK	2117.9213942876977
tcyP	1707.5751177346224
S318	338.7240624167018
yhcM	1209.615930849307
yhcN	4089.947672906609
yhcO	2380.694310402882
yhcQ	2962.2273789092496
yhcR	1508.8496398611546
yhcS	2136.7957999302284
yhcT	754.8956030226603
S319	580.1035617259816
yhcU	394.1952732308175
yhcV	3723.0432744973036
yhcW	1676.0312461184174
yhcX	2582.8234760437854
yhzG	352.1061625021791
S320	5576.071441416941
yhxA	3412.7050106781776
glpP	3455.7903934665514
S321	6385.423847327191
glpF	3201.0585059153573
glpK	4483.159150180562
S322	5397.2170823030365
glpD	1303.5829477584475
S323	1138.4853407721048
pgcA	6162.92705503508
S324	196.7245684095692
yhcY	1128.1944268590394
yhcZ	2203.0196836164364
yhdA	1657.2398137431232
yhdB	1949.5606611850594
yhdC	939.0772298591434
S325	710.5537616406099
lytF	8634.518419645041
nsrR	9269.227089340293
S326	1328.761691085216
ygxB	411.04902662036784
spoVR	2319.342235012357
phoA	811.8859864318113
S327	788.5909441464312
S328	3951.6332180461404
lytE	13192.527130561139
citR	932.8276015340134
citA	825.4669634314213
yhdF	757.1489506058538
S329	6648.439314084525
ctrA	4813.598176443143
yhdH	1077.2469735759094
yhdI	365.7295362639855
yhdJ	1740.516770895659
yhdK	1713.7013561723911
yhdL	2442.483887902269
sigM	2697.299485724813
S330	2805.547590282816
yhdN	1142.3059009421454
plsC	6717.614679390469
S331	773.1118457074872
yhdP	10146.538399513282
cueR	9995.063380150059
yhdR	4071.6561045441226
S332	1048.7099498719729
S333	27645.045581979422
yhdT	18488.834596352564
crcBA	1457.0486463539462
yhdV	1888.4671854850676
yhdW	2499.4587460897033
S334	710.5701789439781
yhdX	3669.073270996015
S335	4082.77211880464
yhdY	748.0028724102376
yhdZ	1767.9151625090992
yheN	3511.7311150128476
S336	10139.50779193362
S337	3433.1884390006344
S338	18443.608540357996
dat	12806.009190446313
nhaC	455.3924828745521
S339	460.8648730634812
nhaX	478.9064314235355
S340	4397.293152608113
yheJ	5336.950814024695
S341	1081.711456286415
yheI	841.8192364961296
yheH	779.5872399693028
yheG	1573.1058132599362
yheF	389.6675542554712
sspB	5862.634212123937
S342	6665.512081289515
yheE	467.47108890731084
yheD	2005.806429588092
yheC	2016.7268779604588
S343	2444.6857808732207
yheB	2586.3467606489785
S344	6502.295156733729
yheA	5339.294201211616
yhaZ	720.639206127105
S345	17720.92964967903
S346	6363.920068303194
yhaX	3792.7625299184347
hemZ	1493.4501114150978
yhaU	1129.420235749917
khtT	1968.7988433474507
khtS	3255.657751413347
yhaR	1492.7946442833913
yhzD	957.1934185277167
natA	3136.9206704348417
natB	2229.5961020668155
yhaO	946.6583242553677
yhaN	1788.9119567603586
yhaM	6867.804849397376
yhaL	2798.5555509854253
prsA	17030.10842793257
yhzE	6175.327779359202
S347	4939.787719522955
S348	3805.490412279196
S349	471.39740288293893
S350	3174.2499071833267
yhaJ	2151.5092536517027
yhaI	3384.8276720239755
S351	5436.515966723573
scoC	9249.117481924039
S352	1240.4661654927181
yhaH	11261.671319444613
S353	1821.569935286057
yhzF	869.0929469002247
S354	502.33291519913917
trpP	17109.381651290747
S355	21008.71060685147
serC	13037.081577214665
S356	754.5642818789548
hinT	6563.729184427111
S357	3598.550028288486
ecsA	3324.7573333195805
ecsB	3009.48310031008
ecsC	1954.5218533019408
yhaA	10459.792924700516
yhfA	548.5451900970298
yhgB	376.03765709037333
yhgC	4931.463020197264
pbpF	812.0548309310452
hemE	4377.627035888908
hemH	3912.1157190198055
hemY	2479.2132755830844
yhgD	1744.1398394471416
S358	1540.269056797945
yhgE	979.5893867189994
fabHB	1056.931871448232
yhfC	990.5825063283196
S359	1613.5993247558242
S360	1231.499221081321
yhfE	3331.139369566177
yhfF	2189.47106710559
gltT	10974.492991060895
S361	19702.16663184895
S362	400.594832249094
yhfH	540.2063045928818
yhfI	2647.1666941736876
yhfJ	2142.4314518506435
yhfK	3208.4630871320496
lcfB	765.4689244713518
yhfM	1308.0482108334204
yhfN	1063.5705355050059
aprE	1077.4959042117441
S363	2431.1670808579993
yhfO	979.9063046891646
yhfP	1625.2357957599
S364	625.5580680568322
yhfQ	6728.17726056092
phoE	5610.317371519642
yhfS	6835.510300699635
yhfT	5368.735706698476
bioY	4832.430706293152
hemAT	5717.095482856847
yhfW	596.7295179110324
yhxC	1698.8781555093215
yhzC	14708.202559976942
S365	407.48411232569754
comK	5165.408277897257
S366	1570.3096201166625
yhxD	472.8919152867879
S367	1451.5715793356526
yhjA	16751.469045512968
yhjB	1928.2815490401583
yhjC	1807.31633723506
S368	2344.1784282221324
yhjD	272.9450393913524
S369	847.6157980479809
yhjE	1760.3338270748839
sipV	1602.7866355180504
S370	391.27342945685916
yhjG	245.3164213267293
yhjH	507.3602442985495
S371	321.6467570947019
glcP	365.4507877084665
S372	512.5681411564346
ntdC	582.2251432450887
ntdB	428.7323094080662
ntdA	338.0204373572792
S373	680.5386706764599
S374	3140.0387986914775
yhjM	3493.764548005129
S375	767.4523312741358
S376	1165.769357204283
yhjN	1440.7789867725883
S377	1605.5664609512608
yhjO	133.21382466806222
yhjP	427.96035128392634
yhjQ	412.4474957931551
yhjR	772.1478626634565
addB	2245.986171845212
addA	2815.157648531518
S378	2437.29754412636
sbcD	2249.9855176131723
sbcC	2476.2936146360958
S379	212.81656898017587
yisB	2258.266445965131
gerPF	2018.544952077101
gerPE	1240.179584327909
gerPD	1241.2402499798034
gerPC	1347.9955326508489
gerPB	1255.256665065845
gerPA	1215.499285518708
S380	1970.6192363568825
S381	1177.0283301532704
S382	346.817607251774
S383	1001.4907168116085
yisI	1376.6378151869285
S384	497.3094377173163
S385	351.97602031967557
yisJ	395.00670523316916
yisK	5676.686404095579
S386	4082.8664708273645
yisL	4639.327572812552
wprA	22095.526222785476
yisN	498.5519383817252
S387	1865.0087321562664
asnO	1530.9732179891641
S388	927.7763965533541
yizA	775.3837375877058
yisP	595.5312206688334
S389	570.5857868628979
yisQ	172.8368062085999
yisR	1397.75907848011
degA	1187.9568097090144
S390	350.2480802803254
yisS	304.3385614528218
yisT	2000.3915075161453
yisU	190.59502703225314
yisV	506.87984881565313
S391	948.0153882421461
yisX	1099.094714066863
S392	1231.584585061072
S393	1545.866479509775
yisY	1099.3994900767257
yisZ	1418.1227209287213
yitA	1716.7132088684677
S394	1678.3175560974162
yitB	922.7951856014732
yitC	1125.4347266829088
yitD	1055.0288025007264
yitE	450.276279045624
yitF	689.0667817334166
yitG	954.8299435859464
yitH	2206.483632145562
yitI	2420.9652734564897
yitJ	7244.983405591066
	14177.019798806978
yitK	3598.134323186044
yitL	2693.6250543228675
yitM	2204.292560179365
yitO	337.6691731275919
yitP	386.8507694069515
yizB	1254.4738394108183
yitQ	1291.7101579320472
yitR	1883.0644587181796
nprB	364.0013523102549
yitS	2567.0576848159835
S395	603.3285319077247
yitT	2153.6478738155665
S396	2084.279919899395
ipi	1303.071019546734
yizC	5395.097548832669
S397	5647.513112655553
yitU	2829.634502319075
yitV	2618.817845970496
yitW	8032.871038414782
S398	2069.9784027275236
yitY	2134.180776546261
yitZ	1063.3248293755992
argC	7685.197763581335
argJ	10302.689148146575
argB	11925.261897669961
argD	10292.934067716706
carA	8683.33380682205
carB	12232.231540572811
argF	15042.255952116975
S399	692.9304125775615
yjzC	675.9471620451257
yjzD	9270.297995718607
yjaU	1922.3651309724296
S400	283.9710404431625
yjaV	1105.3084635087898
med	4543.2217240434575
comZ	5337.197451548419
S401	2130.6826283843343
yjzB	1634.7640077790343
fabHA	16682.331713653704
fabF	16773.15741483936
yjaZ	472.68436428645236
S402	1261.2454330264104
S403	7329.674060576351
appD	4969.896182778652
appF	6736.732644496761
S404	23511.299656952247
appA	27711.554083633182
appA	21399.65622244075
appB	5873.752128154096
appC	5687.057477731158
S405	1179.0152551707877
yjbA	2076.684980413338
trpS	3587.674601860869
	29227.38894510303
S406	16867.595037255538
oppA	12126.705148935815
S407	5326.479783333093
oppB	2455.3846443710595
oppC	2691.4476888900617
oppD	3775.974561369073
oppF	3317.46762238368
yjbB	403.29731761762696
S408	13322.402644770536
yjbC	12158.407605485741
S409	18391.693012826705
spxA	17379.512568841303
yjbE	541.9189674986235
S410	408.75710571622074
S411	6864.473377985142
mecA	12204.847683951346
S412	271.59253199807995
S413	3181.3719300540674
coiA	1307.3532788637092
pepF	7451.077379189455
S414	316.4572186601698
yizD	1170.1139611429085
S415	37447.97275266233
yjbH	3776.0618233634373
S416	711.1943240373524
yjbI	4204.445998394188
S417	5607.207213383783
yjbJ	7679.517741166217
S418	5071.159725094749
yjbK	1379.1210049082274
yjbL	5224.340922756373
yjbM	3046.351436840057
ppnKA	4429.720631228898
yjbO	3249.8708473359357
prpE	749.057850205313
S419	676.118978217866
yjbQ	571.932072395692
	22972.708322483577
tenA	16977.071513918156
tenI	16999.444700782926
thiO	17144.20433866738
thiS	24739.57901119511
thiG	22218.90348120454
thiF	27936.5581924873
thiD	12554.932659140562
fabI	20582.063363132154
cotO	2789.002147717392
cotZ	5523.753902881418
S420	5584.193931784404
cotY	6282.835099538669
cotX	9427.982268949565
S421	8137.481651858788
cotW	7948.86593287805
cotV	6599.0074447102115
S422	297.64867604889315
yjcA	1085.642455384488
S423	2139.0680585454443
yjzK	1652.7276960842937
yjcZ	6235.257087170325
S424	5230.500654411688
spoVIF	6887.5094127841485
S425	246.11122796611494
yjcD	656.9015379540468
S426	869.5549163856692
S427	1321.108580792268
yjzE	2843.9886657369907
yjcF	15725.664171618697
yjcG	13736.879260819793
yjcH	12218.108443710855
	18579.619422706797
metI	9042.25363219068
metC	7389.528865511473
S428	1224.4911826474545
yjcK	1604.639309776974
yjcL	1505.8892957548378
trnSL-Val2	4472.812820595077
S429	1202.2045499731353
S430	1032.9824298058077
S431	3394.2254290915434
yjcM	14839.278520651524
S432	14926.965917731295
yjcN	5246.477234934286
S433	466.9853020914901
yjzF	492.57513746894944
yjzG	449.79796787233556
yjcO	504.7411850861388
S434	951.0209636597408
yjcP	9346.000052701078
yjcQ	6970.597790793831
yjcR	157.3463606593133
yjcS	3336.0688079528445
S435	3900.022332791854
yjdA	2478.010645582152
S436	3749.71873938328
S437	1836.7845160078825
yjdB	2353.9478931816166
S438	765.7696471923505
manR	1424.822679125802
manP	870.8618117015044
manA	921.4103542891638
S439	1090.948036333708
S440	3991.549895635038
yjdF	4149.149714988487
yjdG	2441.4682986104854
S441	1061.3612006384317
yjdH	2008.8674648748126
S442	714.2902739749906
yjdI	1133.576994972715
yjzH	2131.421194688997
yjdJ	746.4318139910405
S443	470.24430677823176
S444	1369.8162550188015
ctaO	1464.6091512823007
cotT	8430.095912331451
S445	1279.0881699604083
yjeA	974.8479015851852
yjfA	5733.101079990755
yjfB	5006.777644077903
yjfC	146.3217069329966
yjgA	515.9902518098737
yjgB	185.139210796842
yjgC	444.76516895636354
yjgD	478.11040737883485
S446	215.04577846778585
yjhA	7748.134754627323
yjhB	1359.2232025888181
yjiA	1193.8175645627496
S447	364.6158161192177
S448	792.9026845216979
yjiB	587.739615269664
yjiC	533.5205384503795
yjzI	1326.001479669535
yjjA	3739.5959107463973
yjkA	538.6981621543007
yjkB	622.1563341091895
yjlA	1095.241520624068
S449	525.2037230574609
yjlB	499.48585066656005
S450	544.8442244641521
S451	32944.88042515675
rex	30461.51340727262
ndh	22036.894817483397
uxaC	175.34672402805282
exuM	160.6265612740106
S452	966.638960024272
yjmC	492.44996333773724
yjmD	440.8874703087803
uxuA	415.77715101178205
uxuB	365.3325951086841
exuT	311.6032924499262
exuR	1411.2586124661655
uxaB	233.49265104574505
uxaA	232.03522087872875
yjnA	3908.953398591403
S453	1069.8800410538176
yjoA	3108.350183312245
yjoB	1332.7280169364417
rapA	29274.021536120177
phrA	36174.0289664179
yjpA	2596.945459823909
xlyB	671.8055947218048
yjqA	1889.3836978080028
yjqB	587.5495309259978
S454	341.0879552235575
yjqC	1431.3227720687105
xkdA	407.6253600324366
S455	3134.3849713321374
xre	3774.0556999966266
yjzJ	231.26449784460777
xkdB	202.3814615784673
xkdC	217.56459636195737
ykzK	232.96455633217502
xkdD	306.38460556823406
xtrA	299.4628714421609
xpf	224.50960116650108
S456	717.4660058184442
xtmA	597.9302263052094
xtmB	512.6628927413467
xkdE	637.419789557452
xkdF	1411.8782781638884
xkdG	1064.9967629066932
ykzL	858.1384795998889
xkdH	1076.6000409447695
xkdI	1035.5393564717679
xkdJ	1050.2618366319832
ykzM	1172.9832282611574
xkdK	1122.9671421672472
xkdM	1198.8205464287842
S457	1329.5601485107024
xkdN	1045.7580078023454
xkzB	640.2537555193284
xkdO	752.7707009940069
xkdP	570.0323555316803
xkdQ	506.9852624767771
xkdR	691.2513904013532
xkdS	553.6766996291744
xkdT	452.8847028897489
xkdU	436.5793249092538
xkzA	512.437886365083
xkdV	646.8108188691829
xkdW	567.7583989867558
xkdX	662.3270637261151
xepA	547.5701530110343
xhlA	1150.9424646975567
xhlB	909.3971465089005
xlyA	900.0949159877882
S458	3623.663638210197
spoIISB	3348.1922892224675
spoIISA	3260.9275434991773
pit	8341.744042424629
ykaA	12924.6118147059
S459	4841.2593593358215
ykbA	553.4592671881309
S460	1875.2059406524018
mhqA	1398.695953220697
ykcB	177.72875835017842
ykcC	219.38179483973147
S461	293.95129694257247
S462	3492.6345992740303
htrA	1845.5050883628498
S463	1233.3785961375036
proG	1564.9129255318244
dppA	11917.274199498072
dppB	8805.158935565674
dppC	5140.04997145677
dppD	7454.865818131555
dppE	7548.285782972274
ykfA	4523.6345563687455
ykfB	4318.556142900059
ykfC	5233.039124945745
ykfD	3891.291466149914
S464	246.0430009033237
S465	709.044976055459
ykgB	6249.24709500701
ykgA	423.65125511708106
ykhA	3312.871822027655
S466	916.8869158958278
hmp	540.6308393369301
S467	141.2656277773717
ykzH	232.54508973740025
ykjA	346.92981011309274
ykkA	730.6989545609388
ykkB	707.6211372576463
	12624.453623066127
ykkC	359.454826976798
ykkD	309.6869257718079
purU	3871.293570909801
	7898.337659454897
proB	5605.782287560358
proA	5869.13968825876
ohrA	1882.6729271818242
ohrR	664.3808441610666
ohrB	1639.6058531907097
ykzN	380.26640207506136
S468	278.99587857706786
guaD	959.1637551222374
S469	1042.8625667321805
metE	28797.048451185834
S470	37489.52692169716
	23681.945754450484
S471	2032.3032859450418
ispA	1260.7210048562033
S472	1490.072353450022
rsbRB	4007.536652954966
thiX	4407.872168585679
thiW	6050.47767548654
thiV	4788.196586034213
thiU	6287.627348638861
	9239.505979871155
ykoG	654.3415168902684
ykoH	707.0001284878421
ykoI	896.7114442643668
ykoJ	1764.4872988557138
ykzD	680.6487463664274
S473	5417.206346001519
ykzO	188.86785041043927
S474	3395.16663867941
mgtE	2414.8201010146367
tnrA	1471.8687670571783
S475	1443.4779256230647
ykzB	310.5108779034988
ykoL	386.10961396660196
S476	22416.39511763086
ykoM	14975.328188762172
ykoN	235.97660075429218
S477	567.4305437040852
ykoP	819.5567263614371
ykoQ	329.7891214397145
S478	597.9993060419164
ykoS	621.2083161210126
ykoT	591.7456285348013
ykoU	621.136555754367
ykoV	663.0466957580934
ykoW	1429.505048775036
S479	1504.9849347440497
ykoX	3276.7123853374214
ykoY	1682.160909608503
S480	1288.401624911066
sigI	2490.696172739375
rsgI	2533.940037529194
S481	1127.1522380840388
sspD	1014.837720007213
ykrK	1934.707831586622
S482	2606.864715275646
htpX	7570.642354621609
ktrD	1176.5661091813918
S483	1180.1871990951063
ykzP	1190.5671929087416
ykzE	1096.7862465973553
ykrP	827.6631984273439
kinE	2317.6816014410633
S484	2461.1780743867885
ogt	2547.912467668971
S485	1562.7811024898087
mtnA	87830.43508560359
mtnK	71801.84673397135
	56498.82837516438
mtnU	6613.507965676379
S486	2448.699458441582
mtnE	4775.821928901075
	33069.18798295612
mtnW	9307.42693265186
mtnX	15564.08700690705
mtnB	14684.772858194068
mtnD	12514.38696635959
S487	535.0512708560268
ykvA	1581.4512077775453
S488	2256.2324581811777
S489	570.9418478490398
S490	1455.0973890568353
spo0E	2936.6725023956933
eag	673.3440320585659
kinD	2771.593571892638
mhqR	2303.6939189111895
motB	8509.154073214755
motA	9597.214348524503
S491	146.42993094716712
clpE	769.1031722672866
S492	1788.292074544418
ykvI	622.846710318455
S493	852.5653823900768
S494	1245.8661197931729
queC	1052.2535561367083
queD	1415.0787923565294
queE	1351.4570990177945
queF	2460.0410427254697
S495	2392.771091044207
S496	1402.1257225151214
ykvN	981.8099654339846
ykvO	373.64731188700614
ykvP	1240.6094723086496
ykzQ	2070.98300621171
S497	2107.71877339724
ykvQ	1616.6593478536627
S498	282.31591834085737
ykzR	711.6381285592764
S499	1104.9765212901932
ykvR	377.66588706483464
S500	5743.309804260288
ykvS	5746.097151718849
S501	1030.4556297032643
ykzS	806.1474881843843
ykvT	249.92186824340095
ykvU	649.2213647340751
stoA	1314.9874632825858
S502	604.6822134765254
zosA	529.5782275906002
ykvY	3604.458116616311
S503	243.00350841944467
S504	1239.7784956727448
ykvZ	1092.6129180420999
glcT	3186.4478407475026
S505	2043.226363707892
ptsG	2630.947363630101
ptsH	29847.724530267275
ptsI	13153.56887920385
splA	957.8571244433894
S506	1078.392512946823
splB	1234.804277163414
ykwB	3123.3243232869536
mcpC	8685.541011087227
ykwC	11269.21966991389
ykwD	814.723474663416
S507	3844.1084695442287
pbpH	2429.3702560361717
kinA	2332.077471086914
patA	11391.736021026025
S508	7063.659083987853
ykzT	6583.9302197625675
cheV	9232.037251707266
ykyB	3124.9123301617815
ykuC	2045.0683270430836
ykuD	965.2552374572639
ykuE	393.48550110263756
fadH	1171.6830693275974
S509	1366.339229886291
S510	1690.6551126428724
fadG	2163.172993595346
ykzU	1892.6168637884305
ykuH	3533.788547246721
S511	3554.9987321844055
ykuI	3893.4498546937793
S512	48879.20940241889
S513	4891.4054171130965
[truncated: 3,875 more rows]
