# Supplementary material for: Assessment of transcriptomic constraint-based methods for central carbon flux inference
Source: PLoS One. 2020 Sep 9;15(9):e0238689. doi: 10.1371/journal.pone.0238689 (PMC7480874; doi:10.1371/journal.pone.0238689)
Supplement: S2 Dataset — The genome-scale metabolic model of B. subtilis from Oh et al. [21]. Individual models in SBML format (.xml) with set constraints used AC, DC, etc. are included. Transcriptomic data (.csv) from Oh et al. [19]. Predicted fluxes generated using these data. MATLAB scripts used for calculating correlations (.m). (GZ) [file pone.0238689.s002.gz › Bsub_model_and_data/expression/new_Fru_gene_expr.csv]

S1	354.1131642333086
S2	616.5183391904844
S3	20737.197703544785
S4	788.6456069998344
dnaA	10537.414683941104
S5	10323.419688485992
dnaN	6882.100906857808
yaaA	8651.092805081784
recF	12661.84482817848
yaaB	12796.24881779426
gyrB	9837.663549201936
S6	7836.534031088634
gyrA	12112.703890795257
S7	34898.240258145226
S8	949.7693127907407
yaaC	195.5192257461762
guaB	22467.209534113088
S9	531.1712799195934
S10	17928.493801930697
dacA	14978.788589407586
S11	11241.134305382588
S12	29366.83158729006
pdxS	33491.32886932781
S13	427.6835773766271
pdxT	37433.2666123614
	18896.088417639305
serS	6069.239344322926
S14	910.6797536109044
dck	2782.5656295237986
S15	632.0084336834246
dgk	3879.800270449315
yaaH	222.3466205369375
yaaI	280.6185689154343
S16	2362.720615868857
tadA	2368.0218375297754
S17	67836.14988327787
scr	66761.71198199927
S18	63957.828201586446
dnaX	4967.026298587436
yaaK	14238.73470982978
recR	6528.4886495163
yaaL	4566.374062666646
bofA	2680.525231941969
S19	36302.97096559019
S20	5584.064923900866
S21	3299.5799732065207
csfB	2656.725265996667
xpaC	4415.925139954103
yaaN	3958.3039146639235
S22	3435.0133722018454
yaaO	2967.7763705521647
tmk	2926.309544025853
yaaQ	7199.594813666677
yaaR	11430.757011828331
holB	8663.694583720295
yaaT	12271.579476865209
yabA	10075.05434330167
yabB	3111.36800916572
yazA	3265.375821695486
yabC	3025.8679838859034
abrB	13909.343133536373
S23	810.1245964139011
S24	7673.487353635891
metS	8987.474145613713
S25	1189.9071852841978
yabD	2301.1404568013345
S26	2624.936249752864
yabE	11015.647433368398
S27	4339.961923637593
rnmV	2582.8234760437854
ksgA	1781.1582679473374
S28	198.427293006968
yabG	179.47428414260924
S29	210.08072646406828
veg	34339.149091373474
S30	814.4599795633236
sspF	829.9803284496469
S31	456.39315152824867
ispE	5634.740010572608
purR	9260.236538216306
yabJ	16480.43462972244
S32	957.0607325411606
spoVG	55754.47562965051
S33	719.0425486229796
gcaD	18913.997228726013
prs	16896.068870772582
ctc	17251.48974342867
pth	4688.790161812213
yabK	4817.492382596112
S34	4068.928827219898
mfd	3249.645591261302
S35	3079.0437897348033
spoVT	2683.7476919231603
yabM	1106.2793380391774
yabN	7448.32340239494
yabO	6717.304297891441
yabP	5608.762076871976
yabQ	7040.033945985177
divIC	10247.847773435245
yabR	22268.241283320207
S36	1052.7399080260805
spoIIE	377.29085802141776
S37	166.533275732785
yabS	819.3673906131439
yabT	379.3449881634163
tilS	6126.298722044365
hprT	17057.674208040575
S38	24894.97023439583
ftsH	33690.79075884279
S39	1381.7363738658012
S40	3282.6229439645053
coaX	3250.92223379905
hslO	3227.2732070379716
yacD	3293.8671879986155
cysK	26013.387665052745
pabB	3536.4839538135834
pabA	7596.574658981716
pabC	6925.007892122429
sul	6305.521593246473
folB	6343.807726751316
folK	6859.083008946868
yazB	9138.23608812629
dusB	12310.769571312267
S41	665.6407746352465
S42	13234.964182010446
lysS	12668.867992867927
S43	53688.792218965646
S44	2544.3239769891698
ctsR	7807.437121667536
mcsA	6076.53563113653
mcsB	6097.772749672624
clpC	6811.07437148133
radA	3534.8501205813786
disA	4824.621334358146
S45	5416.455413792322
yacL	8090.613168965025
ispD	6430.729409132004
ispF	3432.7918602910063
gltX	14106.11738590464
S46	11615.792769862435
cysE	3413.809100323637
cysS	4369.643905726059
mrnC	5211.200326866798
rlmB	4851.785317656368
yacP	6098.618139067022
sigH	23210.661188094815
S47	27593.356334627588
rpmGB	19167.83800430359
secE	12957.502036346845
S48	10731.270948033529
nusG	12818.4422508596
S49	90437.4898953251
rplK	90768.242308939
S50	88449.51857555784
rplA	83396.54525099098
	90929.87001185813
rplJ	89991.43013580097
rplL	88339.23202823235
ybxB	10029.300240581642
S51	73237.75766095213
rpoB	35944.91321399211
rpoC	42547.89093526056
S52	60569.33703799225
rplGB	89363.61949274052
S53	86813.59284543306
rpsL	82772.6582521225
rpsG	90995.02184060002
fusA	88933.12927761335
S54	84625.21655015626
tufA	83813.78932407382
ybaC	1243.9677167268192
S55	86607.23923378256
rpsJ	87607.49438297008
rplC	75988.84346720562
rplD	89070.9073403652
rplW	88090.5719526275
rplB	90585.96988705712
rpsS	87441.66975419603
rplV	79367.82610669384
rpsC	82166.72644980214
rplP	77126.19568280906
rpmC	78723.13205488546
rpsQ	76973.09675344735
rplNA	78815.95014920464
rplX	71561.69803514995
rplE	73883.60648756847
rpsNA	81736.90524202812
rpsH	86523.23580992274
rplF	76205.10357249733
rplR	70806.78541678222
rpsE	78501.53968285349
rpmD	84533.36912299322
rplO	76434.34002375409
secY	70480.343251498
adk	74778.36618582979
mapA	64227.34322936275
ybzG	84063.97173188685
infA	74425.01568193687
rpmJ	79329.32593822326
rpsM	80095.48669659311
rpsK	76552.75456040347
S56	70556.92174659854
rpoA	79307.33422761872
rplQ	83477.51304274755
S57	14000.913407804823
ybxA	6499.140988713002
ybaE	5324.265023244951
ybaF	5129.491146497487
truA	7960.628763645962
S58	252.03844437437797
rplM	78069.24353195926
rpsI	42181.808499517516
S59	1099.7805789390072
ybaJ	5941.864538818781
ybaK	309.4079952563254
cwlD	229.9271997901349
salA	12692.013408005854
S60	444.1798078218588
S61	4517.889688133287
gerD	194.7302674178364
S62	215.54321410705677
kbaA	3109.6431786638873
ybaN	203.23428631850314
S63	2801.143154578717
S64	69413.72495216015
trnI-Thr	26628.80376598165
S65	793.7091720278725
S66	4073.820419303158
ybaR	2332.400788081808
ybaS	1532.4596047492628
ybbA	784.1576945123242
feuC	970.8020420982572
feuB	1191.25509564442
feuA	3543.681751936628
ybbB	1112.5337058669695
ybbC	570.282650670901
ybbD	579.0322928977195
ybbE	728.7095057380925
ybbF	783.5600320241433
ybbH	1318.2424329831863
murQ	1752.2181313435942
ybbJ	957.8792556765829
ybbK	1150.5170673116093
S67	1473.8765746429217
sigW	22406.038884782687
rsiW	21338.433821350667
S68	8263.286651210945
ybbP	7470.21126964278
ybbR	8052.9407311359855
glmM	8017.6663690129435
S69	26526.866939940708
glmS	21763.153514186724
S70	640.8309426405561
alkA	982.2410677382694
adaA	273.59536890689714
adaB	305.94602248247753
S71	443.90280045062957
S72	15698.43726928761
S73	886.411834661416
ndhF	650.3774077676605
ybcC	561.717134100857
S74	695.496767855881
ybcF	772.968957858461
ybcH	872.7149293351181
ybcI	717.8805499820498
S75	427.63417218732235
ybzH	3628.35524794822
S76	239.43661865484975
ybcL	381.4103015896234
ybcM	160.64511857968407
S77	7805.994170295815
skfA	6884.168382977195
skfB	2373.663973948909
skfC	2742.9893967437174
skfE	2980.902204980717
skfF	2256.8059666994172
skfG	2519.5202389820142
skfH	2211.383201240245
S78	2203.8851529608955
S79	956.9280649475132
ybdG	712.7241503162926
ybdJ	846.4220100315813
ybdK	1385.6046870349057
ybzI	3329.369621919027
ybdM	623.768404040416
ybdN	1298.832792909688
ybdO	5265.786560146644
S80	9083.504722507874
ybxG	3968.560269094385
csgA	222.22849402659537
ybxH	183.1776910329097
ybxI	445.69099439130633
cypC	330.2084738233411
ybyB	1204.7348972526686
ybeC	11534.224038866923
glpQ	496.49429594901665
glpT	431.60467066693036
S81	178.32930605424275
S82	420.97769919637494
S83	415.3066990708906
ybeF	232.11565209516272
ybfA	732.7954152572086
ybfB	472.4223250783423
ybfE	2019.4779381191968
S84	3420.2040173050486
S85	3870.935812889658
ybfF	3661.5361648109797
S86	3840.734893426978
ybfG	806.2592517027718
ybfH	586.559370721725
ybfI	744.3651319152807
purT	5809.372685849473
mpr	4798.274571686166
ybfJ	4350.302477444542
S87	4647.37388446384
ybfK	3488.440883426991
S88	3236.532622061715
pssA	3241.6216514513017
ybfM	2899.1213360400343
psd	2316.878493383385
ybfN	303.7344346067505
ybfO	1355.6477748451086
ybfP	913.2292971955471
S89	1046.724945007589
ybfQ	5058.638150277336
gltP	534.5940609924279
nagP	2487.015872952345
nagBB	2405.242549057925
S90	818.7050590349844
S91	2304.0133008374987
ybgA	1593.665717084314
ybgB	825.9439093900656
S92	5565.645597294817
ilvE	4775.71159629323
ybgF	4139.191640105781
S93	8057.593617170343
ybgG	2233.617864408534
glnT	175.60620344122466
glsA	165.61620127198086
glnJ	738.6770781880152
glnL	779.1910699277827
S94	595.9716937921692
ycbC	311.79053722627503
ycbD	271.9693002892502
gudP	238.17309954148686
gudD	233.73014413225852
ycbG	1246.931648863979
garD	362.8509741404028
S95	2627.6061463522333
ycbJ	2445.5897070062824
	5232.918229555967
rtpA	583.5449582389508
ycbK	439.40272299549156
S96	1860.1458125853092
ycbL	947.555519880487
ycbM	945.2595220397374
ycbN	1134.4416338257313
S97	216.02682618758573
ycbO	931.7721068908113
ycbP	1178.1438614496174
S98	555.1241577225874
cwlJ	315.5081217408986
ycbR	677.3385667534743
yczK	171.03723992893697
phoD	177.63023191982617
tatAD	180.9106252945848
S99	167.72260504598717
tatCD	193.98482664210127
pcp	971.0263713609039
ycbU	725.2661303749429
lmrB	1937.8842289321342
lmrA	2474.46342058381
ansZ	301.72003057326685
estA	5245.022804209211
S100	1453.8203906119645
yczC	677.1038597685298
yccF	5552.672799937179
natK	857.8807641935402
natR	1160.0462981529001
natA	433.4134155544885
natB	410.8781116792698
yccK	1239.234355043868
ycdA	10919.354854980847
S101	19841.039608933792
ycdB	571.9056440006173
S102	676.4158553326544
ycdC	736.4616887566451
S103	473.07769564696883
cwlK	939.1423239885282
S104	950.8891332978137
rapJ	3716.511430919671
ycdF	439.65660517640754
ycdG	408.88934732070317
adcA	1536.217389118962
adcC	1403.5842998773433
adcB	1340.4793968965344
yceB	592.6076060432066
S105	245.96910948199186
S106	26581.47110858735
yceC	22532.19122376755
yceD	18494.388763936156
yceE	21432.80910922034
yceF	22200.94289428979
yceG	6119.791007501358
yceH	6459.9173882701025
yceI	3477.6571642659706
yceJ	176.79087472806873
yceK	4059.1633128382105
opuAA	24402.364567804972
opuAB	21109.91764593655
opuAC	17709.059813829233
amhX	4300.831814606092
S107	11225.56158096645
ycgA	1943.3544312658385
ycgB	1407.2211247303426
S108	1575.033359338425
amyE	994.2742265265671
ldh	2238.3190850842047
lctP	906.7325923109051
mdr	1831.95286635296
ycgE	1518.3619196979214
ycgF	931.5783704720429
ycgG	1043.24816668725
S109	227.16026143105876
ycgH	150.11593647750905
ycgI	151.90231010003617
S110	13757.52500127552
nadE	9893.966710244884
tmrB	585.855069280159
S111	163.81988392317388
S112	927.969342291667
aroK	2083.317010191788
ycgJ	297.2088639098252
ycgK	639.7953367701664
S113	1100.5940126142234
cah	1579.9173023292726
S114	1355.0214741423092
ycgL	897.5820408252487
S115	384.24073602706324
ycgM	698.4114170908595
ycgN	779.9475686544222
S116	9902.42854172731
ycgO	5894.825248695904
S117	247.0626872079503
S118	1044.1403991792831
ycgP	1710.4576513438835
ycgQ	896.6078578724662
ycgR	1123.6159782020923
ycgS	579.2330049771006
S119	3439.38125031888
ycgT	3492.7152891305755
S120	2062.24496651616
nasF	1428.8446264785414
nasE	2296.7317824278907
nasD	1311.1042336618111
nasC	207.52384903256592
nasB	192.97453443957173
nasA	304.68331068813126
folEB	193.13511291838554
yciB	190.17274223623778
yczL	174.66741320632005
yciC	161.19166468864708
S121	188.4929385417358
yckA	902.9902918575802
yckB	1191.3927172736637
S122	637.0369887685877
S123	213.9900639035659
yckC	849.1839731793252
yckD	190.35297836058663
bglC	286.4289156356887
nin	2389.4563041393044
nucA	3094.8776691527955
S124	1599.198523662246
tlpC	1296.194650747558
S125	997.3803709882786
hxlB	662.0975584302348
hxlA	783.2704204456379
hxlR	793.2691682142878
S126	35619.17966301562
srfAA	40955.417192613495
srfAB	51287.98708176003
comS	48502.33793283436
srfAC	40658.423883447096
srfAD	28399.934855652296
ycxA	1898.92428851329
ycxB	1251.7233287432132
ycxC	260.19810899539567
ycxD	302.6136664718413
sfp	1135.9366546036051
sfp	1349.5225139447364
yczE	1290.367837990825
S127	401.0208209659923
tcyC	2611.9894057941233
tcyB	2202.917879753189
tcyA	3830.897393782258
yclA	300.1555776682299
ubiX	222.92274294458917
ubiD	221.21928252639938
bsdD	227.24950363170413
yclD	198.97821366702627
yclE	820.9402045945396
dtpT	510.19324944098133
S128	150.61621996723682
yclG	191.9606332248719
yczF	226.89798707880246
gerKA	188.3405712070256
gerKC	223.92420392054404
gerKB	263.3857225919669
yclH	185.62750272857713
yclI	168.9321373772243
yclJ	1475.205270601094
yclK	1915.7585113531659
S129	865.1661037574655
rapC	10816.154168934341
phrC	17561.559327336032
yczM	770.9712933299858
yczN	3761.5198804386005
yclM	7912.584740767753
S130	14716.700873081976
yclN	6464.09788741049
yclO	7164.912298144607
yclP	7546.541977534387
yclQ	11856.577470669148
ycnB	1430.2979545101937
ycnC	2167.1750888774545
S131	3353.611839708275
ycnD	1592.6350522836908
ycnE	1895.811750633418
yczG	2017.6123970686567
gabR	363.5390842377035
gabT	241.69882795766387
gabD	1342.463054996534
glcU	143.98419700079063
gdh	164.29369811028604
ycnI	936.8450661993818
ycnJ	1559.390645643115
ycnK	2319.342235012357
ycnL	1596.540383379394
S132	896.4007216069263
mtlA	698.5566627632182
mtlF	864.9062784206125
mtlD	954.256522958561
ycsA	1354.645834493669
sipU	1542.3345276449097
S133	785.8626267433606
yczH	1108.6590184527854
ycsD	2047.7161065932894
yczO	465.57399486758624
ycsE	4210.278640118459
S134	2439.043883279457
ycsF	2048.615232677426
ycsG	2337.417937260351
ycsI	2863.7701712622684
kipI	2841.7554065188647
kipA	1842.0544603391563
kipR	2194.8399112919897
lipC	1682.705127885935
S135	2254.9295887397893
yczI	5924.317848053281
S136	2094.5626621314846
yczJ	2731.1635611346733
pbpC	6381.441654883986
S137	7821.700989623241
ycsN	6490.437438347053
S138	1575.979802248085
mtlR	1045.3714874188356
S139	192.21360801585965
ydaB	315.223948158766
ydaC	169.6165733181852
ydaD	270.5903664090231
ydaE	273.27316761758425
ydaF	2269.774611895419
ydaG	4378.840940098978
S140	8041.041553555769
ydaH	686.889077232471
ydzA	1968.2985243461626
lrpC	1656.3210996047844
topB	3550.155913405875
S141	462.4755652237976
ydaJ	423.103458123178
ydaK	266.48305716898045
ydaL	281.90527566703236
ydaM	273.1469177095238
ydaN	330.55197697501893
	3147.229499341694
S142	3123.3243232869536
ydaO	1570.0919440680075
mutT	340.11999227026035
ydaP	674.3716136894891
S143	546.6221078974704
S144	1898.5294593609167
S145	266.0892962087215
S146	7843.236185485573
ydzK	4528.02644933794
mntH	1685.5456671307957
S147	210.7467637599675
ydaS	472.30227254553745
ydaT	271.54233561519084
ydbA	1186.146646630961
gsiB	1351.7693848628019
ydbB	1287.836143518322
ydbC	1381.0022932929585
S148	245.59431117561653
ydbD	1045.0816890756166
dctB	857.722209208518
S149	1657.086651682515
dctS	1414.4903999926469
dctR	1458.1937118427322
S150	1116.757323285539
dctP	688.8757583373161
ydbI	3544.0911659421636
S151	2320.8968184797154
ydbJ	2242.460208460279
ydbK	2095.337129730738
ydbL	3286.189588413648
S152	1186.8868342669523
ydbM	1837.1665043251962
ydbN	2073.9039012246994
S153	2322.2914532821305
ydbO	1943.4442398740396
S154	2932.67198197994
S155	3243.2698048081957
ydbP	2417.6114281949403
S156	5293.1102911279495
ddl	6562.212831314138
murF	2138.6232980915715
S157	7597.803420456883
S158	24931.80994846773
cshA	18435.93965401315
S159	1823.4227053775942
ydbS	5118.244423230261
ydbT	4794.063589512605
S160	1318.9736245143627
ydcA	853.0185665890909
S161	1060.919884699595
acpS	1070.0530963368265
S162	1054.5901195846793
ydcC	1596.0240434530037
alrA	3505.0840637234264
endB	27990.183604530477
ndoA	31203.062232273962
S163	2519.22920104366
rsbRA	6063.212496903923
S164	323.8316083613277
S165	844.6442382153205
rsbS	7063.9855182094925
rsbT	7649.766518061358
rsbU	5185.737018181691
rsbV	8552.121712003505
rsbW	8825.11889711306
sigB	6937.499273826409
rsbX	7637.227741131876
ydcF	517.9611207393481
ydcG	1585.1093676913963
S166	210.0321931651913
ydcH	1200.095358247504
ydcI	1572.6697161749503
S167	1935.9598668590136
ydcK	1517.940998739169
S168	32802.0872877787
trnS-Leu2	12906.706911827941
S169	1208.8615684868112
ydcL	4747.876423378066
immA	4463.3152674641215
immR	4563.737193755982
sacV	911.2690967772958
ydzL	673.9043368713241
ydcO	640.5792841614331
S170	1344.2632718424059
S171	777.4646841603002
ydcP	515.3230566659034
ydcQ	375.41261846671813
ydcR	311.0134868934304
S172	278.14627989971547
ydcS	363.4550984087744
ydcT	418.0504752414439
yddA	375.6295281118745
yddB	384.6226730181786
yddC	281.88573615952663
yddD	299.7674650185176
yddE	224.4473625161859
yddF	214.09391772324608
yddG	223.04639184077806
yddH	189.1735618266771
yddI	206.1141870153287
yddJ	3855.3158135197223
S173	6437.121569222315
yddK	6276.88616629489
rapI	1369.0252402708693
phrI	8651.292670088422
yddM	2483.39838353157
S174	2186.185340940674
S175	972.0589515259751
yddN	613.2507712700667
S176	2779.4171635875964
lrpA	2410.472073225713
S177	2320.843184271758
lrpB	441.7235684058401
yddQ	470.9619405414874
yddR	437.5285449037158
yddS	533.5945052286468
S178	774.1843495309456
ydzN	2343.311985197873
ydeA	1338.1894591329904
S179	23429.956739563968
cspC	17798.07178618527
S180	1523.246098671064
ydeB	2538.7453909551755
S181	386.56485447382295
ydzE	398.794029354649
ydeC	666.5795895283956
ydeD	322.00367264263014
ydeE	592.7308481438916
ydeF	740.1976099234197
ydeG	233.9462564484992
S182	2348.1898353294255
ydeH	3328.6004707477064
ydeI	924.4170122119668
ydeJ	978.0515297682692
ydeK	269.36775157982663
ydeL	463.0315429943858
ydeM	2126.3057244550287
S183	1807.6921971797042
ydeN	1496.2822944122217
S184	1279.3837332678083
ydzF	992.3693265585053
ydeO	3922.977457551261
ydeP	988.2735829929402
S185	1077.39632206822
ydeQ	342.81030480888137
ydeR	181.84095211744378
ydeS	2008.0321740890497
ydzO	936.6286335986674
S186	556.5239634867746
aseR	647.9475987466311
ydfA	673.3751480342293
ydzS	522.3718461519557
ydzS	509.34522137672786
ydfB	511.03088208030294
ydfC	147.81682357304732
ydfD	374.63278096686054
ydfE	360.8861583357929
ydfF	1795.0811252248084
ydfG	1358.0931025726054
ydzP	210.93187771289243
ydzQ	223.2371515551688
ydfH	753.5886013832155
ydfI	954.8520048763022
ydfJ	186.01820372166154
S187	391.61711316101656
nap	1293.4721983499444
S188	1221.975800864484
ydfK	234.70422461418116
ydfL	785.2455217526236
ydfM	1284.4781823068026
S189	2098.437821156221
ydfN	918.3922560941992
ydfO	872.9771004583353
S190	1445.3802090256327
ydfP	669.2338769795497
S191	252.35893075656205
ydfQ	259.13019655998545
ydzH	206.78198138239716
S192	170.122875241293
S193	274.30428196470007
ydzR	286.28997316935454
S194	165.3562003552604
ydfR	155.8376481718447
S195	155.33078763882
ydfS	270.3404032099402
cotP	170.4651877266194
ydgA	149.7383549770449
ydgB	151.63931139194816
ydgC	4453.323404169576
ydgD	3238.7767932040842
S196	3589.9134079897744
ydgE	2677.0592046591373
S197	573.3080264382575
vmlR	485.1319321839542
S198	8334.230754739072
ydgF	3530.60571523457
dinB	1601.1210509833397
ydgG	856.9298713652183
ydgH	1206.796473146304
ydgI	657.7824319634822
ydgJ	818.3646399660191
S199	1633.4802881796325
ydgK	1065.4643968178761
ydhB	421.38641678269835
S200	555.9970171972554
ydhC	2032.7259354750786
ydhD	235.24169817063665
ydhE	885.7362370024716
ydhF	196.5746305898364
phoB	255.9053798546793
S201	273.87365179214646
S202	1650.6669315464424
ydhG	1699.3099791516825
ydhH	1648.1517085103615
ydhI	1138.117133341836
ydhJ	869.2536038328541
ydhK	2732.867881174328
pbuE	182.78028627179626
	2509.875348488062
gmuB	340.6233044164752
gmuA	236.1402239707175
gmuC	201.89107617197376
gmuD	242.01175825601777
S203	260.5229516547993
gmuR	787.5530695061825
gmuE	599.6041951674662
gmuF	583.4371060607576
gmuG	610.8044094975492
ydhU	164.28231053359107
ydhU	169.59306109805138
S204	23383.98729564098
thiL	3950.355213414265
ydiB	3437.077507259705
ydiC	3121.5928646346656
rimI	3411.4436480687627
gcp	2563.6199203651286
ydiF	1331.3738298738986
S205	1123.2525875872882
S206	3352.9920101556486
moaC	4765.240556341389
rex	6466.786789248467
tatAY	6970.114642518119
tatCY	6610.452566800852
ydiK	5823.8870885020715
ydiL	4850.664457918986
S207	575.0724842980911
S208	20592.052265692248
groES	38896.876014618756
groEL	27814.18726544249
S209	24759.59335748574
S210	1107.9164162968852
ydzT	793.067581143818
ydzT	725.7354837739362
ydzT	287.7688586828494
ydzT	189.57172641643115
ydzT	178.9029458436001
ydiM	962.5604477532285
S211	863.5684146685924
ydzU	838.2286370580541
ydzV	798.9159931418048
S212	926.0630859887716
S213	3176.524277379935
ydiO	4472.089450987384
ydiP	4245.052468079632
ydzW	2330.7308046736116
ydzW	1928.548884153796
ydzW	2625.4214737076422
S214	1868.8045803849313
ydzW	2596.4054963399176
ydzW	2571.7475762752333
ydzW	1715.8408156331532
ydzW	2918.61190591133
S215	3352.8370880983393
S216	916.5692021642791
ydiR	4254.380428114938
ydiS	6945.999877795372
ydjA	8402.482980657045
S217	11653.965544842957
S218	1860.2317758577763
ydjB	1149.6932967957823
S219	1144.604390027754
ydjC	616.219275185731
gutR	1106.1771033988814
S220	435.13924635862475
gutB	337.87988783788035
gutP	306.42000262118876
ydjE	8747.36834161554
pspA	6677.843972697346
S221	7269.464260134878
ydjG	7736.864703715934
ydjH	7262.916759273136
ydjI	7650.473521601686
ydjJ	187.95802026428748
S222	208.73566787330552
iolT	187.68028941715323
bdhA	17174.732398869357
S223	1090.292868074238
S224	31768.29406557186
S225	778.057697405765
ydjM	9880.260262765885
ydjN	3564.457168740073
ydzJ	620.87828603235
S226	3353.921785827279
ydjO	5343.860641456359
ydjP	2074.8145404177244
yeaA	2183.7116777849333
cotA	341.27714699739636
gabP	8886.913126987623
ydzX	144.06738952564078
yeaB	1849.474892517174
yeaC	1651.620677210415
yeaD	1950.642026956109
yebA	1928.4152119644127
S227	17590.798229629803
guaA	17513.745112327426
	10248.794966800306
pbuG	6233.0964861605535
S228	2210.0551715609527
yebC	2113.4242229878037
S229	488.8676058315559
yebD	523.6043718744766
S230	211.62017039198486
yebE	507.4657578654929
yebG	995.2395445535915
	17523.86432998509
S231	16605.037148892392
purE	14809.82189266803
purK	19773.308572110313
purB	17947.97339359081
purC	27369.21944548481
purS	23996.449318749088
purQ	26639.26523407322
purL	27797.48366284065
purF	31505.148731841673
S232	16472.82077309791
purM	19066.247778955105
purN	25168.52989409678
purH	24226.527314970997
purD	17836.768816534524
yezC	724.1108043533837
yecA	374.2780591176041
yezF	148.12451982385218
S233	349.0443786832014
yerA	1331.4968775524126
yerB	19235.272799570164
yerC	10979.058103608464
yerD	246.0430009033237
pcrB	3451.4814136449095
pcrA	3785.3211773108046
ligA	5586.258695635257
yerH	5944.06151069715
S234	7488.529170526061
yerI	6434.593656334844
S235	573.1358510673716
sapB	1408.9454102410052
opuE	2791.70992589244
S236	4048.4857102948404
S237	10980.072805551365
gatC	18376.82614051927
gatA	16948.852729940878
gatB	21588.36957608051
yerO	1763.7536217923455
S238	3022.6537290842075
swrC	15117.165121285372
dagK	5634.089123514648
S239	3509.541066326475
yefA	1591.494736208419
S240	1903.2288490440283
yefB	405.94299321590563
S241	811.2671902353757
yefC	783.8678620318199
S242	919.0715264868579
yeeA	1105.3595433391818
yeeB	1788.168123879322
S243	1715.8408156331532
yeeC	3229.734818217873
S244	2250.5574382304776
yeeD	559.941901331528
yezA	898.1421563310286
yezG	4886.322364238058
yeeF	1687.5719877168021
yeeG	190.18153019807394
rapH	4029.8208827135277
phrH	4348.091756146839
S245	1942.9054774076512
yeeI	11464.612717016065
yeeK	705.8086657178163
yezE	3781.038096021398
yesE	350.304732166189
yesF	292.70427368066464
cotJA	194.19559516208906
cotJB	187.10444207470533
cotJC	190.6699042116386
S246	176.47255220134195
yesJ	2379.374539115774
yesK	303.4468427979226
yesL	281.9573875119648
yesM	262.60186152873047
yesN	232.3839576146853
yesO	166.66415010612644
yesP	162.28659198076582
yesQ	164.34305347403395
yesR	232.00305619643754
yesS	233.62216276890376
rhgT	198.96901908764198
yesU	177.49074634194864
yesV	168.12611204897095
yesW	165.8153012463925
yesX	177.79447307837032
yesY	200.8117670865856
yesZ	198.9138608087167
yetA	168.2504632687196
lplA	158.23957728164493
lplB	175.87419380029985
lplC	205.66702143096626
lplD	226.6464886448951
S247	574.5147011603766
S248	254.79620859242283
yetF	337.79402515786103
yetG	6282.109305374868
yetH	3700.14648153872
S249	184.37935721352696
yetI	2002.102331802049
yetI	1612.0714803172725
yezD	1813.3394853794239
yetJ	14126.012619511055
yetK	2963.9389159566613
yetL	584.0845174516644
yetM	212.9050953102918
yetN	553.1524492794953
yetO	166.32947051436653
S250	17275.421971104275
ltaSA	12912.075776678368
S251	199.42005130044222
yfnH	182.26157975344915
yfnG	179.13457370337602
yfnF	190.41016217588538
yfnE	214.68337551570056
yfnD	299.83673394226713
yfnC	3489.4888340250145
yfnB	1863.8887021601088
yfnA	3465.1449801098624
yfmT	10422.882306118638
yfmS	10641.88921936609
yfmR	2301.778556864582
yfmQ	6371.423414749416
yfmP	2064.6764455848265
yfmO	316.44990688411013
yfmN	155.54267735659718
yfmM	2232.998659882408
yfmL	1854.9098150814405
yfmK	746.9838972953356
yfmJ	2965.171839859974
S252	2346.454337257037
S253	481.903343343336
yfmI	1730.0124081645936
S254	15023.152882168568
yfmG	6224.605412327449
S255	1382.9500459781846
S256	4113.640489241831
S257	526.6740863875976
yfmF	3094.663156014286
yfmE	2687.5949328331862
yfmD	2025.9740781725861
yfmC	9113.56629169812
S258	415.19156756523216
S259	267.1611958828765
yfmB	1819.340674575711
S260	1849.38942633163
yfmA	208.95763553287478
yflT	594.9535938792695
S261	182.42167313231073
pel	7877.561133904852
yflS	383.53116423641626
citS	2107.670065576148
citT	1759.1547321910061
yflP	1506.6897608099898
S262	1176.7292271838742
citM	762.8382281049513
yflN	618.4443621866861
nosA	1628.6941585229074
yflL	735.0337411330629
S263	1476.0917367037384
yflK	1531.8224052277499
yflJ	942.8601575869194
S264	1359.9456969207301
S265	353.76152346883333
yflI	1773.1104234871439
S266	1105.7682439779019
yflH	2082.0658752760673
S267	3581.7940483171033
mapB	3102.3950041069315
S268	175.14427247171545
nagP	2096.0634440960525
yflE	7949.0496295325165
S269	409.2485040737703
S270	11104.062708489244
S271	167.73035569387045
yflD	352.1793885335169
yflB	856.1778291533542
yflA	471.1578488413919
yfkT	223.87247231671145
S272	263.3431275808781
yfkS	171.00957949130918
yfkR	164.60146123619873
yfkQ	155.11201877897057
treP	268.2746017184942
treA	252.03844437437797
treR	2573.5902675681104
yfkO	1583.6450849977323
yfkN	2008.9138754634248
yfkM	607.9603105028643
S273	188.69773988109796
yfkL	1452.6787693994913
S274	1775.6112018025183
yfkK	3830.1008638837393
yfkJ	1276.4311444064103
yfkI	1468.7094753199808
yfkH	1084.3890012161708
S275	907.5500094211801
yfkF	797.1459045804689
S276	293.5101667991641
yfkE	294.76743387657206
yfkD	432.5330810113089
yfkC	1557.662184715459
yfkA	1678.6278076031808
yfjT	2439.1002321746664
pdaA	649.4614121293714
yfjR	1592.3039075658435
yfjQ	1297.2732436607007
yfjP	1442.5777180527004
S277	2690.763727486755
yfjO	2527.624903763148
S278	1505.0197146359053
yfzA	1565.9618274791326
S279	748.3140227568848
S280	1642.0321623447453
dusC	1686.792351817735
S281	4323.647913780249
yfjM	978.1645247863923
yfjL	911.9220293948063
acoA	150.17144143942102
acoB	159.56863960617525
acoC	205.01230119208637
acoL	253.62151624893212
acoR	636.1397818604577
sspH	627.4978331539633
yfjF	1858.899849428265
yfjE	1508.9891005946984
S282	1836.8693869480996
yfjD	2148.429424063261
S283	367.93318679629306
yfjC	1967.6619534671827
yfjB	1307.4439008283146
yfjA	1142.5170660607628
malA	668.1832465449742
malR	1115.390621312935
malP	294.4475107800034
malQ	724.3952785888177
yfiC	916.1034213699999
catD	416.35394023916575
catE	392.0154398600347
yfiF	389.8386531304661
yfiG	353.13271388862336
yfiH	397.2765973887264
yfiI	536.1154865418033
yfiJ	919.6450520137656
yfiK	1167.3595999632535
yfiL	154.78980752934208
yfiM	156.21256234843182
yfiN	179.72741348839912
S284	4857.281319121182
padR	2963.7334784863697
S285	2339.6332304651637
estB	1328.6081923119402
yfiQ	307.1571875770808
S286	353.6389403108117
yfiR	1698.3679428269934
yfiS	353.06744705383
yfiT	4404.716130980344
yfiU	222.25416840327156
yfiV	919.7938026549671
mprF	2563.0868860117876
yfiY	12513.230473775795
S287	4533.574664924164
yfiZ	2546.735348214509
yfhA	2356.5054947434064
yfhB	5866.29265467021
yfhC	12168.524891705687
yfhD	428.37584816690327
yfhE	552.5903917260946
yfhF	417.16278966506655
S288	2917.263525659627
recX	3029.7156238384664
yfhH	1794.4591053084587
S289	207.77813014852418
yfhI	377.22112648197844
S290	282.4659843838435
sspK	168.12611204897095
S291	1235.4606366852145
yfhJ	1027.0091572090682
yfhK	551.3915441951046
S292	538.9471512112325
yfhL	2206.1777697650996
yfhM	1604.82469939524
S293	396.9921491691312
S294	7953.458740955871
csbB	3283.1539149339415
S295	1290.7554729809785
yfhO	1082.8117029839534
yfhP	2058.1513042533784
S296	2449.378476219348
S297	2188.762951255177
yfhQ	1682.0054559996333
S298	7020.055251500921
yfhS	161.60932858044188
fabL	5507.569194340794
sspE	14143.321300072794
ygaB	594.5413463637153
S299	8643.300891459348
ygaC	5667.381753575396
ygaD	1925.6547223518041
ygaE	2512.8926574735933
S300	3332.294054577315
gsaB	3722.441162032298
S301	510.2521927989026
ygaF	7509.841116240779
perR	6430.135081286782
ygzB	4229.58382713188
S302	424.29778382595657
S303	5194.010913395033
ygxA	3942.6046386062344
S304	21316.2593381224
S305	22705.696471101015
trnD-Ser	27839.905043647304
trnD-Trp	27543.036525872
trnD-Cys	12683.219022950181
S306	12542.17557205147
S307	1839.587609135247
trnD-Leu2	2733.5625449725517
spo0M	11331.883071916438
ygzA	438.2671288817775
ygzC	297.0646922486772
ygaJ	2205.5661721940746
	23787.235595272232
thiC	30271.376742687666
S308	1516.048297970518
ygaK	169.92252897825736
senS	160.89771193879403
katA	2509.179559740775
S309	170.6780038963089
ssuB	161.85221879126584
ssuA	167.58702742380476
ssuC	160.11892225449805
ssuD	191.42029673663518
ygaN	945.5871808016944
S310	215.17002961229852
rpsNB	207.1932701004469
ygaO	1557.302322708987
ygzD	1580.976272101358
S311	1087.5002369762997
yhzB	878.5821222788452
S312	455.9294109835383
yhbA	524.9732129081038
yhbB	211.47842352293384
cspR	6162.642259675436
yhbD	1670.3483942300418
yhbE	1331.8660980575169
yhbF	1535.0110545275675
S313	2213.325623376592
prkA	231.3500071074689
S314	197.68596893757626
yhbH	487.85209044198297
yhbI	1716.7925436627227
yhbJ	1147.9679668830881
yhcA	1185.324757305158
yhcB	976.7191683473652
yhcC	596.4538342994638
yhcD	292.2245010056635
yhcE	1522.436848217249
yhcF	1349.8655471523728
yhcG	1335.5330842705225
yhcH	1579.9903153482628
yhcI	1348.5874203352823
cspB	39392.49922456765
S315	73996.35930520446
S316	1601.1210509833397
S317	8423.67073518427
yhcJ	4999.957095935087
yhcK	2875.970834494556
tcyP	3064.5651707596603
S318	170.59521049970755
yhcM	200.94172170805842
yhcN	471.0381173123189
yhcO	198.23025112303588
yhcQ	276.03996271500284
yhcR	1061.4347711405392
yhcS	1437.4539265287665
yhcT	639.2486209848428
S319	698.0887573664028
yhcU	411.0775193552267
yhcV	266.65551073246303
yhcW	1750.356810134679
yhcX	2649.553108170402
yhzG	327.1556402195994
S320	4584.980872822361
yhxA	3251.9739829438777
glpP	3037.8466514077863
S321	2211.843093263839
glpF	1479.9506257567182
glpK	2311.4781343695086
S322	2634.11022234558
glpD	855.564809165874
S323	425.2104765708994
pgcA	6890.374443147502
S324	244.2982976082394
yhcY	1333.1283772031118
yhcZ	2277.6546985211753
yhdA	1505.924086108021
yhdB	331.9372360752189
yhdC	259.1541465017924
S325	554.7395083025324
lytF	13202.284754977052
nsrR	9531.582202656471
S326	469.3759134416682
ygxB	439.7683599488343
spoVR	247.8516981143521
phoA	428.5639437387561
S327	986.1295186685264
S328	6183.180173556926
lytE	18721.390860569627
citR	1206.32255381385
citA	952.1862594706383
yhdF	868.0092862770559
S329	8612.402320970552
ctrA	6889.896855337799
yhdH	1518.3619196979214
yhdI	436.42804426163116
yhdJ	1268.4931382391621
yhdK	1886.1996437376347
yhdL	2630.0357047440207
sigM	2919.8934312583374
S330	2897.3133340416794
yhdN	836.8546933489075
plsC	6996.5759025269135
S331	1114.2057878438563
yhdP	14234.129735656543
cueR	13917.058250004331
yhdR	4868.179571233241
S332	1150.0121036566277
S333	22321.814259274473
yhdT	18292.948369122478
crcBA	1873.2139866970356
yhdV	2505.356168049996
yhdW	3113.741213349196
S334	150.35892201178953
yhdX	2198.5449745267133
S335	2161.524285226145
yhdY	732.5753427715856
yhdZ	1700.95980020971
yheN	6157.803007747234
S336	13449.516318563848
S337	762.5034209697845
S338	15253.295261295842
dat	12201.182283902486
nhaC	749.8024175412394
S339	560.8352942284166
nhaX	408.0871104080923
S340	3390.3065223616163
yheJ	3915.4615624942753
S341	855.7031949633881
yheI	822.4400253155493
yheH	753.0838346372057
yheG	1959.1787693640033
yheF	137.58060865430443
sspB	186.82365594350307
S342	185.8163104631843
yheE	421.4448373933572
yheD	199.6182757134737
yheC	168.27767730849536
S343	154.25071141772162
yheB	2382.4000929799126
S344	3212.988273385368
yheA	3047.8298944237076
yhaZ	683.9592996404282
S345	6221.442171282129
S346	3694.5083400763956
yhaX	502.53026210151046
hemZ	1209.5600416053144
yhaU	752.9794422859586
khtT	1254.0391472391452
khtS	1999.0516049659443
yhaR	581.7141820811013
yhzD	440.0936260916125
natA	3028.5258285101486
natB	2244.378060725894
yhaO	1158.1448594977362
yhaN	1519.274319077302
yhaM	6736.421379668909
yhaL	543.0972195465956
prsA	16525.046031488768
yhzE	220.25536230629635
S347	189.67249408170827
S348	3583.3667685034984
S349	239.0496804604431
S350	3248.3694275472103
yhaJ	2569.371880745878
yhaI	4247.799629866241
S351	3837.186922700146
scoC	11072.03915828674
S352	1444.8126058271073
yhaH	10870.519969603894
S353	2303.8003799567146
yhzF	292.00852276477326
S354	404.23954948608997
trpP	22359.49524590082
S355	24010.314326311243
serC	17963.32342768286
S356	908.4311288962166
hinT	7383.214359152655
S357	239.38130349495452
ecsA	3976.4537341557684
ecsB	3757.9582668820835
ecsC	2584.6143734601324
yhaA	13117.452996864473
yhfA	203.56795531909472
yhgB	426.4107502074399
yhgC	6148.277940599633
pbpF	821.281695033492
hemE	4961.8646619708725
hemH	4140.33942682151
hemY	2458.052475602925
yhgD	2028.7377526344117
S358	1938.9143102084386
yhgE	1312.4984466469198
fabHB	966.5719600393655
yhfC	713.2018658187387
S359	660.9512243002222
S360	956.972284993014
yhfE	3186.006135897495
yhfF	1905.86911413484
gltT	16803.801170205592
S361	26293.768908106365
S362	325.83550343064115
yhfH	305.16238498314783
yhfI	3316.0882132461993
yhfJ	2661.3330112197755
yhfK	3512.9483992005685
lcfB	653.7370564343742
yhfM	220.20447844127938
yhfN	467.5250965127457
aprE	1267.2042203392616
S363	2300.183638368102
yhfO	1127.8295477026033
yhfP	1787.5071904885506
S364	813.7264072907016
yhfQ	6043.910870873982
phoE	7789.778926912337
yhfS	10123.589755007246
yhfT	8411.223759936136
bioY	8914.05823078392
hemAT	7427.0144506038405
yhfW	194.46050097722667
yhxC	187.46359792141865
yhzC	8222.910038232078
S365	349.0443786832014
comK	2327.878426344016
S366	806.2965098383755
yhxD	450.55726364013134
S367	863.4088078838448
yhjA	12641.090724449774
yhjB	3111.871279299479
yhjC	2984.7616221919375
S368	3356.2473531440464
yhjD	196.452039196191
S369	296.46130458055217
yhjE	1887.5511177488213
sipV	1706.983419834753
S370	409.2012287525304
yhjG	284.50298911849654
yhjH	565.767959775301
S371	335.41420988179664
glcP	380.0555960607329
S372	266.53231831104443
ntdC	491.9041215867737
ntdB	413.9176620233572
ntdA	328.00333354282867
S373	191.09770830397366
S374	3097.5245469556626
yhjM	3738.1273393367974
S375	927.8407073415163
S376	993.1033132943829
yhjN	971.8343843873595
S377	946.7239438843854
yhjO	147.1659396637205
yhjP	503.1111430584217
yhjQ	172.92468282056163
yhjR	150.51881225276543
addB	2484.775853882351
addA	3508.3249628257327
S378	2801.466780490766
sbcD	2539.8014450661703
sbcC	2661.517487160476
S379	176.46847490748473
yisB	2171.8870022383576
gerPF	201.76516924126642
gerPE	193.68476491925162
gerPD	192.98791087860505
gerPC	227.23900282248718
gerPB	234.4169910534964
gerPA	254.86686289617776
S380	299.3452706323374
S381	820.5798966971153
S382	352.3991580112488
S383	714.3893024968672
yisI	895.0555002544232
S384	159.61657551814932
S385	355.72042396224396
yisJ	150.35544795368162
yisK	4476.9484778353335
S386	3478.139303336204
yisL	4549.7345823619435
wprA	27893.3449258591
yisN	169.52646091743634
S387	175.30621493121583
asnO	167.21185591185693
S388	175.52507485025257
yizA	539.2087134503291
yisP	705.4662882851565
S389	674.3560327325436
yisQ	188.36668256406864
yisR	1419.1060294438134
degA	1315.5040730225048
S390	387.6470833702756
yisS	359.96179944278816
yisT	1525.2182674326934
yisU	201.8677542407108
yisV	571.2981310268816
S391	1245.7222057648767
yisX	1495.1073193709121
S392	1663.531339185313
S393	415.9212733648228
yisY	335.1508231576565
yisZ	148.5289143724038
yitA	160.3780990354424
S394	156.70057538592494
yitB	147.63251270995795
yitC	169.02193398031258
yitD	171.219119295603
yitE	153.14275784965662
yitF	267.933902845082
yitG	314.867272408012
yitH	2342.1211692167544
yitI	2638.983600537993
yitJ	7376.905299803873
	15055.120866535026
yitK	3715.6528422242363
yitL	3086.7366136877326
yitM	1056.4435756045914
yitO	279.54434165634484
yitP	326.83832039556813
yizB	1225.9065820799788
yitQ	941.140736569803
yitR	1384.4846374594608
nprB	369.68857977180267
yitS	2223.782538659241
S395	905.5810759082676
yitT	1801.8959622659356
S396	1648.6087365489298
ipi	1023.5978685399301
yizC	1767.0167496464176
S397	1613.9721847075023
yitU	2919.0839771179308
yitV	2399.6362242905884
yitW	7329.843447834175
S398	1823.4648443007395
yitY	2500.094079951989
yitZ	1235.5177312627552
argC	10094.627118130746
argJ	11459.051401522016
argB	13157.520297855832
argD	11948.153028074687
carA	9469.242661653094
carB	14267.055548453707
argF	17648.19883579767
S399	737.9435590264039
yjzC	252.81413770788922
yjzD	9395.798117976872
yjaU	644.7219684842892
S400	171.7817940257747
yjaV	280.1650790128423
med	4179.264435022242
comZ	5153.487403611845
S401	2156.9345280209145
yjzB	306.6395551346991
fabHA	16687.72883694726
fabF	17110.172330401343
yjaZ	264.00717583534237
S402	496.36812621785083
S403	10301.975044902272
appD	6357.894359358865
appF	8437.110785987124
S404	25383.44038588138
appA	33409.40502359774
appA	27334.461430118507
appB	7904.3621374082295
appC	7177.007286114563
S405	1312.195233176433
yjbA	739.6163632442228
trpS	4220.310205737335
	16600.817525803504
S406	21565.436991695573
oppA	15689.372150965432
S407	7966.516649744986
oppB	3768.2178818793536
oppC	4094.2968756683517
oppD	6068.958878371212
oppF	5382.273544803824
yjbB	393.77653475309125
S408	10010.31671728584
yjbC	9432.339950383921
S409	12712.851116439244
spxA	16747.986037599356
yjbE	185.77338278160343
S410	423.83727616714356
S411	6925.16787962685
mecA	12915.35787884795
S412	334.6246697946921
S413	450.7342696070671
coiA	300.07930156169317
pepF	5170.303769588207
S414	262.2138355046378
yizD	176.67653913359953
S415	25031.087131656524
yjbH	4793.842084005908
S416	372.9142197627769
yjbI	6397.680940077276
S417	8409.474876967159
yjbJ	11049.039421701464
S418	9166.996008687824
yjbK	1753.5141170105946
yjbL	5759.255735791852
yjbM	3617.556916229753
ppnKA	4826.628255261798
yjbO	3692.0336839263327
prpE	675.5412237433966
S419	873.4209542392009
yjbQ	738.523490577164
	26014.5896463685
tenA	22455.27344609205
tenI	22579.0943474742
thiO	22791.89610608801
thiS	29797.424123371547
thiG	32538.64761712043
thiF	37255.52234318337
thiD	18394.667779254
fabI	21291.156112620014
cotO	337.49757666797916
cotZ	157.1646919353832
S420	168.08727119487435
cotY	160.20033262481996
cotX	360.0616158822029
S421	307.3772685028806
cotW	317.32117807909765
cotV	310.5682778771835
S422	156.19451697184303
yjcA	176.89302259947019
S423	216.93715161964465
yjzK	171.41307310811322
yjcZ	512.4497265678706
S424	308.4729126386653
spoVIF	290.7697410904095
S425	200.45019350879892
yjcD	815.0812110682681
S426	984.8316609806798
S427	471.5934923242041
yjzE	1277.4932916585065
yjcF	16005.350719084847
yjcG	14167.52374520382
yjcH	15273.749739434534
	12176.399684027636
metI	10359.738739856713
metC	8170.073432425498
S428	1110.2226607368575
yjcK	1510.2796555639457
yjcL	1839.8001304036425
trnSL-Val2	3717.54200954955
S429	1272.7205786348013
S430	1279.3837332678083
S431	4509.9633681355745
yjcM	18273.938694832286
S432	20562.100092071916
yjcN	7090.475524144799
S433	542.6582095949703
yjzF	554.9959113673367
yjzG	502.0776403942673
yjcO	545.1716258593775
S434	957.6358375774649
yjcP	11680.923107228604
yjcQ	7167.3958978739975
yjcR	177.1588835109353
yjcS	3806.8974715220584
S435	4744.586586523844
yjdA	3150.649013896856
S436	4179.264435022242
S437	540.6683143098996
yjdB	691.0757282827028
S438	540.1813422130316
manR	7066.107585945656
manP	12369.50373465487
manA	11521.439265764886
S439	12843.641403372856
S440	14292.790571348098
yjdF	17210.483409072178
yjdG	1571.6889397051093
S441	276.55066481407124
yjdH	259.034419462894
S442	589.9709057902818
yjdI	1324.7459486618397
yjzH	1733.3332405874166
yjdJ	559.0628487849782
S443	339.47621027933
S444	1505.7153351709815
ctaO	892.0825037918596
cotT	205.8476734829557
S445	1274.338938670748
yjeA	1037.8148218057745
yjfA	869.0126289667318
yjfB	5708.515871782016
yjfC	155.35950155436146
yjgA	631.5413263834315
yjgB	193.87728843225293
yjgC	379.2661137917314
yjgD	371.0406219077541
S446	189.23476336024325
yjhA	5804.810800744609
yjhB	1082.4114797606092
yjiA	1034.3437428515294
S447	172.824826489298
S448	803.5255008125838
yjiB	613.3783064426283
yjiC	597.5435281343852
yjzI	1040.9126773385842
yjjA	4194.3552108911335
yjkA	685.3671969484949
yjkB	764.5851305142869
yjlA	1470.305261551593
S449	537.8648871944494
yjlB	566.0425387094978
S450	613.6051014141394
S451	44489.17329746444
rex	42142.842337054
ndh	29972.808862264355
uxaC	167.40127048747001
exuM	155.2949027879431
S452	177.4538420159804
yjmC	161.84847929155777
yjmD	170.8792408980687
uxuA	174.4214104003064
uxuB	176.81538484621464
exuT	172.3781772131434
exuR	1399.5364343824733
uxaB	222.51621601021006
uxaA	193.77428687791496
yjnA	3476.5324249637174
S453	157.49912462963337
yjoA	3184.754986018754
yjoB	1681.9665860982684
rapA	31195.13278585747
phrA	26847.49753689835
yjpA	1963.7106760095603
xlyB	759.1809598489607
yjqA	2142.1344683723673
yjqB	788.2084102445542
S454	395.81066262125864
yjqC	743.7462438282893
xkdA	530.4599423497975
S455	3021.6063386385617
xre	4057.288005046043
yjzJ	257.2689135666477
xkdB	245.33909436918566
xkdC	271.6615671524457
ykzK	277.44666803852715
xkdD	310.0592242457692
xtrA	293.7747654629989
xpf	246.77743411399163
S456	790.9996976388747
xtmA	814.0837058938843
xtmB	699.913746487011
xkdE	874.3497423423865
xkdF	2080.3828432962596
xkdG	1637.0318434855108
ykzL	1438.1183281058663
xkdH	1662.570727108857
xkdI	1448.8909801542031
xkdJ	1621.5225031335551
ykzM	1586.9049466043828
xkdK	1694.409267633643
xkdM	1725.9799618670293
S457	1764.8950372444033
xkdN	1525.8527197992955
xkzB	721.0222649918487
xkdO	970.4208024948992
xkdP	763.8611814495252
xkdQ	663.9358298614762
xkdR	916.1669230211362
xkdS	725.2493730276104
xkdT	623.5522598422232
xkdU	620.3620687107394
xkzA	653.2538898576937
xkdV	726.2386996595354
xkdW	748.2794439326015
xkdX	913.5458532036331
xepA	752.7880937173064
xhlA	1725.8204588061908
xhlB	1275.0163216574658
xlyA	1208.4985275762697
S458	1183.245180106461
spoIISB	2795.3889731175727
spoIISA	2520.9760029870326
pit	12708.152346692927
ykaA	20192.98639440064
S459	5617.451312445459
ykbA	814.5728955175828
S460	1550.158478701758
mhqA	1313.4388601107094
ykcB	197.6402989651066
ykcC	232.17465275970693
S461	332.0829861820501
S462	3785.758508768286
htrA	3511.2443194514744
S463	814.8176002702822
proG	1853.581712025261
dppA	11072.806640157887
dppB	7430.618934874955
dppC	3738.0409798904097
dppD	4903.173169288022
dppE	5504.897553296216
ykfA	2721.651575097216
ykfB	2903.210229588215
ykfC	3664.752364018595
ykfD	3124.334769876277
S464	275.5238377598294
S465	789.0465840835408
ykgB	6684.945114269629
ykgA	300.22493627531327
ykhA	4623.383529681042
S466	519.9635445540309
hmp	356.666852684991
S467	146.33861168968028
ykzH	154.3220068886647
ykjA	154.16163847633626
ykkA	560.1877662480166
ykkB	539.2585490951946
	8024.523435886524
ykkC	475.1370833738311
ykkD	455.11899810902855
purU	5864.666398442046
	7626.471437327748
proB	6834.562763440909
proA	6997.545901132619
ohrA	2005.1577143129778
ohrR	645.6760333945115
ohrB	691.7626606132576
ykzN	322.88277465177924
S468	249.32204948978256
guaD	744.3823304283942
S469	1133.2627442599214
metE	33989.46421450224
S470	34533.286016764774
	19562.4575365873
S471	829.4435569992148
ispA	588.8133890337053
S472	810.1994710972593
rsbRB	4806.929735713288
thiX	7845.411093797331
thiW	11193.446306476635
thiV	8447.644042804353
thiU	12493.585924076046
	12908.496285356241
ykoG	668.8628777919017
ykoH	778.7771081516445
ykoI	870.821570069454
ykoJ	1394.243345591912
ykzD	171.8651632959906
S473	8238.123278026884
ykzO	216.62661082340887
S474	4469.3004864264
mgtE	3916.4568009508803
tnrA	1639.9847339279618
S475	1994.8068266594914
ykzB	301.72003057326685
ykoL	264.31234518446126
S476	10639.676530779414
ykoM	6612.896791278805
ykoN	176.61531832048507
S477	195.1536542157671
ykoP	176.84807033055486
ykoQ	276.5953961072046
S478	201.78381725730685
ykoS	204.26053331258052
ykoT	220.00614346627134
ykoU	407.4746976464892
ykoV	456.48806568419155
ykoW	2486.441322395032
S479	2570.0843606619837
ykoX	3725.883035608254
ykoY	1456.3418534240354
S480	1924.453811047102
sigI	3716.597318733343
rsgI	2637.1550303031004
S481	1134.782427558037
sspD	241.56483882185913
ykrK	2096.4993535568606
S482	2896.978635919695
htpX	7001.265491265485
ktrD	1365.9288958571058
S483	150.42841857341438
ykzP	166.02998437061225
ykzE	161.38917450051332
ykrP	417.6932444279243
kinE	1498.1156972953836
S484	2377.890670928514
ogt	1703.2014053904595
S485	1112.5080037476464
mtnA	84437.71983072406
mtnK	74847.50836200519
	53681.349887849814
mtnU	8106.70539587959
S486	2705.976003004087
mtnE	6416.6296413372465
	28190.732216202374
mtnW	10624.691491775271
mtnX	16487.29007525223
mtnB	16630.762206234693
mtnD	13841.058621143544
S487	597.7368461557818
ykvA	1598.2381369227098
S488	2382.2899997587474
S489	522.3235710938112
S490	2271.7683235453
spo0E	2854.9174790996135
eag	727.498266443509
kinD	3068.816506295555
mhqR	2065.7261990047446
motB	12440.58467921115
motA	14160.651287209703
S491	147.78267451178905
clpE	407.02304424209217
S492	1054.4195650652575
ykvI	212.0459815967939
S493	264.2879187267069
S494	1743.6563282342388
queC	1588.9595353974207
queD	2080.4789844245456
queE	1931.2242746079273
queF	3266.130385968553
S495	2893.032209044199
S496	1278.8813171598463
ykvN	953.7715902768167
ykvO	320.02334341172804
ykvP	277.8957575858053
ykzQ	764.0729981018962
S497	785.5721641029521
ykvQ	766.9028389287784
S498	276.5251073505093
ykzR	438.5203549285934
S499	972.5981249400437
ykvR	338.7240624167018
S500	6216.84403328949
ykvS	6029.126691262877
S501	176.0937628089109
ykzS	771.1850815972684
ykvT	292.6163691890565
ykvU	170.22903652346716
stoA	435.7932377651323
S502	651.6860636820243
zosA	443.461997263908
ykvY	4198.81546851778
S503	248.13819313537664
S504	1345.1953671415083
ykvZ	984.5131507509187
glcT	3301.639000483687
S505	12782.655890268878
ptsG	8683.133201590541
ptsH	47506.369241995184
ptsI	25904.82702817627
splA	578.3503919135368
S506	1199.319225568061
splB	471.21228205687015
ykwB	3244.3190782138126
mcpC	13291.65682981
ykwC	14625.516967252284
ykwD	814.5352549386766
S507	3144.6854454008053
pbpH	2372.07404597728
kinA	1678.8993174441998
patA	9784.845324073312
S508	6319.6692093170905
ykzT	4581.06294290288
cheV	11897.465660318747
ykyB	3567.9178183976246
ykuC	1855.2098505346546
ykuD	483.30831320164737
ykuE	575.3116999608072
fadH	1464.7445127802903
S509	1819.8031301931123
S510	2152.2053170622917
fadG	2891.6288415475315
ykzU	2471.378044523721
ykuH	4972.99753261351
S511	4845.6237422521945
ykuI	4785.652741810935
S512	22816.660019312243
S513	1851.3560583593646
[truncated: 3,875 more rows]
