# Supplementary material for: Assessment of transcriptomic constraint-based methods for central carbon flux inference
Source: PLoS One. 2020 Sep 9;15(9):e0238689. doi: 10.1371/journal.pone.0238689 (PMC7480874; doi:10.1371/journal.pone.0238689)
Supplement: S2 Dataset — The genome-scale metabolic model of B. subtilis from Oh et al. [21]. Individual models in SBML format (.xml) with set constraints used AC, DC, etc. are included. Transcriptomic data (.csv) from Oh et al. [19]. Predicted fluxes generated using these data. MATLAB scripts used for calculating correlations (.m). (GZ) [file pone.0238689.s002.gz › Bsub_model_and_data/expression/new_Malate+Glucose_gene_expr.csv]

S1	780.9754204063515
S2	947.9715814223738
S3	19264.18230967613
S4	602.8408342726161
dnaA	9314.956586583165
S5	10166.484915658386
dnaN	7004.177841291045
yaaA	6783.120139269067
recF	9229.264719849716
yaaB	9957.95189021374
gyrB	7845.229846531724
S6	7264.762909750054
gyrA	10801.918889921471
S7	18827.232541475856
S8	1148.472025008848
yaaC	340.3558272086735
guaB	24530.119982195425
S9	534.2112940993993
S10	13297.493119351804
dacA	14554.725396605689
S11	10872.02704811783
S12	23359.1474500667
pdxS	28363.86806196093
S13	260.16204037841175
pdxT	31733.814554685734
	17543.309698238296
serS	5802.665297023704
S14	909.376134795808
dck	2017.51917505606
S15	615.5362449629952
dgk	2892.430682452647
yaaH	220.92813299574306
yaaI	320.3044430208507
S16	1429.2408412527554
tadA	1190.2921480038642
S17	33171.73082120811
scr	29666.90222286907
S18	26598.673342213948
dnaX	3967.918477679891
yaaK	12545.07373574427
recR	5502.990031754425
yaaL	3544.1730445926883
bofA	2054.9202219651525
S19	23515.10249472432
S20	6084.684189405212
S21	4988.187569049404
csfB	3935.142051465785
xpaC	4280.805789907444
yaaN	3737.781887613365
S22	2905.6932049650604
yaaO	2302.8956577749123
tmk	2348.027076853892
yaaQ	5842.216066699767
yaaR	10566.182916594595
holB	7168.38957880083
yaaT	9395.581053160673
yabA	8759.503178306586
yabB	2533.003455807011
yazA	3143.3778794102186
yabC	2540.329636844714
abrB	6231.512550056568
S23	792.682875690986
S24	8681.728974374155
metS	8210.000929495853
S25	1095.4692933768688
yabD	2070.4088873924597
S26	2579.4241889914515
yabE	7342.725744198521
S27	3161.0029581122526
rnmV	1850.2869734069336
ksgA	1374.1273503219138
S28	292.1367405986379
yabG	232.873069635708
S29	323.5249874866651
veg	31150.477763897376
S30	860.9983525975063
sspF	898.8272166377741
S31	378.92451431231694
ispE	4034.0129501001747
purR	6777.32386877673
yabJ	13154.176656408106
S32	962.7161398688821
spoVG	52229.11617235438
S33	1022.6050447716912
gcaD	15502.357418063226
prs	15887.083354649933
ctc	13610.193898639947
pth	3875.410259443904
yabK	3880.517458164309
S34	3699.890015817114
mfd	2803.085432122994
S35	2619.059881264541
spoVT	2416.8853631692605
yabM	882.4679056857947
yabN	5870.089033597298
yabO	5346.454127945078
yabP	4936.136825572109
yabQ	5074.324266122894
divIC	8311.155364605349
yabR	17119.662855658255
S36	1032.529059435286
spoIIE	367.0925434920517
S37	197.57181392534872
yabS	586.708466193551
yabT	402.72000603335243
tilS	4390.49129283872
hprT	13053.357638046757
S38	15858.844088626987
ftsH	27195.242501453118
S39	1444.7124625194335
S40	2539.918817393739
coaX	2724.1680716494925
hslO	2526.9825736582948
yacD	2255.9718178294315
cysK	16907.003066543948
pabB	2741.5954741118517
pabA	5862.092428255021
pabC	4792.070209056857
sul	4440.480246728437
folB	5300.2082490774665
folK	5124.989487525161
yazB	6859.716936264686
dusB	10234.596963709188
S41	446.1649379361298
S42	12546.523112197186
lysS	12019.31178049363
S43	35328.217283719685
S44	3265.451283858146
ctsR	8349.264103319789
mcsA	5557.036496294462
mcsB	5713.266057072724
clpC	6125.307983424857
radA	3153.2707402681453
disA	4179.940439585195
S45	4571.546787887435
yacL	6370.981796637302
ispD	5471.80081984238
ispF	3073.21573476065
gltX	11455.345330201857
S46	6846.41642566498
cysE	2951.978850734132
cysS	3599.0489278300092
mrnC	4425.11735215671
rlmB	3958.0295554527747
yacP	5465.60949112468
sigH	18875.57967124716
S47	17830.176082922484
rpmGB	13124.425662628277
secE	8363.358378962752
S48	8532.384885344805
nusG	10389.221991455915
S49	90005.98580965467
rplK	90847.9707987997
S50	76510.3164670388
rplA	87243.90165050486
	91256.09693968952
rplJ	90012.22476540763
rplL	86467.27899750647
ybxB	8356.98406724803
S51	52271.36922174824
rpoB	29415.72553249468
rpoC	37814.012671115
S52	59834.91689785822
rplGB	90176.67341461788
S53	88539.48307236521
rpsL	84803.33198523957
rpsG	91245.55565254102
fusA	88840.71170844618
S54	86693.32703237288
tufA	76427.27649378494
ybaC	1194.2589720704625
S55	83396.54525099098
rpsJ	88857.1346818462
rplC	72356.4160566681
rplD	89999.74728633818
rplW	83860.27844581354
rplB	90921.46627562986
rpsS	88455.64964148418
rplV	78608.62530787342
rpsC	81941.12046773559
rplP	74237.81713007903
rpmC	80619.05936638171
rpsQ	76182.21793289231
rplNA	84098.94022587223
rplX	81984.67679269207
rplE	66943.97836519194
rpsNA	77811.72809936677
rpsH	85048.60783012619
rplF	69558.21691461682
rplR	76020.45291131105
rpsE	82585.44954761125
rpmD	87161.29433412262
rplO	65611.75405638346
secY	56928.626412192156
adk	69319.16568055112
mapA	60430.94993552216
ybzG	89491.72519128119
infA	84623.2615105901
rpmJ	83531.5350449716
rpsM	85691.62974153202
rpsK	72807.52767498975
S56	68908.77068967024
rpoA	72935.48786346294
rplQ	82830.05177559906
S57	11666.088716146975
ybxA	5502.1000939641635
ybaE	4487.200706675299
ybaF	4240.347163897247
truA	7855.568661044559
S58	281.8531732581342
rplM	82921.96420021495
rpsI	37385.727844721165
S59	1087.9274754331468
ybaJ	5330.665720676265
ybaK	409.95829249782946
cwlD	283.3942481538769
salA	6637.84856040029
S60	371.87312191414463
S61	2506.919578160047
gerD	282.44640601231805
S62	228.06480236722692
kbaA	1613.4129214913658
ybaN	262.3471546973439
S63	1416.714493575176
S64	39378.849190188615
trnI-Thr	16742.182633659697
S65	1276.3721591768926
S66	3460.584458427065
ybaR	1466.2682300571885
ybaS	1012.8934237649995
ybbA	584.5975610559219
feuC	657.4329706446432
feuB	808.796718143392
feuA	2596.5254845212808
ybbB	1139.8276659182527
ybbC	357.8141590195518
ybbD	351.6021299742472
ybbE	425.6823116722415
ybbF	502.7741504684379
ybbH	1148.7108678848042
murQ	1714.2953827350793
ybbJ	1417.2055744965403
ybbK	1700.763316837276
S67	1452.2425061937506
sigW	29231.441002412226
rsiW	27264.44807015773
S68	6208.088160866864
ybbP	5896.187427131564
ybbR	7087.036038453836
glmM	6803.996436161364
S69	22948.835533146284
glmS	17957.09889288115
S70	701.7759354464674
alkA	847.7724848035787
adaA	287.70237750603997
adaB	302.06181337463335
S71	369.6287930966509
S72	6324.927949135723
S73	388.62457752941697
ndhF	226.17045454489298
ybcC	230.20893196320475
S74	309.7441732178347
ybcF	424.474281012517
ybcH	453.91132296670554
ybcI	400.8262916469369
S75	378.53948929642183
ybzH	3232.7958067908153
S76	263.85472340590223
ybcL	357.3019556152746
ybcM	205.61475693613437
S77	12237.037130079369
skfA	11634.325883258036
skfB	2841.7554065188647
skfC	3188.2889516060936
skfE	2693.936258290971
skfF	2044.7848400243724
skfG	1996.3745055834
skfH	1947.8497335830386
S78	1846.528737471383
S79	821.6612956504747
ybdG	686.5717407242631
ybdJ	759.6371579590307
ybdK	2125.3233993825324
ybzI	2831.989105247906
ybdM	595.9028482813533
ybdN	2779.224515747282
ybdO	9049.150635079683
S80	4236.723698908155
ybxG	1973.3529891473827
csgA	312.0499851908564
ybxH	222.42369335843446
ybxI	347.0019596402889
cypC	289.28211750363084
ybyB	1441.711388769207
ybeC	3526.284914560256
glpQ	247.13690715026038
glpT	220.45901567931605
S81	230.730780261326
S82	260.9024473602528
S83	258.0249324518969
ybeF	288.53449566915435
ybfA	683.5169635922748
ybfB	380.1346346177105
ybfE	1894.1479797576446
S84	2833.101688596395
S85	3504.7601482382997
ybfF	3303.9283155725925
S86	2730.1541016046463
ybfG	875.7852446220786
ybfH	459.9075272186614
ybfI	621.0648032468021
purT	4233.103359587021
mpr	3006.2167774441214
ybfJ	2793.258407874388
S87	4587.206059207733
ybfK	3025.3087503896927
S88	2509.817364522851
pssA	2734.4468972409586
ybfM	2959.149090133144
psd	2260.3544868361223
ybfN	363.02707324964064
ybfO	2729.1449962618067
ybfP	1652.3077097943801
S89	1788.4573513309526
ybfQ	5856.541877274125
gltP	410.02460238417297
nagP	1388.2323420430314
nagBB	1587.2716381941912
S90	710.3567816144952
S91	1868.7182209541224
ybgA	1344.82245149057
ybgB	648.9214299167533
S92	3034.479439185606
ilvE	2311.852004656858
ybgF	2370.8138412080934
S93	4861.997142074832
ybgG	1203.7054345286326
glnT	184.80158663449896
glsA	207.26509026071406
glnJ	619.6744465297542
glnL	581.1365293972876
S94	409.54173435878886
ycbC	265.28512993168636
ycbD	223.17010932148798
gudP	194.4470224695633
gudD	188.2013717106156
ycbG	1126.813728012014
garD	250.74897617448812
S95	2738.873027909008
ycbJ	2421.748495386148
	4402.782925025703
rtpA	625.9918221783387
ycbK	427.17991314941725
S96	1429.1417772601444
ycbL	769.0854025937557
ycbM	856.4350323884515
ycbN	951.5044984809168
S97	288.6145055092279
ycbO	909.0400203347717
ycbP	1406.506008085661
S98	2139.908404114826
cwlJ	341.9875512401488
ycbR	661.5012167770874
yczK	219.84862007772992
phoD	209.04455664391455
tatAD	215.54819436989914
S99	199.93214924569187
tatCD	208.35501280852728
pcp	959.2967326698382
ycbU	806.9674474177762
lmrB	1580.757117443245
lmrA	1677.7747568426764
ansZ	317.7540420070414
estA	12965.587868590168
S100	3176.2307251045527
yczC	539.0965998075832
yccF	5174.8452314606075
natK	755.3492260264137
natR	988.4105962992938
natA	435.72276083262295
natB	413.7455542983843
yccK	1078.8161658393476
ycdA	8893.075201130916
S101	17426.15511861815
ycdB	646.7659869134126
S102	749.2828741903496
ycdC	610.1978696927791
S103	451.48471408775634
cwlK	973.3174882898976
S104	1380.4280700000459
rapJ	3195.442473696614
ycdF	408.4266889312541
ycdG	348.41590343676603
adcA	1456.947654937967
adcC	1063.9146253726599
adcB	1088.8830754030141
yceB	612.273882174993
S105	274.49448111474646
S106	31629.86987099777
yceC	24775.04401439013
yceD	19089.168874568575
yceE	21934.79085367035
yceF	20066.944353524177
yceG	6541.62493804817
yceH	6931.09064097233
yceI	2187.953967255992
yceJ	210.8198156807258
yceK	2799.331582917244
opuAA	21414.989211888038
opuAB	16907.39378390243
opuAC	16790.605884192297
amhX	1459.5419885589654
S107	3266.281301633567
ycgA	699.8005557130402
ycgB	755.2968710222851
S108	743.2308968426154
amyE	398.41643009956175
ldh	17871.833129423023
lctP	6458.275768341778
mdr	1417.07460621651
ycgE	1095.6971134986084
ycgF	632.7682196343632
ycgG	752.5272424496377
S109	222.88154182879552
ycgH	180.64748170944472
ycgI	180.1806156520657
S110	10440.959442950116
nadE	7260.4000602718625
tmrB	526.1997186885376
S111	235.23082789278848
S112	698.0726279550238
aroK	1598.5335739755308
ycgJ	331.37018687698225
ycgK	560.5761934218239
S113	915.2571527280852
cah	1163.293967141566
S114	1223.7558151229214
ycgL	766.6725238625814
S115	585.787392422468
ycgM	443.451751029587
ycgN	467.63313011892603
S116	3948.256492505677
ycgO	2211.945309589677
S117	297.9307724374598
S118	908.9770126657643
ycgP	1173.552501368766
ycgQ	754.4073909604346
ycgR	940.9233115711539
ycgS	481.18015487228547
S119	1989.0998721939839
ycgT	2434.7647521713834
S120	1471.7667484243118
nasF	3417.202434562831
nasE	8721.939875926415
nasD	9093.164078756492
nasC	206.34290176643916
nasB	178.8161626482834
nasA	284.10885748331197
folEB	202.87303811163912
yciB	225.37234205430218
yczL	215.0855310912957
yciC	209.52811048724587
S121	231.0348481836415
yckA	1005.1301921043627
yckB	1496.3860123921424
S122	2261.6605063908005
S123	265.22384319341546
yckC	827.5102277307424
yckD	263.48919651316464
bglC	337.8642747544486
nin	4905.4394513067755
nucA	6358.188177940952
S124	2238.0605140883185
tlpC	1015.4710062328417
S125	1924.9429852231015
hxlB	587.3459370577648
hxlA	725.9367282728228
hxlR	983.8309746877721
S126	51301.02390222066
srfAA	55780.24575059496
srfAB	76680.21012794116
comS	63901.699035762555
srfAC	62416.218350074676
srfAD	48829.54349828619
ycxA	1946.3201593645022
ycxB	1537.9931154382743
ycxC	262.52299734665803
ycxD	276.28881203458843
sfp	802.6163120820754
sfp	942.4681145996811
yczE	764.9385256879951
S127	469.91847120186554
tcyC	2139.5623403666555
tcyB	1816.7783074862045
tcyA	3164.14500245414
yclA	322.77089139833913
ubiX	258.09051872676395
ubiD	236.76302756605935
bsdD	227.11827712693926
yclD	198.91845670191063
yclE	553.8558257999488
dtpT	323.42782696628797
S128	203.11223449896193
yclG	256.2011840542259
yczF	235.60614102843508
gerKA	216.04679217834737
gerKC	247.59985629528435
gerKB	282.39420378615324
yclH	226.54177987087567
yclI	204.052984283381
yclJ	1272.3677544765862
yclK	1681.5780180758707
S129	861.7148088186483
rapC	9840.618848071572
phrC	13437.712977047167
yczM	882.8961856772992
yczN	4177.140631230858
yclM	3108.350183312245
S130	10190.943463821053
yclN	4183.901958712007
yclO	5304.128456397018
yclP	6623.44773416616
yclQ	10984.640239161161
ycnB	1099.551909772782
ycnC	1712.4347834158636
S131	3279.590565233222
ycnD	1345.8171261467496
ycnE	1829.922291807934
yczG	1044.9609610637226
gabR	339.3115353483325
gabT	217.9721491837299
gabD	1013.5489141448096
glcU	179.38722379946267
gdh	210.59586989880623
ycnI	1100.9246382983733
ycnJ	2156.5856958774857
ycnK	2866.881722652513
ycnL	1485.981047258632
S132	474.8956289069313
mtlA	346.3611561575404
mtlF	408.79488454554706
mtlD	457.702596817931
ycsA	519.531230855287
sipU	1416.3544822645208
S133	677.4481248334037
yczH	894.6419927515126
ycsD	1264.8640988339469
yczO	579.0055364087301
ycsE	3054.738841951155
S134	1735.577412211137
ycsF	1528.6403796485415
ycsG	1599.678944510849
ycsI	2076.636989760236
kipI	1995.1294907402164
kipA	1361.895223970666
kipR	1418.188247073795
lipC	1399.3101028146114
S135	1476.0235249476557
yczI	5239.209112170549
S136	1438.9824983069707
yczJ	2066.1080663464827
pbpC	5729.658069204865
S137	7081.470851661783
ycsN	4974.376531461977
S138	1111.480305572579
mtlR	587.0745881683013
S139	241.7714363788974
ydaB	377.2647071183007
ydaC	186.66832500432503
ydaD	267.42675529324305
ydaE	266.07700049497373
ydaF	2356.9411151511363
ydaG	3053.0454046225555
S140	4143.880459001614
ydaH	547.5954568360389
ydzA	2927.1210017965445
lrpC	1499.466244760561
topB	3352.9145482322165
S141	544.995308303064
ydaJ	426.194057417139
ydaK	255.06715644604202
ydaL	295.7497898071828
ydaM	279.18288031715997
ydaN	340.04141702198905
	1788.8292892519578
S142	1659.0021032762015
ydaO	829.5393838030961
mutT	337.2637222314007
ydaP	564.3057864588949
S143	527.4412761982771
S144	1868.286509557751
S145	347.6680463523081
S146	5345.589467924587
ydzK	3150.06671867685
mntH	1091.2505532917348
S147	254.11422593169934
ydaS	391.9973252282103
ydaT	239.7466202105509
ydbA	898.0591544136428
gsiB	1372.6359501593302
ydbB	862.093178618097
ydbC	1018.4315711997666
S148	260.9145037712999
ydbD	556.5753994704885
dctB	573.1755791941521
S149	1036.3292168565533
dctS	890.5997107528025
dctR	895.6347328615846
S150	791.4384426417707
dctP	898.6403302041117
ydbI	2353.07783921859
S151	1590.208256002129
ydbJ	1885.3282314250757
ydbK	1454.9292959625543
ydbL	5799.046534910375
S152	2523.423560729609
ydbM	2341.85060698671
ydbN	4567.007140408625
S153	5110.091221640934
ydbO	1685.9351519715192
S154	2496.1691764260295
S155	2813.40200947255
ydbP	1954.2960666098388
S156	5239.572279059261
ddl	5351.39757239733
murF	2146.8415498586696
S157	5604.357723844757
S158	19458.77581363733
cshA	15987.979416010912
S159	1982.401309164965
ydbS	6292.714045993135
ydbT	6141.463061837615
S160	1631.2550696606106
ydcA	693.8275576840501
S161	1165.446182110682
acpS	1072.5530783240308
S162	1166.3081761288113
ydcC	1588.629154902363
alrA	2800.2372125469474
endB	20389.89421409828
ndoA	22199.917119179987
S163	2085.725133464361
rsbRA	4643.402638848208
S164	323.48761472278136
S165	561.9118441634781
rsbS	5961.253461472732
rsbT	5777.381305744038
rsbU	4165.671415466072
rsbV	6374.368332626099
rsbW	6826.0408365633075
sigB	5132.810667791598
rsbX	5784.594040359953
ydcF	504.37979271518725
ydcG	1209.224726838936
S166	238.34375257395038
ydcH	860.8988917136863
ydcI	1287.0924779661216
S167	1466.810384873812
ydcK	1173.0103275312708
S168	11862.879910008949
trnS-Leu2	7068.720240534874
S169	737.7219404546947
ydcL	4056.9130587142113
immA	4005.5926556973895
immR	3785.758508768286
sacV	1178.1983072361168
ydzL	922.0705525710257
ydcO	737.2278014740106
S170	1218.8458825440516
S171	1181.6878959723438
ydcP	575.6308089746524
ydcQ	519.1712440237482
ydcR	411.9808113579005
S172	359.30536499878264
ydcS	492.82558085058133
ydcT	596.2471549695415
yddA	520.7089280160428
yddB	570.5198738835231
yddC	395.8289531972716
yddD	425.0238531214464
yddE	299.90601908024917
yddF	256.23670354186885
yddG	295.1149778673359
yddH	255.51544104015161
yddI	319.07829571646425
yddJ	5842.486054142777
S173	6575.568888860877
yddK	6093.406742816994
rapI	1180.4871892000017
phrI	7833.99954956792
yddM	2118.0192701921856
S174	1931.3135226428876
S175	993.401650130806
yddN	586.7220220585652
S176	2174.598480628632
lrpA	2328.8467651111896
S177	2436.9033700262935
lrpB	499.83218789314844
yddQ	525.7986643657243
yddR	519.2912117904742
yddS	479.91441362230086
S178	774.059147638342
ydzN	2871.9866546050807
ydeA	1338.4368257430024
S179	22095.015611525672
cspC	16690.813707853034
S180	1562.6727825124344
ydeB	2579.126231353929
S181	481.0689916034639
ydzE	416.11351402482984
ydeC	664.2120104367565
ydeD	267.0747915159478
ydeE	637.2578072276386
ydeF	532.6829644206592
ydeG	259.5976175718719
S182	2985.2443927917393
ydeH	3973.6984214902322
ydeI	798.6576104437179
ydeJ	1208.4147637446267
ydeK	220.0671505784819
ydeL	491.43836111804006
ydeM	1635.9731213506316
S183	1457.7221047519395
ydeN	1264.8348687606517
S184	1116.3703517514664
ydzF	982.5134405461071
ydeO	3834.528108984465
ydeP	889.1399260362532
S185	986.6537000490282
ydeQ	342.8815976199595
ydeR	200.63553441025138
ydeS	1517.5201944683113
ydzO	789.3200941840352
S186	595.1598248173846
aseR	565.7418162175549
ydfA	586.0310652169682
ydzS	456.70960881752643
ydzS	440.2258340284712
ydfB	487.2888269107138
ydfC	181.59743311357727
ydfD	381.54251123607736
ydfE	445.27927883497466
ydfF	1595.4709995108383
ydfG	940.3365161147267
ydzP	233.4872563362567
ydzQ	280.3528644294429
ydfH	642.699259536713
ydfI	804.1383920149232
ydfJ	207.84535078621587
S187	1104.6191512382134
nap	5019.750696976124
S188	4721.948756800007
ydfK	251.25932554447647
ydfL	673.3129175207391
ydfM	731.0197972001747
S189	1231.5276722383658
ydfN	696.8318068735321
ydfO	656.1734146676582
S190	982.2183736398289
ydfP	444.9193395319817
S191	274.09521511395695
ydfQ	302.1316124661295
ydzH	265.113562631727
S192	216.34650432471227
S193	508.82767594340424
ydzR	497.04523119015664
S194	197.59920509307207
ydfR	212.63962673287125
S195	240.523380949128
ydfS	296.2011297417277
cotP	225.53382323617808
ydgA	209.41195563995836
ydgB	228.97823570601238
ydgC	5373.4514288356495
ydgD	3577.162644088926
S196	4091.648988079495
ydgE	2759.3893689899946
S197	612.5993389864238
vmlR	449.49668537391665
S198	6341.463005527888
ydgF	2643.4994844160237
dinB	1343.393902047846
ydgG	492.23382870346796
ydgH	653.1633359161709
ydgI	676.2595878258753
ydgJ	832.4385689227686
S199	1182.3433445912092
ydgK	701.35448574237
ydhB	576.5891984130377
S200	827.6440757590727
ydhC	1655.7088988245841
ydhD	267.1550230964114
ydhE	1008.1770708319519
ydhF	247.222573119386
phoB	268.73988920243954
S201	335.4762133998398
S202	1309.5602035994707
ydhG	1308.8039843397291
ydhH	1300.1538813411255
ydhI	861.257003959595
ydhJ	702.0678565521703
ydhK	2092.869542916525
pbuE	202.40951955115105
	2438.762124521238
gmuB	289.7704493841827
gmuA	234.49824787162865
gmuC	195.57344270192337
gmuD	235.43200847039458
S203	277.062311764137
gmuR	642.5507817787767
gmuE	439.6464471707961
gmuF	379.62556306738946
gmuG	441.8868941954649
ydhU	230.5815600641859
ydhU	265.83734880570324
S204	9134.647424384673
thiL	3505.2460448403644
ydiB	2953.820965495597
ydiC	2689.7070414772234
rimI	3167.2901699954646
gcp	2141.29324862387
ydiF	1238.4615215089273
S205	897.395413291697
S206	2427.069994888359
moaC	3312.0299418492955
rex	3629.1098216631513
tatAY	3536.0754185944684
tatCY	3127.657172792785
ydiK	4795.725373291407
ydiL	3634.1443249903155
S207	659.6849278072935
S208	15469.439773364307
groES	35291.504891038894
groEL	24968.127342941116
S209	24453.160653844338
S210	1337.694844513197
ydzT	1178.9062906114805
ydzT	934.0569258155672
ydzT	537.7903284565707
ydzT	265.75751294713075
ydzT	261.22213364308146
ydiM	1137.1445964235197
S211	1042.0436526245205
ydzU	1019.6559068339709
ydzV	1000.658046597364
S212	1088.530917817239
S213	2952.8656446071986
ydiO	4928.843062246326
ydiP	4207.458510625929
ydzW	2042.3767864288156
ydzW	1656.9717951691268
ydzW	1915.2716711722364
S214	1375.2707927986728
ydzW	1979.837998006445
ydzW	1802.6038602728897
ydzW	1293.0538742369815
ydzW	2125.765393912646
S215	2833.952770987652
S216	1311.8314658371355
ydiR	4789.0816923616285
ydiS	7875.377312944853
ydjA	8537.117556219906
S217	10576.685727154538
S218	2128.5176383690577
ydjB	1126.0849884564905
S219	1054.3464808033293
ydjC	568.2571021823723
gutR	680.2714191858082
S220	396.6070924455747
gutB	276.82555739808555
gutP	249.35661526077482
ydjE	4656.509898596822
pspA	11880.16019933303
S221	11473.092319434878
ydjG	13408.249968947339
ydjH	13291.349761585405
ydjI	12384.374040778885
ydjJ	237.23394865619076
S222	250.10671810865495
iolT	216.34650432471227
bdhA	21623.81314472299
S223	520.829251464913
S224	40085.69868879994
S225	704.570372544003
ydjM	5922.812377866536
ydjN	2939.8632434483516
ydzJ	775.1150566234776
S226	2971.8934352721744
ydjO	4495.294753307825
ydjP	2801.5315023923013
yeaA	3217.2225011186865
cotA	280.7612457539549
gabP	3163.1947579325865
ydzX	212.55121078507807
yeaB	1257.0270672960978
yeaC	1292.337051682971
yeaD	1410.6392089585406
yebA	1502.8305879178336
S227	13326.712660292662
guaA	12312.760863448273
	9238.011776631198
pbuG	3610.7929992125846
S228	1694.605016944492
yebC	1475.205270601094
S229	890.9084225846547
yebD	1031.9328147121785
S230	349.6578295013509
yebE	496.6434474798247
yebG	955.4478583908896
	13706.44365425194
S231	14349.703727302845
purE	11483.169909092563
purK	16751.082047569445
purB	15663.293742618958
purC	25137.728497812073
purS	19979.968248518
purQ	20245.7761311133
purL	22294.49653594807
purF	25554.68167689039
S232	14749.379788856835
purM	16083.197870802176
purN	20740.55198765112
purH	21602.83944371217
purD	14543.296210881106
yezC	654.5985820109166
yecA	389.87468371733155
yezF	248.90188274900845
S233	293.7476160284551
yerA	1441.711388769207
yerB	13082.040813159872
yerC	6851.955183989489
yerD	268.18164093640206
pcrB	2313.9361333195475
pcrA	3135.471454647309
ligA	5115.407052636035
yerH	4886.435286141451
S234	10019.109522066405
yerI	6380.851882211735
S235	719.1090056682212
sapB	1109.5302837865445
opuE	2804.5106183912767
S236	4493.737072806856
S237	9328.74097530774
gatC	18113.361276369586
gatA	14204.561448391614
gatB	18739.567029282975
yerO	1471.8007606507235
S238	2980.695591745579
swrC	14709.222090224313
dagK	4609.1979094002945
S239	3209.7235508788785
yefA	1413.1837306515406
S240	1698.4071917603342
yefB	494.52512135215477
S241	744.726387764155
yefC	809.0209952993013
S242	881.7341947010044
yeeA	1087.7012707942536
yeeB	1593.1503068587917
S243	1710.971484078483
yeeC	2682.5078360474463
S244	1791.352237308216
yeeD	481.736357309612
yezA	785.2818088204245
yezG	4784.9893554534065
yeeF	1572.9604377644005
yeeG	275.8614399644206
rapH	7740.261916203059
phrH	8395.302942096148
S245	2965.9255526709203
yeeI	9386.68480113652
yeeK	785.0459736664601
yezE	3343.5539249439325
yesE	423.02525912768493
yesF	287.50966945200867
cotJA	186.62951245293357
cotJB	191.9606332248719
cotJC	216.20159152516808
S246	220.16886674559314
yesJ	1410.2155709207257
yesK	236.16204891539434
yesL	177.7575056007689
yesM	202.93398307000203
yesN	207.1836960553309
yesO	172.68113460790178
yesP	164.47980704935478
yesQ	170.7174435236519
yesR	213.4715499860634
yesS	216.4865121961852
rhgT	199.9875898932636
yesU	165.0165217853071
yesV	155.82324641650112
yesW	170.03249385691296
yesX	194.52790753120908
yesY	220.95876226125145
yesZ	191.44241179808762
yetA	181.38776462296528
lplA	171.20725170192748
lplB	194.55038161939402
lplC	209.50874692125112
lplD	222.92274294458917
S247	499.3473829794971
S248	269.05052897037575
yetF	358.77444759892535
yetG	7073.131313431466
yetH	2316.236207309099
S249	231.97625564687945
yetI	1191.6680247508855
yetI	968.7182646999586
yezD	1091.8558388924666
yetJ	10469.948097589217
yetK	1995.0833847741276
yetL	463.8667627998542
yetM	252.44640685481065
yetN	441.00972721919885
yetO	189.7250897544808
S250	16521.228299839175
ltaSA	11937.943165148386
S251	322.88277465177924
yfnH	225.41400345461957
yfnG	214.09391772324608
yfnF	226.41096204517936
yfnE	241.67649116335613
yfnD	282.64878143779436
yfnC	3177.9190707948414
yfnB	1502.9000280965092
yfnA	1747.8916002111837
yfmT	8991.62822101488
yfmS	8555.679179138215
yfmR	1799.067161593022
yfmQ	14918.690944780852
yfmP	2154.444173324546
yfmO	352.7575945883915
yfmN	208.19140034768012
yfmM	1614.7927843826583
yfmL	1384.6126033203539
yfmK	730.4288809622434
yfmJ	1825.4882533346438
S252	2445.024709776712
S253	516.0379415194458
yfmI	1809.6144885698477
S254	39244.42224799522
yfmG	15197.011242970822
S255	1187.2982491870157
S256	5056.885263661314
S257	588.9222346448796
yfmF	2986.3481912599646
yfmE	2301.246799843229
yfmD	1806.022310791591
yfmC	10440.476955201502
S258	286.938948576145
S259	341.0485533949889
yfmB	1291.7996955605558
S260	1130.516763935571
yfmA	348.4320038811651
yflT	643.7395658469019
S261	275.54930287338385
pel	19233.495076156865
yflS	2161.224655102597
citS	1031.7182526251045
citT	808.2923218407983
yflP	636.8456748122552
S262	254.0320413475783
citM	232.95917366252715
yflN	234.04897992153786
nosA	1174.122050756428
yflL	499.79754336667105
S263	1096.4568561398935
yflK	1111.2748768069707
yflJ	900.8855343419385
S264	1176.3214745730456
S265	300.86378863511
yflI	1741.0396335875841
S266	1098.1047754235212
yflH	1902.569354476991
S267	3503.9504783369857
mapB	2934.502048732352
S268	214.26711948966368
nagP	1314.2584815358055
yflE	5595.947336440276
S269	377.7269734611084
S270	5664.239960998851
S271	213.48141474350973
yflD	543.9511682482554
yflB	978.1871258989196
yflA	460.96071718446285
yfkT	221.35732935073952
S272	287.3303675199182
yfkS	193.40304070684078
yfkR	187.27311625015372
yfkQ	170.1425297810913
treP	204.36438690730236
treA	209.7363823558172
treR	1991.1230555047798
yfkO	1279.9455032561596
yfkN	1363.3119510954193
yfkM	483.6657828268519
S273	208.73084515925868
yfkL	919.3476241705911
S274	1136.2516467845483
yfkK	2380.1993104061353
yfkJ	902.406302199963
yfkI	929.5143534393187
yfkH	675.1667279895913
S275	638.5105587181147
yfkF	606.1789734691156
S276	263.99497651723146
yfkE	235.10042438355214
yfkD	335.2747440365748
yfkC	1260.4588725485924
yfkA	1352.3004448537476
yfjT	1703.3981822339854
pdaA	526.4794220438001
yfjR	1495.1073193709121
yfjQ	972.8678237857623
yfjP	1002.8336991643248
S277	2067.683995742206
yfjO	1966.343973831957
S278	1856.28176702983
yfzA	1718.8961508754262
S279	941.8368324193008
S280	1487.2862947972621
dusC	1546.0450788964288
S281	3943.4245654395722
yfjM	921.4742238016081
yfjL	938.2747733553275
acoA	179.99337547908553
acoB	203.84564614464983
acoC	214.64369721954833
acoL	268.02058515277065
acoR	309.64399702357986
sspH	357.83896166668495
yfjF	1302.408829533449
yfjE	1131.9804524993851
S282	1438.0850942555448
yfjD	1823.7176477264677
S283	304.63403677728576
yfjC	1797.695964238555
yfjB	1087.2490026058124
yfjA	905.413704242747
malA	386.5469917079647
malR	780.3621531339612
malP	205.07862688322285
malQ	583.9495809968456
yfiC	796.2071407437401
catD	422.8982168406919
catE	356.5844547456261
yfiF	316.0918439616285
yfiG	211.72287405315336
yfiH	238.97236782439043
yfiI	310.7979834682979
yfiJ	786.9710022052751
yfiK	1041.538172530787
yfiL	189.01627710340264
yfiM	173.89026205383678
yfiN	191.91185182349165
S284	2806.520087495074
padR	1999.5597410490375
S285	1600.3443706428457
estB	1128.0640976497468
yfiQ	301.5736706113292
S286	384.93383237795575
yfiR	1131.3790685892645
yfiS	413.53529768878457
yfiT	3876.0371149730136
yfiU	231.9333813999271
yfiV	712.1480232740419
mprF	1921.9654279406607
yfiY	7643.759492858052
S287	3677.730374585396
yfiZ	1543.5466069088045
yfhA	1486.7022247045145
yfhB	4703.003433108577
yfhC	8937.568446120664
yfhD	508.686618511432
yfhE	560.2783750454989
yfhF	411.40057498782437
S288	2395.7583307576697
recX	2327.932206998974
yfhH	1397.1133226212223
S289	259.6456058952371
yfhI	342.14561964254534
S290	446.64970535462805
sspK	210.28468901984573
S291	1023.361394770443
yfhJ	877.7502349188173
yfhK	608.1991542664566
S292	491.3815910979903
yfhL	2392.10776599064
yfhM	1721.55910811565
S293	501.7761189793965
S294	6651.204897310939
csbB	2892.9653532107595
S295	1153.7114042020953
yfhO	1185.5712642881858
yfhP	1367.4761916917219
S296	1800.3562171070846
S297	1857.9122771981056
yfhQ	1378.4520135343294
S298	6415.888391205551
yfhS	257.36998443346255
fabL	4876.622796978748
sspE	11971.364665538205
ygaB	473.4713543074155
S299	7919.534951725115
ygaC	4180.230181019812
ygaD	1580.3554091504195
ygaE	1856.8394062884172
S300	2412.031996646459
gsaB	3178.6534034962715
S301	398.3243870835035
ygaF	6478.451628255315
perR	4105.379855393999
ygzB	2887.6229700900954
S302	563.1986243984461
S303	3452.358740794465
ygxA	2829.2422588724885
S304	19073.738199648364
S305	13594.47983321346
trnD-Ser	16594.681618071816
trnD-Trp	17340.20495082158
trnD-Cys	8286.803514472822
S306	10000.376319807956
S307	2251.597646510925
trnD-Leu2	1804.9794167978146
spo0M	13700.427875711059
ygzA	852.4275040450275
ygzC	455.4871889256619
ygaJ	1519.3094186628368
	23081.776891626123
thiC	27661.018727045965
S308	1339.5196225887544
ygaK	230.09194472544158
senS	212.98381624640194
katA	1376.3833883637797
S309	315.46438605948913
ssuB	191.49107374142045
ssuA	184.8955467106286
ssuC	172.51364506925137
ssuD	211.85010007713169
ygaN	643.9924658767623
S310	257.8223161057661
rpsNB	249.11475546211014
ygaO	1252.4465584539055
ygzD	1301.867285547284
S311	918.4771372713393
yhzB	834.3834123767487
S312	398.25996965222464
yhbA	461.0778871744968
yhbB	258.3769090505421
cspR	4650.273971648574
yhbD	1393.5026203905113
yhbE	1119.1853983310125
yhbF	1226.1898650340615
S313	1368.8670997339075
prkA	240.9683737476983
S314	240.2068250473302
yhbH	406.30894978487026
yhbI	1842.2672793640616
yhbJ	1496.5588847531978
yhcA	1618.1541452451838
yhcB	1196.1367900063058
yhcC	673.5307485487184
yhcD	374.8059381620803
yhcE	1600.122531182252
yhcF	1585.2192429082463
yhcG	1451.4709675478723
yhcH	1687.5330008740968
yhcI	1489.2807167908975
cspB	28102.93774050181
S315	71029.62902731785
S316	1199.319225568061
S317	5018.011285389231
yhcJ	3397.5992971156775
yhcK	2233.979141177878
tcyP	2333.3171017335826
S318	200.70044426653425
yhcM	211.94801828130406
yhcN	414.57807178777927
yhcO	256.43214876564605
yhcQ	293.6797538257532
yhcR	772.4869051057514
yhcS	1002.2546065063808
yhcT	565.1408508367407
S319	665.7792051355152
yhcU	363.29557918729813
yhcV	290.2931395162635
yhcW	1464.5076358302158
yhcX	2083.17261066517
yhzG	332.15204807798506
S320	3012.544151224509
yhxA	1652.1931845205236
glpP	1286.5870257034264
S321	525.5071805002833
glpF	333.34370368326273
glpK	633.851028908772
S322	846.500240041644
glpD	490.3608534545861
S323	349.2299144795651
pgcA	5672.884084448306
S324	279.22158596523946
yhcY	1224.5477618036105
yhcZ	2162.6232944512158
yhdA	1257.0561082194613
yhdB	402.72000603335243
yhdC	353.3367501834911
S325	370.73212731169735
lytF	11638.627611549267
nsrR	8830.217937803767
S326	701.6462315356157
ygxB	269.59812767609253
spoVR	268.47922888096485
phoA	489.9078732639962
S327	765.1152842578608
S328	3770.220875983546
lytE	11986.587157007032
citR	1300.244004264228
citA	923.5203874634242
yhdF	718.3285268900694
S329	2603.493934013031
ctrA	1687.6889653474184
yhdH	983.1947030475984
yhdI	440.0427873172031
yhdJ	752.4403119411103
yhdK	1293.0837474827083
yhdL	2218.4966664434155
sigM	2506.919578160047
S330	2240.595758005705
yhdN	898.7441514104562
plsC	6800.853032816577
S331	744.2963408045338
yhdP	10409.405098738433
cueR	10006.848006997707
yhdR	3557.2993542411564
S332	1129.2897649349745
S333	13686.506943973993
yhdT	10249.742176667223
crcBA	1352.0192711167927
yhdV	1742.7299690093694
yhdW	2335.474536026647
S334	222.21309085502736
yhdX	1076.5005415969051
S335	942.7948057658779
yhdY	661.4553665958175
yhdZ	1472.9233805761485
yheN	5279.796722131773
S336	11355.209239444226
S337	895.965890763094
S338	11008.523253216303
dat	7143.258771649158
nhaC	1349.4913368320774
S339	1046.1205027216283
nhaX	463.84532799201423
S340	2305.1847574293183
yheJ	3266.054908112346
S341	1077.8694005540249
yheI	880.1465796321246
yheH	774.2559030216823
yheG	1311.9223982167682
yheF	182.63675644544495
sspB	195.243855101588
S342	244.58068520712217
yheE	377.39547976219615
yheD	207.92220089896767
yheC	193.50584478955406
S343	210.0321931651913
yheB	1898.441726312098
S344	2555.9903426616147
yheA	2272.0307889228648
yhaZ	810.031012369145
S345	1175.0447617283317
S346	530.3006354460603
yhaX	215.18991656393996
hemZ	1038.0306517705894
yhaU	906.4183971899741
khtT	1633.3670678779695
khtS	2946.119020976758
yhaR	291.0318692674852
yhzD	447.2279882601057
natA	3080.609282844033
natB	2109.277696496781
yhaO	877.3852647571473
yhaN	1266.0043705803548
yhaM	5701.661477829799
yhaL	608.8459074357123
prsA	19389.66154039413
yhzE	440.6023357672962
S347	371.7786208087987
S348	3101.463282622637
S349	320.9860228117099
S350	2610.5414128263014
yhaJ	1756.7583007146152
yhaI	2875.6386217941067
S351	2511.557640416781
scoC	7025.409817223142
S352	1014.5798282180124
yhaH	8163.657833085889
S353	2107.329215378355
yhzF	363.9929422744774
S354	320.9860228117099
trpP	14719.421280406
S355	17877.615084160345
serC	16977.071513918156
S356	1115.8545957056422
hinT	7718.652700013883
S357	452.8637755516454
ecsA	3527.996293822345
ecsB	2777.491285952488
ecsC	1881.9335853650944
yhaA	8654.091564990558
yhfA	212.2469482202716
yhgB	416.9218963755174
yhgC	4398.61412840875
pbpF	748.4177682988218
hemE	7575.7167223729975
hemH	7278.03528369219
hemY	3609.7086189887627
yhgD	1546.2236881996944
S358	1619.8374486515334
yhgE	1100.0855451373568
fabHB	1807.1910679542596
yhfC	645.318093827922
S359	1824.1812032761845
S360	913.0394162447819
yhfE	2286.037461530677
yhfF	1510.9078938444336
gltT	12316.744243312738
S361	18793.33298504742
S362	402.3108027086787
yhfH	366.86361066196827
yhfI	3116.332227904102
yhfJ	2091.274417819608
yhfK	2505.5877170360195
lcfB	329.1192650274556
yhfM	247.13690715026038
yhfN	357.7810913322239
aprE	928.5269667350416
S363	1595.065552067715
yhfO	958.1005981265336
yhfP	1219.268375545791
S364	793.3058255138255
yhfQ	4997.069852962881
phoE	5025.785314947187
yhfS	6969.631527730532
yhfT	5283.213512832282
bioY	4882.146933823386
hemAT	8527.260825273917
yhfW	212.41374783566232
yhxC	218.67836245080525
yhzC	4380.966082496272
S365	339.02942129166587
comK	4922.469903410302
S366	1746.3172996370151
yhxD	425.790514367952
S367	1524.1614330041
yhjA	11737.737019606207
yhjB	1638.0533956972156
yhjC	1739.2303792403363
S368	2093.208054332988
yhjD	238.10157160212864
S369	319.484028456489
yhjE	1287.8956585351298
sipV	1104.8744070471564
S370	471.49543740965834
yhjG	306.0096487844734
yhjH	523.4955027259919
S371	324.2433853061432
glcP	374.2780591176041
S372	300.49558828663766
ntdC	530.8400213676912
ntdB	468.0763295159556
ntdA	405.4274608316196
S373	210.91725753596234
S374	3532.9721712029136
yhjM	4226.3601597346415
S375	939.8369424037311
S376	875.0368721313534
yhjN	783.9040848930728
S377	752.3881585605535
yhjO	167.81175871697053
yhjP	412.29505081210345
yhjQ	207.17412230901263
yhjR	191.256725033271
addB	2154.444173324546
addA	2621.3603961128647
S378	2411.9762730905204
sbcD	2068.7830863515587
sbcC	2272.293268873638
S379	206.34766930719266
yisB	1807.8175011973397
gerPF	266.24303975036213
gerPE	203.84564614464983
gerPD	213.225080325635
gerPC	255.7339698051899
gerPB	264.0742828945956
gerPA	248.64897383856808
S380	333.8061366400345
S381	450.0994526222574
S382	356.6998173895283
S383	686.2704062184647
yisI	809.6567854065602
S384	258.60983517247547
S385	263.4709334667535
yisJ	227.38080611534474
yisK	2848.723729700969
S386	2318.6992659385337
yisL	2962.432711981056
wprA	22978.016864563375
yisN	248.2528838825113
S387	207.46631917992315
asnO	189.62429414660096
S388	223.5468385686457
yizA	523.8100754979713
yisP	489.53447954413224
S389	518.1526351050979
yisQ	195.56440545351694
yisR	1155.5521622720353
degA	889.2015586555377
S390	375.3779246635999
yisS	307.23526278667117
yisT	883.1410104163785
yisU	209.81877955520426
yisV	486.28782681804364
S391	962.7383833693448
yisX	1023.148614874733
S392	1124.3950794341338
S393	442.31591203932766
yisY	364.13594057437064
yisZ	166.89149988183013
yitA	180.77274040840885
S394	200.91386720125863
yitB	162.09172904551298
yitC	195.108569265817
yitD	201.95639222268053
yitE	186.26334729832018
yitF	230.67214651640867
yitG	278.67375593609626
yitH	1508.8845090655493
yitI	1803.3953606888495
yitJ	5976.837775309374
	10252.821266668334
yitK	2954.162210334971
yitL	2518.0071599041457
yitM	1002.5788571564889
yitO	296.68057643775245
yitP	381.1988614385525
yizB	943.0344514751042
yitQ	627.8894087985358
yitR	953.0226334129142
nprB	331.9372360752189
yitS	1410.8347786321792
S395	582.4538766707224
yitT	1210.5665438988885
S396	986.4941373936149
ipi	707.5067000364796
yizC	1149.5870501394372
S397	1028.3388408232408
yitU	2222.395703543435
yitV	2497.95769747716
yitW	6871.1379376418345
S398	1418.2865517992338
yitY	2513.3571873999913
yitZ	942.3374698322153
argC	6885.9182122137045
argJ	10000.376319807956
argB	10277.962478470474
argD	8586.572614790815
carA	7599.7346426203585
carB	11415.185393135886
argF	14199.311232353703
S399	752.8750644055614
yjzC	276.07185400784283
yjzD	6884.963687418971
yjaU	597.1294860352313
S400	244.16286741996876
yjaV	296.35857672425374
med	2903.277322178638
comZ	4311.975692485963
S401	1601.5280265641688
yjzB	508.4516099188644
fabHA	20688.383883501407
fabF	20498.53705054037
yjaZ	289.7905354373046
S402	462.95666073412417
S403	8068.0259002003495
appD	5212.8862716828025
appF	7072.477663841582
S404	23713.154941338296
appA	28597.472024148337
appA	20637.300810737346
appB	6009.378177709354
appC	5853.15999637952
S405	1540.3758238135672
yjbA	757.0614867311899
trpS	3626.762782562864
	12296.839966837715
S406	14418.83186909389
oppA	9897.396292076672
S407	5023.347380196866
oppB	2010.6784537506821
oppC	2367.42006639161
oppD	3434.6165588813265
oppF	2730.784967712967
yjbB	386.04717165345977
S408	9944.386609311365
yjbC	8254.890312471944
S409	10307.451125412133
spxA	15423.757674924555
yjbE	270.6028705028552
S410	460.43914034732785
S411	4179.650718233229
mecA	7673.841916776398
S412	426.24329593246875
S413	1412.0740196208988
coiA	655.0827427090132
pepF	4865.1435898537375
S414	389.0917732959782
yizD	325.1811905913198
S415	36143.11750506629
yjbH	3471.876705829131
S416	419.00781240090663
yjbI	4884.290622414135
S417	6429.243737071042
yjbJ	8607.230147365051
S418	6561.151551642527
yjbK	1503.0736634180444
yjbL	5720.266592885928
yjbM	2776.785458807694
ppnKA	3518.065602205172
yjbO	2533.120513977805
prpE	647.1994928332923
S419	987.5659829607454
yjbQ	823.6761088566026
	26108.524918418938
tenA	18719.660759866612
tenI	19083.43595250861
thiO	21117.723068775056
thiS	27720.519417533294
thiG	26226.42113496677
thiF	32274.340610091494
thiD	15248.362166314708
fabI	21282.303210758633
cotO	430.85740440932415
cotZ	194.4065925516736
S420	200.2187580265056
cotY	190.19471303409605
cotX	508.9570130680153
S421	351.61837789922845
cotW	429.71410800791557
cotV	391.35480093926463
S422	201.01137487126414
yjcA	207.36088924980385
S423	307.35596347256217
yjzK	207.68213839764388
yjcZ	1058.6915971732915
S424	486.9736836218496
spoVIF	454.16309464917765
S425	203.16855697562636
yjcD	643.3529701788415
S426	746.2421293181495
S427	480.72454841435274
yjzE	1257.0561082194613
yjcF	9647.236373717076
yjcG	10119.84799662203
yjcH	10386.341886769012
	9666.64804575079
metI	8728.59255865009
metC	6316.019893900743
S428	1354.207716721065
yjcK	678.76420107021
yjcL	645.4522979061052
trnSL-Val2	2100.6207451642613
S429	1495.798368762194
S430	920.2401976790227
S431	5896.187427131564
yjcM	37569.30142841613
S432	22614.07444952381
yjcN	7668.701875947442
S433	725.9535009987412
yjzF	729.6192584441781
yjzG	652.8012456583974
yjcO	685.0663915885988
S434	1209.7556820284692
yjcP	16562.12306046179
yjcQ	10427.699765249776
yjcR	248.56855663164177
yjcS	2640.6303977854113
S435	3195.590145287824
yjdA	2116.258283764773
S436	2879.8940076653685
S437	1295.4461495663409
yjdB	1399.0514760574092
S438	402.18068871475924
manR	322.033433625039
manP	183.1015254121545
manA	181.1239270147225
S439	230.00690029551652
S440	3712.8208782730558
yjdF	2379.869367588322
yjdG	1893.4041447133586
S441	501.2315205817128
yjdH	410.05302410889374
S442	1049.3158810519947
yjdI	1060.2582548299563
yjzH	2844.251511674913
yjdJ	1160.34116062797
S443	1001.3056195903714
S444	1556.4030529551533
ctaO	3122.963516337613
cotT	362.73362236169686
S445	1717.2289327166388
yjeA	1278.3790894904728
yjfA	804.9191115240119
yjfB	5334.115430962562
yjfC	188.8809421859614
yjgA	479.77028647303035
yjgB	171.39723194796642
yjgC	273.5827263452205
yjgD	292.3122879792909
S446	307.7681224814976
yjhA	7859.925921237233
yjhB	852.9200281060969
yjiA	1082.2364333086089
S447	259.8916850726146
S448	754.5294142366014
yjiB	659.1212164915931
yjiC	606.5011905056497
yjzI	854.5572479425048
yjjA	3275.6526580361474
yjkA	585.7197237886688
yjkB	656.871183662336
yjlA	1052.9588418980338
S449	386.41304794126313
yjlB	554.1758377561982
S450	587.9161777479234
S451	37338.249449435025
rex	40001.505279231824
ndh	27870.15354015224
uxaC	178.51069068078655
exuM	171.67069794364303
S452	213.66893073594596
yjmC	187.27744318462126
yjmD	184.71620998176465
uxuA	178.5601912154787
uxuB	184.28140177083625
exuT	168.68251970419513
exuR	1244.1689310471259
uxaB	223.78455629588774
uxaA	223.7225186428303
yjnA	1847.6810214194609
S453	199.57677057549895
yjoA	3699.2916478333423
yjoB	2001.3160890331103
rapA	23043.411047706424
phrA	21484.372200909136
yjpA	2577.7560087143897
xlyB	839.7406402245223
yjqA	1696.2110827314575
yjqB	638.3482991999667
S454	446.58779084952096
yjqC	526.6010789165963
xkdA	537.5170349553787
S455	2265.4783680710734
xre	3672.46577366645
yjzJ	324.3183102407745
xkdB	251.3754588950386
xkdC	270.3841301981212
ykzK	291.8129301775175
xkdD	320.6376433909083
xtrA	290.07858851127855
xpf	262.7718035723864
S456	1286.6167584645882
xtmA	915.5744116591427
xtmB	757.7439757230185
xkdE	987.7257196688074
xkdF	2529.1437621760556
xkdG	2034.8405019404643
ykzL	1436.7566387100753
xkdH	1760.0898099034403
xkdI	1877.850726544136
xkdJ	2119.6837646270274
ykzM	2167.325311213967
xkdK	2257.1709940309397
xkdM	2292.808265097371
S457	2708.227706896161
xkdN	1959.9937383644128
xkzB	1128.8462831520442
xkdO	1065.5136279412525
xkdP	961.4490968287055
xkdQ	762.5915140837325
xkdR	1156.7007838270736
xkdS	862.9501030506988
xkdT	681.7662314868106
xkdU	763.1026535072516
xkzA	829.769412844438
xkdV	951.7903386730893
xkdW	865.7259935271665
xkdX	1129.2636757116675
xepA	902.2395179291153
xhlA	1792.5115132402277
xhlB	1500.505955855242
xlyA	1302.0778562158537
S458	995.3545260057302
spoIISB	1862.941517804127
spoIISA	2036.3455365079676
pit	8095.661930728393
ykaA	15743.47798594005
S459	3810.4174093604
ykbA	783.7954202440519
S460	1025.2784062286755
mhqA	880.5737330359128
ykcB	229.9643900281768
ykcC	305.43748809183995
S461	518.9433811494656
S462	5813.266488644121
htrA	10633.53253809555
S463	954.3006202124628
proG	1286.3195152671817
dppA	3368.5998077022114
dppB	1771.554335715696
dppC	727.7672564574373
dppD	983.7173244142534
dppE	1008.8528186871822
ykfA	716.4058624880032
ykfB	763.0497610951086
ykfC	984.6496427145364
ykfD	860.8193316371609
S464	276.23136536432054
S465	456.09798933522336
ykgB	5253.148562145793
ykgA	281.30667969968135
ykhA	3366.5768202255144
S466	656.3857007024717
hmp	524.4397878801374
S467	186.0783845610381
ykzH	191.89411626619918
ykjA	193.0146665383848
ykkA	547.2665998154547
ykkB	532.0679404952856
	9535.76739910724
ykkC	388.0772362262024
ykkD	324.2059295548145
purU	3948.256492505677
	5104.191244986117
proB	5196.531674700379
proA	5428.357419654274
ohrA	2325.405617070946
ohrR	648.306996824705
ohrB	740.5568431873685
ykzN	288.81462718886684
S468	328.8912159817411
guaD	838.8486166208717
S469	1283.8847615058876
metE	34853.11542536388
S470	35427.122509091554
	12524.800471064671
S471	679.2819302609793
ispA	457.73432344393126
S472	649.5214377325958
rsbRB	4637.719982989334
thiX	6421.820701686428
thiW	9584.80476312878
thiV	7204.2539908853005
thiU	10803.666047491002
	9598.7666510243
ykoG	656.8560065871683
ykoH	693.9718500705309
ykoI	801.1526423446752
ykoJ	1392.5370526570207
ykzD	220.60678193700832
S473	7507.065367871915
ykzO	219.46798134341904
S474	4034.665431972445
mgtE	3006.286250494649
tnrA	1059.0585753099142
S475	1232.1822986234915
ykzB	327.2766051336239
ykoL	386.31485192224886
S476	3861.110158493715
ykoM	2861.785844836865
ykoN	188.70209986221016
S477	191.27882106446532
ykoP	190.8903020488592
ykoQ	261.2160982603119
S478	252.1141589059327
ykoS	232.88921172630836
ykoT	211.94801828130406
ykoU	318.0404964622999
ykoV	386.75246242140184
ykoW	1756.2712914063336
S479	1809.363640121609
ykoX	2795.06606868877
ykoY	1028.8616841081025
S480	1705.4065648912158
sigI	2645.9437382342585
rsgI	2295.0343000198905
S481	915.8282979824484
sspD	288.514496675058
ykrK	2019.6645814694864
S482	2965.24034381697
htpX	10651.482855248725
ktrD	935.4175375764295
S483	203.3517129095258
ykzP	202.56858831561266
ykzE	178.50244188466883
ykrP	283.6890522704433
kinE	946.4833605943277
S484	2329.1158249616856
ogt	1238.2326320893344
S485	903.2615579619081
mtnA	81179.80926933006
mtnK	63137.08353813302
	38278.145888386076
mtnU	5802.397149739889
S486	1924.9429852231015
mtnE	4456.823151375425
	23576.5772734008
mtnW	9287.234386222017
mtnX	16141.272189404634
mtnB	16409.00341079669
mtnD	12675.602210413124
S487	582.8442763032057
ykvA	1901.558582077923
S488	2330.407719171529
S489	544.1774382276931
S490	1485.2259066756037
spo0E	2496.861357428992
eag	838.8873801657556
kinD	3174.763326586812
mhqR	2045.1155881508926
motB	14880.478826282348
motA	16280.60475371375
S491	198.84952876319005
clpE	527.5144001534278
S492	1415.6674294768086
ykvI	213.18567170286525
S493	265.54882452419986
S494	1428.4485215431628
queC	1270.6931749810412
queD	1854.7812469864714
queE	1594.5496780665299
queF	3128.741324026567
S495	2983.6584308242523
S496	1135.88416177265
ykvN	851.5416780490799
ykvO	309.022198475729
ykvP	328.746866504256
ykzQ	632.4320481018686
S497	664.7186399056066
ykvQ	623.6819373718502
S498	271.6427376600999
ykzR	429.4560446209902
S499	830.7093600990878
ykvR	346.0252082244728
S500	4982.428304603696
ykvS	4855.373856713952
S501	204.73775128134815
ykzS	810.087161386339
ykvT	297.3187560842224
ykvU	168.79948204851448
stoA	370.133010849243
S502	437.2859948172428
zosA	358.74129141440625
ykvY	3151.522680399519
S503	269.59812767609253
S504	1009.6923079568011
ykvZ	688.0168081683739
glcT	2411.864813122876
S505	28951.155904731895
ptsG	18574.468772444034
ptsH	63021.945461760726
ptsI	30030.342944102777
splA	814.027279866936
S506	651.3247923708368
splB	715.5456500237885
ykwB	1365.5817805673366
mcpC	6538.753854439774
ykwC	15878.276127129904
ykwD	740.7621976093801
S507	5000.534758548563
pbpH	3550.0738719299143
kinA	1383.5892554684112
patA	7184.141248162013
S508	6756.68555173682
ykzT	3421.0733703846604
cheV	9941.170408884473
ykyB	2417.5555589839205
ykuC	1462.0395974405756
ykuD	471.637078722603
ykuE	511.51521135128945
fadH	994.8487075114327
S509	1229.0262378014625
S510	1715.5633316516985
fadG	2040.2543884039358
ykzU	1609.8010320362982
ykuH	3104.4744221422934
S511	2840.44253348406
ykuI	3226.5276421865888
S512	22627.14072900081
S513	1531.3269958562144
[truncated: 3,875 more rows]
