# Supplementary material for: Assessment of transcriptomic constraint-based methods for central carbon flux inference
Source: PLoS One. 2020 Sep 9;15(9):e0238689. doi: 10.1371/journal.pone.0238689 (PMC7480874; doi:10.1371/journal.pone.0238689)
Supplement: S2 Dataset — The genome-scale metabolic model of B. subtilis from Oh et al. [21]. Individual models in SBML format (.xml) with set constraints used AC, DC, etc. are included. Transcriptomic data (.csv) from Oh et al. [19]. Predicted fluxes generated using these data. MATLAB scripts used for calculating correlations (.m). (GZ) [file pone.0238689.s002.gz › Bsub_model_and_data/predicted_fluxes_and_correlation_scripts/Bsub_DC_pfba_mf_predicted_flux_all.txt]

rID	E-Flux2_Fru	E-Flux2_Gluconate	E-Flux2_Glucose	E-Flux2_Glutamate+Succinate	E-Flux2_Gly	E-Flux2_Malate	E-Flux2_Malate+Glutamate	E-Flux2_Pyr	SPOT_Fru	SPOT_Gluconate	SPOT_Glucose	SPOT_Glutamate+Succinate	SPOT_Gly	SPOT_Malate	SPOT_Malate+Glutamate	SPOT_Pyr	pFBA_mf_Fru	pFBA_mf_Gluconate	pFBA_mf_Glucose	pFBA_mf_Glutamate+Succinate	pFBA_mf_Gly	pFBA_mf_Malate	pFBA_mf_Malate+Glucose	pFBA_mf_Pyr	pFBA_Fru	pFBA_Gluconate	pFBA_Glucose	pFBA_Glutamate+Succinate	pFBA_Gly	pFBA_Malate	pFBA_Malate+Glutamate	pFBA_Pyr
DKMD2K	1.03E-25	4.59E-26	7.13E-17	7.92E-11	1.68E-15	2.74E-10	2.58E-27	3.92E-25	7.69E-11	8.22E-11	2.09E-12	1.28E-13	1.20E-12	1.18E-12	3.92E-12	1.58E-12	3.26E-14	1.92E-13	2.61E-15	3.62E-14	1.08E-14	1.45E-14	1.34E-14	2.10E-14	9.63E-16	8.60E-16	2.74E-14	9.98E-15	8.96E-13	1.99E-13	3.69E-14	6.58E-15
DKMD3M	0	0	0	0	0	0	0	0	0	0	0	0	0	0	0	0	0	0	0	0	0	0	0	0	0	0	0	0	0	0	0	0
DM1PE	0	0	6.98E-17	7.92E-11	1.68E-15	2.74E-10	0	0	7.69E-11	8.22E-11	2.09E-12	1.28E-13	1.20E-12	1.18E-12	3.92E-12	1.58E-12	1.14E-13	1.14E-13	0	1.14E-13	0	1.14E-13	1.14E-13	1.14E-13	0	0	0	0	5.68E-13	4.55E-13	1.14E-13	0
HKM1PP	1.03E-25	4.59E-26	7.13E-17	7.92E-11	1.68E-15	2.74E-10	2.58E-27	3.92E-25	7.69E-11	8.22E-11	2.09E-12	1.28E-13	1.20E-12	1.18E-12	3.92E-12	1.58E-12	3.26E-14	1.92E-13	2.61E-15	3.62E-14	1.08E-14	1.45E-14	1.34E-14	2.10E-14	9.63E-16	8.60E-16	2.74E-14	9.98E-15	8.96E-13	1.99E-13	3.69E-14	6.58E-15
MDRPD	1.06E-25	4.49E-26	7.13E-17	7.92E-11	1.68E-15	2.74E-10	2.07E-27	3.95E-25	7.69E-11	8.22E-11	2.09E-12	1.28E-13	1.20E-12	1.18E-12	3.92E-12	1.58E-12	3.55E-14	1.41E-15	2.72E-15	1.02E-15	1.02E-14	1.49E-14	3.21E-14	1.97E-14	5.72E-16	9.60E-16	2.56E-14	1.21E-14	2.55E-12	2.03E-13	3.76E-14	6.49E-15
MTRI	0	0	7.13E-17	7.92E-11	1.68E-15	2.74E-10	0	0	7.69E-11	8.22E-11	2.09E-12	1.28E-13	1.20E-12	1.18E-12	3.92E-12	1.58E-12	2.27E-13	1.14E-13	0	0	0	1.14E-13	0	0	0	0	0	0	1.36E-12	3.41E-13	2.27E-13	0
IG3PS	32.61351606	13.83275039	30.69231193	22.64271557	10.13498285	13.20718809	31.12153181	12.0506498	1.23E-10	2.54E-10	5.74E-12	1.25E-13	4.57E-12	3.03E-12	1.59E-11	2.92E-12	0.042160272	0.034384499	0.054434612	0.024628062	0.026265714	0.092454044	0.095516137	0.023081816	1.734496107	1.370432801	1.698078475	1.14828004	1.126139448	0.925317956	1.764838539	1.104962991
GLUSy	4.20E-26	7.85E-26	2.81E-17	8.04E-11	1.05E-15	5.25E-10	1.09E-27	1.58E-25	2.72E-10	0.016362831	0.014589459	2.67E-13	0.003822616	0.01338205	0.007911595	1.05E-11	1.80E-13	4.36E-13	9.75E-15	8.26E-14	4.63E-14	5.69E-14	1.06E-13	9.55E-14	6.09E-16	1.37E-15	3.28E-14	7.27E-15	2.07E-12	1.15E-13	4.23E-14	3.78E-15
CBPS	110.4149148	46.83156373	103.9105689	76.65820228	34.31256126	44.71368698	105.3637172	40.79816075	2.94E-10	2.79E-09	6.32E-12	1.31E-12	4.84E-12	9.76E-12	1.28E-11	6.02E-12	0.142736001	0.116410679	0.184291477	0.083379704	0.088924071	0.313008428	0.323375318	0.078144803	5.872235288	4.639678247	5.748941326	3.88756743	3.812609196	3.132716606	5.974961322	3.740915095
GLNS	561.8207862	238.291593	528.7249244	390.0575527	174.5915411	227.5152665	536.118934	207.5920158	0.008918047	0.022393446	0.023941926	0.011517511	0.023813637	0.029630104	0.030303406	0.010908179	0.726279165	0.592328847	0.937724608	0.424258363	0.452469592	1.592671074	1.6454206	0.397621778	29.87951266	23.6079309	29.25215982	19.78098877	19.3995811	15.94010473	30.40221035	19.03478223
ACGS	801.2773934	2.41E-23	8.56E-16	2.21E-10	3.16E-15	1.04E-09	2.36E-26	4.05E-24	3.59E-10	4.38E-10	3.03E-11	6.48E-13	2.49E-11	6.49E-11	0.004265503	1.25E-11	2.55E-13	4.30E-13	1.82E-14	3.76E-13	7.41E-14	1.45E-13	1.76E-13	1.68E-13	1.52E-15	2.74E-15	1.01E-13	2.00E-14	4.25E-12	1.78E-13	1.37E-13	1.44E-14
ADPDA	170.5027035	72.31729733	160.458693	118.3755904	52.98545462	69.04687221	162.7026445	63.00051688	2.12E-10	1.81E-10	5.06E-12	4.21E-13	2.25E-12	1.78E-12	8.69E-12	3.98E-12	0.220412922	0.179761362	0.284582886	0.128754933	0.137316544	0.483347592	0.499356143	0.120671199	9.067905308	7.164590813	8.877514779	6.003181345	5.887430844	4.837540756	9.226534841	5.776720819
ALAD_L	2.08E-23	1.40E-23	1.37E-15	7.84E-09	2.78E-14	3.81E-07	1.70E-25	5.87E-24	1.90E-10	6.53E-10	1.01E-11	5.89E-13	9.80E-12	0.00675301	2.30E-11	4.49E-11	4.40E-10	1.40E-09	2.37E-11	5.70E-07	7.61E-11	6.72E-11	9.68E-11	2.65E-10	8.03E-14	3.80E-13	4.44E-12	5.48E-13	9.29E-11	7.89E-12	3.14E-12	5.88E-13
G5SADs	64.10931064	27.19142854	60.33274535	44.50942619	19.92262234	25.96174306	61.17647501	23.68830302	1.31E-10	5.41E-10	6.28E-12	4.01E-13	6.05E-12	8.39E-12	1.22E-11	8.33E-12	0.082875639	0.067590582	0.107003656	0.048412077	0.051631257	0.181739528	0.187758771	0.045372579	3.409548038	2.693898505	3.337960871	2.257206541	2.213684153	1.818923669	3.469193016	2.172056993
P5CR	64.10931064	631.1475799	60.33274535	44.5094262	19.92262234	469.2086233	61.17647501	23.68830302	1.01E-10	8.24E-10	5.11E-12	4.68E-13	2.93E-12	6.95E-12	7.55E-12	1.72E-11	0.082875639	4.81754085	2.410914578	1.420350108	1.437527338	9.842165341	8.839321494	1.344005852	3.409548038	372.8810324	3.337960871	2.257206541	2.213684153	85.36743601	3.469193016	2.172056993
OCBT	77.04294492	32.67712148	72.50448227	53.48891193	23.94188114	31.19935498	73.51842887	28.46726329	1.53E-10	1.53E-10	4.05E-12	1.12E-12	3.47E-12	7.60E-12	9.19E-12	3.54E-12	0.099595257	0.08122654	0.128590944	0.058178897	0.062047526	0.21840429	0.225637876	0.0545262	4.097402063	3.237374915	4.011372653	2.712583203	2.660280458	2.185879627	4.169080026	2.61025529
ACGK	141.1522556	32.67712148	72.50448227	53.48891235	23.94188114	31.19936105	73.51842887	28.46726329	1.84E-10	3.65E-10	5.87E-12	4.46E-13	5.14E-12	6.81E-12	1.18E-11	5.86E-12	0.099595264	0.081226563	0.128590945	0.058178912	0.062047527	0.218404295	0.225637882	0.054526205	4.097402063	3.237374915	4.011372653	2.712583203	2.660280467	2.185879628	4.169080026	2.61025529
ACOTA	-141.1522556	-32.67712148	-72.50448227	-53.48891235	-23.94188114	-31.19936105	-73.51842887	-28.46726329	-1.84E-10	-3.65E-10	-5.87E-12	-4.46E-13	-5.14E-12	-6.81E-12	-1.18E-11	-5.86E-12	-0.099595264	-0.081226563	-0.128590945	-0.058178912	-0.062047527	-0.218404295	-0.225637882	-0.054526205	-4.097402063	-3.237374915	-4.011372653	-2.712583203	-2.660280467	-2.185879628	-4.169080026	-2.61025529
AGMT	5.14E-26	1.75E-26	3.95E-17	6.40E-11	7.78E-16	2.68E-10	5.61E-28	1.20E-25	1.09E-10	1.03E-10	2.89E-12	1.49E-13	1.56E-12	1.40E-12	5.43E-12	1.90E-12	3.22E-14	9.07E-14	2.04E-15	1.73E-14	1.04E-14	1.42E-14	3.40E-14	2.03E-14	7.07E-16	8.67E-16	4.59E-14	7.82E-15	1.24E-12	3.75E-14	1.99E-14	4.23E-15
AGPR	-141.1522556	-32.67712148	-72.50448227	-53.48891235	-23.94188114	-31.19936105	-73.51842887	-28.46726329	-1.84E-10	-3.65E-10	-5.87E-12	-4.46E-13	-5.14E-12	-6.81E-12	-1.18E-11	-5.86E-12	-0.099595264	-0.081226563	-0.128590945	-0.058178912	-0.062047527	-0.218404295	-0.225637882	-0.054526205	-4.097402063	-3.237374915	-4.011372653	-2.712583203	-2.660280467	-2.185879628	-4.169080026	-2.61025529
ALATA_L	-288.0922326	-215.4485012	-2184.242649	-5133.823337	-1189.971609	-116.6659955	-274.9127559	-2347.27021	-3.28E-04	-2.97E-09	-7.47E-04	-0.002645076	-0.003518241	-0.00675301	-6.16E-04	-2.17E-10	-0.372423719	-0.303736253	-0.480849379	-0.21755311	-0.232018783	-0.816694891	-0.843743959	-0.203893748	-197.296974	-31.27620542	-132.6832457	-263.0069244	-63.26510511	-47.96375292	-126.7349908	-54.61790717
ARGDC	5.14E-26	1.75E-26	3.95E-17	6.40E-11	7.78E-16	2.68E-10	5.61E-28	1.20E-25	1.09E-10	1.03E-10	2.89E-12	1.49E-13	1.56E-12	1.40E-12	5.43E-12	1.90E-12	3.22E-14	9.07E-14	2.04E-15	1.73E-14	1.04E-14	1.42E-14	3.40E-14	2.03E-14	7.07E-16	8.67E-16	4.59E-14	7.82E-15	1.24E-12	3.75E-14	1.99E-14	4.23E-15
ASAD	-441.5848774	-199.095549	-415.5718989	-306.5808899	-137.2270058	-178.8244642	-421.383508	-163.1650112	-6.67E-10	-3.06E-09	-3.43E-11	-0.001185856	-2.27E-11	-1.26E-11	-8.01E-11	-2.54E-11	-0.570847331	-0.465563873	-0.737041093	-0.333462346	-0.355636057	-1.251821717	-1.293282256	-0.312526287	-23.484964	-19.72471586	-22.99187165	-15.54763674	-15.24785457	-13.31815303	-25.40141969	-14.96112673
ASNS1	59.07956398	25.05810351	55.5992921	41.01740397	18.35957725	23.92489397	56.37682628	21.82981848	1.08E-10	1.91E-10	3.59E-12	2.32E-13	5.25E-12	5.90E-12	1.33E-11	6.97E-12	0.076373565	0.06228771	0.0986086	0.044613869	0.047580486	0.16748101	0.173028008	0.041812838	3.142049251	2.482546567	3.076078511	2.080115617	2.040007813	1.676218574	3.197014735	2.001646544
ASPK	441.5848774	199.095549	415.5718989	306.5808899	137.2270058	178.8244642	421.383508	163.1650112	6.67E-10	3.06E-09	3.43E-11	0.001185856	2.27E-11	1.26E-11	8.01E-11	2.54E-11	0.570847331	0.465563873	0.737041093	0.333462346	0.355636057	1.251821717	1.293282256	0.312526287	23.484964	19.72471586	22.99187165	15.54763674	15.24785457	13.31815303	25.40141969	14.96112673
ASPTA1	-797.9384366	-405.982492	-3447.011324	-7826.627099	-1841.307289	-323.1336051	-761.4348109	-3587.90618	-0.024293547	-0.024429747	-0.03161137	-0.030933273	-0.016624482	-0.021334685	-0.026754264	-0.031824489	-1.031514098	-0.841268187	-1.33182418	-0.602562353	-0.642629977	-2.262026429	-2.336945114	-0.564731152	-305.5891518	-55.11840212	-208.4660795	-400.8947524	-101.1589231	-77.48504399	-200.6676896	-88.07038644
DAPDC	129.8575602	55.07799935	122.2078827	90.15672506	40.35456168	52.58719177	123.9169117	47.98219176	2.08E-10	1.76E-10	4.94E-12	4.13E-13	2.16E-12	1.64E-12	8.37E-12	3.86E-12	0.167869973	0.136909101	0.216742835	0.098061797	0.104582455	0.368125183	0.38031755	0.091905097	6.906260344	5.456665871	6.761255901	4.57211802	4.483960605	3.68434768	7.027075109	4.399642095
DAPE	170.5027035	72.31729733	160.458693	118.3755904	52.98545462	69.04687221	162.7026445	63.00051688	2.12E-10	1.81E-10	5.06E-12	4.21E-13	2.25E-12	1.78E-12	8.69E-12	3.98E-12	0.220412922	0.179761362	0.284582886	0.128754933	0.137316544	0.483347592	0.499356143	0.120671199	9.067905308	7.164590813	8.877514779	6.003181345	5.887430844	4.837540756	9.226534841	5.776720819
DHDPRy	170.5027035	72.31729733	160.458693	118.3755904	52.98545462	69.04687221	162.7026445	63.00051688	2.12E-10	1.81E-10	5.06E-12	4.21E-13	2.25E-12	1.78E-12	8.69E-12	3.98E-12	0.220412922	0.179761362	0.284582886	0.128754933	0.137316544	0.483347592	0.499356143	0.120671199	9.067905308	7.164590813	8.877514779	6.003181345	5.887430844	4.837540756	9.226534841	5.776720819
DHDPS	170.5027035	72.31729733	160.458693	118.3755904	52.98545462	69.04687221	162.7026445	63.00051688	2.12E-10	1.81E-10	5.06E-12	4.21E-13	2.25E-12	1.78E-12	8.69E-12	3.98E-12	0.220412922	0.179761362	0.284582886	0.128754933	0.137316544	0.483347592	0.499356143	0.120671199	9.067905308	7.164590813	8.877514779	6.003181345	5.887430844	4.837540756	9.226534841	5.776720819
HSDy	-271.0821739	-126.7782517	-255.1132059	-188.2052995	-84.24155117	-109.777592	-258.6808635	-100.1644943	-4.55E-10	-2.88E-09	-2.92E-11	-0.001185856	-2.05E-11	-1.09E-11	-7.14E-11	-2.14E-11	-0.350434409	-0.285802511	-0.452458207	-0.204707412	-0.218319513	-0.768474125	-0.793926114	-0.191855087	-14.41705869	-12.56012505	-14.11435687	-9.5444554	-9.360423729	-8.480612278	-16.17488484	-9.184405908
HSK	110.6468408	64.48772369	104.3454697	51.63204297	41.65417173	30.11626874	127.9076295	27.4790215	1.76E-10	2.14E-09	9.75E-12	5.02E-04	1.41E-11	5.66E-12	1.06E-11	1.23E-11	0.096137806	0.07840676	0.124126906	0.056159215	0.059893545	0.210822379	0.217804851	0.052633322	7.128674986	6.388902376	6.979000705	2.618415807	4.628365589	4.313794944	8.227606	2.51964021
THRS	110.6468408	64.48772369	104.3454697	51.63204297	41.65417173	30.11626874	127.9076295	27.4790215	1.76E-10	2.14E-09	9.75E-12	5.02E-04	1.41E-11	5.66E-12	1.06E-11	1.23E-11	0.096137806	0.07840676	0.124126906	0.056159215	0.059893545	0.210822379	0.217804851	0.052633322	7.128674986	6.388902376	6.979000705	2.618415807	4.628365589	4.313794944	8.227606	2.51964021
APSPTi	67.86166133	28.78295674	63.86405174	47.11458564	21.08870359	27.48129713	64.75716533	25.0747915	2.23E-10	4.52E-10	1.74E-11	6.84E-04	5.14E-12	3.97E-12	5.81E-11	5.94E-12	0.087726392	0.071546693	0.113266635	0.051245661	0.054653261	0.192376836	0.198748388	0.048028259	3.609110626	2.85157376	3.533333425	2.389321993	2.343252217	1.9253862	3.672246655	2.299188598
G5SD	6.44E-22	27.19142854	60.33274535	44.50942578	19.92262234	25.96173699	61.17647501	23.68830302	8.10E-11	2.99E-10	3.74E-12	2.50E-13	3.09E-12	4.81E-12	7.11E-12	4.92E-12	0.082875632	0.067590559	0.107003655	0.048412062	0.051631256	0.181739523	0.187758765	0.045372575	3.409548038	2.693898505	3.337960871	2.257206541	2.213684144	1.818923668	3.469193016	2.172056993
GLU5K	6.44E-22	27.19142854	60.33274535	44.50942578	19.92262234	25.96173699	61.17647501	23.68830302	8.10E-11	2.99E-10	3.74E-12	2.50E-13	3.09E-12	4.81E-12	7.11E-12	4.92E-12	0.082875632	0.067590559	0.107003655	0.048412062	0.051631256	0.181739523	0.187758765	0.045372575	3.409548038	2.693898505	3.337960871	2.257206541	2.213684144	1.818923668	3.469193016	2.172056993
DAAOP	0	0	0	0	0	0	0	0	3.52E-17	-7.78E-16	-2.17E-16	7.51E-17	1.33E-17	2.08E-16	6.90E-16	-6.93E-18	0	0	0	0	0	0	0	0	0	0	0	0	0	0	0	0
ACLS	916.1355083	1172.008978	1096.884179	218.1985135	358.3692398	127.2722258	1460.761625	1526.415893	0.006910435	8.93E-10	0.001720649	1.16E-12	8.01E-12	5.59E-12	3.36E-11	1.01E-10	0.406281158	0.311905374	0.493782038	0.237330475	0.253111859	0.890941499	0.86643683	0.222429947	15.73379489	127.4874008	15.40344677	11.06550127	10.21532826	8.393655585	16.00903426	10.64807272
MMSDHir	4.72E-25	296.2948157	2.28E-17	1.88E-10	5.46E-15	9.28E-10	4.62E-27	705.1443748	4.15E-11	9.03E-11	1.59E-12	6.06E-14	6.00E-13	6.77E-13	1.74E-12	1.49E-12	2.35E-13	5.66E-13	3.94E-15	1.16E-13	6.09E-14	7.86E-14	1.35E-13	1.21E-13	1.48E-15	2.31E-15	5.32E-14	1.60E-14	3.91E-12	3.08E-13	1.10E-13	1.27E-14
GLUDxi	2.33E-23	1.66E-23	1.82E-15	1.13E-07	3.74E-14	4.29E-07	1.90E-25	8.03E-24	0.018110283	0.025850178	0.015506741	0.036963079	0.012629472	0.022632424	0.008946698	0.013200052	4.88E-10	1.56E-09	2.65E-11	0.174187072	8.52E-11	7.52E-11	1.08E-10	2.97E-10	1.08E-13	4.67E-13	5.89E-12	1.43E-11	1.22E-10	1.03E-11	4.17E-12	7.62E-13
ARGKr	0	1.82E-12	0	1.82E-11	-3.64E-12	5.46E-11	1.82E-12	0	1.38E-11	1.43E-11	2.67E-13	1.33E-13	3.29E-13	3.64E-13	5.94E-13	3.84E-13	0	-1.14E-13	0	-1.14E-13	0	0	1.14E-13	-1.14E-13	1.14E-13	0	-1.14E-13	0	-1.14E-13	0	-1.14E-13	1.14E-13
ANS1	21.675813	9.193615006	20.39892947	15.04895294	6.735980031	8.777849614	20.68420045	8.009183401	2.97E-12	7.69E-13	1.82E-13	5.38E-15	7.79E-14	1.41E-13	2.37E-13	1.45E-13	0.028020842	0.022852856	0.036178696	0.016368467	0.017456895	0.061447425	0.063482573	0.015340791	1.152792394	0.910826207	1.128588265	0.763177554	0.748462326	0.614991004	1.172958784	0.734387887
ANPRT	21.675813	9.193615006	20.39892947	15.04895294	6.735980031	8.777849614	20.68420045	8.009183401	2.97E-12	7.69E-13	1.82E-13	5.38E-15	7.79E-14	1.41E-13	2.37E-13	1.45E-13	0.028020842	0.022852856	0.036178696	0.016368467	0.017456895	0.061447425	0.063482573	0.015340791	1.152792394	0.910826207	1.128588265	0.763177554	0.748462326	0.614991004	1.172958784	0.734387887
CHORM	114.4466959	48.54160998	107.7048449	79.45736295	35.56547836	46.34639934	109.2110547	42.28789836	6.98E-11	7.59E-11	2.39E-12	7.82E-14	7.95E-13	1.02E-12	3.07E-12	1.72E-12	0.147947981	0.120661394	0.191020848	0.086424299	0.092171118	0.324437875	0.335183311	0.080998247	6.08665892	4.809095276	5.9588629	4.029521266	3.951825945	3.247107197	6.193135976	3.877513947
CHORS	136.4019393	57.85374305	128.366744	94.70031713	42.38829423	55.23740724	130.1619023	50.40033091	1.25E-10	1.47E-10	4.01E-12	1.60E-13	1.55E-12	2.22E-12	5.77E-12	3.22E-12	0.176330049	0.143808854	0.227665936	0.103003778	0.109853055	0.38667744	0.39948426	0.096536801	7.254312357	5.731663257	7.102000184	4.802537205	4.709936956	3.870026262	7.381215776	4.621369081
DAHPS	136.4019393	57.85374305	128.366744	94.70031713	42.38829423	55.23740724	130.1619023	50.40033091	1.25E-10	1.47E-10	4.01E-12	1.60E-13	1.55E-12	2.22E-12	5.77E-12	3.22E-12	0.176330049	0.143808854	0.227665936	0.103003778	0.109853055	0.38667744	0.39948426	0.096536801	7.254312357	5.731663257	7.102000184	4.802537205	4.709936956	3.870026262	7.381215776	4.621369081
DHQD1	136.4019393	57.85374305	128.366744	94.70031713	42.38829423	55.23740724	130.1619023	50.40033091	1.25E-10	1.47E-10	4.01E-12	1.60E-13	1.55E-12	2.22E-12	5.77E-12	3.22E-12	0.176330049	0.143808854	0.227665936	0.103003778	0.109853055	0.38667744	0.39948426	0.096536801	7.254312357	5.731663257	7.102000184	4.802537205	4.709936956	3.870026262	7.381215776	4.621369081
DHQS	136.4019393	57.85374305	128.366744	94.70031713	42.38829423	55.23740724	130.1619023	50.40033091	1.25E-10	1.47E-10	4.01E-12	1.60E-13	1.55E-12	2.22E-12	5.77E-12	3.22E-12	0.176330049	0.143808854	0.227665936	0.103003778	0.109853055	0.38667744	0.39948426	0.096536801	7.254312357	5.731663257	7.102000184	4.802537205	4.709936956	3.870026262	7.381215776	4.621369081
IGPS	21.675813	9.193615006	20.39892947	15.04895294	6.735980031	8.777849614	20.68420045	8.009183401	2.97E-12	7.68E-13	1.82E-13	5.38E-15	7.79E-14	1.41E-13	2.37E-13	1.45E-13	0.028020842	0.022852856	0.036178696	0.016368467	0.017456895	0.061447425	0.063482573	0.015340791	1.152792394	0.910826207	1.128588265	0.763177554	0.748462326	0.614991004	1.172958784	0.734387887
PPND	44.22983574	18.75971533	41.6243349	30.70762405	13.7448727	17.91133954	42.20643481	16.3428641	3.15E-11	3.67E-11	1.07E-12	3.30E-14	3.83E-13	1.20E-13	1.75E-12	7.58E-13	0.057176966	0.04663161	0.073823195	0.033400113	0.035621067	0.125384432	0.129537185	0.031303124	2.352290925	1.858555133	2.302902021	1.557275746	1.527249092	1.25489877	2.393440761	1.49852998
PPNDH	70.21686016	29.78189465	66.08051001	48.7497389	21.82060566	28.4350598	67.00461989	25.94503426	3.83E-11	3.92E-11	1.32E-12	4.52E-14	4.12E-13	9.00E-13	1.32E-12	9.58E-13	0.090771014	0.074029785	0.117197653	0.053024186	0.056550051	0.199053443	0.205646126	0.049695122	3.734367994	2.950540143	3.655960879	2.472245521	2.424576853	1.992208427	3.799695215	2.378983967
PRAI	21.675813	9.193615006	20.39892947	15.04895294	6.735980031	8.777849614	20.68420045	8.009183401	2.97E-12	7.69E-13	1.82E-13	5.38E-15	7.79E-14	1.41E-13	2.37E-13	1.45E-13	0.028020842	0.022852856	0.036178696	0.016368467	0.017456895	0.061447425	0.063482573	0.015340791	1.152792394	0.910826207	1.128588265	0.763177554	0.748462326	0.614991004	1.172958784	0.734387887
PSCVT	136.4019393	57.85374305	128.366744	94.70031713	42.38829423	55.23740724	130.1619023	50.40033091	1.25E-10	1.47E-10	4.01E-12	1.60E-13	1.55E-12	2.22E-12	5.77E-12	3.22E-12	0.176330049	0.143808854	0.227665936	0.103003778	0.109853055	0.38667744	0.39948426	0.096536801	7.254312357	5.731663257	7.102000184	4.802537205	4.709936956	3.870026262	7.381215776	4.621369081
SHK3D	136.4019393	57.85374305	128.366744	94.70031713	42.38829423	55.23740724	130.1619023	50.40033091	1.25E-10	1.47E-10	4.01E-12	1.60E-13	1.55E-12	2.22E-12	5.77E-12	3.22E-12	0.176330049	0.143808854	0.227665936	0.103003778	0.109853055	0.38667744	0.39948426	0.096536801	7.254312357	5.731663257	7.102000184	4.802537205	4.709936956	3.870026262	7.381215776	4.621369081
SHKK	136.4019393	57.85374305	128.366744	94.70031713	42.38829423	55.23740724	130.1619023	50.40033091	1.25E-10	1.47E-10	4.01E-12	1.60E-13	1.55E-12	2.22E-12	5.77E-12	3.22E-12	0.176330049	0.143808854	0.227665936	0.103003778	0.109853055	0.38667744	0.39948426	0.096536801	7.254312357	5.731663257	7.102000184	4.802537205	4.709936956	3.870026262	7.381215776	4.621369081
TRPS1	21.675813	9.193615006	20.39892947	15.04895294	6.735980031	8.777849614	20.68420045	8.009183401	2.97E-12	7.68E-13	1.82E-13	5.38E-15	7.79E-14	1.41E-13	2.37E-13	1.45E-13	0.028020842	0.022852856	0.036178696	0.016368467	0.017456895	0.061447425	0.063482573	0.015340791	1.152792394	0.910826207	1.128588265	0.763177554	0.748462326	0.614991004	1.172958784	0.734387887
TYRTA	-44.22983574	-18.75971533	-41.6243349	-30.70762405	-13.7448727	-17.91133954	-42.20643481	-16.3428641	-3.15E-11	-3.67E-11	-1.07E-12	-3.30E-14	-3.83E-13	-1.20E-13	-1.75E-12	-7.58E-13	-0.057176966	-0.04663161	-0.073823195	-0.033400113	-0.035621067	-0.125384432	-0.129537185	-0.031303124	-2.352290925	-1.858555133	-2.302902021	-1.557275746	-1.527249092	-1.25489877	-2.393440761	-1.49852998
CYSTS	2.43E-23	9.59996263	21.30053961	15.71410003	7.033702905	9.165820868	21.59841926	8.363180458	8.15E-11	6.09E-10	9.65E-12	9.11E-14	9.22E-11	4.30E-12	2.25E-11	2.76E-12	0.029259332	0.023862927	0.037777754	0.017091935	0.01822847	0.064163333	0.066288433	0.016018837	1.203744544	0.951083719	1.178470619	0.796909159	0.781543534	0.642172927	1.224802267	0.76684702
TRPAS1	7.01E-26	2.99E-26	4.25E-17	7.81E-11	1.21E-15	5.19E-10	1.57E-27	8.46E-26	8.50E-11	3.04E-10	1.35E-11	8.78E-14	2.66E-04	7.66E-12	0.001953072	2.29E-12	1.80E-13	4.37E-13	9.77E-15	8.25E-14	4.65E-14	5.63E-14	1.06E-13	4.77E-14	1.03E-15	1.44E-15	5.10E-14	7.23E-15	2.10E-12	1.12E-13	4.67E-14	3.71E-15
PAPSR	0	0	0	0	0	0	0	0	1.64E-14	-9.35E-15	-9.07E-16	-7.21E-17	3.99E-17	-1.56E-16	6.24E-16	-3.56E-17	0	0	0	0	0	0	0	0	0	0	0	0	0	0	0	0
GHMT	210.8900922	77.64625859	198.4669326	146.4155035	65.5362477	85.40217221	313.8461925	77.92360204	9.51E-10	1.40E-09	4.00E-11	6.84E-04	2.97E-11	1.26E-11	1.00E-10	1.94E-11	0.272622665	0.222341872	0.351992724	0.159253426	0.169843047	0.597839307	0.617639843	0.149254879	11.21584202	7.692539566	10.98035323	7.425169463	7.282000861	5.19401242	9.906425387	7.145066683
ADSKr	0	0	0	0	0	0	0	0	1.64E-14	-9.03E-15	-8.47E-16	-8.33E-17	1.39E-16	0	3.89E-16	-4.16E-17	0	0	0	0	0	0	0	0	0	0	0	0	0	0	0	0
CYSS	22.63385998	9.58E-26	2.15E-16	1.10E-10	1.74E-15	5.20E-10	2.47E-26	5.25E-25	1.61E-10	3.79E-10	2.11E-11	2.07E-13	2.66E-04	9.47E-12	0.001953072	3.31E-12	1.80E-13	4.36E-13	9.74E-15	8.25E-14	4.61E-14	5.65E-14	1.05E-13	9.54E-14	1.02E-15	1.35E-15	4.93E-14	1.00E-14	2.09E-12	1.19E-13	4.57E-14	8.21E-15
CYSTGL	38.40251058	17.56916552	43.16825457	40.29562459	11.85536055	23.50390264	36.40430242	21.44568074	3.10E-11	1.61E-10	1.14E-12	9.10E-14	7.10E-13	8.16E-13	1.38E-12	1.92E-12	0.075029639	0.061191684	0.096873393	0.043828828	0.046743218	0.164533868	0.169983259	0.041077069	2.028920723	1.74060545	1.986321331	2.043511973	1.317297738	1.175259001	2.241545577	1.966423714
CYSTL	7.01E-26	2.99E-26	4.25E-17	7.84E-11	1.21E-15	5.18E-10	1.57E-27	8.46E-26	1.53E-10	6.83E-10	1.70E-11	2.03E-13	9.46E-11	5.90E-12	6.41E-11	3.64E-12	1.80E-13	4.37E-13	9.77E-15	8.25E-14	4.65E-14	5.63E-14	1.05E-13	4.77E-14	1.03E-15	1.44E-15	5.10E-14	7.24E-15	2.10E-12	1.12E-13	4.67E-14	3.71E-15
PGCDr	363.8386606	142.5181161	342.4055732	252.6037146	113.0665757	147.3403118	459.7977582	134.4378899	1.30E-09	2.90E-09	8.10E-11	6.84E-04	2.66E-04	3.03E-11	0.001953072	2.82E-11	0.470342937	0.383595872	0.60727633	0.274752373	0.293022142	1.031423765	1.065584688	0.257502354	19.35015958	14.1194987	18.94388194	12.81029224	12.56329025	9.533503334	18.18304074	12.32704421
PSERTr	363.8386606	142.5181161	342.4055732	252.6037146	113.0665757	147.3403118	459.7977582	134.4378899	1.30E-09	2.90E-09	8.10E-11	6.84E-04	2.66E-04	3.03E-11	0.001953072	2.82E-11	0.470342937	0.383595872	0.60727633	0.274752373	0.293022142	1.031423765	1.065584688	0.257502354	19.35015958	14.1194987	18.94388194	12.81029224	12.56329025	9.533503334	18.18304074	12.32704421
SERAT	22.63385998	0	0	1.11E-10	0	5.19E-10	0	0	1.61E-10	3.79E-10	2.11E-11	2.07E-13	2.66E-04	9.47E-12	0.001953072	3.31E-12	1.14E-13	4.55E-13	0	1.14E-13	0	0	1.14E-13	1.14E-13	0	0	0	0	2.05E-12	0	1.14E-13	0
HSTPTr	32.61351606	13.83275039	30.69231193	22.64271557	10.13498285	13.20718809	31.12153181	12.0506498	1.23E-10	2.54E-10	5.74E-12	1.25E-13	4.57E-12	3.03E-12	1.59E-11	2.92E-12	0.042160272	0.034384499	0.054434612	0.024628062	0.026265714	0.092454044	0.095516137	0.023081816	1.734496107	1.370432801	1.698078475	1.14828004	1.126139448	0.925317956	1.764838539	1.104962991
PHETA1	-70.21686016	-29.78189465	-66.08051001	-48.7497389	-21.82060566	-28.4350598	-67.00461989	-25.94503426	-3.83E-11	-3.92E-11	-1.32E-12	-4.52E-14	-4.12E-13	-9.00E-13	-1.32E-12	-9.58E-13	-0.090771014	-0.074029785	-0.117197653	-0.053024186	-0.056550051	-0.199053443	-0.205646126	-0.049695122	-3.734367994	-2.950540143	-3.655960879	-2.472245521	-2.424576853	-1.992208427	-3.799695215	-2.378983967
DAMOX_ALA	1.83E-24	93.25658742	1913.121416	4933.808396	1100.444008	5.50E-10	1.58E-27	2240.820522	3.28E-04	2.37E-09	7.47E-04	0.002645076	0.003518241	1.96E-11	6.16E-04	1.70E-10	1.04E-13	2.51E-13	5.64E-15	4.77E-14	2.70E-14	3.43E-14	6.37E-14	5.52E-14	181.9752634	19.17045624	117.683231	252.8635667	53.3173268	39.7899358	111.1452496	44.85719157
METAT	1.03E-25	1.73E-26	2.36E-17	1.63E-10	8.00E-16	8.91E-10	7.16E-28	1.45E-25	1.35E-10	1.27E-10	3.79E-12	2.29E-13	2.42E-12	2.51E-12	7.42E-12	2.91E-12	2.32E-14	4.67E-15	1.22E-14	2.85E-13	1.94E-13	7.34E-14	2.73E-14	2.69E-13	1.85E-15	1.55E-15	3.05E-14	2.41E-14	3.21E-12	4.59E-13	5.00E-14	1.01E-14
GF6PTA	130.6198064	55.40129968	122.9252263	90.68593272	40.59143744	52.8958714	124.6442871	48.26384067	0.008918045	0.006030609	0.009352467	0.011517511	0.019991021	0.016248054	0.019490439	0.010908179	0.168855347	0.137712739	0.218015086	0.098637406	0.10519634	0.370286028	0.382549962	0.092444568	6.946799148	5.488695754	6.800943549	4.598955728	4.51028084	3.705974297	7.06832308	4.425467393
METS	45.22780134	19.18299411	42.56351213	31.4004856	14.05500069	18.31547627	43.15874607	16.71161104	2.44E-10	4.75E-10	1.81E-11	6.84E-04	5.75E-12	4.88E-12	5.97E-11	6.82E-12	0.05846706	0.047683767	0.075488881	0.034153726	0.036424791	0.128213503	0.132459955	0.032009422	2.405366082	1.900490041	2.354862806	1.592412834	1.561708684	1.283213273	2.447444388	1.532341577
METSR_S1	2.03E-25	83.04133828	2.51E-16	2.76E-10	331.9714858	1.12E-09	2.49E-27	6.24E-24	1.41E-09	0.008194769	3.42E-07	0.011132809	3.21E-11	0.005172345	1.53E-10	0.008967516	2.09E-13	5.03E-13	1.13E-14	9.55E-14	5.38E-14	6.88E-14	1.28E-13	1.11E-13	3.21E-15	20.64125918	2.26E-13	7.03E-14	46.12840334	47.49679385	2.41E-12	1.54E-14
METSR_S2	2.03E-25	83.04133828	2.51E-16	2.76E-10	331.9714858	1.12E-09	2.49E-27	6.24E-24	1.41E-09	0.008194769	3.42E-07	0.011132809	3.21E-11	0.005172345	1.53E-10	0.008967516	2.09E-13	5.03E-13	1.13E-14	9.55E-14	5.38E-14	6.88E-14	1.28E-13	1.11E-13	3.21E-15	20.64125918	2.26E-13	7.03E-14	46.12840334	47.49679385	2.41E-12	1.54E-14
METSR_R1	2.03E-25	83.04133828	2.51E-16	5.28E-10	331.9714858	1.12E-09	2.49E-27	6.24E-24	4.93E-10	5.60E-09	1.88E-11	0.001260293	1.43E-11	2.21E-10	2.05E-11	3.87E-10	2.09E-13	5.03E-13	1.13E-14	9.55E-14	5.38E-14	6.88E-14	1.28E-13	1.11E-13	3.21E-15	20.64125918	2.26E-13	7.03E-14	46.12840334	47.49679385	2.41E-12	1.54E-14
METSR_R2	2.03E-25	83.04133828	2.51E-16	5.28E-10	331.9714858	1.12E-09	2.49E-27	6.24E-24	4.93E-10	5.60E-09	1.88E-11	0.001260293	1.43E-11	2.21E-10	2.05E-11	3.87E-10	2.09E-13	5.03E-13	1.13E-14	9.55E-14	5.38E-14	6.88E-14	1.28E-13	1.11E-13	3.21E-15	20.64125918	2.26E-13	7.03E-14	46.12840334	47.49679385	2.41E-12	1.54E-14
GGTAe2	1.25E-25	6.84E-26	1.23E-16	5.18E-11	3.28E-15	8.91E-11	3.79E-27	6.79E-25	4.02E-13	2.49E-13	5.10E-15	2.38E-16	3.12E-15	1.29E-15	3.68E-15	3.19E-15	6.63E-14	1.89E-13	3.05E-15	1.84E-14	1.68E-14	7.39E-15	3.35E-14	2.75E-14	2.81E-16	3.93E-16	2.58E-14	1.06E-14	4.91E-13	2.21E-13	2.50E-14	7.51E-15
GLYO1	9.73E-25	6.83E-26	1.11E-16	8.21E-11	9.91E-16	7.38E-10	112.6037781	1.08E-25	2.16E-10	8.58E-10	1.45E-11	3.62E-13	3.10E-11	1.04E-11	2.34E-11	1.03E-11	6.06E-14	1.46E-13	3.36E-15	2.82E-14	1.56E-14	1.95E-14	3.61E-14	2.75E-14	3.76E-15	1.85E-15	8.29E-14	7.28E-15	1.68E-12	1.11E-13	1.12E-13	8.01E-15
SARCO	0	0	0	0	0	0	0	0	0	0	0	0	0	0	0	0	0	0	0	0	0	0	0	0	0	0	0	0	0	0	0	0
NTRIR2x	1.01E-28	3.44E-27	1.55E-18	2.46E-11	2.58E-18	3.30E-11	8.20E-32	1.69E-31	4.17E-14	2.52E-14	6.16E-16	2.32E-17	3.04E-16	6.01E-16	1.42E-15	5.42E-16	3.90E-16	1.76E-16	1.16E-17	9.04E-16	2.42E-17	1.15E-15	8.25E-16	1.34E-17	8.44E-17	6.31E-17	8.66E-15	8.11E-17	1.15E-13	5.46E-15	8.21E-15	7.71E-18
APATi	170.5027035	72.31729733	160.458693	118.3755904	52.98545462	69.04687221	162.7026445	63.00051688	2.12E-10	1.81E-10	5.06E-12	4.21E-13	2.25E-12	1.78E-12	8.69E-12	3.98E-12	0.220412922	0.179761362	0.284582886	0.128754933	0.137316544	0.483347592	0.499356143	0.120671199	9.067905308	7.164590813	8.877514779	6.003181345	5.887430844	4.837540756	9.226534841	5.776720819
APTA1i	170.5027035	72.31729733	160.458693	118.3755904	52.98545462	69.04687221	162.7026445	63.00051688	2.12E-10	1.81E-10	5.06E-12	4.21E-13	2.25E-12	1.78E-12	8.69E-12	3.98E-12	0.220412922	0.179761362	0.284582886	0.128754933	0.137316544	0.483347592	0.499356143	0.120671199	9.067905308	7.164590813	8.877514779	6.003181345	5.887430844	4.837540756	9.226534841	5.776720819
MTAN	5.14E-26	1.75E-26	3.95E-17	6.40E-11	7.78E-16	2.68E-10	5.61E-28	1.20E-25	1.09E-10	1.03E-10	2.89E-12	1.49E-13	1.56E-12	1.40E-12	5.43E-12	1.90E-12	3.22E-14	9.07E-14	2.04E-15	1.73E-14	1.04E-14	1.42E-14	3.40E-14	2.03E-14	7.07E-16	8.67E-16	4.59E-14	7.82E-15	1.24E-12	3.75E-14	1.99E-14	4.23E-15
ADMDC	0	0	0	6.91E-11	0	2.66E-10	0	0	1.09E-10	1.03E-10	2.89E-12	1.49E-13	1.56E-12	1.40E-12	5.43E-12	1.90E-12	-1.14E-13	1.14E-13	0	1.14E-13	0	0	1.14E-13	0	0	0	0	0	1.14E-12	-4.55E-13	0	0
MTRK	1.12E-25	4.37E-26	7.14E-17	7.92E-11	1.68E-15	2.74E-10	1.86E-27	3.97E-25	7.69E-11	8.22E-11	2.09E-12	1.28E-13	1.20E-12	1.18E-12	3.92E-12	1.58E-12	1.24E-13	7.87E-14	2.11E-15	1.92E-14	9.11E-15	1.49E-14	1.68E-14	2.12E-14	7.41E-16	9.12E-16	3.85E-14	1.25E-14	1.23E-12	1.36E-13	2.00E-13	6.27E-15
UNK5	1.03E-25	4.59E-26	7.13E-17	7.92E-11	1.68E-15	2.74E-10	2.58E-27	3.92E-25	7.69E-11	8.22E-11	2.09E-12	1.28E-13	1.20E-12	1.18E-12	3.92E-12	1.58E-12	3.26E-14	1.92E-13	2.61E-15	3.62E-14	1.08E-14	1.45E-14	1.34E-14	2.10E-14	9.63E-16	8.60E-16	2.74E-14	9.98E-15	8.96E-13	1.99E-13	3.69E-14	6.58E-15
SPMS	5.14E-26	1.75E-26	3.95E-17	6.40E-11	7.78E-16	2.68E-10	5.61E-28	1.20E-25	1.09E-10	1.03E-10	2.89E-12	1.49E-13	1.56E-12	1.40E-12	5.43E-12	1.90E-12	3.22E-14	9.07E-14	2.04E-15	1.73E-14	1.04E-14	1.42E-14	3.40E-14	2.03E-14	7.07E-16	8.67E-16	4.59E-14	7.82E-15	1.24E-12	3.75E-14	1.99E-14	4.23E-15
SPRS	0	0	0	0	0	0	0	0	0	0	0	0	0	0	0	0	0	0	0	0	0	0	0	0	0	0	0	0	0	0	0	0
ABTAr	0	0	0	0	0	0	0	0	2.22E-16	-5.57E-16	-6.22E-16	9.02E-17	1.71E-17	-5.41E-17	-6.48E-16	-9.76E-18	0	0	0	0	0	0	0	0	0	0	0	0	0	0	0	0
ACHBS	151.4859755	64.25151099	142.5622065	105.172771	47.07581236	61.34584715	144.5558827	55.97386175	1.87E-10	8.69E-10	9.42E-12	3.07E-13	3.89E-12	2.82E-12	9.09E-12	1.12E-11	0.195829543	0.159711985	0.25284242	0.114394472	0.122001178	0.429438243	0.443661308	0.107212343	8.056531965	6.365500404	7.887376319	5.333626759	5.230786293	4.297993903	8.197469024	5.132424121
ACODA	801.2773934	1.01E-25	7.43E-16	2.20E-10	3.97E-15	1.04E-09	3.01E-25	6.45E-25	3.59E-10	4.38E-10	3.03E-11	6.48E-13	2.49E-11	6.49E-11	0.004265503	1.25E-11	4.64E-13	1.35E-12	2.08E-14	7.24E-14	1.38E-13	8.24E-14	2.46E-13	2.58E-13	2.57E-15	2.65E-15	9.62E-14	2.01E-14	4.12E-12	2.97E-13	4.65E-14	1.92E-14
AHSERL3	0	0	0	0	0	0	0	0	0	0	0	0	0	0	6.94E-18	0	0	0	0	0	0	0	0	0	0	0	0	0	0	0	0	0
AHSERL4	0	0	0	0	0	0	0	0	0	0	0	-6.94E-18	6.94E-18	-6.94E-18	0	0	0	0	0	0	0	0	0	0	0	0	0	0	0	0	0	0
ALAR	140.9042811	153.0199611	2045.725277	5031.634572	1144.231451	57.06067814	134.4582736	2292.884462	3.28E-04	2.29E-09	7.47E-04	0.002645076	0.003518241	2.08E-11	6.16E-04	1.71E-10	0.182150334	0.148555682	0.235180711	0.106403716	0.113479074	0.399440851	0.412670397	0.099723279	189.4690254	25.09130968	125.0196533	257.8246256	58.18272889	43.78770351	118.7701039	49.63110235
ARGN	3.27E-26	1.64E-26	1.81E-17	4.37E-11	3.64E-16	1.31E-10	3.77E-28	1.69E-25	1.88E-11	2.96E-11	7.32E-13	8.22E-13	1.29E-12	4.37E-12	2.46E-12	1.10E-12	7.55E-14	1.39E-13	3.46E-15	2.73E-14	1.56E-14	3.95E-14	3.91E-14	3.13E-14	2.64E-16	3.47E-16	1.55E-14	3.83E-15	5.20E-13	3.29E-14	1.16E-14	2.47E-15
ARGSL	77.04294492	32.67712148	72.50448227	53.48891193	23.94188114	31.19935498	73.51842887	28.46726329	1.53E-10	1.53E-10	4.05E-12	1.12E-12	3.47E-12	7.60E-12	9.19E-12	3.54E-12	0.099595257	0.08122654	0.128590944	0.058178897	0.062047526	0.21840429	0.225637876	0.0545262	4.097402063	3.237374915	4.011372653	2.712583203	2.660280458	2.185879627	4.169080026	2.61025529
ARGSSr	77.04294492	32.67712148	72.50448227	53.48891193	23.94188114	31.19935498	73.51842887	28.46726329	1.53E-10	1.53E-10	4.05E-12	1.12E-12	3.47E-12	7.60E-12	9.19E-12	3.54E-12	0.099595257	0.08122654	0.128590944	0.058178897	0.062047526	0.21840429	0.225637876	0.0545262	4.097402063	3.237374915	4.011372653	2.712583203	2.660280458	2.185879627	4.169080026	2.61025529
ATPPRTr	32.61351606	13.83275039	30.69231193	22.64271557	10.13498285	13.20718809	31.12153181	12.0506498	1.23E-10	2.54E-10	5.74E-12	1.25E-13	4.57E-12	3.03E-12	1.59E-11	2.92E-12	0.042160272	0.034384499	0.054434612	0.024628062	0.026265714	0.092454044	0.095516137	0.023081816	1.734496107	1.370432801	1.698078475	1.14828004	1.126139448	0.925317956	1.764838539	1.104962991
DHAD1	289.0145173	715.1727244	271.9891869	200.6552589	89.81420983	117.039484	275.7928485	1517.07922	1.42E-07	5.85E-10	0.00152741	1.03E-12	6.38E-12	4.61E-12	2.66E-11	9.70E-11	0.373615978	0.304708619	0.482388747	0.218249002	0.232761557	0.819309419	0.84644508	0.204546484	15.37076082	12.14450395	15.04803499	10.17583019	9.979624654	8.199984385	15.63964945	9.791963087
DHAD2	2.75E-23	1.90E-23	1.90E-15	3.94E-07	3.86E-14	5.01E-07	2.22E-25	8.20E-24	6.49E-11	2.53E-10	3.18E-12	1.16E-13	1.67E-12	1.24E-12	3.73E-12	2.81E-12	6.19E-10	1.87E-09	3.58E-11	0.109002277	9.88E-11	7.54E-11	1.34E-10	3.46E-10	1.11E-13	5.24E-13	6.15E-12	0.330790993	1.21E-10	1.19E-11	4.79E-12	8.14E-13
DHAD3	151.4859755	64.25151099	142.5622065	105.1727706	47.07581236	61.34584665	144.5558827	55.97386175	1.22E-10	6.16E-10	6.24E-12	1.92E-13	2.22E-12	1.58E-12	5.36E-12	8.34E-12	0.195829542	0.159711983	0.25284242	0.005392194	0.122001178	0.429438243	0.443661308	0.107212343	8.056531965	6.365500404	7.887376319	5.002835766	5.230786293	4.297993903	8.197469024	5.132424121
FGLU	3.24E-26	1.71E-26	2.13E-17	3.98E-11	5.82E-16	2.26E-10	6.88E-28	6.89E-26	1.19E-10	2.52E-10	5.34E-12	1.07E-13	4.27E-12	2.87E-12	1.56E-11	2.66E-12	8.81E-14	2.33E-13	5.20E-15	3.60E-14	2.27E-14	2.47E-14	4.97E-14	3.88E-14	6.17E-16	8.67E-16	3.46E-14	3.59E-15	1.14E-12	4.94E-14	2.61E-14	2.50E-15
FMETDF	0	0	0	0	0	0	0	0	0	0	0	0	0	0	0	0	0	0	0	0	0	0	0	0	0	0	0	0	0	0	0	0
GLUN	6.64E-26	2.92E-26	3.72E-17	1.12E-10	1.07E-15	5.20E-10	1.35E-27	1.72E-25	3.14E-10	2.92E-10	7.25E-12	3.98E-13	1.53E-11	2.20E-11	1.21E-10	5.00E-12	1.80E-13	4.36E-13	9.74E-15	8.25E-14	4.62E-14	5.65E-14	1.05E-13	9.54E-14	9.95E-16	1.34E-15	4.89E-14	9.88E-15	2.07E-12	1.13E-13	4.43E-14	7.52E-15
GLUR	-40.64514327	-17.23929797	-38.25081028	-28.21886535	-12.63089294	-16.45968044	-38.78573279	-15.01832512	-3.80E-12	-5.89E-12	-1.23E-13	-7.71E-15	-8.99E-14	-1.35E-13	-3.30E-13	-1.14E-13	-0.052542949	-0.042852261	-0.067840051	-0.030693136	-0.032734089	-0.115222408	-0.119038593	-0.028766102	-2.161644964	-1.707924942	-2.116258878	-1.431063325	-1.40347024	-1.153193076	-2.199459732	-1.377078724
GLYAT	-5.68E-14	-11.80101226	0	-1.52E-10	0	-3.89E-10	0	2.27E-13	-3.96E-11	-1.55E-09	-1.71E-12	-5.02E-04	-1.07E-11	-3.52E-12	-3.12E-12	-4.15E-12	-1.14E-13	-3.41E-13	0	-1.14E-13	0	-1.14E-13	-2.27E-13	-1.14E-13	0	-1.169145241	-1.14E-13	0	-5.46E-12	-0.789408342	-1.505621128	0
HIBD	4.72E-25	296.2948157	2.28E-17	1.88E-10	5.46E-15	9.28E-10	4.62E-27	705.1443748	4.22E-11	9.18E-11	1.61E-12	6.15E-14	6.08E-13	6.83E-13	1.77E-12	1.52E-12	2.35E-13	5.66E-13	3.94E-15	1.16E-13	6.09E-14	7.86E-14	1.35E-13	1.21E-13	1.48E-15	2.31E-15	5.32E-14	1.60E-14	3.91E-12	3.08E-13	1.10E-13	1.27E-14
HISD1r	-5.34E-12	-1.71E-13	-2.84E-14	3.98E-11	-2.84E-14	2.29E-10	-1.42E-13	-1.48E-12	1.19E-10	2.52E-10	5.34E-12	1.07E-13	4.27E-12	2.87E-12	1.56E-11	2.66E-12	1.14E-13	2.27E-13	0	0	0	1.14E-13	1.14E-13	0	0	0	1.14E-13	1.14E-13	2.27E-12	1.25E-12	1.14E-13	0
HISTD	32.61351606	13.83275039	30.69231193	22.64271557	10.13498285	13.20718809	31.12153181	12.0506498	1.23E-10	2.54E-10	5.74E-12	1.25E-13	4.57E-12	3.03E-12	1.59E-11	2.92E-12	0.042160272	0.034384499	0.054434612	0.024628062	0.026265714	0.092454044	0.095516137	0.023081816	1.734496107	1.370432801	1.698078475	1.14828004	1.126139448	0.925317956	1.764838539	1.104962991
HISTP	32.61351606	13.83275039	30.69231193	22.64271557	10.13498285	13.20718809	31.12153181	12.0506498	1.23E-10	2.54E-10	5.74E-12	1.25E-13	4.57E-12	3.03E-12	1.59E-11	2.92E-12	0.042160272	0.034384499	0.054434612	0.024628062	0.026265714	0.092454044	0.095516137	0.023081816	1.734496107	1.370432801	1.698078475	1.14828004	1.126139448	0.925317956	1.764838539	1.104962991
HP5CD	0	0	0	0	0	0	0	0	0	0	0	0	0	0	0	0	0	0	0	0	0	0	0	0	0	0	0	0	0	0	0	0
HSSTr	160.4353331	62.29052803	150.7677362	136.5732566	42.58737944	79.66132324	130.7732341	72.68547279	2.79E-10	7.33E-10	1.95E-11	6.84E-04	6.42E-12	5.20E-12	6.08E-11	9.05E-12	0.254296603	0.207395751	0.3283313	0.148548197	0.158425969	0.557651746	0.576121263	0.139221765	7.288383706	6.171222672	7.135356168	6.926039593	4.73205814	4.166817334	7.947278844	6.664765698
IGPDH	32.61351606	13.83275039	30.69231193	22.64271557	10.13498285	13.20718809	31.12153181	12.0506498	1.23E-10	2.54E-10	5.74E-12	1.25E-13	4.57E-12	3.03E-12	1.59E-11	2.92E-12	0.042160272	0.034384499	0.054434612	0.024628062	0.026265714	0.092454044	0.095516137	0.023081816	1.734496107	1.370432801	1.698078475	1.14828004	1.126139448	0.925317956	1.764838539	1.104962991
ILEDHr	-151.4859755	-64.25151099	-142.5622065	-105.1727706	-47.07581236	-61.34584665	-144.5558827	-55.97386175	-1.22E-10	-6.16E-10	-6.24E-12	-1.92E-13	-2.22E-12	-1.58E-12	-5.36E-12	-8.34E-12	-0.195829542	-0.159711983	-0.25284242	-0.005392194	-0.122001178	-0.429438243	-0.443661308	-0.107212343	-8.056531965	-6.365500404	-7.887376319	-5.002835766	-5.230786293	-4.297993903	-8.197469024	-5.132424121
ILETA	43.74560845	18.55433438	41.16863258	30.37143725	13.59439413	17.71524608	41.74435968	16.16394278	1.09E-10	6.04E-10	4.90E-12	1.51E-13	1.25E-12	1.26E-12	4.35E-12	7.55E-12	0.056550994	0.046121086	0.07301498	-0.075967828	0.035231088	0.124011726	0.128119014	0.030960418	2.326538095	1.838207711	2.277689899	1.209435731	1.510528802	1.241160166	2.367237423	1.482124106
IPMD	161.4375544	68.47239005	151.9275556	112.0818932	50.16836704	65.37584423	154.0522026	59.65095661	1.42E-07	2.99E-10	0.00152741	7.73E-13	3.10E-12	1.42E-12	2.11E-11	9.08E-11	0.208694187	0.170203956	0.269452415	0.121909396	0.13001581	0.45764936	0.472806781	0.114255451	8.58579029	6.783669673	8.40552229	5.684009079	5.574412707	4.580342321	8.735985937	5.469588822
IPPMIa	-161.4375544	-68.47239005	-151.9275556	-112.0818932	-50.16836704	-65.37584423	-154.0522026	-59.65095661	-1.42E-07	-2.99E-10	-0.00152741	-7.73E-13	-3.10E-12	-1.42E-12	-2.11E-11	-9.08E-11	-0.208694187	-0.170203956	-0.269452415	-0.121909396	-0.13001581	-0.45764936	-0.472806781	-0.114255451	-8.58579029	-6.783669673	-8.40552229	-5.684009079	-5.574412707	-4.580342321	-8.735985937	-5.469588822
IPPMIb	-161.4375544	-68.47239005	-151.9275556	-112.0818932	-50.16836704	-65.37584423	-154.0522026	-59.65095661	-1.42E-07	-2.99E-10	-0.00152741	-7.73E-13	-3.10E-12	-1.42E-12	-2.11E-11	-9.08E-11	-0.208694187	-0.170203956	-0.269452415	-0.121909396	-0.13001581	-0.45764936	-0.472806781	-0.114255451	-8.58579029	-6.783669673	-8.40552229	-5.684009079	-5.574412707	-4.580342321	-8.735985937	-5.469588822
IPPS	161.4375544	68.47239005	151.9275556	112.0818932	50.16836704	65.37584423	154.0522026	59.65095661	1.42E-07	2.99E-10	0.00152741	7.73E-13	3.10E-12	1.42E-12	2.11E-11	9.08E-11	0.208694187	0.170203956	0.269452415	0.121909396	0.13001581	0.45764936	0.472806781	0.114255451	8.58579029	6.783669673	8.40552229	5.684009079	5.574412707	4.580342321	8.735985937	5.469588822
IZPN	3.24E-26	1.71E-26	2.13E-17	3.98E-11	5.82E-16	2.26E-10	6.88E-28	6.89E-26	1.19E-10	2.52E-10	5.34E-12	1.07E-13	4.27E-12	2.87E-12	1.56E-11	2.66E-12	8.81E-14	2.33E-13	5.20E-15	3.60E-14	2.27E-14	2.47E-14	4.97E-14	3.88E-14	6.17E-16	8.67E-16	3.46E-14	3.59E-15	1.14E-12	4.94E-14	2.61E-14	2.50E-15
KARA1	-289.0145173	-715.1727244	-271.9891869	-200.6552589	-89.81420983	-117.039484	-275.7928485	-1517.07922	-1.42E-07	-5.85E-10	-0.00152741	-1.03E-12	-6.38E-12	-4.61E-12	-2.66E-11	-9.70E-11	-0.373615978	-0.304708619	-0.482388747	-0.218249002	-0.232761557	-0.819309419	-0.84644508	-0.204546484	-15.37076082	-12.14450395	-15.04803499	-10.17583019	-9.979624654	-8.199984385	-15.63964945	-9.791963087
KARA2	151.4859755	64.25151099	142.5622065	105.172771	47.07581236	61.34584715	144.5558827	55.97386175	1.87E-10	8.69E-10	9.42E-12	3.08E-13	3.89E-12	2.82E-12	9.09E-12	1.12E-11	0.195829543	0.159711985	0.25284242	0.114394472	0.122001178	0.429438243	0.443661308	0.107212343	8.056531965	6.365500404	7.887376319	5.333626759	5.230786293	4.297993903	8.197469024	5.132424121
LEUTA	1091.309542	537.3693983	3331.622159	135.268906	1686.027467	441.9373364	1097.686834	3170.182158	0.021365772	0.016958549	0.01638305	0.015480119	0.014607652	0.018669034	0.015179375	0.022512271	1.410761943	1.150569968	1.821484428	-0.139303812	0.878900169	3.093686072	3.19614946	0.772360958	280.6031868	65.6522699	199.122538	3.00786067	101.1445247	77.88601991	192.6187666	89.92064149
LLEUDr	-1229.587657	-596.0189054	-3461.754556	-231.2718029	-1728.998802	-497.9345206	-1229.639082	-3221.275733	-0.021365913	-0.01695855	-0.01791046	-0.015480119	-0.014607652	-0.018669034	-0.015179375	-0.022512271	-1.589517369	-1.296356878	-2.052281853	0.034883243	-0.990264226	-3.485682165	-3.601128528	-0.870225599	-287.9572805	-71.46277078	-206.3222244	-7.876455601	-105.9192457	-81.80927744	-200.1015092	-94.60557637
LYSAM	0	0	0	0	0	0	0	0	-5.42E-20	2.17E-19	-1.08E-19	0	0	-5.42E-20	0	0	0	0	0	0	0	0	0	0	0	0	0	0	0	0	0	0
LYSDC	0	0	0	0	0	0	0	0	0	0	0	0	0	0	0	0	0	0	0	0	0	0	0	0	0	0	0	0	0	0	0	0
MMSAD1	4.72E-25	296.2948157	2.28E-17	1.88E-10	5.46E-15	9.28E-10	4.62E-27	705.1443748	4.22E-11	9.18E-11	1.61E-12	6.15E-14	6.08E-13	6.83E-13	1.77E-12	1.52E-12	2.35E-13	5.66E-13	3.94E-15	1.16E-13	6.09E-14	7.86E-14	1.35E-13	1.21E-13	1.48E-15	2.31E-15	5.32E-14	1.60E-14	3.91E-12	3.08E-13	1.10E-13	1.27E-14
MMSAD2	0	0	0	0	0	0	0	0	3.21E-16	1.51E-16	-2.08E-16	-7.72E-17	-6.58E-17	-3.84E-16	-5.01E-16	-9.80E-17	0	0	0	0	0	0	0	0	0	0	0	0	0	0	0	0
ORNTA	64.10931064	5.93E-22	8.18E-14	4.19E-07	2.39E-12	6.07E-06	2.58E-24	7.72E-22	5.02E-11	2.42E-10	2.54E-12	1.51E-13	2.96E-12	3.58E-12	5.06E-12	3.41E-12	7.04E-09	2.32E-08	7.83E-10	1.46E-08	1.22E-09	5.43E-09	5.95E-09	4.57E-09	1.05E-11	1.71E-11	3.26E-10	2.72E-11	8.86E-09	6.23E-10	5.41E-10	2.56E-11
ORNTAC	-660.1251378	32.67712148	72.50448227	53.48891235	23.94188114	31.19936105	73.51842887	28.46726329	-1.75E-10	-7.30E-11	-2.45E-11	-2.02E-13	-1.98E-11	-5.80E-11	-0.004265503	-6.62E-12	0.099595264	0.081226563	0.128590945	0.058178912	0.062047527	0.218404295	0.225637882	0.054526205	4.097402063	3.237374915	4.011372653	2.712583203	2.660280467	2.185879628	4.169080026	2.61025529
P5CD	4.20E-26	7.81E-26	2.77E-17	7.85E-11	1.02E-15	5.24E-10	1.09E-27	1.55E-25	1.22E-10	5.36E-10	5.58E-12	3.74E-13	5.49E-12	7.99E-12	1.19E-11	7.91E-12	1.80E-13	4.36E-13	9.74E-15	8.26E-14	4.63E-14	5.68E-14	1.06E-13	9.55E-14	6.05E-16	1.37E-15	3.27E-14	7.28E-15	2.07E-12	1.14E-13	4.20E-14	3.77E-15
PRAMPC	32.61351606	13.83275039	30.69231193	22.64271557	10.13498285	13.20718809	31.12153181	12.0506498	1.23E-10	2.54E-10	5.74E-12	1.25E-13	4.57E-12	3.03E-12	1.59E-11	2.92E-12	0.042160272	0.034384499	0.054434612	0.024628062	0.026265714	0.092454044	0.095516137	0.023081816	1.734496107	1.370432801	1.698078475	1.14828004	1.126139448	0.925317956	1.764838539	1.104962991
PRATPP	32.61351606	13.83275039	30.69231193	22.64271557	10.13498285	13.20718809	31.12153181	12.0506498	1.23E-10	2.54E-10	5.74E-12	1.25E-13	4.57E-12	3.03E-12	1.59E-11	2.92E-12	0.042160272	0.034384499	0.054434612	0.024628062	0.026265714	0.092454044	0.095516137	0.023081816	1.734496107	1.370432801	1.698078475	1.14828004	1.126139448	0.925317956	1.764838539	1.104962991
PRMICI	32.61351606	13.83275039	30.69231193	22.64271557	10.13498285	13.20718809	31.12153181	12.0506498	1.23E-10	2.54E-10	5.74E-12	1.25E-13	4.57E-12	3.03E-12	1.59E-11	2.92E-12	0.042160272	0.034384499	0.054434612	0.024628062	0.026265714	0.092454044	0.095516137	0.023081816	1.734496107	1.370432801	1.698078475	1.14828004	1.126139448	0.925317956	1.764838539	1.104962991
PRO1x	1.14E-25	603.9561513	1.07E-16	2.84E-10	1.96E-14	443.2468803	5.60E-27	1.58E-24	9.20E-11	8.18E-10	4.40E-12	4.41E-13	2.37E-12	6.55E-12	7.24E-12	1.68E-11	4.53E-10	4.749950267	2.303910922	1.371938031	1.385896081	9.660425812	8.651562723	1.298633273	1.54E-15	370.1871339	1.04E-13	2.78E-14	1.24E-10	83.54851234	7.22E-13	7.54E-15
PSP_D	5.17E-26	2.50E-26	4.93E-17	3.54E-11	1.16E-15	4.33E-11	1.43E-27	3.01E-25	8.77E-14	5.43E-14	1.82E-16	7.97E-17	8.53E-16	5.47E-16	1.66E-15	1.74E-15	2.11E-14	5.31E-14	2.08E-15	1.81E-14	8.68E-15	5.97E-15	9.03E-15	1.02E-14	2.45E-17	1.12E-16	2.68E-14	6.71E-15	2.80E-13	8.80E-14	1.11E-14	2.83E-15
SDPDS	0	0	0	0	0	0	0	0	0	0	0	0	0	0	0	0	0	0	0	0	0	0	0	0	0	0	0	0	0	0	0	0
SERD_D	4.48E-26	3.33E-26	4.08E-17	3.10E-11	1.10E-15	3.85E-11	1.44E-27	2.14E-25	4.42E-14	2.70E-14	-1.06E-15	8.92E-17	1.96E-16	3.29E-16	2.39E-15	1.06E-15	7.22E-15	4.06E-14	1.57E-15	1.29E-14	6.60E-15	4.99E-15	9.73E-15	6.49E-15	1.20E-16	8.31E-17	2.15E-15	6.38E-15	1.86E-14	2.30E-13	9.15E-15	2.55E-15
SERD_L	6.99E-26	2.99E-26	4.25E-17	7.81E-11	1.21E-15	5.19E-10	1.57E-27	8.46E-26	6.09E-11	4.47E-10	8.60E-12	6.60E-14	1.80E-10	2.87E-12	2.77E-11	1.72E-12	1.80E-13	4.37E-13	9.77E-15	8.25E-14	4.64E-14	5.63E-14	1.06E-13	4.77E-14	1.03E-15	1.44E-15	5.10E-14	7.23E-15	2.10E-12	1.12E-13	4.67E-14	3.71E-15
SHSL1	38.40251058	7.969202886	21.86771496	24.58152456	4.821657647	14.33808178	14.80588316	13.08250028	1.02E-10	2.34E-10	8.51E-12	2.03E-13	3.07E-12	2.42E-12	4.30E-11	2.81E-12	0.045770307	0.037328757	0.059095639	0.026736893	0.028514748	0.100370535	0.103694826	0.025058232	0.825176179	0.789521731	0.807850713	1.246602814	0.535754204	0.533086075	1.01674331	1.199576693
SHSL2	45.22780134	28.78295674	63.86405174	47.11458564	21.08870359	27.48129713	64.75716533	25.0747915	1.47E-10	3.77E-10	9.82E-12	6.84E-04	2.52E-12	2.16E-12	1.61E-11	4.93E-12	0.087726392	0.071546693	0.113266635	0.051245661	0.054653261	0.192376836	0.198748388	0.048028259	3.609110626	2.85157376	3.533333425	2.389321993	2.343252217	1.9253862	3.672246655	2.299188598
SHSL3	0	0	0	0	0	0	0	0	0	0	0	0	0	0	0	0	0	0	0	0	0	0	0	0	0	0	0	0	0	0	0	0
SLCYSS	0	0	0	0	0	0	0	0	0	0	0	0	0	0	0	0	0	0	0	0	0	0	0	0	0	0	0	0	0	0	0	0
SSALy	2.17E-25	2.66E-26	1.80E-16	3.94E-10	1.36E-15	1.04E-09	3.55E-27	3.95E-25	4.87E-11	6.70E-11	1.58E-12	6.32E-14	7.71E-13	8.62E-13	2.87E-12	1.14E-12	3.60E-13	8.71E-13	1.95E-14	1.65E-13	9.25E-14	1.13E-13	2.11E-13	1.91E-13	2.25E-15	1.03E-15	6.99E-14	3.61E-14	1.69E-12	1.22E-13	4.55E-14	11.18727983
THRD	2.17E-26	11.80101226	1.64E-17	2.02E-10	1.08E-15	4.56E-10	5.65E-28	2.97E-25	3.96E-11	1.55E-09	1.71E-12	5.02E-04	1.07E-11	3.52E-12	3.12E-12	4.15E-12	1.19E-13	2.91E-13	6.48E-15	1.65E-13	3.07E-14	1.15E-13	2.11E-13	1.90E-13	4.81E-16	1.169145241	3.25E-14	3.99E-14	5.90E-12	0.789408342	1.505621128	2.96E-15
THRD_L	36.27844372	21.14397707	34.3579824	3.50E-09	18.54343361	1.74E-07	56.94139476	1.56E-23	1.26E-10	5.86E-10	7.16E-12	1.52E-13	2.35E-12	1.38E-12	6.03E-12	7.91E-12	2.75E-10	1.25E-09	1.84E-11	2.74E-10	8.33E-11	3.53E-11	6.41E-11	1.04E-10	3.173514341	2.094767773	3.106882957	2.37E-13	2.060436836	1.414389842	2.697634568	4.81E-12
URCN	3.24E-26	1.71E-26	2.13E-17	3.98E-11	5.82E-16	2.26E-10	6.88E-28	6.89E-26	1.19E-10	2.52E-10	5.34E-12	1.07E-13	4.27E-12	2.87E-12	1.56E-11	2.66E-12	8.81E-14	2.33E-13	5.20E-15	3.60E-14	2.27E-14	2.47E-14	4.97E-14	3.88E-14	6.17E-16	8.67E-16	3.46E-14	3.59E-15	1.14E-12	4.94E-14	2.61E-14	2.50E-15
UREA2	2.43E-26	1.42E-26	1.48E-17	4.79E-11	5.19E-16	2.12E-10	9.33E-28	4.25E-26	8.25E-11	1.33E-10	4.62E-12	2.84E-14	4.66E-12	7.82E-13	8.97E-12	8.81E-13	5.19E-14	2.31E-13	4.46E-15	4.16E-14	2.28E-14	3.95E-15	4.39E-14	4.87E-14	7.45E-16	1.24E-15	2.50E-15	4.04E-15	1.37E-12	6.29E-14	3.33E-14	3.78E-15
VALDHr	-1221.66381	-592.658072	-3454.297489	-225.7704821	-1726.536386	-494.725675	-1222.07773	-3218.347883	-0.021365843	-0.01695855	-0.016892188	-0.015480119	-0.014607652	-0.018669035	-0.015179375	-0.02251227	-1.579274022	-1.288002749	-2.039056307	0.040866927	-0.983882654	-3.463219341	-3.577921731	-0.864617594	-287.5358637	-71.12980761	-205.9096558	-7.597467121	-105.6456365	-81.58446029	-199.6727204	-94.33711229
VALTA	1099.233389	540.7302318	3339.079226	140.7702267	1688.489884	445.1461819	1105.248186	3173.110009	0.021365843	0.01695855	0.016892188	0.015480119	0.014607652	0.018669035	0.015179375	0.02251227	1.42100529	1.158924097	1.834709973	-0.133320128	0.885281741	3.116148897	3.219356257	0.777968964	281.0246036	65.98523307	199.5351066	3.286849149	101.4181338	78.11083707	193.0475554	90.18910557
ASNN	2.21E-26	9.72E-27	1.24E-17	3.68E-11	3.58E-16	1.73E-10	4.49E-28	5.72E-26	9.99E-11	1.85E-10	3.02E-12	1.94E-13	4.84E-12	6.51E-12	1.26E-11	6.48E-12	5.99E-14	1.45E-13	3.25E-15	2.75E-14	1.54E-14	1.88E-14	3.51E-14	3.18E-14	3.32E-16	4.47E-16	1.62E-14	3.29E-15	6.91E-13	3.75E-14	1.48E-14	2.50E-15
ASPT	1.54E-23	1.11E-23	1.16E-15	2.81E-09	2.38E-14	4.66E-08	1.00E-25	3.32E-24	8.91E-11	2.28E-10	4.92E-12	1.24E-13	6.29E-12	2.82E-12	1.52E-11	2.34E-12	8.62E-11	3.61E-10	5.26E-12	6.00E-11	2.15E-11	9.34E-12	1.70E-11	3.95E-11	6.87E-14	3.06E-13	3.76E-12	1.96E-13	7.75E-11	3.61E-12	2.43E-12	3.61E-13
LAAL1	0	0	0	0	0	0	0	0	0	0	0	0	0	0	0	0	0	0	0	0	0	0	0	0	0	0	0	0	0	0	0	0
LAAL10	0	0	0	0	0	0	0	0	0	0	0	0	0	0	0	0	0	0	0	0	0	0	0	0	0	0	0	0	0	0	0	0
LAAL11	0	0	0	0	0	0	0	0	0	0	0	0	0	0	0	0	0	0	0	0	0	0	0	0	0	0	0	0	0	0	0	0
LAAL12	0	0	0	0	0	0	0	0	0	0	0	0	0	0	0	0	0	0	0	0	0	0	0	0	0	0	0	0	0	0	0	0
LAAL13	0	0	0	0	0	0	0	0	0	0	0	0	0	0	0	0	0	0	0	0	0	0	0	0	0	0	0	0	0	0	0	0
LAAL14	0	0	0	0	0	0	0	0	0	0	0	0	0	0	0	0	0	0	0	0	0	0	0	0	0	0	0	0	0	0	0	0
LAAL15	0	0	0	0	0	0	0	0	-1.48E-16	6.04E-16	6.04E-16	7.54E-17	-4.29E-17	3.18E-16	9.54E-17	3.00E-17	0	0	0	0	0	0	0	0	0	0	0	0	0	0	0	0
LAAL16	0	0	0	0	0	0	0	0	0	0	0	0	0	0	0	0	0	0	0	0	0	0	0	0	0	0	0	0	0	0	0	0
LAAL17	0	0	0	0	0	0	0	0	0	0	0	0	0	0	0	0	0	0	0	0	0	0	0	0	0	0	0	0	0	0	0	0
LAAL18	0	0	0	0	0	0	0	0	0	0	0	0	0	0	0	0	0	0	0	0	0	0	0	0	0	0	0	0	0	0	0	0
LAAL19	0	0	0	0	0	0	0	0	-1.78E-16	3.54E-16	5.89E-16	7.52E-17	-3.78E-17	3.19E-16	4.35E-18	-8.37E-17	0	0	0	0	0	0	0	0	0	0	0	0	0	0	0	0
LAAL2	0	0	0	0	0	0	0	0	-7.50E-17	4.39E-16	6.26E-16	7.50E-17	-6.48E-17	1.89E-16	6.21E-16	2.37E-18	0	0	0	0	0	0	0	0	0	0	0	0	0	0	0	0
LAAL20	0	0	0	0	0	0	0	0	0	0	0	0	0	0	0	0	0	0	0	0	0	0	0	0	0	0	0	0	0	0	0	0
LAAL21	0	0	0	0	0	0	0	0	0	0	0	0	0	0	0	0	0	0	0	0	0	0	0	0	0	0	0	0	0	0	0	0
LAAL22	0	0	0	0	0	0	0	0	0	0	0	0	0	0	0	0	0	0	0	0	0	0	0	0	0	0	0	0	0	0	0	0
LAAL23	0	0	0	0	0	0	0	0	0	0	0	0	0	0	0	0	0	0	0	0	0	0	0	0	0	0	0	0	0	0	0	0
LAAL24	0	0	0	0	0	0	0	0	0	0	0	0	0	0	0	0	0	0	0	0	0	0	0	0	0	0	0	0	0	0	0	0
LAAL25	0	0	0	0	0	0	0	0	0	0	0	0	0	0	0	0	0	0	0	0	0	0	0	0	0	0	0	0	0	0	0	0
LAAL26	0	0	0	0	0	0	0	0	0	0	0	0	0	0	0	0	0	0	0	0	0	0	0	0	0	0	0	0	0	0	0	0
LAAL27	0	0	0	0	0	0	0	0	0	0	0	0	0	0	0	0	0	0	0	0	0	0	0	0	0	0	0	0	0	0	0	0
LAAL28	0	0	0	0	0	0	0	0	0	0	0	0	0	0	0	0	0	0	0	0	0	0	0	0	0	0	0	0	0	0	0	0
LAAL29	0	0	0	0	0	0	0	0	0	0	0	0	0	0	0	0	0	0	0	0	0	0	0	0	0	0	0	0	0	0	0	0
LAAL3	0	0	0	0	0	0	0	0	0	0	0	0	0	0	0	0	0	0	0	0	0	0	0	0	0	0	0	0	0	0	0	0
LAAL30	0	0	0	0	0	0	0	0	0	0	0	0	0	0	0	0	0	0	0	0	0	0	0	0	0	0	0	0	0	0	0	0
LAAL31	0	0	0	0	0	0	0	0	0	0	0	0	0	0	0	0	0	0	0	0	0	0	0	0	0	0	0	0	0	0	0	0
LAAL32	0	0	0	0	0	0	0	0	0	0	0	0	0	0	0	0	0	0	0	0	0	0	0	0	0	0	0	0	0	0	0	0
LAAL33	0	0	0	0	0	0	0	0	0	0	0	0	0	0	0	0	0	0	0	0	0	0	0	0	0	0	0	0	0	0	0	0
LAAL34	0	0	0	0	0	0	0	0	0	0	0	0	0	0	0	0	0	0	0	0	0	0	0	0	0	0	0	0	0	0	0	0
LAAL35	0	0	0	0	0	0	0	0	-3.41E-16	1.22E-15	6.11E-16	7.55E-17	-7.34E-17	2.23E-16	3.31E-16	7.14E-18	0	0	0	0	0	0	0	0	0	0	0	0	0	0	0	0
LAAL36	0	0	0	0	0	0	0	0	-2.68E-16	1.16E-15	6.92E-16	7.49E-17	-5.09E-17	2.46E-16	4.91E-16	2.41E-17	0	0	0	0	0	0	0	0	0	0	0	0	0	0	0	0
LAAL37	0	0	0	0	0	0	0	0	0	0	0	0	0	0	0	0	0	0	0	0	0	0	0	0	0	0	0	0	0	0	0	0
LAAL38	0	0	0	0	0	0	0	0	0	0	0	0	0	0	0	0	0	0	0	0	0	0	0	0	0	0	0	0	0	0	0	0
LAAL39	0	0	0	0	0	0	0	0	0	0	0	0	0	0	0	0	0	0	0	0	0	0	0	0	0	0	0	0	0	0	0	0
LAAL4	0	0	0	0	0	0	0	0	0	0	0	0	0	0	0	0	0	0	0	0	0	0	0	0	0	0	0	0	0	0	0	0
LAAL40	0	0	0	0	0	0	0	0	-5.18E-16	2.05E-15	6.27E-16	7.52E-17	1.09E-17	2.37E-16	5.11E-16	3.55E-17	0	0	0	0	0	0	0	0	0	0	0	0	0	0	0	0
LAAL41	0	0	0	0	0	0	0	0	0	0	0	0	0	0	0	0	0	0	0	0	0	0	0	0	0	0	0	0	0	0	0	0
LAAL42	0	0	0	0	0	0	0	0	0	0	0	0	0	0	0	0	0	0	0	0	0	0	0	0	0	0	0	0	0	0	0	0
LAAL5	0	0	0	0	0	0	0	0	0	0	0	0	0	0	0	0	0	0	0	0	0	0	0	0	0	0	0	0	0	0	0	0
LAAL6	0	0	0	0	0	0	0	0	0	0	0	0	0	0	0	0	0	0	0	0	0	0	0	0	0	0	0	0	0	0	0	0
LAAL7	0	0	0	0	0	0	0	0	0	0	0	0	0	0	0	0	0	0	0	0	0	0	0	0	0	0	0	0	0	0	0	0
LAAL8	0	0	0	0	0	0	0	0	0	0	0	0	0	0	0	0	0	0	0	0	0	0	0	0	0	0	0	0	0	0	0	0
LAAL9	0	0	0	0	0	0	0	0	0	0	0	0	0	0	0	0	0	0	0	0	0	0	0	0	0	0	0	0	0	0	0	0
GLUTRR	0	0	0	0	0	0	0	0	0	0	0	0	0	0	0	0	0	0	0	0	0	0	0	0	0	0	0	0	0	0	0	0
SPMDAT1	0	0	0	0	0	0	0	0	0	0	0	0	0	0	0	0	0	0	0	0	0	0	0	0	0	0	0	0	0	0	0	0
SPMDAT3	0	0	0	0	0	0	0	0	0	0	0	0	0	0	0	0	0	0	0	0	0	0	0	0	0	0	0	0	0	0	0	0
MMSAD3	0	0	0	0	0	0	0	0	1.02E-13	6.19E-14	8.21E-16	8.37E-17	7.44E-16	4.86E-16	2.93E-15	1.56E-15	0	0	0	0	0	0	0	0	0	0	0	0	0	0	0	0
CYTOM	-0.119755873	-0.050793453	-0.112701268	-0.083143386	-0.037215359	-0.048496406	-0.114277351	-0.044249632	2.55E-11	2.41E-11	8.91E-13	7.99E-14	8.59E-13	1.11E-12	1.97E-12	1.00E-12	-1.55E-04	-1.26E-04	-2.00E-04	-9.04E-05	-9.64E-05	-3.39E-04	-3.51E-04	-8.48E-05	-0.006369019	-0.005032189	-0.006235294	-0.004216451	-0.004135151	-0.00339774	-0.006480435	-0.004057392
HIBHr	9.44E-25	592.5896313	4.40E-17	3.50E-10	1.09E-14	1.82E-09	9.23E-27	1410.28875	8.37E-11	1.82E-10	3.20E-12	1.22E-13	1.21E-12	1.36E-12	3.51E-12	3.01E-12	4.69E-13	1.13E-12	7.85E-15	2.32E-13	1.22E-13	1.56E-13	2.70E-13	2.43E-13	2.92E-15	4.54E-15	9.85E-14	3.19E-14	7.59E-12	6.10E-13	2.12E-13	2.53E-14
OMCDC	161.4375544	68.47239005	151.9275556	112.0818932	50.16836704	65.37584423	154.0522026	59.65095661	1.42E-07	2.99E-10	0.00152741	7.73E-13	3.10E-12	1.42E-12	2.11E-11	9.08E-11	0.208694187	0.170203956	0.269452415	0.121909396	0.13001581	0.45764936	0.472806781	0.114255451	8.58579029	6.783669673	8.40552229	5.684009079	5.574412707	4.580342321	8.735985937	5.469588822
PSP_L	363.8386606	142.5181161	342.4055732	252.6037146	113.0665757	147.3403118	459.7977582	134.4378899	1.27E-09	2.85E-09	8.02E-11	6.84E-04	2.66E-04	2.99E-11	0.001953072	2.75E-11	0.470342937	0.383595872	0.60727633	0.274752373	0.293022142	1.031423765	1.065584688	0.257502354	19.35015958	14.1194987	18.94388194	12.81029224	12.56329025	9.533503334	18.18304074	12.32704421
RHCYS	8.04E-26	2.22E-26	3.81E-17	1.26E-10	1.69E-15	6.64E-10	1.93E-27	4.27E-25	2.56E-11	2.41E-11	9.06E-13	8.01E-14	8.63E-13	1.11E-12	1.98E-12	1.01E-12	3.70E-13	6.47E-13	8.61E-15	9.46E-14	4.53E-14	8.91E-14	1.96E-13	1.24E-13	7.89E-16	5.13E-16	3.00E-14	1.22E-14	1.36E-12	3.61E-14	2.27E-14	1.21E-14
SALADC2	0	0	0	0	0	0	0	0	1.04E-13	6.20E-14	2.09E-15	1.18E-16	6.33E-16	4.17E-16	2.88E-15	1.04E-15	0	0	0	0	0	0	0	0	0	0	0	0	0	0	0	0
SHSL4	76.80502116	25.5383684	65.03596952	64.87714636	16.6770182	37.84194433	51.21018557	34.52818101	2.99E-11	1.21E-10	1.13E-12	6.41E-14	8.28E-13	6.25E-13	1.68E-12	1.32E-12	0.120799903	0.0985203	0.155969027	0.070565643	0.075257959	0.264904375	0.273678049	0.066135273	2.854096901	2.530127181	2.79417203	3.290114786	1.853051719	1.70834506	3.258288879	3.166000407
Q23DO	0	0	0	0	0	0	0	0	0	0	0	0	0	0	0	0	0	0	0	0	0	0	0	0	0	0	0	0	0	0	0	0
ALCD2y	0	-997.1332491	0	-1.59E-10	-266.4337545	-2.68E-10	-198.8315299	4.55E-13	-0.007757397	-0.009772232	-0.021456652	-8.98E-04	-0.002267954	-4.18E-11	-0.022838684	-0.002542565	0	-1.14E-13	0	0	0	0	0	0	0	-115.056062	-1.14E-13	0	-5.72E-11	4.55E-13	-2.05E-12	0
BTDD_RR	-620.2949062	3.13E-17	-818.4710193	-4.78E-11	5.31E-13	-7.93E-11	-979.6234378	-4.40E-21	-0.006910293	-7.69E-11	-1.93E-04	-4.21E-14	-8.32E-13	-3.43E-13	-4.88E-12	-1.25E-12	0	2.27E-13	0	0	0	0	0	0	0	0	0	1.14E-13	-1.02E-12	1.14E-13	0	0
ACLDC	627.120991	456.8362532	824.8949916	17.54325453	268.55503	10.23274181	1184.968777	9.336672363	0.006910293	3.08E-10	1.93E-04	1.35E-13	1.63E-12	9.71E-13	6.99E-12	3.67E-12	0.03266518	0.007196756	0.011393291	0.019081472	0.020350303	0.071632081	0.01999175	0.017883464	0.363034069	115.3428968	0.355411774	0.889671071	0.235703605	0.1936712	0.369384811	0.856109637
G3PD1	-1090.535173	-909.3698675	-1199.293203	-1466.716757	546.6979343	-1073.01724	-714.5819289	-868.0854135	-0.030438756	-0.02640849	-0.02650613	-0.021608638	-0.045892277	-0.031868305	-0.030822679	-0.02294462	-7.378259443	-7.425313994	-11.02194496	-4.628537841	-2.540146038	-21.24082977	-20.45830221	-5.285572465	-385.5785243	-242.7191984	-339.6243646	-290.6431683	-92.69352977	-219.9125247	-335.8196596	-262.7317523
GNKr	0	4269.168758	0	0	0	0	0	0	4.77E-18	0.026541382	3.65E-16	7.59E-17	3.04E-18	-5.64E-17	-1.01E-15	1.43E-17	0	5.13	0	0	0	0	0	0	0	627.671912	0	0	0	0	0	0
RBKr	0	0	0	1.23E-10	-2.27E-13	5.87E-10	0	0	-0.019803478	-3.19E-11	-0.009389905	6.06E-14	5.10E-13	7.77E-13	-0.00731352	3.24E-13	3.41E-13	6.82E-13	0	1.14E-13	0	0	2.27E-13	0	0	0	-1.14E-13	-1.14E-13	6.82E-13	-1.14E-13	0	0
SBTD_D	6.46E-26	3.83E-26	2.99E-17	3.36E-11	1.57E-15	2.45E-11	1.04E-27	2.94E-25	6.82E-14	4.22E-14	5.52E-16	6.35E-17	1.20E-15	1.23E-15	1.56E-15	4.39E-16	1.23E-14	6.94E-14	1.43E-15	1.14E-14	6.79E-15	4.40E-15	1.19E-14	8.29E-15	3.31E-17	5.69E-17	6.78E-15	8.10E-15	5.91E-13	3.43E-13	6.55E-15	3.40E-15
ACS	3.31E-26	1.72E-26	2.05E-17	1.10E-10	7.79E-16	5.19E-10	6.92E-28	1.03E-25	1.31E-10	2.29E-09	3.00E-12	1.72E-12	7.52E-12	5.24E-12	5.75E-12	9.27E-12	1.80E-13	4.36E-13	9.74E-15	8.25E-14	4.62E-14	5.65E-14	1.05E-13	9.54E-14	9.68E-16	1.34E-15	4.83E-14	9.74E-15	2.05E-12	1.07E-13	4.29E-14	6.91E-15
PC	989.9550033	431.6821569	931.6385175	1.78E-10	307.638617	5.17E-10	1.78E-27	482.5338022	0.045740486	0.020442793	0.033453886	0.024404996	0.033961841	0.028327992	0.027551205	0.047131731	1.279738506	1.04371166	1.652315454	8.25E-14	0.797272987	5.64E-14	1.05E-13	0.924245317	52.64912546	42.76744472	51.54369984	1.55E-14	34.18298655	1.11E-13	4.68E-14	48.38846807
GAPD_NADP	1.10E-25	345.2745051	9.11E-17	753.341808	1.04E-14	3206.081798	4.44E-27	400.9350503	5.93E-11	0.011604433	5.22E-11	0.003947808	0.041730833	0.018236226	0.001828293	0.015446708	1.06E-10	1.087227161	1.20E-11	1.805842023	6.10E-11	11.2893067	4.402396673	1.70529509	6.90E-16	3.10E-14	5.43E-14	38.20422329	3.91E-11	100.025437	8.01E-14	47.12149353
PGDHr	1901.684732	4269.168758	1093.36238	2.03E-10	-3.99E-13	1.12E-09	872.0283221	4.57E-23	-4.07E-05	0.026541382	0.003182914	1.05E-13	1.45E-12	7.56E-13	-0.004597751	1.84E-12	5.68E-13	5.13	0	2.27E-13	0	1.14E-13	4.55E-13	1.14E-13	218.4507687	627.671912	60.49121121	0	1.93E-12	-1.14E-13	1.14E-13	31.0753925
PGMT	-100.2563036	-42.52287362	-94.35038332	-69.60534281	-31.15566917	-40.59984996	-95.66983623	-37.04456771	-7.50E-12	-1.11E-12	-6.55E-13	-3.46E-13	-1.87E-12	-1.65E-12	1.63E-12	-1.45E-12	-0.129603721	-0.105700434	-0.167335929	-0.07570844	-0.080742703	-0.284210408	-0.293623503	-0.07095517	-5.331966289	-4.212809397	-5.220015861	-3.529895766	-3.461833987	-2.844494219	-5.425241118	-3.396736029
RPE	1131.893518	2426.345075	601.017359	-85.81321294	-42.23116271	-50.05368021	451.6728168	-45.6705369	-0.018401031	0.011179431	-0.018442429	-5.99E-04	-0.001511969	-3.13E-11	-0.023166637	-0.001695043	-0.159782443	3.276724239	-0.226821988	-0.093337439	-0.09954395	-0.350389887	-0.398003389	-0.087477353	138.4064249	412.7375251	33.25180075	-4.351845488	-4.69247743	-3.855680247	-7.353853938	16.52924934
RPI	-769.791214	-1842.823683	-492.3450208	-85.81321294	-42.23116271	-50.05368021	-420.3555053	-45.6705369	-0.01836036	-0.015361951	-0.021625342	-5.99E-04	-0.001511969	-3.08E-11	-0.018568886	-0.001695043	-0.159782443	-1.853275761	-0.226821988	-0.093337439	-0.09954395	-0.350389887	-0.398003389	-0.087477353	-80.04434385	-214.9343869	-27.23941045	-4.351845488	-4.69247743	-3.855680247	-7.353853938	-14.54614316
G3PD4	855.5648092	809.7877451	978.1645248	1303.582948	3875.39381	977.9385471	490.3608535	781.264184	0.030438756	0.02640849	0.02650613	0.021608638	0.071634965	0.031868305	0.030822679	0.02294462	8.914228458	7.177779605	10.63006959	4.451240154	7.424070398	20.57525209	19.77068049	5.119406214	373.0820127	232.8456511	327.3902308	282.3701634	374.0216525	213.2511506	323.1045401	254.7708334
G6PDH	1901.684732	2.99E-26	1093.36238	2.27E-10	2.07E-15	1.22E-09	872.0283221	2.95E-25	0.015022504	1.25E-10	0.017599597	1.26E-13	1.92E-12	1.33E-12	0.015568155	2.98E-12	4.33E-13	1.74E-12	3.92E-14	1.98E-13	1.11E-13	1.35E-13	4.22E-13	1.64E-13	218.4507687	2.02E-15	60.49121121	1.97E-14	2.54E-12	1.76E-13	1.11E-13	31.0753925
ACKr	-6861.143523	-2615.79421	-6636.008413	-2003.177791	-2030.84817	69.04687219	-6666.128118	-1620.848271	-0.022582408	-0.005823944	-0.026666191	-0.010194866	-0.011104369	-0.033609237	-0.034452194	-0.014671182	0.220412922	0.179761362	0.284582886	0.128754933	0.137316544	0.483347592	0.499356143	0.120671199	-696.4789426	-59.89296555	-549.478751	-96.48899006	-279.4060019	-403.5067709	-597.6471486	-758.4712173
GAPD_NAD	18793.8655	6632.98582	19161.25837	2.98E-10	5806.494008	2766.667765	20741.79924	1.56E-24	0.107583548	0.049325244	0.07964447	0.003349085	0.074582846	0.018236226	0.08699482	0.013751665	10.037293	8.480263958	12.88839434	0.986446116	5.346118035	8.213284457	13.08848754	0.937344035	1000	1000	1000	2.76E-14	424.0335661	68.89051134	1000	7.53E-15
ENO	18430.02684	6145.193198	18818.8528	-1005.890094	5693.427432	-586.7543444	20282.00148	-535.3434404	0.107583547	0.037720808	0.07964447	-0.001282572	0.032586288	-7.22E-11	0.083213454	-0.001695043	9.567053271	7.009525098	12.28125127	-1.094087991	5.053160191	-4.107219677	7.620740004	-1.025396905	980.6498404	985.8805013	981.0561181	-51.01170456	411.4702758	-40.66616386	981.8169593	-59.44583281
FBA	8522.109618	2328.420902	9569.687402	-245.9758379	1538.482149	-143.5494015	10399.2422	-130.9104764	0.044174704	0.011179432	0.036220536	-5.99E-04	0.007109324	-3.59E-11	0.039950028	-0.001695043	3.42227721	3.033311067	6.747826997	-0.267683286	0.86150548	-1.004886323	4.875823146	-0.250877091	316.6090399	403.0360199	499.3946363	-12.47417273	159.8258905	-10.40614876	509.8490743	-22.36206845
M1PD	0	0	0	0	0	0	0	0	1.29E-16	-1.45E-16	1.13E-16	7.11E-17	9.97E-18	-3.99E-17	-9.79E-16	-1.34E-17	0	0	0	0	0	0	0	0	0	0	0	0	0	0	0	0
PPCK	6.57E-26	2.89E-26	3.61E-17	1223.509593	1.02E-15	1969.62742	5.01E-27	116.7467759	0.00503059	2.06E-10	6.69E-12	0.010531776	4.36E-12	0.041090816	2.81E-11	0.01939785	1.79E-13	4.35E-13	9.73E-15	1.586481906	4.61E-14	8.21074929	3.36028273	0.223616792	9.88E-16	1.31E-15	4.93E-14	62.0478423	2.05E-12	176.9483234	6.08E-13	14.84827452
ME2	1.58E-25	1.79E-26	5.68E-17	3495.69144	1.13E-15	2143.156644	559.4763508	1.94E-25	0.029448173	0.013149405	0.026861486	0.029059075	0.031019578	0.030456214	0.044446853	3.36E-11	1.80E-13	4.35E-13	9.74E-15	3.225954637	4.62E-14	15.49288837	8.340407747	9.54E-14	2.80E-15	1.32E-15	9.97E-14	172.1788351	2.08E-12	346.8615773	130.2557175	1.30E-12
ALCD19_D	1479.765324	0	9.09E-13	-0.128650533	-1652.460419	-4.97E-08	0	-0.068468931	0.048938904	4.05E-15	1.51E-16	2.26E-17	-0.008621294	-1.20E-15	-2.59E-15	-9.63E-16	1.839481279	-2.12E-10	-7.62E-12	-9.92E-11	-1.146988473	-1.47E-11	-6.25E-11	-5.97E-11	313.3244804	0	-3.41E-13	-0.006524255	-172.4904828	-4.43E-12	-1.14E-13	-0.006278137
ALCD19_L	0	0	0	0	0	0	0	0	-1.73E-18	-5.38E-17	1.47E-16	-1.91E-17	-1.39E-17	-1.08E-16	5.43E-15	-8.50E-17	0	0	0	0	0	0	0	0	0	0	0	0	0	0	0	0
LACZ	0	0	0	0	0	0	0	0	7.86E-14	4.72E-14	9.01E-16	6.86E-17	4.51E-16	4.14E-16	2.32E-15	6.41E-16	0	0	0	0	0	0	0	0	0	0	0	0	0	0	0	0
UAG2E	3.109660834	1.318936665	2.926476253	2.158956601	0.966358829	1.259290027	2.96740187	1.149015446	3.88E-13	1.90E-13	1.73E-14	1.14E-15	2.44E-14	3.76E-14	2.71E-14	1.62E-14	0.004019933	0.003278522	0.005190277	0.002348257	0.002504405	0.008815386	0.009107353	0.002200824	0.165382187	0.130669174	0.161909808	0.109487167	0.107376087	0.088227991	0.168275303	0.105356936
GALCTD	0	0	0	0	0	0	0	0	7.43E-14	4.46E-14	1.14E-15	1.19E-17	5.40E-16	1.61E-16	7.62E-16	1.15E-15	0	0	0	0	0	0	0	0	0	0	0	0	0	0	0	0
GLCRD	0	0	0	0	0	0	0	0	7.44E-14	4.50E-14	1.11E-15	1.00E-16	4.41E-16	2.46E-16	2.23E-15	5.00E-16	0	0	0	0	0	0	0	0	0	0	0	0	0	0	0	0
ACTD2	6.826084757	456.8362532	6.423972263	17.54325453	268.55503	10.23274181	205.3453388	9.336672363	3.01E-11	1.92E-10	1.04E-12	6.54E-14	4.54E-13	3.56E-13	8.60E-13	1.71E-12	0.03266518	0.007196756	0.011393291	0.019081472	0.020350303	0.071632081	0.01999175	0.017883464	0.363034069	115.3428968	0.355411774	0.889671071	0.235703605	0.1936712	0.369384811	0.856109637
OXADC	5.49E-25	1.38E-25	1.64E-16	2.59E-10	3.35E-15	2.45E-09	112.6037781	4.76E-25	4.56E-11	2.05E-10	2.25E-12	9.17E-14	1.22E-12	1.35E-12	2.92E-12	2.91E-12	1.47E-12	3.49E-12	7.87E-14	6.56E-13	3.72E-13	4.61E-13	8.60E-13	2.56E-13	2.50E-15	2.44E-15	1.31E-13	2.54E-14	4.37E-12	5.19E-13	1.28E-13	1.60E-14
GLYCTO10	1.02E-25	8.46E-25	1.81E-16	0.110857847	8.17E-15	2.30E-09	9.80E-28	0.058999509	1.81E-11	2.37E-11	4.45E-13	3.44E-14	2.58E-13	4.24E-13	7.54E-13	4.98E-13	2.06E-04	1.68E-04	2.67E-04	1.21E-04	1.29E-04	4.53E-04	4.68E-04	1.13E-04	3.57E-14	3.88E-14	2.96E-13	0.005621934	6.93E-12	0.00453032	3.74E-13	0.005409856
PGAMT	-130.6198064	-55.40129968	-122.9252263	-90.68593272	-40.59143744	-52.8958714	-124.6442871	-48.26384067	-2.29E-11	3.73E-10	-1.02E-13	-1.62E-13	-2.58E-12	-8.98E-13	-3.16E-12	-1.15E-12	-0.168855347	-0.137712739	-0.218015086	-0.098637406	-0.10519634	-0.370286028	-0.382549962	-0.092444568	-6.946799148	-5.488695754	-6.800943549	-4.598955728	-4.51028084	-3.705974297	-7.06832308	-4.425467393
AGDC	0	0	0	0	0	0	0	0	4.80E-14	2.79E-14	2.81E-17	8.73E-17	4.40E-16	-2.11E-17	2.06E-15	3.62E-16	0	0	0	0	0	0	0	0	0	0	0	0	0	0	0	0
CDPMEK	0.83829111	0.355554171	0.788908874	0.582003705	0.260507515	0.339474847	0.799941454	0.309747424	3.80E-14	3.99E-13	1.11E-13	1.08E-15	2.30E-14	2.06E-14	6.97E-14	5.07E-14	0.001083679	8.84E-04	0.001399176	6.33E-04	6.75E-04	0.00237642	0.002455127	5.93E-04	0.044583131	0.035225323	0.04364706	0.029515154	0.028946057	0.023784183	0.045363047	0.028401741
DXPRIi	0.83829111	0.355554171	0.788908874	0.582003705	0.260507515	0.339474847	0.799941454	0.309747424	3.80E-14	4.01E-13	1.11E-13	1.08E-15	2.30E-14	2.06E-14	6.97E-14	5.08E-14	0.001083679	8.84E-04	0.001399176	6.33E-04	6.75E-04	0.00237642	0.002455127	5.93E-04	0.044583131	0.035225323	0.04364706	0.029515154	0.028946057	0.023784183	0.045363047	0.028401741
DXPS	0.83829111	0.355554171	0.788908874	0.582003705	0.260507515	0.339474847	0.799941454	0.309747424	3.81E-14	4.01E-13	1.11E-13	1.08E-15	2.30E-14	2.06E-14	6.97E-14	5.07E-14	0.001083679	8.84E-04	0.001399176	6.33E-04	6.75E-04	0.00237642	0.002455127	5.93E-04	0.044583131	0.035225323	0.04364706	0.029515154	0.028946057	0.023784183	0.045363047	0.028401741
G6PDA	6.64E-26	2.92E-26	3.72E-17	1.14E-10	1.07E-15	5.20E-10	1.35E-27	1.72E-25	0.008918044	0.00603061	0.009352467	0.011517511	0.019991021	0.016248054	0.019490439	0.010908179	1.80E-13	4.36E-13	9.74E-15	8.25E-14	4.62E-14	5.65E-14	1.05E-13	9.54E-14	9.95E-16	1.34E-15	4.87E-14	9.88E-15	2.07E-12	1.13E-13	4.43E-14	7.51E-15
LAAF	0	0	0	0	0	0	0	0	3.54E-14	2.10E-14	1.80E-15	8.24E-17	-1.30E-16	1.07E-16	3.97E-16	2.89E-16	0	0	0	0	0	0	0	0	0	0	0	0	0	0	0	0
FBA2	1479.765324	3.12E-14	-1.57E-16	-0.128650533	-1652.460419	-4.89E-08	1.82E-19	-0.068468931	0.048938904	1.83E-14	7.98E-16	7.15E-17	-0.008621294	-8.09E-16	3.94E-15	-3.33E-16	1.839481279	-2.11E-10	-7.50E-12	-9.91E-11	-1.146988473	-1.47E-11	-6.24E-11	-5.96E-11	313.3244804	0	-2.27E-13	-0.006524255	-172.4904828	-4.55E-12	0	-0.006278137
ALTRH	0	0	0	0	0	0	0	0	9.18E-14	5.15E-14	-4.53E-16	1.20E-16	1.50E-15	4.78E-16	2.84E-15	2.67E-15	0	0	0	0	0	0	0	0	0	0	0	0	0	0	0	0
GUI1	0	0	0	0	0	0	0	0	9.15E-14	5.14E-14	-3.58E-16	1.02E-16	1.10E-15	2.42E-16	7.72E-16	1.44E-15	0	0	0	0	0	0	0	0	0	0	0	0	0	0	0	0
MANAO	0	0	0	0	0	0	0	0	-9.21E-14	-5.68E-14	-1.34E-15	-1.39E-16	-8.99E-16	-5.62E-16	-1.97E-15	-1.37E-15	0	0	0	0	0	0	0	0	0	0	0	0	0	0	0	0
MNNH	0	0	0	0	0	0	0	0	9.15E-14	5.31E-14	3.73E-16	1.31E-16	1.64E-15	6.41E-16	2.32E-15	2.45E-15	0	0	0	0	0	0	0	0	0	0	0	0	0	0	0	0
TAGUR	0	0	0	0	0	0	0	0	-9.20E-14	-5.37E-14	-9.66E-16	-1.07E-16	-1.38E-15	-6.74E-16	-8.06E-16	-1.94E-15	0	0	0	0	0	0	0	0	0	0	0	0	0	0	0	0
GUI2	0	0	0	0	0	0	0	0	9.15E-14	5.45E-14	2.34E-16	1.11E-16	9.05E-16	8.02E-17	1.60E-15	1.05E-15	0	0	0	0	0	0	0	0	0	0	0	0	0	0	0	0
HEX1	4.13E-26	2.21E-26	2.76E-15	2.94E-11	1.04E-15	1.46E-11	7.60E-27	2.36E-25	6.73E-13	4.02E-13	1.31E-12	6.98E-16	5.79E-15	3.08E-15	2.15E-12	8.06E-15	1.68E-14	5.39E-14	7.12E-14	7.02E-15	4.42E-15	4.42E-15	6.42E-13	7.87E-15	1.04E-16	1.47E-16	1.16E-11	6.47E-15	1.43E-14	1.65E-13	6.85E-12	2.72E-15
DKI	0	0	0	0	0	0	0	0	8.67E-18	0	2.65E-16	-1.29E-16	6.65E-16	7.63E-17	0	0	0	0	0	0	0	0	0	0	0	0	0	0	0	0	0	0
DKII	0	0	0	0	0	0	0	0	-1.84E-16	-1.20E-15	-4.60E-16	3.20E-17	5.17E-16	3.12E-16	1.18E-15	7.95E-17	0	0	0	0	0	0	0	0	0	0	0	0	0	0	0	0
DDGLK	5.31E-26	2.54E-26	4.51E-17	3.03E-11	1.18E-15	5.27E-11	1.38E-27	2.86E-25	2.02E-13	1.17E-13	1.00E-15	1.83E-16	2.54E-15	9.13E-16	4.89E-15	3.82E-15	1.58E-14	8.73E-15	1.74E-15	1.29E-14	1.46E-14	4.51E-15	5.05E-15	7.50E-15	3.40E-17	1.35E-16	1.21E-14	7.70E-15	2.27E-13	9.15E-14	1.15E-14	3.11E-15
EDA	5.31E-26	2.54E-26	4.51E-17	3.03E-11	1.18E-15	5.27E-11	1.38E-27	2.86E-25	2.02E-13	1.18E-13	1.10E-15	1.89E-16	2.47E-15	8.92E-16	5.10E-15	3.95E-15	1.58E-14	8.73E-15	1.74E-15	1.29E-14	1.46E-14	4.51E-15	5.05E-15	7.50E-15	3.40E-17	1.35E-16	1.21E-14	7.70E-15	2.27E-13	9.15E-14	1.15E-14	3.11E-15
MALT	0	0	0	0	0	0	0	0	1.26E-13	7.53E-14	9.50E-16	7.38E-17	1.03E-15	7.38E-16	2.10E-15	1.44E-15	0	0	0	0	0	0	0	0	0	0	0	0	0	0	0	0
MLTG1	0	0	0	0	0	0	0	0	1.04E-13	6.18E-14	6.74E-16	1.05E-16	7.18E-16	1.89E-16	1.05E-15	1.32E-15	0	0	0	0	0	0	0	0	0	0	0	0	0	0	0	0
MLTG2	0	0	0	0	0	0	0	0	0	0	0	0	0	0	0	0	0	0	0	0	0	0	0	0	0	0	0	0	0	0	0	0
MLTG3	0	0	0	0	0	0	0	0	0	0	0	0	0	0	0	0	0	0	0	0	0	0	0	0	0	0	0	0	0	0	0	0
MLTG4	0	0	0	0	0	0	0	0	0	0	0	0	0	0	0	0	0	0	0	0	0	0	0	0	0	0	0	0	0	0	0	0
MLTG5	0	0	0	0	0	0	0	0	0	0	0	0	0	0	0	0	0	0	0	0	0	0	0	0	0	0	0	0	0	0	0	0
MLTG7	0	0	0	0	0	0	0	0	0	0	0	0	0	0	0	0	0	0	0	0	0	0	0	0	0	0	0	0	0	0	0	0
SUCH	0	0	0	0	0	0	0	0	7.05E-14	4.40E-14	-2.18E-16	1.11E-17	1.42E-15	2.89E-17	2.74E-15	9.13E-16	0	0	0	0	0	0	0	0	0	0	0	0	0	0	0	0
DRBKr	0	0	0	0	0	0	0	0	1.39E-17	6.33E-17	1.47E-16	7.46E-17	5.64E-18	-6.07E-17	-9.91E-16	1.82E-17	0	0	0	0	0	0	0	0	0	0	0	0	0	0	0	0
ARABRr	0	0	0	2.36E-11	-9.09E-13	4.18E-11	-9.09E-13	0	6.47E-14	4.13E-14	1.10E-15	5.72E-17	-1.25E-16	2.64E-16	2.22E-15	3.87E-16	0	2.27E-13	0	0	1.14E-13	-1.14E-13	0	0	1.14E-13	1.14E-13	0	0	2.27E-13	0	1.14E-13	-1.14E-13
GLTPD	0	0	0	0	0	0	0	0	4.78E-14	2.76E-14	7.50E-16	8.76E-17	2.67E-16	6.06E-16	1.67E-15	3.86E-16	0	0	0	0	0	0	0	0	0	0	0	0	0	0	0	0
GLXCBL	2.06E-25	3.20E-26	8.18E-17	0.055428923	5.38E-13	4.11E-10	1.99E-27	0.029499755	1.10E-10	4.06E-10	7.60E-12	2.00E-13	1.74E-11	6.17E-12	1.31E-11	4.54E-12	1.03E-04	8.42E-05	1.33E-04	6.03E-05	6.43E-05	2.26E-04	2.34E-04	5.65E-05	1.76E-15	2.39E-16	1.50E-13	0.002810967	2.49E-12	0.00226516	1.49E-13	0.002704928
HOXPRx	0	-1.82E-12	-3.64E-12	-0.055428923	0	-3.47E-10	0	-0.029499755	-1.11E-10	-4.06E-10	-7.60E-12	-2.00E-13	-1.74E-11	-6.17E-12	-1.31E-11	-4.54E-12	-1.03E-04	-8.42E-05	-1.33E-04	-6.03E-05	-6.43E-05	-2.26E-04	-2.34E-04	-5.65E-05	0	0	-1.14E-13	-0.002810967	-1.82E-12	-0.00226516	-2.27E-13	-0.002704928
ME1x_D	0	0	0	0	0	0	0	0	4.79E-14	2.88E-14	6.10E-16	8.51E-17	4.51E-16	3.88E-16	1.96E-15	4.28E-16	0	0	0	0	0	0	0	0	0	0	0	0	0	0	0	0
TARTDC	0	0	0	0	0	0	0	0	-2.27E-16	1.61E-15	-5.01E-16	1.11E-16	3.63E-16	3.09E-16	1.77E-15	2.42E-16	0	0	0	0	0	0	0	0	0	0	0	0	0	0	0	0
TARTRDH	0	0	0	0	0	0	0	0	2.28E-16	-9.30E-16	1.44E-16	-1.12E-16	-1.28E-16	-2.15E-16	-1.66E-15	-1.45E-16	0	0	0	0	0	0	0	0	0	0	0	0	0	0	0	0
TARTRDH2	0	0	0	0	0	0	0	0	7.46E-17	-1.30E-18	7.87E-17	4.34E-19	1.87E-16	-2.99E-17	-1.83E-16	-4.21E-17	0	0	0	0	0	0	0	0	0	0	0	0	0	0	0	0
ALDD20x	0	0	0	0	0	0	0	0	0	0	0	0	0	0	0	0	0	0	0	0	0	0	0	0	0	0	0	0	0	0	0	0
ALDD6	0	0	0	0	0	0	0	0	0	0	0	0	0	0	0	0	0	0	0	0	0	0	0	0	0	0	0	0	0	0	0	0
UDPG4E	0	0	0	0	0	0	0	0	-2.83E-13	-1.69E-13	-3.06E-15	-1.79E-16	-1.73E-15	-9.85E-16	-4.48E-15	-2.57E-15	0	0	0	0	0	0	0	0	0	0	0	0	0	0	0	0
SUCD1	-3.64E-12	0	0	5135.780623	1.82E-12	2439.671648	1.82E-12	2662.909455	0.008762117	0.008722349	0.004794119	0.026414993	0.007506221	0.006334406	7.26E-12	0.012175363	4.81941898	3.156958203	6.182195307	7.252565825	2.095399244	11.99160489	11.51875753	4.635378337	1.14E-13	1.14E-13	1.14E-13	255.3526782	4.09E-12	6.82E-13	0	51.87723646
SUCOAS	20.33177109	62.29052803	27.24521605	-12172.6077	42.58737944	-2360.010324	130.7732341	-3350.282489	-0.020135104	-0.016015729	-0.012637049	-0.034450153	-0.010448484	-0.006334406	-0.015291858	-0.029499354	-4.565122377	-2.949562452	-5.853864007	-3.754017628	-1.936973275	-11.43395314	-10.94263627	-4.496156572	7.288383706	6.171222672	7.135356168	-637.0808275	4.73205814	4.166817334	7.947278844	-34.02519093
MCA	-1.07E-24	-1.75E-24	6.18E-16	5.87E-11	2.98E-15	1.32E-09	-2.73E-26	1.50E-25	2.08E-11	9.68E-11	1.01E-12	5.82E-14	9.55E-13	2.15E-12	3.28E-12	1.05E-12	4.55E-13	1.14E-12	1.14E-13	1.14E-13	1.14E-13	1.14E-13	3.41E-13	2.27E-13	0	0	0	0	2.50E-12	1.14E-13	0	0
MCITS	3.35E-26	9.07E-26	3.63E-17	8.40E-11	9.76E-16	1.36E-09	9.17E-28	1.52E-25	2.08E-11	9.68E-11	1.01E-12	5.82E-14	9.55E-13	2.15E-12	3.28E-12	1.05E-12	4.98E-13	1.18E-12	9.60E-14	1.28E-13	8.87E-14	2.11E-13	3.96E-13	2.48E-13	1.18E-15	1.57E-15	5.03E-14	9.54E-15	2.54E-12	1.56E-13	4.69E-14	6.61E-15
MICITL	-7.09E-21	2.74E-19	3.32E-15	5.87E-11	1.50E-13	1.32E-09	-5.29E-22	1.52E-25	2.08E-11	9.68E-11	1.01E-12	5.82E-14	9.55E-13	2.15E-12	3.28E-12	1.05E-12	5.68E-13	1.14E-12	1.14E-13	1.14E-13	1.14E-13	1.14E-13	3.41E-13	2.27E-13	0	0	0	0	2.50E-12	1.14E-13	0	0
ACONT	389.933106	165.3868694	366.9628413	-102.8086676	121.1756909	2597.579181	372.094672	2806.989207	0.020023839	0.01601573	0.011386518	3.67E-04	0.010448484	0.008148334	2.45E-09	0.029499354	5.32349483	3.568065503	6.833025391	1.987023391	2.409436884	13.09700218	12.66076577	4.911348716	20.73794965	16.38514282	20.30253386	-15.63612236	13.46432724	11.06326911	21.10072928	65.08837415
AKGD	2.75E-24	1.16E-25	2.91E-14	12309.18096	1.68E-15	2439.671648	5.47E-12	2662.909455	0.020023839	0.01601573	0.011386518	0.035134002	0.010448484	0.006334406	3.44E-11	0.029499354	4.81941898	3.156958203	6.182195307	3.902565825	2.095399244	11.99160489	11.51875753	4.635378337	1.81E-15	8.31E-16	6.00E-14	644.0068671	1.50E-12	9.97E-14	4.48E-14	40.68995663
CS	389.933106	165.3868694	366.9628413	8.75E-11	121.1756909	2597.579181	372.094672	2806.989207	0.02002384	0.016015731	0.011386518	0.004210422	0.010448484	0.009609801	2.70E-09	0.035904052	5.32349483	3.568065503	6.833025391	1.987023391	2.409436884	13.09700218	12.66076577	4.911348716	20.73794965	16.38514282	20.30253386	8.11E-15	13.46432724	11.06326911	21.10072928	65.08837415
FUM	197.9165393	83.94464677	186.2576286	5273.188926	61.50458378	2519.820043	188.862368	2736.039347	0.008762118	0.008722349	0.004794119	0.020582132	0.007506221	0.006334406	5.92E-11	0.008170171	5.075270423	3.36562203	6.512534116	7.402022287	2.254793873	12.55266627	12.09840136	4.775451343	10.52586499	8.316531	10.30486301	262.3210655	6.834026172	5.615332223	10.70999936	58.58275238
ICDHy	389.933106	165.3868694	366.9628413	-871.3440621	121.1756909	2597.579181	372.094672	2806.989207	0.020023839	0.01601573	0.011386518	-0.005131038	0.010448484	0.006334406	3.28E-11	0.029499354	5.32349483	3.568065503	6.833025391	1.987023391	2.409436884	13.09700218	12.66076577	4.911348716	20.73794965	16.38514282	20.30253386	-39.0903059	13.46432724	11.06326911	21.10072928	65.08837415
MDH	197.9165393	83.94464677	186.2576286	1777.497487	61.50458378	4890.340206	1133.529483	2736.039347	-0.020686055	-0.004427055	-0.022067368	-0.008476943	-0.023513357	0.022372625	-0.027551202	0.008170171	5.075270423	3.36562203	6.512534116	4.17606765	2.254793873	23.5697779	18.35799361	4.775451343	10.52586499	8.316531	10.30486301	90.14223047	6.834026172	211.4402883	65.78576419	58.58275238
BG_MADG_	0	0	0	0	0	0	0	0	7.57E-14	4.54E-14	3.90E-16	-7.93E-17	5.73E-16	4.52E-16	1.01E-15	5.39E-16	0	0	0	0	0	0	0	0	0	0	0	0	0	0	0	0
BG_MBDG_	0	0	0	0	0	0	0	0	7.55E-14	4.45E-14	4.25E-16	6.37E-18	5.18E-16	3.71E-16	-1.56E-15	9.70E-16	0	0	0	0	0	0	0	0	0	0	0	0	0	0	0	0
FFSD	0	0	0	0	0	0	0	0	5.96E-14	3.52E-14	1.04E-16	1.02E-16	4.12E-16	1.77E-16	2.07E-15	4.14E-16	0	0	0	0	0	0	0	0	0	0	0	0	0	0	0	0
AAMYL	0	0	0	0	0	0	0	0	7.85E-15	4.79E-15	-1.28E-16	1.21E-16	7.81E-17	8.36E-17	-5.42E-16	9.92E-17	0	0	0	0	0	0	0	0	0	0	0	0	0	0	0	0
AB6PGH	0	0	0	0	0	0	0	0	8.00E-14	4.84E-14	6.48E-16	1.09E-16	4.68E-16	3.54E-16	2.67E-15	6.50E-16	0	0	0	0	0	0	0	0	0	0	0	0	0	0	0	0
ABUTD	0	0	0	0	0	0	0	0	0	0	0	0	0	0	0	0	0	0	0	0	0	0	0	0	0	0	0	0	0	0	0	0
ADPRDP	0	0	0	0	0	0	0	0	0	0	0	0	0	0	0	0	0	0	0	0	0	0	0	0	0	0	0	0	0	0	0	0
ALDD10	0	0	0	0	0	0	0	0	0	0	0	0	0	0	0	0	0	0	0	0	0	0	0	0	0	0	0	0	0	0	0	0
ALDD11	0	0	0	0	0	0	0	0	0	0	0	0	0	0	0	0	0	0	0	0	0	0	0	0	0	0	0	0	0	0	0	0
ALDD12	0	0	0	0	0	0	0	0	0	0	0	0	0	0	0	0	0	0	0	0	0	0	0	0	0	0	0	0	0	0	0	0
ALDD13	0	0	0	0	0	0	0	0	0	0	0	0	0	0	0	0	0	0	0	0	0	0	0	0	0	0	0	0	0	0	0	0
ALDD14	0	0	0	0	0	0	0	0	0	0	0	0	0	0	0	0	0	0	0	0	0	0	0	0	0	0	0	0	0	0	0	0
ALDD15	0	0	0	0	0	0	0	0	0	0	0	0	0	0	0	0	0	0	0	0	0	0	0	0	0	0	0	0	0	0	0	0
ALDD16	0	0	0	0	0	0	0	0	0	0	0	0	0	0	0	0	0	0	0	0	0	0	0	0	0	0	0	0	0	0	0	0
ALDD17	0	0	0	0	0	0	0	0	0	0	0	0	0	0	0	0	0	0	0	0	0	0	0	0	0	0	0	0	0	0	0	0
ALDD18	0	0	0	0	0	0	0	0	0	0	0	0	0	0	0	0	0	0	0	0	0	0	0	0	0	0	0	0	0	0	0	0
ALDD1x	0	0	0	0	0	0	0	0	9.00E-14	5.46E-14	1.96E-15	9.46E-17	7.11E-16	4.55E-16	2.48E-15	1.61E-15	0	0	0	0	0	0	0	0	0	0	0	0	0	0	0	0
ALDD2x	7.91E-26	3.12E-26	5.02E-17	1.13E-10	1.83E-15	5.20E-10	1.17E-26	5.92E-25	1.98E-11	7.63E-11	8.06E-13	5.75E-14	4.44E-13	8.85E-13	1.13E-12	1.62E-12	1.80E-13	4.36E-13	9.76E-15	8.26E-14	4.62E-14	5.69E-14	1.06E-13	9.56E-14	1.06E-15	1.32E-15	5.22E-14	1.02E-14	2.12E-12	1.26E-13	4.73E-14	9.13E-15
ALDD3	0	0	0	0	0	0	0	0	-8.97E-17	-3.33E-16	2.09E-16	7.36E-17	-1.70E-17	2.22E-16	-5.38E-17	2.67E-17	0	0	0	0	0	0	0	0	0	0	0	0	0	0	0	0
ALDD30	5.49E-25	1.38E-25	1.64E-16	2.59E-10	3.35E-15	2.45E-09	112.6037781	4.76E-25	4.56E-11	2.05E-10	2.25E-12	9.17E-14	1.22E-12	1.35E-12	2.92E-12	2.91E-12	1.47E-12	3.49E-12	7.87E-14	6.56E-13	3.72E-13	4.61E-13	8.60E-13	2.56E-13	2.50E-15	2.44E-15	1.31E-13	2.54E-14	4.37E-12	5.19E-13	1.28E-13	1.60E-14
ALDD31	0	0	0	0	0	0	0	0	1.81E-13	1.09E-13	3.77E-15	1.29E-16	1.31E-15	1.11E-15	3.49E-15	2.50E-15	0	0	0	0	0	0	0	0	0	0	0	0	0	0	0	0
ALDD32	0	0	0	0	0	0	0	0	0	0	0	0	0	0	0	0	0	0	0	0	0	0	0	0	0	0	0	0	0	0	0	0
ALDD4	0	0	0	0	0	0	0	0	9.02E-14	5.59E-14	1.88E-15	1.01E-16	9.54E-16	3.17E-16	2.12E-15	5.89E-16	0	0	0	0	0	0	0	0	0	0	0	0	0	0	0	0
ALDD4x	0	0	0	0	0	0	0	0	0	0	0	0	0	0	0	0	0	0	0	0	0	0	0	0	0	0	0	0	0	0	0	0
ALDD5	0	0	0	0	0	0	0	0	0	0	0	0	0	0	0	0	0	0	0	0	0	0	0	0	0	0	0	0	0	0	0	0
ALDD7	0	0	0	0	0	0	0	0	0	0	0	0	0	0	0	0	0	0	0	0	0	0	0	0	0	0	0	0	0	0	0	0
ALDD8	0	0	0	0	0	0	0	0	0	0	0	0	0	0	0	0	0	0	0	0	0	0	0	0	0	0	0	0	0	0	0	0
ALDD8x	1.13E-25	2.46E-26	5.09E-17	8.34E-11	1.72E-15	8.49E-10	1.58E-27	1.55E-25	4.82E-10	1.45E-14	7.89E-16	1.10E-16	7.79E-13	5.75E-16	6.98E-16	6.39E-16	1.81E-13	4.34E-13	9.82E-15	8.75E-14	4.67E-14	5.61E-14	9.21E-14	9.53E-14	3.79E-14	1.49E-15	1.54E-13	7.32E-15	2.86E-12	1.10E-13	7.15E-14	3.76E-15
ALDD9	0	0	0	0	0	0	0	0	0	0	0	0	0	0	0	0	0	0	0	0	0	0	0	0	0	0	0	0	0	0	0	0
ARAI	1.08E-12	-5.12E-13	3.13E-13	2.73E-11	-2.84E-14	3.16E-11	9.38E-13	2.84E-13	6.50E-14	3.82E-14	2.40E-15	1.13E-16	8.74E-16	6.13E-16	2.31E-15	8.87E-16	-1.14E-13	1.14E-13	0	-1.14E-13	-1.14E-13	0	0	1.14E-13	0	-1.14E-13	1.14E-13	0	1.14E-13	-1.14E-13	0	0
BG_CELLB_	0	0	0	0	0	0	0	0	9.41E-14	5.65E-14	-1.02E-16	9.00E-17	8.05E-16	-4.38E-16	1.07E-15	6.39E-16	0	0	0	0	0	0	0	0	0	0	0	0	0	0	0	0
BUTKr	0	0	0	0	0	0	0	0	9.03E-14	5.53E-14	1.88E-15	1.03E-16	9.13E-16	3.59E-16	2.20E-15	5.79E-16	0	0	0	0	0	0	0	0	0	0	0	0	0	0	0	0
D4DGCD	0	0	0	0	0	0	0	0	0	0	0	0	0	0	0	0	0	0	0	0	0	0	0	0	0	0	0	0	0	0	0	0
F1PK	9522.776941	4.28E-26	2.52E-16	0.128650533	1652.460419	4.89E-08	1.41E-27	0.068468931	0.08206963	1.46E-14	2.44E-17	1.12E-16	0.008621294	5.59E-16	3.48E-16	7.60E-16	3.880518721	2.11E-10	7.59E-12	9.92E-11	1.146988473	1.46E-11	6.24E-11	5.95E-11	408.9321492	4.01E-15	1.61E-13	0.006524255	172.4904828	4.58E-12	5.23E-14	0.006278137
FBP	1000.667324	2.91E-26	3.62E-17	246.1044885	113.9782693	143.5494016	1.31E-27	130.9789453	0.037894926	2.10E-10	2.52E-12	5.99E-04	0.001511969	4.39E-11	7.56E-12	0.001695043	0.458241511	4.36E-13	9.73E-15	0.267683286	0.285482993	1.004886323	1.05E-13	0.250877091	92.32310929	1.33E-15	4.89E-14	12.48069698	12.66459226	10.40614876	4.37E-14	22.36834659
FRUK	4.18E-26	2.21E-26	319.9568033	2.95E-11	1.04E-15	4.45E-11	9.18E-27	2.36E-25	6.74E-13	4.03E-13	1.60E-12	6.95E-16	5.79E-15	3.06E-15	3.08E-12	7.68E-15	1.68E-14	5.39E-14	7.17E-14	7.02E-15	4.42E-15	4.42E-15	6.48E-13	7.87E-15	1.04E-16	1.47E-16	88.2762112	6.47E-15	1.44E-14	1.65E-13	92.82616824	2.72E-15
G1Dx	0	0	0	0	0	0	0	0	0	0	0	0	0	0	0	0	0	0	0	0	0	0	0	0	0	0	0	0	0	0	0	0
G1PPDM	0	0	0	0	0	0	0	0	0	0	0	0	0	0	0	0	0	0	0	0	0	0	0	0	0	0	0	0	0	0	0	0
G6PI	0	0	0	0	0	0	0	0	-2.20E-14	-1.16E-14	-9.71E-17	-7.63E-17	-3.57E-16	-3.47E-16	-2.13E-15	-6.42E-16	0	0	0	0	0	0	0	0	0	0	0	0	0	0	0	0
GALK	0	0	0	0	0	0	0	0	2.83E-13	1.69E-13	3.09E-15	1.96E-16	1.69E-15	9.88E-16	4.03E-15	2.50E-15	0	0	0	0	0	0	0	0	0	0	0	0	0	0	0	0
GALS1	0	0	0	0	0	0	0	0	0	0	0	0	0	0	0	0	0	0	0	0	0	0	0	0	0	0	0	0	0	0	0	0
GALS2	0	0	0	0	0	0	0	0	0	0	0	0	0	0	0	0	0	0	0	0	0	0	0	0	0	0	0	0	0	0	0	0
GALS3	0	0	0	0	0	0	0	0	1.78E-13	1.06E-13	1.46E-15	1.16E-16	1.02E-15	9.94E-16	2.85E-15	1.59E-15	0	0	0	0	0	0	0	0	0	0	0	0	0	0	0	0
GALS4	0	0	0	0	0	0	0	0	0	0	0	0	0	0	0	0	0	0	0	0	0	0	0	0	0	0	0	0	0	0	0	0
GALT	0	0	0	0	0	0	0	0	2.83E-13	1.69E-13	3.06E-15	1.82E-16	1.73E-15	9.86E-16	4.47E-15	2.57E-15	0	0	0	0	0	0	0	0	0	0	0	0	0	0	0	0
GBEZY	0	0	0	0	0	0	0	0	0	0	0	0	0	0	0	0	0	0	0	0	0	0	0	0	0	0	0	0	0	0	0	0
GCALDD	0.159674497	0.067724604	0.150268357	0.110857849	0.049620479	0.064661876	0.152369801	0.058999509	3.81E-11	5.31E-11	1.02E-12	6.52E-14	5.35E-13	8.78E-13	1.81E-12	1.03E-12	2.06E-04	1.68E-04	2.67E-04	1.21E-04	1.29E-04	4.53E-04	4.68E-04	1.13E-04	0.008492025	0.006709585	0.008313726	0.005621934	0.005513535	0.00453032	0.00864058	0.005409856
GLCP	1.33E-25	5.84E-26	7.44E-17	2.23E-10	2.14E-15	1.04E-09	2.69E-27	3.43E-25	4.82E-10	1.40E-09	1.19E-11	2.16E-12	1.92E-11	4.35E-11	1.05E-10	1.18E-10	3.59E-13	8.72E-13	1.95E-14	1.65E-13	9.25E-14	1.13E-13	2.10E-13	1.91E-13	1.99E-15	2.68E-15	9.61E-14	1.97E-14	4.14E-12	2.26E-13	8.85E-14	1.50E-14
GLCS1	1.33E-25	5.84E-26	7.44E-17	2.23E-10	2.14E-15	1.04E-09	2.69E-27	3.43E-25	4.82E-10	1.40E-09	1.19E-11	2.16E-12	1.92E-11	4.35E-11	1.05E-10	1.18E-10	3.59E-13	8.72E-13	1.95E-14	1.65E-13	9.25E-14	1.13E-13	2.10E-13	1.91E-13	1.99E-15	2.68E-15	9.61E-14	1.97E-14	4.14E-12	2.26E-13	8.85E-14	1.50E-14
GLGCr	0	2.27E-13	0	2.24E-10	0	1.04E-09	0	0	4.82E-10	1.40E-09	1.19E-11	2.16E-12	1.92E-11	4.35E-11	1.05E-10	1.18E-10	2.27E-13	5.68E-13	0	1.14E-13	2.27E-13	1.14E-13	2.27E-13	2.27E-13	0	0	1.14E-13	0	3.41E-12	6.82E-13	1.14E-13	0
GLYK	1.16E-25	0.078594403	7.50E-17	2.77E-10	4495.111182	0.075040057	1.13E-27	1.63E-24	2.78E-11	1.46E-14	6.54E-17	1.02E-16	0.025742689	5.21E-16	-3.62E-16	8.64E-16	1.839720824	1.95E-04	3.09E-04	1.40E-04	5.073160763	5.25E-04	5.43E-04	1.31E-04	1.53E-15	4.37E-15	6.31E-14	2.99E-14	289.4416115	0.005257437	5.08E-14	7.66E-15
HMGCOASi	1.33E-25	5.84E-26	7.46E-17	2.24E-10	2.15E-15	1.04E-09	2.70E-27	4.82E-25	1.41E-10	2.91E-10	5.22E-12	3.87E-13	7.01E-12	4.78E-12	2.23E-11	6.43E-12	3.60E-13	8.72E-13	1.95E-14	1.65E-13	9.25E-14	1.13E-13	2.11E-13	1.91E-13	1.99E-15	2.68E-15	9.76E-14	2.06E-14	4.15E-12	2.25E-13	8.86E-14	1.51E-14
INVRTSc	0	0	0	0	0	0	0	0	1.07E-13	6.46E-14	7.21E-16	8.05E-17	6.23E-16	5.03E-16	2.50E-15	6.78E-16	0	0	0	0	0	0	0	0	0	0	0	0	0	0	0	0
MAL6PG	0	0	0	0	0	0	0	0	3.87E-14	2.19E-14	-5.50E-17	7.34E-17	2.48E-16	4.33E-16	2.64E-16	1.01E-15	0	0	0	0	0	0	0	0	0	0	0	0	0	0	0	0
MALTAT	0	0	0	0	0	0	0	0	0	0	0	0	0	0	0	0	0	0	0	0	0	0	0	0	0	0	0	0	0	0	0	0
MAN6PI	1.62E-12	3.75E-13	3.26E-12	1.19E-11	6.23E-13	-8.90E-11	-5.22E-13	4.96E-13	-0.00447139	-5.65E-11	-2.05E-11	-2.63E-14	-4.69E-13	-4.55E-13	-1.13E-11	-8.67E-13	-1.14E-13	0	0	-1.14E-13	-1.14E-13	0	1.14E-13	-1.14E-13	1.14E-13	1.14E-13	0	0	1.14E-13	0	1.14E-13	0
MGSA	0	0	0	0	0	0	0	0	0	0	0	0	0	0	0	0	0	0	0	0	0	0	0	0	0	0	0	0	0	0	0	0
OCOAT1r	-140.103562	1.99E-12	-123.5225202	1.45E-10	0	6.17E-10	1.39E-12	-760.0585071	-1.11E-04	2.39E-10	-0.00125053	3.19E-13	6.25E-12	-1.19E-11	-0.015291858	4.64E-12	3.41E-13	7.96E-13	1.14E-13	2.27E-13	0	1.14E-13	2.27E-13	2.27E-13	0	-1.14E-13	1.14E-13	0	3.18E-12	0	0	0
PBUTT	0	0	0	0	0	0	0	0	-8.97E-14	-5.53E-14	-1.89E-15	-9.89E-17	-1.02E-15	-3.33E-16	-2.16E-15	-6.16E-16	0	0	0	0	0	0	0	0	0	0	0	0	0	0	0	0
PFK_2	0	0	0	0	0	0	0	0	4.78E-14	2.67E-14	4.57E-16	8.63E-17	4.09E-16	8.49E-16	1.20E-15	6.89E-16	0	0	0	0	0	0	0	0	0	0	0	0	0	0	0	0
PGGH	0	0	0	0	0	0	0	0	-2.30E-14	-1.50E-14	4.14E-17	-8.99E-17	1.93E-18	-1.69E-16	-2.19E-16	-4.31E-17	0	0	0	0	0	0	0	0	0	0	0	0	0	0	0	0
PGLYCP	3.75E-26	2.00E-26	3.85E-17	2.41E-11	7.21E-16	2.91E-11	1.22E-27	1.39E-25	6.55E-16	-2.45E-15	-7.35E-16	1.06E-16	2.24E-16	4.02E-16	1.71E-15	3.47E-16	1.03E-14	4.51E-14	9.93E-16	6.14E-15	3.50E-15	1.56E-15	7.48E-15	3.54E-15	4.03E-17	1.11E-16	2.02E-14	4.71E-15	1.23E-13	3.08E-14	4.66E-16	2.03E-15
PGMT_B	0	0	0	0	0	0	0	0	-2.20E-14	-1.16E-14	-9.35E-17	-7.44E-17	-3.56E-16	-3.42E-16	-2.14E-15	-6.40E-16	0	0	0	0	0	0	0	0	0	0	0	0	0	0	0	0
PHYT3	0	0	0	0	0	0	0	0	0	0	0	0	0	0	0	0	0	0	0	0	0	0	0	0	0	0	0	0	0	0	0	0
PMANM	5.38E-13	9.38E-13	1.98E-12	5.41E-12	-1.19E-13	-4.41E-11	2.24E-13	4.96E-13	-0.001678835	-2.81E-11	-1.03E-11	-1.32E-14	-2.33E-13	-2.27E-13	-5.66E-12	-4.31E-13	-1.14E-13	0	0	0	-1.14E-13	0	0	0	0	0	0	0	1.14E-13	1.14E-13	0	0
PPCOAC	0	0	0	0	0	0	0	0	0	0	0	0	0	0	0	0	0	0	0	0	0	0	0	0	0	0	0	0	0	0	0	0
PPS	6.58E-26	2.89E-26	3.63E-17	1.76E-10	1.02E-15	5.19E-10	1.31E-27	534.4156514	0.018394397	1.50E-10	5.15E-12	3.22E-13	8.61E-12	2.51E-12	4.95E-11	2.58E-12	1.80E-13	4.35E-13	9.73E-15	8.25E-14	4.62E-14	5.65E-14	1.05E-13	1.023619817	9.90E-16	1.31E-15	4.88E-14	1.56E-14	2.05E-12	1.12E-13	4.37E-14	55.21737518
RBK_D	3.54E-26	2.01E-26	3.47E-17	2.93E-11	9.52E-16	4.79E-12	1.05E-27	2.63E-25	1.09E-16	-1.07E-15	-2.32E-16	8.02E-17	3.24E-16	3.55E-17	8.33E-16	-2.51E-16	1.69E-14	5.85E-14	7.12E-16	3.72E-15	4.31E-15	4.39E-15	6.52E-15	8.32E-15	4.28E-17	1.08E-16	8.56E-15	7.06E-15	8.70E-14	2.21E-14	7.35E-15	3.06E-15
RBLK1	3.84E-26	2.07E-26	3.22E-17	2.72E-11	1.06E-15	2.80E-11	6.58E-28	2.42E-25	6.48E-14	3.90E-14	1.91E-15	9.15E-17	7.21E-16	3.58E-16	2.75E-15	8.29E-16	1.67E-14	6.35E-14	1.59E-15	4.41E-15	5.46E-15	3.65E-15	7.67E-15	6.54E-15	1.86E-17	8.94E-17	7.57E-15	7.77E-15	8.74E-14	2.08E-14	8.58E-15	3.11E-15
RBP4E	0	0	-2.84E-14	2.73E-11	0	2.74E-11	2.84E-14	0	6.49E-14	3.94E-14	1.97E-15	1.09E-16	8.21E-16	4.66E-16	2.74E-15	9.12E-16	1.14E-13	1.14E-13	0	0	1.14E-13	0	0	0	0	0	0	0	1.14E-13	0	0	0
RMK	0	0	0	0	0	0	0	0	7.97E-14	4.91E-14	7.86E-16	1.03E-16	9.41E-16	3.87E-17	7.28E-16	1.73E-15	0	0	0	0	0	0	0	0	0	0	0	0	0	0	0	0
S6PG	0	0	0	0	0	0	0	0	8.00E-14	4.75E-14	8.17E-16	1.11E-16	5.14E-16	4.45E-16	2.02E-15	5.46E-16	0	0	0	0	0	0	0	0	0	0	0	0	0	0	0	0
TAL	634.1477286	1242.099409	364.6920515	4.443552096	0.078565758	2.591863513	290.9173595	2.364897002	-0.009200515	0.005589716	-0.009221214	-2.99E-04	-7.56E-04	-1.45E-11	-0.011583318	-8.48E-04	0.008273803	1.710266547	4.22E-04	0.004833169	0.005154553	0.018143776	7.40E-04	0.004529724	72.83036861	209.2345942	20.17690047	0.225345859	0.008729763	0.007173007	0.013680919	10.57530921
TKT1	634.1477286	1242.099409	364.6920515	4.443552096	0.078565758	2.591863513	290.9173595	2.364897002	-0.009200515	0.005589716	-0.009221214	-2.99E-04	-7.56E-04	-1.45E-11	-0.011583318	-8.48E-04	0.008273803	1.710266547	4.22E-04	0.004833169	0.005154553	0.018143776	7.40E-04	0.004529724	72.83036861	209.2345942	20.17690047	0.225345859	0.008729763	0.007173007	0.013680919	10.57530921
TKT2	497.7457894	1184.245666	236.3253075	-90.25676503	-42.30972847	-52.64554372	160.7554572	-48.0354339	-0.009200516	0.005589716	-0.009221214	-2.99E-04	-7.56E-04	-1.68E-11	-0.011583318	-8.48E-04	-0.168056246	1.566457693	-0.227243962	-0.098170609	-0.104698503	-0.368533664	-0.398743824	-0.092007077	65.57605626	203.5029309	13.07490028	-4.577191347	-4.701207193	-3.862853255	-7.367534857	5.953940128
TRE6PH	0	0	0	0	0	0	0	0	5.97E-14	3.54E-14	2.49E-16	7.85E-17	4.44E-16	2.14E-16	2.10E-15	4.30E-16	0	0	0	0	0	0	0	0	0	0	0	0	0	0	0	0
UAG2EMA	0	0	0	0	0	0	0	0	-7.79E-16	3.34E-15	1.27E-15	-1.46E-16	1.35E-17	1.58E-16	2.03E-15	-4.13E-17	0	0	0	0	0	0	0	0	0	0	0	0	0	0	0	0
XYLI1	0	0	0	0	0	0	0	0	4.77E-14	2.92E-14	6.08E-16	1.76E-17	1.96E-16	1.23E-16	-8.56E-16	8.80E-16	0	0	0	0	0	0	0	0	0	0	0	0	0	0	0	0
XYLI2	0	-5.68E-14	319.9568033	2.11E-11	5.68E-14	5.22E-11	0	5.68E-14	3.68E-13	2.18E-13	1.60E-12	4.58E-16	2.50E-15	2.06E-15	3.07E-12	4.87E-15	0	0	1.14E-13	0	0	0	6.82E-13	0	0	0	88.2762112	0	1.14E-13	-3.41E-13	92.82616824	0
XYLK	0	0	0	0	0	0	0	0	4.79E-14	2.93E-14	3.62E-16	8.64E-17	8.20E-16	1.27E-16	2.67E-15	8.88E-16	0	0	0	0	0	0	0	0	0	0	0	0	0	0	0	0
PTAr	6861.143523	2615.79421	6636.008413	2003.177791	2030.84817	-69.04687219	6666.128118	1620.848271	0.022582408	0.005823944	0.026666191	0.010194866	0.011104369	0.033609237	0.034452194	0.014671182	-0.220412922	-0.179761362	-0.284582886	-0.128754933	-0.137316544	-0.483347592	-0.499356143	-0.120671199	696.4789426	59.89296555	549.478751	96.48899006	279.4060019	403.5067709	597.6471486	758.4712173
PDH	9305.854791	2718.653447	8144.674405	2650.392061	2181.017334	2906.043592	7746.560812	6292.407545	0.042828921	0.021839671	0.042081181	0.013903282	0.021818579	0.043219038	0.071254488	0.050575234	6.308181609	4.390586769	8.135171042	2.56223141	3.02289359	15.25634011	14.94563412	5.450442946	767.7761663	4.05E-13	619.279012	129.3111675	325.6964581	440.7529632	668.6859901	855.1436042
PFK	6.64E-26	2328.420902	9569.687402	1.60E-10	1.07E-15	5.10E-10	10399.2422	1.72E-25	6.04E-11	0.011179432	0.036220536	4.87E-13	3.23E-12	8.06E-12	0.039950028	3.37E-12	1.80E-13	3.033311067	6.747826997	8.25E-14	4.62E-14	5.65E-14	4.875823146	9.54E-14	9.94E-16	403.0360199	499.3946363	1.10E-14	2.07E-12	1.12E-13	509.8490743	7.51E-15
PGI	-2001.941036	-42.52287362	8771.638466	-69.60534281	-31.15566917	-40.59984996	10072.21367	-37.04456771	-0.015022504	-1.25E-10	0.054662964	-4.71E-13	-3.77E-12	-2.97E-12	0.063116665	-4.41E-12	-0.129603721	-0.105700434	7.192664071	-0.07570844	-0.080742703	-0.284210408	5.656376497	-0.07095517	-223.782735	-4.212809397	384.6675679	-3.529895766	-3.461833987	-2.844494219	431.445083	-34.47212853
PGM	18430.02684	6145.193198	18818.8528	-1005.890094	5693.427432	-586.7543444	20282.00148	-535.3434404	0.107583547	0.037720808	0.07964447	-0.001282572	0.032586288	-7.17E-11	0.083213454	-0.001695043	9.567053271	7.009525098	12.28125127	-1.094087991	5.053160191	-4.107219677	7.620740004	-1.025396905	980.6498404	985.8805013	981.0561181	-51.01170456	411.4702758	-40.66616386	981.8169593	-59.44583281
PYK	7114.035552	6012.246414	8564.517275	2.96E-10	5596.019951	1255.938581	8942.980113	1.71E-25	7.36E-11	0.037720808	0.007381908	0.009249204	0.032586288	0.041090816	0.004528634	0.017702807	3.441850225	6.67905513	4.398079345	0.255693223	4.800719992	3.214952325	4.113015622	9.54E-14	241.7229412	972.7092498	514.3570638	2.79E-14	400.6469317	127.388914	527.9847438	7.47E-15
TPI	9759.998655	2225.90969	9342.059617	-414.0328997	4305.96739	-241.4247203	10168.43113	-220.3519036	0.064851963	0.011179432	0.031188497	-5.99E-04	0.02423072	-3.68E-11	0.033961132	-0.001695043	6.788800054	2.77849575	6.344425079	-0.450195972	4.592879594	-1.690041176	4.167975853	-0.421930924	617.0697286	392.8722831	486.800934	-20.99685054	268.4250701	-17.26345928	496.7602497	-30.56324172
PGK	18793.8655	6287.711314	19161.25837	-753.341808	5806.494008	-439.4140326	20741.79924	-400.9350503	0.107583548	0.037720811	0.07964447	-5.99E-04	0.032852013	-4.70E-11	0.085166526	-0.001695043	10.037293	7.393036797	12.88839434	-0.819395907	5.346118035	-3.076022238	8.686090871	-0.767951055	1000	1000	1000	-38.20422329	424.0335661	-31.13492568	1000	-47.12149353
RMI	0	0	0	0	0	0	0	0	7.97E-14	4.72E-14	-6.70E-16	1.04E-16	8.69E-16	6.26E-16	-6.45E-16	9.49E-16	0	0	0	0	0	0	0	0	0	0	0	0	0	0	0	0
SUCD5_BS	3.28E-23	1.75E-25	5.16E-16	5135.780623	7.37E-15	2439.671648	3.67E-26	2662.909455	0.008762117	0.008722349	0.004794119	0.026414993	0.007506221	0.006334406	7.26E-12	0.012175363	4.81941898	3.156958203	6.182195307	7.252565825	2.095399244	11.99160489	11.51875753	4.635378337	3.15E-16	2.35E-15	1.04E-13	255.3526782	3.70E-12	4.80E-13	6.00E-14	51.87723646
INSCR	0	0	0	0	0	0	0	0	1.03E-13	6.12E-14	9.86E-16	8.28E-17	7.00E-16	4.39E-16	2.83E-15	1.13E-15	0	0	0	0	0	0	0	0	0	0	0	0	0	0	0	0
INS2D	0	0	0	0	0	0	0	0	1.03E-13	6.22E-14	8.87E-16	7.79E-17	5.90E-16	6.76E-16	2.97E-15	9.94E-16	0	0	0	0	0	0	0	0	0	0	0	0	0	0	0	0
ACNPLYSr	0	0	0	0	0	0	0	0	-3.89E-16	1.69E-15	6.31E-16	-6.94E-17	1.39E-17	7.63E-17	9.99E-16	0	0	0	0	0	0	0	0	0	0	0	0	0	0	0	0	0
ACS2	6.63E-26	2.91E-26	3.71E-17	1.11E-10	1.07E-15	5.19E-10	1.34E-27	1.70E-25	3.17E-10	6.62E-09	7.82E-12	0.002502564	1.16E-11	1.36E-10	4.02E-11	9.69E-11	1.80E-13	4.36E-13	9.74E-15	8.25E-14	4.62E-14	5.65E-14	1.05E-13	9.54E-14	9.94E-16	1.34E-15	4.82E-14	9.86E-15	2.07E-12	1.13E-13	4.42E-14	7.48E-15
ARABI	0	0	0	2.91E-11	-1.82E-12	1.64E-11	1.82E-12	0	6.25E-17	1.67E-16	-6.25E-17	0	1.84E-16	5.55E-17	-1.08E-15	-7.84E-16	0	0	0	0	0	0	0	0	0	0	0	0	1.14E-13	0	0	0
ETHAAL	3.17E-26	2.06E-26	3.92E-17	2.40E-11	8.88E-16	3.90E-11	1.09E-27	1.95E-25	9.96E-17	-1.44E-15	-2.69E-16	7.69E-17	-1.76E-18	2.52E-16	7.89E-16	2.97E-16	7.45E-14	5.12E-14	1.18E-15	1.37E-14	4.68E-14	3.24E-15	8.35E-15	9.18E-15	9.86E-17	9.87E-17	1.41E-15	5.88E-15	1.06E-13	3.17E-14	5.37E-15	2.25E-15
FORAMD	3.24E-26	1.71E-26	2.13E-17	3.98E-11	5.82E-16	2.26E-10	6.88E-28	6.89E-26	1.19E-10	2.52E-10	5.34E-12	1.07E-13	4.27E-12	2.87E-12	1.56E-11	2.66E-12	8.81E-14	2.33E-13	5.20E-15	3.60E-14	2.27E-14	2.47E-14	4.97E-14	3.88E-14	6.17E-16	8.67E-16	3.46E-14	3.59E-15	1.14E-12	4.94E-14	2.61E-14	2.50E-15
GLCRAL	0	0	0	0	0	0	0	0	1.49E-13	8.95E-14	2.10E-15	1.23E-16	1.06E-15	7.88E-16	3.04E-15	1.77E-15	0	0	0	0	0	0	0	0	0	0	0	0	0	0	0	0
GLYCK	1.95E-25	6.68E-26	1.33E-16	0.055428923	7.04E-15	1.23E-09	1.43E-27	0.029499755	5.93E-10	4.06E-10	7.60E-12	2.00E-13	1.82E-11	6.17E-12	1.31E-11	4.55E-12	1.03E-04	8.42E-05	1.33E-04	6.03E-05	6.43E-05	2.26E-04	2.34E-04	5.65E-05	2.70E-14	4.79E-15	2.79E-13	0.002810967	5.13E-12	0.00226516	2.81E-13	0.002704928
ISOMS	0	0	0	0	0	0	0	0	-7.04E-14	-4.35E-14	-3.05E-16	3.47E-17	-5.72E-16	-1.73E-16	6.94E-17	-1.69E-15	0	0	0	0	0	0	0	0	0	0	0	0	0	0	0	0
LCADi	0	0	0	0	0	0	0	0	7.98E-14	4.98E-14	1.25E-15	1.12E-16	9.03E-16	6.37E-16	5.05E-15	1.92E-15	0	0	0	0	0	0	0	0	0	0	0	0	0	0	0	0
MI1PP	0	0	0	0	0	0	0	0	0	0	0	0	0	0	0	0	0	0	0	0	0	0	0	0	0	0	0	0	0	0	0	0
MLTG6	0	0	0	0	0	0	0	0	2.34E-14	1.33E-14	-3.97E-16	7.03E-17	7.31E-17	4.10E-16	6.98E-16	2.40E-16	0	0	0	0	0	0	0	0	0	0	0	0	0	0	0	0
MPL	0	0	0	0	0	0	0	0	2.20E-14	1.20E-14	9.85E-17	7.39E-17	4.06E-16	3.50E-16	2.13E-15	4.66E-16	0	0	0	0	0	0	0	0	0	0	0	0	0	0	0	0
PGL	1901.684732	2.99E-26	1093.36238	2.27E-10	2.07E-15	1.22E-09	872.0283221	2.95E-25	0.015022504	1.25E-10	0.017599597	1.26E-13	1.92E-12	1.33E-12	0.015568155	2.98E-12	4.33E-13	1.74E-12	3.92E-14	1.98E-13	1.11E-13	1.35E-13	4.22E-13	1.64E-13	218.4507687	2.02E-15	60.49121121	1.97E-14	2.54E-12	1.76E-13	1.11E-13	31.0753925
PPAK	0	592.5896313	0	3.72E-10	9.09E-13	1.08E-09	-1.82E-12	1410.28875	5.48E-10	7.56E-09	1.78E-11	0.002502564	1.46E-11	1.37E-10	4.80E-11	1.09E-10	2.27E-13	4.55E-13	-1.14E-13	2.27E-13	1.14E-13	0	0	2.27E-13	0	1.14E-13	2.27E-13	1.14E-13	7.96E-12	1.02E-12	1.14E-13	0
PTA2r	-1.82E-12	592.5896313	9.09E-13	3.72E-10	6.82E-13	1.08E-09	-1.82E-12	1410.28875	5.48E-10	7.56E-09	1.78E-11	0.002502564	1.46E-11	1.37E-10	4.80E-11	1.09E-10	2.27E-13	4.55E-13	-1.14E-13	2.27E-13	1.14E-13	0	0	2.27E-13	0	1.14E-13	2.27E-13	1.14E-13	8.07E-12	7.96E-13	1.14E-13	0
RMPA	0	0	0	0	0	0	0	0	7.98E-14	4.99E-14	1.33E-15	1.32E-16	6.94E-16	5.41E-16	6.11E-15	1.67E-15	0	0	0	0	0	0	0	0	0	0	0	0	0	0	0	0
SORD_D	0	0	0	1.82E-11	-1.82E-12	3.09E-11	1.82E-12	0	-9.71E-15	-9.35E-15	-5.62E-16	6.94E-18	-1.02E-15	-4.51E-16	-1.84E-15	1.23E-15	0	-1.14E-13	0	0	0	0	0	0	0	0	0	0	-1.14E-13	-2.27E-13	0	0
TGBPA	0	0	0	0	0	0	0	0	4.77E-14	2.62E-14	4.30E-16	9.02E-17	4.09E-16	7.98E-16	1.10E-15	7.15E-16	0	0	0	0	0	0	0	0	0	0	0	0	0	0	0	0
UAG4E	37.24407648	15.7967639	35.05009428	25.85759318	11.57397674	15.08238249	35.54025603	13.76163557	4.34E-12	3.80E-12	2.00E-13	1.07E-14	1.35E-13	4.19E-13	5.87E-13	1.05E-13	0.048146308	0.039266509	0.062163394	0.028124824	0.029994996	0.105580934	0.109077792	0.026359039	1.980764832	1.565010775	1.939176521	1.311316129	1.286031952	1.05669725	2.01541537	1.261848801
UGLYCHr	0	0	0	3.27E-11	-1.82E-12	2.35E-10	1.82E-12	0	3.20E-11	1.36E-10	2.55E-12	9.56E-14	4.79E-12	2.89E-12	4.99E-12	1.21E-12	1.14E-13	1.14E-13	0	0	0	0	1.14E-13	0	-1.14E-13	0	0	0	7.96E-13	1.14E-13	0	0
XYL14BASE	0	0	0	0	0	0	0	0	0	0	0	0	0	0	0	0	0	0	0	0	0	0	0	0	0	0	0	0	0	0	0	0
PAPPT3	40.64514327	17.23929797	38.25081028	28.21886535	12.63089294	16.45968044	38.78573279	15.01832512	3.80E-12	5.89E-12	1.23E-13	7.79E-15	8.99E-14	1.35E-13	3.29E-13	1.14E-13	0.052542949	0.042852261	0.067840051	0.030693136	0.032734089	0.115222408	0.119038593	0.028766102	2.161644964	1.707924942	2.116258878	1.431063325	1.40347024	1.153193076	2.199459732	1.377078724
LIPO4S24_BS	0.005858457	0.002484816	0.005513346	0.004067374	0.001820575	0.002372444	0.005590448	0.002164692	5.79E-15	6.68E-14	5.88E-15	9.59E-17	-3.43E-16	6.09E-17	2.07E-16	2.17E-16	7.57E-06	6.18E-06	9.78E-06	4.42E-06	4.72E-06	1.66E-05	1.72E-05	4.15E-06	3.12E-04	2.46E-04	3.05E-04	2.06E-04	2.02E-04	1.66E-04	3.17E-04	1.98E-04
LIPO1S24_BS	0.002729236	0.001157583	0.002568462	0.001894838	8.48E-04	0.001105233	0.002604381	0.001008449	4.37E-15	5.09E-14	-1.14E-15	6.29E-17	5.10E-16	-5.97E-17	-8.18E-17	2.76E-17	3.53E-06	2.88E-06	4.56E-06	2.06E-06	2.20E-06	7.74E-06	7.99E-06	1.93E-06	1.45E-04	1.15E-04	1.42E-04	9.61E-05	9.42E-05	7.74E-05	1.48E-04	9.25E-05
LIPO2S24_BS	0.002444217	0.001036694	0.002300233	0.001696957	7.60E-04	9.90E-04	0.002332401	9.03E-04	-9.30E-15	3.77E-14	5.64E-15	9.37E-17	3.60E-16	4.33E-16	7.50E-16	-3.45E-17	3.16E-06	2.58E-06	4.08E-06	1.85E-06	1.97E-06	6.93E-06	7.16E-06	1.73E-06	1.30E-04	1.03E-04	1.27E-04	8.61E-05	8.44E-05	6.93E-05	1.32E-04	8.28E-05
TECA1S45	1.4450542	0.612907667	1.359928631	1.003263529	0.449065335	0.585189974	1.378946697	0.53394556	1.83E-13	1.47E-13	1.11E-14	5.14E-16	1.20E-14	1.75E-14	2.07E-14	8.62E-15	0.001868056	0.001523524	0.002411913	0.001091231	0.001163793	0.004096495	0.004232172	0.001022719	0.076852826	0.060721747	0.075239218	0.050878504	0.049897488	0.0409994	0.078197252	0.048959192
TECA3S45	0.726518962	0.308146949	0.683721025	0.504403211	0.22577318	0.294211534	0.693282593	0.268447768	9.89E-14	5.17E-14	8.19E-15	2.73E-16	5.70E-15	1.50E-14	5.04E-15	3.07E-15	9.39E-04	7.66E-04	0.001212619	5.49E-04	5.85E-04	0.002059564	0.002127777	5.14E-04	0.038638714	0.030528613	0.037827452	0.0255798	0.025086583	0.020612958	0.039314641	0.024614843
TECA2S45	0.938087671	0.397882049	0.882826598	0.65128986	0.291520314	0.379888519	0.89517258	0.346622118	1.06E-13	-1.04E-14	-2.94E-15	3.80E-16	6.76E-15	4.95E-15	1.29E-15	3.88E-15	0.001212688	9.89E-04	0.001565745	7.08E-04	7.56E-04	0.002659327	0.002747404	6.64E-04	0.049890647	0.039418814	0.048843139	0.033028863	0.032392016	0.026615633	0.05076341	0.031782901
TECA4S_BS	1.241469216	0.526558797	1.168336476	0.861919773	0.385799225	0.502746083	1.184675201	0.458721186	1.44E-13	1.29E-13	5.92E-15	3.61E-16	4.49E-15	1.33E-14	1.70E-14	2.82E-15	0.001604877	0.001308884	0.002072113	9.37E-04	1.00E-03	0.003519364	0.003635926	8.79E-04	0.066025494	0.052167026	0.064639217	0.043710538	0.042867732	0.035223242	0.067180512	0.042061627
GALU	100.2563036	42.52287362	94.35038332	69.60534281	31.15566917	40.59984996	95.66983623	37.04456771	7.50E-12	1.11E-12	6.54E-13	3.47E-13	1.87E-12	1.65E-12	-1.63E-12	1.45E-12	0.129603721	0.105700434	0.167335929	0.07570844	0.080742703	0.284210408	0.293623503	0.07095517	5.331966289	4.212809397	5.220015861	3.529895766	3.461833987	2.844494219	5.425241118	3.396736029
TEICH45	0	0	0	0	0	0	0	0	-4.94E-17	-3.45E-15	-4.24E-16	1.56E-17	4.68E-17	-4.49E-16	1.05E-15	-4.65E-16	0	0	0	0	0	0	0	0	0	0	0	0	0	0	0	0
G3PCT	183.8113733	77.96205842	172.9833727	127.6154535	57.12125952	74.43635871	175.402477	67.91805224	4.63E-12	4.95E-12	4.61E-14	1.14E-15	7.46E-14	4.19E-14	2.12E-13	6.45E-14	0.237617358	0.193792721	0.306796139	0.138804961	0.148034852	0.521075518	0.538333624	0.130090247	9.775704977	7.723826362	9.570453425	6.471762525	6.346977064	5.215137304	9.946716413	6.227625514
UDPGD	0	0	0	0	0	0	0	0	-9.07E-15	-2.41E-13	8.41E-15	1.08E-15	-2.68E-15	2.13E-15	-6.90E-14	1.01E-14	0	0	0	0	0	0	0	0	0	0	0	0	0	0	0	0
LIPO3S24_BS	0.007250021	0.003075036	0.006822935	0.005033501	0.002253018	0.002935972	0.006918351	0.002678873	-1.84E-15	7.24E-15	2.99E-15	5.15E-17	3.57E-16	3.96E-16	2.25E-15	9.76E-16	9.37E-06	7.64E-06	1.21E-05	5.47E-06	5.84E-06	2.06E-05	2.12E-05	5.13E-06	3.86E-04	3.05E-04	3.77E-04	2.55E-04	2.50E-04	2.06E-04	3.92E-04	2.46E-04
UAGDPr	130.6198064	55.40129968	122.9252263	90.68593272	40.59143744	52.8958714	124.6442871	48.26384067	2.29E-11	-3.73E-10	1.02E-13	1.62E-13	2.58E-12	8.98E-13	3.16E-12	1.15E-12	0.168855347	0.137712739	0.218015086	0.098637406	0.10519634	0.370286028	0.382549962	0.092444568	6.946799148	5.488695754	6.800943549	4.598955728	4.51028084	3.705974297	7.06832308	4.425467393
ALAALA	40.64514327	17.23929797	38.25081028	28.21886535	12.63089294	16.45968044	38.78573279	15.01832512	3.80E-12	5.89E-12	1.23E-13	7.79E-15	8.99E-14	1.35E-13	3.29E-13	1.14E-13	0.052542949	0.042852261	0.067840051	0.030693136	0.032734089	0.115222408	0.119038593	0.028766102	2.161644964	1.707924942	2.116258878	1.431063325	1.40347024	1.153193076	2.199459732	1.377078724
AMAA	0	0	0	0	0	0	0	0	0	0	0	0	0	0	0	0	0	0	0	0	0	0	0	0	0	0	0	0	0	0	0	0
HXAD	0	0	0	0	0	0	0	0	0	0	0	0	0	0	0	0	0	0	0	0	0	0	0	0	0	0	0	0	0	0	0	0
UAAGDS	40.64514327	17.23929797	38.25081028	28.21886535	12.63089294	16.45968044	38.78573279	15.01832512	3.80E-12	5.89E-12	1.23E-13	7.79E-15	8.99E-14	1.35E-13	3.29E-13	1.14E-13	0.052542949	0.042852261	0.067840051	0.030693136	0.032734089	0.115222408	0.119038593	0.028766102	2.161644964	1.707924942	2.116258878	1.431063325	1.40347024	1.153193076	2.199459732	1.377078724
UAGCVT	40.64514327	17.23929797	38.25081028	28.21886535	12.63089294	16.45968044	38.78573279	15.01832512	3.80E-12	5.89E-12	1.23E-13	7.79E-15	8.99E-14	1.35E-13	3.29E-13	1.14E-13	0.052542949	0.042852261	0.067840051	0.030693136	0.032734089	0.115222408	0.119038593	0.028766102	2.161644964	1.707924942	2.116258878	1.431063325	1.40347024	1.153193076	2.199459732	1.377078724
UAGPT3	40.64514327	17.23929797	38.25081028	28.21886535	12.63089294	16.45968044	38.78573279	15.01832512	3.80E-12	5.89E-12	1.23E-13	7.79E-15	8.99E-14	1.35E-13	3.29E-13	1.14E-13	0.052542949	0.042852261	0.067840051	0.030693136	0.032734089	0.115222408	0.119038593	0.028766102	2.161644964	1.707924942	2.116258878	1.431063325	1.40347024	1.153193076	2.199459732	1.377078724
UAMAGS	40.64514327	17.23929797	38.25081028	28.21886535	12.63089294	16.45968044	38.78573279	15.01832512	3.80E-12	5.89E-12	1.23E-13	7.79E-15	8.99E-14	1.35E-13	3.29E-13	1.14E-13	0.052542949	0.042852261	0.067840051	0.030693136	0.032734089	0.115222408	0.119038593	0.028766102	2.161644964	1.707924942	2.116258878	1.431063325	1.40347024	1.153193076	2.199459732	1.377078724
UAMAS	40.64514327	17.23929797	38.25081028	28.21886535	12.63089294	16.45968044	38.78573279	15.01832512	3.80E-12	5.89E-12	1.23E-13	7.79E-15	8.99E-14	1.35E-13	3.29E-13	1.14E-13	0.052542949	0.042852261	0.067840051	0.030693136	0.032734089	0.115222408	0.119038593	0.028766102	2.161644964	1.707924942	2.116258878	1.431063325	1.40347024	1.153193076	2.199459732	1.377078724
UAPGR	40.64514327	17.23929797	38.25081028	28.21886535	12.63089294	16.45968044	38.78573279	15.01832512	3.80E-12	5.89E-12	1.23E-13	7.79E-15	8.99E-14	1.35E-13	3.29E-13	1.14E-13	0.052542949	0.042852261	0.067840051	0.030693136	0.032734089	0.115222408	0.119038593	0.028766102	2.161644964	1.707924942	2.116258878	1.431063325	1.40347024	1.153193076	2.199459732	1.377078724
UGMDDS	40.64514327	17.23929797	38.25081028	28.21886535	12.63089294	16.45968044	38.78573279	15.01832512	3.80E-12	5.89E-12	1.23E-13	7.79E-15	8.99E-14	1.35E-13	3.29E-13	1.14E-13	0.052542949	0.042852261	0.067840051	0.030693136	0.032734089	0.115222408	0.119038593	0.028766102	2.161644964	1.707924942	2.116258878	1.431063325	1.40347024	1.153193076	2.199459732	1.377078724
G1PACTr	130.6198064	55.40129968	122.9252263	90.68593272	40.59143744	52.8958714	124.6442871	48.26384067	2.29E-11	-3.73E-10	1.02E-13	1.62E-13	2.58E-12	8.98E-13	3.16E-12	1.15E-12	0.168855347	0.137712739	0.218015086	0.098637406	0.10519634	0.370286028	0.382549962	0.092444568	6.946799148	5.488695754	6.800943549	4.598955728	4.51028084	3.705974297	7.06832308	4.425467393
PPTGS_BS	40.64514327	17.23929797	38.25081028	28.21886535	12.63089294	16.45968044	38.78573279	15.01832512	3.80E-12	5.89E-12	1.23E-13	7.79E-15	8.99E-14	1.35E-13	3.29E-13	1.14E-13	0.052542949	0.042852261	0.067840051	0.030693136	0.032734089	0.115222408	0.119038593	0.028766102	2.161644964	1.707924942	2.116258878	1.431063325	1.40347024	1.153193076	2.199459732	1.377078724
UDCPDP	40.64514327	17.23929797	38.25081028	28.21886535	12.63089294	16.45968044	38.78573279	15.01832512	3.80E-12	5.89E-12	1.23E-13	7.79E-15	8.99E-14	1.35E-13	3.29E-13	1.14E-13	0.052542949	0.042852261	0.067840051	0.030693136	0.032734089	0.115222408	0.119038593	0.028766102	2.161644964	1.707924942	2.116258878	1.431063325	1.40347024	1.153193076	2.199459732	1.377078724
MTHFD	156.4011701	54.53523745	147.1878557	108.5852627	48.60325923	63.33630716	261.849998	57.79001946	6.13E-10	8.12E-10	1.89E-11	6.48E-13	2.26E-11	6.56E-12	3.62E-11	1.00E-11	0.202183533	0.164894085	0.261046279	0.118106175	0.125959693	0.443372025	0.458056579	0.110691012	8.317938489	5.402893576	8.143294329	5.506684451	5.400507169	3.648040559	6.957827338	5.298953486
MTHFR1	45.22780134	19.18299411	42.56351213	31.4004856	14.05500069	18.31547627	43.15874607	16.71161104	2.44E-10	4.75E-10	1.81E-11	6.84E-04	5.75E-12	4.88E-12	5.97E-11	6.82E-12	0.05846706	0.047683767	0.075488881	0.034153726	0.036424791	0.128213503	0.132459955	0.032009422	2.405366082	1.900490041	2.354862806	1.592412834	1.561708684	1.283213273	2.447444388	1.532341577
NMNATr	-9.12E-15	-1.00E-12	1.40E-12	2.16E-12	-1.34E-13	-9.34E-11	7.45E-13	6.18E-22	-5.45E-11	-1.22E-10	-1.76E-12	-9.80E-14	-4.09E-12	-2.66E-12	-5.22E-12	-1.67E-12	0	0	-1.14E-13	1.14E-13	0	0	1.14E-13	0	1.14E-13	0	-1.14E-13	-1.14E-13	-1.14E-13	9.09E-13	-1.14E-13	0
PTPAT	1.53E-26	3.57E-26	4.15E-17	5.23E-12	1.69E-15	1.10E-10	-1.09E-27	7.63E-26	2.21E-12	4.49E-13	6.63E-14	7.67E-16	4.43E-14	1.04E-14	2.86E-14	3.52E-14	0	0	0	0	0	0	0	0	0	0	0	0	-2.27E-13	0	0	0
ADCL	0.159674497	0.067724604	0.150268357	0.110857849	0.049620479	0.064661876	0.152369801	0.058999509	3.81E-11	5.30E-11	1.02E-12	6.51E-14	5.35E-13	8.78E-13	1.81E-12	1.03E-12	2.06E-04	1.68E-04	2.67E-04	1.21E-04	1.29E-04	4.53E-04	4.68E-04	1.13E-04	0.008492025	0.006709585	0.008313726	0.005621934	0.005513535	0.00453032	0.00864058	0.005409856
ADCS	0.159674497	0.067724604	0.150268357	0.110857849	0.049620479	0.064661876	0.152369801	0.058999509	3.81E-11	5.30E-11	1.02E-12	6.51E-14	5.35E-13	8.78E-13	1.81E-12	1.03E-12	2.06E-04	1.68E-04	2.67E-04	1.21E-04	1.29E-04	4.53E-04	4.68E-04	1.13E-04	0.008492025	0.006709585	0.008313726	0.005621934	0.005513535	0.00453032	0.00864058	0.005409856
AMMQT7	0.119755873	0.050793453	0.112701268	0.083143386	0.037215359	0.048496407	0.114277351	0.044249632	1.23E-14	7.32E-14	1.56E-14	2.12E-16	4.05E-15	2.78E-15	1.06E-14	7.87E-15	1.55E-04	1.26E-04	2.00E-04	9.04E-05	9.64E-05	3.39E-04	3.51E-04	8.48E-05	0.006369019	0.005032189	0.006235294	0.004216451	0.004135151	0.00339774	0.006480435	0.004057392
DHNAOT7	0.119755873	0.050793453	0.112701268	0.083143386	0.037215359	0.048496407	0.114277351	0.044249632	1.12E-14	6.57E-14	1.58E-14	2.12E-16	4.66E-15	2.99E-15	1.08E-14	7.91E-15	1.55E-04	1.26E-04	2.00E-04	9.04E-05	9.64E-05	3.39E-04	3.51E-04	8.48E-05	0.006369019	0.005032189	0.006235294	0.004216451	0.004135151	0.00339774	0.006480435	0.004057392
DPCOAK	3.87E-26	2.06E-26	3.74E-17	3.05E-11	1.74E-15	1.47E-10	1.56E-27	1.71E-25	2.21E-12	4.50E-13	6.63E-14	7.67E-16	4.42E-14	1.04E-14	2.86E-14	3.52E-14	2.08E-14	6.10E-14	9.29E-16	7.61E-15	3.94E-15	3.98E-15	5.83E-15	8.54E-15	4.89E-16	3.52E-17	4.01E-14	4.61E-15	7.32E-13	2.79E-14	7.21E-15	2.72E-15
DPR	6.77E-26	4.91E-26	5.19E-17	1.22E-10	1.47E-15	3.31E-10	8.32E-28	2.49E-25	7.51E-11	1.05E-10	2.17E-12	7.88E-14	1.03E-12	7.35E-13	2.99E-12	1.66E-12	3.58E-14	6.55E-14	1.23E-15	1.31E-14	9.63E-15	8.53E-15	3.73E-14	1.49E-14	7.83E-16	1.37E-15	2.66E-14	1.20E-14	1.81E-12	1.41E-13	3.83E-14	5.35E-15
HEXTT	0.119755873	0.050793453	0.112701268	0.083143386	0.037215359	0.048496407	0.114277351	0.044249632	9.04E-15	6.29E-14	1.58E-14	1.11E-16	4.21E-15	2.83E-15	1.04E-14	8.38E-15	1.55E-04	1.26E-04	2.00E-04	9.04E-05	9.64E-05	3.39E-04	3.51E-04	8.48E-05	0.006369019	0.005032189	0.006235294	0.004216451	0.004135151	0.00339774	0.006480435	0.004057392
ICHORS	0.119755873	0.050793453	0.112701268	0.083143386	0.037215359	0.048496407	0.114277351	0.044249632	1.02E-14	6.84E-14	1.53E-14	2.81E-16	4.98E-15	2.98E-15	1.21E-14	8.11E-15	1.55E-04	1.26E-04	2.00E-04	9.04E-05	9.64E-05	3.39E-04	3.51E-04	8.48E-05	0.006369019	0.005032189	0.006235294	0.004216451	0.004135151	0.00339774	0.006480435	0.004057392
MOHMT	6.77E-26	4.91E-26	5.19E-17	1.22E-10	1.47E-15	3.31E-10	8.32E-28	2.49E-25	7.51E-11	1.05E-10	2.17E-12	7.88E-14	1.03E-12	7.35E-13	2.99E-12	1.66E-12	3.58E-14	6.55E-14	1.23E-15	1.31E-14	9.63E-15	8.53E-15	3.73E-14	1.49E-14	7.83E-16	1.37E-15	2.66E-14	1.20E-14	1.81E-12	1.41E-13	3.83E-14	5.35E-15
NCTPPRT	-1.49E-25	-3.87E-26	-4.40E-15	1.74E-12	-2.81E-16	-9.35E-11	6.22E-18	-1.68E-25	-5.44E-11	-1.22E-10	-1.76E-12	-9.81E-14	-4.09E-12	-2.66E-12	-5.22E-12	-1.67E-12	0	-1.14E-13	0	0	0	-1.14E-13	0	0	0	0	0	0	-2.27E-13	-1.14E-13	0	0
NNAM	1.65E-26	6.95E-27	9.22E-18	2.35E-11	2.68E-16	1.27E-10	3.36E-28	4.29E-26	5.45E-11	1.22E-10	1.76E-12	9.80E-14	4.09E-12	2.66E-12	5.22E-12	1.67E-12	4.49E-14	1.09E-13	2.43E-15	2.06E-14	1.16E-14	1.41E-14	2.63E-14	2.39E-14	2.49E-16	3.35E-16	1.22E-14	2.47E-15	5.18E-13	2.82E-14	1.11E-14	1.88E-15
NNATr	6.905922006	2.929089127	6.499106442	4.79460195	2.146085719	2.796626118	6.589993883	2.551728782	5.54E-11	1.24E-10	1.89E-12	1.02E-13	4.11E-12	2.87E-12	5.41E-12	1.74E-12	0.008927451	0.007280928	0.011526546	0.005215	0.005561773	0.019577172	0.020225571	0.004887582	0.367280081	0.290189565	0.359568637	0.24314865	0.238460373	0.19593636	0.373705101	0.233976251
NPHS	0.119755873	0.050793453	0.112701268	0.083143386	0.037215359	0.048496407	0.114277351	0.044249632	9.82E-15	6.87E-14	1.57E-14	2.13E-16	4.47E-15	2.87E-15	1.09E-14	7.73E-15	1.55E-04	1.26E-04	2.00E-04	9.04E-05	9.64E-05	3.39E-04	3.51E-04	8.48E-05	0.006369019	0.005032189	0.006235294	0.004216451	0.004135151	0.00339774	0.006480435	0.004057392
PANTS	6.77E-26	4.91E-26	5.19E-17	1.22E-10	1.47E-15	3.31E-10	8.32E-28	2.49E-25	7.51E-11	1.05E-10	2.17E-12	7.88E-14	1.03E-12	7.35E-13	2.99E-12	1.66E-12	3.58E-14	6.55E-14	1.23E-15	1.31E-14	9.63E-15	8.53E-15	3.73E-14	1.49E-14	7.83E-16	1.37E-15	2.66E-14	1.20E-14	1.81E-12	1.41E-13	3.83E-14	5.35E-15
PTHKr	0	0	0	0	0	0	0	0	-1.14E-15	-4.42E-17	3.73E-17	1.73E-18	-1.26E-17	-5.20E-18	-1.65E-17	-1.73E-18	0	0	0	0	0	0	0	0	0	0	0	0	0	0	0	0
SUCBZL	0.119755873	0.050793453	0.112701268	0.083143386	0.037215359	0.048496407	0.114277351	0.044249632	1.08E-14	6.66E-14	1.57E-14	2.11E-16	4.84E-15	2.85E-15	1.12E-14	7.80E-15	1.55E-04	1.26E-04	2.00E-04	9.04E-05	9.64E-05	3.39E-04	3.51E-04	8.48E-05	0.006369019	0.005032189	0.006235294	0.004216451	0.004135151	0.00339774	0.006480435	0.004057392
SUCBZS	0.119755873	0.050793453	0.112701268	0.083143386	0.037215359	0.048496407	0.114277351	0.044249632	1.05E-14	6.61E-14	1.57E-14	2.11E-16	4.64E-15	2.84E-15	1.11E-14	7.80E-15	1.55E-04	1.26E-04	2.00E-04	9.04E-05	9.64E-05	3.39E-04	3.51E-04	8.48E-05	0.006369019	0.005032189	0.006235294	0.004216451	0.004135151	0.00339774	0.006480435	0.004057392
PYRIS	0	0	0	0	0	0	0	0	0	0	0	0	0	0	0	0	0	0	0	0	0	0	0	0	0	0	0	0	0	0	0	0
DHBS	0	0	0	0	0	0	0	0	0	0	0	0	0	0	0	0	0	0	0	0	0	0	0	0	0	0	0	0	0	0	0	0
AOXSir	0	0	0	0	0	0	0	0	-6.62E-16	2.01E-15	-7.72E-17	8.27E-17	1.49E-15	5.38E-16	3.01E-15	8.16E-16	0	0	0	0	0	0	0	0	0	0	0	0	0	0	0	0
AHMMPS	0	0	0	0	0	0	0	0	0	0	0	0	0	0	0	0	0	0	0	0	0	0	0	0	0	0	0	0	0	0	0	0
APRAUR	1.59E-26	5.94E-27	1.05E-17	2.57E-11	2.79E-16	1.11E-10	2.34E-28	3.90E-26	6.00E-11	5.14E-11	1.39E-12	3.90E-14	4.37E-13	6.29E-13	2.57E-12	8.10E-13	1.57E-14	4.38E-14	8.73E-16	8.45E-15	3.94E-15	5.63E-15	1.07E-14	8.59E-15	2.69E-16	2.71E-16	1.45E-14	2.39E-15	3.73E-13	2.81E-14	1.31E-14	1.54E-15
DHFOR2	0	-2.05E-12	-9.09E-13	7.73E-12	9.09E-13	2.00E-11	-3.64E-12	0	3.81E-11	5.30E-11	1.01E-12	6.50E-14	5.34E-13	8.80E-13	1.81E-12	1.03E-12	0	0	0	1.14E-13	1.14E-13	1.14E-13	1.14E-13	1.14E-13	0	0	0	1.14E-13	2.27E-13	0	0	1.14E-13
DHFS	0.159674497	0.067724604	0.150268357	0.110857849	0.049620479	0.064661876	0.152369801	0.058999509	3.81E-11	5.30E-11	1.02E-12	6.51E-14	5.35E-13	8.78E-13	1.81E-12	1.03E-12	2.06E-04	1.68E-04	2.67E-04	1.21E-04	1.29E-04	4.53E-04	4.68E-04	1.13E-04	0.008492025	0.006709585	0.008313726	0.005621934	0.005513535	0.00453032	0.00864058	0.005409856
DHPS3	0.159674497	0.067724604	0.150268357	0.110857849	0.049620479	0.064661876	0.152369801	0.058999509	3.81E-11	5.30E-11	1.02E-12	6.51E-14	5.35E-13	8.78E-13	1.81E-12	1.03E-12	2.06E-04	1.68E-04	2.67E-04	1.21E-04	1.29E-04	4.53E-04	4.68E-04	1.13E-04	0.008492025	0.006709585	0.008313726	0.005621934	0.005513535	0.00453032	0.00864058	0.005409856
PMDPHT	1.59E-26	5.94E-27	1.05E-17	2.57E-11	2.79E-16	1.11E-10	2.34E-28	3.90E-26	6.00E-11	5.14E-11	1.39E-12	3.90E-14	4.37E-13	6.29E-13	2.57E-12	8.10E-13	1.57E-14	4.38E-14	8.73E-16	8.45E-15	3.94E-15	5.63E-15	1.07E-14	8.59E-15	2.69E-16	2.71E-16	1.45E-14	2.39E-15	3.73E-13	2.81E-14	1.31E-14	1.54E-15
RBFSb	1.59E-26	5.94E-27	1.05E-17	2.57E-11	2.79E-16	1.11E-10	2.34E-28	3.90E-26	6.00E-11	5.14E-11	1.39E-12	3.90E-14	4.37E-13	6.29E-13	2.57E-12	8.10E-13	1.57E-14	4.38E-14	8.73E-16	8.45E-15	3.94E-15	5.63E-15	1.07E-14	8.59E-15	2.69E-16	2.71E-16	1.45E-14	2.39E-15	3.73E-13	2.81E-14	1.31E-14	1.54E-15
GTPCI	0.159674497	0.067724604	0.150268357	0.110857849	0.049620479	0.064661876	0.152369801	0.058999509	3.81E-11	5.30E-11	1.02E-12	6.51E-14	5.35E-13	8.78E-13	1.81E-12	1.03E-12	2.06E-04	1.68E-04	2.67E-04	1.21E-04	1.29E-04	4.53E-04	4.68E-04	1.13E-04	0.008492025	0.006709585	0.008313726	0.005621934	0.005513535	0.00453032	0.00864058	0.005409856
MTHFC	156.4011701	54.53523745	147.1878557	108.5852627	48.60325923	63.33630716	261.849998	57.79001946	6.13E-10	8.12E-10	1.89E-11	6.48E-13	2.26E-11	6.56E-12	3.62E-11	1.00E-11	0.202183533	0.164894085	0.261046279	0.118106175	0.125959693	0.443372025	0.458056579	0.110691012	8.317938489	5.402893576	8.143294329	5.506684451	5.400507169	3.648040559	6.957827338	5.298953486
DHNPA	0.159674497	0.067724604	0.150268357	0.110857849	0.049620479	0.064661876	0.152369801	0.058999509	3.81E-11	5.30E-11	1.02E-12	6.51E-14	5.35E-13	8.78E-13	1.81E-12	1.03E-12	2.06E-04	1.68E-04	2.67E-04	1.21E-04	1.29E-04	4.53E-04	4.68E-04	1.13E-04	0.008492025	0.006709585	0.008313726	0.005621934	0.005513535	0.00453032	0.00864058	0.005409856
AMAOT	0	0	0	0	0	0	0	0	-3.40E-17	4.08E-15	1.21E-16	1.51E-18	2.22E-16	4.20E-17	-8.64E-17	5.18E-16	0	0	0	0	0	0	0	0	0	0	0	0	0	0	0	0
BTS	0	0	0	0	0	0	0	0	0	0	0	0	0	0	0	0	0	0	0	0	0	0	0	0	0	0	0	0	0	0	0	0
CHCOAL	0	0	0	0	0	0	0	0	9.69E-16	2.76E-15	-9.89E-17	8.16E-17	1.49E-15	4.35E-16	3.27E-15	9.57E-16	0	0	0	0	0	0	0	0	0	0	0	0	0	0	0	0
DB4PS	3.18E-26	8.47E-27	1.94E-17	2.61E-11	5.51E-16	1.89E-10	4.68E-28	7.80E-26	1.20E-10	1.03E-10	2.78E-12	7.81E-14	8.73E-13	1.26E-12	5.15E-12	1.62E-12	3.09E-14	8.73E-14	1.72E-15	1.60E-14	7.85E-15	1.01E-14	2.07E-14	1.72E-14	5.04E-16	4.71E-16	2.11E-14	4.69E-15	5.08E-13	5.07E-14	1.85E-14	3.06E-15
DBTS	0	0	0	0	0	0	0	0	0	0	0	0	0	0	0	0	0	0	0	0	0	0	0	0	0	0	0	0	0	0	0	0
DHPPDA2	1.59E-26	5.94E-27	1.05E-17	2.57E-11	2.79E-16	1.11E-10	2.34E-28	3.90E-26	6.00E-11	5.14E-11	1.39E-12	3.90E-14	4.37E-13	6.29E-13	2.57E-12	8.10E-13	1.57E-14	4.38E-14	8.73E-16	8.45E-15	3.94E-15	5.63E-15	1.07E-14	8.59E-15	2.69E-16	2.71E-16	1.45E-14	2.39E-15	3.73E-13	2.81E-14	1.31E-14	1.54E-15
HETZK	0	0	0	0	0	0	0	0	0	0	0	0	0	0	0	0	0	0	0	0	0	0	0	0	0	0	0	0	0	0	0	0
HPPK	0.159674497	0.067724604	0.150268357	0.110857849	0.049620479	0.064661876	0.152369801	0.058999509	3.81E-11	5.30E-11	1.02E-12	6.51E-14	5.35E-13	8.78E-13	1.81E-12	1.03E-12	2.06E-04	1.68E-04	2.67E-04	1.21E-04	1.29E-04	4.53E-04	4.68E-04	1.13E-04	0.008492025	0.006709585	0.008313726	0.005621934	0.005513535	0.00453032	0.00864058	0.005409856
PMPK	0	0	0	0	0	0	0	0	0	0	0	0	0	0	0	0	0	0	0	0	0	0	0	0	0	0	0	0	0	0	0	0
RBFSa	3.18E-26	8.47E-27	1.94E-17	2.61E-11	5.51E-16	1.89E-10	4.68E-28	7.80E-26	1.20E-10	1.03E-10	2.78E-12	7.81E-14	8.73E-13	1.26E-12	5.15E-12	1.62E-12	3.09E-14	8.73E-14	1.72E-15	1.60E-14	7.85E-15	1.01E-14	2.07E-14	1.72E-14	5.04E-16	4.71E-16	2.11E-14	4.69E-15	5.08E-13	5.07E-14	1.85E-14	3.06E-15
TMPK	0	0	0	0	0	0	0	0	0	0	0	0	0	0	0	0	0	0	0	0	0	0	0	0	0	0	0	0	0	0	0	0
TMPPP	0	0	0	0	0	0	0	0	0	0	0	0	0	0	0	0	0	0	0	0	0	0	0	0	0	0	0	0	0	0	0	0
2S6HCCi	0.119755873	0.050793453	0.112701268	0.083143386	0.037215359	0.048496407	0.114277351	0.044249632	1.03E-14	6.66E-14	1.57E-14	2.11E-16	4.75E-15	2.82E-15	1.12E-14	7.79E-15	1.55E-04	1.26E-04	2.00E-04	9.04E-05	9.64E-05	3.39E-04	3.51E-04	8.48E-05	0.006369019	0.005032189	0.006235294	0.004216451	0.004135151	0.00339774	0.006480435	0.004057392
ASP1DC	6.77E-26	4.91E-26	5.19E-17	1.22E-10	1.47E-15	3.31E-10	8.32E-28	2.49E-25	7.51E-11	1.05E-10	2.18E-12	7.87E-14	1.03E-12	7.35E-13	2.99E-12	1.66E-12	3.58E-14	6.55E-14	1.23E-15	1.31E-14	9.63E-15	8.53E-15	3.73E-14	1.49E-14	7.83E-16	1.37E-15	2.66E-14	1.20E-14	1.81E-12	1.41E-13	3.83E-14	5.35E-15
ASPO6	6.905922006	2.929089127	6.499106442	4.79460195	2.146085719	2.796626118	6.589993883	2.551728782	9.44E-13	1.82E-12	1.26E-13	4.13E-15	2.01E-14	2.14E-13	1.88E-13	7.43E-14	0.008927451	0.007280928	0.011526546	0.005215	0.005561773	0.019577172	0.020225571	0.004887582	0.367280081	0.290189565	0.359568637	0.24314865	0.238460373	0.19593636	0.373705101	0.233976251
ASPO7	1.35E-24	55.74255775	2696.078019	7272.639206	1593.339779	5.49E-10	1.58E-27	3293.069014	0.024293546	0.02442974	0.03161137	0.029747417	0.016624482	0.021334685	0.026754264	0.031824489	1.04E-13	2.51E-13	5.64E-15	4.77E-14	2.70E-14	3.43E-14	6.37E-14	5.52E-14	263.152111	20.41956922	166.9200505	372.8003643	73.60623766	54.05634824	155.9826547	61.03581465
DHBD	0	0	0	0	0	0	0	0	-7.94E-17	1.38E-15	-5.09E-16	2.43E-17	1.28E-16	1.25E-16	3.99E-17	7.46E-17	0	0	0	0	0	0	0	0	0	0	0	0	0	0	0	0
DHFR	9.420795337	3.995751642	8.865833065	6.540613065	2.927608264	3.81505066	8.989818245	3.480971055	1.94E-11	1.31E-11	7.76E-13	6.27E-14	3.13E-13	4.76E-13	1.21E-12	9.16E-13	0.012178487	0.009932365	0.015724074	0.007114103	0.007587159	0.026706431	0.027590953	0.006667452	0.501029475	0.395865534	0.490509817	0.331694112	0.325298543	0.267288908	0.509794241	0.319181476
FMNATr	0	0	9.09E-13	1.91E-11	-2.27E-13	4.41E-11	0	0	1.68E-16	-5.30E-15	-1.94E-16	1.21E-17	1.08E-15	-1.39E-17	-3.99E-17	9.68E-16	0	0	0	0	0	0	0	0	0	0	0	0	2.27E-13	5.68E-13	0	0
FTHFD	27.82328114	1.46E-25	26.18426121	19.31698011	8.646368474	11.26733183	139.1542159	10.28066451	6.54E-11	1.68E-10	2.92E-12	9.69E-14	5.22E-12	1.11E-12	4.02E-12	2.30E-12	0.035967821	0.029334144	0.04643932	0.021010721	0.022407837	0.078874503	0.081486839	0.019691586	1.479735356	5.20E-14	1.448666704	0.979622017	0.960733409	2.63E-13	8.64E-14	0.942667325
GTPCII	1.59E-26	5.94E-27	1.05E-17	2.57E-11	2.79E-16	1.11E-10	2.34E-28	3.90E-26	6.00E-11	5.14E-11	1.39E-12	3.90E-14	4.37E-13	6.29E-13	2.57E-12	8.10E-13	1.57E-14	4.38E-14	8.73E-16	8.45E-15	3.94E-15	5.63E-15	1.07E-14	8.59E-15	2.69E-16	2.71E-16	1.45E-14	2.39E-15	3.73E-13	2.81E-14	1.31E-14	1.54E-15
ICHORT	0	0	0	0	0	0	0	0	-1.01E-16	9.80E-16	-3.65E-16	5.76E-17	3.38E-16	3.08E-16	7.13E-16	2.00E-16	0	0	0	0	0	0	0	0	0	0	0	0	0	0	0	0
OXGDC	2.17E-25	2.66E-26	1.80E-16	3.94E-10	1.36E-15	1.04E-09	3.55E-27	3.95E-25	4.87E-11	6.70E-11	1.58E-12	6.32E-14	7.71E-13	8.62E-13	2.87E-12	1.14E-12	3.60E-13	8.71E-13	1.95E-14	1.65E-13	9.25E-14	1.13E-13	2.11E-13	1.91E-13	2.25E-15	1.03E-15	6.99E-14	3.61E-14	1.69E-12	1.22E-13	4.55E-14	11.18727983
PNTEH	0	0	0	0	0	0	0	0	0	0	0	0	0	0	0	0	0	0	0	0	0	0	0	0	0	0	0	0	0	0	0	0
PNTK	4.69E-26	3.06E-26	3.76E-17	3.04E-11	1.68E-15	1.47E-10	1.52E-27	1.75E-25	2.22E-12	4.40E-13	6.59E-14	6.96E-16	4.42E-14	1.02E-14	2.83E-14	3.51E-14	1.38E-14	5.51E-14	9.83E-16	6.30E-15	4.57E-15	5.68E-15	5.81E-15	1.10E-14	4.93E-16	1.02E-15	3.75E-14	6.43E-15	7.24E-13	3.72E-14	7.34E-15	2.72E-15
PPPGO	0	0	0	0	0	0	0	0	0	0	0	0	0	0	0	0	0	0	0	0	0	0	0	0	0	0	0	0	0	0	0	0
PTHPS	0	0	0	0	0	0	0	0	0	0	0	0	0	0	0	0	0	0	0	0	0	0	0	0	0	0	0	0	0	0	0	0
RBFK	6.06E-26	2.01E-26	3.40E-17	1.90E-11	7.44E-16	4.36E-11	9.78E-28	1.99E-25	-1.47E-16	-3.46E-15	9.48E-15	2.86E-16	1.50E-15	6.57E-16	4.48E-15	2.03E-15	1.83E-14	3.25E-14	1.13E-15	4.46E-15	5.82E-15	3.20E-15	1.03E-14	6.95E-15	8.93E-17	1.48E-16	7.94E-15	5.64E-15	2.04E-14	2.29E-13	7.35E-15	2.06E-15
NNDPR	6.905922006	2.929089127	6.499106442	4.79460195	2.146085719	2.796626118	6.589993883	2.551728782	9.44E-13	1.82E-12	1.26E-13	4.13E-15	2.01E-14	2.14E-13	1.88E-13	7.43E-14	0.008927451	0.007280928	0.011526546	0.005215	0.005561773	0.019577172	0.020225571	0.004887582	0.367280081	0.290189565	0.359568637	0.24314865	0.238460373	0.19593636	0.373705101	0.233976251
NADS1	6.905922006	2.929089127	6.499106442	4.79460195	2.146085719	2.796626118	6.589993883	2.551728782	5.54E-11	1.24E-10	1.89E-12	1.02E-13	4.11E-12	2.87E-12	5.41E-12	1.74E-12	0.008927451	0.007280928	0.011526546	0.005215	0.005561773	0.019577172	0.020225571	0.004887582	0.367280081	0.290189565	0.359568637	0.24314865	0.238460373	0.19593636	0.373705101	0.233976251
QULNS	6.905922006	2.929089127	6.499106442	4.79460195	2.146085719	2.796626118	6.589993883	2.551728782	9.44E-13	1.82E-12	1.26E-13	4.14E-15	2.01E-14	2.14E-13	1.88E-13	7.42E-14	0.008927451	0.007280928	0.011526546	0.005215	0.005561773	0.019577172	0.020225571	0.004887582	0.367280081	0.290189565	0.359568637	0.24314865	0.238460373	0.19593636	0.373705101	0.233976251
TMN	0	0	0	0	0	0	0	0	0	0	0	0	0	0	0	0	0	0	0	0	0	0	0	0	0	0	0	0	0	0	0	0
CPPPGO	0	0	0	0	0	0	0	0	0	0	0	0	0	0	0	0	0	0	0	0	0	0	0	0	0	0	0	0	0	0	0	0
FCLT	0	0	0	0	0	0	0	0	0	0	0	0	0	0	0	0	0	0	0	0	0	0	0	0	0	0	0	0	0	0	0	0
G1SATi	0	0	0	0	0	0	0	0	0	0	0	0	0	0	0	0	0	0	0	0	0	0	0	0	0	0	0	0	0	0	0	0
HEMECS	0	0	0	0	0	0	0	0	0	0	0	0	0	0	0	0	0	0	0	0	0	0	0	0	0	0	0	0	0	0	0	0
HEMEDS	0	0	0	0	0	0	0	0	0	0	0	0	0	0	0	0	0	0	0	0	0	0	0	0	0	0	0	0	0	0	0	0
HMBS	0	0	0	0	0	0	0	0	0	0	0	0	0	0	0	0	0	0	0	0	0	0	0	0	0	0	0	0	0	0	0	0
SHCHD2	0	0	0	0	0	0	0	0	0	0	0	0	0	0	0	0	0	0	0	0	0	0	0	0	0	0	0	0	0	0	0	0
SHCHF	0	0	0	0	0	0	0	0	0	0	0	0	0	0	0	0	0	0	0	0	0	0	0	0	0	0	0	0	0	0	0	0
UPP3MT	0	0	0	0	0	0	0	0	0	0	0	0	0	0	0	0	0	0	0	0	0	0	0	0	0	0	0	0	0	0	0	0
PPBNGS	0	0	0	0	0	0	0	0	0	0	0	0	0	0	0	0	0	0	0	0	0	0	0	0	0	0	0	0	0	0	0	0
UPP3S	0	0	0	0	0	0	0	0	0	0	0	0	0	0	0	0	0	0	0	0	0	0	0	0	0	0	0	0	0	0	0	0
UPPDC1	0	0	0	0	0	0	0	0	0	0	0	0	0	0	0	0	0	0	0	0	0	0	0	0	0	0	0	0	0	0	0	0
HMPK1	0	0	0	0	0	0	0	0	0	0	0	0	0	0	0	0	0	0	0	0	0	0	0	0	0	0	0	0	0	0	0	0
NIRP	0	0	0	2.55E-11	-1.82E-12	1.27E-10	1.82E-12	0	5.45E-11	1.22E-10	1.76E-12	9.80E-14	4.09E-12	2.66E-12	5.22E-12	1.67E-12	-1.14E-13	1.14E-13	0	0	1.14E-13	1.14E-13	0	0	0	0	1.14E-13	0	5.68E-13	0	0	0
PPCDC	4.69E-26	3.06E-26	3.76E-17	3.04E-11	1.68E-15	1.47E-10	1.52E-27	1.75E-25	2.22E-12	4.40E-13	6.59E-14	6.96E-16	4.42E-14	1.02E-14	2.83E-14	3.51E-14	1.38E-14	5.51E-14	9.83E-16	6.30E-15	4.57E-15	5.68E-15	5.81E-15	1.10E-14	4.93E-16	1.02E-15	3.75E-14	6.43E-15	7.24E-13	3.72E-14	7.34E-15	2.72E-15
PPNCL	4.69E-26	3.06E-26	3.76E-17	3.04E-11	1.68E-15	1.47E-10	1.52E-27	1.75E-25	2.22E-12	4.40E-13	6.59E-14	6.96E-16	4.42E-14	1.02E-14	2.83E-14	3.51E-14	1.38E-14	5.51E-14	9.83E-16	6.30E-15	4.57E-15	5.68E-15	5.81E-15	1.10E-14	4.93E-16	1.02E-15	3.75E-14	6.43E-15	7.24E-13	3.72E-14	7.34E-15	2.72E-15
X00002	0	0	0	0	0	0	0	0	-2.21E-17	1.88E-15	-1.23E-16	8.56E-17	1.80E-15	4.96E-16	3.04E-15	1.41E-15	0	0	0	0	0	0	0	0	0	0	0	0	0	0	0	0
CDGPT_BS	8.271138957	3.508134492	7.783900895	5.742436555	2.570340815	3.349485156	7.89275568	3.056174587	9.90E-13	6.36E-13	4.50E-14	3.34E-15	2.31E-14	4.59E-14	5.45E-14	4.39E-14	0.010692299	0.008720279	0.013805204	0.006245942	0.006661268	0.023447341	0.024223921	0.005853797	0.439886895	0.347556519	0.430650992	0.291216186	0.285601094	0.2346706	0.447582063	0.280230516
G3POA_BS	42.88785142	18.1905239	40.36140449	29.77591926	13.32783738	17.36788881	40.92584282	15.84700273	5.99E-12	5.80E-12	2.64E-13	1.39E-14	1.45E-13	1.88E-13	4.88E-13	2.16E-13	0.055442151	0.045216753	0.071583314	0.032386715	0.034540282	0.121580123	0.125606877	0.030353351	2.280919701	1.802164423	2.233029313	1.510026201	1.48091059	1.216823692	2.320821003	1.453062849
PAP_BS	12.2818829	5.209258029	11.55837905	8.52699171	3.816720412	4.973678314	11.72001843	4.538139014	3.52E-10	8.52E-10	2.09E-11	8.63E-12	2.62E-11	1.51E-11	1.24E-09	4.18E-11	0.015877084	0.012948815	0.020499462	0.009274651	0.009891372	0.034817152	0.035970302	0.008692352	0.653191702	0.516089561	0.639477232	0.432429333	0.424091435	0.348464323	0.664618321	0.41611662
PGPPH_BS	8.271138957	3.508134492	7.783900895	5.742436555	2.570340815	3.349485156	7.89275568	3.056174587	9.90E-13	6.37E-13	4.57E-14	3.34E-15	2.32E-14	4.60E-14	5.45E-14	4.40E-14	0.010692299	0.008720279	0.013805204	0.006245942	0.006661268	0.023447341	0.024223921	0.005853797	0.439886895	0.347556519	0.430650992	0.291216186	0.285601094	0.2346706	0.447582063	0.280230516
PHCYT_BS	30.60596853	12.98126587	28.80302544	21.24892755	9.511116967	12.3942105	29.20582439	11.30886371	4.14E-12	3.36E-12	1.52E-13	8.25E-15	6.79E-14	1.40E-13	2.56E-13	1.10E-13	0.039565067	0.032267938	0.051083852	0.023112064	0.02464891	0.086762971	0.089636575	0.021660999	1.627727999	1.286074862	1.593552081	1.077596868	1.056819155	0.868359369	1.656202683	1.03694623
PSDC_BS	22.33482957	9.473131378	21.01912454	15.506491	6.940776153	9.04472534	21.31306871	8.252689126	3.15E-12	2.73E-12	1.07E-13	4.91E-15	4.48E-14	9.36E-14	2.02E-13	6.63E-14	0.028872768	0.023547658	0.037278648	0.016866123	0.017987642	0.06331563	0.065412654	0.015807202	1.187841104	0.938518343	1.162901089	0.786380682	0.771218062	0.633688769	1.20862062	0.756715714
ACCOAC	405.7190745	172.0823561	381.8188865	281.6801962	126.0813416	164.3002281	387.1584731	149.9126458	1.08E-10	1.25E-09	6.18E-12	5.91E-13	3.74E-12	9.98E-12	1.31E-11	7.58E-12	0.52448275	0.427750481	0.677178149	0.306378323	0.326751072	1.150147965	1.188241054	0.287142704	21.57750037	17.04847544	21.1244573	14.28484786	14.00941418	11.51115213	21.95496669	13.74597455
OIVD1	23.15943977	9.822882905	21.79515843	16.0789964	7.197032185	9.378659957	22.09995512	8.557381473	3.26E-12	3.13E-12	1.42E-13	7.57E-15	7.92E-14	1.01E-13	2.64E-13	1.17E-13	0.029938762	0.024417046	0.038654989	0.017488826	0.018651753	0.065653267	0.067827713	0.01639081	1.231696639	0.973168788	1.205835829	0.815414148	0.799691719	0.657084794	1.253243342	0.784653939
OIVD2	5.146542171	594.7724942	4.843368539	3.573110312	1.599340486	2.084146659	4.911101139	1412.19039	8.45E-11	1.83E-10	3.23E-12	1.24E-13	1.23E-12	1.38E-12	3.57E-12	3.04E-12	0.006653058	0.00542601	0.008589998	0.003886406	0.004144834	0.014589615	0.015072825	0.003642402	0.273710364	0.216259731	0.267963518	0.181203144	0.177709271	0.146018843	0.27849852	0.174367542
OIVD3	43.74560845	18.55433438	41.16863258	30.37143765	13.59439413	17.71524659	41.74435968	16.16394278	1.74E-10	8.57E-10	8.09E-12	2.67E-13	2.92E-12	2.50E-12	8.07E-12	1.04E-11	0.056550994	0.046121088	0.07301498	0.033034449	0.035231088	0.124011726	0.128119014	0.030960418	2.326538095	1.838207711	2.277689899	1.540226725	1.510528802	1.241160166	2.367237423	1.482124106
DMPPS	0.319348995	0.135449207	0.300536714	0.22225209	0.099240959	0.132250442	0.304739601	0.117999019	1.89E-14	2.00E-13	5.53E-14	5.60E-16	1.15E-14	1.03E-14	3.48E-14	2.54E-14	4.16E-04	3.40E-04	5.33E-04	2.43E-04	2.58E-04	9.05E-04	9.36E-04	2.28E-04	0.016984054	0.013419175	0.016627537	0.011243872	0.0110289	0.009060804	0.017281261	0.010819714
DMATT	0.119755873	0.050793453	0.112701268	0.083143386	0.037215359	0.048496407	0.114277351	0.044249632	6.27E-15	5.59E-14	1.58E-14	1.57E-16	3.13E-15	2.78E-15	9.72E-15	7.19E-15	1.55E-04	1.26E-04	2.00E-04	9.04E-05	9.64E-05	3.39E-04	3.51E-04	8.48E-05	0.006369019	0.005032189	0.006235294	0.004216451	0.004135151	0.00339774	0.006480435	0.004057392
IPDDI	-0.199593122	-0.084655754	-0.187835447	-0.139108703	-0.062025599	-0.083754036	-0.19046225	-0.073749387	-1.46E-14	-1.46E-13	-3.96E-14	-3.81E-16	-8.60E-15	-7.41E-15	-2.53E-14	-1.82E-14	-2.61E-04	-2.14E-04	-3.33E-04	-1.53E-04	-1.61E-04	-5.66E-04	-5.85E-04	-1.43E-04	-0.010615035	-0.008386986	-0.010392243	-0.007027421	-0.006893749	-0.005663063	-0.010800826	-0.006762323
IPDPS	0.518942115	0.220104964	0.48837216	0.359751615	0.161266556	0.207224405	0.495201853	0.191748405	1.94E-14	2.00E-13	5.53E-14	5.69E-16	1.16E-14	1.03E-14	3.49E-14	2.54E-14	6.68E-04	5.44E-04	8.66E-04	3.90E-04	4.18E-04	0.001470928	0.001519435	3.66E-04	0.027599077	0.021806148	0.027019523	0.018271282	0.017917156	0.014723379	0.028081786	0.017582027
MECDPDH	0.83829111	0.355554171	0.788908874	0.582003705	0.260507515	0.339474847	0.799941454	0.309747424	3.78E-14	3.99E-13	1.11E-13	1.08E-15	2.30E-14	2.05E-14	6.98E-14	5.07E-14	0.001083679	8.84E-04	0.001399176	6.33E-04	6.75E-04	0.00237642	0.002455127	5.93E-04	0.044583131	0.035225323	0.04364706	0.029515154	0.028946057	0.023784183	0.045363047	0.028401741
MECDPS	0.83829111	0.355554171	0.788908874	0.582003705	0.260507515	0.339474847	0.799941454	0.309747424	3.80E-14	4.00E-13	1.11E-13	1.09E-15	2.30E-14	2.06E-14	6.97E-14	5.08E-14	0.001083679	8.84E-04	0.001399176	6.33E-04	6.75E-04	0.00237642	0.002455127	5.93E-04	0.044583131	0.035225323	0.04364706	0.029515154	0.028946057	0.023784183	0.045363047	0.028401741
MEPCT	0.83829111	0.355554171	0.788908874	0.582003705	0.260507515	0.339474847	0.799941454	0.309747424	3.80E-14	4.01E-13	1.11E-13	1.08E-15	2.30E-14	2.06E-14	6.97E-14	5.07E-14	0.001083679	8.84E-04	0.001399176	6.33E-04	6.75E-04	0.00237642	0.002455127	5.93E-04	0.044583131	0.035225323	0.04364706	0.029515154	0.028946057	0.023784183	0.045363047	0.028401741
KAS1	0.857757029	0.363810478	0.80722809	0.595518385	0.266556748	0.347357776	0.818516856	0.316940055	1.25E-13	1.16E-13	3.68E-15	2.06E-16	3.10E-15	3.69E-15	1.01E-14	4.44E-15	0.001108843	9.04E-04	0.001431666	6.48E-04	6.91E-04	0.002431602	0.002512138	6.07E-04	0.045618394	0.036043288	0.044660586	0.030200524	0.029618212	0.024336474	0.04641642	0.029061257
KAS10	0	0	0	0	0	0	0	0	4.38E-15	2.60E-15	-7.71E-16	7.13E-17	4.55E-16	4.69E-16	1.03E-15	-1.91E-16	0	0	0	0	0	0	0	0	0	0	0	0	0	0	0	0
KAS11	6.004299199	2.546673346	5.650596629	4.168628697	1.865897233	2.431504433	5.729617995	2.218580382	8.42E-13	8.13E-13	3.50E-14	1.95E-15	2.07E-14	2.62E-14	6.82E-14	2.80E-14	0.007761901	0.006330345	0.010021664	0.00453414	0.00483564	0.017021217	0.017584963	0.004249469	0.319328758	0.252303019	0.312624104	0.211403668	0.207327483	0.170355317	0.32491494	0.203428799
KAS12	14.58186948	6.184778126	13.72287753	10.12381255	4.531464709	5.905082195	13.91478656	5.387980927	2.04E-12	1.97E-12	8.68E-14	4.72E-15	4.97E-14	6.37E-14	1.66E-13	7.21E-14	0.018850331	0.015373696	0.024338327	0.011011483	0.011743696	0.041337242	0.042706338	0.010320139	0.775512698	0.612735904	0.759229966	0.513408908	0.503509601	0.413720055	0.789079141	0.494041369
KAS13	2.573271085	1.091431434	2.42168427	1.786555156	0.799670243	1.042073329	2.455550569	0.950820164	3.63E-13	3.49E-13	1.50E-14	8.42E-16	8.17E-15	1.11E-14	2.93E-14	1.29E-14	0.003326529	0.002713005	0.004294999	0.001943203	0.002072417	0.007294807	0.007536413	0.001821201	0.136855182	0.108129865	0.133981759	0.090601572	0.088854635	0.073009421	0.13924926	0.087183771
KAS17	0	0	0	0	0	0	0	0	7.77E-15	1.01E-15	-2.42E-15	1.03E-16	1.39E-16	3.14E-16	2.27E-15	-2.18E-16	0	0	0	0	0	0	0	0	0	0	0	0	0	0	0	0
KAS2	4.47E-27	5.36E-26	3.21E-18	8.99E-12	1.23E-16	6.56E-11	1.24E-28	1.84E-26	4.30E-12	9.23E-11	3.01E-13	3.73E-14	1.99E-13	6.67E-13	7.01E-13	4.51E-13	2.24E-14	5.46E-14	1.22E-15	1.03E-14	5.78E-15	7.11E-15	1.32E-14	1.19E-14	6.31E-17	1.72E-16	3.54E-15	8.02E-16	2.58E-13	1.43E-14	5.09E-15	3.76E-16
KAS3	17.15514057	7.27620956	16.1445618	11.9103677	5.331134952	6.947155524	16.37033713	6.338801091	2.40E-12	2.32E-12	1.04E-13	5.55E-15	5.86E-14	7.50E-14	1.96E-13	8.64E-14	0.02217686	0.018086701	0.028633326	0.012954686	0.013816113	0.048632049	0.050242751	0.012141341	0.912367881	0.720865769	0.893211725	0.60401048	0.592364236	0.486729477	0.928328401	0.58122514
KAS4	29.16373897	12.36955625	27.44575506	20.2476251	9.062929418	11.81016439	27.82957312	10.77596185	4.08E-12	3.94E-12	1.78E-13	9.44E-15	9.90E-14	1.28E-13	3.32E-13	1.47E-13	0.037700663	0.030747392	0.048676653	0.022022966	0.023487392	0.082674484	0.085412676	0.020640279	1.551025397	1.225471808	1.518459933	1.026817816	1.007019201	0.827440111	1.578158282	0.988082738
KAS5	0	0	0	0	0	0	0	0	5.26E-16	1.96E-15	-9.73E-16	6.43E-17	1.21E-16	2.97E-16	1.51E-15	5.01E-16	0	0	0	0	0	0	0	0	0	0	0	0	0	0	0	0
KAS6	4.288785142	1.81905239	4.036140449	2.977591926	1.332783738	1.736788881	4.092584282	1.584700273	5.99E-13	5.80E-13	2.46E-14	1.39E-15	1.44E-14	1.87E-14	4.87E-14	2.07E-14	0.005544215	0.004521675	0.007158331	0.003238671	0.003454028	0.012158012	0.012560688	0.003035335	0.22809197	0.180216442	0.223302931	0.15100262	0.148091059	0.121682369	0.2320821	0.145306285
KAS7	0	0	0	0	0	0	0	0	1.03E-14	-4.76E-16	6.14E-16	1.10E-16	6.67E-16	5.24E-16	1.99E-15	-8.92E-16	0	0	0	0	0	0	0	0	0	0	0	0	0	0	0	0
KAS8	3.90E-27	2.52E-25	2.81E-18	7.79E-12	1.09E-16	5.86E-11	1.09E-28	1.63E-26	3.69E-12	9.20E-11	2.66E-13	3.33E-14	1.73E-13	6.00E-13	6.09E-13	4.06E-13	1.99E-14	4.85E-14	1.08E-15	9.18E-15	5.14E-15	6.32E-15	1.18E-14	1.06E-14	5.51E-17	1.53E-16	3.11E-15	7.04E-16	2.34E-13	1.27E-14	4.51E-15	3.27E-16
KAS9	0	0	0	0	0	0	0	0	2.13E-15	3.01E-15	-1.58E-16	3.50E-17	2.43E-16	3.81E-17	7.42E-16	4.58E-17	0	0	0	0	0	0	0	0	0	0	0	0	0	0	0	0
ACPS1	0	0	0	0	0	0	0	0	-1.71E-14	9.47E-15	8.87E-16	-7.08E-17	2.89E-17	6.51E-17	-9.66E-16	3.40E-17	0	0	0	0	0	0	0	0	0	0	0	0	0	0	0	0
FACOAL140_ISO_	0.857757029	0.363810478	0.80722809	0.595518385	0.266556748	0.347357776	0.818516856	0.316940055	1.22E-13	1.16E-13	5.23E-15	2.44E-16	3.03E-15	3.70E-15	9.80E-15	4.36E-15	0.001108843	9.04E-04	0.001431666	6.48E-04	6.91E-04	0.002431602	0.002512138	6.07E-04	0.045618394	0.036043288	0.044660586	0.030200524	0.029618212	0.024336474	0.04641642	0.029061257
FACOAL140	9.04E-15	-5.00E-13	-1.31E-15	8.99E-12	1.18E-15	6.56E-11	-2.97E-13	1.08E-14	4.30E-12	9.23E-11	3.03E-13	3.73E-14	1.99E-13	6.67E-13	7.01E-13	4.51E-13	1.14E-13	0	0	0	0	0	1.14E-13	0	0	0	0	0	1.14E-13	0	0	0
FACOAL150_anteiso_	29.16373897	12.36955625	27.44575506	20.2476251	9.062929418	11.81016439	27.82957312	10.77596185	4.07E-12	3.94E-12	1.79E-13	9.44E-15	9.87E-14	1.28E-13	3.32E-13	1.47E-13	0.037700663	0.030747392	0.048676653	0.022022966	0.023487392	0.082674484	0.085412676	0.020640279	1.551025397	1.225471808	1.518459933	1.026817816	1.007019201	0.827440111	1.578158282	0.988082738
FACOAL150_ISO_	17.15514057	7.27620956	16.1445618	11.9103677	5.331134952	6.947155524	16.37033713	6.338801091	2.40E-12	2.32E-12	1.05E-13	5.55E-15	5.80E-14	7.50E-14	1.95E-13	8.65E-14	0.02217686	0.018086701	0.028633326	0.012954686	0.013816113	0.048632049	0.050242751	0.012141341	0.912367881	0.720865769	0.893211725	0.60401048	0.592364236	0.486729477	0.928328401	0.58122514
FACOAL160	-4.27E-12	-2.50E-13	7.29E-16	7.79E-12	2.00E-16	5.86E-11	-3.00E-13	0	3.69E-12	9.20E-11	2.67E-13	3.33E-14	1.72E-13	6.00E-13	6.09E-13	4.04E-13	1.14E-13	0	0	-1.14E-13	0	0	0	0	0	0	0	-1.14E-13	4.55E-13	-7.96E-13	0	0
FACOAL160_ISO_	4.288785142	1.81905239	4.036140449	2.977591926	1.332783738	1.736788881	4.092584282	1.584700273	6.00E-13	5.79E-13	2.64E-14	1.39E-15	1.46E-14	1.88E-14	4.88E-14	2.16E-14	0.005544215	0.004521675	0.007158331	0.003238671	0.003454028	0.012158012	0.012560688	0.003035335	0.22809197	0.180216442	0.223302931	0.15100262	0.148091059	0.121682369	0.2320821	0.145306285
FACOAL161	0	0	0	0	0	0	0	0	2.41E-15	6.39E-16	-3.70E-17	3.23E-19	3.05E-18	2.51E-16	3.02E-16	-1.75E-16	0	0	0	0	0	0	0	0	0	0	0	0	0	0	0	0
FACOAL161_ISO_	0	0	0	0	0	0	0	0	1.68E-15	-2.82E-16	1.47E-16	1.03E-17	-2.53E-18	1.89E-16	4.77E-16	-3.15E-17	0	0	0	0	0	0	0	0	0	0	0	0	0	0	0	0
FACOAL170_anteiso_	14.58186948	6.184778126	13.72287753	10.12381255	4.531464709	5.905082195	13.91478656	5.387980927	2.04E-12	1.97E-12	8.96E-14	4.72E-15	4.93E-14	6.38E-14	1.66E-13	7.35E-14	0.018850331	0.015373696	0.024338327	0.011011483	0.011743696	0.041337242	0.042706338	0.010320139	0.775512698	0.612735904	0.759229966	0.513408908	0.503509601	0.413720055	0.789079141	0.494041369
FACOAL170_ISO_	6.004299199	2.546673346	5.650596629	4.168628697	1.865897233	2.431504433	5.729617995	2.218580382	8.43E-13	8.11E-13	3.69E-14	1.94E-15	2.02E-14	2.62E-14	6.83E-14	3.03E-14	0.007761901	0.006330345	0.010021664	0.00453414	0.00483564	0.017021217	0.017584963	0.004249469	0.319328758	0.252303019	0.312624104	0.211403668	0.207327483	0.170355317	0.32491494	0.203428799
FACOAL171_anteiso_	0	0	0	0	0	0	0	0	1.70E-15	-3.90E-16	1.51E-16	-7.50E-19	6.12E-16	-1.44E-16	-2.20E-16	-1.29E-16	0	0	0	0	0	0	0	0	0	0	0	0	0	0	0	0
FACOAL171_ISO_	0	0	0	0	0	0	0	0	3.57E-15	4.35E-16	-8.20E-16	4.29E-17	-1.88E-16	-1.16E-16	2.20E-16	1.02E-16	0	0	0	0	0	0	0	0	0	0	0	0	0	0	0	0
FACOAL180	2.573271085	1.091431434	2.42168427	1.786555156	0.799670243	1.042073329	2.455550569	0.950820164	3.55E-13	3.49E-13	1.48E-14	8.42E-16	8.39E-15	1.12E-14	2.93E-14	1.37E-14	0.003326529	0.002713005	0.004294999	0.001943203	0.002072417	0.007294807	0.007536413	0.001821201	0.136855182	0.108129865	0.133981759	0.090601572	0.088854635	0.073009422	0.13924926	0.087183771
GRTT	0.119755873	0.050793453	0.112701268	0.083143386	0.037215359	0.048496407	0.114277351	0.044249632	5.53E-15	5.83E-14	1.57E-14	1.56E-16	3.27E-15	2.94E-15	9.70E-15	7.21E-15	1.55E-04	1.26E-04	2.00E-04	9.04E-05	9.64E-05	3.39E-04	3.51E-04	8.48E-05	0.006369019	0.005032189	0.006235294	0.004216451	0.004135151	0.00339774	0.006480435	0.004057392
CDPDSP_BS	22.33482957	9.473131378	21.01912454	15.506491	6.940776153	9.04472534	21.31306871	8.252689126	3.15E-12	2.73E-12	1.07E-13	4.91E-15	4.48E-14	9.37E-14	2.01E-13	6.62E-14	0.028872768	0.023547658	0.037278648	0.016866123	0.017987642	0.06331563	0.065412654	0.015807202	1.187841104	0.938518343	1.162901089	0.786380682	0.771218062	0.633688769	1.20862062	0.756715714
UGT_BS	6.230898069	2.642783363	5.863846963	4.325950395	1.936315144	2.523268041	5.94585055	2.302308356	1.19E-12	1.85E-12	7.23E-14	3.28E-15	2.49E-14	3.06E-14	9.82E-14	4.82E-14	0.008054831	0.006569249	0.010399876	0.004705256	0.005018134	0.017663588	0.018248609	0.004409842	0.331380046	0.261824793	0.324422361	0.219381923	0.215151905	0.176784431	0.337177047	0.211106087
UGT1_BS	3.423022035	1.4518462	3.221377904	2.376515128	1.06373902	1.386188958	3.266427604	1.264801983	3.72E-13	4.53E-13	2.01E-14	1.33E-15	3.45E-14	8.56E-15	7.49E-14	3.40E-14	0.004425022	0.003608899	0.005713302	0.002584891	0.002756775	0.009703714	0.010025103	0.002422602	0.182047786	0.143836735	0.178225495	0.120520212	0.118196399	0.097118745	0.185232442	0.115973778
UGT2_BS	2.627962794	1.114628465	2.473154187	1.824526186	0.816666249	1.064221314	2.507740273	0.971028676	2.99E-13	1.33E-13	1.95E-14	1.03E-15	1.82E-14	8.60E-15	5.91E-14	2.39E-14	0.00339723	0.002770667	0.004386284	0.001984503	0.002116464	0.00744985	0.00769659	0.001859908	0.13976387	0.110428033	0.136829376	0.092527197	0.090743131	0.074561147	0.142208832	0.089036755
LYSLG_BS	0.880485096	0.373450398	0.828617288	0.611297891	0.273619727	0.356561748	0.840205174	0.325338045	1.13E-13	1.15E-13	1.01E-14	4.63E-16	6.31E-15	1.27E-15	1.17E-14	7.80E-15	0.001138224	9.28E-04	0.001469601	6.65E-04	7.09E-04	0.002496033	0.002578702	6.23E-04	0.046827149	0.036998331	0.045843962	0.03100075	0.030403008	0.02498132	0.04764632	0.029831296
AGPATr_BS	42.88785142	18.1905239	40.36140449	29.77591926	13.32783738	17.36788881	40.92584282	15.84700273	5.99E-12	5.80E-12	2.64E-13	1.39E-14	1.45E-13	1.88E-13	4.88E-13	2.16E-13	0.055442151	0.045216753	0.071583314	0.032386715	0.034540282	0.121580123	0.125606877	0.030353351	2.280919701	1.802164423	2.233029313	1.510026201	1.48091059	1.216823692	2.320821003	1.453062849
CLPNS2_BS	0.185302254	0.078594403	0.174386428	0.128650533	0.057584566	0.075040107	0.176825154	0.068468931	2.22E-14	2.81E-14	5.44E-16	2.27E-16	1.33E-15	7.24E-16	7.64E-15	1.62E-15	2.40E-04	1.95E-04	3.09E-04	1.40E-04	1.49E-04	5.25E-04	5.43E-04	1.31E-04	0.009854995	0.007786474	0.009648079	0.006524255	0.006398457	0.005257437	0.010027394	0.006278137
ACACT10rr	-1.67E-14	-7.43E-15	-1.22E-13	-6.05E-12	-4.30E-15	9.88E-11	-9.10E-20	1.90E-14	1.68E-10	8.51E-10	7.82E-12	2.52E-13	2.77E-12	2.31E-12	7.57E-12	1.01E-11	0	0	0	0	0	0	1.14E-13	1.14E-13	-1.14E-13	1.14E-13	1.14E-13	0	1.02E-12	1.14E-13	0	0
ACACT1r	151.2544034	4.729536214	134.0164853	7.741739008	3.465237719	4.515651091	10.64071913	764.1787278	1.11E-04	-1.31E-10	0.00125053	5.04E-16	4.29E-13	1.55E-11	0.015291858	9.87E-13	0.014414959	0.011756356	0.018611662	0.008420546	0.008980473	0.031610832	0.032657788	0.007891871	0.593039122	0.46856275	0.580587621	0.392606812	0.385036753	0.31637416	0.603413461	0.377796341
ACACT2r	11.15084137	4.729536214	10.49396517	7.741739008	3.465237719	4.51565109	10.64071913	4.120220709	-6.42E-12	-1.83E-10	-5.02E-13	-6.70E-14	-3.35E-13	-1.22E-12	-1.18E-12	-7.99E-13	0.014414959	0.011756356	0.018611662	0.008420546	0.008980473	0.031610832	0.032657788	0.007891871	0.593039122	0.46856275	0.580587621	0.392606812	0.385036753	0.31637416	0.603413461	0.377796341
ACACT3r	11.15084137	4.729536214	10.49396517	7.741739008	3.465237719	4.51565109	10.64071913	4.120220709	-6.43E-12	-1.83E-10	-5.02E-13	-6.70E-14	-3.35E-13	-1.22E-12	-1.18E-12	-7.99E-13	0.014414959	0.011756356	0.018611662	0.008420546	0.008980473	0.031610832	0.032657788	0.007891871	0.593039122	0.46856275	0.580587621	0.392606812	0.385036753	0.31637416	0.603413461	0.377796341
ACACT4r	11.15084137	4.729536214	10.49396517	7.741739008	3.465237719	4.51565109	10.64071913	4.120220709	-6.43E-12	-1.83E-10	-5.02E-13	-6.70E-14	-3.34E-13	-1.22E-12	-1.18E-12	-7.99E-13	0.014414959	0.011756356	0.018611662	0.008420546	0.008980473	0.031610832	0.032657788	0.007891871	0.593039122	0.46856275	0.580587621	0.392606812	0.385036753	0.31637416	0.603413461	0.377796341
ACACT5r	11.15084137	4.729536214	10.49396517	7.741739008	3.465237719	4.51565109	10.64071913	4.120220709	-6.43E-12	-1.83E-10	-5.02E-13	-6.70E-14	-3.34E-13	-1.22E-12	-1.18E-12	-7.99E-13	0.014414959	0.011756356	0.018611662	0.008420546	0.008980473	0.031610832	0.032657788	0.007891871	0.593039122	0.46856275	0.580587621	0.392606812	0.385036753	0.31637416	0.603413461	0.377796341
ACACT6r	11.15084137	4.729536214	10.49396517	7.741739008	3.465237719	4.51565109	10.64071913	4.120220709	-6.43E-12	-1.83E-10	-5.02E-13	-6.70E-14	-3.34E-13	-1.22E-12	-1.18E-12	-7.99E-13	0.014414959	0.011756356	0.018611662	0.008420546	0.008980473	0.031610832	0.032657788	0.007891871	0.593039122	0.46856275	0.580587621	0.392606812	0.385036753	0.31637416	0.603413461	0.377796341
ACACT7r	8.577570285	3.63810478	8.072280899	5.955183852	2.665567476	3.473577762	8.185168564	3.169400545	-2.49E-12	-9.09E-11	-2.14E-13	-3.05E-14	-1.43E-13	-5.63E-13	-5.11E-13	-3.61E-13	0.01108843	0.009043351	0.014316663	0.006477343	0.006908056	0.024316025	0.025121375	0.00607067	0.45618394	0.360432885	0.446605863	0.30200524	0.296182118	0.243364738	0.464164201	0.29061257
ACOAD1	11.15084137	4.729536214	10.49396517	7.741739008	3.465237719	4.51565109	10.64071913	4.120220709	-6.52E-12	-1.83E-10	-5.04E-13	-6.71E-14	-3.35E-13	-1.22E-12	-1.19E-12	-8.00E-13	0.014414959	0.011756356	0.018611662	0.008420546	0.008980473	0.031610832	0.032657788	0.007891871	0.593039122	0.46856275	0.580587621	0.392606812	0.385036753	0.31637416	0.603413461	0.377796341
ACOAD19	1.07E-24	296.2948157	5.00E-16	1.88E-10	5.92E-15	9.28E-10	1.08E-26	705.1443748	4.19E-11	9.10E-11	1.60E-12	6.10E-14	6.04E-13	6.80E-13	1.75E-12	1.51E-12	1.98E-13	4.95E-13	2.56E-14	1.23E-13	9.16E-14	4.66E-14	1.14E-13	1.28E-13	1.62E-15	2.93E-15	2.72E-13	1.57E-14	3.90E-12	3.03E-13	1.15E-13	1.20E-14
ACOAD2	11.15084137	4.729536214	10.49396517	7.741739008	3.465237719	4.515651091	10.64071913	4.120220709	-6.43E-12	-1.83E-10	-5.02E-13	-6.70E-14	-3.35E-13	-1.22E-12	-1.18E-12	-7.99E-13	0.014414959	0.011756356	0.018611662	0.008420546	0.008980473	0.031610832	0.032657788	0.007891871	0.593039122	0.46856275	0.580587621	0.392606812	0.385036753	0.31637416	0.603413461	0.377796341
ACOAD20	1.13E-26	2.38E-26	7.03E-18	2.23E-11	2.74E-16	8.26E-11	2.54E-28	4.02E-26	8.41E-11	4.25E-10	3.91E-12	1.26E-13	1.39E-12	1.15E-12	3.79E-12	5.07E-12	1.85E-14	4.49E-14	8.08E-16	1.15E-14	4.88E-15	7.32E-15	1.35E-14	9.86E-15	1.42E-16	4.28E-16	8.18E-15	2.06E-15	5.92E-13	4.54E-14	3.40E-14	7.82E-16
ACOAD3	-11.15084137	-4.729536214	-10.49396517	-7.741739008	-3.465237719	-4.51565109	-10.64071913	-4.120220709	6.43E-12	1.83E-10	5.02E-13	6.70E-14	3.34E-13	1.22E-12	1.18E-12	7.99E-13	-0.014414959	-0.011756356	-0.018611662	-0.008420546	-0.008980473	-0.031610832	-0.032657788	-0.007891871	-0.593039122	-0.46856275	-0.580587621	-0.392606812	-0.385036753	-0.31637416	-0.603413461	-0.377796341
ACOAD4	-11.15084137	-4.729536214	-10.49396517	-7.741739008	-3.465237719	-4.51565109	-10.64071913	-4.120220709	6.43E-12	1.83E-10	5.02E-13	6.70E-14	3.34E-13	1.22E-12	1.18E-12	7.99E-13	-0.014414959	-0.011756356	-0.018611662	-0.008420546	-0.008980473	-0.031610832	-0.032657788	-0.007891871	-0.593039122	-0.46856275	-0.580587621	-0.392606812	-0.385036753	-0.31637416	-0.603413461	-0.377796341
ACOAD5	-11.15084137	-4.729536214	-10.49396517	-7.741739008	-3.465237719	-4.51565109	-10.64071913	-4.120220709	6.43E-12	1.83E-10	5.02E-13	6.70E-14	3.34E-13	1.22E-12	1.18E-12	7.99E-13	-0.014414959	-0.011756356	-0.018611662	-0.008420546	-0.008980473	-0.031610832	-0.032657788	-0.007891871	-0.593039122	-0.46856275	-0.580587621	-0.392606812	-0.385036753	-0.31637416	-0.603413461	-0.377796341
ACOAD6	-11.15084137	-4.729536214	-10.49396517	-7.741739008	-3.465237719	-4.51565109	-10.64071913	-4.120220709	6.43E-12	1.83E-10	5.02E-13	6.70E-14	3.34E-13	1.22E-12	1.18E-12	7.99E-13	-0.014414959	-0.011756356	-0.018611662	-0.008420546	-0.008980473	-0.031610832	-0.032657788	-0.007891871	-0.593039122	-0.46856275	-0.580587621	-0.392606812	-0.385036753	-0.31637416	-0.603413461	-0.377796341
ACOAD7	-8.577570285	-3.63810478	-8.072280899	-5.955183852	-2.665567476	-3.473577762	-8.185168564	-3.169400545	2.49E-12	9.09E-11	2.14E-13	3.05E-14	1.43E-13	5.63E-13	5.11E-13	3.61E-13	-0.01108843	-0.009043351	-0.014316663	-0.006477343	-0.006908056	-0.024316025	-0.025121375	-0.00607067	-0.45618394	-0.360432885	-0.446605863	-0.30200524	-0.296182118	-0.243364738	-0.464164201	-0.29061257
ACPSc	0	0	0	0	0	0	0	0	-1.69E-14	9.33E-15	2.71E-16	7.25E-17	-3.63E-17	1.61E-16	6.49E-16	-8.14E-17	0	0	0	0	0	0	0	0	0	0	0	0	0	0	0	0
DAGK_BS	6.64E-26	2.92E-26	3.73E-17	1.10E-10	1.08E-15	5.19E-10	1.35E-27	1.72E-25	3.50E-10	8.50E-10	2.08E-11	8.62E-12	2.61E-11	1.51E-11	1.24E-09	4.17E-11	1.80E-13	4.36E-13	9.74E-15	8.25E-14	4.63E-14	5.65E-14	1.05E-13	9.54E-14	9.96E-16	1.34E-15	4.94E-14	9.89E-15	2.08E-12	1.13E-13	4.43E-14	7.52E-15
ECOAH1	11.15084137	4.729536214	10.49396517	7.741739008	3.465237719	4.51565109	10.64071913	4.120220709	-6.52E-12	-1.83E-10	-5.04E-13	-6.71E-14	-3.35E-13	-1.22E-12	-1.19E-12	-8.00E-13	0.014414959	0.011756356	0.018611662	0.008420546	0.008980473	0.031610832	0.032657788	0.007891871	0.593039122	0.46856275	0.580587621	0.392606812	0.385036753	0.31637416	0.603413461	0.377796341
ECOAH2	11.15084137	4.729536214	10.49396517	7.741739008	3.465237719	4.51565109	10.64071913	4.120220709	-6.43E-12	-1.83E-10	-5.02E-13	-6.70E-14	-3.35E-13	-1.22E-12	-1.18E-12	-7.99E-13	0.014414959	0.011756356	0.018611662	0.008420546	0.008980473	0.031610832	0.032657788	0.007891871	0.593039122	0.46856275	0.580587621	0.392606812	0.385036753	0.31637416	0.603413461	0.377796341
ECOAH2c	-3.32E-14	592.5896313	1.20E-15	3.25E-10	1.20E-14	1.79E-09	1.21E-15	1410.28875	8.37E-11	1.82E-10	3.20E-12	1.22E-13	1.21E-12	1.36E-12	3.51E-12	3.01E-12	4.55E-13	1.02E-12	0	2.27E-13	2.27E-13	1.14E-13	2.27E-13	2.27E-13	0	0	2.27E-13	0	7.62E-12	5.68E-13	2.27E-13	0
ECOAH3	11.15084137	4.729536214	10.49396517	7.741739008	3.465237719	4.51565109	10.64071913	4.120220709	-6.43E-12	-1.83E-10	-5.02E-13	-6.70E-14	-3.34E-13	-1.22E-12	-1.18E-12	-7.99E-13	0.014414959	0.011756356	0.018611662	0.008420546	0.008980473	0.031610832	0.032657788	0.007891871	0.593039122	0.46856275	0.580587621	0.392606812	0.385036753	0.31637416	0.603413461	0.377796341
ECOAH4	11.15084137	4.729536214	10.49396517	7.741739008	3.465237719	4.51565109	10.64071913	4.120220709	-6.43E-12	-1.83E-10	-5.02E-13	-6.70E-14	-3.34E-13	-1.22E-12	-1.18E-12	-7.99E-13	0.014414959	0.011756356	0.018611662	0.008420546	0.008980473	0.031610832	0.032657788	0.007891871	0.593039122	0.46856275	0.580587621	0.392606812	0.385036753	0.31637416	0.603413461	0.377796341
ECOAH5	11.15084137	4.729536214	10.49396517	7.741739008	3.465237719	4.51565109	10.64071913	4.120220709	-6.43E-12	-1.83E-10	-5.02E-13	-6.70E-14	-3.34E-13	-1.22E-12	-1.18E-12	-7.99E-13	0.014414959	0.011756356	0.018611662	0.008420546	0.008980473	0.031610832	0.032657788	0.007891871	0.593039122	0.46856275	0.580587621	0.392606812	0.385036753	0.31637416	0.603413461	0.377796341
ECOAH6	11.15084137	4.729536214	10.49396517	7.741739008	3.465237719	4.51565109	10.64071913	4.120220709	-6.43E-12	-1.83E-10	-5.02E-13	-6.70E-14	-3.34E-13	-1.22E-12	-1.18E-12	-7.99E-13	0.014414959	0.011756356	0.018611662	0.008420546	0.008980473	0.031610832	0.032657788	0.007891871	0.593039122	0.46856275	0.580587621	0.392606812	0.385036753	0.31637416	0.603413461	0.377796341
ECOAH7	8.577570285	3.63810478	8.072280899	5.955183852	2.665567476	3.473577762	8.185168564	3.169400545	-2.49E-12	-9.09E-11	-2.14E-13	-3.05E-14	-1.43E-13	-5.63E-13	-5.12E-13	-3.61E-13	0.01108843	0.009043351	0.014316663	0.006477343	0.006908056	0.024316025	0.025121375	0.00607067	0.45618394	0.360432885	0.446605863	0.30200524	0.296182118	0.243364738	0.464164201	0.29061257
ECOAH9	9.27E-25	-9.68E-19	7.03E-14	-5.87E-12	-3.24E-15	9.83E-11	-3.71E-14	3.84E-14	1.68E-10	8.51E-10	7.82E-12	2.52E-13	2.77E-12	2.31E-12	7.57E-12	1.01E-11	0	1.14E-13	0	0	0	0	1.14E-13	1.14E-13	0	0	0	0	1.02E-12	1.14E-13	0	0
FACOAL181	0	0	0	0	0	0	0	0	1.71E-15	9.72E-16	-3.24E-17	4.70E-17	2.50E-18	2.68E-16	9.73E-16	-1.20E-16	0	0	0	0	0	0	0	0	0	0	0	0	0	0	0	0
GPDDA1	0	0	0	0	0	0	0	0	0	0	0	0	0	0	0	0	0	0	0	0	0	0	0	0	0	0	0	0	0	0	0	0
GPDDA2	0	0	0	0	0	0	0	0	0	0	0	0	0	0	0	0	0	0	0	0	0	0	0	0	0	0	0	0	0	0	0	0
GPDDA4	0	0	0	0	0	0	0	0	0	0	0	0	0	0	0	0	0	0	0	0	0	0	0	0	0	0	0	0	0	0	0	0
HACD1	11.15084137	4.729536214	10.49396517	7.741739008	3.465237719	4.51565109	10.64071913	4.120220709	-6.52E-12	-1.83E-10	-5.04E-13	-6.71E-14	-3.35E-13	-1.22E-12	-1.19E-12	-8.00E-13	0.014414959	0.011756356	0.018611662	0.008420546	0.008980473	0.031610832	0.032657788	0.007891871	0.593039122	0.46856275	0.580587621	0.392606812	0.385036753	0.31637416	0.603413461	0.377796341
HACD2	11.15084137	4.729536214	10.49396517	7.741739008	3.465237719	4.51565109	10.64071913	4.120220709	-6.43E-12	-1.83E-10	-5.02E-13	-6.70E-14	-3.35E-13	-1.22E-12	-1.18E-12	-7.99E-13	0.014414959	0.011756356	0.018611662	0.008420546	0.008980473	0.031610832	0.032657788	0.007891871	0.593039122	0.46856275	0.580587621	0.392606812	0.385036753	0.31637416	0.603413461	0.377796341
HACD3	11.15084137	4.729536214	10.49396517	7.741739008	3.465237719	4.51565109	10.64071913	4.120220709	-6.43E-12	-1.83E-10	-5.02E-13	-6.70E-14	-3.34E-13	-1.22E-12	-1.18E-12	-7.99E-13	0.014414959	0.011756356	0.018611662	0.008420546	0.008980473	0.031610832	0.032657788	0.007891871	0.593039122	0.46856275	0.580587621	0.392606812	0.385036753	0.31637416	0.603413461	0.377796341
HACD4	11.15084137	4.729536214	10.49396517	7.741739008	3.465237719	4.51565109	10.64071913	4.120220709	-6.43E-12	-1.83E-10	-5.02E-13	-6.70E-14	-3.34E-13	-1.22E-12	-1.18E-12	-7.99E-13	0.014414959	0.011756356	0.018611662	0.008420546	0.008980473	0.031610832	0.032657788	0.007891871	0.593039122	0.46856275	0.580587621	0.392606812	0.385036753	0.31637416	0.603413461	0.377796341
HACD5	11.15084137	4.729536214	10.49396517	7.741739008	3.465237719	4.51565109	10.64071913	4.120220709	-6.43E-12	-1.83E-10	-5.02E-13	-6.70E-14	-3.34E-13	-1.22E-12	-1.18E-12	-7.99E-13	0.014414959	0.011756356	0.018611662	0.008420546	0.008980473	0.031610832	0.032657788	0.007891871	0.593039122	0.46856275	0.580587621	0.392606812	0.385036753	0.31637416	0.603413461	0.377796341
HACD6	11.15084137	4.729536214	10.49396517	7.741739008	3.465237719	4.51565109	10.64071913	4.120220709	-6.43E-12	-1.83E-10	-5.02E-13	-6.70E-14	-3.34E-13	-1.22E-12	-1.18E-12	-7.99E-13	0.014414959	0.011756356	0.018611662	0.008420546	0.008980473	0.031610832	0.032657788	0.007891871	0.593039122	0.46856275	0.580587621	0.392606812	0.385036753	0.31637416	0.603413461	0.377796341
HACD7	8.577570285	3.63810478	8.072280899	5.955183852	2.665567476	3.473577762	8.185168564	3.169400545	-2.49E-12	-9.09E-11	-2.14E-13	-3.05E-14	-1.43E-13	-5.63E-13	-5.12E-13	-3.61E-13	0.01108843	0.009043351	0.014316663	0.006477343	0.006908056	0.024316025	0.025121375	0.00607067	0.45618394	0.360432885	0.446605863	0.30200524	0.296182118	0.243364738	0.464164201	0.29061257
HACD8	1.50E-25	-9.60E-27	1.56E-14	-6.00E-12	-2.77E-15	9.78E-11	-2.60E-26	9.83E-26	1.68E-10	8.51E-10	7.82E-12	2.52E-13	2.77E-12	2.31E-12	7.57E-12	1.01E-11	0	1.14E-13	0	0	0	0	1.14E-13	0	0	0	0	0	9.09E-13	-1.14E-13	0	0
HACOADr	4.72E-25	296.2948157	2.28E-17	1.88E-10	5.46E-15	9.28E-10	4.62E-27	705.1443748	4.15E-11	9.03E-11	1.59E-12	6.06E-14	6.00E-13	6.77E-13	1.74E-12	1.49E-12	2.35E-13	5.66E-13	3.94E-15	1.16E-13	6.09E-14	7.86E-14	1.35E-13	1.21E-13	1.48E-15	2.31E-15	5.32E-14	1.60E-14	3.91E-12	3.08E-13	1.10E-13	1.27E-14
HMGL	1.33E-25	5.84E-26	7.46E-17	2.24E-10	2.15E-15	1.04E-09	2.70E-27	4.82E-25	1.41E-10	2.91E-10	5.22E-12	3.87E-13	7.01E-12	4.78E-12	2.23E-11	6.43E-12	3.60E-13	8.72E-13	1.95E-14	1.65E-13	9.25E-14	1.13E-13	2.11E-13	1.91E-13	1.99E-15	2.68E-15	9.76E-14	2.06E-14	4.15E-12	2.25E-13	8.86E-14	1.51E-14
IPDPUPT	0	0	0	0	0	0	0	0	0	0	0	0	0	0	0	0	0	0	0	0	0	0	0	0	0	0	0	0	0	0	0	0
FRTT	0.119755873	0.050793453	0.112701268	0.083143386	0.037215359	0.048496407	0.114277351	0.044249632	5.88E-15	5.51E-14	1.57E-14	1.53E-16	3.28E-15	2.80E-15	1.02E-14	7.42E-15	1.55E-04	1.26E-04	2.00E-04	9.04E-05	9.64E-05	3.39E-04	3.51E-04	8.48E-05	0.006369019	0.005032189	0.006235294	0.004216451	0.004135151	0.00339774	0.006480435	0.004057392
GGTT	0.119755873	0.050793453	0.112701268	0.083143386	0.037215359	0.048496407	0.114277351	0.044249632	6.84E-15	5.47E-14	1.57E-14	1.52E-16	3.46E-15	2.78E-15	1.03E-14	7.20E-15	1.55E-04	1.26E-04	2.00E-04	9.04E-05	9.64E-05	3.39E-04	3.51E-04	8.48E-05	0.006369019	0.005032189	0.006235294	0.004216451	0.004135151	0.00339774	0.006480435	0.004057392
PPTT	0.119755873	0.050793453	0.112701268	0.083143386	0.037215359	0.048496407	0.114277351	0.044249632	2.86E-15	5.84E-14	1.58E-14	1.64E-16	3.11E-15	2.86E-15	1.04E-14	7.50E-15	1.55E-04	1.26E-04	2.00E-04	9.04E-05	9.64E-05	3.39E-04	3.51E-04	8.48E-05	0.006369019	0.005032189	0.006235294	0.004216451	0.004135151	0.00339774	0.006480435	0.004057392
LDH_L	-2238.319085	-268.0887124	-301.2602811	-5.41E-10	-2207.598961	-3.22E-10	-9312.263853	-191.3141802	-0.039672032	-0.008587748	-0.027529592	-1.28E-12	-0.008091171	-1.79E-12	-0.030807686	-0.0130137	0	0	0	0	0	0	-1.14E-13	0	-80.76361158	-650.2185059	-232.4408379	-1.14E-13	-6.39E-11	3.41E-13	-362.5356985	-1.14E-13
NADH4	22314.54321	10082.11171	18649.83806	15115.78552	3328.695876	11556.75399	16985.95888	8584.178703	0.048107844	0.039690441	0.039047345	0.029489485	0.013032998	0.050341354	0.049608761	0.034213615	16.2924879	14.6030936	21.65201455	9.079777995	9.964216437	41.81608186	40.22898271	10.40497868	758.660537	475.5648495	667.0145954	573.0133317	466.7151823	433.1636753	658.9241998	517.5025856
NTR3B	0	0	0	0	0	0	0	0	8.82E-14	5.10E-14	7.85E-16	2.52E-17	6.05E-16	1.63E-16	1.94E-15	1.53E-15	0	0	0	0	0	0	0	0	0	0	0	0	0	0	0	0
ATPS4r	24171.17523	11839.05797	20160.3537	20008.14781	7493.202216	17648.06	18485.57894	12828.51601	0.10392673	0.102871015	0.087321005	0.096656156	0.084125659	0.115048498	0.085799861	0.097744023	49.14481193	41.25432392	62.94159823	33.55596729	32.43122698	128.6281858	120.802211	32.41922796	1000	1000	1000	1000	1000	1000	1000	1000
FDH	7.75E-26	4.18E-26	6.50E-17	1.68E-10	2.32E-15	7.98E-10	1.15E-27	5.80E-25	2.54E-11	4.23E-11	8.91E-13	3.43E-14	4.17E-13	4.68E-13	1.07E-12	6.50E-13	0.036174236	0.02950249	0.04670583	0.021131299	0.022536433	0.079327154	0.081954482	0.019804594	1.13E-15	1.29E-15	5.74E-14	1.54E-14	2.16E-12	2.55E-13	4.99E-14	1.41E-14
FLVR	0	0	0	0	0	0	0	0	0	0	0	0	0	0	0	0	0	0	0	0	0	0	0	0	0	0	0	0	0	0	0	0
TRDR	93.24990639	748.8260681	87.75672051	51.93690205	692.9213314	30.29408873	88.98396365	27.64127015	0.007757399	0.017967007	0.021456994	0.013975036	0.002267954	0.005172345	0.022838685	0.011510081	0.096705447	0.098313574	0.155641682	0.056490805	0.060247183	0.212067171	0.273103667	0.052944093	4.959342601	45.20091619	4.855215812	2.633876126	95.4767109	97.63929486	5.046098932	2.534517313
CYOO3	2166.524251	2028.878379	1716.951212	3972.136909	1606.679741	4100.829367	1761.432323	3912.988158	0.021955582	0.020531852	0.016783782	0.022570639	5.96E-10	0.015814492	0.004618628	0.03898149	30.02613534	24.93783141	38.46427944	20.78358397	19.48368608	74.38293883	71.51842073	20.15976323	210.448912	470.0977088	288.25803	254.1288964	341.6911978	354.2315099	295.3692018	369.762622
CYOR3m	2166.524251	2028.878379	1716.951212	3972.136909	1606.679741	4100.829367	1761.432323	3912.988158	0.021955582	0.020531852	0.016783782	0.022570639	5.96E-10	0.015814492	0.004618628	0.03898149	30.02613534	24.93783141	38.46427944	20.78358397	19.48368608	74.38293883	71.51842073	20.15976323	210.448912	470.0977088	288.25803	254.1288964	341.6911978	354.2315099	295.3692018	369.762622
CYTB_B2	1.84E-24	1.86E-25	315.294652	1118.24464	1221.626775	1.11E-09	3.18E-27	1039.608215	0.00199701	6.81E-10	2.17E-04	0.004024967	0.009383026	7.22E-12	2.38E-11	3.68E-10	1.46E-13	3.52E-13	7.91E-15	6.69E-14	3.78E-14	4.82E-14	8.95E-14	7.74E-14	470.5840676	2.82E-13	297.2127326	408.3150999	141.0579242	5.498817515	281.4776104	99.11120995
CYTB_B3	21003.58377	8863.021077	17595.75672	16464.76754	4375.783171	10873.53482	15714.88741	7075.755969	0.063356125	0.054289427	0.053347141	0.050917512	0.082791157	0.072729574	0.075812811	0.030352108	2.45E-13	5.89E-13	1.33E-14	1.12E-13	6.34E-14	8.22E-14	1.52E-13	1.30E-13	450.7095702	238.3127918	408.9340636	448.2921771	357.9877128	286.6844984	405.1819277	355.2768235
HEMEOS	0	0	0	0	0	0	0	0	0	0	0	0	0	0	0	0	0	0	0	0	0	0	0	0	0	0	0	0	0	0	0	0
HEMEAS	0	0	0	0	0	0	0	0	0	0	0	0	0	0	0	0	0	0	0	0	0	0	0	0	0	0	0	0	0	0	0	0
FMNRy	0	0	0	0	0	0	0	0	5.45E-13	3.34E-13	1.14E-14	4.84E-16	5.04E-15	1.39E-15	1.12E-14	5.89E-15	0	0	0	0	0	0	0	0	0	0	0	0	0	0	0	0
LDH2	0	0	0	0	0	0	0	0	-3.82E-17	1.50E-16	1.56E-17	4.34E-19	2.78E-17	4.86E-17	-3.47E-17	-4.12E-18	0	0	0	0	0	0	0	0	0	0	0	0	0	0	0	0
NTD1	9.63E-26	293.4916935	1.18E-16	1.11E-10	1.13E-15	5.17E-10	1.70E-27	1.72E-25	0.005870144	0.005353182	0.010360205	1.47E-12	0.001898315	1.31E-11	0.008998471	4.67E-11	1.80E-13	5.55E-13	1.02E-14	8.25E-14	4.61E-14	5.66E-14	1.32E-13	9.54E-14	1.44E-15	3.32E-14	3.00E-13	9.89E-15	2.99E-12	1.17E-13	9.90E-13	7.52E-15
NTD10	3.32E-26	1.46E-26	1.86E-17	5.44E-11	5.36E-16	2.60E-10	6.73E-28	8.58E-26	9.11E-11	2.37E-10	3.52E-12	1.80E-13	4.67E-12	4.50E-12	9.27E-12	2.69E-12	8.98E-14	2.18E-13	4.87E-15	4.13E-14	2.31E-14	2.82E-14	5.26E-14	4.77E-14	4.97E-16	6.71E-16	2.38E-14	4.93E-15	1.04E-12	5.64E-14	2.21E-14	3.75E-15
NTD2	2.70E-25	2.91E-26	5.87E-17	6.346614664	2.83E-15	3.701931815	2.66E-27	3.377721913	6.54E-11	1.33E-10	2.80E-12	1.72E-13	2.81E-12	3.01E-12	7.35E-12	2.32E-12	0.011817295	1.51E-12	1.80E-14	0.006903126	0.007362122	0.025914296	3.52E-13	0.006469715	3.76E-15	2.37E-15	7.98E-14	0.321855727	6.06E-12	5.01E-13	5.06E-14	0.309714229
NTD3	1.62E-25	8.09E-26	9.76E-17	2.19E-10	2.56E-15	1.16E-09	3.27E-27	3.83E-25	0.00188725	0.004418982	0.007585008	8.98E-04	3.70E-04	2.61E-11	0.009984517	0.002542565	4.18E-13	1.06E-12	2.32E-14	1.92E-13	1.08E-13	1.31E-13	2.55E-13	2.13E-13	2.42E-15	4.00E-15	1.33E-13	2.26E-14	4.91E-12	2.62E-13	1.25E-13	1.62E-14
NTD4	6.64E-26	2.86E-26	3.75E-17	1.10E-10	1.08E-15	5.17E-10	1.35E-27	1.72E-25	4.91E-10	1.06E-09	2.07E-11	0.001745046	3.06E-11	1.05E-04	1.15E-09	2.02E-10	1.80E-13	4.36E-13	9.83E-15	8.36E-14	4.77E-14	5.67E-14	1.05E-13	9.54E-14	9.97E-16	1.34E-15	6.54E-14	9.94E-15	2.05E-12	1.14E-13	4.22E-14	7.52E-15
NTD5	0.119755873	0.050793453	0.112701268	0.083143386	0.037215359	0.048496407	0.114277351	0.044249632	1.29E-10	2.62E-10	5.06E-12	2.92E-13	6.79E-12	4.92E-12	1.15E-11	4.79E-12	1.55E-04	1.26E-04	2.00E-04	9.04E-05	9.64E-05	3.39E-04	3.51E-04	8.48E-05	0.006369019	0.005032189	0.006235294	0.004216451	0.004135151	0.00339774	0.006480435	0.004057392
NTD6	1.39E-25	246.7545089	1.51E-16	1.13E-10	1.12E-15	5.19E-10	1.60E-27	1.72E-25	3.80E-09	6.70E-08	0.003511439	5.38E-13	1.90E-10	9.71E-12	0.003324181	1.72E-11	1.80E-13	5.76E-13	8.56E-15	8.25E-14	4.62E-14	5.66E-14	1.43E-13	9.54E-14	1.50E-15	6.62E-15	2.76E-15	9.89E-15	2.92E-12	1.53E-13	5.41E-13	7.52E-15
NTD7	4.91E-25	2.91E-26	7.43E-17	6.374326292	2.51E-15	3.718057844	2.43E-27	3.392471791	6.12E-11	1.29E-10	2.32E-12	2.29E-13	2.73E-12	6.01E-12	5.48E-12	2.91E-12	0.011868865	1.67E-12	2.37E-15	0.006933236	0.007394265	0.026027454	4.38E-13	0.006497941	3.91E-15	1.69E-15	2.60E-14	0.323261211	5.67E-12	1.64E-12	4.86E-14	0.311066693
NTD8	6.64E-26	2.93E-26	3.73E-17	1.09E-10	1.08E-15	5.19E-10	1.35E-27	1.72E-25	4.42E-10	1.36E-09	9.57E-11	3.66E-13	1.86E-11	6.76E-12	5.32E-04	6.93E-12	1.80E-13	4.36E-13	9.74E-15	8.25E-14	4.62E-14	5.66E-14	1.05E-13	9.54E-14	9.96E-16	1.34E-15	4.96E-14	9.89E-15	2.08E-12	1.12E-13	4.43E-14	7.52E-15
NTD9	3.32E-26	1.46E-26	1.86E-17	5.45E-11	5.36E-16	2.60E-10	6.73E-28	8.58E-26	5.03E-11	1.16E-10	1.75E-12	9.44E-14	2.67E-12	2.40E-12	4.77E-12	1.61E-12	8.98E-14	2.18E-13	4.87E-15	4.13E-14	2.31E-14	2.82E-14	5.26E-14	4.77E-14	4.97E-16	6.71E-16	2.44E-14	4.94E-15	1.04E-12	5.63E-14	2.21E-14	3.75E-15
23CN2P1	0	0	0	0	0	0	0	0	-4.34E-19	0	0	8.67E-19	0	0	1.73E-18	0	0	0	0	0	0	0	0	0	0	0	0	0	0	0	0	0
23CN2P2	0	0	0	0	0	0	0	0	0	-2.86E-17	4.34E-19	8.67E-19	0	8.67E-19	0	0	0	0	0	0	0	0	0	0	0	0	0	0	0	0	0	0
23CN2P3	0	0	0	0	0	0	0	0	0	-2.69E-17	0	-8.67E-19	0	0	0	0	0	0	0	0	0	0	0	0	0	0	0	0	0	0	0	0
23CN2P4	0	0	0	0	0	0	0	0	-4.34E-19	0	0	-8.67E-19	0	-8.67E-19	0	0	0	0	0	0	0	0	0	0	0	0	0	0	0	0	0	0
3NUCLE1	2.73E-12	1.14E-12	4.55E-12	4.59E-11	-4.55E-13	3.89E-11	9.09E-13	-1.14E-12	-9.34E-12	-1.01E-11	-1.93E-13	-1.16E-14	-1.02E-13	-1.75E-13	-3.17E-13	-1.75E-13	0	-1.14E-13	0	0	0	0	0	0	0	0	2.27E-13	0	3.41E-13	1.14E-13	0	0
3NUCLE2	1.82E-12	0	3.18E-12	4.27E-11	2.27E-13	2.48E-11	9.09E-13	-6.82E-13	-1.27E-11	-6.88E-12	-3.08E-13	-1.19E-14	-1.12E-13	-1.61E-13	-4.94E-13	-2.48E-13	0	-1.14E-13	0	0	0	0	0	0	0	0	0	0	2.27E-13	1.14E-13	0	0
3NUCLE3	2.27E-12	-4.55E-13	4.09E-12	4.23E-11	-6.82E-13	2.30E-11	4.55E-13	0	-8.93E-12	-6.32E-12	-2.25E-13	-1.19E-14	-9.61E-14	-1.48E-13	-3.69E-13	-2.09E-13	0	-1.14E-13	0	0	0	0	0	0	0	0	0	0	1.14E-13	-3.41E-13	0	0
3NUCLE4	2.27E-12	2.27E-13	1.82E-12	4.59E-11	-4.55E-13	3.32E-11	-2.27E-13	-1.14E-12	-9.50E-12	-1.00E-11	-1.95E-13	-1.22E-14	-9.39E-14	-1.78E-13	-3.22E-13	-1.80E-13	0	-1.14E-13	0	0	0	0	0	0	0	0	0	0	3.41E-13	1.14E-13	0	0
NADK	0.439104867	0.186242661	0.413237982	0.304818514	0.136456317	0.17695465	0.419016952	0.162248651	2.42E-14	1.42E-13	1.41E-14	4.64E-16	5.90E-15	8.08E-15	2.02E-14	1.89E-14	5.67E-04	4.63E-04	7.33E-04	3.31E-04	3.54E-04	0.001244711	0.001285894	3.10E-04	0.023353068	0.018451359	0.022862724	0.015460316	0.015161749	0.012458345	0.023761556	0.0148771
NADK1	7.55E-22	2.51E-22	2.46E-13	1.32E-06	6.00E-12	1.45E-05	6.38E-24	1.91E-21	2.41E-14	1.42E-13	1.41E-14	4.62E-16	5.93E-15	8.08E-15	2.03E-14	1.88E-14	1.64E-08	3.19E-08	1.15E-09	1.81E-08	2.24E-09	4.16E-09	6.45E-09	1.39E-08	1.92E-11	3.98E-11	2.15E-09	6.13E-11	2.27E-08	2.23E-09	1.16E-09	6.12E-11
NADK2	9.31E-21	7.06E-21	2.12E-12	1.16E-05	6.73E-11	2.70E-04	7.99E-23	2.39E-20	2.42E-14	1.42E-13	1.43E-14	4.59E-16	5.91E-15	8.09E-15	2.03E-14	1.89E-14	1.31E-07	5.14E-08	1.49E-08	1.50E-07	1.02E-08	2.09E-08	3.29E-08	2.48E-07	2.51E-10	1.90E-10	5.25E-09	7.40E-10	1.23E-07	9.64E-09	1.07E-08	7.31E-10
NADK3	8.31E-21	8.82E-21	1.92E-12	1.02E-05	6.03E-11	2.23E-04	7.14E-23	2.13E-20	2.42E-14	1.42E-13	1.41E-14	4.62E-16	5.90E-15	8.17E-15	2.01E-14	1.89E-14	1.17E-07	4.98E-08	1.37E-08	1.37E-07	9.74E-09	1.96E-08	3.04E-08	2.23E-07	2.17E-10	1.76E-10	4.97E-09	6.65E-10	1.15E-07	8.77E-09	1.01E-08	6.54E-10
NADK4	8.31E-21	8.82E-21	1.92E-12	1.02E-05	6.03E-11	2.23E-04	7.14E-23	2.13E-20	2.43E-14	1.42E-13	1.40E-14	4.60E-16	5.89E-15	8.17E-15	2.03E-14	1.90E-14	1.17E-07	4.98E-08	1.37E-08	1.37E-07	9.74E-09	1.96E-08	3.04E-08	2.23E-07	2.17E-10	1.76E-10	4.97E-09	6.65E-10	1.15E-07	8.77E-09	1.01E-08	6.54E-10
NADK5	6.21E-21	6.69E-21	1.49E-12	7.23E-06	4.54E-11	1.36E-04	5.34E-23	1.60E-20	2.42E-14	1.42E-13	1.41E-14	4.64E-16	5.88E-15	8.11E-15	2.02E-14	1.89E-14	8.65E-08	4.27E-08	1.02E-08	1.07E-07	8.36E-09	1.64E-08	2.46E-08	1.63E-07	1.49E-10	1.44E-10	4.31E-09	5.03E-10	9.53E-08	6.84E-09	8.35E-09	4.90E-10
AHCYSNS	8.04E-26	2.22E-26	3.81E-17	1.26E-10	1.69E-15	6.64E-10	1.93E-27	4.27E-25	2.56E-11	2.41E-11	9.06E-13	8.01E-14	8.63E-13	1.11E-12	1.98E-12	1.01E-12	3.70E-13	6.47E-13	8.61E-15	9.46E-14	4.53E-14	8.91E-14	1.96E-13	1.24E-13	7.89E-16	5.13E-16	3.00E-14	1.22E-14	1.36E-12	3.61E-14	2.27E-14	1.21E-14
DCMPDA2ir	6.64E-26	2.92E-26	3.73E-17	7.75E-11	1.07E-15	4.45E-10	1.35E-27	9.23E-26	1.96E-10	2.89E-10	6.06E-12	2.25E-13	9.41E-12	3.61E-12	1.49E-11	3.54E-12	1.55E-13	4.36E-13	9.74E-15	7.06E-14	3.98E-14	4.83E-14	1.05E-13	5.20E-14	9.95E-16	1.34E-15	4.99E-14	7.29E-15	2.07E-12	1.12E-13	4.43E-14	2.45E-15
DCMPDA3ir	6.64E-26	2.91E-26	3.73E-17	1.10E-10	1.08E-15	5.19E-10	1.35E-27	1.72E-25	4.32E-10	7.25E-10	1.66E-11	0.004492112	9.58E-12	1.30E-04	1.59E-10	5.68E-04	1.80E-13	4.36E-13	9.74E-15	8.25E-14	4.62E-14	5.65E-14	1.05E-13	9.54E-14	9.96E-16	1.34E-15	4.97E-14	9.89E-15	2.08E-12	1.13E-13	4.43E-14	7.52E-15
DGK1	6.94584063	0	6.536673531	4.822316412	2.158490839	2.812791589	6.628086333	2.566478659	-3.62E-10	-1.20E-09	-9.30E-11	-1.24E-13	-1.47E-11	-2.54E-12	-5.32E-04	-3.41E-12	0.008979054	0.007323015	0.011593173	0.005245144	0.005593922	0.019690335	0.020342482	0.004915834	0.369403088	0.291866961	0.361647068	0.244554133	0.239838756	0.19706894	0.375865246	0.235328715
RNDR1	9.181283592	250.6486736	8.64043053	2.47E-10	2.853177545	3.11E-09	8.761263544	1.99E-25	3.74E-09	6.69E-08	0.003511439	3.53E-13	1.87E-10	6.32E-12	0.003324181	1.45E-11	1.10E-12	0.009679847	0.015324309	4.92E-13	2.89E-13	3.36E-13	0.026889488	1.14E-13	0.488291438	0.385801156	0.478039228	2.83E-14	0.317028241	0.260493427	0.496833371	3.62E-15
RNDR2	4.57E-26	2.946020278	5.39E-17	4.66E-11	6.62E-16	2.40E-10	1.05E-27	6.00E-26	3.63E-10	1.20E-09	9.31E-11	1.26E-13	1.47E-11	2.68E-12	5.32E-04	3.48E-12	8.31E-14	2.91E-13	6.51E-15	3.81E-14	2.14E-14	2.60E-14	7.03E-14	3.36E-14	7.02E-16	3.29E-15	9.32E-14	4.18E-15	1.54E-12	6.46E-14	3.01E-13	1.84E-15
RNDR3	6.94584063	2.946020278	6.536673531	4.822316412	2.158490839	2.81279159	6.628086333	2.566478659	0.00188725	0.004418982	0.007585008	8.98E-04	3.70E-04	2.70E-11	0.009984517	0.002542565	0.008979054	0.007323015	0.011593173	0.005245144	0.005593922	0.019690335	0.020342482	0.004915834	0.369403088	0.291866961	0.361647068	0.244554133	0.239838756	0.19706894	0.375865246	0.235328715
RNDR4	9.26112084	297.4197206	8.715564708	2.21E-10	2.877987785	3.11E-09	8.837448444	1.99E-25	0.005870143	0.005353181	0.010360205	1.16E-12	0.001898315	6.93E-12	0.008998471	4.16E-11	1.10E-12	0.009764019	0.015457564	4.92E-13	2.89E-13	3.36E-13	0.027123309	1.14E-13	0.49253745	0.389155948	0.482196091	2.84E-14	0.319785008	0.262758587	0.501153661	3.62E-15
PRPPS	135.5237295	60.427278	127.540268	94.09059896	42.11538159	54.88176692	129.3238684	50.0758336	2.05E-09	1.29E-08	0.002541505	2.66E-12	5.93E-11	8.96E-11	0.007192526	4.57E-11	0.175194766	0.142882956	0.226200132	0.102340599	0.109145778	0.384187857	0.396912222	0.095915259	7.20760622	5.694760538	7.056274693	4.771616568	4.679612516	3.845109499	7.333692584	4.591614876
GUAD	2.21E-26	9.72E-27	1.25E-17	3.56E-11	3.58E-16	1.72E-10	4.49E-28	5.72E-26	1.62E-10	2.29E-10	5.37E-12	3.15E-13	8.26E-12	1.07E-11	7.33E-11	2.76E-12	5.99E-14	1.45E-13	3.25E-15	2.75E-14	1.54E-14	1.88E-14	3.50E-14	3.18E-14	3.32E-16	4.47E-16	1.92E-14	3.33E-15	6.91E-13	3.74E-14	1.63E-14	2.50E-15
CYTD	2.71E-25	3.04E-26	5.94E-17	0.083140552	2.83E-15	0.048456968	2.66E-27	0.044249632	1.44E-10	4.40E-10	7.68E-12	0.001745046	5.21E-12	1.05E-04	1.12E-09	1.93E-10	1.55E-04	1.51E-12	1.73E-14	9.04E-05	9.64E-05	3.39E-04	3.66E-13	8.47E-05	3.78E-15	2.54E-15	7.72E-14	0.00421645	5.57E-12	4.98E-13	5.38E-14	0.004057391
DURIPP	4.55E-13	293.4916935	0	-6.429755216	4.55E-13	-3.750388781	0	-3.421971545	0.007757393	0.009772164	0.017945213	8.98E-04	0.002267953	3.34E-11	0.018982988	0.002542565	-0.011972072	-1.14E-12	-1.14E-13	-0.006993525	-0.007458563	-0.02625378	-3.41E-13	-0.006554445	0	0	3.41E-13	-0.326072178	-1.48E-12	-1.59E-12	1.02E-12	-0.31377162
PPM	-0.119755873	-540.2969959	-0.112701268	12.72093812	-0.037215359	7.41995022	-0.114277351	6.770193704	-0.007757396	-0.009772222	-0.018915147	-8.98E-04	-0.002267954	4.34E-11	-0.015646159	-0.002542565	0.023686126	-1.26E-04	-2.00E-04	0.013836328	0.014756381	0.051941746	-3.51E-04	0.01296763	-0.006369019	-0.005032189	-0.006235294	0.645116938	-0.004135151	-0.00339774	-0.006480435	0.620780921
PPM2	-6.826084757	540.2969959	-6.423972263	-17.54325453	-2.121275479	-10.23274181	-6.513808983	-9.336672363	0.007757397	0.009772232	0.021456652	8.98E-04	0.002267954	4.23E-11	0.022838684	0.002542565	-0.03266518	-0.007196756	-0.011393291	-0.019081472	-0.020350303	-0.071632081	-0.01999175	-0.017883464	-0.363034069	-0.286834772	-0.355411774	-0.889671071	-0.235703605	-0.1936712	-0.369384811	-0.856109637
TMDPP	0.119755873	0.050793453	0.112701268	0.083143386	0.037215359	0.048496406	0.114277351	0.044249632	3.18E-12	-3.17E-14	2.94E-13	4.61E-14	1.10E-13	1.98E-13	3.36E-13	5.69E-13	1.55E-04	1.26E-04	2.00E-04	9.04E-05	9.64E-05	3.39E-04	3.51E-04	8.48E-05	0.006369019	0.005032189	0.006235294	0.004216451	0.004135151	0.00339774	0.006480435	0.004057392
PYNP2	1.82E-12	-293.4916935	3.18E-12	6.429755216	0	3.750388781	9.09E-13	3.421971545	-0.007757392	-0.009772158	-0.015403709	-8.98E-04	-0.002267953	3.22E-11	-0.01352009	-0.002542565	0.011972072	1.36E-12	-1.14E-13	0.006993525	0.007458563	0.02625378	2.27E-13	0.006554445	1.14E-13	1.14E-13	-1.14E-13	0.326072178	2.96E-12	1.36E-12	-9.09E-13	0.31377162
DCYTD	5.42E-26	4.22E-26	3.91E-17	5.57E-11	6.88E-16	2.96E-10	9.77E-28	7.12E-26	0.001887249	0.004418982	0.007585008	8.98E-04	3.70E-04	2.33E-11	0.009984517	0.002542565	1.04E-13	3.17E-13	6.39E-15	4.75E-14	2.67E-14	3.25E-14	7.59E-14	4.00E-14	7.77E-16	1.97E-15	6.29E-14	5.16E-15	1.62E-12	7.25E-14	6.42E-14	2.08E-15
ADADir	1.08E-25	4.21E-26	6.02E-17	1.89E-10	1.88E-15	8.98E-10	2.30E-27	3.12E-25	5.97E-11	1.20E-10	2.17E-12	1.34E-13	2.52E-12	2.82E-12	4.46E-12	2.17E-12	3.15E-13	7.41E-13	1.68E-14	1.45E-13	8.10E-14	9.95E-14	1.80E-13	1.73E-13	1.67E-15	2.09E-15	7.80E-14	1.75E-14	3.52E-12	1.95E-13	6.84E-14	1.41E-14
ADD	2.57E-26	1.46E-26	1.24E-17	3.53E-11	3.94E-16	1.72E-10	5.50E-28	5.62E-26	4.97E-11	1.51E-10	2.56E-12	8.41E-14	3.26E-12	3.56E-12	1.00E-11	1.41E-12	5.98E-14	1.59E-13	3.89E-15	2.75E-14	1.54E-14	1.87E-14	3.80E-14	3.18E-14	3.59E-16	6.06E-16	2.64E-14	3.24E-15	7.86E-13	3.67E-14	2.10E-14	2.48E-15
ADNK1	1.47E-25	246.7545089	8.80E-17	1.11E-10	1.57E-15	5.18E-10	3.24E-27	1.72E-25	3.56E-09	6.47E-08	0.003511439	3.63E-13	1.77E-10	4.35E-12	0.002126069	1.01E-11	1.80E-13	5.89E-13	1.79E-14	8.25E-14	4.62E-14	5.66E-14	1.38E-13	9.54E-14	1.37E-15	6.30E-15	5.21E-13	9.89E-15	3.29E-12	1.04E-13	4.96E-13	7.52E-15
ALLTN	3.41E-26	1.24E-26	1.97E-17	2.86E-11	4.65E-16	2.35E-10	5.11E-28	9.92E-26	3.20E-11	1.36E-10	2.55E-12	9.56E-14	4.79E-12	2.89E-12	4.99E-12	1.21E-12	7.44E-14	1.61E-13	3.75E-15	3.10E-14	1.75E-14	3.03E-14	4.16E-14	3.36E-14	3.80E-16	4.59E-16	2.02E-14	4.11E-15	7.00E-13	4.17E-14	1.43E-14	3.21E-15
CYTDK1	0.079837249	0.050793453	0.075134178	1.06E-06	0.024810237	1.58E-05	0.0761849	2.18E-21	1.01E-10	1.93E-10	4.08E-12	1.73E-13	7.07E-12	3.34E-12	1.04E-11	2.73E-12	1.37E-08	7.01E-05	1.33E-04	1.31E-08	2.69E-09	1.85E-09	2.26E-04	1.05E-08	0.004245942	0.003354745	0.004156167	7.26E-11	0.00274116	0.002236869	0.004316526	6.57E-11
CYTDK2	7.59E-22	2.00E-22	2.50E-13	7.20E-07	5.78E-12	7.84E-06	6.35E-24	1.01E-21	1.06E-10	2.00E-10	3.94E-12	1.73E-13	8.92E-12	3.50E-12	1.08E-11	2.79E-12	6.67E-09	4.32E-08	2.22E-09	7.46E-09	1.30E-09	1.18E-09	5.27E-09	4.85E-09	2.26E-11	3.32E-11	1.56E-09	3.18E-11	2.33E-08	1.81E-09	1.11E-09	3.12E-11
CYTDK3	0.039918624	2.35E-22	0.03756709	1.06E-06	0.012405123	1.58E-05	0.038092451	2.18E-21	1.05E-10	1.97E-10	3.92E-12	1.72E-13	8.43E-12	3.43E-12	1.05E-11	2.74E-12	1.37E-08	5.61E-05	6.72E-05	1.31E-08	2.69E-09	1.85E-09	1.25E-04	1.05E-08	0.002123077	0.001677444	0.002079126	7.27E-11	0.001393968	0.00116087	0.002163908	6.58E-11
CYTK1	214.9762025	91.18036041	202.3123374	149.169243	66.80604816	87.0084288	205.1415957	79.3891646	-6.05E-10	-4.23E-09	-2.22E-11	-0.006237158	-1.45E-11	-2.35E-04	-1.28E-09	-5.68E-04	0.277750101	0.226649866	0.358812775	0.162248648	0.173037408	0.609083286	0.629606951	0.152062043	11.43315506	9.033384773	11.19310355	7.564819712	7.42309359	6.099352795	11.63316113	7.279448847
CYTK2	-3.64E-12	0	0	-5.73E-11	2.27E-13	-6.38E-10	9.09E-13	0	-0.00188725	-0.004418982	-0.007585008	-8.98E-04	-3.70E-04	-2.69E-11	-0.009984517	-0.002542565	-4.55E-13	-6.82E-13	0	-1.14E-13	0	0	-2.27E-13	-1.14E-13	0	0	-1.14E-13	-1.14E-13	-2.84E-12	-6.82E-13	0	0
DADK	0	-246.7545089	0	6.374326292	0	3.718057844	0	3.392471791	-3.74E-09	-6.69E-08	-0.003511439	-3.51E-13	-1.87E-10	-6.19E-12	-0.003324181	-1.45E-11	0.011868865	1.36E-12	1.14E-13	0.006933236	0.007394265	0.026027454	2.27E-13	0.006497941	0	0	1.14E-13	0.323261211	4.77E-12	1.14E-13	-4.55E-13	0.311066693
DADNK	1.63E-24	2.91E-26	3.59E-17	6.374326292	1.71E-14	3.718057845	1.12E-26	3.392471791	6.39E-11	1.30E-10	2.32E-12	1.87E-13	2.82E-12	3.51E-12	5.14E-12	2.71E-12	0.011868865	1.79E-12	8.53E-14	0.006933236	0.007394265	0.026027454	3.89E-13	0.006497941	3.59E-15	1.68E-15	1.31E-13	0.323261211	7.25E-12	8.46E-14	4.81E-14	0.311066693
DGNSK	6.94584063	1.74E-23	6.536673531	4.822316412	2.158490839	2.812791589	6.628086333	2.566478659	7.99E-11	1.55E-10	2.70E-12	2.41E-13	3.95E-12	4.22E-12	5.74E-12	3.52E-12	0.008979054	0.007323015	0.011593173	0.005245144	0.005593922	0.019690335	0.020342482	0.004915834	0.369403088	0.291866961	0.361647068	0.244554133	0.239838756	0.19706894	0.375865246	0.235328715
DINSK	0	0	0	0	0	0	0	0	0	0	0	0	0	0	0	0	0	0	0	0	0	0	0	0	0	0	0	0	0	0	0	0
DRPAr	-6.826084757	540.2969959	-6.423972263	-17.54325453	-2.121275479	-10.23274181	-6.513808983	-9.336672363	0.007757397	0.009772232	0.021456652	8.98E-04	0.002267954	4.23E-11	0.022838684	0.002542565	-0.03266518	-0.007196756	-0.011393291	-0.019081472	-0.020350303	-0.071632081	-0.01999175	-0.017883464	-0.363034069	-0.286834772	-0.355411774	-0.889671071	-0.235703605	-0.1936712	-0.369384811	-0.856109637
DTMPK	9.141364967	3.877233584	8.602863441	6.34661183	2.840772425	3.701892379	8.723171094	3.377721913	1.06E-12	1.18E-12	1.03E-13	3.78E-15	6.23E-14	8.50E-14	3.01E-13	5.95E-14	0.011817261	0.00963776	0.015257682	0.006903092	0.007362116	0.025914291	0.026772577	0.006469689	0.486168431	0.384123759	0.475960797	0.321855727	0.315649857	0.259360847	0.494673226	0.309714229
DURIK1	3.52E-24	2.91E-26	5.56E-17	6.429755216	1.36E-14	3.750388782	6.78E-27	3.421971545	5.36E-11	1.15E-10	2.04E-12	1.45E-13	2.51E-12	3.02E-12	4.49E-12	2.43E-12	0.011972072	2.03E-12	7.92E-14	0.006993525	0.007458563	0.02625378	4.61E-13	0.006554445	3.20E-15	2.09E-15	6.18E-14	0.326072178	6.22E-12	1.84E-12	4.63E-14	0.31377162
DUTPDP	3.32E-26	1.46E-26	1.86E-17	5.51E-11	5.37E-16	2.60E-10	6.73E-28	8.59E-26	9.51E-11	1.83E-10	3.11E-12	1.92E-13	3.59E-12	3.93E-12	1.54E-11	2.50E-12	8.98E-14	2.18E-13	4.87E-15	4.13E-14	2.31E-14	2.82E-14	5.26E-14	4.77E-14	4.98E-16	6.71E-16	2.44E-14	4.94E-15	1.04E-12	5.63E-14	2.21E-14	3.76E-15
GK2	-2.927365784	-0.259610982	-2.754919879	-2.032397771	-0.909708783	-1.185557802	-2.793446347	-1.081657672	1.33E-09	-1.02E-08	3.22E-11	5.12E-14	-2.08E-12	1.62E-11	1.77E-04	3.76E-12	-0.003784319	-0.003086345	-0.004886017	-0.002210647	-0.002357595	-0.008298616	-0.008573471	-0.00207189	-0.155687125	-0.123009064	-0.152418306	-0.103068792	-0.101081509	-0.083055879	-0.158410644	-0.099180685
GMPR	1.85E-26	1.24E-26	1.12E-17	1.22E-10	3.76E-16	1.74E-10	4.15E-28	5.52E-26	5.04E-11	2.35E-10	2.40E-12	1.63E-13	2.48E-12	8.47E-12	9.42E-12	2.44E-12	5.99E-14	1.45E-13	3.25E-15	2.75E-14	1.54E-14	1.89E-14	3.50E-14	3.18E-14	2.74E-16	4.51E-16	1.67E-14	2.93E-15	6.92E-13	4.00E-14	1.49E-14	1.88E-15
GTPDPK	0	0	0	0	0	0	0	0	0	0	0	0	0	0	0	0	0	0	0	0	0	0	0	0	0	0	0	0	0	0	0	0
GUAPRTr	-6.94584063	0	-6.536673531	-4.822316412	-2.158490839	-2.812791589	-6.628086333	-2.566478659	2.30E-10	1.07E-09	8.90E-11	-1.22E-13	8.90E-12	-6.12E-12	5.32E-04	1.89E-12	-0.008979054	-0.007323015	-0.011593173	-0.005245144	-0.005593922	-0.019690335	-0.020342482	-0.004915834	-0.369403088	-0.291866961	-0.361647068	-0.244554133	-0.239838756	-0.19706894	-0.375865246	-0.235328715
HXPRTr	-1.886155	-0.799996886	-1.775044967	-1.310196765	-0.586141909	-0.765416158	-1.799868272	-0.696931705	-8.26E-11	-1.47E-10	-1.60E-12	-1.33E-13	-8.59E-13	-2.31E-14	4.68E-12	-2.21E-12	-0.002438763	-0.0019902	-0.003148269	-0.001424837	-0.001519088	-0.005347158	-0.005524192	-0.001335474	-0.10031205	-0.079256981	-0.098205968	-0.066409098	-0.065129574	-0.053514561	-0.102066904	-0.063903923
NDPK2	254.986959	108.1505885	239.9661315	177.1139512	79.23979894	103.3081215	243.3219632	94.26158394	0.00188725	0.004418986	0.007585008	0.007135242	3.70E-04	2.35E-04	0.009984518	0.003110908	0.329782517	0.268833292	0.425593983	0.192643528	0.205453465	0.723186277	0.746787598	0.180548626	13.56106121	10.71465253	13.27633199	8.981979994	8.804658557	7.234546908	13.79829183	8.643148997
NDPK3	207.910606	88.18354668	195.6629626	144.2637832	64.61034197	84.14714081	198.399232	76.77843631	-0.00188725	-0.004418986	-0.007585008	-0.007135242	-3.70E-04	-2.35E-04	-0.009984518	-0.003110908	0.268616235	0.219200593	0.347019719	0.156913071	0.167347039	0.589053462	0.608913737	0.147061454	11.05738296	8.736485623	10.82522118	7.316049128	7.179119683	5.898886115	11.25081545	7.04006274
NDPK4	9.141364967	3.877233584	8.602863441	6.346619058	2.840772425	3.702028048	8.723171094	3.377721913	1.09E-12	1.32E-12	1.17E-13	4.25E-15	6.82E-14	9.32E-14	3.22E-13	7.84E-14	0.011817348	0.009637803	0.015257692	0.006903199	0.007362124	0.025914308	0.026772602	0.006469852	0.486168431	0.38412376	0.475960801	0.321855728	0.315649953	0.259360854	0.494673234	0.309714229
NDPK5	6.94584063	2.946020278	6.536673531	4.822326604	2.158490839	2.81301415	6.628086333	2.566478659	1.03E-12	1.25E-12	7.12E-14	2.75E-15	6.49E-14	1.45E-13	1.35E-13	8.79E-14	0.008979171	0.007323064	0.011593187	0.005245281	0.005593932	0.019690355	0.020342512	0.004916057	0.369403088	0.291866961	0.361647073	0.244554134	0.239838871	0.197068949	0.375865256	0.235328716
NDPK6	0	0	1.82E-12	5.82E-11	0	2.58E-10	0	0	9.51E-11	1.83E-10	3.11E-12	1.92E-13	3.59E-12	3.93E-12	1.54E-11	2.50E-12	0	2.27E-13	0	0	1.14E-13	0	0	0	1.14E-13	0	0	0	9.09E-13	0	1.14E-13	0
NDPK7	6.94584063	2.946020278	6.536673531	4.822326604	2.158490839	2.81301415	6.628086333	2.566478659	1.03E-12	1.23E-12	7.13E-14	2.55E-15	6.35E-14	6.60E-14	2.04E-13	8.78E-14	0.008979171	0.007323064	0.011593187	0.005245281	0.005593932	0.019690355	0.020342512	0.004916057	0.369403088	0.291866961	0.361647073	0.244554134	0.239838871	0.197068949	0.375865256	0.235328716
NDPK8	6.253917807	3.634553753	5.885510651	4.341940163	1.943468763	2.532770293	5.967817197	2.310814118	1.33E-09	-1.02E-08	3.23E-11	5.39E-14	-2.00E-12	1.63E-11	1.77E-04	3.82E-12	0.008084676	0.006593553	0.010438308	0.004722739	0.00503668	0.01772886	0.01831605	0.004426299	0.332604313	0.262792092	0.325620927	0.220192419	0.215946855	0.177437558	0.338422738	0.211886009
PRASCS	47.90234917	20.31738123	45.08050711	33.25735457	14.88614371	19.39856268	45.71094023	17.69985282	2.49E-10	2.33E-10	5.96E-12	2.67E-13	6.90E-12	1.67E-12	9.46E-12	3.06E-12	0.061924512	0.050503548	0.079952919	0.036173408	0.038578773	0.135795413	0.14029298	0.033902301	2.5476075	2.012875595	2.494117712	1.68658023	1.654060389	1.359096141	2.592174109	1.622956657
PUNP1	2.60E-12	-246.7545089	4.88E-12	6.374326292	-7.45E-14	3.718057844	9.32E-13	3.392471791	-3.52E-09	-6.46E-08	-0.003511439	-1.57E-13	-1.75E-10	1.30E-12	-0.002126069	-7.53E-12	0.011868865	9.09E-13	1.14E-13	0.006933236	0.007394265	0.026027454	3.41E-13	0.006497941	-1.14E-13	0	0	0.323261211	3.41E-12	-6.82E-13	-3.41E-13	0.311066693
PUNP2	-8.80E-14	246.7545089	4.73E-16	-6.374326292	-7.64E-14	-3.718057844	1.91E-16	-3.392471791	3.74E-09	6.69E-08	0.003511439	3.51E-13	1.87E-10	6.19E-12	0.003324181	1.45E-11	-0.011868865	-1.14E-12	-1.14E-13	-0.006933236	-0.007394265	-0.026027454	-3.41E-13	-0.006497941	0	0	-2.27E-13	-0.323261211	-4.09E-12	0	4.55E-13	-0.311066693
PUNP3	3.14E-12	1.63E-13	2.08E-12	6.82E-11	-7.01E-13	2.26E-10	-2.96E-13	-2.54E-13	2.97E-11	9.45E-11	1.33E-12	6.95E-14	2.47E-12	2.03E-12	4.07E-12	1.25E-12	-1.14E-13	-1.14E-13	1.14E-13	0	1.14E-13	-1.14E-13	-1.14E-13	1.14E-13	1.14E-13	0	0	-2.27E-13	1.14E-12	4.55E-13	1.14E-13	0
PUNP4	-6.94584063	-1.49E-13	-6.536673531	-4.822316412	-2.158490839	-2.812791589	-6.628086333	-2.566478659	3.62E-10	1.20E-09	9.30E-11	1.24E-13	1.47E-11	2.54E-12	5.32E-04	3.41E-12	-0.008979054	-0.007323015	-0.011593173	-0.005245144	-0.005593922	-0.019690335	-0.020342482	-0.004915834	-0.369403088	-0.291866961	-0.361647068	-0.244554133	-0.239838756	-0.19706894	-0.375865246	-0.235328715
PUNP5	-1.16E-12	-8.69E-14	-5.53E-14	1.63E-11	1.01E-14	-8.82E-12	3.94E-16	-2.49E-13	-1.84E-11	-1.40E-11	-3.22E-13	-1.30E-14	-1.34E-13	-2.21E-13	-4.78E-13	-2.33E-13	-1.14E-13	0	0	0	0	0	0	0	0	0	0	0	6.82E-13	0	0	0
PUNP6	0	0	0	0	0	0	0	0	0	2.30E-19	2.54E-21	-3.81E-21	-1.69E-21	-1.61E-20	-2.71E-20	8.39E-20	0	0	0	0	0	0	0	0	0	0	0	0	0	0	0	0
PUNP7	-1.16E-12	-8.69E-14	-5.32E-14	4.56E-11	1.87E-14	2.17E-10	3.94E-16	-2.54E-13	7.46E-11	2.23E-10	3.22E-12	1.68E-13	4.56E-12	4.28E-12	8.77E-12	2.48E-12	2.27E-13	2.27E-13	0	0	1.14E-13	0	0	1.14E-13	1.14E-13	1.14E-13	0	0	1.25E-12	0	1.14E-13	0
PUNP8	0	0	0	0	0	0	0	0	-6.78E-21	0	0	-4.24E-22	0	-8.47E-22	0	1.69E-21	0	0	0	0	0	0	0	0	0	0	0	0	0	0	0	0
PYNP1r	0.119755873	0.050793453	0.112701268	0.083143386	0.037215359	0.048496406	0.114277351	0.044249632	-2.55E-11	-2.41E-11	-8.91E-13	-7.99E-14	-8.59E-13	-1.11E-12	-1.97E-12	-1.00E-12	1.55E-04	1.26E-04	2.00E-04	9.04E-05	9.64E-05	3.39E-04	3.51E-04	8.48E-05	0.006369019	0.005032189	0.006235294	0.004216451	0.004135151	0.00339774	0.006480435	0.004057392
RIOR	-8.57E-14	6.83E-15	2.48E-15	-1.71E-12	-2.95E-16	9.38E-11	3.75E-14	-2.52E-13	5.45E-11	1.22E-10	1.76E-12	9.80E-14	4.09E-12	2.66E-12	5.22E-12	1.67E-12	-1.14E-13	1.14E-13	0	0	1.14E-13	1.14E-13	0	0	0	0	1.14E-13	0	5.68E-13	0	0	0
TMDK1	6.64E-26	3.10E-26	3.73E-17	1.33E-10	1.08E-15	5.12E-10	1.35E-27	1.72E-25	1.26E-10	2.62E-10	4.77E-12	2.46E-13	6.68E-12	4.73E-12	1.12E-11	4.22E-12	1.80E-13	4.35E-13	9.86E-15	8.39E-14	4.62E-14	5.69E-14	1.05E-13	9.54E-14	9.95E-16	1.34E-15	5.92E-14	9.96E-15	2.05E-12	1.12E-13	4.31E-14	7.53E-15
TMDS	9.26112084	3.928027037	8.715564708	6.429755216	2.877987785	3.750388785	8.837448444	3.421971545	1.94E-11	1.31E-11	7.74E-13	6.26E-14	3.12E-13	4.78E-13	1.21E-12	9.15E-13	0.011972072	0.009764019	0.015457564	0.006993525	0.007458563	0.02625378	0.027123309	0.006554445	0.49253745	0.389155948	0.482196091	0.326072178	0.319785008	0.262758587	0.501153661	0.31377162
URIC	3.41E-26	1.24E-26	1.97E-17	2.86E-11	4.65E-16	2.35E-10	5.11E-28	9.92E-26	3.20E-11	1.36E-10	2.56E-12	9.55E-14	4.79E-12	2.89E-12	4.99E-12	1.21E-12	7.44E-14	1.61E-13	3.75E-15	3.10E-14	1.75E-14	3.03E-14	4.16E-14	3.36E-14	3.80E-16	4.59E-16	2.02E-14	4.11E-15	7.00E-13	4.17E-14	1.43E-14	3.21E-15
URIK1	1.60E-25	154.5172451	1.03E-16	1.10E-10	1.55E-15	5.18E-10	2.77E-27	1.72E-25	0.003323265	0.004186007	0.006601588	0.00113277	9.72E-04	4.55E-05	0.005794325	0.001089665	1.80E-13	6.13E-13	1.67E-14	8.25E-14	4.63E-14	5.66E-14	1.47E-13	9.54E-14	1.38E-15	1.03E-14	1.33E-13	9.90E-15	3.21E-12	1.46E-13	3.50E-13	7.52E-15
URIK2	1.60E-25	61.71582591	1.03E-16	1.10E-10	1.55E-15	5.18E-10	2.77E-27	1.72E-25	0.002217062	0.002793285	0.00440106	7.55E-04	6.48E-04	2.98E-05	0.003862883	7.26E-04	1.80E-13	6.13E-13	1.67E-14	8.25E-14	4.63E-14	5.66E-14	1.47E-13	9.54E-14	1.38E-15	1.03E-14	1.33E-13	9.89E-15	3.21E-12	1.46E-13	3.49E-13	7.52E-15
URIK3	1.60E-25	77.25862255	1.03E-16	1.10E-10	1.55E-15	5.18E-10	2.77E-27	1.72E-25	0.002217065	0.002792866	0.00440106	7.55E-04	6.48E-04	2.99E-05	0.003862883	7.26E-04	1.80E-13	6.13E-13	1.67E-14	8.25E-14	4.63E-14	5.66E-14	1.47E-13	9.54E-14	1.38E-15	1.03E-14	1.33E-13	9.90E-15	3.21E-12	1.46E-13	3.50E-13	7.52E-15
XANDb	3.41E-26	1.24E-26	1.97E-17	2.86E-11	4.65E-16	2.35E-10	5.11E-28	9.92E-26	3.20E-11	1.36E-10	2.56E-12	9.54E-14	4.79E-12	2.89E-12	5.00E-12	1.21E-12	7.44E-14	1.61E-13	3.75E-15	3.10E-14	1.75E-14	3.03E-14	4.16E-14	3.36E-14	3.80E-16	4.59E-16	2.02E-14	4.11E-15	7.00E-13	4.17E-14	1.43E-14	3.21E-15
XPPT	1.886155	0.799996886	1.775044967	1.310196766	0.586141909	0.765416158	1.799868272	0.696931705	3.02E-10	5.76E-10	9.52E-12	5.02E-13	1.18E-11	1.44E-11	8.12E-11	6.98E-12	0.002438763	0.0019902	0.003148269	0.001424837	0.001519088	0.005347158	0.005524192	0.001335474	0.10031205	0.079256981	0.098205968	0.066409098	0.065129574	0.053514561	0.102066904	0.063903923
PRAGS	47.90234917	20.31738123	45.08050711	33.25735457	14.88614371	19.39856268	45.71094023	17.69985282	2.49E-10	2.33E-10	5.96E-12	2.67E-13	6.90E-12	1.67E-12	9.46E-12	3.06E-12	0.061924512	0.050503548	0.079952919	0.036173408	0.038578773	0.135795413	0.14029298	0.033902301	2.5476075	2.012875595	2.494117712	1.68658023	1.654060389	1.359096141	2.592174109	1.622956657
PRAIS	47.90234917	20.31738123	45.08050711	33.25735457	14.88614371	19.39856268	45.71094023	17.69985282	2.49E-10	2.33E-10	5.96E-12	2.67E-13	6.90E-12	1.67E-12	9.46E-12	3.06E-12	0.061924512	0.050503548	0.079952919	0.036173408	0.038578773	0.135795413	0.14029298	0.033902301	2.5476075	2.012875595	2.494117712	1.68658023	1.654060389	1.359096141	2.592174109	1.622956657
PRFGS	47.90234917	20.31738123	45.08050711	33.25735457	14.88614371	19.39856268	45.71094023	17.69985282	2.49E-10	2.33E-10	5.96E-12	2.67E-13	6.90E-12	1.67E-12	9.46E-12	3.06E-12	0.061924512	0.050503548	0.079952919	0.036173408	0.038578773	0.135795413	0.14029298	0.033902301	2.5476075	2.012875595	2.494117712	1.68658023	1.654060389	1.359096141	2.592174109	1.622956657
URIDK1	114.3708505	342.0011343	107.6334674	73.05809081	35.54190863	42.61375314	109.138679	38.88215168	0.007757394	0.009772167	0.017945213	0.007135242	0.002267953	2.35E-04	0.018982989	0.003110908	0.136032638	0.12058143	0.190894256	0.079463899	0.084747912	0.298308569	0.33496118	0.074474853	6.082625208	4.805908223	5.95491388	3.70499512	3.949207016	3.244955295	6.1890317	3.565230036
URIDK2	8.05E-21	6.50E-23	1.22E-11	0.18623797	4.36E-10	0.129268887	5.02E-23	1.64E-08	0.029984274	0.031586505	0.032785814	0.035334286	0.009830026	0.03007166	0.02989647	0.029229954	0.001172038	4.08E-05	6.68E-06	7.02E-04	4.58E-04	0.001336742	1.05E-05	9.30E-04	9.23E-09	1.06E-08	2.33E-07	8.31E-04	5.33E-06	1.19E-06	1.72E-07	8.61E-04
AIRC1	47.90234917	20.31738123	45.08050711	33.25735457	14.88614371	19.39856268	45.71094023	17.69985282	2.49E-10	2.33E-10	5.96E-12	2.67E-13	6.90E-12	1.67E-12	9.46E-12	3.06E-12	0.061924512	0.050503548	0.079952919	0.036173408	0.038578773	0.135795413	0.14029298	0.033902301	2.5476075	2.012875595	2.494117712	1.68658023	1.654060389	1.359096141	2.592174109	1.622956657
CTPS1	7.544619995	3.199987543	7.10017987	5.321173896	2.344567635	3.103730592	7.199473086	2.831976451	0.00188725	0.004418986	0.007585008	0.007135242	3.70E-04	2.35E-04	0.007083147	0.003110908	0.009907888	0.007954309	0.012592585	0.005787712	0.006172597	0.021727261	0.022096144	0.005424342	0.401248181	0.317027906	0.39282354	0.269852837	0.260514511	0.214057642	0.408267422	0.259673065
GART	6.64E-26	4.06E-26	3.73E-17	1.12E-10	1.08E-15	5.20E-10	1.35E-27	1.72E-25	7.39E-11	7.55E-11	1.65E-12	1.07E-13	1.00E-12	9.26E-13	2.69E-12	1.30E-12	1.80E-13	4.36E-13	9.74E-15	8.25E-14	4.61E-14	5.65E-14	1.05E-13	9.54E-14	9.96E-16	1.37E-15	4.91E-14	9.90E-15	2.07E-12	2.04E-13	1.12E-13	7.52E-15
ADK1	560.4522831	487.4116831	527.4370375	382.7331104	174.1662648	223.2430189	534.8130365	738.1095354	0.018394405	9.07E-08	0.006052944	0.003186413	3.15E-10	2.85E-10	0.010516707	2.03E-10	0.712641204	0.590886031	0.935440465	0.416291703	0.443973186	1.562764135	1.641412626	1.413775113	29.80673108	23.55042586	29.18090637	19.40954432	19.35232692	15.90127725	30.32815557	73.89472513
ADPT	4.36E-26	2.92E-26	1.62E-17	5.54E-11	6.39E-16	2.60E-10	9.40E-28	8.58E-26	3.06E-10	2.26E-09	2.51E-10	3.38E-13	1.18E-11	6.44E-12	0.001198112	8.45E-12	8.98E-14	2.51E-13	6.44E-15	4.13E-14	2.31E-14	2.82E-14	5.98E-14	4.77E-14	5.67E-16	1.11E-15	5.23E-14	4.94E-15	1.27E-12	5.48E-14	4.06E-14	3.75E-15
ADSL1r	72.97124524	30.95014407	68.67263917	50.66203679	22.67655892	29.55047715	69.63299895	26.9627758	2.08E-10	3.12E-10	7.65E-12	1.23E-13	8.15E-12	1.67E-12	2.32E-11	2.83E-12	0.094331674	0.076933739	0.121794946	0.055104157	0.05876833	0.20686168	0.213712972	0.051644505	3.880855426	3.06628049	3.799372648	2.569223884	2.519685325	2.070356455	3.948745226	2.472303974
ADSL2r	47.90234917	20.31738123	45.08050711	33.25735457	14.88614371	19.39856268	45.71094023	17.69985282	2.49E-10	2.33E-10	5.96E-12	2.67E-13	6.90E-12	1.67E-12	9.46E-12	3.06E-12	0.061924512	0.050503548	0.079952919	0.036173408	0.038578773	0.135795413	0.14029298	0.033902301	2.5476075	2.012875595	2.494117712	1.68658023	1.654060389	1.359096141	2.592174109	1.622956657
ADSS	72.97124524	30.95014407	68.67263917	50.66203679	22.67655892	29.55047715	69.63299895	26.9627758	2.08E-10	3.12E-10	7.65E-12	1.23E-13	8.15E-12	1.67E-12	2.32E-11	2.83E-12	0.094331674	0.076933739	0.121794946	0.055104157	0.05876833	0.20686168	0.213712972	0.051644505	3.880855426	3.06628049	3.799372648	2.569223884	2.519685325	2.070356455	3.948745226	2.472303974
AICART	80.51586524	34.15013161	75.77281904	55.90007013	25.02112656	32.60575077	76.83247204	29.75050262	3.72E-10	4.86E-10	1.17E-11	3.92E-13	1.15E-11	4.70E-12	2.54E-11	5.98E-12	0.104084784	0.084888047	0.134387531	0.060801469	0.064844487	0.228249457	0.235809117	0.056984117	4.282103607	3.383308396	4.192196187	2.83486027	2.780199836	2.284414097	4.357012648	2.727919648
ASPCT	33.37196992	14.15444226	31.40608662	23.16929035	10.37068012	13.514332	31.84528836	12.33089746	1.42E-10	2.64E-09	2.26E-12	1.89E-13	1.38E-12	2.15E-12	3.66E-12	2.47E-12	0.043140744	0.035184139	0.055700533	0.025200807	0.026876545	0.094604138	0.097737442	0.023618603	1.774833225	1.402303331	1.737568673	1.174984227	1.152328737	0.946836978	1.805881296	1.130659804
CTPS2	6.64E-26	2.92E-26	3.72E-17	1.09E-10	1.07E-15	5.19E-10	1.35E-27	1.72E-25	4.39E-10	4.04E-10	1.29E-11	7.73E-13	2.16E-11	2.66E-11	0.002901371	6.31E-12	1.80E-13	4.36E-13	9.74E-15	8.25E-14	4.61E-14	5.65E-14	1.05E-13	9.54E-14	9.95E-16	1.34E-15	4.81E-14	9.88E-15	2.07E-12	1.14E-13	4.43E-14	7.52E-15
DHORD1	33.37196992	14.15444226	31.40608662	23.16929035	10.37068012	13.514332	31.84528836	12.33089746	1.42E-10	2.64E-09	2.26E-12	1.89E-13	1.38E-12	2.15E-12	3.66E-12	2.47E-12	0.043140744	0.035184139	0.055700533	0.025200807	0.026876545	0.094604138	0.097737442	0.023618603	1.774833225	1.402303331	1.737568673	1.174984227	1.152328737	0.946836978	1.805881296	1.130659804
DHORTS	-33.37196992	-14.15444226	-31.40608662	-23.16929035	-10.37068012	-13.514332	-31.84528836	-12.33089746	-1.42E-10	-2.64E-09	-2.26E-12	-1.89E-13	-1.38E-12	-2.15E-12	-3.66E-12	-2.47E-12	-0.043140744	-0.035184139	-0.055700533	-0.025200807	-0.026876545	-0.094604138	-0.097737442	-0.023618603	-1.774833225	-1.402303331	-1.737568673	-1.174984227	-1.152328737	-0.946836978	-1.805881296	-1.130659804
GARFTi	47.90234917	20.31738123	45.08050711	33.25735457	14.88614371	19.39856268	45.71094023	17.69985282	1.76E-10	1.57E-10	4.32E-12	1.59E-13	5.90E-12	7.48E-13	6.77E-12	1.76E-12	0.061924512	0.050503548	0.079952919	0.036173408	0.038578773	0.135795413	0.14029298	0.033902301	2.5476075	2.012875595	2.494117712	1.68658023	1.654060389	1.359096141	2.592174109	1.622956657
GK1	3.326552027	3.374942771	3.130590772	2.309542392	1.03375998	1.347212491	3.174370849	1.229156446	-8.67E-10	1.15E-08	6.33E-11	1.80E-13	1.78E-11	-1.20E-11	3.54E-04	1.57E-12	0.004300357	0.003507208	0.005552291	0.002512092	0.002679085	0.009430244	0.009742579	0.002354409	0.176917188	0.139783028	0.173202621	0.117123627	0.114865346	0.09438168	0.180012094	0.112705324
GLUPRT	47.90234917	20.31738123	45.08050711	33.25735457	14.88614371	19.39856268	45.71094023	17.69985282	2.49E-10	2.33E-10	5.96E-12	2.67E-13	6.90E-12	1.67E-12	9.46E-12	3.06E-12	0.061924512	0.050503548	0.079952919	0.036173408	0.038578773	0.135795413	0.14029298	0.033902301	2.5476075	2.012875595	2.494117712	1.68658023	1.654060389	1.359096141	2.592174109	1.622956657
GMPS2	7.544619995	3.199987543	7.10017987	5.238033344	2.344567635	3.055273623	7.199473086	2.787726819	3.43E-10	6.02E-10	1.08E-11	6.20E-13	1.21E-11	2.14E-11	8.82E-11	7.66E-12	0.009753111	0.007954309	0.012592585	0.005697312	0.006076157	0.021387778	0.022096144	0.005339612	0.401248181	0.317027906	0.39282354	0.265636386	0.260514511	0.214057642	0.408267422	0.255615673
IMPCir	80.51586524	34.15013161	75.77281904	55.90007013	25.02112656	32.60575077	76.83247204	29.75050262	3.72E-10	4.86E-10	1.17E-11	3.92E-13	1.15E-11	4.70E-12	2.54E-11	5.98E-12	0.104084784	0.084888047	0.134387531	0.060801469	0.064844487	0.228249457	0.235809117	0.056984117	4.282103607	3.383308396	4.192196187	2.83486027	2.780199836	2.284414097	4.357012648	2.727919648
IMPD	5.658464995	2.399990658	5.325134903	3.927836579	1.758425726	2.289857465	5.399604815	2.090795115	1.32E-10	2.63E-10	4.85E-12	2.99E-13	4.94E-12	1.15E-11	1.63E-11	3.38E-12	0.007314347	0.005964109	0.009444316	0.004272475	0.004557069	0.01604062	0.016571952	0.004004138	0.300936131	0.237770926	0.294617572	0.199227288	0.195384937	0.160543081	0.306200518	0.19171175
NDPK1	73.29059424	92.80141919	68.97317588	50.88375452	22.77579988	29.67982321	69.93773855	27.08077482	0.002217062	0.002793286	0.00440106	7.55E-04	6.48E-04	2.98E-05	0.003862883	7.26E-04	0.094744527	0.077270504	0.122327969	0.055345339	0.059025526	0.207766988	0.214648271	0.051870539	3.897839476	3.079699661	3.816000103	2.580467752	2.53071244	2.0794171	3.966026389	2.483123685
ORPT	-33.37196992	-14.15444226	-31.40608662	-23.16929035	-10.37068012	-13.514332	-31.84528836	-12.33089746	-1.42E-10	-2.64E-09	-2.26E-12	-1.89E-13	-1.38E-12	-2.15E-12	-3.66E-12	-2.47E-12	-0.043140744	-0.035184139	-0.055700533	-0.025200807	-0.026876545	-0.094604138	-0.097737442	-0.023618603	-1.774833225	-1.402303331	-1.737568673	-1.174984227	-1.152328737	-0.946836978	-1.805881296	-1.130659804
UPPRT	4.46E-26	2.92E-26	2.73E-17	5.50E-11	6.36E-16	2.60E-10	9.02E-28	8.58E-26	7.22E-10	5.88E-09	0.002541504	1.39E-12	1.07E-11	6.50E-11	0.005462898	2.02E-11	8.98E-14	2.55E-13	6.20E-15	4.13E-14	2.31E-14	2.82E-14	6.14E-14	4.77E-14	5.79E-16	1.30E-15	3.54E-14	4.94E-15	1.26E-12	6.32E-14	3.94E-14	3.75E-15
ADK2	0	0	0	2.91E-11	0	7.28E-12	0	0	4.72E-16	-3.05E-16	-9.16E-16	5.55E-17	1.67E-16	2.78E-16	1.30E-15	3.47E-16	0	0	0	0	1.14E-13	0	0	0	0	0	0	0	0	1.14E-13	0	0
ALLTAHr	0	0	0	3.27E-11	-1.82E-12	2.35E-10	1.82E-12	0	3.20E-11	1.36E-10	2.55E-12	9.56E-14	4.79E-12	2.89E-12	4.99E-12	1.21E-12	1.14E-13	1.14E-13	0	0	0	0	1.14E-13	0	0	-1.14E-13	0	0	7.96E-13	1.14E-13	0	0
MCSNAH1r	-0.119755873	-0.050793453	-0.112701268	-0.083143386	-0.037215359	-0.048496406	-0.114277351	-0.044249632	2.55E-11	2.41E-11	8.91E-13	7.99E-14	8.59E-13	1.11E-12	1.97E-12	1.00E-12	-1.55E-04	-1.26E-04	-2.00E-04	-9.04E-05	-9.64E-05	-3.39E-04	-3.51E-04	-8.48E-05	-0.006369019	-0.005032189	-0.006235294	-0.004216451	-0.004135151	-0.00339774	-0.006480435	-0.004057392
NDPK9	0.039918624	77.25862255	0.03756709	1.06E-06	0.012405123	1.58E-05	0.038092451	0	0.002217066	0.002792866	0.00440106	7.55E-04	6.48E-04	2.99E-05	0.003862883	7.26E-04	1.37E-08	5.61E-05	6.72E-05	1.31E-08	2.69E-09	1.85E-09	1.25E-04	1.05E-08	0.002123077	0.001677444	0.002079126	7.26E-11	0.001393968	0.00116087	0.002163908	6.58E-11
OMPDC	33.37196992	14.15444226	31.40608662	23.16929035	10.37068012	13.514332	31.84528836	12.33089746	1.42E-10	2.64E-09	2.26E-12	1.89E-13	1.38E-12	2.15E-12	3.66E-12	2.47E-12	0.043140744	0.035184139	0.055700533	0.025200807	0.026876545	0.094604138	0.097737442	0.023618603	1.774833225	1.402303331	1.737568673	1.174984227	1.152328737	0.946836978	1.805881296	1.130659804
URIDK3	-9.26112084	-297.4197206	-8.715564708	-0.18623797	-2.877987785	-0.12926889	-8.837448444	-1.64E-08	-0.035854418	-0.036939687	-0.043146019	-0.035334286	-0.011728342	-0.03007166	-0.038894942	-0.029229954	-0.001172038	-0.009804781	-0.015464246	-7.02E-04	-4.58E-04	-0.001336742	-0.027133826	-9.30E-04	-0.492537459	-0.389155959	-0.482196324	-8.31E-04	-0.319790341	-0.262759775	-0.501153833	-8.61E-04
XANDa	1.886155	0.799996886	1.775044967	1.310196765	0.586141909	0.765416158	1.799868272	0.696931705	1.14E-10	2.83E-10	3.84E-12	2.04E-13	3.98E-12	3.36E-12	4.86E-12	3.39E-12	0.002438763	0.0019902	0.003148269	0.001424837	0.001519088	0.005347158	0.005524192	0.001335474	0.10031205	0.079256981	0.098205968	0.066409098	0.065129574	0.053514561	0.102066904	0.063903923
BADH	0	0	0	0	0	0	0	0	1.02E-13	6.09E-14	1.37E-15	6.97E-17	7.62E-16	5.95E-16	2.13E-15	1.71E-15	0	0	0	0	0	0	0	0	0	0	0	0	0	0	0	0
CHOLD2	0	0	0	0	0	0	0	0	1.02E-13	6.21E-14	1.05E-15	2.73E-17	5.98E-16	3.98E-16	1.35E-15	1.58E-15	0	0	0	0	0	0	0	0	0	0	0	0	0	0	0	0
BLACT	0	0	0	0	0	0	0	0	-1.73E-18	0	0	0	-8.67E-19	0	0	0	0	0	0	0	0	0	0	0	0	0	0	0	0	0	0	0
FMETTRS	0	0	0	0	0	0	0	0	0	0	0	0	0	0	0	0	0	0	0	0	0	0	0	0	0	0	0	0	0	0	0	0
26DPAi	0	0	0	0	0	0	0	0	0	0	0	0	0	0	0	0	0	0	0	0	0	0	0	0	0	0	0	0	0	0	0	0
GTHPe	0	0	-4.55E-13	4.00E-11	0	6.43E-11	0	0	1.67E-13	1.03E-13	7.40E-16	2.56E-16	9.77E-16	-3.60E-16	5.28E-15	1.05E-15	0	0	0	0	0	0	1.14E-13	0	0	0	0	0	3.41E-13	1.14E-13	0	0
METTRS	0	0	0	0	0	0	0	0	0	0	0	0	0	0	0	0	0	0	0	0	0	0	0	0	0	0	0	0	0	0	0	0
PENCAC	0	0	0	0	0	0	0	0	0	0	0	0	0	0	0	0	0	0	0	0	0	0	0	0	0	0	0	0	0	0	0	0
SODr	0	0	0	0	0	0	0	0	0	0	0	0	0	0	0	0	0	0	0	0	0	0	0	0	0	0	0	0	0	0	0	0
GLUTRS	0	0	0	0	0	0	0	0	0	0	0	0	0	0	0	0	0	0	0	0	0	0	0	0	0	0	0	0	0	0	0	0
CAT	20.13894596	4.65E-26	2323.552314	6117.261176	1021.178791	8.155479061	75.51953019	2774.415581	0.012310663	0.008117486	0.016178807	0.009999696	0.010071361	0.00808117	0.013685288	0.011428486	0.026137305	0.021316706	0.033746794	0.015268192	0.016283457	0.057316981	0.059215328	0.014309596	223.6347439	7.30E-14	143.3502094	313.5438429	18.02877345	6.18E-12	134.6537454	53.63152607
ATPM	6.64E-26	2.92E-26	3.73E-17	1.09E-10	1.08E-15	5.20E-10	1.35E-27	1.72E-25	1.49E-10	3.34E-10	6.08E-12	7.35E-13	1.99E-11	5.57E-12	6.00E-11	1.36E-11	1.80E-13	4.36E-13	9.74E-15	8.25E-14	4.62E-14	5.65E-14	1.05E-13	9.54E-14	9.96E-16	1.34E-15	4.88E-14	9.90E-15	2.07E-12	1.13E-13	4.43E-14	7.52E-15
HCO3E	1506.088993	650.5960767	1417.367973	358.3383985	468.0325199	209.0139151	492.5221903	673.2446087	0.045740486	0.020442797	0.033453886	0.024404996	0.033961841	0.028327992	0.027551205	0.047131731	1.946957256	1.58787282	2.513785081	0.389758027	1.21294813	1.463156393	1.511616372	1.289532824	80.09886112	64.4555984	78.41709847	18.17241529	52.00500993	14.64386873	27.92992801	65.87535772
SADT1r	67.86166133	28.78295674	63.86405174	47.11458564	21.08870359	27.48129713	64.75716533	25.0747915	2.23E-10	4.52E-10	1.74E-11	6.84E-04	5.14E-12	3.97E-12	5.81E-11	5.94E-12	0.087726392	0.071546693	0.113266635	0.051245661	0.054653261	0.192376836	0.198748388	0.048028259	3.609110626	2.85157376	3.533333425	2.389321993	2.343252217	1.9253862	3.672246655	2.299188598
SULR	-67.86166133	-28.78295674	-63.86405174	-47.11458564	-21.08870359	-27.48129713	-64.75716533	-25.0747915	-2.23E-10	-4.52E-10	-1.74E-11	-6.84E-04	-5.14E-12	-3.97E-12	-5.81E-11	-5.94E-12	-0.087726392	-0.071546693	-0.113266635	-0.051245661	-0.054653261	-0.192376836	-0.198748388	-0.048028259	-3.609110626	-2.85157376	-3.533333425	-2.389321993	-2.343252217	-1.9253862	-3.672246655	-2.299188598
AKP1	0.159674497	0.067724604	0.150268357	0.110857849	0.049620479	0.064661876	0.152369801	0.058999509	3.81E-11	5.30E-11	1.02E-12	6.51E-14	5.35E-13	8.78E-13	1.81E-12	1.03E-12	2.06E-04	1.68E-04	2.67E-04	1.21E-04	1.29E-04	4.53E-04	4.68E-04	1.13E-04	0.008492025	0.006709585	0.008313726	0.005621934	0.005513535	0.00453032	0.00864058	0.005409856
PPA	975.4874177	416.6908593	918.0231915	677.255531	303.1426671	395.0339418	930.8613839	360.4412731	4.43E-09	2.51E-08	0.002541505	0.003186413	1.48E-10	3.32E-10	0.007192526	3.12E-10	1.261035912	1.028458454	1.628167877	0.736638275	0.785621331	2.765349078	2.856937892	0.690389268	51.87969076	40.99036582	50.79042026	34.3456599	33.68342315	27.67674672	52.78724888	33.05002418
FDMO1	0	0	0	0	0	0	0	0	6.13E-14	3.83E-14	1.44E-15	8.47E-17	4.87E-16	4.26E-17	1.43E-15	4.28E-16	0	0	0	0	0	0	0	0	0	0	0	0	0	0	0	0
FDMO2	0	0	0	0	0	0	0	0	9.00E-14	5.52E-14	1.86E-15	9.96E-17	1.02E-15	7.28E-17	2.27E-15	8.39E-16	0	0	0	0	0	0	0	0	0	0	0	0	0	0	0	0
FDMO3	0	0	0	0	0	0	0	0	0	0	0	0	0	0	0	0	0	0	0	0	0	0	0	0	0	0	0	0	0	0	0	0
FDMO4	0	0	0	0	0	0	0	0	1.81E-13	1.09E-13	3.72E-15	1.52E-16	1.24E-15	1.17E-15	3.83E-15	2.33E-15	0	0	0	0	0	0	0	0	0	0	0	0	0	0	0	0
FDMO5	0	0	0	0	0	0	0	0	6.13E-14	3.92E-14	1.49E-15	1.06E-16	5.60E-16	7.93E-17	1.63E-15	5.66E-16	0	0	0	0	0	0	0	0	0	0	0	0	0	0	0	0
FDMO6	0	0	0	0	0	0	0	0	6.15E-14	3.77E-14	1.21E-15	7.34E-17	1.62E-16	2.01E-16	1.59E-15	4.73E-16	0	0	0	0	0	0	0	0	0	0	0	0	0	0	0	0
FDMO	0	0	0	0	0	0	0	0	9.00E-14	5.44E-14	1.96E-15	3.12E-17	6.46E-16	2.17E-16	2.92E-16	1.12E-15	0	0	0	0	0	0	0	0	0	0	0	0	0	0	0	0
ALKPr	-2.50E-12	0	3.41E-13	3.59E-11	1.02E-12	1.56E-10	-2.84E-12	2.73E-12	0.028261646	6.94E-11	0.005032039	3.01E-14	7.54E-13	5.08E-13	0.005988896	1.07E-12	0	1.14E-13	0	1.14E-13	1.14E-13	1.14E-13	0	1.14E-13	0	1.14E-13	0	0	9.09E-13	-2.27E-13	2.27E-13	1.14E-13
TMPHi	5.88E-26	2.59E-26	4.75E-17	1.93E-11	1.13E-15	2.50E-11	1.76E-27	2.25E-25	4.42E-16	-9.14E-16	-8.37E-16	3.84E-17	4.09E-16	3.93E-16	8.39E-16	1.15E-16	1.70E-14	4.08E-14	9.44E-16	7.23E-15	1.03E-14	3.07E-15	5.68E-15	7.78E-15	7.15E-17	8.96E-17	9.72E-15	6.30E-15	1.11E-13	3.27E-14	9.02E-15	2.29E-15
FUMt6	0	-2.27E-13	0	-1.09E-09	-2.27E-13	-1.57E-08	4.55E-13	0	-2.11E-10	-3.73E-10	-2.86E-12	-0.005832862	-9.11E-13	-3.95E-12	-5.11E-12	-0.004005192	0	0	0	0	0	0	0	0	0	0	0	-1.14E-13	-5.68E-13	-7.96E-13	0	0
ARGt2	0	0	0	0	0	0	0	0	4.71E-16	-2.10E-15	-3.97E-16	-6.80E-17	1.69E-17	-1.69E-16	-3.60E-16	-1.64E-17	0	0	0	0	0	0	0	0	0	0	0	0	0	0	0	0
PIabc	6.86E-26	3.19E-26	3.80E-17	1.08E-10	1.08E-15	6.87E-10	1.77E-27	1.72E-25	8.11E-11	1.41E-10	2.75E-12	1.21E-13	7.27E-12	2.40E-12	7.36E-12	2.34E-12	2.39E-13	5.80E-13	1.30E-14	1.10E-13	6.14E-14	7.46E-14	1.39E-13	1.27E-13	9.96E-16	1.35E-15	4.89E-14	9.92E-15	2.08E-12	1.14E-13	4.44E-14	7.58E-15
GLNabc	0	0	0	0	0	0	0	0	3.23E-16	-8.92E-16	-5.22E-16	7.59E-17	-1.53E-18	-6.79E-17	-1.31E-15	6.96E-17	0	0	0	0	0	0	0	0	0	0	0	0	0	0	0	0
ADEt2ir	0	0	0	0	0	0	0	0	6.74E-16	-3.40E-15	-6.27E-16	7.08E-17	-6.46E-18	-5.20E-17	-1.18E-15	5.62E-17	0	0	0	0	0	0	0	0	0	0	0	0	0	0	0	0
GLY3Pt2	0	0	0	0	0	0	0	0	8.10E-17	-3.40E-16	-4.38E-16	7.09E-17	-8.27E-18	-7.45E-17	-1.14E-15	4.61E-17	0	0	0	0	0	0	0	0	0	0	0	0	0	0	0	0
SERt2	0	0	0	0	0	0	0	0	-4.87E-17	-6.33E-16	-4.91E-16	7.30E-17	3.48E-17	-5.73E-17	-1.20E-15	5.14E-17	0	0	0	0	0	0	0	0	0	0	0	0	0	0	0	0
ASNt2	0	0	0	0	0	0	0	0	2.09E-16	-1.23E-15	-5.33E-16	7.00E-17	3.06E-17	-4.34E-17	-1.13E-15	3.48E-17	0	0	0	0	0	0	0	0	0	0	0	0	0	0	0	0
3AMBAt2	0	0	0	0	0	0	0	0	0	0	0	0	0	0	0	0	0	0	0	0	0	0	0	0	0	0	0	0	0	0	0	0
ala_Bt2	0	0	0	0	0	0	0	0	7.99E-18	-5.89E-16	-2.33E-16	7.57E-17	6.15E-19	3.05E-16	4.01E-16	7.13E-17	0	0	0	0	0	0	0	0	0	0	0	0	0	0	0	0
GABAt2	0	0	0	0	0	0	0	0	3.24E-16	-8.97E-16	-7.10E-16	-8.55E-17	1.81E-17	-8.62E-17	-1.26E-15	6.18E-17	0	0	0	0	0	0	0	0	0	0	0	0	0	0	0	0
ARSENBabc	0	0	0	0	0	0	0	0	-1.34E-17	3.17E-16	2.36E-17	-1.09E-16	2.77E-17	-1.41E-16	-1.91E-15	2.01E-17	0	0	0	0	0	0	0	0	0	0	0	0	0	0	0	0
ARSENBt2	0	0	0	0	0	0	0	0	-2.64E-17	5.60E-17	9.55E-18	-8.37E-17	9.53E-18	-4.04E-16	1.16E-16	-1.47E-16	0	0	0	0	0	0	0	0	0	0	0	0	0	0	0	0
GLYBabc	6.86E-26	3.19E-26	3.80E-17	1.08E-10	1.08E-15	6.87E-10	1.77E-27	1.72E-25	0.066035577	0.105403975	0.088451109	0.088160876	0.07633976	0.096693929	0.085024993	0.07483109	2.39E-13	5.80E-13	1.30E-14	1.10E-13	6.14E-14	7.46E-14	1.39E-13	1.27E-13	9.95E-16	1.35E-15	4.89E-14	9.91E-15	2.08E-12	1.14E-13	4.44E-14	7.58E-15
LCTSabc	0	0	0	0	0	0	0	0	7.86E-14	4.57E-14	9.06E-16	1.00E-16	3.96E-16	-1.64E-16	-1.59E-15	5.29E-16	0	0	0	0	0	0	0	0	0	0	0	0	0	0	0	0
BTDt6_RR	-620.2949062	0	-818.4710193	-1.82E-11	-1.82E-12	-4.73E-11	-979.6234378	0	-0.006910293	-7.69E-11	-1.93E-04	-4.21E-14	-8.32E-13	-3.43E-13	-4.88E-12	-1.25E-12	0	0	0	0	0	0	0	0	0	0	0	1.14E-13	-1.36E-12	-1.14E-13	0	0
PPIabc	0	0	0	0	0	0	0	0	6.12E-18	1.54E-16	1.87E-16	7.03E-17	-1.91E-17	-3.96E-17	-1.32E-15	4.07E-17	0	0	0	0	0	0	0	0	0	0	0	0	0	0	0	0
RIBabc1	1.08E-25	3.50E-26	8.15E-17	9.34E-11	1.40E-15	5.27E-10	3.02E-27	1.94E-25	0.019803478	2.07E-10	0.009389905	2.38E-13	7.38E-12	3.66E-12	0.00731352	3.79E-12	1.84E-13	4.47E-13	9.97E-15	8.41E-14	4.74E-14	5.74E-14	1.08E-13	9.76E-14	1.59E-15	1.85E-15	1.11E-13	1.11E-14	2.34E-12	1.25E-13	9.77E-14	8.17E-15
GLCt2	0	0	319.9568033	0	0	0	2.59E-26	0	2.13E-13	1.27E-13	2.91E-12	1.08E-16	1.36E-15	1.45E-15	5.20E-12	2.43E-15	0	0	7.11E-14	0	0	0	1.35E-12	0	0	0	88.2762112	0	0	0	92.82616824	0
MNLpts	0	0	0	0	0	0	0	0	1.34E-16	-3.01E-16	1.16E-16	7.52E-17	-1.06E-17	3.44E-16	1.55E-16	5.60E-17	0	0	0	0	0	0	0	0	0	0	0	0	0	0	0	0
THRt2	0	0	0	0	0	0	0	0	1.60E-16	-1.15E-15	-7.01E-16	7.70E-17	-6.88E-18	-4.84E-17	-1.41E-15	3.76E-17	0	0	0	0	0	0	0	0	0	0	0	0	0	0	0	0
UREAt	0	0	0	-1.46E-11	-1.82E-12	-3.26E-10	1.82E-12	0	-7.74E-11	-1.35E-10	-1.55E-12	-1.04E-12	-2.98E-12	-7.88E-12	-3.92E-12	-3.32E-12	0	-2.27E-13	0	0	0	0	-1.14E-13	0	0	0	0	0	-3.41E-13	-1.14E-13	0	0
HISt2	0	0	0	0	0	0	0	0	6.17E-16	-2.34E-15	-6.28E-16	7.56E-17	-3.87E-18	-8.38E-17	-1.32E-15	5.33E-17	0	0	0	0	0	0	0	0	0	0	0	0	0	0	0	0
ILEt2	0	0	0	0	0	0	0	0	4.75E-16	-1.02E-15	-6.23E-16	7.14E-17	-8.99E-19	-6.82E-17	-1.27E-15	-5.11E-17	0	0	0	0	0	0	0	0	0	0	0	0	0	0	0	0
NO3t2	0	0	0	0	0	0	0	0	8.37E-14	4.96E-14	8.61E-16	8.07E-17	4.38E-16	5.52E-16	-2.18E-16	4.18E-16	0	0	0	0	0	0	0	0	0	0	0	0	0	0	0	0
ECTOINEabc	0	0	0	0	0	0	0	0	0	0	0	0	0	0	0	0	0	0	0	0	0	0	0	0	0	0	0	0	0	0	0	0
CTBTabc	0	0	0	0	0	0	0	0	0	0	0	0	0	0	0	0	0	0	0	0	0	0	0	0	0	0	0	0	0	0	0	0
GBBTNabc	0	0	0	0	0	0	0	0	0	0	0	0	0	0	0	0	0	0	0	0	0	0	0	0	0	0	0	0	0	0	0	0
PROLBabc	0	0	0	0	0	0	0	0	0	0	0	0	0	0	0	0	0	0	0	0	0	0	0	0	0	0	0	0	0	0	0	0
CHOLSabc	0	0	0	0	0	0	0	0	0	0	0	0	0	0	0	0	0	0	0	0	0	0	0	0	0	0	0	0	0	0	0	0
GLYBt6	4.55E-13	-2.27E-13	0	-5.68E-11	2.27E-13	-6.18E-10	0	2.27E-13	-0.066035577	-0.105403975	-0.088451109	-0.088160876	-0.07633976	-0.096693929	-0.085024993	-0.07483109	-2.27E-13	-5.68E-13	0	-1.14E-13	-1.14E-13	0	-1.14E-13	-1.14E-13	0	0	0	0	-1.59E-12	-1.14E-13	0	0
GLUt2	4.95E-26	3.39E-26	5.44E-17	8967.496951	1.48E-15	7.51E-12	1.72E-27	2.96E-25	1.34E-13	7.97E-14	9.92E-16	0.035775348	1.08E-15	4.91E-16	1.35E-15	1.12E-15	2.96E-14	8.46E-14	1.39E-15	1.473333333	7.40E-15	3.85E-15	1.52E-14	1.18E-14	1.31E-16	1.65E-16	1.64E-14	464.5508114	2.84E-13	9.60E-14	1.57E-14	2.80E-15
CHLabc	0	0	0	0	0	0	0	0	1.02E-13	6.11E-14	1.45E-15	5.17E-17	5.91E-16	-8.07E-17	9.23E-16	1.08E-15	0	0	0	0	0	0	0	0	0	0	0	0	0	0	0	0
CRNabc	0	0	0	0	0	0	0	0	0	0	0	0	0	0	0	0	0	0	0	0	0	0	0	0	0	0	0	0	0	0	0	0
Kt2i	37.94866375	3.45E-25	2.989196745	2680.5622	0.781641129	2.14E-09	6.699821006	3.52E-22	0.002741352	0.003639004	0.003731184	0.005747032	0.007674487	0.010972832	0.008756561	0.004174374	7.25E-13	1.75E-12	3.93E-14	3.32E-13	1.87E-13	2.34E-13	4.35E-13	3.84E-13	13.64657406	2.86E-13	6.12E-11	1.55E-11	2.60E-10	1.27E-11	5.02E-11	1.19E-12
GALCTRt2	0	0	0	0	0	0	0	0	7.43E-14	4.52E-14	1.27E-15	-1.75E-18	4.61E-16	1.01E-16	7.22E-16	7.86E-16	0	0	0	0	0	0	0	0	0	0	0	0	0	0	0	0
METDabc	0	0	0	0	0	0	0	0	0	0	0	0	0	0	0	0	0	0	0	0	0	0	0	0	0	0	0	0	0	0	0	0
METabc	1.25E-25	4.78E-26	7.00E-17	2.05E-10	2.02E-15	7.99E-10	2.13E-27	3.26E-25	1.64E-10	3.73E-10	6.93E-12	5.35E-13	2.75E-11	7.69E-12	4.08E-11	1.52E-11	2.85E-13	6.91E-13	1.55E-14	1.31E-13	7.34E-14	9.06E-14	1.68E-13	1.51E-13	1.95E-15	2.54E-15	9.87E-14	1.89E-14	4.01E-12	2.10E-13	8.75E-14	1.46E-14
CD2t4	0	0	0	0	0	0	0	0	9.00E-17	-3.29E-16	-5.10E-17	5.82E-17	-6.70E-18	1.22E-16	-1.75E-15	-7.57E-18	0	0	0	0	0	0	0	0	0	0	0	0	0	0	0	0
INSt2r	3.41E-13	0	0	4.17E-11	-5.68E-14	2.54E-11	1.14E-13	6.82E-13	-1.84E-11	-1.40E-11	-3.22E-13	-1.30E-14	-1.34E-13	-2.21E-13	-4.78E-13	-2.33E-13	0	0	0	0	0	0	0	0	0	0	0	1.14E-13	2.27E-13	-2.27E-13	0	0
GALt2	0	0	0	0	0	0	0	0	2.69E-14	1.63E-14	6.96E-16	2.08E-17	1.58E-16	-2.35E-16	-6.36E-16	2.35E-16	0	0	0	0	0	0	0	0	0	0	0	0	0	0	0	0
MALt2	0	0	0	0	0	3009.117872	306.6517168	0	-9.86E-18	3.87E-16	3.87E-17	-5.03E-17	8.25E-18	2.33E-11	3.74E-11	-2.11E-17	0	0	0	0	0	17.67333333	9.733333333	0	0	0	0	0	0	265.4342657	4.200283064	0
CITt6	-16.76820393	-4.304745148	-9.551432444	-1331.453469	-3.154001703	-4.110200679	-9.685005461	-3.750156316	-0.001723028	-0.002182817	-0.001758084	-0.005589884	-0.016250241	-0.005526516	-0.003624568	-0.007039524	-0.013121021	-0.010702713	-0.016940209	-0.007665426	-0.008173909	-0.028772089	-0.029725023	-0.007186464	-5.912939747	-0.426478017	-0.528441201	-15.63612236	-0.350454218	-0.287958544	-0.549216902	-0.343863942
ARBTpts	0	0	0	0	0	0	0	0	7.97E-14	4.70E-14	8.16E-16	9.86E-17	5.61E-16	-1.96E-16	5.09E-17	4.25E-16	0	0	0	0	0	0	0	0	0	0	0	0	0	0	0	0
SALCpts	0	0	0	0	0	0	0	0	7.96E-14	4.74E-14	8.42E-16	9.89E-17	4.55E-16	3.70E-17	1.84E-15	4.35E-16	0	0	0	0	0	0	0	0	0	0	0	0	0	0	0	0
CITt15	10.59022991	6.76E-25	1.23E-11	674.5543648	5.41E-09	4.06E-09	3.10E-22	6.86E-22	0.001722395	0.002182401	0.001758083	0.00174658	0.016250241	0.004065049	0.003624567	6.35E-04	1.37E-12	3.32E-12	7.45E-14	6.31E-13	3.54E-13	4.44E-13	8.27E-13	7.29E-13	3.866817156	5.77E-13	1.33E-10	1.20E-11	5.35E-10	2.66E-11	1.40E-10	2.37E-12
CITt10	6.177974013	4.304745148	9.551432444	3.27E-08	3.154001697	4.110200669	9.685005461	3.750156316	6.26E-07	4.00E-07	7.11E-10	2.44E-12	9.02E-12	1.29E-10	3.15E-10	7.80E-11	0.013121021	0.010702713	0.016940209	0.007665426	0.008173909	0.028772089	0.029725023	0.007186464	5.14E-11	0.426478017	0.5284412	1.09E-11	0.350454218	0.287958544	0.549216902	0.343863942
CITt11	0	0	0	0	0	0	0	0	-4.43E-17	-1.79E-16	-5.58E-17	-6.78E-18	7.00E-17	2.82E-17	-1.24E-15	-5.50E-17	0	0	0	0	0	0	0	0	0	0	0	0	0	0	0	0
CITt12	0	0	0	0	0	0	0	0	0	0	0	0	0	0	0	0	0	0	0	0	0	0	0	0	0	0	0	0	0	0	0	0
CITt13	0	0	0	0	0	0	0	0	0	0	0	0	0	0	0	0	0	0	0	0	0	0	0	0	0	0	0	0	0	0	0	0
CITt14	2.14E-24	3.44E-25	2.22E-15	554.0904367	1.52E-12	2.14E-09	5.72E-27	2.03E-22	7.07E-09	1.60E-08	4.79E-11	2.30E-12	1.97E-11	5.48E-11	1.64E-10	1.92E-10	7.25E-13	1.75E-12	3.93E-14	3.32E-13	1.87E-13	2.33E-13	4.35E-13	3.84E-13	2.046122591	2.74E-13	4.59E-11	4.24E-12	2.39E-10	1.22E-11	4.06E-11	1.10E-12
SO4t2	67.86166133	28.78295674	63.86405174	47.11458564	21.08870359	27.48129713	64.75716533	25.0747915	2.23E-10	4.52E-10	1.74E-11	6.84E-04	5.14E-12	3.97E-12	5.81E-11	5.94E-12	0.087726392	0.071546693	0.113266635	0.051245661	0.054653261	0.192376836	0.198748388	0.048028259	3.609110626	2.85157376	3.533333425	2.389321993	2.343252217	1.9253862	3.672246655	2.299188598
ICITt2	-11.47308897	-4.304745148	-9.551432444	-768.5353946	-3.1540017	-4.110070559	-9.685005461	-3.750156316	-5.71E-04	-5.20E-04	-2.01E-04	-0.005498156	-3.88E-04	-0.001813957	-2.24E-04	-0.001161576	-0.013121144	-0.010702849	-0.016940242	-0.00766563	-0.008173924	-0.02877219	-0.029725097	-0.007187653	-0.719699119	-0.426478017	-0.528441205	-23.45418354	-0.350454263	-0.287958557	-0.549216905	-0.343863942
GALURt2	0	0	0	0	0	0	0	0	9.21E-14	5.65E-14	2.13E-15	1.03E-16	6.85E-16	3.25E-16	-2.62E-16	8.16E-16	0	0	0	0	0	0	0	0	0	0	0	0	0	0	0	0
GLCURt2	0	0	0	0	0	0	0	0	9.19E-14	5.58E-14	1.11E-15	9.90E-17	5.16E-16	3.12E-16	-4.71E-16	8.77E-16	0	0	0	0	0	0	0	0	0	0	0	0	0	0	0	0
CYSGLYt2ir	0	0	0	0	0	0	0	0	1.69E-17	3.37E-17	-2.36E-16	-9.07E-17	-4.18E-17	-4.29E-16	-5.86E-17	-3.45E-17	0	0	0	0	0	0	0	0	0	0	0	0	0	0	0	0
DIPEPabc15	0	0	0	0	0	0	0	0	5.46E-17	-1.18E-16	9.09E-17	8.57E-17	-5.28E-17	-6.76E-17	6.34E-16	-8.84E-17	0	0	0	0	0	0	0	0	0	0	0	0	0	0	0	0
GLYCt5	1479.950626	-2.27E-13	0.174386428	4.96E-11	-6147.514017	1.62E-10	0.176825154	0	0.048938904	1.55E-14	-6.59E-16	-7.98E-17	-0.034363982	6.51E-16	-7.43E-15	5.39E-16	1.14E-13	1.14E-13	0	0	-6.22	0	0	0	313.3343354	0.007786474	0.009648079	0	-461.9256958	5.68E-13	0.010027394	0
MANpts	0	0	0	0	0	0	0	0	9.28E-17	-5.80E-16	-1.78E-16	7.58E-17	-1.60E-17	3.26E-16	3.87E-16	5.55E-17	0	0	0	0	0	0	0	0	0	0	0	0	0	0	0	0
SUCpts	0	0	0	0	0	0	0	0	5.98E-14	3.57E-14	1.15E-16	9.23E-17	5.57E-16	1.20E-16	-6.41E-16	3.71E-16	0	0	0	0	0	0	0	0	0	0	0	0	0	0	0	0
CBL2abc	0	0	0	0	0	0	0	0	0	0	0	0	0	0	0	0	0	0	0	0	0	0	0	0	0	0	0	0	0	0	0	0
FE3t4	1.357233227	0.575659135	1.277281035	0.942291713	0.421774072	0.549625942	1.295143307	0.50149583	7.97E-14	4.54E-14	3.52E-15	2.93E-16	4.94E-15	7.78E-15	1.87E-14	3.58E-15	0.001754528	0.001430934	0.002265333	0.001024913	0.001093065	0.003847537	0.003974968	9.61E-04	0.072182213	0.057031475	0.070666669	0.04778644	0.046865044	0.038507724	0.073444933	0.045983772
FERXAabc	0	0	0	0	0	0	0	0	0	0	0	0	0	0	0	0	0	0	0	0	0	0	0	0	0	0	0	0	0	0	0	0
MNabc	0	0	0	0	0	0	0	0	-7.86E-17	2.33E-16	1.12E-16	-3.15E-17	3.52E-17	-3.47E-16	-1.58E-15	-1.04E-16	0	0	0	0	0	0	0	0	0	0	0	0	0	0	0	0
ALA_Dt2	0	0	0	0	0	0	0	0	1.08E-16	-6.91E-16	-5.63E-16	7.30E-17	-2.24E-17	1.76E-16	3.66E-16	6.62E-17	0	0	0	0	0	0	0	0	0	0	0	0	0	0	0	0
NO2t3	2.14E-24	3.43E-25	2.23E-15	546.5842202	1.53E-12	2.13E-09	5.72E-27	2.05E-22	6.35E-09	9.90E-09	7.56E-11	6.23E-04	0.008173805	0.005098822	0.004409773	5.61E-08	7.25E-13	1.75E-12	3.93E-14	3.32E-13	1.87E-13	2.33E-13	4.34E-13	3.84E-13	9.93724873	2.72E-13	4.40E-11	7.54E-12	2.39E-10	1.20E-11	3.11E-11	1.10E-12
PYRt2	-3161.213962	0	-6398.257801	-2.47E-10	-1.82E-12	-1.13E-09	1.82E-12	10771.12435	-1.84E-10	-1.06E-10	-2.73E-12	-7.36E-14	-5.72E-13	-7.20E-13	-2.69E-12	0.093017858	0	-1.14E-13	0	0	0	0	0	8.26	0	0	0	-1.14E-13	-1.71E-12	-1.14E-13	0	1000
SUCCt6	0	-2.27E-13	0	-7173.400333	-2.27E-13	-1.07E-09	4.55E-13	0	-0.011261722	-0.007293381	-0.0065924	-0.008719009	-0.002942264	-4.04E-11	-3.32E-11	-0.01732399	0	0	0	3.35	0	0	0	0	0	0	-1.14E-13	-388.6541888	-9.09E-13	-3.41E-13	0	0
ACt6	-7855.55748	-2688.111507	-6796.467106	-2121.553381	-2083.833625	-1.71E-08	-6828.830763	-1683.848788	-0.022582408	-0.005823943	-0.026666191	-0.010194866	-0.011370095	-0.033609237	-0.040670769	-0.014671182	0	-1.14E-13	0	0	0	0	0	0	-705.5468479	-67.05755637	-558.3562658	-102.4921714	-285.2934327	-408.3443117	-606.8736834	-764.2479381
ETOHt3	2.12E-25	997.1332491	2.02E-16	2.09E-10	266.4337545	3.33E-10	198.8315299	1.79E-24	0.007757397	0.009772232	0.021456652	8.98E-04	0.002267954	4.18E-11	0.022838684	0.002542565	3.26E-14	7.85E-14	1.76E-15	1.49E-14	8.43E-15	1.09E-14	2.02E-14	1.72E-14	2.42E-15	115.056062	2.22E-13	1.88E-14	5.75E-11	3.08E-13	2.15E-12	9.17E-15
HXANt2	0	0	0	0	0	0	0	0	6.02E-16	-2.67E-15	-6.35E-16	7.17E-17	-2.51E-17	-5.37E-17	-1.36E-15	1.24E-16	0	0	0	0	0	0	0	0	0	0	0	0	0	0	0	0
ASPt2	0	0	0	0	0	0	0	0	1.82E-16	-3.80E-16	-6.24E-16	7.15E-17	1.38E-17	-6.18E-17	-1.20E-15	5.01E-17	0	0	0	0	0	0	0	0	0	0	0	0	0	0	0	0
GLCpts	0	0	9959.351229	0	0	0	11039.91183	0	6.34E-14	3.58E-14	0.072262562	8.27E-17	5.44E-16	8.85E-16	0.07868482	1.11E-15	0	0	7.36	0	0	0	5.95	0	0	0	450.378795	0	0	0	436.8703242	0
GAMpts	0	0	0	0	0	0	0	0	2.54E-16	-3.67E-16	-2.77E-16	7.24E-17	7.72E-19	-6.31E-17	-1.43E-15	-3.79E-17	0	0	0	0	0	0	0	0	0	0	0	0	0	0	0	0
ACGApts	0	0	0	0	0	0	0	0	4.81E-14	2.79E-14	2.70E-17	8.76E-17	4.64E-16	1.51E-16	-1.81E-16	2.40E-16	0	0	0	0	0	0	0	0	0	0	0	0	0	0	0	0
CA2abc1	6.86E-26	3.19E-26	3.80E-17	1.09E-10	1.08E-15	6.87E-10	1.77E-27	1.72E-25	6.05E-11	1.23E-10	2.33E-12	1.23E-13	2.42E-12	2.19E-12	5.26E-12	2.28E-12	2.39E-13	5.80E-13	1.30E-14	1.10E-13	6.14E-14	7.46E-14	1.39E-13	1.27E-13	9.95E-16	1.35E-15	4.88E-14	9.91E-15	2.08E-12	1.14E-13	4.44E-14	7.58E-15
CD2abc1	0	0	0	0	0	0	0	0	1.14E-17	6.00E-17	1.42E-16	4.22E-17	1.70E-17	5.68E-16	1.23E-15	7.73E-17	0	0	0	0	0	0	0	0	0	0	0	0	0	0	0	0
Cut1	0	0	0	0	0	0	0	0	0	0	0	0	0	0	0	0	0	0	0	0	0	0	0	0	0	0	0	0	0	0	0	0
Kt3	1.07E-24	3.43E-25	1.10E-15	2999.766946	7.38E-13	2.14E-09	2.86E-27	1.45E-22	0.011998787	0.01446878	0.012912225	0.015129287	0.027201611	0.028560285	0.023300528	0.012292646	7.24E-13	1.75E-12	3.92E-14	3.32E-13	1.87E-13	2.33E-13	4.34E-13	3.84E-13	6.2279234	2.59E-13	3.43E-11	5.01E-12	2.21E-10	1.13E-11	2.16E-11	1.02E-12
MANt2	0	0	0	0	0	0	0	0	0	0	0	0	0	0	0	0	0	0	0	0	0	0	0	0	0	0	0	0	0	0	0	0
PNTOt2	0	-5.68E-14	2.84E-14	-6.65E-11	0	-1.52E-10	0	0	-7.28E-11	-1.05E-10	-2.11E-12	-7.81E-14	-9.84E-13	-7.25E-13	-2.96E-12	-1.62E-12	0	0	0	0	0	0	-1.14E-13	0	0	0	0	0	-7.96E-13	-1.14E-13	0	0
TRPt2	0	0	0	0	0	0	0	0	8.41E-15	-1.71E-14	-1.00E-16	7.14E-17	-1.29E-17	-2.66E-16	-1.11E-15	-3.67E-16	0	0	0	0	0	0	0	0	0	0	0	0	0	0	0	0
CYTDt2	0	0	0	0	0	0	0	0	7.28E-16	-1.42E-15	-5.43E-16	7.20E-17	4.36E-19	-5.42E-17	-1.06E-15	5.71E-17	0	0	0	0	0	0	0	0	0	0	0	0	0	0	0	0
FRUpts	11002.54226	0	0	0	0	0	0	0	0.131008534	3.09E-14	5.32E-16	1.07E-16	4.41E-17	1.99E-16	5.59E-16	5.25E-16	5.72	0	0	0	0	0	0	0	722.2566296	0	0	0	0	0	0	0
GLCNt2ir	0	4269.168758	0	0	0	0	0	0	7.76E-17	0.026541382	3.65E-16	7.59E-17	-2.50E-17	2.99E-16	2.04E-16	2.83E-17	0	5.13	0	0	0	0	0	0	0	627.671912	0	0	0	0	0	0
GLCRt2	0	0	0	0	0	0	0	0	7.43E-14	4.44E-14	1.06E-15	9.75E-17	4.49E-16	2.11E-17	-1.09E-15	2.38E-16	0	0	0	0	0	0	0	0	0	0	0	0	0	0	0	0
DDGLCNt2	0	0	0	3.05E-11	0	4.77E-11	0	1.14E-13	1.86E-14	9.86E-15	2.53E-16	-6.38E-17	-1.28E-15	-1.98E-16	-1.49E-15	-6.58E-16	0	-1.14E-13	0	0	0	0	1.14E-13	0	0	0	0	0	2.27E-13	0	0	0
ARBt2ir	0	0	0	0	0	0	0	0	6.48E-14	3.85E-14	1.35E-15	-6.52E-17	4.56E-16	2.58E-16	5.81E-16	2.46E-16	0	0	0	0	0	0	0	0	0	0	0	0	0	0	0	0
DCYTt2	0	0	0	0	0	0	0	0	7.42E-16	-1.48E-15	-9.23E-16	7.11E-17	-4.48E-17	2.44E-16	-4.76E-18	1.23E-16	0	0	0	0	0	0	0	0	0	0	0	0	0	0	0	0
FEDCabc	7.09E-26	3.51E-26	3.86E-17	1.06E-10	1.08E-15	1.01E-09	2.55E-27	1.72E-25	7.87E-14	4.88E-14	3.37E-15	2.88E-16	4.91E-15	7.60E-15	1.85E-14	2.09E-15	3.56E-13	8.67E-13	1.93E-14	1.64E-13	9.14E-14	1.12E-13	2.03E-13	1.90E-13	9.95E-16	1.36E-15	4.82E-14	9.91E-15	2.08E-12	1.16E-13	4.43E-14	7.63E-15
CRO4t3	0	0	0	0	0	0	0	0	0	0	0	0	0	0	0	0	0	0	0	0	0	0	0	0	0	0	0	0	0	0	0	0
FERRICHabc	0	0	0	0	0	0	0	0	0	0	0	0	0	0	0	0	0	0	0	0	0	0	0	0	0	0	0	0	0	0	0	0
CAt4	-1.277395978	-0.541796833	-1.202146856	553.2035739	-0.396963832	-0.517295003	-1.218958406	-0.471996075	7.01E-09	1.59E-08	4.56E-11	2.18E-12	1.73E-11	5.26E-11	1.59E-10	1.89E-10	-0.00165132	-0.001346761	-0.002132078	-9.65E-04	-0.001028767	-0.003621211	-0.003741146	-9.04E-04	1.978186391	-0.053676683	-0.066509806	-0.044975473	-0.044108277	-0.036242564	-0.069124643	-0.043278844
FE2abc	0	0	0	0	0	0	0	0	0	0	0	0	0	0	0	0	0	0	0	0	0	0	0	0	0	0	0	0	0	0	0	0
FORt2	-27.98295564	-0.067724604	-26.33452957	-19.42783796	-8.695988953	-11.33199371	-251.9103638	-10.33966402	-4.25E-10	-7.97E-10	-1.52E-11	-4.64E-13	-1.23E-11	-7.88E-12	-3.22E-11	-1.10E-11	-1.14E-13	-3.41E-13	0	0	0	0	-1.14E-13	0	-1.488227381	-0.006709585	-1.45698043	-0.985243951	-0.966246944	-0.00453032	-0.00864058	-0.948077181
Kt7	233.4063498	119.5847197	262.3471547	-159.6023729	86.83571974	114.1767068	262.3471547	104.1783837	0.00753504	0.008647375	0.007422958	0.007635675	0.003276883	0.013522404	0.010919399	0.007483445	0.364477359	0.297255468	0.470589554	0.212910648	0.227068226	0.799269171	0.825741096	0.199543292	3.70932533	11.84745027	14.67996117	9.926930138	9.73552377	7.999413371	15.25710478	9.552452391
ARSNAt1	0	0	0	0	0	0	0	0	0	0	0	0	0	0	0	0	0	0	0	0	0	0	0	0	0	0	0	0	0	0	0	0
ARSt1	0	0	0	0	0	0	0	0	0	0	0	0	0	0	0	0	0	0	0	0	0	0	0	0	0	0	0	0	0	0	0	0
ANTIMt1	0	0	0	0	0	0	0	0	0	0	0	0	0	0	0	0	0	0	0	0	0	0	0	0	0	0	0	0	0	0	0	0
GUAt2	0	0	0	0	0	0	0	0	5.74E-16	-2.80E-15	-6.54E-16	7.52E-17	1.41E-17	-7.53E-17	-1.11E-15	5.88E-17	0	0	0	0	0	0	0	0	0	0	0	0	0	0	0	0
FOLt	-3.64E-12	0	0	4.73E-11	-1.82E-12	4.91E-11	1.82E-12	0	-3.81E-11	-5.30E-11	-1.01E-12	-6.50E-14	-5.34E-13	-8.80E-13	-1.81E-12	-1.03E-12	1.14E-13	0	0	0	0	0	0	0	0	0	0	0	5.68E-13	1.14E-13	0	0
ADNt2r	-2.27E-13	0	0	4.34E-11	1.71E-13	3.43E-11	0	-3.41E-13	-1.07E-11	-1.10E-11	-2.18E-13	-1.21E-14	-1.15E-13	-1.89E-13	-3.75E-13	-1.81E-13	0	0	0	0	0	0	-1.14E-13	0	0	0	0	0	4.55E-13	1.14E-13	0	0
GSNt2r	3.41E-13	0	0	4.33E-11	-5.68E-14	3.23E-11	1.14E-13	-3.41E-13	-1.11E-11	-1.10E-11	-2.22E-13	-1.27E-14	-1.06E-13	-1.94E-13	-3.84E-13	-1.87E-13	0	0	0	0	0	0	0	0	0	0	0	0	4.55E-13	1.14E-13	0	0
RIBFLVt6	0	0	0	1.82E-11	-1.82E-12	-3.82E-11	1.82E-12	0	-6.00E-11	-5.14E-11	-1.38E-12	-3.87E-14	-4.35E-13	-6.28E-13	-2.57E-12	-8.08E-13	0	0	0	0	0	0	0	0	0	0	0	0	-1.14E-13	0	0	0
MALTTRabc	0	0	0	0	0	0	0	0	1.04E-13	6.07E-14	7.32E-16	-3.34E-17	6.95E-16	6.23E-17	3.05E-16	1.24E-15	0	0	0	0	0	0	0	0	0	0	0	0	0	0	0	0
DRIBabc	0	0	0	0	0	0	0	0	9.68E-18	-5.70E-16	1.42E-16	7.60E-17	-1.11E-17	3.54E-16	1.25E-16	7.78E-17	0	0	0	0	0	0	0	0	0	0	0	0	0	0	0	0
THMDt2	0	0	0	0	0	0	0	0	4.49E-16	-9.48E-16	-6.28E-16	7.24E-17	1.45E-16	2.36E-16	4.21E-16	6.98E-17	0	0	0	0	0	0	0	0	0	0	0	0	0	0	0	0
ALLNt2	0	0	0	0	0	0	0	0	2.92E-16	-2.04E-15	-6.03E-16	8.23E-17	-1.93E-17	-5.18E-17	-1.03E-15	6.62E-17	0	0	0	0	0	0	0	0	0	0	0	0	0	0	0	0
5MTRt2	0	0	0	4.00E-11	-1.82E-12	3.82E-11	1.82E-12	0	-3.21E-11	-2.04E-11	-8.00E-13	-2.06E-14	-3.55E-13	-2.26E-13	-1.51E-12	-3.18E-13	0	0	0	0	0	0	0	0	0	0	0	0	2.27E-13	2.27E-13	0	0
ARGabc	0	0	0	0	0	0	0	0	3.49E-16	-1.06E-15	-3.96E-16	8.32E-17	1.16E-16	2.74E-16	3.29E-16	1.12E-16	0	0	0	0	0	0	0	0	0	0	0	0	0	0	0	0
METSabc	0	0	0	0	0	0	0	0	1.26E-16	-1.13E-15	-1.14E-16	7.51E-17	-1.02E-17	3.55E-16	-4.23E-16	4.73E-17	0	0	0	0	0	0	0	0	0	0	0	0	0	0	0	0
ARBabc	0	0	0	0	0	0	0	0	6.48E-14	3.94E-14	1.47E-15	8.68E-17	3.95E-16	3.30E-16	-4.35E-16	5.37E-16	0	0	0	0	0	0	0	0	0	0	0	0	0	0	0	0
CSNt2	0	0	0	0	0	0	0	0	6.19E-16	-7.35E-16	-8.48E-16	7.16E-17	-1.68E-17	3.10E-16	-2.69E-16	3.77E-17	0	0	0	0	0	0	0	0	0	0	0	0	0	0	0	0
DADNt2	0	0	0	0	0	0	0	0	5.75E-16	-4.35E-15	-6.48E-16	7.58E-17	-4.01E-18	3.12E-16	-2.54E-16	1.31E-16	0	0	0	0	0	0	0	0	0	0	0	0	0	0	0	0
DIPEPabc1	0	0	0	0	0	0	0	0	0	0	0	0	0	0	0	0	0	0	0	0	0	0	0	0	0	0	0	0	0	0	0	0
DIPEPabc10	0	0	0	0	0	0	0	0	0	0	0	0	0	0	0	0	0	0	0	0	0	0	0	0	0	0	0	0	0	0	0	0
DIPEPabc11	0	0	0	0	0	0	0	0	1.28E-16	-1.24E-15	-6.22E-16	7.64E-17	6.35E-18	2.44E-16	3.85E-16	-1.12E-17	0	0	0	0	0	0	0	0	0	0	0	0	0	0	0	0
DIPEPabc12	0	0	0	0	0	0	0	0	0	0	0	0	0	0	0	0	0	0	0	0	0	0	0	0	0	0	0	0	0	0	0	0
DIPEPabc13	0	0	0	0	0	0	0	0	0	0	0	0	0	0	0	0	0	0	0	0	0	0	0	0	0	0	0	0	0	0	0	0
DIPEPabc14	0	0	0	0	0	0	0	0	0	0	0	0	0	0	0	0	0	0	0	0	0	0	0	0	0	0	0	0	0	0	0	0
DIPEPabc2	0	0	0	0	0	0	0	0	3.79E-16	-9.44E-16	-8.11E-16	7.53E-17	-6.98E-17	3.82E-16	-1.65E-16	-2.74E-18	0	0	0	0	0	0	0	0	0	0	0	0	0	0	0	0
DIPEPabc3	0	0	0	0	0	0	0	0	0	0	0	0	0	0	0	0	0	0	0	0	0	0	0	0	0	0	0	0	0	0	0	0
DIPEPabc4	0	0	0	0	0	0	0	0	1.44E-16	-1.25E-15	-6.28E-16	7.13E-17	4.38E-17	2.58E-16	-4.17E-18	1.14E-16	0	0	0	0	0	0	0	0	0	0	0	0	0	0	0	0
DIPEPabc5	0	0	0	0	0	0	0	0	4.52E-16	-1.66E-15	-6.94E-16	7.55E-17	-2.18E-17	2.12E-16	-6.25E-17	1.18E-16	0	0	0	0	0	0	0	0	0	0	0	0	0	0	0	0
DIPEPabc6	0	0	0	0	0	0	0	0	7.97E-17	-9.19E-16	-7.41E-16	7.56E-17	-1.37E-17	3.26E-16	3.24E-16	7.80E-17	0	0	0	0	0	0	0	0	0	0	0	0	0	0	0	0
DIPEPabc7	0	0	0	0	0	0	0	0	0	0	0	0	0	0	0	0	0	0	0	0	0	0	0	0	0	0	0	0	0	0	0	0
DIPEPabc8	0	0	0	0	0	0	0	0	0	0	0	0	0	0	0	0	0	0	0	0	0	0	0	0	0	0	0	0	0	0	0	0
DIPEPabc9	0	0	0	0	0	0	0	0	2.59E-16	-1.02E-15	-8.25E-16	7.52E-17	-1.24E-16	2.52E-16	4.59E-16	8.94E-18	0	0	0	0	0	0	0	0	0	0	0	0	0	0	0	0
ETHAt6	2.27E-13	-1.14E-13	2.27E-13	2.41E-11	0	3.46E-11	0	1.14E-13	-3.82E-17	-9.06E-16	-3.01E-16	-7.50E-17	-2.60E-18	-3.52E-16	1.30E-15	-2.07E-16	0	0	0	0	0	0	0	0	0	0	0	0	1.14E-13	0	0	0
GLUt4i	5.06E-26	3.54E-26	5.51E-17	4483.748476	1.48E-15	9.73E-11	1.72E-27	2.96E-25	1.34E-13	7.93E-14	6.53E-16	0.004489692	1.10E-15	4.36E-16	1.44E-15	1.14E-15	3.00E-14	8.59E-14	1.43E-15	0.736666667	7.52E-15	3.85E-15	1.52E-14	1.19E-14	1.31E-16	1.65E-16	1.64E-14	232.2754057	2.83E-13	9.55E-14	1.56E-14	2.80E-15
HGt	0	0	0	0	0	0	0	0	1.64E-16	-3.42E-16	-2.11E-17	-7.52E-17	2.97E-15	-1.51E-17	-5.27E-15	2.52E-16	0	0	0	0	0	0	0	0	0	0	0	0	0	0	0	0
LEUt6	4.55E-13	0	0	1.14E-11	-2.27E-13	-2.09E-11	0	2.27E-13	-1.42E-07	-2.77E-10	-0.00152741	-7.45E-13	-2.14E-12	-7.29E-13	-1.86E-11	-8.99E-11	0	0	0	1.14E-13	0	0	0	0	0	0	0	0	-1.14E-13	-1.14E-13	0	0
ORNt2	0	0	0	0	0	0	0	0	5.02E-16	-1.60E-15	-6.09E-16	7.60E-17	2.17E-18	-8.54E-17	-1.35E-15	-1.13E-17	0	0	0	0	0	0	0	0	0	0	0	0	0	0	0	0
PRIt2	0	0	0	0	0	0	0	0	4.56E-16	-1.96E-15	-7.81E-16	7.36E-17	-5.04E-18	-6.57E-17	-1.23E-15	2.11E-17	0	0	0	0	0	0	0	0	0	0	0	0	0	0	0	0
PURabc1	0	0	0	0	0	0	0	0	0	0	0	0	0	0	0	0	0	0	0	0	0	0	0	0	0	0	0	0	0	0	0	0
MGt5	-22.94617794	-8.609490295	-19.10286489	-28.1856079	-6.3080034	-8.220010646	-19.37001092	-7.500312633	5.72E-04	5.20E-04	2.01E-04	7.65E-12	3.88E-04	2.92E-08	2.24E-04	0.001161575	-0.026238859	-0.021396195	-0.033879647	-0.015325907	-0.016347677	-0.057542334	-0.059448181	-0.014358084	-1.439398238	-0.852956033	-1.056882356	-1.429376745	-0.700907699	-0.575916878	-1.098433751	-0.687727883
VALt2	0	0	0	0	0	0	0	0	1.62E-16	-1.19E-15	-6.14E-16	7.72E-17	-2.93E-18	-5.35E-17	-1.17E-15	3.48E-18	0	0	0	0	0	0	0	0	0	0	0	0	0	0	0	0
XYLt2	0	0	0	0	0	0	0	0	4.79E-14	2.95E-14	4.79E-16	2.29E-17	4.88E-16	-2.19E-16	-2.54E-16	5.11E-16	0	0	0	0	0	0	0	0	0	0	0	0	0	0	0	0
ZN2abc2	6.64E-26	2.80E-26	3.73E-17	1.09E-10	1.08E-15	4.61E-10	1.35E-27	1.72E-25	6.22E-11	1.22E-10	2.33E-12	1.28E-13	1.90E-11	2.52E-12	6.19E-12	2.28E-12	1.59E-13	3.85E-13	8.61E-15	7.30E-14	4.09E-14	5.01E-14	9.34E-14	8.44E-14	9.96E-16	1.34E-15	4.88E-14	9.90E-15	2.07E-12	1.12E-13	4.43E-14	7.50E-15
ZN2t4	10.59022991	7.01E-25	1.23E-11	674.5543648	5.41E-09	4.49E-09	3.10E-22	6.86E-22	0.001722395	0.002182401	0.001758083	0.00174658	0.016250241	0.004065049	0.003624567	6.35E-04	1.53E-12	3.71E-12	8.31E-14	7.03E-13	3.95E-13	4.93E-13	9.19E-13	8.13E-13	3.866817156	5.78E-13	1.33E-10	1.20E-11	5.37E-10	2.67E-11	1.40E-10	2.37E-12
URIt2	0	0	0	0	0	0	0	0	7.17E-16	-7.97E-16	-6.79E-16	7.54E-17	-1.42E-17	-6.00E-17	-3.51E-16	9.51E-17	0	0	0	0	0	0	0	0	0	0	0	0	0	0	0	0
XANt6	1.82E-12	0	0	3.73E-11	0	-2.00E-11	0	4.55E-13	-1.71E-11	-2.39E-11	-3.60E-13	-9.01E-14	-1.78E-13	-1.08E-12	-6.73E-13	-4.43E-13	-1.14E-13	-1.14E-13	0	0	0	0	0	0	0	0	0	0	4.55E-13	1.14E-13	0	0
XTSNt2	3.41E-13	0	0	4.18E-11	-5.68E-14	2.29E-11	1.14E-13	-3.41E-13	-1.65E-11	-1.33E-11	-2.97E-13	-1.22E-14	-1.14E-13	-2.12E-13	-4.95E-13	-2.19E-13	0	0	0	0	0	0	0	0	0	0	0	0	4.55E-13	2.27E-13	0	0
URAt6	2.90E-22	6.83E-15	-4.31E-18	4.86E-12	-2.84E-14	-6.54E-11	1.07E-25	8.41E-14	-1.20E-11	-6.26E-12	-5.02E-13	-1.03E-13	-2.79E-13	-6.07E-13	-9.37E-13	-7.59E-13	0	0	0	0	0	0	0	0	0	0	0	0	3.41E-13	0	0	0
MALTpts	0	0	0	0	0	0	0	0	3.88E-14	2.17E-14	-2.80E-17	6.59E-17	3.56E-16	4.26E-16	-7.18E-16	3.17E-16	0	0	0	0	0	0	0	0	0	0	0	0	0	0	0	0
MALTabc	0	0	0	0	0	0	0	0	4.46E-14	2.62E-14	4.15E-16	8.37E-17	3.63E-16	2.47E-16	-1.29E-15	6.07E-16	0	0	0	0	0	0	0	0	0	0	0	0	0	0	0	0
AKGt2	0	0	0	0	0	0	0	0	8.79E-17	-6.57E-16	-6.47E-16	7.62E-17	-3.46E-17	-8.71E-17	-1.38E-15	1.73E-17	0	0	0	0	0	0	0	0	0	0	0	0	0	0	0	0
ALAt2	0	0	0	0	0	0	0	0	2.27E-16	-1.93E-16	-4.27E-16	7.54E-17	-9.01E-18	-1.08E-16	-1.18E-15	-4.95E-18	0	0	0	0	0	0	0	0	0	0	0	0	0	0	0	0
MNt2	0	0	0	0	0	0	0	0	-3.03E-17	2.88E-16	-3.14E-16	-7.17E-17	1.29E-17	-3.13E-16	7.73E-16	-3.18E-17	0	0	0	0	0	0	0	0	0	0	0	0	0	0	0	0
MOBDabc	0	0	0	0	0	0	0	0	0	0	0	0	0	0	0	0	0	0	0	0	0	0	0	0	0	0	0	0	0	0	0	0
BILEt4	0	0	0	0	0	0	0	0	0	0	0	0	0	0	0	0	0	0	0	0	0	0	0	0	0	0	0	0	0	0	0	0
GLYCLTt2r	-0.159674497	-0.067724604	-0.150268357	-1.68E-09	-0.049620479	-0.064661873	-0.152369801	0	-2.00E-11	-2.94E-11	-5.71E-13	-3.10E-14	-2.78E-13	-4.55E-13	-1.06E-12	-5.37E-13	0	-1.14E-13	0	0	0	-1.14E-13	0	0	-0.008492025	-0.006709585	-0.008313726	-1.14E-13	-0.005513535	-1.59E-11	-0.00864058	0
LYSt3r	-1.99E-13	-2.84E-14	2.84E-14	3.52E-11	0	7.38E-11	0	-2.84E-14	1.90E-10	1.62E-10	3.91E-12	3.91E-13	1.72E-12	1.36E-12	5.22E-12	3.10E-12	0	0	0	0	0	0	0	0	0	0	0	0	3.41E-13	-1.14E-13	0	0
NAt3	6.47E-24	1.03E-24	6.98E-15	4483.748476	1.27E-10	1504.558936	1.52E-24	9.67E-22	4.16E-04	7.04E-08	3.20E-04	0.004489692	0.003106801	0.023297037	0.003301569	4.84E-08	2.09E-12	5.05E-12	1.13E-13	0.736666667	5.38E-13	8.836666667	4.866666667	1.10E-12	12.55550661	8.53E-13	1.79E-10	232.2754057	7.71E-10	81.20542123	3.98E-11	3.52E-12
PROt2	0	0	0	0	0	0	0	0	4.26E-16	-1.00E-15	-6.47E-16	7.58E-17	2.00E-17	-6.09E-17	-1.35E-15	-5.44E-17	0	0	0	0	0	0	0	0	0	0	0	0	0	0	0	0
NH4t	3027.642551	1284.149295	2849.289522	-11349.23199	940.8708114	1226.075857	2889.135712	1118.709802	1.46E-07	1.24E-08	0.001527411	-0.038395335	5.82E-11	4.97E-11	2.54E-10	1.59E-10	3.913905927	3.192049964	5.053381781	0.076321018	2.438350848	8.582877018	8.867143307	2.14277692	161.0201797	127.2227335	157.639386	-590.226809	104.5440088	85.90095015	163.8369886	102.578114
RIBabc	4.75E-26	2.16E-26	2.40E-17	9.04E-11	8.57E-16	4.51E-10	8.68E-28	1.54E-25	3.64E-11	1.51E-10	1.13E-12	2.19E-13	7.03E-12	3.33E-12	3.80E-12	3.11E-12	1.75E-13	4.25E-13	9.51E-15	8.10E-14	4.51E-14	5.56E-14	1.03E-13	9.33E-14	7.14E-16	1.01E-15	3.15E-14	8.77E-15	1.72E-12	9.58E-14	2.86E-14	6.96E-15
TREpts	0	0	0	0	0	0	0	0	5.97E-14	3.56E-14	2.55E-16	9.28E-17	5.94E-16	-1.85E-16	-3.76E-16	3.32E-16	0	0	0	0	0	0	0	0	0	0	0	0	0	0	0	0
CELBpts	0	0	0	0	0	0	0	0	-2.30E-14	-1.38E-14	3.15E-17	-7.95E-17	-3.54E-17	-3.52E-16	-1.24E-17	-1.68E-16	0	0	0	0	0	0	0	0	0	0	0	0	0	0	0	0
L_LACt2	-2238.319085	-268.0887124	-301.2602811	-5.38E-10	-2207.598961	1.83E-09	-8713.517978	-191.3141802	-0.039672032	-0.008587748	-0.027529592	-1.28E-12	-0.008091171	0.011598698	-0.024010645	-0.0130137	0	0	-1.14E-13	0	0	2.27E-13	3.41E-13	0	-80.76361158	-650.2185059	-232.4408379	-1.14E-13	-6.39E-11	103.0234232	-234.5827918	0
NO2t2ir	2.14E-24	3.43E-25	2.23E-15	546.5842202	1.53E-12	2.13E-09	5.72E-27	2.05E-22	6.35E-09	9.90E-09	7.56E-11	6.23E-04	0.008173805	0.005098822	0.004409773	5.61E-08	7.25E-13	1.75E-12	3.92E-14	3.32E-13	1.87E-13	2.33E-13	4.34E-13	3.84E-13	9.93724873	2.72E-13	4.40E-11	7.54E-12	2.39E-10	1.20E-11	3.11E-11	1.10E-12
PIt8	2.16E-24	3.45E-25	2.32E-15	5.61E-09	4.23E-11	1.05E-09	2.88E-27	3.22E-22	1.39E-04	2.35E-08	1.07E-04	5.12E-13	0.0010356	1.86E-12	1.83E-10	1.61E-08	7.57E-13	1.83E-12	4.10E-14	1.66E-13	1.95E-13	1.15E-13	2.16E-13	4.02E-13	4.185168872	2.85E-13	5.96E-11	2.09E-13	2.58E-10	3.29E-12	24.9248714	1.18E-12
NAabcO	6.79E-26	3.09E-26	3.78E-17	1.09E-10	1.08E-15	6.89E-10	1.76E-27	1.72E-25	6.56E-11	1.34E-10	2.60E-12	1.49E-13	3.47E-12	4.93E-12	7.37E-12	2.39E-12	2.14E-13	5.20E-13	1.16E-14	1.10E-13	5.51E-14	7.48E-14	1.39E-13	1.14E-13	9.96E-16	1.35E-15	4.88E-14	1.01E-14	2.08E-12	1.14E-13	4.43E-14	7.56E-15
PIt6	491.9276261	208.6469931	462.949046	341.5325504	152.8715286	199.2112925	469.4232058	181.7665883	0.019395838	-2.14E-08	0.014310063	-6.62E-12	-0.0010356	2.92E-11	0.020165906	-1.63E-08	0.635926606	0.51864034	0.821067237	0.371478618	0.396180237	1.394535268	1.440722504	0.34815575	21.97719126	20.67099277	25.61305294	17.32014031	16.98618156	13.95708039	1.695160349	16.6667654
BUTSabc	0	0	0	0	0	0	0	0	9.01E-14	5.44E-14	1.92E-15	1.04E-16	5.82E-16	8.72E-16	-3.94E-16	8.94E-16	0	0	0	0	0	0	0	0	0	0	0	0	0	0	0	0
CYSabc	0	0	0	0	0	0	0	0	1.36E-16	-2.79E-16	3.55E-16	7.49E-17	-2.60E-17	-7.28E-17	-1.31E-15	4.51E-18	0	0	0	0	0	0	0	0	0	0	0	0	0	0	0	0
CYSTabc	0	0	0	0	0	0	0	0	0	0	0	0	0	0	0	0	0	0	0	0	0	0	0	0	0	0	0	0	0	0	0	0
DJENKabc	0	0	0	0	0	0	0	0	0	0	0	0	0	0	0	0	0	0	0	0	0	0	0	0	0	0	0	0	0	0	0	0
ETHSabc	0	0	0	0	0	0	0	0	6.12E-14	3.79E-14	1.48E-15	9.28E-17	8.94E-16	4.20E-17	-1.64E-16	3.48E-16	0	0	0	0	0	0	0	0	0	0	0	0	0	0	0	0
HEXSabc	0	0	0	0	0	0	0	0	0	0	0	0	0	0	0	0	0	0	0	0	0	0	0	0	0	0	0	0	0	0	0	0
ISTNTabc	0	0	0	0	0	0	0	0	6.16E-14	3.81E-14	1.21E-15	9.32E-17	4.67E-16	2.62E-16	-1.01E-15	3.03E-16	0	0	0	0	0	0	0	0	0	0	0	0	0	0	0	0
LANTHabc	0	0	0	0	0	0	0	0	0	0	0	0	0	0	0	0	0	0	0	0	0	0	0	0	0	0	0	0	0	0	0	0
LCYSTabc	0	0	0	0	0	0	0	0	1.04E-13	6.27E-14	2.28E-15	1.38E-16	5.51E-16	1.90E-17	-1.06E-15	7.08E-16	0	0	0	0	0	0	0	0	0	0	0	0	0	0	0	0
LIPTabc	0	0	0	0	0	0	0	0	0	0	0	0	0	0	0	0	0	0	0	0	0	0	0	0	0	0	0	0	0	0	0	0
METSRabc	0	0	0	0	0	0	0	0	6.28E-17	-9.48E-16	-1.05E-16	7.64E-17	-1.72E-17	2.87E-16	3.49E-17	1.51E-17	0	0	0	0	0	0	0	0	0	0	0	0	0	0	0	0
MOPSabc	0	0	0	0	0	0	0	0	0	0	0	0	0	0	0	0	0	0	0	0	0	0	0	0	0	0	0	0	0	0	0	0
MSO3abc	0	0	0	0	0	0	0	0	9.01E-14	5.52E-14	1.95E-15	1.46E-17	5.53E-16	3.47E-16	4.64E-16	8.93E-16	0	0	0	0	0	0	0	0	0	0	0	0	0	0	0	0
SULAabc	0	0	0	0	0	0	0	0	6.12E-14	3.87E-14	1.47E-15	9.30E-17	6.94E-16	4.79E-16	-3.29E-16	6.41E-16	0	0	0	0	0	0	0	0	0	0	0	0	0	0	0	0
TAURabc	0	0	0	0	0	0	0	0	7.70E-14	4.81E-14	1.74E-15	9.41E-17	3.59E-16	2.06E-16	-7.45E-16	6.54E-16	0	0	0	0	0	0	0	0	0	0	0	0	0	0	0	0
THIOGabc	0	0	0	0	0	0	0	0	0	0	0	0	0	0	0	0	0	0	0	0	0	0	0	0	0	0	0	0	0	0	0	0
ICITt10	11.47308897	4.304745148	9.551432444	5.86E-08	3.1540017	4.110070557	9.685005461	3.750156316	5.71E-04	5.20E-04	2.01E-04	5.22E-12	3.88E-04	2.90E-08	2.24E-04	0.001161575	0.013121144	0.010702849	0.016940242	0.00766563	0.008173924	0.02877219	0.029725097	0.007187653	0.719699119	0.426478017	0.528441205	6.90E-12	0.350454263	0.287958557	0.549216905	0.343863942
SBTt2	0	0	0	0	0	0	0	0	5.85E-14	3.53E-14	1.05E-15	9.98E-17	6.17E-16	2.20E-16	-1.17E-16	5.82E-16	0	0	0	0	0	0	0	0	0	0	0	0	0	0	0	0
MALt10	0	0	0	0	0	2.19E-09	598.7458744	0	6.77E-17	-2.31E-16	-1.99E-16	-3.80E-17	1.50E-17	0.011598698	0.006797041	2.35E-17	0	0	0	0	0	2.40E-13	4.41E-13	0	0	0	0	0	0	103.0234232	127.9529067	0
MALt4	0	0	0	0	0	1504.558936	598.7458744	0	-6.09E-18	2.06E-16	5.14E-17	-4.98E-17	-1.05E-17	0.034895735	0.01009861	-3.29E-17	0	0	0	0	0	8.836666667	4.866666667	0	0	0	0	0	0	184.2288445	53.17829251	0
SPMDt3	5.14E-26	1.75E-26	3.95E-17	6.40E-11	7.78E-16	2.68E-10	5.61E-28	1.20E-25	1.09E-10	1.03E-10	2.89E-12	1.49E-13	1.56E-12	1.40E-12	5.43E-12	1.90E-12	3.22E-14	9.07E-14	2.04E-15	1.73E-14	1.04E-14	1.42E-14	3.40E-14	2.03E-14	7.07E-16	8.67E-16	4.59E-14	7.82E-15	1.24E-12	3.75E-14	1.99E-14	4.23E-15
INSTt2	0	0	0	0	0	0	0	0	1.03E-13	6.13E-14	1.51E-15	7.86E-17	5.94E-16	5.36E-16	2.82E-16	6.82E-16	0	0	0	0	0	0	0	0	0	0	0	0	0	0	0	0
ACTNabc1	1.02E-25	3.26E-26	6.18E-17	1.05E-10	1.68E-15	5.36E-10	1.84E-27	3.08E-25	1.42E-10	2.17E-10	4.55E-12	2.18E-13	1.16E-11	1.02E-11	0.001196855	3.68E-12	1.84E-13	4.48E-13	9.99E-15	8.43E-14	4.75E-14	5.76E-14	1.08E-13	9.81E-14	1.26E-15	1.60E-15	5.96E-14	1.29E-14	2.42E-12	1.40E-13	5.29E-14	1.02E-14
ACTNabc	4.87E-26	2.25E-26	2.54E-17	7.61E-11	7.78E-16	4.44E-10	1.06E-27	1.19E-25	9.36E-11	1.78E-10	3.35E-12	1.91E-13	1.12E-11	9.94E-12	0.001196855	2.97E-12	1.75E-13	4.24E-13	9.49E-15	8.07E-14	4.50E-14	5.54E-14	1.03E-13	9.29E-14	7.99E-16	1.06E-15	4.07E-14	7.94E-15	1.66E-12	8.81E-14	3.72E-14	5.95E-15
2HXMPt6	0	0	0	0	0	0	0	0	-7.99E-14	-4.82E-14	-3.19E-16	-1.11E-16	-4.51E-16	-6.04E-16	-3.09E-15	-8.33E-16	0	0	0	0	0	0	0	0	0	0	0	0	0	0	0	0
2PGLYCt6	0	0	0	2.55E-11	-1.82E-12	3.27E-11	1.82E-12	0	5.27E-16	-1.53E-15	-6.52E-16	-7.63E-17	2.84E-16	-2.98E-16	-1.48E-15	2.01E-16	0	0	0	0	0	0	0	-1.14E-13	0	0	0	0	1.14E-13	-1.14E-13	0	0
2PGt6	0	0	0	-7.28E-12	-1.82E-12	-2.44E-10	1.82E-12	0	-2.47E-11	-5.85E-11	-1.07E-12	-3.49E-14	-5.22E-13	-5.13E-13	-1.53E-12	-9.71E-13	-1.14E-13	0	0	0	0	0	0	0	0	0	0	0	-5.68E-13	-1.14E-13	0	0
3AMPt6	0	0	0	4.37E-11	-1.82E-12	3.46E-11	1.82E-12	0	-9.34E-12	-1.01E-11	-1.93E-13	-1.16E-14	-1.02E-13	-1.75E-13	-3.17E-13	-1.75E-13	0	0	0	0	0	0	0	0	0	0	-1.14E-13	0	6.82E-13	2.27E-13	0	0
3CMPt6	0	0	0	4.00E-11	-1.82E-12	2.18E-11	1.82E-12	0	-8.93E-12	-6.32E-12	-2.25E-13	-1.19E-14	-9.61E-14	-1.48E-13	-3.69E-13	-2.09E-13	0	0	0	0	0	0	0	0	0	0	0	0	4.55E-13	2.27E-13	0	0
3GMPt6	0	0	0	4.73E-11	-1.82E-12	3.27E-11	1.82E-12	0	-9.50E-12	-1.00E-11	-1.95E-13	-1.22E-14	-9.39E-14	-1.78E-13	-3.22E-13	-1.80E-13	0	0	0	0	0	0	0	0	0	0	0	0	5.68E-13	2.27E-13	0	0
3PGt6	0	0	0	-1.09E-11	-1.82E-12	-2.44E-10	1.82E-12	0	-3.74E-11	-6.80E-11	-1.55E-12	-3.48E-14	-5.80E-13	-5.12E-13	-2.19E-12	-9.55E-13	0	0	0	0	0	0	0	0	0	0	0	0	-5.68E-13	-1.14E-13	0	0
3UMPt6	0	0	0	4.37E-11	-1.82E-12	2.18E-11	1.82E-12	0	-1.27E-11	-6.88E-12	-3.08E-13	-1.19E-14	-1.12E-13	-1.61E-13	-4.94E-13	-2.48E-13	0	0	0	0	0	0	0	0	0	0	0	0	2.27E-13	-3.41E-13	0	0
6PGCt6	0	0	0	2.91E-11	-1.82E-12	-3.46E-11	1.82E-12	0	-0.015063175	-7.39E-11	-0.014416684	-2.06E-14	-4.70E-13	-5.72E-13	-0.020165906	-1.14E-12	-1.14E-13	0	0	0	-1.14E-13	0	0	0	0	0	-1.14E-13	0	-2.27E-13	-3.41E-13	-1.14E-13	0
ABTt	0	0	0	2.91E-11	-1.82E-12	2.73E-11	1.82E-12	0	-6.48E-14	-4.14E-14	-1.85E-15	-9.71E-17	-3.26E-16	-4.09E-16	-2.39E-15	-8.40E-16	0	0	0	0	0	0	0	0	0	0	0	0	1.14E-13	0	0	0
ACACt2	-140.103562	0	-123.5225202	-5.09E-11	-1.82E-12	-3.93E-10	1.82E-12	-760.0585071	-1.11E-04	-5.23E-11	-0.00125053	-6.76E-14	-7.64E-13	-1.67E-11	-0.015291858	-1.79E-12	0	0	0	0	0	0	0	0	0	0	0	0	-6.82E-13	-1.14E-13	0	0
ACMANAt2	0	0	0	0	0	0	0	0	3.67E-16	-1.31E-15	-8.45E-16	7.56E-17	4.37E-18	2.49E-16	-2.27E-16	1.44E-16	0	0	0	0	0	0	0	0	0	0	0	0	0	0	0	0
ACNAMt2	0	0	0	0	0	0	0	0	3.61E-16	-1.47E-15	-6.40E-16	7.12E-17	-4.62E-17	2.79E-16	2.57E-16	-4.27E-18	0	0	0	0	0	0	0	0	0	0	0	0	0	0	0	0
AMPt6	0	0	0	4.37E-11	-1.82E-12	3.27E-11	1.82E-12	0	-9.60E-12	-1.00E-11	-1.88E-13	-1.10E-14	-1.12E-13	-1.76E-13	-3.10E-13	-1.71E-13	0	0	0	0	0	0	0	0	0	0	0	0	4.55E-13	0	0	0
ARAB_Dt	0	0	0	2.91E-11	-1.82E-12	3.64E-11	1.82E-12	0	1.73E-16	-3.75E-16	-1.53E-16	-6.94E-18	6.94E-18	-2.78E-16	7.91E-16	7.22E-16	0	0	0	0	0	0	0	0	0	0	0	0	1.14E-13	1.14E-13	0	0
ARGPt6	0	0	0	3.64E-11	-1.82E-12	1.27E-11	1.82E-12	0	-1.38E-11	-1.43E-11	-2.67E-13	-1.33E-13	-3.29E-13	-3.64E-13	-5.94E-13	-3.84E-13	0	0	0	0	0	0	0	0	0	0	0	0	4.55E-13	1.14E-13	0	0
CHORt2	0	0	0	4.00E-11	-1.82E-12	1.27E-11	1.82E-12	0	-1.37E-11	-1.74E-11	-4.07E-13	-1.14E-14	-1.33E-13	-1.74E-13	-6.40E-13	-3.14E-13	0	0	0	0	0	0	0	0	0	0	0	0	3.41E-13	0	0	0
CITR_Lt2	0	0	0	0	0	0	0	0	5.76E-16	-1.63E-15	-6.46E-16	7.50E-17	-4.01E-17	2.94E-16	-5.39E-16	3.62E-17	0	0	0	0	0	0	0	0	0	0	0	0	0	0	0	0
CMPt6	0	0	0	4.37E-11	-1.82E-12	2.36E-11	1.82E-12	0	-8.63E-12	-6.28E-12	-2.20E-13	-1.19E-14	-9.67E-14	-1.47E-13	-3.66E-13	-2.09E-13	0	0	0	0	0	0	0	0	0	0	0	0	4.55E-13	1.14E-13	0	0
CO2t	-12707.10257	-9771.513475	-11118.69641	-19429.47155	-2794.363419	-12418.87454	-12839.37219	-15958.44135	-0.085395076	-0.073119129	-0.064886029	-0.059092101	-0.039773284	-0.099106889	-0.083552386	-0.081840061	-16.36575979	-16.13712587	-20.97864815	-13.96197153	-7.474565892	-66.66781308	-53.42379982	-14.95045063	-1000	-867.4970484	-693.2541076	-1000	-334.6387623	-1000	-866.5258556	-1000
DEXTRINt2	0	0	0	0	0	0	0	0	2.35E-14	1.30E-14	-3.63E-16	6.93E-17	9.76E-17	2.60E-16	3.73E-16	-6.07E-17	0	0	0	0	0	0	0	0	0	0	0	0	0	0	0	0
DHAt	0	0	0	1.46E-11	-1.82E-12	-8.91E-11	1.82E-12	0	-0.028261646	-6.94E-11	-0.005032039	-3.01E-14	-7.54E-13	-5.08E-13	-0.005988896	-1.07E-12	0	0	0	0	0	0	0	0	0	0	0	0	-5.68E-13	0	-1.14E-13	0
DTMPt6	0	0	0	4.37E-11	-1.82E-12	2.73E-11	1.82E-12	0	-1.51E-11	-1.19E-11	-3.76E-13	-1.28E-14	-1.40E-13	-1.95E-13	-5.75E-13	-2.87E-13	0	0	0	0	0	0	0	0	0	0	0	0	4.55E-13	1.14E-13	0	0
F6Pt6_2	0	0	0	0	0	0	0	0	2.44E-16	-6.98E-16	-6.58E-16	7.30E-17	1.89E-17	-6.57E-17	-1.30E-15	2.76E-17	0	0	0	0	0	0	0	0	0	0	0	0	0	0	0	0
G1Pt6_2	0	0	0	0	0	0	0	0	2.35E-16	-3.89E-16	-5.68E-16	7.31E-17	-3.55E-18	-9.67E-17	-1.14E-15	-8.80E-19	0	0	0	0	0	0	0	0	0	0	0	0	0	0	0	0
G6Pt6_2	0	0	0	0	0	0	0	0	2.37E-16	-1.04E-15	-6.40E-16	7.30E-17	-4.45E-20	-9.89E-17	-1.27E-15	2.19E-17	0	0	0	0	0	0	0	0	0	0	0	0	0	0	0	0
GALTpts	0	0	0	0	0	0	0	0	4.78E-14	2.87E-14	7.68E-16	8.96E-17	3.35E-16	4.23E-16	-7.83E-16	3.31E-16	0	0	0	0	0	0	0	0	0	0	0	0	0	0	0	0
GAM6Pt	0	0	0	3.64E-11	-1.82E-12	1.82E-12	1.82E-12	0	-7.41E-10	-2.66E-11	-2.01E-12	-1.45E-14	-2.35E-13	-2.18E-13	-2.69E-12	-4.33E-13	-1.14E-13	0	0	0	0	0	0	0	0	0	0	0	1.14E-13	0	0	0
GLU_Dt2	0	0	0	0	0	0	0	0	2.11E-16	-5.27E-16	-8.04E-16	7.57E-17	-2.09E-17	1.70E-16	6.14E-16	4.65E-17	0	0	0	0	0	0	0	0	0	0	0	0	0	0	0	0
GLXt2	0	0	0	0	0	0	0	0	-9.62E-17	-2.65E-16	-6.41E-17	7.20E-17	9.28E-18	-9.24E-17	-1.04E-15	1.46E-16	0	0	0	0	0	0	0	0	0	0	0	0	0	0	0	0
GLYCOGENt	0	0	0	0	0	0	0	0	2.61E-16	-9.24E-16	-6.42E-16	-5.24E-17	-2.14E-17	-9.78E-17	-5.02E-16	-3.77E-17	0	0	0	0	0	0	0	0	0	0	0	0	0	0	0	0
GLYt6	0	0	0	-2.18E-11	-1.82E-12	-9.51E-10	1.82E-12	0	-5.04E-10	-1.85E-09	-1.92E-11	-0.001185856	-1.52E-12	-3.51E-12	-6.72E-11	-1.01E-11	0	-1.14E-13	0	0	0	-1.14E-13	0	0	0	0	0	0	-5.68E-13	0	0	0
GMPt6	0	0	0	4.37E-11	-1.82E-12	3.46E-11	1.82E-12	0	-1.05E-11	-1.08E-11	-1.96E-13	-1.09E-14	-1.21E-13	-1.78E-13	-3.27E-13	-1.75E-13	0	0	0	0	0	0	0	0	0	0	0	0	5.68E-13	1.14E-13	0	0
H2Ot5	-19799.76137	-11273.24755	-22366.35525	-5533.44457	-10506.31439	-10291.05809	-15778.65884	-8124.308818	-0.052696185	-0.070640312	-0.067023163	-0.019285142	-0.074811576	-0.059163246	-0.079275821	-0.024423409	-23.98195494	-22.34863834	-30.81218594	-10.64099698	-18.43943106	-56.85950893	-56.07865856	-10.860149	-1000	-1000	-1000	-280.6175758	-1000	-614.4708824	-1000	-199.6100441
HQNt6	0	0	0	0	0	0	0	0	-7.98E-14	-4.73E-14	-3.89E-16	-1.04E-16	-5.10E-16	-4.44E-16	-2.41E-15	-8.88E-16	0	0	0	0	0	0	0	0	0	0	0	0	0	0	0	0
MAL_Dt2	0	0	0	0	0	0	0	0	4.80E-14	2.90E-14	5.73E-16	8.88E-17	5.17E-16	4.33E-16	-7.68E-16	4.00E-16	0	0	0	0	0	0	0	0	0	0	0	0	0	0	0	0
MAN1Pt6	0	0	0	3.27E-11	-1.82E-12	-1.09E-11	1.82E-12	0	-0.001678835	-2.81E-11	-1.03E-11	-1.32E-14	-2.33E-13	-2.27E-13	-5.66E-12	-4.31E-13	0	0	0	0	-1.14E-13	0	0	0	0	0	0	0	1.14E-13	0	0	0
MAN6Pt6	0	0	0	3.27E-11	-1.82E-12	-1.09E-11	1.82E-12	0	-0.002792555	-2.84E-11	-1.02E-11	-1.32E-14	-2.35E-13	-2.28E-13	-5.68E-12	-4.36E-13	0	0	0	0	-1.14E-13	0	0	0	0	0	0	0	1.14E-13	0	0	0
MELIBt2	0	0	0	0	0	0	0	0	7.07E-14	4.24E-14	7.13E-16	9.75E-17	3.95E-16	7.77E-17	-1.41E-15	5.13E-16	0	0	0	0	0	0	0	0	0	0	0	0	0	0	0	0
METt3	1.32E-25	5.37E-26	7.43E-17	2.00E-10	2.27E-15	8.14E-10	2.23E-27	3.63E-25	3.45E-10	8.01E-10	2.28E-11	6.84E-04	3.17E-11	1.09E-11	9.66E-11	2.05E-11	2.91E-13	7.05E-13	1.57E-14	1.33E-13	7.49E-14	9.14E-14	1.71E-13	1.54E-13	2.01E-15	2.72E-15	9.65E-14	2.06E-14	4.16E-12	2.33E-13	8.86E-14	1.53E-14
NACUP	0	0	0	0	0	0	0	0	-2.46E-14	5.64E-15	6.50E-16	7.03E-17	1.25E-18	2.33E-16	4.46E-16	-3.80E-17	0	0	0	0	0	0	0	0	0	0	0	0	0	0	0	0
O2t	11605.19296	5908.32722	12137.55361	16894.83572	5287.166606	7495.337572	8813.679397	9493.736127	0.055965024	0.053722901	0.051352946	0.061149356	0.056158453	0.057525548	0.053901008	0.055062801	15.03920497	12.49023241	19.26588652	10.40706018	9.758126496	37.2487864	35.81842569	10.09419121	789.5060188	395.4877687	640.5526225	868.9119296	530.6539975	418.2010006	625.6681153	465.7068538
PALAt2	0	0	0	0	0	0	0	0	7.08E-14	4.19E-14	1.51E-16	1.29E-16	3.76E-16	-7.85E-17	-6.42E-16	2.14E-15	0	0	0	0	0	0	0	0	0	0	0	0	0	0	0	0
PEPt6	0	0	0	-7.28E-12	-1.82E-12	-2.38E-10	1.82E-12	0	-1.69E-11	-3.72E-11	-6.01E-13	-3.17E-14	-3.05E-13	-4.26E-13	-8.33E-13	-8.51E-13	0	0	0	0	0	0	0	0	0	0	0	0	-1.14E-13	-2.27E-13	0	0
PHEt6	0	0	0	4.00E-11	-1.82E-12	2.18E-11	1.82E-12	0	-2.98E-11	-3.16E-11	-5.08E-13	-1.99E-14	-1.78E-13	-1.81E-13	-1.14E-12	-4.29E-13	0	0	0	0	0	0	0	0	0	0	0	0	3.41E-13	1.14E-13	0	0
PPAt6	0	-592.5896313	0	-2.33E-10	-1.82E-12	-5.35E-10	1.82E-12	-1410.28875	-2.31E-10	-9.36E-10	-1.00E-11	-3.16E-13	-3.03E-12	-1.52E-12	-7.81E-12	-1.21E-11	0	0	0	-1.14E-13	0	0	0	0	0	0	-1.14E-13	0	-5.57E-12	-6.82E-13	0	0
PSER_Dt6	0	0	0	3.64E-11	-1.82E-12	4.55E-11	1.82E-12	0	8.79E-14	5.28E-14	1.15E-15	-6.94E-18	8.15E-16	2.08E-16	1.62E-15	1.33E-15	0	0	0	0	0	0	0	0	0	0	0	0	2.27E-13	-1.14E-13	0	0
PSER_Lt6	0	0	0	-1.46E-11	-1.82E-12	-2.36E-10	1.82E-12	0	-2.68E-11	-4.15E-11	-7.93E-13	-3.91E-14	-3.52E-13	-4.06E-13	-1.12E-12	-7.33E-13	0	0	0	0	0	0	0	0	0	0	0	0	-2.27E-13	-1.14E-13	0	0
RAFFINt2	0	0	0	0	0	0	0	0	1.07E-13	6.42E-14	6.72E-16	8.86E-17	6.54E-16	1.67E-16	-4.70E-16	1.27E-15	0	0	0	0	0	0	0	0	0	0	0	0	0	0	0	0
RMNt	0	0	0	0	0	0	0	0	7.97E-14	4.76E-14	6.62E-16	9.98E-17	5.78E-16	1.37E-16	6.00E-17	2.62E-16	0	0	0	0	0	0	0	0	0	0	0	0	0	0	0	0
SER_Dt6	0	0	0	2.18E-11	-1.82E-12	3.27E-11	1.82E-12	0	-4.37E-14	-2.91E-14	-1.17E-15	-5.55E-17	-2.22E-16	-3.47E-16	-2.30E-15	-6.66E-16	0	0	0	0	0	0	0	0	0	0	0	0	0	0	0	0
SRB_Lt	0	0	0	3.64E-11	-1.82E-12	4.37E-11	1.82E-12	0	9.52E-15	6.20E-15	-3.89E-16	-7.63E-17	5.00E-16	-4.58E-16	2.01E-16	6.25E-17	0	0	0	0	0	0	0	0	0	0	0	0	3.41E-13	1.14E-13	0	0
THMt6	0	0	0	3.64E-11	-1.82E-12	1.82E-12	1.82E-12	0	-2.87E-11	-2.40E-11	-1.18E-12	-1.26E-13	-9.68E-13	-1.31E-12	-2.31E-12	-1.57E-12	0	0	0	0	-1.14E-13	0	0	0	0	0	0	0	3.41E-13	-1.14E-13	0	0
TMPt6	0	0	0	2.18E-11	-1.82E-12	3.09E-11	1.82E-12	0	6.66E-16	-1.12E-15	-3.96E-16	2.78E-17	-1.77E-16	1.39E-17	1.29E-15	-6.25E-17	0	0	0	0	0	0	0	0	0	0	0	0	1.14E-13	0	0	0
TYRt6	0	0	0	4.00E-11	-1.82E-12	2.00E-11	1.82E-12	0	-2.61E-11	-3.21E-11	-5.81E-13	-2.16E-14	-1.72E-13	-5.48E-13	-7.97E-13	-4.60E-13	0	0	0	0	0	0	0	0	0	0	0	0	3.41E-13	1.14E-13	0	0
UMPt6	0	0	0	4.37E-11	-1.82E-12	2.00E-11	1.82E-12	0	-1.12E-11	-6.66E-12	-2.78E-13	-1.10E-14	-1.10E-13	-1.53E-13	-4.62E-13	-2.26E-13	0	0	0	0	0	0	0	0	0	0	0	0	4.55E-13	1.14E-13	0	0
EX_2ddglcn(e)	2.64E-26	6.27E-27	2.19E-17	2.02E-11	3.67E-16	2.37E-11	4.87E-28	5.13E-26	-1.87E-14	-1.28E-14	-4.52E-16	9.55E-17	9.17E-16	3.03E-16	2.21E-15	9.31E-16	4.11E-15	1.21E-14	3.27E-16	2.56E-15	1.66E-15	1.31E-15	1.61E-15	2.01E-15	1.57E-17	7.18E-17	5.28E-15	1.97E-15	2.61E-13	2.59E-14	5.17E-15	8.89E-16
EX_2hxmp(e)	0	0	0	0	0	0	0	0	7.98E-14	4.87E-14	1.74E-16	1.09E-16	4.44E-16	5.35E-16	2.29E-15	1.18E-15	0	0	0	0	0	0	0	0	0	0	0	0	0	0	0	0
EX_2pg(e)	6.69E-26	1.79E-26	4.18E-17	6.30E-11	8.21E-16	3.10E-10	7.18E-28	8.26E-26	2.47E-11	5.85E-11	1.07E-12	3.49E-14	5.22E-13	5.13E-13	1.53E-12	9.71E-13	1.74E-14	4.20E-14	9.43E-16	7.97E-15	4.50E-15	5.80E-15	1.08E-14	8.41E-15	6.02E-16	7.03E-16	2.73E-14	5.65E-15	1.05E-12	7.33E-14	2.46E-14	3.27E-15
EX_2pglyc(e)	2.45E-26	8.90E-27	2.53E-17	2.71E-11	5.79E-16	2.47E-11	3.96E-28	1.01E-25	-6.98E-16	1.18E-15	7.20E-16	9.21E-17	3.13E-16	1.85E-16	1.67E-15	1.45E-16	1.63E-15	3.21E-14	7.06E-16	4.83E-15	2.70E-15	1.52E-15	6.03E-15	2.90E-15	4.29E-17	9.19E-17	1.47E-14	4.42E-15	3.93E-13	2.94E-14	2.38E-15	1.82E-15
EX_3amba(e)	0	0	0	0	0	0	0	0	0	0	0	0	0	0	0	0	0	0	0	0	0	0	0	0	0	0	0	0	0	0	0	0
EX_3amp(e)	3.11E-27	1.22E-27	2.32E-18	7.00E-12	6.13E-17	3.23E-11	4.06E-29	9.71E-27	9.34E-12	1.01E-11	1.93E-13	1.16E-14	1.02E-13	1.75E-13	3.17E-13	1.75E-13	4.21E-15	1.04E-14	2.35E-16	1.93E-15	1.09E-15	1.37E-15	2.61E-15	2.10E-15	5.29E-17	5.77E-17	2.51E-15	6.16E-16	8.69E-14	6.77E-15	2.12E-15	4.11E-16
EX_3cmp(e)	4.99E-27	1.93E-27	3.73E-18	1.09E-11	9.48E-17	4.59E-11	6.36E-29	1.51E-26	8.93E-12	6.32E-12	2.25E-13	1.19E-14	9.61E-14	1.48E-13	3.69E-13	2.09E-13	4.62E-15	1.14E-14	2.55E-16	2.17E-15	1.19E-15	1.56E-15	2.95E-15	2.35E-15	8.25E-17	8.94E-17	3.81E-15	9.73E-16	1.26E-13	1.16E-14	3.74E-15	5.75E-16
EX_3gmp(e)	3.13E-27	1.19E-27	2.23E-18	6.81E-12	6.00E-17	3.42E-11	4.09E-29	9.69E-27	9.50E-12	1.00E-11	1.95E-13	1.22E-14	9.39E-14	1.78E-13	3.22E-13	1.80E-13	4.39E-15	1.08E-14	2.42E-16	2.01E-15	1.13E-15	1.43E-15	2.70E-15	2.19E-15	5.22E-17	5.58E-17	2.35E-15	6.14E-16	8.48E-14	6.77E-15	2.03E-15	4.11E-16
EX_3pg(e)	6.85E-26	1.79E-26	4.48E-17	6.32E-11	8.54E-16	3.10E-10	7.42E-28	8.26E-26	3.74E-11	6.80E-11	1.55E-12	3.48E-14	5.80E-13	5.12E-13	2.19E-12	9.55E-13	1.74E-14	4.20E-14	9.43E-16	7.97E-15	4.50E-15	5.80E-15	1.08E-14	8.41E-15	6.09E-16	7.12E-16	2.80E-14	5.64E-15	1.06E-12	7.32E-14	2.50E-14	3.26E-15
EX_3ump(e)	5.50E-27	2.23E-27	4.22E-18	1.08E-11	1.01E-16	4.70E-11	7.38E-29	1.52E-26	1.27E-11	6.88E-12	3.08E-13	1.19E-14	1.12E-13	1.61E-13	4.94E-13	2.48E-13	4.65E-15	1.15E-14	2.59E-16	2.19E-15	1.20E-15	1.57E-15	3.00E-15	2.36E-15	8.96E-17	1.03E-16	4.29E-15	9.66E-16	1.40E-13	1.19E-14	4.35E-15	5.77E-16
EX_4abut(e)	0	0	0	0	0	0	0	0	-2.64E-16	5.43E-16	6.57E-16	-6.39E-17	9.32E-18	-1.56E-16	-7.17E-16	-7.66E-17	0	0	0	0	0	0	0	0	0	0	0	0	0	0	0	0
EX_5mtr(e)	5.73E-27	6.10E-27	4.76E-18	1.02E-11	1.65E-16	2.95E-11	1.12E-28	2.72E-26	3.21E-11	2.04E-11	8.00E-13	2.06E-14	3.55E-13	2.26E-13	1.51E-12	3.18E-13	3.81E-15	8.95E-15	1.96E-16	1.69E-15	8.88E-16	1.22E-15	1.81E-15	1.81E-15	6.88E-17	1.24E-16	3.31E-15	1.02E-15	1.89E-13	1.84E-14	6.72E-15	4.37E-16
EX_6pgc(e)	2.82E-26	1.39E-26	2.81E-17	2.42E-11	4.03E-16	1.00E-10	5.59E-28	3.44E-26	0.015063175	7.39E-11	0.014416684	2.06E-14	4.70E-13	5.72E-13	0.020165906	1.14E-12	7.73E-15	1.92E-14	4.31E-16	3.53E-15	2.00E-15	2.56E-15	4.91E-15	3.82E-15	4.74E-16	6.55E-16	3.33E-14	2.10E-15	6.31E-13	3.04E-14	4.34E-14	9.95E-16
EX_abt(e)	3.07E-26	1.87E-26	3.67E-17	2.04E-11	4.51E-16	3.89E-11	1.21E-27	3.57E-26	6.49E-14	4.08E-14	2.28E-15	7.77E-17	7.49E-16	3.99E-16	2.91E-15	7.69E-16	1.05E-14	1.58E-14	3.78E-16	2.56E-15	1.57E-15	1.73E-15	3.47E-15	2.31E-15	1.23E-17	8.86E-17	8.29E-15	1.77E-15	3.73E-13	1.55E-14	1.05E-14	7.86E-16
EX_ac(e)	7855.55748	2688.111507	6796.467106	2121.553381	2083.833625	1.71E-08	6828.830763	1683.848788	0.022582408	0.005823943	0.026666191	0.010194866	0.011370095	0.033609237	0.040670769	0.014671182	2.83E-14	6.81E-14	1.53E-15	1.29E-14	7.31E-15	9.56E-15	1.77E-14	1.50E-14	705.5468479	67.05755637	558.3562658	102.4921714	285.2934327	408.3443117	606.8736834	764.2479381
EX_acac(e)	140.103562	4.97E-26	123.5225202	1.06E-10	2.41E-15	4.58E-10	1.40E-27	760.0585071	1.11E-04	5.23E-11	0.00125053	6.76E-14	7.64E-13	1.67E-11	0.015291858	1.79E-12	1.31E-14	3.15E-14	7.09E-16	5.99E-15	3.39E-15	4.39E-15	8.15E-15	6.94E-15	6.57E-16	6.79E-16	3.12E-14	9.46E-15	1.11E-12	1.24E-13	2.66E-14	1.08E-14
EX_acgam(e)	0	0	0	0	0	0	0	0	-4.81E-14	-2.78E-14	-3.19E-17	-8.73E-17	-1.44E-16	1.12E-16	4.16E-16	-6.42E-16	0	0	0	0	0	0	0	0	0	0	0	0	0	0	0	0
EX_acmana(e)	0	0	0	0	0	0	0	0	-4.01E-16	1.87E-15	4.72E-16	-7.57E-17	-2.04E-17	6.99E-17	1.10E-15	-1.62E-17	0	0	0	0	0	0	0	0	0	0	0	0	0	0	0	0
EX_acnam(e)	0	0	0	0	0	0	0	0	-3.58E-16	1.89E-15	6.40E-16	-7.12E-17	2.20E-17	9.57E-17	1.44E-15	-8.30E-17	0	0	0	0	0	0	0	0	0	0	0	0	0	0	0	0
EX_actn_R(e)	5.38E-26	1.35E-26	3.80E-17	5.42E-11	9.10E-16	1.26E-10	7.76E-28	1.88E-25	4.89E-11	3.94E-11	1.20E-12	2.71E-14	3.44E-13	2.72E-13	1.25E-12	7.07E-13	9.89E-15	2.38E-14	5.35E-16	4.52E-15	2.56E-15	3.30E-15	6.12E-15	5.24E-15	4.99E-16	6.08E-16	2.68E-14	5.01E-15	1.00E-12	5.72E-14	2.33E-14	4.27E-15
EX_ade(e)	0	0	0	0	0	0	0	0	-6.73E-16	3.45E-15	6.53E-16	-7.06E-17	1.25E-17	-1.79E-16	-1.20E-16	-1.34E-16	0	0	0	0	0	0	0	0	0	0	0	0	0	0	0	0
EX_adn(e)	3.25E-27	1.28E-27	2.38E-18	7.05E-12	6.26E-17	3.28E-11	4.36E-29	9.74E-27	1.07E-11	1.10E-11	2.18E-13	1.21E-14	1.15E-13	1.89E-13	3.75E-13	1.81E-13	4.24E-15	1.05E-14	2.36E-16	1.94E-15	1.09E-15	1.38E-15	2.63E-15	2.11E-15	5.48E-17	6.03E-17	2.61E-15	6.18E-16	8.88E-14	6.80E-15	2.21E-15	4.12E-16
EX_akg(e)	0	0	0	0	0	0	0	0	-1.22E-16	1.22E-15	6.43E-16	-7.61E-17	5.57E-17	-1.64E-16	6.91E-17	-1.90E-17	0	0	0	0	0	0	0	0	0	0	0	0	0	0	0	0
EX_alaala(e)	0	0	0	0	0	0	0	0	-1.06E-17	4.13E-16	2.23E-16	-7.52E-17	-9.02E-18	9.86E-17	1.09E-15	-2.77E-17	0	0	0	0	0	0	0	0	0	0	0	0	0	0	0	0
EX_ala_B(e)	0	0	0	0	0	0	0	0	-5.95E-17	-2.13E-17	2.12E-16	-7.57E-17	-1.37E-17	6.42E-17	9.80E-16	-1.64E-17	0	0	0	0	0	0	0	0	0	0	0	0	0	0	0	0
EX_ala_D(e)	0	0	0	0	0	0	0	0	-1.29E-16	9.28E-16	1.78E-16	-7.49E-17	-5.16E-18	-4.07E-17	-5.55E-16	4.85E-17	0	0	0	0	0	0	0	0	0	0	0	0	0	0	0	0
EX_ala_L(e)	0	0	0	0	0	0	0	0	-1.70E-16	4.52E-16	4.19E-16	-7.53E-17	-4.73E-18	-3.36E-16	-6.51E-16	-3.84E-17	0	0	0	0	0	0	0	0	0	0	0	0	0	0	0	0
EX_ala_L_asp_L(e)	0	0	0	0	0	0	0	0	0	0	0	0	0	0	0	0	0	0	0	0	0	0	0	0	0	0	0	0	0	0	0	0
EX_ala_L_gln_L(e)	0	0	0	0	0	0	0	0	-3.74E-16	1.55E-15	5.67E-16	-7.53E-17	1.35E-17	6.23E-17	1.42E-15	3.90E-17	0	0	0	0	0	0	0	0	0	0	0	0	0	0	0	0
EX_ala_L_glu_L(e)	0	0	0	0	0	0	0	0	0	0	0	0	0	0	0	0	0	0	0	0	0	0	0	0	0	0	0	0	0	0	0	0
EX_ala_L_gly(e)	0	0	0	0	0	0	0	0	-1.88E-16	8.25E-16	6.40E-16	-7.17E-17	-3.46E-17	9.89E-17	1.15E-15	-1.73E-17	0	0	0	0	0	0	0	0	0	0	0	0	0	0	0	0
EX_ala_L_his_L(e)	0	0	0	0	0	0	0	0	-5.30E-16	2.24E-15	6.68E-16	-7.55E-17	-1.43E-18	1.02E-16	1.19E-15	-7.13E-19	0	0	0	0	0	0	0	0	0	0	0	0	0	0	0	0
EX_ala_L_leu_L(e)	0	0	0	0	0	0	0	0	-1.22E-16	9.14E-16	6.78E-16	-7.55E-17	-4.61E-17	8.51E-17	1.24E-15	-1.69E-17	0	0	0	0	0	0	0	0	0	0	0	0	0	0	0	0
EX_ala_L_Thr_L(e)	0	0	0	0	0	0	0	0	0	0	0	0	0	0	0	0	0	0	0	0	0	0	0	0	0	0	0	0	0	0	0	0
EX_alltn(e)	0	0	0	0	0	0	0	0	-2.79E-16	1.17E-15	8.66E-16	-8.45E-17	-4.07E-18	-3.40E-16	-3.65E-16	-1.56E-16	0	0	0	0	0	0	0	0	0	0	0	0	0	0	0	0
EX_amp(e)	3.13E-27	1.17E-27	2.24E-18	6.77E-12	6.02E-17	3.23E-11	3.99E-29	9.71E-27	9.60E-12	1.00E-11	1.88E-13	1.10E-14	1.12E-13	1.76E-13	3.10E-13	1.71E-13	4.21E-15	1.03E-14	2.32E-16	1.93E-15	1.09E-15	1.37E-15	2.59E-15	2.10E-15	5.22E-17	5.58E-17	2.35E-15	6.16E-16	8.41E-14	6.78E-15	2.03E-15	4.11E-16
EX_antim(e)	0	0	0	0	0	0	0	0	0	0	0	0	0	0	0	0	0	0	0	0	0	0	0	0	0	0	0	0	0	0	0	0
EX_arab_D(e)	2.57E-26	7.97E-27	3.22E-17	2.09E-11	3.65E-16	2.52E-11	9.95E-28	3.60E-26	-2.15E-16	-8.41E-17	-5.24E-17	8.89E-17	1.87E-16	1.23E-16	7.46E-17	-1.54E-16	5.76E-15	1.60E-14	2.43E-16	2.14E-15	1.49E-15	1.83E-15	3.00E-15	2.85E-15	3.90E-17	1.05E-16	8.54E-15	1.80E-15	3.81E-13	1.68E-14	7.36E-15	8.70E-16
EX_arab_L(e)	0	0	0	0	0	0	0	0	-2.38E-14	-1.42E-14	-1.69E-16	-7.70E-17	3.89E-17	-2.66E-16	-5.66E-16	-1.99E-16	0	0	0	0	0	0	0	0	0	0	0	0	0	0	0	0
EX_arbt(e)	0	0	0	0	0	0	0	0	-7.98E-14	-4.76E-14	-3.93E-16	-9.82E-17	-3.83E-16	-1.53E-16	1.24E-16	-5.91E-16	0	0	0	0	0	0	0	0	0	0	0	0	0	0	0	0
EX_arg_L(e)	0	0	0	0	0	0	0	0	-8.75E-16	3.52E-15	8.49E-16	-6.91E-17	1.03E-16	-1.87E-16	-6.90E-16	2.01E-18	0	0	0	0	0	0	0	0	0	0	0	0	0	0	0	0
EX_argp(e)	5.62E-27	2.13E-27	3.71E-18	1.65E-11	1.04E-16	5.36E-11	7.20E-29	2.03E-26	1.38E-11	1.43E-11	2.67E-13	1.33E-13	3.29E-13	3.64E-13	5.94E-13	3.84E-13	6.27E-15	1.51E-14	3.40E-16	2.98E-15	1.62E-15	2.13E-15	3.95E-15	3.33E-15	8.31E-17	9.63E-17	3.73E-15	1.49E-15	1.50E-13	1.34E-14	3.65E-15	8.57E-16
EX_arsenb(e)	0	0	0	0	0	0	0	0	-7.37E-17	2.78E-16	2.41E-17	-5.25E-17	8.55E-18	-3.45E-16	-1.07E-16	-3.10E-17	0	0	0	0	0	0	0	0	0	0	0	0	0	0	0	0
EX_arsna(e)	0	0	0	0	0	0	0	0	0	0	0	0	0	0	0	0	0	0	0	0	0	0	0	0	0	0	0	0	0	0	0	0
EX_arsni2(e)	0	0	0	0	0	0	0	0	0	0	0	0	0	0	0	0	0	0	0	0	0	0	0	0	0	0	0	0	0	0	0	0
EX_asn_L(e)	0	0	0	0	0	0	0	0	-3.89E-16	9.98E-16	7.92E-16	-7.01E-17	1.57E-17	-2.23E-16	1.58E-17	-4.01E-17	0	0	0	0	0	0	0	0	0	0	0	0	0	0	0	0
EX_asp_L(e)	0	0	0	0	0	0	0	0	-1.14E-16	8.67E-16	6.36E-16	-7.14E-17	8.04E-18	-3.18E-16	-3.27E-16	-9.26E-17	0	0	0	0	0	0	0	0	0	0	0	0	0	0	0	0
EX_bilea(e)	0	0	0	0	0	0	0	0	0	0	0	0	0	0	0	0	0	0	0	0	0	0	0	0	0	0	0	0	0	0	0	0
EX_btd_RR(e)	620.2949062	2.78E-26	818.4710193	7.27E-11	3.04E-15	1.12E-10	979.6234378	5.12E-25	0.006910293	7.69E-11	1.93E-04	4.21E-14	8.32E-13	3.43E-13	4.88E-12	1.25E-12	9.16E-15	2.21E-14	4.96E-16	4.19E-15	2.37E-15	3.06E-15	5.68E-15	4.85E-15	9.35E-16	1.37E-15	6.07E-14	6.29E-15	2.14E-12	6.92E-14	5.16E-14	5.28E-15
EX_buts(e)	0	0	0	0	0	0	0	0	-9.01E-14	-5.51E-14	-1.90E-15	-1.04E-16	-4.11E-16	-4.58E-17	2.23E-16	-6.92E-16	0	0	0	0	0	0	0	0	0	0	0	0	0	0	0	0
EX_ca2(e)	-1.277395978	-0.541796833	-1.202146856	-0.886862788	-0.396963832	-0.517295005	-1.218958406	-0.471996075	-1.47E-13	-1.10E-13	-1.26E-14	-4.86E-16	-5.03E-15	-1.67E-14	-6.81E-15	-1.20E-14	-0.00165132	-0.001346761	-0.002132078	-9.65E-04	-0.001028767	-0.003621211	-0.003741146	-9.04E-04	-0.0679362	-0.053676683	-0.066509806	-0.044975473	-0.044108277	-0.036242564	-0.069124643	-0.043278844
EX_cbl2(e)	0	0	0	0	0	0	0	0	0	0	0	0	0	0	0	0	0	0	0	0	0	0	0	0	0	0	0	0	0	0	0	0
EX_cd2(e)	0	0	0	0	0	0	0	0	7.48E-17	-1.12E-16	3.26E-18	1.06E-16	3.78E-17	3.76E-16	4.03E-17	-1.26E-16	0	0	0	0	0	0	0	0	0	0	0	0	0	0	0	0
EX_cellb(e)	0	0	0	0	0	0	0	0	-7.10E-14	-4.32E-14	6.55E-18	-8.91E-17	-8.98E-17	-2.47E-16	8.54E-16	-3.14E-16	0	0	0	0	0	0	0	0	0	0	0	0	0	0	0	0
EX_cgly(e)	1.25E-25	6.84E-26	1.23E-16	5.18E-11	3.28E-15	8.91E-11	3.79E-27	6.79E-25	4.02E-13	2.48E-13	4.80E-15	1.66E-16	2.74E-15	1.43E-15	4.66E-15	3.38E-15	6.63E-14	1.89E-13	3.05E-15	1.84E-14	1.68E-14	7.39E-15	3.35E-14	2.75E-14	2.81E-16	3.93E-16	2.58E-14	1.06E-14	4.91E-13	2.21E-13	2.50E-14	7.51E-15
EX_chitob(e)	0	0	0	0	0	0	0	0	0	0	0	0	0	0	0	0	0	0	0	0	0	0	0	0	0	0	0	0	0	0	0	0
EX_chol(e)	0	0	0	0	0	0	0	0	-1.02E-13	-6.20E-14	-1.29E-15	-9.46E-17	-6.50E-16	-6.94E-16	-2.25E-16	-8.94E-16	0	0	0	0	0	0	0	0	0	0	0	0	0	0	0	0
EX_chols(e)	0	0	0	0	0	0	0	0	0	0	0	0	0	0	0	0	0	0	0	0	0	0	0	0	0	0	0	0	0	0	0	0
EX_chor(e)	8.62E-27	3.25E-27	6.60E-18	1.31E-11	1.56E-16	5.44E-11	1.04E-28	1.82E-26	1.37E-11	1.74E-11	4.07E-13	1.14E-14	1.33E-13	1.73E-13	6.40E-13	3.14E-13	4.47E-15	1.09E-14	2.44E-16	2.05E-15	1.16E-15	1.48E-15	2.77E-15	2.19E-15	1.21E-16	1.38E-16	5.78E-15	1.12E-15	2.04E-13	1.50E-14	5.42E-15	6.14E-16
EX_cit(e)	6.49E-26	1.45E-26	3.33E-17	102.8086676	5.40E-16	1.24E-09	8.97E-28	1.38E-25	2.51E-10	5.55E-10	3.20E-12	0.003843304	1.07E-12	0.001461467	2.54E-10	0.006404698	1.00E-14	2.42E-14	5.43E-16	4.86E-15	2.59E-15	3.56E-15	6.60E-15	5.31E-15	4.10E-16	4.59E-16	1.75E-14	15.63612236	7.02E-13	1.04E-13	2.45E-14	4.50E-15
EX_citr	0	0	0	0	0	0	0	0	-5.29E-16	2.08E-15	6.22E-16	-7.52E-17	-7.78E-18	5.10E-17	1.26E-15	-3.15E-17	0	0	0	0	0	0	0	0	0	0	0	0	0	0	0	0
EX_cmp(e)	4.64E-27	1.81E-27	3.39E-18	9.60E-12	8.71E-17	4.22E-11	6.07E-29	1.39E-26	8.63E-12	6.28E-12	2.20E-13	1.19E-14	9.67E-14	1.47E-13	3.66E-13	2.09E-13	4.51E-15	1.11E-14	2.48E-16	2.12E-15	1.16E-15	1.52E-15	2.87E-15	2.29E-15	7.62E-17	8.37E-17	3.51E-15	8.85E-16	1.21E-13	1.05E-14	3.43E-15	5.35E-16
EX_co2(e)	12707.10257	9771.513475	11118.69641	19429.47155	2794.363419	12418.87454	12839.37219	15958.44135	0.085395076	0.073119129	0.064886029	0.059092101	0.039773284	0.099106889	0.083552386	0.081840061	16.36575979	16.13712587	20.97864815	13.96197153	7.474565892	66.66781308	53.42379982	14.95045063	1000	867.4970484	693.2541076	1000	334.6387623	1000	866.5258556	1000
EX_cobalt2(e)	0	0	0	0	0	0	0	0	6.94E-18	6.94E-18	0	6.94E-18	0	0	0	0	0	0	0	0	0	0	0	0	0	0	0	0	0	0	0	0
EX_crn(e)	0	0	0	0	0	0	0	0	0	0	0	0	0	0	0	0	0	0	0	0	0	0	0	0	0	0	0	0	0	0	0	0
EX_cro4(e)	0	0	0	0	0	0	0	0	0	0	0	0	0	0	0	0	0	0	0	0	0	0	0	0	0	0	0	0	0	0	0	0
EX_csn(e)	0	0	0	0	0	0	0	0	-6.45E-16	1.18E-15	6.46E-16	-7.16E-17	6.42E-17	3.75E-17	1.24E-15	-2.29E-17	0	0	0	0	0	0	0	0	0	0	0	0	0	0	0	0
EX_ctbt(e)	0	0	0	0	0	0	0	0	0	0	0	0	0	0	0	0	0	0	0	0	0	0	0	0	0	0	0	0	0	0	0	0
EX_cu2(e)	0	0	0	0	0	0	0	0	-6.94E-18	0	-6.94E-18	-6.94E-18	0	0	0	0	0	0	0	0	0	0	0	0	0	0	0	0	0	0	0	0
EX_cys_L(e)	0	0	0	0	0	0	0	0	-3.05E-17	3.73E-16	-3.55E-16	-7.47E-17	-3.66E-18	-2.98E-16	-5.24E-16	-8.13E-18	0	0	0	0	0	0	0	0	0	0	0	0	0	0	0	0
EX_cyst(e)	0	0	0	0	0	0	0	0	0	0	0	0	0	0	0	0	0	0	0	0	0	0	0	0	0	0	0	0	0	0	0	0
EX_cytd(e)	0	0	0	0	0	0	0	0	-7.46E-16	1.52E-15	9.62E-16	-7.19E-17	4.12E-17	-2.85E-16	-3.82E-16	-1.38E-17	0	0	0	0	0	0	0	0	0	0	0	0	0	0	0	0
EX_dad_2(e)	0	0	0	0	0	0	0	0	-6.09E-16	4.23E-15	6.33E-16	-7.60E-17	-1.17E-17	9.81E-17	1.40E-15	-4.11E-18	0	0	0	0	0	0	0	0	0	0	0	0	0	0	0	0
EX_dcyt(e)	0	0	0	0	0	0	0	0	-8.15E-16	1.25E-15	6.27E-16	-7.15E-17	4.98E-18	1.08E-16	1.09E-15	-2.18E-17	0	0	0	0	0	0	0	0	0	0	0	0	0	0	0	0
EX_dextrin(e)	0	0	0	0	0	0	0	0	-1.56E-14	-9.48E-15	3.25E-16	6.22E-17	-1.55E-16	3.04E-16	7.88E-16	-1.22E-16	0	0	0	0	0	0	0	0	0	0	0	0	0	0	0	0
EX_dha(e)	6.55E-26	1.60E-26	3.56E-17	3.75E-11	6.66E-16	1.56E-10	1.28E-27	5.59E-26	0.028261646	6.94E-11	0.005032039	3.01E-14	7.54E-13	5.08E-13	0.005988896	1.07E-12	1.41E-14	3.39E-14	7.62E-16	6.43E-15	3.64E-15	4.66E-15	8.66E-15	6.91E-15	9.83E-16	7.99E-16	4.89E-14	3.33E-15	1.05E-12	4.59E-14	4.35E-14	1.77E-15
EX_djenk(e)	0	0	0	0	0	0	0	0	0	0	0	0	0	0	0	0	0	0	0	0	0	0	0	0	0	0	0	0	0	0	0	0
EX_drib(e)	0	0	0	0	0	0	0	0	-7.85E-17	-2.40E-16	-1.44E-16	-7.60E-17	-1.10E-17	4.12E-17	1.35E-15	-3.42E-17	0	0	0	0	0	0	0	0	0	0	0	0	0	0	0	0
EX_dtmp(e)	4.66E-27	2.18E-27	3.67E-18	1.02E-11	1.00E-16	3.81E-11	6.19E-29	1.63E-26	1.51E-11	1.19E-11	3.76E-13	1.28E-14	1.40E-13	1.95E-13	5.75E-13	2.87E-13	3.96E-15	9.67E-15	2.17E-16	1.86E-15	1.02E-15	1.33E-15	2.51E-15	2.06E-15	7.54E-17	9.61E-17	3.69E-15	9.31E-16	1.37E-13	1.12E-14	3.78E-15	5.44E-16
EX_ectoine(e)	0	0	0	0	0	0	0	0	0	0	0	0	0	0	0	0	0	0	0	0	0	0	0	0	0	0	0	0	0	0	0	0
EX_etha(e)	2.27E-26	8.69E-27	2.39E-17	2.65E-11	6.55E-16	3.60E-11	7.57E-28	1.55E-25	-5.55E-17	-1.24E-15	6.04E-17	9.20E-17	-2.96E-17	3.34E-16	6.00E-16	3.20E-16	2.17E-14	2.49E-14	5.67E-16	5.55E-15	8.08E-15	2.26E-15	5.16E-15	5.73E-15	8.45E-17	9.83E-17	2.65E-15	3.94E-15	3.78E-13	2.59E-14	5.52E-15	1.85E-15
EX_eths(e)	0	0	0	0	0	0	0	0	-6.13E-14	-3.82E-14	-1.47E-15	-9.29E-17	-2.60E-16	1.57E-16	8.72E-16	-3.27E-16	0	0	0	0	0	0	0	0	0	0	0	0	0	0	0	0
EX_etoh(e)	2.12E-25	997.1332491	2.02E-16	2.09E-10	266.4337545	3.33E-10	198.8315299	1.79E-24	0.007757397	0.009772232	0.021456652	8.98E-04	0.002267954	4.18E-11	0.022838684	0.002542565	3.26E-14	7.85E-14	1.76E-15	1.49E-14	8.43E-15	1.09E-14	2.02E-14	1.72E-14	2.42E-15	115.056062	2.22E-13	1.88E-14	5.75E-11	3.08E-13	2.15E-12	9.17E-15
EX_fe2(e)	0	0	0	0	0	0	0	0	0	0	0	0	0	0	0	0	0	0	0	0	0	0	0	0	0	0	0	0	0	0	0	0
EX_fe3(e)	-1.357233227	-0.575659135	-1.277281035	-0.942291713	-0.421774072	-0.549625943	-1.295143307	-0.50149583	-1.58E-13	-9.37E-14	-6.87E-15	-5.27E-16	-9.86E-15	-1.52E-14	-3.74E-14	-5.83E-15	-0.001754528	-0.001430934	-0.002265333	-0.001024913	-0.001093065	-0.003847537	-0.003974968	-9.61E-04	-0.072182213	-0.057031475	-0.070666669	-0.04778644	-0.046865044	-0.038507724	-0.073444933	-0.045983772
EX_ferrich(e)	0	0	0	0	0	0	0	0	0	0	0	0	0	0	0	0	0	0	0	0	0	0	0	0	0	0	0	0	0	0	0	0
EX_ferxa(e)	0	0	0	0	0	0	0	0	0	0	0	0	0	0	0	0	0	0	0	0	0	0	0	0	0	0	0	0	0	0	0	0
EX_fol(e)	1.69E-27	6.28E-28	1.16E-18	3.57E-12	3.00E-17	1.58E-11	2.29E-29	4.74E-27	3.81E-11	5.30E-11	1.01E-12	6.50E-14	5.34E-13	8.80E-13	1.81E-12	1.03E-12	2.02E-15	4.93E-15	1.11E-16	9.79E-16	5.20E-16	6.66E-16	1.25E-15	1.01E-15	2.62E-17	2.87E-17	1.26E-15	3.14E-16	3.32E-14	3.42E-15	1.05E-15	1.97E-16
EX_for(e)	27.98295564	0.067724604	26.33452957	19.42783796	8.695988953	11.33199371	251.9103638	10.33966402	4.25E-10	7.97E-10	1.52E-11	4.64E-13	1.23E-11	7.88E-12	3.22E-11	1.10E-11	1.05E-13	2.53E-13	5.69E-15	4.81E-14	2.72E-14	3.62E-14	6.67E-14	5.57E-14	1.488227381	0.006709585	1.45698043	0.985243951	0.966246944	0.00453032	0.00864058	0.948077181
EX_fru(e)	-11002.54226	0	0	0	0	0	0	0	-0.131008534	-3.13E-14	-4.68E-16	-8.92E-17	-5.04E-17	9.30E-17	4.67E-16	-3.99E-16	-5.72	0	0	0	0	0	0	0	-722.2566296	0	0	0	0	0	0	0
EX_fum(e)	6.20E-26	1.51E-26	4.24E-17	1.14E-09	8.29E-16	1.58E-08	6.53E-28	2.11E-25	2.11E-10	3.73E-10	2.86E-12	0.005832862	9.11E-13	3.95E-12	5.11E-12	0.004005192	1.49E-14	3.60E-14	8.09E-16	7.45E-15	3.86E-15	5.48E-15	1.01E-14	7.92E-15	6.91E-16	7.00E-16	2.75E-14	9.54E-14	1.05E-12	8.53E-13	5.42E-14	9.69E-15
EX_g1p(e)	0	0	0	0	0	0	0	0	-6.64E-17	2.62E-16	5.83E-16	-7.30E-17	1.57E-17	-2.61E-16	-3.43E-16	4.57E-17	0	0	0	0	0	0	0	0	0	0	0	0	0	0	0	0
EX_g6p(e)	0	0	0	0	0	0	0	0	-2.20E-16	1.19E-15	6.29E-16	-7.31E-17	2.70E-17	-1.63E-16	-4.99E-17	8.40E-17	0	0	0	0	0	0	0	0	0	0	0	0	0	0	0	0
EX_gal(e)	0	0	0	0	0	0	0	0	-2.70E-14	-1.66E-14	-7.07E-16	-7.85E-17	-1.37E-16	-1.04E-16	-4.88E-16	-2.30E-16	0	0	0	0	0	0	0	0	0	0	0	0	0	0	0	0
EX_galctr_D(e)	0	0	0	0	0	0	0	0	-7.43E-14	-4.45E-14	-1.01E-15	-4.49E-17	-3.67E-16	1.21E-16	1.16E-16	-3.29E-16	0	0	0	0	0	0	0	0	0	0	0	0	0	0	0	0
EX_galt(e)	0	0	0	0	0	0	0	0	-4.79E-14	-2.92E-14	-6.99E-16	-8.96E-17	-3.27E-16	-4.85E-17	1.10E-16	-4.46E-16	0	0	0	0	0	0	0	0	0	0	0	0	0	0	0	0
EX_galur(e)	0	0	0	0	0	0	0	0	-9.20E-14	-5.59E-14	-1.41E-15	-1.02E-16	-3.72E-16	5.55E-17	3.31E-16	-5.19E-16	0	0	0	0	0	0	0	0	0	0	0	0	0	0	0	0
EX_gam(e)	0	0	0	0	0	0	0	0	-2.32E-16	4.10E-16	2.87E-16	-7.26E-17	9.31E-18	-2.09E-16	-1.60E-17	-1.06E-16	0	0	0	0	0	0	0	0	0	0	0	0	0	0	0	0
EX_gam6p(e)	1.36E-26	5.09E-27	1.22E-17	1.65E-11	2.16E-16	6.51E-11	2.09E-28	2.36E-26	7.41E-10	2.66E-11	2.01E-12	1.45E-14	2.35E-13	2.18E-13	2.69E-12	4.33E-13	6.70E-15	1.68E-14	3.77E-16	3.07E-15	1.73E-15	2.21E-15	4.28E-15	3.30E-15	2.30E-16	2.51E-16	1.33E-14	1.42E-15	3.01E-13	1.85E-14	1.20E-14	7.88E-16
EX_gbbtn(e)	0	0	0	0	0	0	0	0	0	0	0	0	0	0	0	0	0	0	0	0	0	0	0	0	0	0	0	0	0	0	0	0
EX_glc(e)	0	0	-10279.30803	0	0	0	-11039.91183	0	6.31E-14	3.87E-14	-0.072262562	9.32E-17	5.98E-16	1.36E-15	-0.07868482	1.17E-15	0	0	-7.36	0	0	0	-5.95	0	0	0	-538.6550062	0	0	0	-529.6964924	0
EX_glcn_D(e)	0	-4269.168758	0	0	0	0	0	0	-3.58E-17	-0.026541382	-3.61E-16	-7.59E-17	-2.05E-17	5.36E-17	1.08E-15	-1.33E-17	0	-5.13	0	0	0	0	0	0	0	-627.671912	0	0	0	0	0	0
EX_glcr(e)	0	0	0	0	0	0	0	0	-7.43E-14	-4.43E-14	-1.10E-15	-9.76E-17	-3.96E-16	1.25E-16	-2.30E-16	-3.97E-16	0	0	0	0	0	0	0	0	0	0	0	0	0	0	0	0
EX_glcur(e)	0	0	0	0	0	0	0	0	-9.20E-14	-5.60E-14	-1.49E-15	-1.01E-16	-4.07E-16	2.59E-18	1.52E-16	-6.64E-16	0	0	0	0	0	0	0	0	0	0	0	0	0	0	0	0
EX_gln_L(e)	0	0	0	0	0	0	0	0	-3.87E-16	1.00E-15	8.20E-16	-7.58E-17	2.37E-17	-3.64E-16	1.93E-16	-1.38E-17	0	0	0	0	0	0	0	0	0	0	0	0	0	0	0	0
EX_glu_D(e)	0	0	0	0	0	0	0	0	-2.70E-16	7.01E-16	5.62E-16	-7.57E-17	2.12E-18	7.78E-17	1.30E-15	1.14E-17	0	0	0	0	0	0	0	0	0	0	0	0	0	0	0	0
EX_glu_L(e)	2.47E-26	5.93E-27	1.63E-17	-13451.24543	3.39E-16	5.15E-11	3.50E-28	8.70E-26	1.33E-13	8.80E-14	3.48E-15	-0.04026504	1.01E-15	4.71E-16	1.22E-15	1.18E-15	7.39E-15	1.88E-14	2.92E-16	-2.21	1.89E-15	1.96E-15	4.79E-15	3.74E-15	8.57E-17	2.06E-16	8.76E-15	-696.8262171	4.00E-13	4.05E-14	9.00E-15	1.93E-15
EX_glx(e)	0	0	0	0	0	0	0	0	9.42E-17	4.48E-16	9.81E-17	-7.19E-17	1.82E-17	-3.23E-16	-1.34E-16	-7.01E-17	0	0	0	0	0	0	0	0	0	0	0	0	0	0	0	0
EX_gly(e)	2.02E-25	1.81E-26	5.82E-17	7.59E-11	7.65E-16	1.02E-09	1.92E-27	8.33E-26	5.04E-10	1.85E-09	1.92E-11	0.001185856	1.52E-12	3.51E-12	6.72E-11	1.01E-11	2.71E-14	6.53E-14	1.47E-15	1.24E-14	6.99E-15	8.94E-15	1.66E-14	1.25E-14	9.36E-16	7.09E-16	3.47E-14	7.06E-15	1.05E-12	1.01E-13	3.80E-14	5.53E-15
EX_gly_asn_L(e)	0	0	0	0	0	0	0	0	0	0	0	0	0	0	0	0	0	0	0	0	0	0	0	0	0	0	0	0	0	0	0	0
EX_gly_asp_L(e)	0	0	0	0	0	0	0	0	0	0	0	0	0	0	0	0	0	0	0	0	0	0	0	0	0	0	0	0	0	0	0	0
EX_glyb(e)	3.64E-26	1.70E-26	3.31E-17	2.51E-11	7.80E-16	3.47E-11	9.98E-28	1.83E-25	1.02E-13	6.34E-14	1.01E-15	1.15E-16	7.81E-16	5.43E-16	2.40E-15	1.31E-15	8.27E-15	3.71E-14	9.13E-16	4.90E-15	3.89E-15	3.05E-15	5.67E-15	6.46E-15	4.34E-17	1.09E-16	7.43E-15	5.18E-15	2.64E-13	3.46E-14	8.27E-15	2.07E-15
EX_glyc(e)	1479.950626	1.97E-25	0.174386428	4.92E-11	-6147.514017	1.61E-10	0.176825154	8.39E-26	0.048938904	1.46E-14	-3.20E-16	1.13E-16	-0.034363982	5.64E-16	4.39E-15	5.55E-16	1.33E-14	3.21E-14	7.21E-16	6.09E-15	-6.22	4.42E-15	8.23E-15	6.56E-15	313.3343354	0.007786474	0.009648079	4.57E-15	-461.9256958	8.36E-14	0.010027394	1.80E-15
EX_glyc3p(e)	0	0	0	0	0	0	0	0	-1.54E-16	3.96E-16	4.52E-16	-7.09E-17	-3.45E-18	-2.73E-16	-3.42E-16	-8.24E-17	0	0	0	0	0	0	0	0	0	0	0	0	0	0	0	0
EX_glyclt(e)	0.159674497	0.067724604	0.150268357	1.73E-09	0.049620479	0.064661873	0.152369801	4.20E-25	2.00E-11	2.94E-11	5.71E-13	3.10E-14	2.78E-13	4.55E-13	1.06E-12	5.37E-13	4.91E-14	1.18E-13	2.66E-15	2.26E-14	1.28E-14	1.67E-14	3.08E-14	2.29E-14	0.008492025	0.006709585	0.008313726	1.46E-13	0.005513535	1.60E-11	0.00864058	1.94E-14
EX_glycogen(e)	0	0	0	0	0	0	0	0	-2.74E-16	6.36E-16	6.17E-16	-5.65E-17	-8.01E-18	-1.80E-16	-1.11E-15	1.02E-16	0	0	0	0	0	0	0	0	0	0	0	0	0	0	0	0
EX_gly_gln_L(e)	0	0	0	0	0	0	0	0	-3.45E-16	9.54E-16	6.33E-16	-7.53E-17	4.62E-17	5.88E-17	1.07E-15	3.24E-17	0	0	0	0	0	0	0	0	0	0	0	0	0	0	0	0
EX_gly_glu_L(e)	0	0	0	0	0	0	0	0	0	0	0	0	0	0	0	0	0	0	0	0	0	0	0	0	0	0	0	0	0	0	0	0
EX_gly_met_L(e)	0	0	0	0	0	0	0	0	-8.05E-17	7.30E-16	6.00E-16	-7.65E-17	-1.49E-17	7.99E-17	1.23E-15	6.48E-17	0	0	0	0	0	0	0	0	0	0	0	0	0	0	0	0
EX_gly_pro_L(e)	0	0	0	0	0	0	0	0	0	0	0	0	0	0	0	0	0	0	0	0	0	0	0	0	0	0	0	0	0	0	0	0
EX_gmp(e)	2.86E-27	1.10E-27	1.99E-18	6.08E-12	5.39E-17	3.03E-11	3.86E-29	8.71E-27	1.05E-11	1.08E-11	1.96E-13	1.09E-14	1.21E-13	1.78E-13	3.27E-13	1.75E-13	4.18E-15	1.03E-14	2.30E-16	1.92E-15	1.08E-15	1.36E-15	2.57E-15	2.09E-15	4.72E-17	5.15E-17	2.14E-15	5.46E-16	7.78E-14	6.05E-15	1.86E-15	3.70E-16
EX_gsn(e)	3.28E-27	1.24E-27	2.30E-18	7.17E-12	6.12E-17	3.49E-11	4.40E-29	9.73E-27	1.11E-11	1.10E-11	2.22E-13	1.27E-14	1.06E-13	1.94E-13	3.84E-13	1.87E-13	4.42E-15	1.08E-14	2.43E-16	2.02E-15	1.14E-15	1.44E-15	2.72E-15	2.20E-15	5.40E-17	5.82E-17	2.45E-15	6.17E-16	8.80E-14	6.81E-15	2.12E-15	4.11E-16
EX_gthox(e)	7.30E-27	1.83E-27	5.30E-18	1.05E-11	1.12E-16	9.52E-12	1.25E-28	3.03E-26	-1.68E-13	-1.02E-13	-4.00E-15	-4.11E-17	-2.04E-17	-3.31E-16	3.25E-16	-1.34E-15	2.64E-15	7.24E-15	1.47E-16	1.43E-15	7.41E-16	6.47E-16	1.61E-15	1.27E-15	2.13E-17	4.58E-17	1.87E-15	1.99E-15	1.10E-13	1.21E-14	2.31E-15	5.40E-16
EX_gthrd(e)	1.71E-26	4.21E-27	1.26E-17	2.80E-11	2.61E-16	2.28E-11	2.82E-28	6.85E-26	-6.73E-14	-3.85E-14	1.20E-15	6.61E-17	-3.42E-16	3.87E-16	1.47E-16	-4.74E-16	6.21E-15	1.59E-14	3.24E-16	3.29E-15	1.49E-15	1.41E-15	3.91E-15	3.05E-15	4.90E-17	1.17E-16	4.87E-15	5.13E-15	2.65E-13	3.12E-14	5.40E-15	1.28E-15
EX_gua(e)	0	0	0	0	0	0	0	0	-5.00E-16	2.70E-15	6.48E-16	-7.53E-17	5.38E-18	-2.08E-16	-1.62E-16	6.07E-17	0	0	0	0	0	0	0	0	0	0	0	0	0	0	0	0
EX_h(e)	15931.88474	343.7362311	16006.76644	-6059.057163	5079.735087	-8000.093918	15778.65884	-5788.369376	0.099952471	0.002457085	0.084575207	-0.012705087	0.025345793	-0.049553445	0.073144926	-0.003460517	3.242860021	-2.485232495	4.186970779	-9.225672654	2.020291399	-45.90867202	-21.85314367	-6.48460587	921.2201717	195.0277463	922.8742399	-307.2729674	372.8849518	-625.8511404	734.5105534	-149.8130648
EX_h2o(e)	19799.76137	11273.24755	22366.35525	5533.44457	10506.31439	10291.05809	15778.65884	8124.308818	0.052696185	0.070640312	0.067023163	0.019285142	0.074811576	0.059163246	0.079275821	0.024423409	23.98195494	22.34863834	30.81218594	10.64099698	18.43943106	56.85950893	56.07865856	10.860149	1000	1000	1000	280.6175758	1000	614.4708824	1000	199.6100441
EX_h2o2(e)	6.63E-26	3.26E-26	6.17E-17	4.00E-11	1.45E-15	5.98E-11	1.77E-27	2.92E-25	1.67E-13	1.06E-13	2.57E-15	2.52E-16	1.41E-15	4.05E-16	3.08E-15	2.21E-15	2.86E-15	7.93E-14	1.62E-15	1.06E-14	9.23E-15	7.69E-15	8.00E-15	6.75E-15	1.76E-16	2.25E-16	5.84E-15	9.29E-15	2.95E-13	3.28E-14	1.42E-14	3.57E-15
EX_hexs(e)	0	0	0	0	0	0	0	0	0	0	0	0	0	0	0	0	0	0	0	0	0	0	0	0	0	0	0	0	0	0	0	0
EX_hg2(e)	0	0	0	0	0	0	0	0	-3.39E-17	-8.34E-16	-1.14E-16	7.09E-17	-3.84E-16	2.24E-16	5.21E-15	3.30E-17	0	0	0	0	0	0	0	0	0	0	0	0	0	0	0	0
EX_his_L(e)	0	0	0	0	0	0	0	0	-6.16E-16	2.20E-15	6.60E-16	-7.55E-17	5.22E-17	-1.65E-16	-6.61E-16	-1.41E-16	0	0	0	0	0	0	0	0	0	0	0	0	0	0	0	0
EX_hqn(e)	0	0	0	0	0	0	0	0	7.98E-14	4.87E-14	2.50E-16	1.12E-16	4.48E-16	5.32E-16	2.29E-15	1.17E-15	0	0	0	0	0	0	0	0	0	0	0	0	0	0	0	0
EX_hxan(e)	0	0	0	0	0	0	0	0	-5.48E-16	2.47E-15	6.88E-16	-7.15E-17	3.50E-17	-2.92E-16	-3.71E-16	-9.87E-17	0	0	0	0	0	0	0	0	0	0	0	0	0	0	0	0
EX_icit(e)	6.48E-26	1.45E-26	3.32E-17	768.5353945	5.40E-16	1.23E-09	8.96E-28	1.37E-25	1.69E-10	3.51E-10	2.93E-12	0.005498156	1.30E-12	0.001813928	2.42E-09	3.15E-10	1.00E-14	2.42E-14	5.43E-16	4.86E-15	2.59E-15	3.56E-15	6.60E-15	5.31E-15	4.10E-16	4.59E-16	1.75E-14	23.45418354	7.02E-13	1.04E-13	2.45E-14	4.49E-15
EX_ile_L(e)	0	0	0	0	0	0	0	0	-3.91E-16	1.07E-15	7.80E-16	-7.14E-17	3.21E-17	-3.43E-16	-1.97E-16	-1.70E-17	0	0	0	0	0	0	0	0	0	0	0	0	0	0	0	0
EX_inost(e)	0	0	0	0	0	0	0	0	-1.03E-13	-6.15E-14	-1.20E-15	-8.24E-17	-5.96E-16	-6.31E-18	-3.42E-16	-7.04E-16	0	0	0	0	0	0	0	0	0	0	0	0	0	0	0	0
EX_ins(e)	4.06E-27	1.48E-27	2.97E-18	8.86E-12	7.66E-17	4.14E-11	5.18E-29	1.18E-26	1.84E-11	1.40E-11	3.22E-13	1.30E-14	1.34E-13	2.21E-13	4.78E-13	2.33E-13	4.59E-15	1.13E-14	2.53E-16	2.10E-15	1.18E-15	1.50E-15	2.84E-15	2.28E-15	6.76E-17	7.05E-17	3.05E-15	7.60E-16	1.06E-13	8.37E-15	2.60E-15	4.95E-16
EX_istnt(e)	0	0	0	0	0	0	0	0	-6.15E-14	-3.66E-14	-1.23E-15	-9.30E-17	-3.35E-16	1.45E-16	4.28E-16	-3.61E-16	0	0	0	0	0	0	0	0	0	0	0	0	0	0	0	0
EX_k(e)	-281.9452435	-119.5847197	-265.3363514	-195.7472461	-87.61736088	-114.1767069	-269.0469757	-104.1783837	-3.20E-11	-2.09E-11	-2.56E-12	-1.37E-13	-1.57E-12	-1.33E-12	-2.74E-12	-2.97E-12	-0.364477359	-0.297255468	-0.470589554	-0.212910648	-0.227068226	-0.799269171	-0.825741096	-0.199543292	-14.99479315	-11.84745027	-14.67996117	-9.926930138	-9.73552377	-7.999413371	-15.25710478	-9.552452391
EX_lac_L(e)	2238.319085	268.0887124	301.2602811	5.92E-10	2207.598961	3.89E-10	9312.263853	191.3141802	0.039672032	0.008587748	0.027529592	1.28E-12	0.008091171	1.80E-12	0.030807686	0.0130137	1.67E-14	4.01E-14	9.02E-16	7.62E-15	4.31E-15	5.59E-15	1.04E-14	8.83E-15	80.76361158	650.2185059	232.4408379	4.55E-14	6.43E-11	2.74E-13	362.5356985	3.50E-14
EX_lanth(e)	0	0	0	0	0	0	0	0	0	0	0	0	0	0	0	0	0	0	0	0	0	0	0	0	0	0	0	0	0	0	0	0
EX_Larab(e)	0	0	0	0	0	0	0	0	-3.54E-14	-2.01E-14	-3.35E-16	-8.21E-17	1.25E-16	-1.67E-17	1.21E-15	-2.51E-16	0	0	0	0	0	0	0	0	0	0	0	0	0	0	0	0
EX_lcts(e)	0	0	0	0	0	0	0	0	-7.85E-14	-4.69E-14	-9.14E-16	-1.00E-16	-4.20E-16	-1.33E-17	7.48E-17	-5.72E-16	0	0	0	0	0	0	0	0	0	0	0	0	0	0	0	0
EX_Lcyst(e)	0	0	0	0	0	0	0	0	-1.04E-13	-6.39E-14	-2.39E-15	-2.10E-17	-6.32E-16	-1.26E-16	1.04E-16	-6.46E-16	0	0	0	0	0	0	0	0	0	0	0	0	0	0	0	0
EX_leu_L(e)	4.31E-26	1.35E-26	4.30E-17	3.95E-11	6.26E-16	8.72E-11	2.98E-28	1.91E-25	1.42E-07	2.77E-10	0.00152741	7.45E-13	2.14E-12	7.29E-13	1.86E-11	8.99E-11	6.60E-15	1.59E-14	3.57E-16	3.02E-15	1.71E-15	2.19E-15	4.08E-15	3.50E-15	2.52E-16	3.39E-16	1.29E-14	3.41E-15	5.42E-13	4.18E-14	1.26E-14	2.26E-15
EX_lipt(e)	0	0	0	0	0	0	0	0	0	0	0	0	0	0	0	0	0	0	0	0	0	0	0	0	0	0	0	0	0	0	0	0
EX_lys_L(e)	1.93E-26	8.15E-27	1.46E-17	3.52E-11	3.38E-16	7.36E-11	1.95E-28	6.98E-26	1.90E-10	1.62E-10	3.91E-12	3.91E-13	1.72E-12	1.36E-12	5.22E-12	3.10E-12	6.30E-15	1.52E-14	3.41E-16	2.99E-15	1.63E-15	2.17E-15	4.03E-15	3.34E-15	1.81E-16	2.75E-16	8.99E-15	3.07E-15	4.23E-13	3.85E-14	1.20E-14	1.40E-15
EX_madg(e)	0	0	0	0	0	0	0	0	-7.55E-14	-4.59E-14	-4.13E-16	-9.75E-17	-4.39E-16	-2.23E-16	7.25E-16	-5.65E-16	0	0	0	0	0	0	0	0	0	0	0	0	0	0	0	0
EX_mal_D(e)	0	0	0	0	0	0	0	0	-4.78E-14	-2.85E-14	-6.19E-16	-8.88E-17	-2.26E-16	-7.81E-17	1.67E-16	-5.21E-16	0	0	0	0	0	0	0	0	0	0	0	0	0	0	0	0
EX_mal_L(e)	0	0	0	0	0	-4513.676808	-1504.143466	0	6.45E-17	7.50E-16	3.07E-16	-3.58E-17	2.97E-17	-0.046494433	-0.016895651	-2.99E-17	0	0	0	0	0	-26.51	-14.6	0	0	0	0	0	0	-552.6865334	-185.3314823	0
EX_malt(e)	0	0	0	0	0	0	0	0	-8.35E-14	-4.90E-14	-6.79E-16	-1.11E-16	-2.60E-16	-2.28E-16	7.91E-16	-3.68E-16	0	0	0	0	0	0	0	0	0	0	0	0	0	0	0	0
EX_malttr(e)	0	0	0	0	0	0	0	0	-1.04E-13	-6.20E-14	-6.49E-16	-4.59E-17	-5.48E-16	-1.17E-16	2.28E-16	-9.59E-16	0	0	0	0	0	0	0	0	0	0	0	0	0	0	0	0
EX_man(e)	0	0	0	0	0	0	0	0	-1.90E-16	4.35E-16	1.86E-16	-7.58E-17	9.50E-18	8.98E-17	1.12E-15	-4.93E-17	0	0	0	0	0	0	0	0	0	0	0	0	0	0	0	0
EX_man1p(e)	2.26E-26	8.01E-27	2.42E-17	1.91E-11	2.98E-16	7.75E-11	4.30E-28	2.77E-26	0.001678835	2.81E-11	1.03E-11	1.32E-14	2.33E-13	2.27E-13	5.66E-12	4.31E-13	7.03E-15	1.76E-14	3.96E-16	3.22E-15	1.82E-15	2.33E-15	4.51E-15	3.45E-15	3.72E-16	4.01E-16	2.64E-14	1.66E-15	4.22E-13	2.26E-14	2.39E-14	8.84E-16
EX_man6p(e)	2.26E-26	8.01E-27	2.42E-17	1.92E-11	2.98E-16	7.75E-11	4.30E-28	2.77E-26	0.002792555	2.84E-11	1.02E-11	1.32E-14	2.35E-13	2.28E-13	5.68E-12	4.36E-13	7.03E-15	1.76E-14	3.96E-16	3.22E-15	1.82E-15	2.33E-15	4.51E-15	3.45E-15	3.72E-16	4.01E-16	2.64E-14	1.66E-15	4.22E-13	2.26E-14	2.39E-14	8.84E-16
EX_mbdg(e)	0	0	0	0	0	0	0	0	-7.55E-14	-4.59E-14	-4.03E-16	-7.18E-17	-3.39E-16	1.42E-16	-1.85E-16	-4.90E-16	0	0	0	0	0	0	0	0	0	0	0	0	0	0	0	0
EX_melib(e)	0	0	0	0	0	0	0	0	-7.07E-14	-4.21E-14	-7.51E-16	-9.84E-17	-3.92E-16	1.42E-17	8.76E-16	-4.84E-16	0	0	0	0	0	0	0	0	0	0	0	0	0	0	0	0
EX_meoh(e)	0	0	0	0	0	0	0	0	1.51E-13	8.94E-14	7.16E-16	8.14E-17	9.94E-16	2.03E-16	4.33E-15	1.38E-15	0	0	0	0	0	0	0	0	0	0	0	0	0	0	0	0
EX_met_D(e)	0	0	0	0	0	0	0	0	0	0	0	0	0	0	0	0	0	0	0	0	0	0	0	0	0	0	0	0	0	0	0	0
EX_met_L(e)	6.90E-27	9.35E-27	5.89E-18	2.02E-11	2.50E-16	4.79E-11	1.00E-28	3.66E-26	1.81E-10	4.27E-10	1.59E-11	6.84E-04	4.26E-12	3.19E-12	5.59E-11	5.32E-12	5.82E-15	1.40E-14	3.15E-16	2.75E-15	1.50E-15	1.99E-15	3.70E-15	3.08E-15	1.02E-16	2.55E-16	5.73E-15	1.80E-15	3.86E-13	2.88E-14	8.73E-15	6.28E-16
EX_met_L_ala_L(e)	0	0	0	0	0	0	0	0	0	0	0	0	0	0	0	0	0	0	0	0	0	0	0	0	0	0	0	0	0	0	0	0
EX_metox(e)	0	0	0	0	0	0	0	0	-4.93E-17	5.49E-16	5.24E-17	-7.48E-17	-1.58E-17	9.35E-17	1.20E-15	-5.04E-18	0	0	0	0	0	0	0	0	0	0	0	0	0	0	0	0
EX_metox_R(e)	0	0	0	0	0	0	0	0	-9.10E-17	5.56E-16	8.20E-17	-7.61E-17	3.10E-18	4.81E-17	1.27E-15	2.94E-17	0	0	0	0	0	0	0	0	0	0	0	0	0	0	0	0
EX_mg2(e)	-40.59724092	-17.21898059	-38.20572978	-28.185608	-12.6160068	-16.44028187	-38.74002184	-15.00062527	-4.11E-12	-5.04E-12	-3.21E-13	-1.29E-14	-1.99E-13	-4.91E-13	-6.58E-13	-2.09E-13	-0.052481024	-0.042801757	-0.067760099	-0.030656963	-0.03269551	-0.115086613	-0.1188983	-0.0287322	-2.159097357	-1.705912067	-2.113764761	-1.429376745	-1.401816179	-1.15183398	-2.196867557	-1.375455767
EX_mn2(e)	0	0	0	0	0	0	0	0	4.86E-17	-7.08E-16	1.32E-16	-9.02E-17	5.90E-17	4.37E-16	1.54E-15	1.18E-16	0	0	0	0	0	0	0	0	0	0	0	0	0	0	0	0
EX_mnl(e)	0	0	0	0	0	0	0	0	-1.33E-16	-5.67E-17	-1.20E-16	-7.51E-17	-5.57E-18	3.30E-17	1.14E-15	-1.70E-17	0	0	0	0	0	0	0	0	0	0	0	0	0	0	0	0
EX_mobd(e)	0	0	0	0	0	0	0	0	0	6.94E-18	6.94E-18	0	0	0	-6.94E-18	6.94E-18	0	0	0	0	0	0	0	0	0	0	0	0	0	0	0	0
EX_mops(e)	0	0	0	0	0	0	0	0	0	0	0	0	0	0	0	0	0	0	0	0	0	0	0	0	0	0	0	0	0	0	0	0
EX_mso3(e)	0	0	0	0	0	0	0	0	-9.00E-14	-5.49E-14	-1.97E-15	-3.12E-17	-4.52E-16	1.37E-16	-3.05E-16	-5.82E-16	0	0	0	0	0	0	0	0	0	0	0	0	0	0	0	0
EX_na1(e)	0	0	0	2.55E-11	-1.82E-12	3.27E-11	1.82E-12	0	6.94E-18	0	6.94E-18	-6.94E-18	0	0	-6.94E-18	0	0	0	0	0	0	0	0	0	0	0	0	0	2.27E-13	0	0	0
EX_nac(e)	0	0	0	0	0	0	0	0	2.46E-14	-5.99E-15	-6.14E-16	-7.11E-17	2.58E-17	-1.29E-18	1.17E-15	-2.30E-16	0	0	0	0	0	0	0	0	0	0	0	0	0	0	0	0
EX_nh4(e)	-3027.642551	-1284.149295	-2849.289522	11349.23199	-940.8708114	-1226.075857	-2889.135712	-1118.709802	-1.46E-07	-1.24E-08	-0.001527411	0.038395335	-5.82E-11	-4.97E-11	-2.54E-10	-1.59E-10	-3.913905927	-3.192049964	-5.053381781	-0.076321018	-2.438350848	-8.582877018	-8.867143307	-2.14277692	-161.0201797	-127.2227335	-157.639386	590.226809	-104.5440088	-85.90095015	-163.8369886	-102.578114
EX_ni2(e)	0	0	0	0	0	0	0	0	0	0	0	0	0	0	0	0	0	0	0	0	0	0	0	0	0	0	0	0	0	0	0	0
EX_no2(e)	6.16E-29	3.39E-27	1.75E-18	2.60E-11	1.21E-17	3.42E-11	8.20E-32	2.71E-30	4.19E-14	2.55E-14	1.03E-17	1.11E-16	2.92E-16	5.42E-16	1.33E-15	6.16E-16	3.77E-16	3.97E-16	4.50E-17	8.85E-16	2.27E-17	1.13E-15	7.90E-16	2.24E-17	7.60E-17	8.01E-17	7.18E-15	8.27E-17	3.61E-13	5.69E-15	7.11E-15	1.19E-17
EX_no3(e)	0	0	0	0	0	0	0	0	-8.36E-14	-5.03E-14	-8.08E-16	-1.99E-17	-4.08E-16	2.46E-17	3.72E-16	-4.16E-16	0	0	0	0	0	0	0	0	0	0	0	0	0	0	0	0
EX_o2(e)	-11605.19296	-5908.32722	-12137.55361	-16894.83572	-5287.166606	-7495.337572	-8813.679397	-9493.736127	-0.055965024	-0.053722901	-0.051352946	-0.061149356	-0.056158453	-0.057525548	-0.053901008	-0.055062801	-15.03920497	-12.49023241	-19.26588652	-10.40706018	-9.758126496	-37.2487864	-35.81842569	-10.09419121	-789.5060188	-395.4877687	-640.5526225	-868.9119296	-530.6539975	-418.2010006	-625.6681153	-465.7068538
EX_orn_L(e)	0	0	0	0	0	0	0	0	-4.29E-16	1.47E-15	1.01E-15	-7.59E-17	5.66E-19	-2.29E-16	4.33E-19	-6.51E-17	0	0	0	0	0	0	0	0	0	0	0	0	0	0	0	0
EX_pala(e)	0	0	0	0	0	0	0	0	-7.08E-14	-4.18E-14	-5.31E-16	-1.20E-16	-3.11E-16	-2.17E-16	1.16E-15	4.52E-16	0	0	0	0	0	0	0	0	0	0	0	0	0	0	0	0
EX_pep(e)	3.46E-26	1.11E-26	2.61E-17	6.21E-11	6.30E-16	3.04E-10	3.37E-28	8.06E-26	1.69E-11	3.72E-11	6.01E-13	3.17E-14	3.05E-13	4.26E-13	8.33E-13	8.51E-13	1.74E-14	4.20E-14	9.42E-16	7.97E-15	4.50E-15	5.78E-15	1.07E-14	8.41E-15	4.30E-16	4.58E-16	1.88E-14	5.55E-15	7.09E-13	6.99E-14	1.67E-14	3.24E-15
EX_phe_L(e)	7.67E-27	2.86E-27	6.14E-18	1.30E-11	1.50E-16	4.39E-11	8.65E-29	1.79E-26	2.98E-11	3.16E-11	5.08E-13	1.99E-14	1.78E-13	1.81E-13	1.14E-12	4.29E-13	4.31E-15	1.05E-14	2.35E-16	1.97E-15	1.11E-15	1.42E-15	2.67E-15	2.12E-15	1.10E-16	1.25E-16	5.30E-15	1.08E-15	1.86E-13	1.42E-14	4.92E-15	5.92E-16
EX_pi(e)	-491.9276261	-208.6469931	-462.949046	-341.5325504	-152.8715286	-199.2112925	-469.4232058	-181.7665883	-0.019534567	-2.28E-09	-0.014416683	5.98E-12	-1.17E-10	-3.35E-11	-0.020165907	1.56E-10	-0.635926606	-0.51864034	-0.821067237	-0.371478618	-0.396180237	-1.394535268	-1.440722504	-0.34815575	-26.16236013	-20.67099277	-25.61305294	-17.32014031	-16.98618156	-13.95708039	-26.62003175	-16.6667654
EX_pnto_R(e)	6.22E-26	3.54E-26	4.84E-17	1.17E-10	1.09E-15	2.20E-10	6.72E-28	2.43E-25	7.28E-11	1.05E-10	2.11E-12	7.81E-14	9.84E-13	7.25E-13	2.96E-12	1.62E-12	6.53E-15	3.54E-14	1.28E-15	4.73E-15	2.76E-15	5.83E-15	1.45E-15	8.87E-15	3.32E-16	3.15E-16	1.82E-15	8.38E-15	1.24E-12	9.19E-14	5.78E-14	4.85E-15
EX_ppa(e)	2.75E-24	592.5896313	3.86E-12	2.84E-10	9.50E-14	6.00E-10	3.13E-27	1410.28875	2.31E-10	9.36E-10	1.00E-11	3.16E-13	3.03E-12	1.52E-12	7.81E-12	1.21E-11	1.58E-14	3.80E-14	9.26E-16	7.05E-15	4.05E-15	5.39E-15	9.98E-15	8.35E-15	2.48E-15	3.77E-15	1.35E-13	5.41E-14	6.06E-12	7.12E-13	9.12E-15	2.20E-14
EX_ppi(e)	0	0	0	0	0	0	0	0	1.45E-17	1.80E-16	-1.83E-16	-7.06E-17	7.82E-18	-2.15E-16	1.24E-16	-9.21E-19	0	0	0	0	0	0	0	0	0	0	0	0	0	0	0	0
EX_pro_L(e)	0	0	0	0	0	0	0	0	-4.04E-16	9.20E-16	7.43E-16	-7.59E-17	-1.57E-18	-2.80E-16	-3.53E-16	5.35E-17	0	0	0	0	0	0	0	0	0	0	0	0	0	0	0	0
EX_prolb(e)	0	0	0	0	0	0	0	0	0	0	0	0	0	0	0	0	0	0	0	0	0	0	0	0	0	0	0	0	0	0	0	0
EX_pser_D(e)	1.80E-26	6.06E-27	1.73E-17	1.74E-11	3.97E-16	1.81E-11	2.74E-28	1.14E-25	-8.77E-14	-5.13E-14	-9.75E-16	6.25E-17	-4.20E-16	-2.04E-16	2.44E-16	-4.78E-16	6.70E-15	1.83E-14	5.20E-16	4.23E-15	2.30E-15	2.16E-15	3.50E-15	3.10E-15	3.43E-17	6.07E-17	5.34E-15	2.91E-15	2.54E-13	6.40E-14	4.29E-15	1.27E-15
EX_pser_L(e)	3.53E-26	1.11E-26	2.77E-17	6.74E-11	6.49E-16	3.03E-10	3.45E-28	7.93E-26	2.68E-11	4.15E-11	7.93E-13	3.91E-14	3.52E-13	4.06E-13	1.12E-12	7.33E-13	1.74E-14	4.20E-14	9.42E-16	7.97E-15	4.50E-15	5.78E-15	1.07E-14	8.41E-15	4.34E-16	4.64E-16	1.92E-14	5.78E-15	7.13E-13	6.87E-14	1.70E-14	3.20E-15
EX_pur(e)	0	0	0	0	0	0	0	0	0	0	0	0	0	0	0	0	0	0	0	0	0	0	0	0	0	0	0	0	0	0	0	0
EX_pyr(e)	3161.213962	5.14E-26	6398.257801	2.98E-10	2.69E-15	1.20E-09	1.85E-27	-10771.12435	1.84E-10	1.06E-10	2.73E-12	7.36E-14	5.72E-13	7.20E-13	2.69E-12	-0.093017858	1.98E-14	4.77E-14	1.07E-15	9.06E-15	5.12E-15	6.64E-15	1.23E-14	-8.26	1.47E-15	1.41E-15	6.15E-14	2.64E-14	2.20E-12	2.14E-13	5.35E-14	-1000
EX_raffin(e)	0	0	0	0	0	0	0	0	-1.07E-13	-6.41E-14	-7.84E-16	-8.42E-17	-6.27E-16	-1.59E-16	3.23E-16	-8.98E-16	0	0	0	0	0	0	0	0	0	0	0	0	0	0	0	0
EX_rib_D(e)	6.09E-26	1.67E-26	5.91E-17	2.82E-11	5.48E-16	1.10E-10	2.15E-27	4.05E-26	0.019803478	5.60E-11	0.009389905	1.95E-14	3.53E-13	3.36E-13	0.00731352	6.85E-13	8.85E-15	2.20E-14	4.95E-16	4.04E-15	2.29E-15	2.94E-15	5.66E-15	4.33E-15	9.14E-16	9.05E-16	8.75E-14	2.43E-15	8.57E-13	3.50E-14	7.68E-14	1.22E-15
EX_ribflv(e)	3.76E-26	9.73E-27	2.74E-17	3.42E-11	6.44E-16	1.04E-10	7.79E-28	1.45E-25	6.00E-11	5.14E-11	1.38E-12	3.87E-14	4.35E-13	6.28E-13	2.57E-12	8.08E-13	2.54E-14	3.48E-14	1.49E-15	4.45E-15	7.34E-15	5.82E-15	8.80E-15	7.65E-15	2.09E-16	2.99E-16	1.51E-14	4.22E-15	6.22E-13	3.05E-14	1.05E-14	2.29E-15
EX_rmn(e)	0	0	0	0	0	0	0	0	-7.98E-14	-4.79E-14	-5.89E-16	-9.89E-17	-4.23E-16	7.60E-17	5.64E-16	-5.02E-16	0	0	0	0	0	0	0	0	0	0	0	0	0	0	0	0
EX_salcn(e)	0	0	0	0	0	0	0	0	-7.98E-14	-4.76E-14	-4.06E-16	-9.83E-17	-4.68E-16	-2.59E-16	1.54E-16	-4.95E-16	0	0	0	0	0	0	0	0	0	0	0	0	0	0	0	0
EX_sbt_D(e)	0	0	0	0	0	0	0	0	-5.85E-14	-3.52E-14	-6.07E-16	-9.80E-17	-2.62E-16	1.31E-16	1.13E-16	-8.14E-16	0	0	0	0	0	0	0	0	0	0	0	0	0	0	0	0
EX_ser_D(e)	4.54E-26	1.57E-26	4.20E-17	3.16E-11	7.60E-16	2.87E-11	8.00E-28	1.95E-25	4.37E-14	2.76E-14	2.47E-16	9.32E-17	2.90E-16	3.36E-16	2.40E-15	1.06E-15	6.05E-15	2.13E-14	6.28E-16	5.60E-15	3.16E-15	3.44E-15	5.72E-15	3.79E-15	9.49E-17	1.04E-16	3.84E-15	5.26E-15	4.16E-13	1.51E-13	8.09E-15	2.32E-15
EX_ser_L(e)	0	0	0	0	0	0	0	0	-4.07E-17	5.68E-16	4.96E-16	-7.31E-17	8.86E-18	-2.96E-16	-6.31E-16	-1.46E-16	0	0	0	0	0	0	0	0	0	0	0	0	0	0	0	0
EX_so4(e)	-67.86166133	-28.78295674	-63.86405174	-47.11458564	-21.08870359	-27.48129713	-64.75716533	-25.0747915	-2.23E-10	-4.52E-10	-1.74E-11	-6.84E-04	-5.14E-12	-3.97E-12	-5.81E-11	-5.94E-12	-0.087726392	-0.071546693	-0.113266635	-0.051245661	-0.054653261	-0.192376836	-0.198748388	-0.048028259	-3.609110626	-2.85157376	-3.533333425	-2.389321993	-2.343252217	-1.9253862	-3.672246655	-2.299188598
EX_spmd(e)	5.14E-26	1.75E-26	3.95E-17	6.40E-11	7.78E-16	2.68E-10	5.61E-28	1.20E-25	1.09E-10	1.03E-10	2.89E-12	1.49E-13	1.56E-12	1.40E-12	5.43E-12	1.90E-12	3.22E-14	9.07E-14	2.04E-15	1.73E-14	1.04E-14	1.42E-14	3.40E-14	2.03E-14	7.07E-16	8.67E-16	4.59E-14	7.82E-15	1.24E-12	3.75E-14	1.99E-14	4.23E-15
EX_srb_L(e)	1.73E-26	6.11E-27	3.14E-17	1.48E-11	2.74E-16	2.01E-11	7.31E-28	2.67E-26	-9.44E-15	-5.18E-15	6.11E-16	7.22E-17	3.24E-16	7.34E-16	9.98E-16	-9.88E-16	4.51E-15	1.13E-14	3.14E-16	1.92E-15	1.10E-15	1.20E-15	3.38E-15	1.88E-15	3.53E-17	5.39E-17	7.35E-15	1.25E-15	2.21E-13	3.83E-14	7.12E-15	5.97E-16
EX_starch(e)	0	0	0	0	0	0	0	0	-7.82E-15	-5.08E-15	1.57E-16	-8.92E-17	-1.47E-16	-3.89E-16	3.17E-16	-1.39E-16	0	0	0	0	0	0	0	0	0	0	0	0	0	0	0	0
EX_succ(e)	4.79E-25	2.43E-26	3.98E-17	7173.400333	1.21E-15	1.14E-09	2.76E-27	2.49E-25	0.011261722	0.007293381	0.0065924	0.008719009	0.002942264	4.04E-11	3.32E-11	0.01732399	1.36E-14	3.27E-14	7.34E-16	-3.35	3.51E-15	4.93E-15	9.14E-15	7.19E-15	6.40E-16	9.00E-16	3.43E-14	388.6541888	1.38E-12	4.49E-13	6.14E-14	1.05E-14
EX_sucr(e)	0	0	0	0	0	0	0	0	-5.98E-14	-3.54E-14	-1.12E-16	-9.25E-17	-3.25E-16	1.61E-16	2.66E-16	-3.99E-16	0	0	0	0	0	0	0	0	0	0	0	0	0	0	0	0
EX_sula(e)	0	0	0	0	0	0	0	0	-6.12E-14	-3.83E-14	-1.46E-15	-9.35E-17	-2.07E-16	4.39E-17	1.08E-15	-3.83E-16	0	0	0	0	0	0	0	0	0	0	0	0	0	0	0	0
EX_taur(e)	0	0	0	0	0	0	0	0	-7.71E-14	-4.74E-14	-1.69E-15	-9.42E-17	-3.70E-16	1.06E-16	5.79E-16	-4.88E-16	0	0	0	0	0	0	0	0	0	0	0	0	0	0	0	0
EX_thiog(e)	0	0	0	0	0	0	0	0	0	0	0	0	0	0	0	0	0	0	0	0	0	0	0	0	0	0	0	0	0	0	0	0
EX_thr_L(e)	0	0	0	0	0	0	0	0	-3.03E-16	8.20E-16	8.83E-16	-7.71E-17	2.86E-17	-3.77E-16	-5.21E-16	-1.07E-16	0	0	0	0	0	0	0	0	0	0	0	0	0	0	0	0
EX_thym(e)	6.31E-27	3.56E-27	4.96E-18	1.60E-11	1.35E-16	6.45E-11	8.66E-29	2.40E-26	2.87E-11	2.40E-11	1.18E-12	1.26E-13	9.68E-13	1.31E-12	2.31E-12	1.57E-12	7.74E-15	1.91E-14	4.29E-16	3.70E-15	2.01E-15	2.65E-15	5.02E-15	4.11E-15	9.93E-17	1.44E-16	5.01E-15	1.48E-15	2.08E-13	1.71E-14	5.40E-15	8.52E-16
EX_thymd(e)	0	0	0	0	0	0	0	0	-3.51E-16	1.58E-15	6.78E-16	-7.24E-17	9.94E-17	4.41E-17	1.19E-15	2.36E-17	0	0	0	0	0	0	0	0	0	0	0	0	0	0	0	0
EX_tmp(e)	1.45E-26	5.00E-27	1.20E-17	3.21E-11	3.83E-16	2.85E-11	1.83E-28	8.63E-26	-5.81E-16	1.45E-15	5.29E-16	6.58E-17	2.83E-16	1.31E-16	3.69E-16	3.24E-16	1.59E-14	3.80E-14	8.77E-16	6.78E-15	9.14E-15	2.93E-15	5.39E-15	7.32E-15	5.00E-17	1.50E-16	6.55E-15	3.50E-15	3.65E-13	2.26E-14	6.08E-15	1.71E-15
EX_tre(e)	0	0	0	0	0	0	0	0	-5.98E-14	-3.55E-14	-2.65E-16	-9.32E-17	-3.29E-16	1.96E-16	1.05E-16	-3.75E-16	0	0	0	0	0	0	0	0	0	0	0	0	0	0	0	0
EX_trp_L(e)	0	0	0	0	0	0	0	0	-8.35E-15	1.67E-14	6.19E-17	-7.19E-17	-3.96E-18	1.80E-16	5.30E-17	2.34E-16	0	0	0	0	0	0	0	0	0	0	0	0	0	0	0	0
EX_tyr_L(e)	7.72E-27	2.95E-27	6.05E-18	1.18E-11	1.47E-16	4.75E-11	9.13E-29	1.77E-26	2.61E-11	3.21E-11	5.81E-13	2.17E-14	1.72E-13	5.48E-13	7.97E-13	4.60E-13	4.50E-15	1.09E-14	2.46E-16	2.06E-15	1.16E-15	1.49E-15	2.78E-15	2.20E-15	1.09E-16	1.25E-16	5.27E-15	1.07E-15	1.85E-13	1.42E-14	4.90E-15	5.89E-16
EX_ump(e)	5.38E-27	2.07E-27	3.95E-18	1.05E-11	9.84E-17	4.70E-11	7.18E-29	1.52E-26	1.12E-11	6.66E-12	2.78E-13	1.10E-14	1.10E-13	1.53E-13	4.62E-13	2.26E-13	4.65E-15	1.14E-14	2.56E-16	2.19E-15	1.20E-15	1.57E-15	2.97E-15	2.36E-15	8.74E-17	9.58E-17	4.06E-15	9.66E-16	1.37E-13	1.16E-14	4.01E-15	5.77E-16
EX_ura(e)	7.75E-27	3.16E-27	5.98E-18	2.04E-11	1.50E-16	9.90E-11	1.05E-28	2.82E-26	1.20E-11	6.26E-12	5.02E-13	1.03E-13	2.79E-13	6.07E-13	9.37E-13	7.59E-13	1.05E-14	2.59E-14	5.86E-16	5.13E-15	2.71E-15	3.66E-15	6.91E-15	5.59E-15	1.22E-16	1.50E-16	5.67E-15	1.91E-15	2.18E-13	2.17E-14	5.91E-15	1.27E-15
EX_urate(e)	0	0	0	0	0	0	0	0	-3.84E-16	1.25E-15	1.17E-15	-7.36E-17	2.27E-17	-3.88E-16	1.71E-16	-9.55E-17	0	0	0	0	0	0	0	0	0	0	0	0	0	0	0	0
EX_urea(e)	1.75E-26	9.59E-27	1.19E-17	6.88E-11	4.27E-16	3.94E-10	3.22E-28	4.37E-26	7.74E-11	1.35E-10	1.55E-12	1.04E-12	2.98E-12	7.88E-12	3.92E-12	3.32E-12	4.78E-14	1.83E-13	3.63E-15	3.33E-14	1.81E-14	5.54E-15	3.66E-14	3.89E-14	5.49E-16	6.43E-16	1.08E-14	5.56E-15	8.35E-13	7.62E-14	2.04E-14	4.79E-15
EX_uri(e)	0	0	0	0	0	0	0	0	-7.08E-16	9.89E-16	9.21E-16	-7.54E-17	5.70E-17	-3.18E-16	1.17E-15	-8.06E-17	0	0	0	0	0	0	0	0	0	0	0	0	0	0	0	0
EX_val_L(e)	0	0	0	0	0	0	0	0	-1.63E-16	9.75E-16	6.37E-16	-7.74E-17	-2.54E-18	-2.11E-16	2.89E-16	-1.99E-16	0	0	0	0	0	0	0	0	0	0	0	0	0	0	0	0
EX_xan(e)	4.85E-27	1.82E-27	3.34E-18	1.35E-11	9.70E-17	8.62E-11	6.11E-29	1.82E-26	1.71E-11	2.39E-11	3.60E-13	9.01E-14	1.78E-13	1.08E-12	6.73E-13	4.43E-13	1.11E-14	2.69E-14	6.03E-16	5.11E-15	2.87E-15	3.60E-15	6.68E-15	5.57E-15	8.01E-17	8.43E-17	3.43E-15	1.22E-15	1.38E-13	1.21E-14	2.91E-15	9.21E-16
EX_xtsn(e)	4.08E-27	1.50E-27	2.94E-18	8.83E-12	7.60E-17	4.47E-11	5.35E-29	1.18E-26	1.65E-11	1.33E-11	2.97E-13	1.22E-14	1.14E-13	2.12E-13	4.95E-13	2.19E-13	4.80E-15	1.18E-14	2.65E-16	2.20E-15	1.24E-15	1.57E-15	2.98E-15	2.38E-15	6.74E-17	7.05E-17	3.04E-15	7.53E-16	1.06E-13	8.35E-15	2.59E-15	4.93E-16
EX_xyl_D(e)	0	0	0	0	0	0	0	0	-4.79E-14	-2.82E-14	-6.86E-16	-6.62E-17	-9.20E-17	-1.66E-16	1.30E-15	-5.15E-16	0	0	0	0	0	0	0	0	0	0	0	0	0	0	0	0
EX_zn2(e)	0	0	0	2.55E-11	-1.82E-12	3.27E-11	1.82E-12	0	-6.94E-18	0	0	0	-3.47E-18	0	6.94E-18	-6.94E-18	0	0	0	0	0	0	0	0	0	0	0	0	2.27E-13	0	0	0
Sink_f6p	0	0	0	0	0	0	0	0	-1.30E-16	1.12E-15	6.37E-16	-7.29E-17	2.66E-17	-2.48E-16	-4.77E-17	-8.11E-17	0	0	0	0	0	0	0	0	0	0	0	0	0	0	0	0
BM1	0.399186243	0.16931151	0.375670893	0.277144621	0.124051198	0.161654689	0.380924502	0.147498774	4.88E-14	4.39E-14	3.82E-14	1.89E-16	-8.40E-16	-1.35E-15	4.59E-14	1.23E-14	5.16E-04	4.21E-04	6.66E-04	3.01E-04	3.21E-04	0.001131628	0.001169108	2.83E-04	0.021230063	0.016773963	0.020784314	0.014054835	0.013783837	0.011325801	0.021601451	0.013524639
BM2	0.399186243	0.16931151	0.375670893	0.277144621	0.124051198	0.161654689	0.380924502	0.147498774	5.04E-14	4.94E-14	3.78E-15	2.00E-16	2.89E-15	2.04E-15	7.00E-15	1.92E-15	5.16E-04	4.21E-04	6.66E-04	3.01E-04	3.21E-04	0.001131628	0.001169108	2.83E-04	0.021230063	0.016773963	0.020784314	0.014054835	0.013783837	0.011325801	0.021601451	0.013524639
