# Supplementary material for: Assessment of transcriptomic constraint-based methods for central carbon flux inference
Source: PLoS One. 2020 Sep 9;15(9):e0238689. doi: 10.1371/journal.pone.0238689 (PMC7480874; doi:10.1371/journal.pone.0238689)
Supplement: S2 Dataset — The genome-scale metabolic model of B. subtilis from Oh et al. [21]. Individual models in SBML format (.xml) with set constraints used AC, DC, etc. are included. Transcriptomic data (.csv) from Oh et al. [19]. Predicted fluxes generated using these data. MATLAB scripts used for calculating correlations (.m). (GZ) [file pone.0238689.s002.gz › Bsub_model_and_data/predicted_fluxes_and_correlation_scripts/Bsub_FullAC_predicted_flux_all.txt]

rID	E-Flux2_Fru	E-Flux2_Gluconate	E-Flux2_Glucose	E-Flux2_Glutamate+Succinate	E-Flux2_Gly	E-Flux2_Malate	E-Flux2_Malate+Glucose	E-Flux2_Pyr	SPOT_Fru	SPOT_Gluconate	SPOT_Glucose	SPOT_Glutamate+Succinate	SPOT_Gly	SPOT_Malate	SPOT_Malate+Glucose	SPOT_Pyr	Lee_M+G	Lee_Glu	Lee_Fru	Lee_Mal	Lee_G+S	Lee_Pyr	Lee_Gly	Lee_Glucon	pFBA_Fru	pFBA_Gluconate	pFBA_Glucose	pFBA_Glutamate+Succinate	pFBA_Gly	pFBA_Malate	pFBA_Malate+Glucose	pFBA_Pyr
DKMD2K	3.81E-16	7.87E-16	1.22E-16	1.59E-15	4.29E-15	1.55E-14	7.65E-17	4.22E-15	3.49E-09	1.24E-08	7.76E-10	1.74E-09	2.32E-09	1.83E-09	2.00E-09	5.40E-09	0	0	0	0	0	0	0	0	2.55E-14	2.55E-14	2.55E-14	2.55E-14	2.55E-14	2.55E-14	2.55E-14	2.55E-14
DKMD3M	0	0	0	0	0	0	0	0	0	0	0	0	0	0	0	0	0	0	0	0	0	0	0	0	0	0	0	0	0	0	0	0
DM1PE	3.81E-16	7.86E-16	1.20E-16	1.59E-15	4.30E-15	1.53E-14	7.78E-17	4.22E-15	3.49E-09	1.24E-08	7.76E-10	1.74E-09	2.32E-09	1.83E-09	2.00E-09	5.40E-09	0	0	0	0	0	0	0	0	1.14E-13	1.14E-13	1.14E-13	1.14E-13	1.14E-13	1.14E-13	1.14E-13	1.14E-13
HKM1PP	3.81E-16	7.87E-16	1.22E-16	1.59E-15	4.29E-15	1.55E-14	7.65E-17	4.22E-15	3.49E-09	1.24E-08	7.76E-10	1.74E-09	2.32E-09	1.83E-09	2.00E-09	5.40E-09	0	0	0	0	0	0	0	0	2.55E-14	2.55E-14	2.55E-14	2.55E-14	2.55E-14	2.55E-14	2.55E-14	2.55E-14
MDRPD	3.80E-16	7.86E-16	1.24E-16	1.59E-15	4.34E-15	1.54E-14	7.65E-17	4.22E-15	3.49E-09	1.24E-08	7.76E-10	1.74E-09	2.32E-09	1.83E-09	2.00E-09	5.40E-09	0	0	0	0	0	0	0	0	2.64E-14	2.64E-14	2.64E-14	2.64E-14	2.64E-14	2.64E-14	2.64E-14	2.64E-14
MTRI	3.80E-16	7.85E-16	1.25E-16	1.59E-15	4.38E-15	1.53E-14	7.63E-17	4.23E-15	3.49E-09	1.24E-08	7.76E-10	1.74E-09	2.32E-09	1.83E-09	2.00E-09	5.40E-09	0	0	0	0	0	0	0	0	1.14E-13	1.14E-13	1.14E-13	1.14E-13	1.14E-13	1.14E-13	1.14E-13	1.14E-13
IG3PS	1.86E-16	4.10E-16	6.06E-17	8.81E-16	2.21E-15	1.26E-14	4.22E-17	2.68E-16	3.42E-08	3.86E-08	1.57E-08	7.28E-09	1.32E-08	3.07E-08	8.31E-08	9.78E-09	7.804633333	7.675966667	7.622266667	2.576016667	0	0	7.965933333	8.0197	2.11E-14	2.11E-14	2.11E-14	2.11E-14	2.11E-14	2.11E-14	2.11E-14	2.11E-14
GLUSy	5.86E-17	1.26E-16	1.89E-17	3.18E-16	6.64E-16	3.35E-15	1.31E-17	1.13E-16	5.58E-09	9.64E-04	1.16E-08	4.66E-10	1.21E-08	1.93E-09	3.82E-09	1.65E-09	0	0	0	0	0	0	0	4.23490001	1.45E-15	1.45E-15	1.45E-15	1.45E-15	1.45E-15	1.45E-15	1.45E-15	1.45E-15
CBPS	2.11E-17	4.66E-17	6.82E-18	1.06E-16	2.40E-16	1.28E-15	5.10E-18	2.79E-17	4.78E-10	1.63E-09	1.45E-10	5.36E-10	2.01E-10	2.61E-09	4.89E-10	2.76E-09	0	0	0	1.06096667	0	0	0	0	6.12E-16	6.12E-16	6.12E-16	6.12E-16	6.12E-16	6.12E-16	6.12E-16	6.12E-16
GLNS	0.014651722	0.014004419	0.011691302	0.014500468	0.024157741	0.019144872	0.013154147	0.015309034	0.032953821	0.034265167	0.036471719	0.026535369	0.042578874	0.044043442	0.045201723	0.025483628	14.93226667	15.2284	15.06393333	5.711350007	14.4165	2.74043334	12.84756668	14.06626667	19.49075462	19.49075462	19.49075462	19.49075462	19.49075462	19.49075462	19.49075462	19.49075462
ACGS	4.48E-12	0.140722336	0.022073346	0.233563175	3.41E-15	1.13E-13	2.43E-13	1.18E-12	1.10E-08	4.97E-08	1.93E-09	5.46E-09	1.35E-08	1.02E-04	7.67E-07	1.08E-08	13.28776667	0	0	13.09546667	0	12.91396667	0	0	4.57E-15	4.57E-15	4.57E-15	4.57E-15	4.57E-15	4.57E-15	4.57E-15	4.57E-15
ADPDA	0.012207827	0.005478025	0.009870769	0.011742479	0.00944964	0.016473992	0.008190277	0.005988344	3.22E-09	1.40E-08	1.04E-09	1.78E-09	9.18E-10	8.53E-10	2.45E-09	2.75E-09	11.42873333	-1.24E-13	0	7.361133333	0	0	0	0	7.624082351	7.624082351	7.624082351	7.624082351	7.624082351	7.624082351	7.624082351	7.624082351
ALAD_L	1.36E-12	7.04E-13	3.95E-13	6.06E-12	3.07E-12	3.53E-10	2.24E-12	7.37E-16	4.67E-09	1.25E-08	1.72E-09	2.52E-09	2.39E-09	0.005372978	5.61E-09	3.92E-04	11.99286667	12.52806667	11.90943333	13.97186667	12.60876667	13.13003333	11.5213	10.84393333	3.81E-13	3.81E-13	3.81E-13	3.81E-13	3.81E-13	3.81E-13	3.81E-13	3.81E-13
G5SADs	0.054342289	0.047348213	0.038859298	0.054676989	0.109252695	0.098757446	0.046510081	0.091450998	1.79E-08	5.43E-08	1.09E-08	2.29E-09	2.21E-09	2.18E-09	6.49E-09	3.94E-09	9.754833333	11.73105252	10.54006667	10.08576667	10.4325	9.7053	9.944733333	12.21443333	116.561453	116.561453	116.561453	116.561453	116.561453	116.561453	116.561453	116.561453
P5CR	0.009039825	0.008640452	0.007213304	0.008946504	0.014904853	0.011812011	0.008115851	0.009445374	1.18E-09	9.97E-09	5.19E-10	8.18E-10	2.12E-10	4.78E-10	8.98E-10	3.31E-09	8.792633333	9.436966667	9.447933333	8.791966667	10.068	10.1587	27.5504	31.13353334	12.02541373	12.02541373	12.02541373	12.02541373	12.02541373	12.02541373	12.02541373	12.02541373
OCBT	-0.054342289	-0.047348213	-0.038859298	-0.054676989	-0.109252695	-0.098757446	-0.046510081	-0.091450998	-9.69E-09	-3.40E-08	-8.32E-09	-4.06E-10	-3.04E-10	1.86E-09	-1.48E-09	6.37E-10	0	0	0	0	0	0	0	0	-116.561453	-116.561453	-116.561453	-116.561453	-116.561453	-116.561453	-116.561453	-116.561453
ACGK	4.48E-17	9.67E-17	1.44E-17	2.12E-16	5.08E-16	2.48E-15	1.02E-17	6.20E-17	6.00E-10	2.94E-09	1.85E-10	3.37E-10	1.33E-10	2.76E-10	3.85E-10	9.22E-10	9.754833333	11.73105252	10.54006667	10.08576667	10.4325	9.7053	9.944733333	12.21443333	1.44E-15	1.44E-15	1.44E-15	1.44E-15	1.44E-15	1.44E-15	1.44E-15	1.44E-15
ACOTA	-1.11E-16	-1.11E-16	-2.22E-16	-2.22E-16	-4.44E-16	-2.00E-15	-1.11E-16	-1.11E-16	-6.00E-10	-2.94E-09	-1.85E-10	-3.37E-10	-1.33E-10	-2.76E-10	-3.85E-10	-9.22E-10	-9.754833333	-11.73105252	-10.54006667	-10.08576667	-10.4325	-9.7053	-9.944733333	-12.21443333	0	0	0	0	0	0	0	0
AGMT	2.19E-16	4.93E-16	7.07E-17	1.43E-15	2.55E-15	1.41E-14	5.52E-17	2.40E-16	1.90E-09	4.64E-09	7.46E-10	4.61E-10	3.45E-10	7.85E-10	1.26E-09	7.16E-10	0	0	0	0	0	0	0	0	7.83E-15	7.83E-15	7.83E-15	7.83E-15	7.83E-15	7.83E-15	7.83E-15	7.83E-15
AGPR	-1.11E-16	-1.11E-16	-5.55E-17	-2.22E-16	-3.33E-16	-2.66E-15	0	-1.11E-16	-6.00E-10	-2.94E-09	-1.85E-10	-3.37E-10	-1.33E-10	-2.76E-10	-3.85E-10	-9.22E-10	-9.754833333	-11.73105252	-10.54006667	-10.08576667	-10.4325	-9.7053	-9.944733333	-12.21443333	0	0	0	0	0	0	0	0
ALATA_L	-0.040622858	-0.038828169	-0.1187106	-0.040203497	-0.20006836	-0.053080413	-0.036470735	-0.466800418	-7.29E-09	-7.19E-09	-2.06E-09	-2.68E-09	-1.13E-08	-0.00537297	-6.70E-09	-3.92E-04	-94.35374173	-58.99400001	-64.16559999	-57.32632221	-74.53113333	-60.4784	-70.32630001	-66.2160333	-54.03939387	-54.03939387	-54.03939387	-54.03939387	-54.03939387	-54.03939387	-54.03939387	-54.03939387
ARGDC	2.19E-16	4.93E-16	7.07E-17	1.43E-15	2.55E-15	1.41E-14	5.52E-17	2.40E-16	1.90E-09	4.64E-09	7.46E-10	4.61E-10	3.45E-10	7.85E-10	1.26E-09	7.16E-10	0	0	0	0	0	0	0	0	7.83E-15	7.83E-15	7.83E-15	7.83E-15	7.83E-15	7.83E-15	7.83E-15	7.83E-15
ASAD	-0.012207827	-0.005478025	-0.009870769	-0.011742479	-0.00944964	-0.016473992	-0.008190277	-0.005988344	-1.41E-08	-7.98E-07	-7.03E-09	-3.22E-04	-1.08E-08	-5.05E-09	-1.41E-08	-1.82E-08	-27.12543333	-9.319409717	-10.20892501	-31.70254445	-2.821266667	-11.95046667	-9.675299993	-2.238	-7.624082351	-7.624082351	-7.624082351	-7.624082351	-7.624082351	-7.624082351	-7.624082351	-7.624082351
ASNS1	4.23E-17	9.67E-17	1.36E-17	2.12E-16	4.79E-16	2.92E-15	1.15E-17	4.43E-17	2.13E-09	4.92E-09	4.45E-10	9.53E-10	6.44E-10	1.76E-09	1.22E-09	1.62E-08	0	0	0	0	0	0	0	0	1.66E-15	1.66E-15	1.66E-15	1.66E-15	1.66E-15	1.66E-15	1.66E-15	1.66E-15
ASPK	0.012207827	0.005478025	0.009870769	0.011742479	0.00944964	0.016473992	0.008190277	0.005988344	1.41E-08	7.98E-07	7.03E-09	3.22E-04	1.08E-08	5.05E-09	1.41E-08	1.82E-08	27.12543333	9.319409717	10.20892501	31.70254445	2.821266667	11.95046667	9.675299993	2.238	7.624082351	7.624082351	7.624082351	7.624082351	7.624082351	7.624082351	7.624082351	7.624082351
ASPTA1	-0.020538426	-0.013440584	-0.161837046	-0.019987128	-0.261095685	-0.027359282	-0.015669393	-0.675481543	-0.008385072	-0.009892543	-0.014268647	-0.007385342	-0.008557867	-0.015348274	-0.012512629	-0.010805203	-51.57658333	-45.12222639	-34.93749167	-59.81722779	-22.90718333	-38.7997	-41.92474999	-27.9996	-18.70603273	-18.70603273	-18.70603273	-18.70603273	-18.70603273	-18.70603273	-18.70603273	-18.70603273
DAPDC	0.006476601	1.40E-16	0.005297552	0.006070418	4.11E-16	0.008985206	0.003044848	1.23E-16	3.20E-09	1.40E-08	1.03E-09	1.77E-09	9.12E-10	8.39E-10	2.43E-09	2.71E-09	11.42873333	-1.24E-13	0	7.361133333	0	0	0	0	1.05E-15	1.05E-15	1.05E-15	1.05E-15	1.05E-15	1.05E-15	1.05E-15	1.05E-15
DAPE	0.012207827	0.005478025	0.009870769	0.011742479	0.00944964	0.016473992	0.008190277	0.005988344	3.22E-09	1.40E-08	1.04E-09	1.78E-09	9.18E-10	8.53E-10	2.45E-09	2.75E-09	11.42873333	-1.24E-13	0	7.361133333	0	0	0	0	7.624082351	7.624082351	7.624082351	7.624082351	7.624082351	7.624082351	7.624082351	7.624082351
DHDPRy	0.012207827	0.005478025	0.009870769	0.011742479	0.00944964	0.016473992	0.008190277	0.005988344	3.22E-09	1.40E-08	1.04E-09	1.78E-09	9.18E-10	8.53E-10	2.45E-09	2.75E-09	11.42873333	-1.24E-13	0	7.361133333	0	0	0	0	7.624082351	7.624082351	7.624082351	7.624082351	7.624082351	7.624082351	7.624082351	7.624082351
DHDPS	0.012207827	0.005478025	0.009870769	0.011742479	0.00944964	0.016473992	0.008190277	0.005988344	3.22E-09	1.40E-08	1.04E-09	1.78E-09	9.18E-10	8.53E-10	2.45E-09	2.75E-09	11.42873333	-1.24E-13	0	7.361133333	0	0	0	0	7.624082351	7.624082351	7.624082351	7.624082351	7.624082351	7.624082351	7.624082351	7.624082351
HSDy	0	-3.33E-16	0	-1.22E-15	-3.11E-15	-1.13E-14	2.22E-16	-4.44E-16	-1.09E-08	-7.84E-07	-5.98E-09	-3.22E-04	-9.88E-09	-4.20E-09	-1.16E-08	-1.55E-08	-15.6967	-9.319409717	-10.20892501	-24.34141112	-2.821266667	-11.95046667	-9.675299993	-2.238	1.14E-13	1.14E-13	1.14E-13	1.14E-13	1.14E-13	1.14E-13	1.14E-13	1.14E-13
HSK	7.25E-17	1.57E-16	2.34E-17	4.23E-16	8.22E-16	4.15E-15	1.67E-17	1.24E-16	1.04E-09	4.64E-09	3.30E-10	4.11E-10	4.26E-10	2.93E-10	4.94E-10	8.72E-10	13.45903333	9.319409717	10.20892501	13.60093333	2.821266667	11.95046667	9.675299993	2.238	2.10E-15	2.10E-15	2.10E-15	2.10E-15	2.10E-15	2.10E-15	2.10E-15	2.10E-15
THRS	7.25E-17	1.57E-16	2.34E-17	4.23E-16	8.22E-16	4.15E-15	1.67E-17	1.24E-16	1.04E-09	4.64E-09	3.30E-10	4.11E-10	4.26E-10	2.93E-10	4.94E-10	8.72E-10	13.45903333	9.319409717	10.20892501	13.60093333	2.821266667	11.95046667	9.675299993	2.238	2.10E-15	2.10E-15	2.10E-15	2.10E-15	2.10E-15	2.10E-15	2.10E-15	2.10E-15
APSPTi	2.67E-16	9.23E-16	9.72E-17	0.003158573	1.54E-15	1.81E-14	0.00286531	3.99E-16	4.65E-09	7.51E-07	3.87E-09	3.22E-04	7.40E-09	1.68E-09	7.65E-09	8.09E-09	0	0	0	0	0	0	0	0	9.30E-15	9.30E-15	9.30E-15	9.30E-15	9.30E-15	9.30E-15	9.30E-15	9.30E-15
G5SD	8.95E-17	1.93E-16	2.89E-17	4.23E-16	1.02E-15	6.71E-15	2.04E-17	1.24E-16	1.12E-09	5.53E-09	3.78E-10	5.81E-10	2.67E-10	5.26E-10	7.23E-10	1.43E-09	0	0	0	0	0	0	0	0	2.88E-15	2.88E-15	2.88E-15	2.88E-15	2.88E-15	2.88E-15	2.88E-15	2.88E-15
GLU5K	8.95E-17	1.93E-16	2.89E-17	4.23E-16	1.02E-15	6.71E-15	2.04E-17	1.24E-16	1.12E-09	5.53E-09	3.78E-10	5.81E-10	2.67E-10	5.26E-10	7.23E-10	1.43E-09	0	0	0	0	0	0	0	0	2.88E-15	2.88E-15	2.88E-15	2.88E-15	2.88E-15	2.88E-15	2.88E-15	2.88E-15
DAAOP	2.17E-12	3.32E-12	1.22E-12	2.22E-11	1.45E-11	1.49E-10	1.39E-12	3.71E-12	0.004890629	0.007810781	0.003346244	0.005252744	0.005653952	0.002318975	0.00189288	0.013968594	0	0	0	0	0	0	0	0	9.02E-13	9.02E-13	9.02E-13	9.02E-13	9.02E-13	9.02E-13	9.02E-13	9.02E-13
ACLS	0.054753065	0.04835103	0.052369958	1.42E-15	2.06E-15	7.43E-15	5.44E-17	1.33E-15	0.009452155	0.011928122	0.01293845	0.007959873	3.61E-09	5.43E-10	0.003822652	0.006894454	23.85216666	14.00199028	19.3699	23.54926667	19.0615	44.87163333	6.955866673	9.6512	8.81E-15	8.81E-15	8.81E-15	8.81E-15	8.81E-15	8.81E-15	8.81E-15	8.81E-15
MMSDHir	3.27E-16	4.67E-16	1.11E-16	1.26E-15	2.86E-15	1.35E-14	5.45E-17	8.44E-16	6.27E-10	1.84E-09	2.40E-10	2.03E-10	9.81E-11	3.48E-10	4.82E-10	4.88E-10	4.58683333	0	0	0	0	3.620399997	0	0	6.29E-15	6.29E-15	6.29E-15	6.29E-15	6.29E-15	6.29E-15	6.29E-15	6.29E-15
GLUDxi	1.40E-12	7.11E-13	4.15E-13	6.14E-12	3.15E-12	4.14E-10	2.43E-12	7.37E-16	0.01869879	0.018587689	0.009996123	0.024639571	0.009481693	0.018088487	0.005692054	0.015677957	22.6693	23.76773333	23.96143333	24.3372	23.87543333	23.2274	22.69113333	22.4079	4.04E-13	4.04E-13	4.04E-13	4.04E-13	4.04E-13	4.04E-13	4.04E-13	4.04E-13
ARGKr	-0.06520584	-0.05773182	-0.047527839	-0.065428392	-0.127164505	-0.112952453	-0.056263252	-0.102801915	-1.59E-08	-4.18E-08	-1.03E-08	-4.23E-10	-1.24E-09	3.55E-10	-4.91E-09	1.65E-09	0	0	0	0	0	0	0	0	-131.0129154	-131.0129154	-131.0129154	-131.0129154	-131.0129154	-131.0129154	-131.0129154	-131.0129154
ANS1	1.10E-16	2.52E-16	3.51E-17	6.35E-16	1.51E-15	7.82E-15	3.37E-17	1.90E-16	8.18E-12	1.72E-11	7.82E-12	1.46E-12	2.93E-12	6.22E-12	8.94E-12	1.63E-11	0	0	0	0	0	0	0	0	3.54E-15	3.54E-15	3.54E-15	3.54E-15	3.54E-15	3.54E-15	3.54E-15	3.54E-15
ANPRT	1.10E-16	2.52E-16	3.51E-17	6.35E-16	1.51E-15	7.82E-15	3.37E-17	1.90E-16	8.18E-12	1.72E-11	7.82E-12	1.46E-12	2.93E-12	6.22E-12	8.94E-12	1.63E-11	0	0	0	0	0	0	0	0	3.54E-15	3.54E-15	3.54E-15	3.54E-15	3.54E-15	3.54E-15	3.54E-15	3.54E-15
CHORM	5.71E-16	1.26E-15	1.84E-16	3.81E-15	6.48E-15	3.14E-14	1.38E-16	1.18E-14	1.02E-08	2.46E-08	2.03E-09	2.36E-09	5.71E-10	9.47E-10	3.39E-09	3.34E-09	0	0	0	0	0	0	0	0	67.00071188	67.00071188	67.00071188	67.00071188	67.00071188	67.00071188	67.00071188	67.00071188
CHORS	1.67E-16	3.46E-16	5.39E-17	1.13E-15	1.91E-15	9.39E-15	3.36E-17	4.26E-16	8.44E-10	3.86E-09	3.62E-10	7.86E-10	2.68E-10	6.16E-10	8.32E-10	2.06E-09	0	0	0	0	0	0	0	0	5.81E-15	5.81E-15	5.81E-15	5.81E-15	5.81E-15	5.81E-15	5.81E-15	5.81E-15
DAHPS	1.72E-16	3.48E-16	5.49E-17	1.13E-15	1.92E-15	9.45E-15	3.32E-17	4.27E-16	8.44E-10	3.86E-09	3.62E-10	7.86E-10	2.68E-10	6.16E-10	8.32E-10	2.06E-09	0	0	0	0	0	0	0	0	5.64E-15	5.64E-15	5.64E-15	5.64E-15	5.64E-15	5.64E-15	5.64E-15	5.64E-15
DHQD1	1.80E-16	3.61E-16	5.55E-17	1.12E-15	1.92E-15	9.45E-15	4.16E-17	4.44E-16	8.44E-10	3.86E-09	3.62E-10	7.86E-10	2.68E-10	6.16E-10	8.32E-10	2.06E-09	0	0	0	0	0	0	0	0	0	0	0	0	0	0	0	0
DHQS	1.72E-16	3.48E-16	5.49E-17	1.13E-15	1.92E-15	9.45E-15	3.32E-17	4.27E-16	8.44E-10	3.86E-09	3.62E-10	7.86E-10	2.68E-10	6.16E-10	8.32E-10	2.06E-09	0	0	0	0	0	0	0	0	5.64E-15	5.64E-15	5.64E-15	5.64E-15	5.64E-15	5.64E-15	5.64E-15	5.64E-15
IGPS	1.07E-16	2.51E-16	3.51E-17	6.36E-16	1.49E-15	7.91E-15	3.31E-17	1.84E-16	8.18E-12	1.72E-11	7.82E-12	1.46E-12	2.93E-12	6.22E-12	8.94E-12	1.63E-11	0	0	0	0	0	0	0	0	3.54E-15	3.54E-15	3.54E-15	3.54E-15	3.54E-15	3.54E-15	3.54E-15	3.54E-15
PPND	2.86E-16	6.29E-16	9.20E-17	1.91E-15	3.24E-15	1.78E-14	6.91E-17	5.12E-16	7.23E-09	1.38E-08	1.52E-09	1.52E-09	1.98E-10	5.22E-10	2.42E-09	1.56E-09	0	0	0	0	0	0	0	0	67.00071188	67.00071188	67.00071188	67.00071188	67.00071188	67.00071188	67.00071188	67.00071188
PPNDH	2.86E-16	6.30E-16	9.20E-17	1.91E-15	3.24E-15	1.36E-14	6.84E-17	1.13E-14	3.02E-09	1.07E-08	5.09E-10	8.37E-10	3.73E-10	4.25E-10	9.71E-10	1.78E-09	0	0	0	0	0	0	0	0	5.91E-13	5.91E-13	5.91E-13	5.91E-13	5.91E-13	5.91E-13	5.91E-13	5.91E-13
PRAI	1.11E-16	2.50E-16	5.55E-17	6.11E-16	1.55E-15	7.77E-15	0	1.94E-16	8.18E-12	1.72E-11	7.82E-12	1.46E-12	2.93E-12	6.22E-12	8.94E-12	1.63E-11	0	0	0	0	0	0	0	0	0	0	0	0	0	0	0	0
PSCVT	2.22E-16	3.33E-16	1.11E-16	1.11E-15	2.00E-15	9.33E-15	0	4.44E-16	8.44E-10	3.86E-09	3.62E-10	7.86E-10	2.68E-10	6.16E-10	8.32E-10	2.06E-09	0	0	0	0	0	0	0	0	0	0	0	0	0	0	0	0
SHK3D	1.67E-16	3.33E-16	0	1.11E-15	1.89E-15	9.10E-15	0	4.44E-16	8.44E-10	3.86E-09	3.62E-10	7.86E-10	2.68E-10	6.16E-10	8.32E-10	2.06E-09	0	0	0	0	0	0	0	0	0	0	0	0	0	0	0	0
SHKK	1.67E-16	3.46E-16	5.45E-17	1.13E-15	1.92E-15	9.31E-15	3.36E-17	4.33E-16	8.44E-10	3.86E-09	3.62E-10	7.86E-10	2.68E-10	6.16E-10	8.32E-10	2.06E-09	0	0	0	0	0	0	0	0	5.74E-15	5.74E-15	5.74E-15	5.74E-15	5.74E-15	5.74E-15	5.74E-15	5.74E-15
TRPS1	1.07E-16	2.51E-16	3.51E-17	6.36E-16	1.49E-15	7.91E-15	3.31E-17	1.84E-16	8.18E-12	1.72E-11	7.82E-12	1.46E-12	2.93E-12	6.22E-12	8.94E-12	1.63E-11	0	0	0	0	0	0	0	0	3.54E-15	3.54E-15	3.54E-15	3.54E-15	3.54E-15	3.54E-15	3.54E-15	3.54E-15
TYRTA	-4.44E-16	-6.66E-16	0	-1.78E-15	-3.11E-15	-1.78E-14	0	-4.44E-16	-7.23E-09	-1.38E-08	-1.52E-09	-1.52E-09	-1.98E-10	-5.22E-10	-2.42E-09	-1.56E-09	0	0	0	0	0	0	0	0	-67.00071188	-67.00071188	-67.00071188	-67.00071188	-67.00071188	-67.00071188	-67.00071188	-67.00071188
CYSTS	3.99E-16	1.02E-15	1.29E-16	5.82E-12	7.79E-12	7.87E-14	5.62E-13	1.71E-12	2.37E-09	1.25E-08	7.30E-10	8.36E-10	8.91E-09	9.11E-09	1.60E-09	7.56E-08	0	0	0	0	0	0	0	0	1.17E-14	1.17E-14	1.17E-14	1.17E-14	1.17E-14	1.17E-14	1.17E-14	1.17E-14
TRPAS1	1.74E-16	4.85E-16	6.02E-17	3.27E-12	2.05E-15	3.09E-14	8.47E-14	3.49E-13	5.51E-09	2.73E-08	7.34E-10	2.47E-09	0.001641831	0.004198237	9.28E-09	3.94E-08	0.87196667	0	0.75776667	0	0	0	0	0	7.50E-15	7.50E-15	7.50E-15	7.50E-15	7.50E-15	7.50E-15	7.50E-15	7.50E-15
PAPSR	0	0	0	0	0	0	0	0	-3.61E-17	4.58E-15	-8.08E-15	9.83E-16	-6.42E-16	1.18E-15	1.53E-16	1.58E-16	0	0	0	0	0	0	0	0	0	0	0	0	0	0	0	0
GHMT	2.25E-05	2.15E-05	1.80E-05	2.23E-05	3.71E-05	2.94E-05	2.02E-05	2.35E-05	0.0132826	0.018815247	0.015156369	0.010996784	0.02211591	0.017082835	0.017157344	0.008866982	13.17933333	13.52846667	13.375	13.97666667	12.95636667	12.97986667	11.84116667	12.27916667	0.029951217	0.029951217	0.029951217	0.029951217	0.029951217	0.029951217	0.029951217	0.029951217
ADSKr	0	0	0	0	0	0	0	0	6.94E-17	2.08E-15	-4.97E-15	8.67E-16	7.29E-15	-1.60E-15	-6.94E-17	3.33E-16	0	0	0	0	0	0	0	0	0	0	0	0	0	0	0	0
CYSS	1.35E-15	3.10E-15	3.61E-16	0.003158573	1.08E-14	8.29E-14	0.00286531	0.003334699	8.82E-09	9.13E-08	1.53E-09	1.60E-08	0.001641838	0.004198239	1.47E-08	4.50E-08	0.87196667	0	0.75776667	0	0	0	0	0	2.04E-15	2.04E-15	2.04E-15	2.04E-15	2.04E-15	2.04E-15	2.04E-15	2.04E-15
CYSTGL	1.95E-16	3.93E-16	6.32E-17	6.49E-16	1.35E-15	7.64E-15	3.78E-17	1.28E-16	2.22E-10	7.89E-10	9.71E-11	6.92E-11	5.05E-11	8.20E-11	1.27E-10	1.91E-10	2.23766667	0	0	10.74047779	0	0	0	0	2.85E-15	2.85E-15	2.85E-15	2.85E-15	2.85E-15	2.85E-15	2.85E-15	2.85E-15
CYSTL	2.46E-16	7.14E-16	7.92E-17	5.82E-12	7.79E-12	7.33E-14	5.62E-13	1.71E-12	6.64E-09	8.34E-08	1.89E-09	1.50E-08	1.64E-08	1.12E-08	7.65E-09	8.28E-08	0	0	0	0	0	0	0	0	1.03E-14	1.03E-14	1.03E-14	1.03E-14	1.03E-14	1.03E-14	1.03E-14	1.03E-14
PGCDr	0.502764803	0.355126603	0.232588757	0.483390359	0.757324131	1.128583752	0.550161151	0.2986764	0.010606314	0.010979878	0.00957908	0.006394698	0.015860335	0.008415587	0.010885983	0.00732209	14.0513	14.19283333	14.13276667	13.97666667	12.95636667	12.97986667	13.89563333	14.67046667	1000	1000	1000	1000	1000	1000	1000	1000
PSERTr	0.502764803	0.355126603	0.232588757	0.483390359	0.757324131	1.128583752	0.550161151	0.2986764	0.010606314	0.010979878	0.00957908	0.006394698	0.015860335	0.008415587	0.010885983	0.00732209	14.0513	14.19283333	14.13276667	13.97666667	12.95636667	12.97986667	13.89563333	14.67046667	1000	1000	1000	1000	1000	1000	1000	1000
SERAT	1.36E-15	3.11E-15	3.33E-16	0.003158573	1.08E-14	8.30E-14	0.00286531	0.003334699	8.82E-09	9.13E-08	1.53E-09	1.60E-08	0.001641838	0.004198239	1.47E-08	4.50E-08	0.87196667	0	0.75776667	0	0	0	0	0	0	0	0	0	0	0	0	0
HSTPTr	4.44E-16	4.44E-16	0	8.88E-16	2.22E-15	1.29E-14	4.44E-16	2.22E-16	3.42E-08	3.86E-08	1.57E-08	7.28E-09	1.32E-08	3.07E-08	8.31E-08	9.78E-09	7.804633333	7.675966667	7.622266667	2.576016667	0	0	7.965933333	8.0197	1.14E-13	1.14E-13	1.14E-13	1.14E-13	1.14E-13	1.14E-13	1.14E-13	1.14E-13
PHETA1	-4.44E-16	-6.66E-16	0	-2.00E-15	-3.11E-15	-1.33E-14	-4.44E-16	-1.13E-14	-3.02E-09	-1.07E-08	-5.09E-10	-8.37E-10	-3.73E-10	-4.25E-10	-9.71E-10	-1.78E-09	0	0	0	0	0	0	0	0	-6.82E-13	-6.82E-13	-6.82E-13	-6.82E-13	-6.82E-13	-6.82E-13	-6.82E-13	-6.82E-13
DAMOX_ALA	1.12E-12	3.57E-12	0.086295699	8.68E-10	0.13308944	2.85E-14	7.31E-13	0.424355119	4.46E-09	1.03E-08	9.50E-10	1.19E-09	1.11E-08	1.48E-09	2.52E-09	2.70E-09	82.36087506	46.46593334	52.25616666	43.35445554	61.92236666	47.34836667	58.80500001	55.37209997	1.52E-13	1.52E-13	1.52E-13	1.52E-13	1.52E-13	1.52E-13	1.52E-13	1.52E-13
METAT	4.62E-16	1.02E-15	1.48E-16	2.26E-15	4.14E-15	3.09E-14	1.34E-16	2.76E-16	2.84E-08	4.47E-08	1.15E-08	9.53E-09	1.52E-07	8.92E-09	6.08E-08	3.78E-09	0	0	0	0	0	0	0	0	5.85E-15	5.85E-15	5.85E-15	5.85E-15	5.85E-15	5.85E-15	5.85E-15	5.85E-15
GF6PTA	8.46E-17	1.80E-16	2.73E-17	4.23E-16	9.59E-16	4.75E-15	1.84E-17	1.47E-16	0.020883116	0.015418334	0.021315401	0.017257911	0.020463111	0.026960615	0.028044445	0.020246609	0.88080001	0.8526	0.26786666	0	0	0	0	0	2.91E-15	2.91E-15	2.91E-15	2.91E-15	2.91E-15	2.91E-15	2.91E-15	2.91E-15
METS	1.72E-16	3.86E-16	5.53E-17	1.09E-15	2.22E-15	1.18E-14	5.91E-17	2.58E-16	3.57E-08	8.16E-07	1.62E-08	3.22E-04	1.61E-07	1.18E-08	7.03E-08	1.71E-08	0	0	0	0	0	0	0	0	4.21E-15	4.21E-15	4.21E-15	4.21E-15	4.21E-15	4.21E-15	4.21E-15	4.21E-15
METSR_S1	5.71E-16	1.26E-15	1.84E-16	3.81E-15	6.48E-15	2.64E-14	1.38E-16	0.041939852	4.41E-08	0.001528681	1.83E-08	9.85E-08	6.33E-09	5.95E-09	2.03E-08	0.00135064	12.17553333	12.50416667	12.0922	11.76996667	12.09766667	11.98956667	11.3756	11.7263	1.71E-14	1.71E-14	1.71E-14	1.71E-14	1.71E-14	1.71E-14	1.71E-14	1.71E-14
METSR_S2	2.86E-16	6.29E-16	9.20E-17	1.91E-15	3.24E-15	1.17E-14	6.88E-17	0.041939852	4.01E-08	0.001528578	1.74E-08	8.27E-08	2.90E-09	4.46E-09	1.78E-08	3.67E-07	12.17553333	12.50416667	12.0922	11.76996667	12.09766667	11.98956667	11.3756	11.7263	8.49E-15	8.49E-15	8.49E-15	8.49E-15	8.49E-15	8.49E-15	8.49E-15	8.49E-15
METSR_R1	5.71E-16	1.26E-15	1.84E-16	3.81E-15	6.48E-15	2.64E-14	1.38E-16	0.041939852	1.23E-08	8.77E-08	3.06E-09	7.98E-09	3.27E-09	2.55E-09	5.62E-09	2.63E-08	12.25546668	2.927366661	14.02446666	11.89886666	13.9907	0	12.39073333	11.13883332	1.71E-14	1.71E-14	1.71E-14	1.71E-14	1.71E-14	1.71E-14	1.71E-14	1.71E-14
METSR_R2	2.86E-16	6.29E-16	9.20E-17	1.91E-15	3.24E-15	1.17E-14	6.87E-17	0.041939852	8.65E-09	3.29E-08	2.27E-09	2.24E-09	1.13E-09	1.40E-09	3.58E-09	3.18E-09	12.25546668	2.927366661	14.02446666	11.89886666	13.9907	0	12.39073333	11.13883332	8.49E-15	8.49E-15	8.49E-15	8.49E-15	8.49E-15	8.49E-15	8.49E-15	8.49E-15
GGTAe2	1.72E-12	2.36E-12	9.29E-13	1.55E-11	1.20E-11	1.98E-10	1.13E-12	3.42E-12	0.002463213	0.001390796	6.86E-04	8.97E-04	0.002064321	0.002768802	0.00113141	2.59E-08	0	0	0	0	0	0	0	0	5.74E-13	5.74E-13	5.74E-13	5.74E-13	5.74E-13	5.74E-13	5.74E-13	5.74E-13
GLYO1	1.80E-16	4.37E-16	7.07E-17	9.78E-16	2.03E-15	5.31E-15	4.86E-17	2.71E-16	4.39E-10	1.21E-09	1.56E-10	1.29E-10	1.91E-10	2.67E-10	3.14E-10	3.00E-10	10.49198333	10.60221667	13.49613333	22.74587779	7.242750002	12.97986667	15.37855	12.27916667	4.10E-15	4.10E-15	4.10E-15	4.10E-15	4.10E-15	4.10E-15	4.10E-15	4.10E-15
SARCO	0	0	0	0	0	0	0	0	0	0	0	0	0	0	0	0	0	0	0	0	0	0	0	0	0	0	0	0	0	0	0	0
NTRIR2x	0.053484878	0.058410424	0.023844301	0.051628023	0.239405405	0.263639761	0.167600498	0.05041436	0.045081706	0.038361002	0.042997614	0.032340759	0.05303673	0.049771992	0.050218959	0.028864719	0	0	0	0	0	0	0	0	1000	1000	1000	1000	1000	1000	1000	1000
APATi	0.012207827	0.005478025	0.009870769	0.011742479	0.00944964	0.016473992	0.008190277	0.005988344	3.22E-09	1.40E-08	1.04E-09	1.78E-09	9.18E-10	8.53E-10	2.45E-09	2.75E-09	11.42873333	-1.24E-13	0	7.361133333	0	0	0	0	7.624082351	7.624082351	7.624082351	7.624082351	7.624082351	7.624082351	7.624082351	7.624082351
APTA1i	0.012207827	0.005478025	0.009870769	0.011742479	0.00944964	0.016473992	0.008190277	0.005988344	3.22E-09	1.40E-08	1.04E-09	1.78E-09	9.18E-10	8.53E-10	2.45E-09	2.75E-09	11.42873333	-1.24E-13	0	7.361133333	0	0	0	0	7.624082351	7.624082351	7.624082351	7.624082351	7.624082351	7.624082351	7.624082351	7.624082351
MTAN	2.19E-16	4.93E-16	7.07E-17	1.43E-15	2.55E-15	1.41E-14	5.52E-17	2.40E-16	1.90E-09	4.64E-09	7.46E-10	4.61E-10	3.45E-10	7.85E-10	1.26E-09	7.16E-10	0	0	0	0	0	0	0	0	7.83E-15	7.83E-15	7.83E-15	7.83E-15	7.83E-15	7.83E-15	7.83E-15	7.83E-15
ADMDC	2.22E-16	4.44E-16	0	1.33E-15	2.44E-15	1.42E-14	1.11E-16	0	1.90E-09	4.64E-09	7.46E-10	4.61E-10	3.45E-10	7.85E-10	1.26E-09	7.16E-10	0	0	0	0	0	0	0	0	0	0	0	0	0	0	0	0
MTRK	3.80E-16	7.85E-16	1.25E-16	1.59E-15	4.38E-15	1.53E-14	7.64E-17	4.23E-15	3.49E-09	1.24E-08	7.76E-10	1.74E-09	2.32E-09	1.83E-09	2.00E-09	5.40E-09	0	0	0	0	0	0	0	0	2.74E-14	2.74E-14	2.74E-14	2.74E-14	2.74E-14	2.74E-14	2.74E-14	2.74E-14
UNK5	3.81E-16	7.87E-16	1.22E-16	1.59E-15	4.29E-15	1.55E-14	7.65E-17	4.22E-15	3.49E-09	1.24E-08	7.76E-10	1.74E-09	2.32E-09	1.83E-09	2.00E-09	5.40E-09	0	0	0	0	0	0	0	0	2.55E-14	2.55E-14	2.55E-14	2.55E-14	2.55E-14	2.55E-14	2.55E-14	2.55E-14
SPMS	2.19E-16	4.93E-16	7.07E-17	1.43E-15	2.55E-15	1.41E-14	5.52E-17	2.40E-16	1.90E-09	4.64E-09	7.46E-10	4.61E-10	3.45E-10	7.85E-10	1.26E-09	7.16E-10	0	0	0	0	0	0	0	0	7.83E-15	7.83E-15	7.83E-15	7.83E-15	7.83E-15	7.83E-15	7.83E-15	7.83E-15
SPRS	0	0	0	0	0	0	0	0	0	0	0	0	0	0	0	0	0	0	0	0	0	0	0	0	0	0	0	0	0	0	0	0
ABTAr	1.44E-15	2.38E-15	4.79E-16	2.26E-15	1.63E-14	7.20E-14	1.79E-16	4.27E-16	1.98E-09	2.44E-09	5.56E-10	3.25E-10	2.48E-10	1.98E-09	1.88E-09	8.46E-10	0	0	0	0	0	0	0	0	0	0	0	0	0	0	0	0
ACHBS	1.09E-15	1.82E-15	3.48E-16	2.84E-15	5.00E-15	2.14E-14	1.08E-16	9.16E-15	4.84E-09	2.90E-08	1.71E-09	1.24E-09	4.57E-10	8.01E-10	1.37E-09	3.29E-09	15.6967	9.319409717	7.211425007	15.5722	2.4635	11.95046667	4.200299997	2.238	8.29E-15	8.29E-15	8.29E-15	8.29E-15	8.29E-15	8.29E-15	8.29E-15	8.29E-15
ACODA	4.48E-12	0.140722336	0.022073346	0.233563175	3.50E-15	1.13E-13	2.42E-13	1.18E-12	1.10E-08	4.97E-08	1.93E-09	5.46E-09	1.35E-08	1.02E-04	7.67E-07	1.08E-08	13.28776667	0	0	13.09546667	0	12.91396667	0	0	4.51E-15	4.51E-15	4.51E-15	4.51E-15	4.51E-15	4.51E-15	4.51E-15	4.51E-15
AHSERL3	0	0	0	0	0	0	0	0	0	-1.39E-17	0	0	6.94E-18	0	3.47E-18	-3.47E-18	0	0	0	0	0	0	0	0	0	0	0	0	0	0	0	0
AHSERL4	0	0	0	0	0	0	0	0	0	6.94E-18	0	0	-6.94E-18	-6.94E-18	-1.04E-17	0	0	0	0	0	0	0	0	0	0	0	0	0	0	0	0	0
ALAR	0.01986841	0.018990638	0.102149644	0.019663303	0.165848451	0.025961329	0.01783763	0.445114875	3.52E-09	7.17E-10	6.32E-10	6.32E-10	9.72E-09	-4.07E-09	1.79E-09	-3.74E-09	82.36087506	46.46593334	52.25616666	43.35445554	61.92236666	47.34836667	58.80500001	55.37209997	26.43036181	26.43036181	26.43036181	26.43036181	26.43036181	26.43036181	26.43036181	26.43036181
ARGN	7.58E-16	1.25E-15	2.45E-16	1.27E-15	8.57E-15	3.79E-14	9.18E-17	2.36E-16	5.88E-09	9.80E-09	1.79E-09	7.19E-10	1.32E-09	2.74E-09	3.54E-09	1.54E-09	0	0	0	0	0	0	0	0	6.76E-14	6.76E-14	6.76E-14	6.76E-14	6.76E-14	6.76E-14	6.76E-14	6.76E-14
ARGSL	-0.054342289	-0.047348213	-0.038859298	-0.054676989	-0.109252695	-0.098757446	-0.046510081	-0.091450998	-8.96E-09	-3.08E-08	-8.08E-09	3.02E-10	3.54E-11	2.85E-09	-8.44E-10	2.60E-09	0	0	0	0	0	0	0	0	-116.561453	-116.561453	-116.561453	-116.561453	-116.561453	-116.561453	-116.561453	-116.561453
ARGSSr	-0.054342289	-0.047348213	-0.038859298	-0.054676989	-0.109252695	-0.098757446	-0.046510081	-0.091450998	-8.96E-09	-3.08E-08	-8.08E-09	3.02E-10	3.54E-11	2.85E-09	-8.44E-10	2.60E-09	0	0	0	0	0	0	0	0	-116.561453	-116.561453	-116.561453	-116.561453	-116.561453	-116.561453	-116.561453	-116.561453
ATPPRTr	1.67E-16	4.44E-16	1.11E-16	8.88E-16	2.11E-15	1.21E-14	1.11E-16	2.50E-16	3.42E-08	3.86E-08	1.57E-08	7.28E-09	1.32E-08	3.07E-08	8.31E-08	9.78E-09	7.804633333	7.675966667	7.622266667	2.576016667	0	0	7.965933333	8.0197	1.14E-13	1.14E-13	1.14E-13	1.14E-13	1.14E-13	1.14E-13	1.14E-13	1.14E-13
DHAD1	0.017989172	0.017194424	0.014354412	1.15E-15	2.27E-15	1.21E-14	3.97E-17	1.05E-15	0.009452155	0.011928122	0.01293845	0.007959873	3.56E-09	5.00E-10	0.003822652	0.006894454	13.64153333	4.313923613	10.0773	14.54706667	10.15256667	13.39613333	6.955866673	9.6512	1.83E-14	1.83E-14	1.83E-14	1.83E-14	1.83E-14	1.83E-14	1.83E-14	1.83E-14
DHAD2	5.61E-16	9.17E-16	1.76E-16	1.38E-15	2.37E-15	1.16E-14	5.54E-17	6.74E-16	1.53E-09	7.90E-09	5.01E-10	4.75E-10	2.19E-10	4.18E-10	6.53E-10	1.34E-09	2.05516667	0	0	2.14296667	0	0	0	0	1.14E-14	1.14E-14	1.14E-14	1.14E-14	1.14E-14	1.14E-14	1.14E-14	1.14E-14
DHAD3	5.61E-16	9.18E-16	1.76E-16	1.38E-15	2.37E-15	1.16E-14	5.54E-17	7.91E-15	3.31E-09	2.11E-08	1.20E-09	7.67E-10	2.38E-10	3.84E-10	7.15E-10	1.95E-09	13.64153333	9.319409717	7.211425007	13.42923333	2.4635	11.95046667	4.200299997	2.238	1.17E-14	1.17E-14	1.17E-14	1.17E-14	1.17E-14	1.17E-14	1.17E-14	1.17E-14
FGLU	5.96E-13	4.99E-13	2.82E-13	3.98E-12	2.46E-12	4.52E-13	5.23E-13	7.37E-16	7.72E-08	1.22E-07	2.20E-08	8.49E-09	1.53E-06	3.37E-08	9.17E-08	1.09E-08	7.804633333	7.675966667	7.622266667	2.576016667	0	0	7.965933333	8.0197	7.43E-15	7.43E-15	7.43E-15	7.43E-15	7.43E-15	7.43E-15	7.43E-15	7.43E-15
FMETDF	0	0	0	0	0	0	0	0	0	0	0	0	0	0	0	0	0	0	0	0	0	0	0	0	0	0	0	0	0	0	0	0
GLUN	8.46E-17	1.80E-16	2.73E-17	4.23E-16	9.58E-16	4.75E-15	1.84E-17	1.23E-16	1.71E-09	5.26E-09	4.29E-10	5.50E-10	4.80E-10	1.48E-09	1.07E-09	1.52E-09	0	0	0	0	0	0	0	0	1.92E-15	1.92E-15	1.92E-15	1.92E-15	1.92E-15	1.92E-15	1.92E-15	1.92E-15
GLUR	0.03732175	-0.005478025	-0.004573217	0.012211202	-0.00944964	0.270054359	0.039218636	0.19319161	0.006289187	0.010839592	0.007609284	0.010837697	0.007641379	0.008558768	0.004570703	0.011392916	0	0	0	0	0	0	0	0	-7.624082351	-7.624082351	-7.624082351	-7.624082351	-7.624082351	-7.624082351	-7.624082351	-7.624082351
GLYAT	-1.53E-16	-3.19E-16	4.16E-17	-6.31E-16	-1.01E-11	-1.06E-14	-3.12E-17	-3.12E-16	-9.01E-08	-0.002001534	-6.66E-09	-0.00220162	-9.28E-10	-1.60E-09	-1.25E-09	-0.003309602	0	0	-2.9975	-8.769211116	-0.357766667	0	-5.474999996	0	-986.0502206	-986.0502206	-986.0502206	-986.0502206	-986.0502206	-986.0502206	-986.0502206	-986.0502206
HIBD	3.27E-16	4.67E-16	1.11E-16	1.26E-15	2.86E-15	1.35E-14	5.45E-17	8.44E-16	6.42E-10	1.92E-09	2.45E-10	2.10E-10	1.00E-10	3.59E-10	4.96E-10	5.06E-10	9.0547	4.313923613	10.0773	0	10.15256667	9.775733333	6.955866673	9.6512	6.29E-15	6.29E-15	6.29E-15	6.29E-15	6.29E-15	6.29E-15	6.29E-15	6.29E-15
HISD1r	5.96E-13	4.99E-13	2.82E-13	3.98E-12	2.46E-12	4.52E-13	5.23E-13	7.36E-16	7.72E-08	1.22E-07	2.20E-08	8.49E-09	1.53E-06	3.37E-08	9.17E-08	1.09E-08	7.804633333	7.675966667	7.622266667	2.576016667	0	0	7.965933333	8.0197	0	0	0	0	0	0	0	0
HISTD	1.88E-16	4.11E-16	6.03E-17	8.76E-16	2.16E-15	1.20E-14	4.21E-17	2.68E-16	3.42E-08	3.86E-08	1.57E-08	7.28E-09	1.32E-08	3.07E-08	8.31E-08	9.78E-09	7.804633333	7.675966667	7.622266667	2.576016667	0	0	7.965933333	8.0197	2.14E-14	2.14E-14	2.14E-14	2.14E-14	2.14E-14	2.14E-14	2.14E-14	2.14E-14
HISTP	1.88E-16	4.11E-16	6.03E-17	8.76E-16	2.16E-15	1.20E-14	4.21E-17	2.68E-16	3.42E-08	3.86E-08	1.57E-08	7.28E-09	1.32E-08	3.07E-08	8.31E-08	9.78E-09	7.804633333	7.675966667	7.622266667	2.576016667	0	0	7.965933333	8.0197	2.14E-14	2.14E-14	2.14E-14	2.14E-14	2.14E-14	2.14E-14	2.14E-14	2.14E-14
HP5CD	0	0	0	0	0	0	0	0	0	0	0	0	0	0	0	0	0	0	0	0	0	0	0	0	0	0	0	0	0	0	0	0
HSSTr	1.11E-16	2.78E-16	5.55E-17	6.66E-16	1.17E-15	6.05E-15	-5.55E-17	2.78E-16	9.82E-09	7.79E-07	5.65E-09	3.22E-04	9.45E-09	3.91E-09	1.11E-08	1.46E-08	2.23766667	0	0	10.74047779	0	0	0	0	0	0	0	0	0	0	0	0
IGPDH	1.86E-16	4.10E-16	6.06E-17	8.81E-16	2.21E-15	1.26E-14	4.22E-17	2.68E-16	3.42E-08	3.86E-08	1.57E-08	7.28E-09	1.32E-08	3.07E-08	8.31E-08	9.78E-09	7.804633333	7.675966667	7.622266667	2.576016667	0	0	7.965933333	8.0197	2.11E-14	2.11E-14	2.11E-14	2.11E-14	2.11E-14	2.11E-14	2.11E-14	2.11E-14
ILEDHr	-5.83E-16	-9.16E-16	-1.67E-16	-1.39E-15	-2.55E-15	-1.18E-14	-5.55E-17	-7.88E-15	-3.31E-09	-2.11E-08	-1.20E-09	-7.67E-10	-2.38E-10	-3.84E-10	-7.15E-10	-1.95E-09	-13.64153333	-9.319409717	-7.211425007	-13.42923333	-2.4635	-11.95046667	-4.200299997	-2.238	0	0	0	0	0	0	0	0
ILETA	0.006168412	0.005895896	0.004922068	0.006104734	0.138587696	0.00806004	0.00553793	0.006445142	3.68E-09	2.18E-08	1.31E-09	8.70E-10	2.87E-10	6.11E-10	9.63E-10	2.22E-09	13.64153333	9.319409717	7.211425007	13.42923333	2.4635	11.95046667	4.200299997	2.238	90.66573647	90.66573647	90.66573647	90.66573647	90.66573647	90.66573647	90.66573647	90.66573647
IPMD	1.14E-15	1.25E-15	3.76E-16	3.80E-15	2.87E-15	2.86E-14	1.38E-16	1.14E-15	0.010958586	0.013105611	0.01345443	0.011320895	0.012341429	0.003518714	0.012453374	0.013859401	0	0	0	14.54706667	0	0	0	0	6.76E-15	6.76E-15	6.76E-15	6.76E-15	6.76E-15	6.76E-15	6.76E-15	6.76E-15
IPPMIa	-8.88E-16	-1.11E-15	-4.44E-16	-3.77E-15	-3.55E-15	-2.89E-14	-2.22E-16	-8.88E-16	-0.010958586	-0.013105611	-0.01345443	-0.011320895	-0.012341429	-0.003518714	-0.012453374	-0.013859401	0	0	0	-14.54706667	0	0	0	0	0	0	0	0	0	0	0	0
IPPMIb	-8.88E-16	-1.33E-15	-4.44E-16	-3.77E-15	-3.55E-15	-2.84E-14	-2.22E-16	-1.33E-15	-0.010958586	-0.013105611	-0.01345443	-0.011320895	-0.012341429	-0.003518714	-0.012453374	-0.013859401	0	0	0	-14.54706667	0	0	0	0	0	0	0	0	0	0	0	0
IPPS	1.20E-15	1.27E-15	3.64E-16	3.84E-15	2.90E-15	2.83E-14	1.38E-16	1.26E-15	0.010958586	0.013105611	0.01345443	0.011320895	0.012341429	0.003518714	0.012453374	0.013859401	0	0	0	14.54706667	0	0	0	0	6.83E-15	6.83E-15	6.83E-15	6.83E-15	6.83E-15	6.83E-15	6.83E-15	6.83E-15
IZPN	5.96E-13	4.99E-13	2.82E-13	3.98E-12	2.46E-12	4.52E-13	5.23E-13	7.37E-16	7.72E-08	1.22E-07	2.20E-08	8.49E-09	1.53E-06	3.37E-08	9.17E-08	1.09E-08	7.804633333	7.675966667	7.622266667	2.576016667	0	0	7.965933333	8.0197	7.43E-15	7.43E-15	7.43E-15	7.43E-15	7.43E-15	7.43E-15	7.43E-15	7.43E-15
KARA1	-0.017989172	-0.017194424	-0.014354412	-4.44E-16	0	2.66E-15	0	-8.88E-16	-0.009452155	-0.011928122	-0.01293845	-0.007959873	-3.56E-09	-5.00E-10	-0.003822652	-0.006894454	-13.64153333	-4.313923613	-10.0773	-14.54706667	-10.15256667	-13.39613333	-6.955866673	-9.6512	0	0	0	0	0	0	0	0
KARA2	1.33E-15	1.78E-15	4.44E-16	2.66E-15	5.33E-15	2.31E-14	0	9.77E-15	4.84E-09	2.90E-08	1.71E-09	1.24E-09	4.57E-10	8.01E-10	1.37E-09	3.29E-09	15.6967	9.319409717	7.211425007	15.5722	2.4635	11.95046667	4.200299997	2.238	0	0	0	0	0	0	0	0
LEUTA	0.208342023	0.18701795	0.245960635	0.218464243	0.473855913	0.153276145	0.215758064	0.392194137	0.009177141	0.006515808	0.007253686	0.006953682	0.006778082	0.013320962	0.00653627	0.006190206	-819.5618749	-867.2426167	-870.0141333	985.4529333	1000	1000	-855.3624833	1000	441.9547357	441.9547357	441.9547357	441.9547357	441.9547357	441.9547357	441.9547357	441.9547357
LLEUDr	-0.205076393	-0.183896593	-0.243354834	-0.215232325	-0.468471546	-0.149009065	-0.212826219	-0.388782002	-0.020135727	-0.019621419	-0.020708116	-0.018274577	-0.019119512	-0.016839675	-0.018989644	-0.020049607	819.5618749	867.2426167	870.0141333	-1000	-1000	-1000	855.3624833	-1000	-437.6105642	-437.6105642	-437.6105642	-437.6105642	-437.6105642	-437.6105642	-437.6105642	-437.6105642
LYSAM	0	0	0	0	0	0	0	0	5.42E-20	4.34E-19	-1.08E-19	0	1.08E-19	-5.42E-20	-5.42E-20	0	0	0	0	0	0	0	0	0	0	0	0	0	0	0	0	0
LYSDC	0	0	0	0	0	0	0	0	0	0	0	0	0	0	0	0	0	0	0	0	0	0	0	0	0	0	0	0	0	0	0	0
MMSAD1	3.27E-16	4.67E-16	1.11E-16	1.26E-15	2.86E-15	1.35E-14	5.45E-17	8.44E-16	6.42E-10	1.92E-09	2.45E-10	2.10E-10	1.00E-10	3.59E-10	4.96E-10	5.06E-10	9.0547	4.313923613	10.0773	0	10.15256667	9.775733333	6.955866673	9.6512	6.29E-15	6.29E-15	6.29E-15	6.29E-15	6.29E-15	6.29E-15	6.29E-15	6.29E-15
MMSAD2	0	0	0	0	0	0	0	0	9.34E-16	1.07E-14	2.65E-15	3.37E-17	1.25E-15	-4.39E-15	-2.06E-16	-3.48E-16	0	0	0	0	0	0	0	0	0	0	0	0	0	0	0	0
ORNTA	0.054342289	0.047348213	0.038859298	0.054676989	0.109252695	0.098757446	0.046510081	0.091450998	1.67E-08	4.88E-08	1.05E-08	1.71E-09	1.94E-09	1.65E-09	5.76E-09	2.51E-09	9.754833333	11.73105252	10.54006667	10.08576667	10.4325	9.7053	9.944733333	12.21443333	116.561453	116.561453	116.561453	116.561453	116.561453	116.561453	116.561453	116.561453
ORNTAC	-4.48E-12	-0.140722336	-0.022073346	-0.233563175	-2.89E-15	-1.10E-13	-2.43E-13	-1.18E-12	-1.04E-08	-4.67E-08	-1.74E-09	-5.12E-09	-1.34E-08	-1.02E-04	-7.66E-07	-9.92E-09	-3.532933337	11.73105252	10.54006667	-3.0097	10.4325	-3.20866667	9.944733333	12.21443333	0	0	0	0	0	0	0	0
P5CD	0.045302464	0.038707761	0.031645993	0.045730484	0.094347842	0.086945435	0.03839423	0.082005624	2.08E-08	6.50E-08	1.16E-08	3.29E-09	3.56E-09	3.60E-09	7.82E-09	6.00E-09	9.754833333	11.73105252	10.54006667	10.08576667	10.4325	9.7053	9.944733333	12.21443333	104.5360393	104.5360393	104.5360393	104.5360393	104.5360393	104.5360393	104.5360393	104.5360393
PRAMPC	1.87E-16	4.13E-16	6.04E-17	8.76E-16	2.18E-15	1.19E-14	4.17E-17	2.74E-16	3.42E-08	3.86E-08	1.57E-08	7.28E-09	1.32E-08	3.07E-08	8.31E-08	9.78E-09	7.804633333	7.675966667	7.622266667	2.576016667	0	0	7.965933333	8.0197	2.12E-14	2.12E-14	2.12E-14	2.12E-14	2.12E-14	2.12E-14	2.12E-14	2.12E-14
PRATPP	1.87E-16	4.13E-16	6.04E-17	8.76E-16	2.18E-15	1.19E-14	4.17E-17	2.74E-16	3.42E-08	3.86E-08	1.57E-08	7.28E-09	1.32E-08	3.07E-08	8.31E-08	9.78E-09	7.804633333	7.675966667	7.622266667	2.576016667	0	0	7.965933333	8.0197	2.12E-14	2.12E-14	2.12E-14	2.12E-14	2.12E-14	2.12E-14	2.12E-14	2.12E-14
PRMICI	2.22E-16	3.89E-16	1.11E-16	8.88E-16	2.22E-15	1.27E-14	0	2.78E-16	3.42E-08	3.86E-08	1.57E-08	7.28E-09	1.32E-08	3.07E-08	8.31E-08	9.78E-09	7.804633333	7.675966667	7.622266667	2.576016667	0	0	7.965933333	8.0197	1.14E-13	1.14E-13	1.14E-13	1.14E-13	1.14E-13	1.14E-13	1.14E-13	1.14E-13
PRO1x	1.90E-16	4.19E-16	6.14E-17	1.27E-15	2.16E-15	1.14E-14	4.59E-17	4.90E-16	4.09E-09	2.07E-08	1.25E-09	1.82E-09	1.56E-09	1.90E-09	2.23E-09	5.37E-09	8.792633333	9.436966667	9.447933333	8.791966667	10.068	10.1587	27.5504	31.13353334	5.80E-15	5.80E-15	5.80E-15	5.80E-15	5.80E-15	5.80E-15	5.80E-15	5.80E-15
PSP_D	7.61E-16	1.26E-15	2.45E-16	2.46E-12	8.59E-15	5.69E-14	9.18E-17	7.37E-16	0.004350351	0.005158837	0.005824678	0.002583493	0.009226288	0.004701887	0.005738389	0.002655352	0	0	0	0	0	0	0	0	2.02E-13	2.02E-13	2.02E-13	2.02E-13	2.02E-13	2.02E-13	2.02E-13	2.02E-13
SDPDS	0	0	0	0	0	0	0	0	0	0	0	0	0	0	0	0	0	0	0	0	0	0	0	0	0	0	0	0	0	0	0	0
SERD_D	1.52E-16	4.19E-16	4.91E-17	2.93E-12	3.93E-12	3.80E-14	2.84E-13	8.62E-13	1.53E-09	1.41E-08	4.42E-10	7.16E-10	7.60E-09	1.08E-08	1.44E-09	3.63E-09	0	0	0	0	0	0	0	0	5.46E-15	5.46E-15	5.46E-15	5.46E-15	5.46E-15	5.46E-15	5.46E-15	5.46E-15
SERD_L	1.52E-16	4.19E-16	4.91E-17	2.91E-12	3.90E-12	3.80E-14	2.81E-13	8.55E-13	2.54E-09	2.91E-08	6.96E-10	2.20E-09	1.71E-08	1.56E-08	2.09E-09	3.44E-04	0	0.66436666	0	0	0	0	2.05446666	2.3913	5.47E-15	5.47E-15	5.47E-15	5.47E-15	5.47E-15	5.47E-15	5.47E-15	5.47E-15
SHSL1	4.23E-17	9.16E-17	1.36E-17	2.71E-16	5.01E-16	2.31E-15	9.22E-18	1.19E-16	4.49E-09	7.17E-08	1.26E-09	1.42E-08	7.52E-09	2.18E-09	6.17E-09	7.40E-09	2.23766667	0	0	10.74047779	0	0	0	0	1.48E-15	1.48E-15	1.48E-15	1.48E-15	1.48E-15	1.48E-15	1.48E-15	1.48E-15
SHSL2	4.56E-17	9.75E-17	1.44E-17	2.71E-16	6.63E-16	2.42E-15	9.22E-18	1.19E-16	4.97E-09	7.06E-07	4.28E-09	3.22E-04	1.83E-09	1.56E-09	4.74E-09	6.85E-09	0	0	0	0	0	0	0	0	1.59E-15	1.59E-15	1.59E-15	1.59E-15	1.59E-15	1.59E-15	1.59E-15	1.59E-15
SHSL3	0	0	0	0	0	0	0	0	0	0	0	0	0	0	0	0	0	0	0	0	0	0	0	0	0	0	0	0	0	0	0	0
SLCYSS	0	0	0	0	0	0	0	0	0	0	0	0	0	0	0	0	0	0	0	0	0	0	0	0	0	0	0	0	0	0	0	0
SSALy	1.61E-15	2.65E-15	5.02E-16	2.84E-15	1.82E-14	8.07E-14	1.89E-16	5.85E-16	2.13E-09	2.70E-09	6.85E-10	3.56E-10	2.91E-10	2.04E-09	2.08E-09	9.23E-10	0	0	0	0	10.12813333	9.714066667	0	0	1.20E-14	1.20E-14	1.20E-14	1.20E-14	1.20E-14	1.20E-14	1.20E-14	1.20E-14
THRD	1.52E-16	3.14E-16	4.91E-17	6.35E-16	1.01E-11	1.04E-14	3.06E-17	3.10E-16	9.01E-08	0.002001534	6.66E-09	0.00220162	9.28E-10	1.60E-09	1.25E-09	0.003309602	0	0	2.9975	8.769211116	0.357766667	0	5.474999996	0	986.0502206	986.0502206	986.0502206	986.0502206	986.0502206	986.0502206	986.0502206	986.0502206
THRD_L	8.57E-16	1.35E-15	2.74E-16	2.00E-15	3.29E-15	1.20E-14	6.27E-17	8.97E-15	4.25E-09	2.63E-08	1.50E-09	1.02E-09	3.03E-10	5.55E-10	1.01E-09	2.76E-09	13.45903333	9.319409717	7.211425007	4.831722214	2.4635	11.95046667	4.200299997	2.238	4.46E-15	4.46E-15	4.46E-15	4.46E-15	4.46E-15	4.46E-15	4.46E-15	4.46E-15
URCN	5.96E-13	4.99E-13	2.82E-13	3.98E-12	2.46E-12	4.52E-13	5.23E-13	7.37E-16	7.72E-08	1.22E-07	2.20E-08	8.49E-09	1.53E-06	3.37E-08	9.17E-08	1.09E-08	7.804633333	7.675966667	7.622266667	2.576016667	0	0	7.965933333	8.0197	7.43E-15	7.43E-15	7.43E-15	7.43E-15	7.43E-15	7.43E-15	7.43E-15	7.43E-15
UREA2	0.090095571	0.115614961	0.055555235	0.092288839	0.228505374	0.078166812	0.048258716	4.90E-16	6.29E-10	2.02E-09	1.99E-10	1.87E-10	1.48E-10	2.17E-10	4.83E-10	3.94E-10	2.687349999	2.926250001	2.876366667	1.23E-13	6.071383335	0	1.937616669	0	2.83E-15	2.83E-15	2.83E-15	2.83E-15	2.83E-15	2.83E-15	2.83E-15	2.83E-15
VALDHr	-0.205076393	-0.183896593	-0.243354834	-0.215232325	-0.468471546	-0.150668485	-0.213966381	-0.388782002	-0.01390332	-0.01247977	-0.013578593	-0.010823189	-0.005199203	-0.012821546	-0.006621716	-0.007332379	-1000	-1000	-1000	836.0636167	923.7772833	876.4651	-1000	875.1789	-439.2999642	-439.2999642	-439.2999642	-439.2999642	-439.2999642	-439.2999642	-439.2999642	-439.2999642
VALTA	0.187812916	0.167395805	0.229579489	0.215950529	0.469668072	0.151616725	0.214617902	0.389540254	0.015409756	0.013657276	0.014094575	0.014184212	0.01754063	0.016340261	0.01525244	0.01429733	1000	1000	1000	-836.0636167	-923.7772833	-876.4651	1000	-875.1789	440.2653357	440.2653357	440.2653357	440.2653357	440.2653357	440.2653357	440.2653357	440.2653357
ASNN	3.26E-13	4.01E-13	1.98E-13	2.99E-12	1.59E-12	5.69E-14	2.12E-13	5.36E-16	8.38E-09	7.04E-08	2.33E-09	2.56E-09	6.34E-09	3.49E-09	5.90E-09	1.87E-08	0	0	0	0	0	0	0	0	2.79E-15	2.79E-15	2.79E-15	2.79E-15	2.79E-15	2.79E-15	2.79E-15	2.79E-15
ASPT	9.63E-13	6.39E-13	3.31E-13	6.45E-12	3.04E-12	3.47E-10	2.21E-12	7.37E-16	1.18E-09	1.59E-09	4.26E-10	3.65E-10	2.61E-10	1.01E-09	1.50E-09	8.27E-10	0	10.56466667	0	10.56796667	0	9.8583	9.960466667	4.15263333	4.32E-13	4.32E-13	4.32E-13	4.32E-13	4.32E-13	4.32E-13	4.32E-13	4.32E-13
LAAL1	0	0	0	0	0	0	0	0	0	0	0	0	0	0	0	0	0	0	0	0	0	0	0	0	0	0	0	0	0	0	0	0
LAAL10	0	0	0	0	0	0	0	0	0	0	0	0	0	0	0	0	0	0	0	0	0	0	0	0	0	0	0	0	0	0	0	0
LAAL11	0	0	0	0	0	0	0	0	0	0	0	0	0	0	0	0	0	0	0	0	0	0	0	0	0	0	0	0	0	0	0	0
LAAL12	0	0	0	0	0	0	0	0	0	0	0	0	0	0	0	0	0	0	0	0	0	0	0	0	0	0	0	0	0	0	0	0
LAAL13	0	0	0	0	0	0	0	0	0	0	0	0	0	0	0	0	0	0	0	0	0	0	0	0	0	0	0	0	0	0	0	0
LAAL14	0	0	0	0	0	0	0	0	0	0	0	0	0	0	0	0	0	0	0	0	0	0	0	0	0	0	0	0	0	0	0	0
LAAL15	0	0	0	0	0	0	0	0	4.92E-16	-2.88E-15	3.27E-15	-1.09E-16	-5.75E-15	-3.91E-16	8.12E-17	3.05E-16	0	0	0	0	0	0	0	0	0	0	0	0	0	0	0	0
LAAL16	0	0	0	0	0	0	0	0	0	0	0	0	0	0	0	0	0	0	0	0	0	0	0	0	0	0	0	0	0	0	0	0
LAAL17	0	0	0	0	0	0	0	0	0	0	0	0	0	0	0	0	0	0	0	0	0	0	0	0	0	0	0	0	0	0	0	0
LAAL18	0	0	0	0	0	0	0	0	0	0	0	0	0	0	0	0	0	0	0	0	0	0	0	0	0	0	0	0	0	0	0	0
LAAL19	0	0	0	0	0	0	0	0	6.52E-16	7.36E-15	2.01E-15	5.43E-16	-4.70E-16	1.92E-15	1.09E-16	-2.64E-17	0	0	0	0	0	0	0	0	0	0	0	0	0	0	0	0
LAAL2	0	0	0	0	0	0	0	0	7.21E-16	-9.70E-15	-1.24E-15	-7.34E-16	-3.10E-15	-6.08E-16	3.73E-16	9.78E-17	0	0	0	0	0	0	0	0	0	0	0	0	0	0	0	0
LAAL20	0	0	0	0	0	0	0	0	0	0	0	0	0	0	0	0	0	0	0	0	0	0	0	0	0	0	0	0	0	0	0	0
LAAL21	0	0	0	0	0	0	0	0	0	0	0	0	0	0	0	0	0	0	0	0	0	0	0	0	0	0	0	0	0	0	0	0
LAAL22	0	0	0	0	0	0	0	0	0	0	0	0	0	0	0	0	0	0	0	0	0	0	0	0	0	0	0	0	0	0	0	0
LAAL23	0	0	0	0	0	0	0	0	0	0	0	0	0	0	0	0	0	0	0	0	0	0	0	0	0	0	0	0	0	0	0	0
LAAL24	0	0	0	0	0	0	0	0	0	0	0	0	0	0	0	0	0	0	0	0	0	0	0	0	0	0	0	0	0	0	0	0
LAAL25	0	0	0	0	0	0	0	0	0	0	0	0	0	0	0	0	0	0	0	0	0	0	0	0	0	0	0	0	0	0	0	0
LAAL26	0	0	0	0	0	0	0	0	0	0	0	0	0	0	0	0	0	0	0	0	0	0	0	0	0	0	0	0	0	0	0	0
LAAL27	0	0	0	0	0	0	0	0	0	0	0	0	0	0	0	0	0	0	0	0	0	0	0	0	0	0	0	0	0	0	0	0
LAAL28	0	0	0	0	0	0	0	0	0	0	0	0	0	0	0	0	0	0	0	0	0	0	0	0	0	0	0	0	0	0	0	0
LAAL29	0	0	0	0	0	0	0	0	0	0	0	0	0	0	0	0	0	0	0	0	0	0	0	0	0	0	0	0	0	0	0	0
LAAL3	0	0	0	0	0	0	0	0	0	0	0	0	0	0	0	0	0	0	0	0	0	0	0	0	0	0	0	0	0	0	0	0
LAAL30	0	0	0	0	0	0	0	0	0	0	0	0	0	0	0	0	0	0	0	0	0	0	0	0	0	0	0	0	0	0	0	0
LAAL31	0	0	0	0	0	0	0	0	0	0	0	0	0	0	0	0	0	0	0	0	0	0	0	0	0	0	0	0	0	0	0	0
LAAL32	0	0	0	0	0	0	0	0	0	0	0	0	0	0	0	0	0	0	0	0	0	0	0	0	0	0	0	0	0	0	0	0
LAAL33	0	0	0	0	0	0	0	0	0	0	0	0	0	0	0	0	0	0	0	0	0	0	0	0	0	0	0	0	0	0	0	0
LAAL34	0	0	0	0	0	0	0	0	0	0	0	0	0	0	0	0	0	0	0	0	0	0	0	0	0	0	0	0	0	0	0	0
LAAL35	0	0	0	0	0	0	0	0	2.54E-16	8.14E-16	1.86E-15	-1.02E-16	-2.84E-15	7.34E-16	2.42E-16	-1.50E-16	0	0	0	0	0	0	0	0	0	0	0	0	0	0	0	0
LAAL36	0	0	0	0	0	0	0	0	5.91E-16	-5.83E-15	-8.17E-15	-8.63E-16	-5.98E-15	4.17E-15	3.64E-16	-5.54E-17	0	0	0	0	0	0	0	0	0	0	0	0	0	0	0	0
LAAL37	0	0	0	0	0	0	0	0	0	0	0	0	0	0	0	0	0	0	0	0	0	0	0	0	0	0	0	0	0	0	0	0
LAAL38	0	0	0	0	0	0	0	0	0	0	0	0	0	0	0	0	0	0	0	0	0	0	0	0	0	0	0	0	0	0	0	0
LAAL39	0	0	0	0	0	0	0	0	0	0	0	0	0	0	0	0	0	0	0	0	0	0	0	0	0	0	0	0	0	0	0	0
LAAL4	0	0	0	0	0	0	0	0	0	0	0	0	0	0	0	0	0	0	0	0	0	0	0	0	0	0	0	0	0	0	0	0
LAAL40	0	0	0	0	0	0	0	0	4.20E-16	-6.75E-15	9.47E-15	-7.94E-16	-2.69E-15	1.75E-15	2.00E-16	1.53E-16	0	0	0	0	0	0	0	0	0	0	0	0	0	0	0	0
LAAL41	0	0	0	0	0	0	0	0	0	0	0	0	0	0	0	0	0	0	0	0	0	0	0	0	0	0	0	0	0	0	0	0
LAAL42	0	0	0	0	0	0	0	0	0	0	0	0	0	0	0	0	0	0	0	0	0	0	0	0	0	0	0	0	0	0	0	0
LAAL5	0	0	0	0	0	0	0	0	0	0	0	0	0	0	0	0	0	0	0	0	0	0	0	0	0	0	0	0	0	0	0	0
LAAL6	0	0	0	0	0	0	0	0	0	0	0	0	0	0	0	0	0	0	0	0	0	0	0	0	0	0	0	0	0	0	0	0
LAAL7	0	0	0	0	0	0	0	0	0	0	0	0	0	0	0	0	0	0	0	0	0	0	0	0	0	0	0	0	0	0	0	0
LAAL8	0	0	0	0	0	0	0	0	0	0	0	0	0	0	0	0	0	0	0	0	0	0	0	0	0	0	0	0	0	0	0	0
LAAL9	0	0	0	0	0	0	0	0	0	0	0	0	0	0	0	0	0	0	0	0	0	0	0	0	0	0	0	0	0	0	0	0
GLUTRR	0	0	0	0	0	0	0	0	0	0	0	0	0	0	0	0	0	0	0	0	0	0	0	0	0	0	0	0	0	0	0	0
SPMDAT1	0	0	0	0	0	0	0	0	0	0	0	0	0	0	0	0	0	0	0	0	0	0	0	0	0	0	0	0	0	0	0	0
SPMDAT3	0	0	0	0	0	0	0	0	0	0	0	0	0	0	0	0	0	0	0	0	0	0	0	0	0	0	0	0	0	0	0	0
MMSAD3	1.69E-16	3.59E-16	5.45E-17	7.26E-16	2.66E-15	9.50E-15	3.67E-17	3.23E-16	5.64E-10	2.09E-09	2.16E-10	2.44E-10	1.39E-10	3.91E-10	3.75E-10	7.35E-10	0	0	0	0	0	0	0	0	5.12E-15	5.12E-15	5.12E-15	5.12E-15	5.12E-15	5.12E-15	5.12E-15	5.12E-15
CYTOM	-1.69E-05	-1.61E-05	-1.35E-05	-1.67E-05	-2.78E-05	-2.21E-05	-1.52E-05	-1.76E-05	2.65E-08	4.01E-08	1.08E-08	9.07E-09	1.52E-07	8.14E-09	5.95E-08	3.07E-09	0	0	0	0	0	0	0	0	-0.022463413	-0.022463413	-0.022463413	-0.022463413	-0.022463413	-0.022463413	-0.022463413	-0.022463413
HIBHr	6.53E-16	9.34E-16	2.21E-16	2.52E-15	5.73E-15	2.70E-14	1.09E-16	1.69E-15	1.27E-09	3.76E-09	4.85E-10	4.12E-10	1.98E-10	7.07E-10	9.78E-10	9.93E-10	13.64153333	4.313923613	10.0773	0	10.15256667	13.39613333	6.955866673	9.6512	1.26E-14	1.26E-14	1.26E-14	1.26E-14	1.26E-14	1.26E-14	1.26E-14	1.26E-14
OMCDC	1.14E-15	1.25E-15	3.76E-16	3.80E-15	2.87E-15	2.86E-14	1.38E-16	1.14E-15	0.010958586	0.013105611	0.01345443	0.011320895	0.012341429	0.003518714	0.012453374	0.013859401	0	0	0	14.54706667	0	0	0	0	6.76E-15	6.76E-15	6.76E-15	6.76E-15	6.76E-15	6.76E-15	6.76E-15	6.76E-15
PSP_L	7.62E-16	1.26E-15	2.45E-16	2.84E-12	8.59E-15	1.14E-13	9.18E-17	7.37E-16	0.004205085	0.006739419	0.005653587	1.18E-08	0.015799672	0.008157716	0.007094905	1.97E-09	14.0513	14.19283333	14.13276667	13.97666667	12.95636667	12.97986667	13.89563333	14.67046667	20.40807804	20.40807804	20.40807804	20.40807804	20.40807804	20.40807804	20.40807804	20.40807804
RHCYS	2.79E-16	5.90E-16	9.04E-17	1.20E-15	2.41E-15	1.47E-14	7.85E-17	1.47E-16	2.65E-08	4.01E-08	1.08E-08	9.07E-09	1.52E-07	8.14E-09	5.95E-08	3.07E-09	0	0	0	0	0	0	0	0	3.99E-15	3.99E-15	3.99E-15	3.99E-15	3.99E-15	3.99E-15	3.99E-15	3.99E-15
SALADC2	1.14E-16	2.49E-16	3.71E-17	6.79E-16	1.09E-15	4.87E-15	2.60E-17	5.69E-16	5.93E-10	2.97E-09	1.89E-10	2.63E-10	1.97E-10	2.32E-10	3.46E-10	6.58E-10	0	0	0	0	0	0	0	0	3.55E-15	3.55E-15	3.55E-15	3.55E-15	3.55E-15	3.55E-15	3.55E-15	3.55E-15
SHSL4	3.48E-17	7.43E-17	1.12E-17	1.91E-16	3.65E-16	1.77E-15	7.36E-18	6.16E-17	3.59E-10	1.87E-09	1.13E-10	1.58E-10	1.03E-10	1.65E-10	2.29E-10	3.43E-10	0	0	0	0	0	0	0	0	9.79E-16	9.79E-16	9.79E-16	9.79E-16	9.79E-16	9.79E-16	9.79E-16	9.79E-16
Q23DO	0	0	0	0	0	0	0	0	0	0	0	0	0	0	0	0	0	0	0	0	0	0	0	0	0	0	0	0	0	0	0	0
ALCD2y	-0.307800325	-0.355451463	-0.301128684	-0.318431329	-0.36366954	-0.221784924	-0.257521481	-0.295922951	-0.002336502	-0.008795625	-0.005461072	-0.005065907	-0.008721001	-0.003719094	-0.005639085	-0.00502255	0	-3.195599999	0	0	0	0	0	0	0	0	0	0	0	0	0	0
BTDD_RR	-0.036763892	-0.031156606	-0.038015546	-7.24E-16	-1.73E-16	-6.79E-15	9.33E-18	-1.70E-16	-4.61E-08	-1.42E-07	-2.82E-09	-1.69E-08	-0.002599077	-0.005918798	-0.004520057	-1.21E-08	0	0	0	0	0	0	0	0	5.68E-13	5.68E-13	5.68E-13	5.68E-13	5.68E-13	5.68E-13	5.68E-13	5.68E-13
ACLDC	0.036763892	0.031156606	0.038015546	1.15E-15	2.27E-15	1.21E-14	3.97E-17	3.55E-16	5.29E-10	7.82E-10	2.32E-10	8.60E-11	4.97E-11	4.31E-11	2.55E-10	1.35E-10	10.21063333	9.688066667	9.2926	9.0022	8.908933333	31.4755	0	0	4.23E-15	4.23E-15	4.23E-15	4.23E-15	4.23E-15	4.23E-15	4.23E-15	4.23E-15
G3PD1	-0.057986269	-0.075442362	-0.058119138	-0.061736098	-0.483848397	-0.083041751	-0.046975722	-0.079858704	-0.019111192	-0.016849991	-0.017169937	-0.014861766	-0.042432438	-0.023720888	-0.02192862	-0.013128821	-8.9377	-9.933933333	1.433866667	-9.9336	-10.34826667	-9.609666667	14.67905556	-9.6614	95.39930833	95.39930833	95.39930833	95.39930833	95.39930833	95.39930833	95.39930833	95.39930833
GNKr	9.71E-17	2.22E-16	4.16E-17	4.30E-16	9.71E-16	5.30E-15	1.39E-17	1.53E-16	4.45E-10	3.95E-09	1.31E-10	2.28E-10	1.46E-10	4.16E-10	3.18E-10	5.80E-10	0	0	0	0	0	0	0	36.45348	0	0	0	0	0	0	0	0
RBKr	-4.30E-16	-5.83E-16	-1.25E-16	-1.73E-12	-5.50E-15	-4.02E-14	-6.94E-18	-3.33E-16	-0.009336689	-0.005189325	-0.009087688	-0.009045606	-0.004561863	-0.007111843	-0.009824478	-0.004307958	-0.116726663	0	0	0	0	0	0	0	-3.41E-13	-3.41E-13	-3.41E-13	-3.41E-13	-3.41E-13	-3.41E-13	-3.41E-13	-3.41E-13
SBTD_D	1.06E-16	3.62E-16	4.72E-17	4.73E-16	1.19E-15	6.62E-15	2.94E-17	1.89E-16	2.44E-10	7.55E-10	8.13E-11	8.93E-11	8.56E-11	2.01E-10	1.47E-10	3.92E-10	0	0	0	0	0	0	0	0	1.24E-14	1.24E-14	1.24E-14	1.24E-14	1.24E-14	1.24E-14	1.24E-14	1.24E-14
ACS	8.46E-17	2.09E-16	2.73E-17	4.23E-16	2.16E-15	7.61E-15	3.06E-17	6.14E-17	0.002968612	0.007202076	1.39E-04	0.004293148	0.001189631	3.36E-09	1.43E-09	0.003617796	0	0	0	0	0	0	0	0	7.624082351	7.624082351	7.624082351	7.624082351	7.624082351	7.624082351	7.624082351	7.624082351
PC	0.011564594	1.25E-15	0.015562553	6.35E-16	1.72E-15	8.77E-15	3.06E-17	1.64E-16	0.04423961	0.038637219	0.039538894	0.039791046	0.047404787	0.053149294	0.038598992	0.040593844	0	14.77866667	14.57496667	0	1.001992175	33.17479444	13.91183333	13.57533333	2.92E-15	2.92E-15	2.92E-15	2.92E-15	2.92E-15	2.92E-15	2.92E-15	2.92E-15
GAPD_NADP	1.90E-16	4.19E-16	6.14E-17	1.27E-15	2.16E-15	1.14E-14	4.59E-17	4.90E-16	2.03E-09	8.55E-08	1.79E-09	5.18E-10	0.019186815	1.37E-09	8.56E-09	0.003921441	0	0	0	14.19946667	12.14886667	14.3192	1.253733335	2.797913342	3.58E-15	3.58E-15	3.58E-15	3.58E-15	3.58E-15	3.58E-15	3.58E-15	3.58E-15
PGDHr	0.434417955	0.325759468	0.338057149	0.408184166	0.534934388	0.480966801	0.317408706	0.144955771	-0.012621972	-0.010569381	-0.009879289	-0.01003525	-0.012039985	-0.026479986	-0.013861208	-0.011196195	14.18793333	26.51364083	38.35458334	0	7.03561764	21.69288334	13.0537	49.71204667	-103.9825919	-103.9825919	-103.9825919	-103.9825919	-103.9825919	-103.9825919	-103.9825919	-103.9825919
PGMT	0.043559177	0.066206667	0.049434682	0.13169205	0.182031345	0.026683366	0.038996335	0.163724005	0.001374382	0.005163516	1.38E-09	0.00488899	0.003013202	0.002421514	3.22E-09	0.008134764	0	0	0	0	0	0	0	0	84.10375133	84.10375133	84.10375133	84.10375133	84.10375133	84.10375133	84.10375133	84.10375133
RPE	0.419865746	0.317332384	0.312905734	0.346341379	0.596957447	0.468482373	0.338947407	0.187743106	-0.015787491	-0.009713122	-0.018350975	-0.013871942	-0.00803605	-0.019485511	-0.020810018	-0.011503463	-3.829906664	-2.447417225	12.80616667	-9.829611111	-2.779121573	14.46192222	-3.902288889	19.48098667	213.2596916	213.2596916	213.2596916	213.2596916	213.2596916	213.2596916	213.2596916	213.2596916
RPI	-0.014552208	-0.008427084	-0.025151415	-0.061842786	0.062023058	-0.012484428	0.021538701	0.042787335	-0.003165506	8.56E-04	-0.008471681	-0.003836689	0.004003939	0.006994477	-0.006948801	-3.07E-04	-18.01783999	-28.96105805	-25.54841667	-9.829611111	-9.814739213	-7.230961112	-16.95598889	-30.23106	317.2422835	317.2422835	317.2422835	317.2422835	317.2422835	317.2422835	317.2422835	317.2422835
G3PD4	0.050156019	0.082037841	0.045079021	0.082425431	0.771575245	0.088871624	0.031303476	0.076745892	0.019111194	0.016850003	0.017169937	0.014861767	0.055935496	0.02372089	0.021928622	0.013128824	8.9377	9.933933333	9.740733333	9.9336	10.34826667	9.609666667	15.09373333	9.6614	346.7334791	346.7334791	346.7334791	346.7334791	346.7334791	346.7334791	346.7334791	346.7334791
G6PDH	1.52E-15	2.51E-15	4.90E-16	2.54E-15	1.73E-14	5.70E-14	1.84E-16	1.69E-15	0.029838497	0.023129848	0.039332065	0.024859299	0.022633823	0.026958169	0.042228003	0.021380335	14.18793333	26.51364083	38.35458334	0	7.03561764	21.69288334	13.0537	13.25856667	3.37E-13	3.37E-13	3.37E-13	3.37E-13	3.37E-13	3.37E-13	3.37E-13	3.37E-13
ACKr	-0.40222277	-0.26500044	-0.305822545	-0.214815004	-0.375625437	-0.912312507	-0.425549836	-0.15922072	-0.020224731	-0.012473833	-0.017882328	-0.012679965	-0.013175448	-0.031571049	-0.029273394	-0.008693929	-18.20956669	-12.6961	-16.3279354	-19.96594445	-11.7302	-59.36035417	-10.98786667	11.8555	-1000	-1000	-1000	-1000	-1000	-1000	-1000	-1000
GAPD_NAD	0.724179687	0.70538085	0.722762621	0.721074792	3.442557288	0.832643879	1.092320009	0.71696106	0.076442265	0.047888805	0.074883094	0.028872105	0.090356436	0.030672764	0.081782734	0.017937984	29.44046667	61.06905694	45.15159375	1.793838893	2.334127457	7.088238888	16.79500001	37.45411334	1000	1000	1000	1000	1000	1000	1000	1000
ENO	1.006599436	1.23625241	0.952605294	0.871113941	3.185589941	0.939044206	0.88441919	0.609233285	0.082222005	0.051217006	0.088623849	0.047728496	0.055935582	0.064942859	0.099905733	0.035178573	15.38916667	46.87622361	60.33206041	-23.01185555	-22.77110588	-20.21082778	31.92343334	19.98573333	346.8077719	346.8077719	346.8077719	346.8077719	346.8077719	346.8077719	346.8077719	346.8077719
FBA	0.087134551	0.044358046	0.120259774	1.91E-15	1.128423121	0.174091335	0.313850844	3.10E-16	0.034120006	0.015018527	0.030989776	0.010912469	0.018883413	0.013416326	0.035200134	0.004383694	9.671993336	19.89198278	-17.48416146	-9.829611111	-9.814739213	-7.230961112	-6.265588889	6.222419998	-1.14E-13	-1.14E-13	-1.14E-13	-1.14E-13	-1.14E-13	-1.14E-13	-1.14E-13	-1.14E-13
M1PD	1.53E-16	4.16E-16	4.16E-17	3.18E-12	3.61E-12	0.088465986	3.31E-12	1.97E-15	3.48E-09	2.75E-07	2.86E-04	5.04E-08	7.11E-09	9.74E-09	0.001434393	1.34E-06	0	0	0	0	0	0	0	0	2.57E-11	2.57E-11	2.57E-11	2.57E-11	2.57E-11	2.57E-11	2.57E-11	2.57E-11
PPCK	6.34E-17	1.40E-16	2.05E-17	3.18E-16	7.19E-16	3.68E-15	1.53E-17	1.13E-16	6.51E-10	1.52E-09	3.81E-10	2.90E-10	9.68E-11	4.49E-09	5.07E-10	2.16E-08	10.85726667	0	0	15.28793333	13.3147	7.885994442	0	0	1.45E-15	1.45E-15	1.45E-15	1.45E-15	1.45E-15	1.45E-15	1.45E-15	1.45E-15
ME2	1.52E-16	4.19E-16	4.91E-17	2.27E-12	0.070199231	1.13E-13	3.84E-13	0.235210193	7.30E-04	5.86E-07	1.64E-06	1.67E-07	7.35E-04	0.002249443	4.76E-04	5.50E-04	81.31293334	13.13522362	11.98830833	124.9829222	51.04489806	13.33833333	12.20246667	12.7387	1.97E-13	1.97E-13	1.97E-13	1.97E-13	1.97E-13	1.97E-13	1.97E-13	1.97E-13
ALCD19_D	-5.57E-13	-8.77E-13	-2.10E-13	0.094872592	0.106696746	-0.174091335	-0.018612463	4.34E-13	0.030955372	0.014204842	0.028432776	0.014764258	0.01650569	0.014384913	0.029059639	0.007830717	0	0	21.70593333	0	0	0	-40.9682	0	0	0	0	0	0	0	0	0
ALCD19_L	0	0	0	0	0	0	0	0	0	7.98E-17	-5.20E-17	-1.91E-17	2.78E-17	1.91E-17	8.67E-18	6.77E-17	0	0	0	0	0	0	0	0	0	0	0	0	0	0	0	0
LACZ	6.82E-17	1.66E-16	2.41E-17	3.20E-16	7.76E-16	3.60E-15	1.63E-17	1.01E-16	4.28E-10	1.53E-09	1.04E-10	2.05E-10	1.76E-10	3.18E-10	2.43E-10	5.46E-10	0	0	0	0	0	0	0	0	1.86E-15	1.86E-15	1.86E-15	1.86E-15	1.86E-15	1.86E-15	1.86E-15	1.86E-15
UAG2E	4.38E-04	4.19E-04	3.50E-04	4.34E-04	7.23E-04	5.73E-04	3.94E-04	4.58E-04	1.48E-12	3.04E-12	1.47E-12	2.61E-13	5.08E-13	1.09E-12	1.56E-12	2.85E-12	0	0	0	0	0	0	0	0	0.583299956	0.583299956	0.583299956	0.583299956	0.583299956	0.583299956	0.583299956	0.583299956
GALCTD	1.70E-16	4.22E-16	5.57E-17	1.22E-15	3.01E-15	1.17E-14	6.85E-17	5.74E-16	1.54E-08	0.001312701	2.94E-09	0.00254035	8.77E-04	0.005665186	1.81E-08	0.005155996	0	0	0	0	0	0	0	0	1.50E-14	1.50E-14	1.50E-14	1.50E-14	1.50E-14	1.50E-14	1.50E-14	1.50E-14
GLCRD	1.70E-16	4.22E-16	5.57E-17	1.22E-15	3.01E-15	1.17E-14	6.85E-17	5.74E-16	1.54E-08	0.001312701	2.94E-09	0.00254035	8.77E-04	0.005665186	1.81E-08	0.005155996	0	0	0	0	0	0	0	0	1.50E-14	1.50E-14	1.50E-14	1.50E-14	1.50E-14	1.50E-14	1.50E-14	1.50E-14
ACTD2	8.46E-17	1.57E-16	2.73E-17	4.23E-16	2.16E-15	4.96E-15	1.84E-17	1.90E-16	6.44E-10	1.37E-08	2.17E-10	1.30E-09	9.81E-11	2.03E-10	2.13E-10	8.05E-09	10.21063333	9.688066667	9.2926	9.0022	8.908933333	31.4755	0	0	5.99E-13	5.99E-13	5.99E-13	5.99E-13	5.99E-13	5.99E-13	5.99E-13	5.99E-13
OXADC	3.18E-16	6.10E-16	8.88E-17	1.49E-15	3.64E-15	2.10E-14	5.90E-17	9.63E-16	1.68E-09	1.04E-08	4.86E-10	9.61E-10	3.58E-10	6.74E-10	7.63E-10	4.08E-09	13.17933333	13.52846667	16.3725	16.005	13.31413334	12.97986667	17.31616667	12.27916667	6.96E-15	6.96E-15	6.96E-15	6.96E-15	6.96E-15	6.96E-15	6.96E-15	6.96E-15
GLYCTO10	1.80E-16	4.37E-16	7.07E-17	9.79E-16	2.03E-15	5.47E-15	4.86E-17	4.28E-16	4.14E-10	8.48E-10	1.99E-10	1.09E-10	1.47E-10	2.51E-10	3.92E-10	2.85E-10	0	0	0	0	0	0	0	0	1.47E-14	1.47E-14	1.47E-14	1.47E-14	1.47E-14	1.47E-14	1.47E-14	1.47E-14
PGAMT	0.868064155	0.921762295	0.615463505	0.880709815	0.442004613	1.042404476	0.51962978	0.648045345	0.016306959	0.015578022	0.014766093	0.014518801	0.010425112	0.011678477	0.011164293	0.013426606	0	0	0	0	0	0	0	0	975.4987661	975.4987661	975.4987661	975.4987661	975.4987661	975.4987661	975.4987661	975.4987661
AGDC	3.04E-16	8.38E-16	9.81E-17	3.45E-12	4.71E-12	2.26E-13	3.87E-13	1.47E-15	6.38E-08	0.001381138	0.007009935	2.57E-05	9.11E-04	7.09E-09	0.006207999	1.48E-08	0	0	0	0	0	0	0	0	1.09E-14	1.09E-14	1.09E-14	1.09E-14	1.09E-14	1.09E-14	1.09E-14	1.09E-14
CDPMEK	1.18E-04	1.13E-04	9.43E-05	1.17E-04	1.95E-04	1.54E-04	1.06E-04	1.24E-04	2.75E-13	1.03E-12	7.32E-13	1.44E-13	4.06E-13	3.35E-13	4.19E-13	7.34E-13	0	0	0	0	0	0	0	0	0.157243891	0.157243891	0.157243891	0.157243891	0.157243891	0.157243891	0.157243891	0.157243891
DXPRIi	1.18E-04	1.13E-04	9.43E-05	1.17E-04	1.95E-04	1.54E-04	1.06E-04	1.24E-04	2.75E-13	1.03E-12	7.32E-13	1.44E-13	4.07E-13	3.35E-13	4.19E-13	7.34E-13	0	0	0	0	0	0	0	0	0.157243891	0.157243891	0.157243891	0.157243891	0.157243891	0.157243891	0.157243891	0.157243891
DXPS	1.18E-04	1.13E-04	9.43E-05	1.17E-04	1.95E-04	1.54E-04	1.06E-04	1.24E-04	2.75E-13	1.03E-12	7.32E-13	1.44E-13	4.07E-13	3.35E-13	4.19E-13	7.35E-13	0	0	0	0	0	0	0	0	0.157243891	0.157243891	0.157243891	0.157243891	0.157243891	0.157243891	0.157243891	0.157243891
G6PDA	7.27E-13	5.02E-13	2.90E-13	3.36E-12	2.15E-12	4.31E-11	7.08E-13	7.37E-16	2.61E-09	2.15E-08	5.05E-10	8.21E-10	5.56E-09	1.75E-09	1.07E-09	5.50E-09	0.88080001	0.8526	0.26786666	0	0	0	0	0	5.68E-15	5.68E-15	5.68E-15	5.68E-15	5.68E-15	5.68E-15	5.68E-15	5.68E-15
LAAF	7.25E-13	1.11E-12	4.07E-13	7.40E-12	4.83E-12	4.97E-11	4.63E-13	1.24E-12	6.08E-04	1.37E-06	8.42E-07	4.52E-08	0.001004235	5.06E-04	3.50E-04	7.19E-09	0	0	0	0	0	0	0	0	3.01E-13	3.01E-13	3.01E-13	3.01E-13	3.01E-13	3.01E-13	3.01E-13	3.01E-13
FBA2	-5.57E-13	-8.76E-13	-2.10E-13	0.094872592	0.106696746	-0.174091335	-0.018612463	4.34E-13	0.031673082	0.01420485	0.028432782	0.014764265	0.01650569	0.014384915	0.02905966	0.007831189	0	0	51.01916667	0	0	0	-10.6904	0	0	0	0	0	0	0	0	0
ALTRH	0.009813612	0.024337082	0.006765599	0.011087157	0.036992245	1.14E-13	8.07E-12	0.020260309	0.002445893	0.002962743	0.002031348	0.002534979	0.003546309	0.003535077	0.00214215	0.002884751	0	0	0	0	0	0	0	0	7.50E-13	7.50E-13	7.50E-13	7.50E-13	7.50E-13	7.50E-13	7.50E-13	7.50E-13
GUI1	0.009813612	0.024337082	0.006765599	0.011087157	0.036992245	1.14E-13	8.07E-12	0.020260309	0.002665029	0.003100641	0.002193461	0.002831083	0.003862772	0.003867438	0.002286275	0.0032763	0	0	0	0	0	0	0	0	7.96E-13	7.96E-13	7.96E-13	7.96E-13	7.96E-13	7.96E-13	7.96E-13	7.96E-13
MANAO	-0.009813612	-0.024337082	-0.006765599	-0.011087157	-0.036992245	-1.14E-13	-8.07E-12	-0.020260309	-0.002665029	-0.003100641	-0.002193461	-0.002831083	-0.003862772	-0.003867438	-0.002286275	-0.0032763	0	0	0	0	0	0	0	0	-6.82E-13	-6.82E-13	-6.82E-13	-6.82E-13	-6.82E-13	-6.82E-13	-6.82E-13	-6.82E-13
MNNH	0.009813612	0.024337082	0.006765599	0.011087157	0.036992245	1.14E-13	8.07E-12	0.020260309	0.002665029	0.003100641	0.002193461	0.002831083	0.003862772	0.003867438	0.002286275	0.0032763	0	0	0	0	0	0	0	0	7.52E-13	7.52E-13	7.52E-13	7.52E-13	7.52E-13	7.52E-13	7.52E-13	7.52E-13
TAGUR	-0.009813612	-0.024337082	-0.006765599	-0.011087157	-0.036992245	-1.14E-13	-8.07E-12	-0.020260309	-0.002445893	-0.002962743	-0.002031348	-0.002534979	-0.003546309	-0.003535077	-0.00214215	-0.002884751	0	0	0	0	0	0	0	0	-6.82E-13	-6.82E-13	-6.82E-13	-6.82E-13	-6.82E-13	-6.82E-13	-6.82E-13	-6.82E-13
GUI2	0.009813612	0.024337082	0.006765599	0.011087157	0.036992245	1.14E-13	8.07E-12	0.020260309	0.002445893	0.002962743	0.002031348	0.002534979	0.003546309	0.003535077	0.00214215	0.002884751	0	0	0	0	0	0	0	0	7.96E-13	7.96E-13	7.96E-13	7.96E-13	7.96E-13	7.96E-13	7.96E-13	7.96E-13
HEX1	8.49E-16	4.98E-16	8.80E-17	4.54E-15	1.18E-14	5.18E-14	1.05E-16	6.63E-16	0.005302346	0.003082409	0.003304365	0.003451115	0.002905347	0.003639978	0.003936258	0.002077015	8.547966667	0.211033334	0	0	0	0	0	0	2.32E-15	2.32E-15	2.32E-15	2.32E-15	2.32E-15	2.32E-15	2.32E-15	2.32E-15
DKI	0	0	0	0	0	0	0	0	1.36E-15	6.30E-15	2.15E-16	1.86E-17	-2.29E-15	3.61E-16	1.86E-16	6.12E-16	0	0	0	0	0	0	0	0	0	0	0	0	0	0	0	0
DKII	0	0	0	0	0	0	0	0	-1.41E-15	-5.30E-15	6.20E-15	-1.95E-16	-3.09E-15	4.90E-15	-2.07E-16	6.91E-16	0	0	0	0	0	0	0	0	0	0	0	0	0	0	0	0
DDGLK	1.69E-16	4.19E-16	5.45E-17	1.27E-15	4.32E-15	1.75E-14	9.18E-17	3.80E-16	1.24E-09	3.55E-08	4.70E-10	1.15E-09	0.001926364	5.59E-07	1.30E-09	1.07E-08	0	0	0	0	0	0	0	0	3.85E-15	3.85E-15	3.85E-15	3.85E-15	3.85E-15	3.85E-15	3.85E-15	3.85E-15
EDA	1.69E-16	4.19E-16	5.45E-17	1.27E-15	4.32E-15	1.75E-14	9.18E-17	3.80E-16	1.24E-09	3.55E-08	4.70E-10	1.15E-09	0.001926364	5.59E-07	1.30E-09	1.07E-08	0	0	0	0	0	0	0	0	3.85E-15	3.85E-15	3.85E-15	3.85E-15	3.85E-15	3.85E-15	3.85E-15	3.85E-15
MALT	5.32E-17	1.53E-16	2.14E-17	2.53E-16	5.97E-16	2.78E-15	1.32E-17	8.23E-17	3.19E-10	1.25E-09	8.52E-11	1.64E-10	1.29E-10	2.17E-10	2.00E-10	4.88E-10	0	0	0	0	0	0	0	0	3.04E-15	3.04E-15	3.04E-15	3.04E-15	3.04E-15	3.04E-15	3.04E-15	3.04E-15
MLTG1	9.36E-17	2.72E-16	3.73E-17	4.20E-16	1.05E-15	4.93E-15	2.47E-17	1.37E-16	5.54E-10	2.72E-09	1.21E-10	3.20E-10	2.79E-10	5.27E-10	3.14E-10	1.07E-09	0	0	0	0	0	0	0	0	4.44E-15	4.44E-15	4.44E-15	4.44E-15	4.44E-15	4.44E-15	4.44E-15	4.44E-15
MLTG2	0	0	0	0	0	0	0	0	0	0	0	0	0	0	0	0	0	0	0	0	0	0	0	0	0	0	0	0	0	0	0	0
MLTG3	0	0	0	0	0	0	0	0	0	0	0	0	0	0	0	0	0	0	0	0	0	0	0	0	0	0	0	0	0	0	0	0
MLTG4	0	0	0	0	0	0	0	0	0	0	0	0	0	0	0	0	0	0	0	0	0	0	0	0	0	0	0	0	0	0	0	0
MLTG5	0	0	0	0	0	0	0	0	0	0	0	0	0	0	0	0	0	0	0	0	0	0	0	0	0	0	0	0	0	0	0	0
MLTG7	0	0	0	0	0	0	0	0	0	0	0	0	0	0	0	0	0	0	0	0	0	0	0	0	0	0	0	0	0	0	0	0
SUCH	8.27E-17	3.71E-16	4.39E-17	3.94E-16	9.66E-16	3.28E-15	2.89E-17	1.54E-16	5.62E-10	3.16E-09	1.25E-10	3.46E-10	3.32E-10	5.69E-10	3.32E-10	1.41E-09	0	0	0	0	0	0	0	0	1.06E-14	1.06E-14	1.06E-14	1.06E-14	1.06E-14	1.06E-14	1.06E-14	1.06E-14
DRBKr	4.16E-17	8.33E-17	2.78E-17	1.94E-16	5.00E-16	2.44E-15	1.39E-17	5.55E-17	3.76E-10	1.76E-09	1.13E-10	2.38E-10	1.21E-10	1.75E-10	2.49E-10	5.77E-10	0	0	0	0	0	0	0	0	0	0	0	0	0	0	0	0
ARABRr	-1.67E-16	-2.22E-16	-5.55E-17	7.77E-16	-1.78E-15	-2.12E-14	-5.55E-17	6.11E-16	9.39E-10	6.22E-09	3.91E-10	2.52E-10	4.15E-10	-1.30E-09	3.66E-10	-3.34E-09	0	0	0	0	0	0	0	0	-1.14E-13	-1.14E-13	-1.14E-13	-1.14E-13	-1.14E-13	-1.14E-13	-1.14E-13	-1.14E-13
GLTPD	3.04E-16	8.47E-16	8.93E-17	2.55E-15	2.25E-11	0.013668828	0.011791845	4.72E-16	5.30E-10	1.67E-08	2.28E-10	7.30E-10	3.68E-10	1.03E-09	6.26E-10	4.98E-09	0	0	0	0	0	0	0	0	0	0	0	0	0	0	0	0
GLXCBL	3.68E-16	7.42E-16	8.02E-17	1.24E-15	3.26E-15	1.60E-14	5.83E-17	7.25E-16	3.38E-09	2.20E-08	9.45E-10	2.11E-09	2.47E-09	9.23E-10	1.78E-09	2.52E-09	0	0	0	3.370438893	0	0	0	0	4.89E-15	4.89E-15	4.89E-15	4.89E-15	4.89E-15	4.89E-15	4.89E-15	4.89E-15
HOXPRx	-7.77E-16	-1.55E-15	-1.11E-16	-3.44E-15	-9.55E-15	-4.60E-14	-2.22E-16	-1.78E-15	-3.41E-08	-0.002625424	-6.83E-09	-0.005080702	-0.001753367	-0.011330373	-3.80E-08	-0.010311994	0	0	0	-3.370438893	0	0	0	0	0	0	0	0	0	0	0	0
ME1x_D	1.69E-16	4.19E-16	5.45E-17	2.54E-15	4.31E-15	2.07E-14	9.18E-17	7.85E-16	1.29E-09	9.53E-09	4.40E-10	7.62E-10	3.64E-10	7.89E-10	8.36E-10	2.10E-09	0	0	0	0	0	0	0	0	1.13E-14	1.13E-14	1.13E-14	1.13E-14	1.13E-14	1.13E-14	1.13E-14	1.13E-14
TARTDC	0	0	0	0	0	0	0	0	-3.61E-15	3.48E-14	1.60E-15	-4.10E-16	-2.17E-15	7.01E-15	3.11E-15	-9.44E-16	0	0	0	0	0	0	0	0	0	0	0	0	0	0	0	0
TARTRDH	0	0	0	0	0	0	0	0	2.46E-15	-5.67E-15	-4.40E-15	2.04E-17	4.93E-15	-8.02E-15	-3.71E-15	3.42E-16	0	0	0	0	0	0	0	0	0	0	0	0	0	0	0	0
TARTRDH2	0	0	0	0	0	0	0	0	-7.57E-16	6.31E-15	-5.16E-15	3.30E-17	4.28E-15	2.48E-16	1.86E-15	-1.07E-16	0	0	0	0	0	0	0	0	0	0	0	0	0	0	0	0
ALDD20x	0	0	0	0	0	0	0	0	0	0	0	0	0	0	0	0	0	0	0	0	0	0	0	0	0	0	0	0	0	0	0	0
ALDD6	0	0	0	0	0	0	0	0	0	0	0	0	0	0	0	0	0	0	0	0	0	0	0	0	0	0	0	0	0	0	0	0
UDPG4E	-4.44E-16	-8.33E-16	-1.11E-16	-1.67E-15	-4.11E-15	-1.89E-14	0	-5.55E-16	-2.21E-09	-1.08E-08	-4.85E-10	-1.15E-09	-1.36E-09	-2.16E-09	-1.30E-09	-3.74E-09	0	0	0	0	0	0	0	0	0	0	0	0	0	0	0	0
SUCD1	0.333738178	0.191926666	0.304317044	0.089798429	0.369114711	0.938986633	0.252435523	0.706530014	0.02076727	0.025299491	0.014274488	0.02302936	0.016642444	0.021101724	0.007938184	0.023125543	13.0443	22.5611	22.59003334	13.91296667	66.17887256	16.00226667	20.80986665	15.49486667	386.3962303	386.3962303	386.3962303	386.3962303	386.3962303	386.3962303	386.3962303	386.3962303
SUCOAS	-0.403900884	-0.348401488	-0.361573917	-0.492527847	-0.680506156	-0.640156156	-0.457954931	-0.953134452	-0.047622196	-0.045682608	-0.043448462	-0.046709839	-0.050491786	-0.06750125	-0.045963294	-0.040701944	-13.88696667	-15.47723333	-15.2949	-10.32757222	-36.05806667	-6.288200003	-13.12956665	-13.9767	-1000	-1000	-1000	-1000	-1000	-1000	-1000	-1000
MCA	5.40E-17	1.41E-16	1.38E-17	4.23E-16	9.58E-16	4.75E-15	1.84E-17	9.48E-17	4.10E-10	9.61E-10	1.68E-10	1.97E-10	1.14E-10	5.58E-10	5.01E-10	5.02E-10	0	0	0	0	0	0	0	0	0	0	0	0	0	0	0	0
MCITS	5.44E-17	1.40E-16	1.75E-17	4.23E-16	9.58E-16	4.75E-15	1.84E-17	9.51E-17	4.10E-10	9.61E-10	1.68E-10	1.97E-10	1.14E-10	5.58E-10	5.01E-10	5.02E-10	0	0	0	0	0	0	0	0	2.25E-15	2.25E-15	2.25E-15	2.25E-15	2.25E-15	2.25E-15	2.25E-15	2.25E-15
MICITL	5.47E-17	1.38E-16	1.38E-17	4.23E-16	9.58E-16	4.75E-15	1.84E-17	9.48E-17	4.10E-10	9.61E-10	1.68E-10	1.97E-10	1.14E-10	5.58E-10	5.01E-10	5.02E-10	0	0	0	0	0	0	0	0	0	0	0	0	0	0	0	0
ACONT	0.130095087	0.254723479	0.151400598	0.18526863	0.109277043	-0.159780043	0.102451494	0.175156908	0.025849017	0.028650654	0.018188522	0.026616075	0.027838586	0.025094278	0.011731912	0.030692319	15.71086667	14.88513333	14.96776667	25.60113334	0	16.00226667	12.84393332	14.0935	110.8649018	110.8649018	110.8649018	110.8649018	110.8649018	110.8649018	110.8649018	110.8649018
AKGD	0.396606194	0.318933344	0.35665237	0.449878523	0.645365732	0.628941708	0.447770059	0.878471656	0.041549683	0.049798927	0.032220474	0.047896482	0.045471553	0.047228718	0.018404479	0.044778801	23.5155	22.5611	22.59003334	28.17715	45.45576667	6.288200003	20.80986665	22.1132	524.4137449	524.4137449	524.4137449	524.4137449	524.4137449	524.4137449	524.4137449	524.4137449
CS	0.369256456	0.382293045	0.212166826	0.232739188	1.73E-15	1.13E-13	1.64E-13	0.193234507	0.048056847	0.053831417	0.038232839	0.049550323	0.048996488	0.059876641	0.033681123	0.057442969	15.71086667	14.88513333	14.96776667	25.60113334	0	16.00226667	12.84393332	14.0935	3.77E-15	3.77E-15	3.77E-15	3.77E-15	3.77E-15	3.77E-15	3.77E-15	3.77E-15
FUM	0.216527872	0.017571775	0.213122421	-0.41845201	-0.016389006	0.003790656	0.010590906	0.443137373	0.009308268	0.014260336	0.004721866	0.007891142	0.010524621	0.006714984	0.002981578	0.009779847	2.647050001	43.72798334	33.08866667	3.239416666	72.25025589	28.71303333	40.67388332	27.6672	-94.62352801	-94.62352801	-94.62352801	-94.62352801	-94.62352801	-94.62352801	-94.62352801	-94.62352801
ICDHy	0.085375005	0.242038277	0.150774771	0.204102678	0.204377424	-0.184823311	0.132194618	0.203491316	0.011516267	0.012397701	0.003954576	0.011698934	0.010969122	-0.001706344	-0.006592157	0.012785818	15.71086667	14.88513333	14.96776667	25.60113334	0	16.00226667	12.84393332	14.0935	295.639738	295.639738	295.639738	295.639738	295.639738	295.639738	295.639738	295.639738
MDH	0.378230288	0.395733629	0.213122421	0.252726266	0.023185121	0.027359282	0.015669393	0.20792718	0.0085786	0.014259792	0.004720226	0.007890979	0.009789541	0.014833154	0.002505995	0.009229967	64.18555	30.59275972	21.10035834	86.79656112	21.20535783	15.3747	28.47141665	14.9285	18.70603273	18.70603273	18.70603273	18.70603273	18.70603273	18.70603273	18.70603273	18.70603273
BG_MADG_	2.17E-12	3.32E-12	1.22E-12	2.22E-11	1.45E-11	1.49E-10	1.39E-12	3.71E-12	0.001309443	0.001140184	0.00313378	0.00105598	0.001547195	0.001994253	0.002979856	4.49E-04	0	0	0	0	0	0	0	0	9.02E-13	9.02E-13	9.02E-13	9.02E-13	9.02E-13	9.02E-13	9.02E-13	9.02E-13
BG_MBDG_	2.17E-12	3.32E-12	1.22E-12	2.22E-11	1.45E-11	1.49E-10	1.39E-12	3.71E-12	0.001309443	0.001140184	0.00313378	0.00105598	0.001547195	0.001994253	0.002979856	4.49E-04	0	0	0	0	0	0	0	0	9.02E-13	9.02E-13	9.02E-13	9.02E-13	9.02E-13	9.02E-13	9.02E-13	9.02E-13
FFSD	1.25E-16	3.88E-16	4.81E-17	9.46E-16	2.37E-15	1.08E-14	5.88E-17	3.01E-16	0.008247284	0.009142017	0.020711085	0.009758953	0.011439348	0.015365311	0.025618807	0.005942715	0	0	0	0	0	0	0	0	2.15E-14	2.15E-14	2.15E-14	2.15E-14	2.15E-14	2.15E-14	2.15E-14	2.15E-14
AAMYL	7.68E-05	8.57E-05	4.71E-05	1.54E-04	2.66E-04	1.31E-04	2.96E-05	7.88E-05	7.21E-04	0.001338838	4.76E-04	0.001033607	0.001154631	8.92E-04	3.74E-04	7.17E-04	0	0	0	0	0	0	0	0	4.83E-04	4.83E-04	4.83E-04	4.83E-04	4.83E-04	4.83E-04	4.83E-04	4.83E-04
AB6PGH	3.04E-16	8.38E-16	9.81E-17	3.63E-12	4.39E-12	2.53E-11	6.12E-13	1.47E-15	0.003350522	0.005800254	0.005682912	0.004648823	0.006281589	0.008539876	0.007187718	0.003854507	0	0	0	0	0	0	0	0	2.75E-13	2.75E-13	2.75E-13	2.75E-13	2.75E-13	2.75E-13	2.75E-13	2.75E-13
ABUTD	0	0	0	0	0	0	0	0	0	0	0	0	0	0	0	0	0	0	0	0	0	0	0	0	0	0	0	0	0	0	0	0
ADPRDP	0	0	0	0	0	0	0	0	0	0	0	0	0	0	0	0	0	0	0	0	0	0	0	0	0	0	0	0	0	0	0	0
ALDD10	0	0	0	0	0	0	0	0	0	0	0	0	0	0	0	0	0	0	0	0	0	0	0	0	0	0	0	0	0	0	0	0
ALDD11	0	0	0	0	0	0	0	0	0	0	0	0	0	0	0	0	0	0	0	0	0	0	0	0	0	0	0	0	0	0	0	0
ALDD12	0	0	0	0	0	0	0	0	0	0	0	0	0	0	0	0	0	0	0	0	0	0	0	0	0	0	0	0	0	0	0	0
ALDD13	0	0	0	0	0	0	0	0	0	0	0	0	0	0	0	0	0	0	0	0	0	0	0	0	0	0	0	0	0	0	0	0
ALDD14	0	0	0	0	0	0	0	0	0	0	0	0	0	0	0	0	0	0	0	0	0	0	0	0	0	0	0	0	0	0	0	0
ALDD15	0	0	0	0	0	0	0	0	0	0	0	0	0	0	0	0	0	0	0	0	0	0	0	0	0	0	0	0	0	0	0	0
ALDD16	0	0	0	0	0	0	0	0	0	0	0	0	0	0	0	0	0	0	0	0	0	0	0	0	0	0	0	0	0	0	0	0
ALDD17	0	0	0	0	0	0	0	0	0	0	0	0	0	0	0	0	0	0	0	0	0	0	0	0	0	0	0	0	0	0	0	0
ALDD18	0	0	0	0	0	0	0	0	0	0	0	0	0	0	0	0	0	0	0	0	0	0	0	0	0	0	0	0	0	0	0	0
ALDD1x	1.57E-16	3.45E-16	5.14E-17	1.00E-15	1.35E-15	6.58E-15	3.60E-17	1.77E-15	7.24E-10	3.85E-09	2.32E-10	3.40E-10	2.91E-10	3.13E-10	5.02E-10	9.08E-10	0	0	0	0	0	0	0	0	4.88E-15	4.88E-15	4.88E-15	4.88E-15	4.88E-15	4.88E-15	4.88E-15	4.88E-15
ALDD2x	7.61E-16	4.17E-13	2.45E-16	1.27E-15	8.61E-15	0.117173465	9.18E-17	5.90E-16	1.65E-09	1.88E-08	2.49E-10	7.94E-10	1.61E-10	1.02E-09	7.35E-10	4.01E-07	22.22206666	29.00126667	20.81566667	21.1706	20.11323333	31.4755	10.9412	12.47086667	3.95E-15	3.95E-15	3.95E-15	3.95E-15	3.95E-15	3.95E-15	3.95E-15	3.95E-15
ALDD3	0	0	0	0	0	0	0	0	-7.57E-16	-1.55E-15	-2.52E-15	-1.25E-16	-1.99E-15	3.23E-16	1.06E-16	2.53E-16	0	0	0	0	0	0	0	0	0	0	0	0	0	0	0	0
ALDD30	3.18E-16	6.10E-16	8.88E-17	1.49E-15	3.64E-15	2.10E-14	5.90E-17	9.63E-16	1.68E-09	1.04E-08	4.86E-10	9.61E-10	3.58E-10	6.74E-10	7.63E-10	4.08E-09	13.17933333	13.52846667	16.3725	16.005	13.31413334	12.97986667	17.31616667	12.27916667	6.96E-15	6.96E-15	6.96E-15	6.96E-15	6.96E-15	6.96E-15	6.96E-15	6.96E-15
ALDD31	2.90E-16	6.54E-16	9.59E-17	2.39E-15	2.36E-15	1.28E-14	7.07E-17	9.12E-15	1.06E-09	5.39E-09	3.53E-10	4.98E-10	3.49E-10	4.18E-10	7.03E-10	1.28E-09	0	0	0	0	0	0	0	0	8.50E-15	8.50E-15	8.50E-15	8.50E-15	8.50E-15	8.50E-15	8.50E-15	8.50E-15
ALDD32	0	0	0	0	0	0	0	0	0	0	0	0	0	0	0	0	0	0	0	0	0	0	0	0	0	0	0	0	0	0	0	0
ALDD4	1.57E-16	2.10E-16	5.14E-17	5.60E-16	1.35E-15	7.17E-15	3.61E-17	2.46E-16	4.27E-10	2.19E-09	1.48E-10	2.07E-10	1.18E-10	1.52E-10	2.53E-10	5.88E-10	0	0	0	0	0	0	0	0	3.89E-15	3.89E-15	3.89E-15	3.89E-15	3.89E-15	3.89E-15	3.89E-15	3.89E-15
ALDD4x	0	0	0	0	0	0	0	0	0	0	0	0	0	0	0	0	0	0	0	0	0	0	0	0	0	0	0	0	0	0	0	0
ALDD5	0	0	0	0	0	0	0	0	0	0	0	0	0	0	0	0	0	0	0	0	0	0	0	0	0	0	0	0	0	0	0	0
ALDD7	0	0	0	0	0	0	0	0	0	0	0	0	0	0	0	0	0	0	0	0	0	0	0	0	0	0	0	0	0	0	0	0
ALDD8	0	0	0	0	0	0	0	0	0	0	0	0	0	0	0	0	0	0	0	0	0	0	0	0	0	0	0	0	0	0	0	0
ALDD8x	1.06E-16	2.31E-16	3.50E-17	3.52E-16	1.06E-15	4.91E-15	2.11E-17	1.26E-16	7.18E-04	7.76E-09	6.51E-09	7.19E-09	2.42E-10	1.92E-09	2.07E-08	4.72E-07	0	0	29.31323334	0	0	0	30.2778	0	6.20E-15	6.20E-15	6.20E-15	6.20E-15	6.20E-15	6.20E-15	6.20E-15	6.20E-15
ALDD9	0	0	0	0	0	0	0	0	0	0	0	0	0	0	0	0	0	0	0	0	0	0	0	0	0	0	0	0	0	0	0	0
ARAI	3.80E-16	8.36E-16	1.35E-16	8.47E-16	4.22E-15	3.26E-14	9.02E-17	2.12E-16	9.64E-10	3.83E-09	2.28E-10	5.21E-10	8.47E-10	2.33E-09	7.10E-10	5.00E-09	0	0	0	0	0	0	0	0	0	0	0	0	0	0	0	0
BG_CELLB_	2.17E-12	3.32E-12	1.22E-12	2.22E-11	1.45E-11	1.49E-10	1.39E-12	3.71E-12	0.001957646	0.002289449	0.009475131	0.002622351	0.002406174	0.003776811	0.009064061	0.001974113	0	0	0	0	0	0	0	0	9.02E-13	9.02E-13	9.02E-13	9.02E-13	9.02E-13	9.02E-13	9.02E-13	9.02E-13
BUTKr	1.39E-16	2.22E-16	0	5.83E-16	1.44E-15	7.11E-15	2.78E-17	2.78E-16	4.27E-10	2.19E-09	1.48E-10	2.07E-10	1.18E-10	1.52E-10	2.53E-10	5.88E-10	0	0	0	0	0	0	0	0	0	0	0	0	0	0	0	0
D4DGCD	0	0	0	0	0	0	0	0	0	0	0	0	0	0	0	0	0	0	0	0	0	0	0	0	0	0	0	0	0	0	0	0
F1PK	5.57E-13	8.77E-13	2.10E-13	1.27E-15	0.015258725	0.174091335	0.018612463	2.68E-16	0.084668471	0.015018477	0.037744356	0.02031386	0.018883414	0.020939814	0.041877259	0.009154244	0	0	8.06425521	0	0	0	10.6904	0	2.98E-15	2.98E-15	2.98E-15	2.98E-15	2.98E-15	2.98E-15	2.98E-15	2.98E-15
FBP	8.46E-17	1.80E-16	2.73E-17	6.35E-16	9.58E-16	4.96E-15	1.84E-17	2.26E-16	0.050548466	4.03E-09	0.00675458	0.009401392	1.13E-09	0.007523489	0.006677125	0.004770552	4.406439994	0	25.54841667	11.04756667	11.21273333	10.91173333	16.95598889	0	1.68E-13	1.68E-13	1.68E-13	1.68E-13	1.68E-13	1.68E-13	1.68E-13	1.68E-13
FRUK	8.49E-16	4.98E-16	8.80E-17	4.70E-15	1.18E-14	5.18E-14	1.05E-16	6.63E-16	0.002944948	0.006059663	0.017406722	0.006307844	0.008534008	0.011725343	0.021682555	0.003865721	0	8.321733333	0	0	0	0	0	0	2.32E-15	2.32E-15	2.32E-15	2.32E-15	2.32E-15	2.32E-15	2.32E-15	2.32E-15
G1Dx	0	0	0	0	0	0	0	0	0	0	0	0	0	0	0	0	0	0	0	0	0	0	0	0	0	0	0	0	0	0	0	0
G1PPDM	0	0	0	0	0	0	0	0	0	0	0	0	0	0	0	0	0	0	0	0	0	0	0	0	0	0	0	0	0	0	0	0
G6PI	-2.22E-16	-3.33E-16	-1.11E-16	-5.55E-16	-1.33E-15	-6.66E-15	0	-2.22E-16	-6.45E-10	-2.78E-09	-1.33E-10	-3.53E-10	-3.04E-10	-6.47E-10	-3.38E-10	-1.15E-09	0	0	0	0	0	0	0	0	0	0	0	0	0	0	0	0
GALK	3.75E-16	9.37E-16	1.33E-16	1.68E-15	4.24E-15	1.89E-14	9.22E-17	5.65E-16	2.21E-09	1.08E-08	4.85E-10	1.15E-09	1.36E-09	2.16E-09	1.30E-09	3.74E-09	0	0	0	0	0	0	0	0	1.14E-14	1.14E-14	1.14E-14	1.14E-14	1.14E-14	1.14E-14	1.14E-14	1.14E-14
GALS1	0	0	0	0	0	0	0	0	0	0	0	0	0	0	0	0	0	0	0	0	0	0	0	0	0	0	0	0	0	0	0	0
GALS2	0	0	0	0	0	0	0	0	0	0	0	0	0	0	0	0	0	0	0	0	0	0	0	0	0	0	0	0	0	0	0	0
GALS3	1.80E-16	5.01E-16	6.92E-17	8.05E-16	2.02E-15	9.21E-15	4.63E-17	2.65E-16	1.09E-09	6.14E-09	2.31E-10	6.17E-10	7.48E-10	1.12E-09	6.35E-10	2.25E-09	0	0	0	0	0	0	0	0	6.40E-15	6.40E-15	6.40E-15	6.40E-15	6.40E-15	6.40E-15	6.40E-15	6.40E-15
GALS4	0	0	0	0	0	0	0	0	0	0	0	0	0	0	0	0	0	0	0	0	0	0	0	0	0	0	0	0	0	0	0	0
GALT	3.75E-16	9.44E-16	1.25E-16	1.67E-15	4.22E-15	1.88E-14	9.71E-17	5.83E-16	2.21E-09	1.08E-08	4.85E-10	1.15E-09	1.36E-09	2.16E-09	1.30E-09	3.74E-09	0	0	0	0	0	0	0	0	0	0	0	0	0	0	0	0
GBEZY	0	0	0	0	0	0	0	0	0	0	0	0	0	0	0	0	0	0	0	0	0	0	0	0	0	0	0	0	0	0	0	0
GCALDD	2.46E-16	5.39E-16	8.00E-17	1.46E-15	2.52E-15	1.29E-14	5.79E-17	1.88E-15	2.59E-09	1.29E-08	7.60E-10	1.51E-09	1.29E-09	2.27E-09	1.59E-09	6.29E-09	0	0	0	0	0	0	0	0	7.22E-15	7.22E-15	7.22E-15	7.22E-15	7.22E-15	7.22E-15	7.22E-15	7.22E-15
GLCP	0.020085061	0.059877868	0.015209677	0.111375206	0.053190043	0.022248728	0.018154865	0.031718396	0.003835969	0.005163146	0.002082922	0.004889009	0.003970299	0.003397893	0.001223872	0.008305929	8.059866667	8.2499	8.358633333	7.906966667	10.78253333	11.85946667	8.1678	0	102.9094992	102.9094992	102.9094992	102.9094992	102.9094992	102.9094992	102.9094992	102.9094992
GLCS1	7.62E-16	0.026494952	2.45E-16	1.28E-11	8.61E-15	0.021811508	0.017034853	1.23E-16	0.002467202	6.06E-07	0.002082921	8.00E-08	0.00103611	9.76E-04	0.001223871	1.71E-04	8.059866667	8.2499	8.358633333	7.906966667	10.78253333	11.85946667	8.1678	0	5.17E-15	5.17E-15	5.17E-15	5.17E-15	5.17E-15	5.17E-15	5.17E-15	5.17E-15
GLGCr	7.63E-16	0.026494952	2.22E-16	1.28E-11	8.51E-15	0.021811508	0.017034853	1.11E-16	0.002467202	6.06E-07	0.002082921	8.00E-08	0.00103611	9.76E-04	0.001223871	1.71E-04	8.059866667	8.2499	8.358633333	7.906966667	10.78253333	11.85946667	8.1678	0	0	0	0	0	0	0	0	0
GLYK	1.90E-16	4.19E-16	6.13E-17	6.35E-16	2.16E-15	1.14E-14	4.59E-17	1.73E-16	8.34E-10	5.37E-09	3.61E-10	4.98E-10	0.012799706	8.70E-10	8.87E-10	1.25E-09	0	0	11.1746	0	0	0	29.77278889	0	1.96E-15	1.96E-15	1.96E-15	1.96E-15	1.96E-15	1.96E-15	1.96E-15	1.96E-15
HMGCOASi	1.69E-16	0.001313805	5.45E-17	0.015162733	1.92E-15	9.50E-15	3.67E-17	0.032011456	4.32E-09	1.54E-08	1.67E-09	2.46E-09	1.14E-08	0.003035086	3.70E-04	5.73E-09	7.390866667	7.083866667	7.295133333	7.1091	9.3977	9.818033333	7.6803	8.1365	5.57E-15	5.57E-15	5.57E-15	5.57E-15	5.57E-15	5.57E-15	5.57E-15	5.57E-15
INVRTSc	9.43E-17	2.75E-16	3.80E-17	4.21E-16	1.06E-15	4.96E-15	2.48E-17	1.38E-16	5.00E-10	2.36E-09	1.13E-10	2.71E-10	2.81E-10	4.65E-10	2.84E-10	8.70E-10	0	0	0	0	0	0	0	0	4.01E-15	4.01E-15	4.01E-15	4.01E-15	4.01E-15	4.01E-15	4.01E-15	4.01E-15
MAL6PG	1.25E-16	3.88E-16	4.81E-17	9.46E-16	2.37E-15	1.08E-14	5.88E-17	3.01E-16	1.34E-09	1.17E-08	2.86E-10	9.45E-10	1.61E-09	1.75E-09	1.08E-09	3.64E-09	0	0	0	0	0	0	0	0	2.15E-14	2.15E-14	2.15E-14	2.15E-14	2.15E-14	2.15E-14	2.15E-14	2.15E-14
MALTAT	0	0	0	0	0	0	0	0	0	0	0	0	0	0	0	0	0	0	0	0	0	0	0	0	0	0	0	0	0	0	0	0
MAN6PI	-0.54654618	-0.570882625	-0.44235487	-0.79426374	-0.364754286	-0.742123034	-0.277369362	-1.004925628	-0.015118776	-0.004524838	-0.018793013	-0.005438666	-0.004390017	-0.004589832	-0.019023101	-8.60E-04	0	0	0	0	0	0	0	0	-312.6284357	-312.6284357	-312.6284357	-312.6284357	-312.6284357	-312.6284357	-312.6284357	-312.6284357
MGSA	0	0	0	0	0	0	0	0	0	0	0	0	0	0	0	0	0	0	0	0	0	0	0	0	0	0	0	0	0	0	0	0
OCOAT1r	-0.00729469	-0.029468144	-0.004921547	-0.042649324	-0.035140424	-0.011214448	-0.010184872	-0.074662796	-0.006072522	0.00411554	-0.011227993	8.65E-04	-0.005020243	-0.020272536	-0.027558826	0.004076842	7.390866667	7.083866667	7.295133333	7.1091	9.3977	0	7.6803	8.1365	-475.5862551	-475.5862551	-475.5862551	-475.5862551	-475.5862551	-475.5862551	-475.5862551	-475.5862551
PBUTT	-1.11E-16	-2.78E-16	-5.55E-17	-4.44E-16	-1.33E-15	-7.33E-15	0	-3.33E-16	-4.27E-10	-2.19E-09	-1.48E-10	-2.07E-10	-1.18E-10	-1.52E-10	-2.53E-10	-5.88E-10	0	0	0	0	0	0	0	0	1.14E-13	1.14E-13	1.14E-13	1.14E-13	1.14E-13	1.14E-13	1.14E-13	1.14E-13
PFK_2	3.04E-16	8.33E-16	9.77E-17	2.53E-15	2.25E-11	0.013668828	0.011791845	4.72E-16	5.30E-10	1.67E-08	2.28E-10	7.30E-10	3.68E-10	1.03E-09	6.26E-10	4.98E-09	0	0	0	0	0	0	0	0	3.87E-15	3.87E-15	3.87E-15	3.87E-15	3.87E-15	3.87E-15	3.87E-15	3.87E-15
PGGH	1.25E-16	3.88E-16	4.81E-17	9.46E-16	2.37E-15	1.08E-14	5.88E-17	3.01E-16	4.23E-10	1.66E-09	9.53E-11	2.51E-10	2.07E-10	4.64E-10	2.25E-10	9.22E-10	0	0	0	0	0	0	0	0	2.15E-14	2.15E-14	2.15E-14	2.15E-14	2.15E-14	2.15E-14	2.15E-14	2.15E-14
PGLYCP	7.61E-16	1.26E-15	2.45E-16	2.46E-12	8.59E-15	5.69E-14	9.18E-17	7.37E-16	0.001486983	2.35E-04	0.002207083	2.06E-04	6.94E-04	3.81E-07	0.003091301	3.27E-07	0	0	0	0	0	0	0	0	2.02E-13	2.02E-13	2.02E-13	2.02E-13	2.02E-13	2.02E-13	2.02E-13	2.02E-13
PGMT_B	-1.25E-16	-3.40E-16	-4.51E-17	-5.48E-16	-1.40E-15	-6.64E-15	-3.12E-17	-1.80E-16	-6.45E-10	-2.78E-09	-1.33E-10	-3.53E-10	-3.04E-10	-6.47E-10	-3.38E-10	-1.15E-09	0	0	0	0	0	0	0	0	0	0	0	0	0	0	0	0
PHYT3	0	0	0	0	0	0	0	0	0	0	0	0	0	0	0	0	0	0	0	0	0	0	0	0	0	0	0	0	0	0	0	0
PMANM	-0.218618472	-0.22835305	-0.176941948	-0.317705496	-0.145901715	-0.296849214	-0.110947745	-0.401970251	-0.010628188	-0.006150513	-0.015291811	-0.006460765	-0.005732991	-0.0081859	-0.016737731	-0.004096039	0	0	0	0	0	0	0	0	-125.0513743	-125.0513743	-125.0513743	-125.0513743	-125.0513743	-125.0513743	-125.0513743	-125.0513743
PPCOAC	0	0	0	0	0	0	0	0	0	0	0	0	0	0	0	0	0	0	0	0	0	0	0	0	0	0	0	0	0	0	0	0
PPS	6.34E-17	1.26E-16	2.05E-17	2.12E-16	5.08E-16	2.59E-15	1.02E-17	6.70E-17	1.77E-09	3.01E-09	1.38E-09	4.71E-10	1.89E-10	4.80E-10	7.38E-09	7.90E-10	0	0	0.945799996	8.724733333	9.600666667	12.32483334	0	0	1.32E-15	1.32E-15	1.32E-15	1.32E-15	1.32E-15	1.32E-15	1.32E-15	1.32E-15
RBK_D	9.51E-17	2.10E-16	3.07E-17	4.24E-16	1.08E-15	5.18E-15	2.30E-17	1.59E-16	5.95E-10	3.75E-09	1.76E-10	3.76E-10	3.80E-10	7.49E-10	4.09E-10	1.22E-09	0	0	0	0	0	0	0	0	1.94E-15	1.94E-15	1.94E-15	1.94E-15	1.94E-15	1.94E-15	1.94E-15	1.94E-15
RBLK1	3.80E-16	8.37E-16	1.23E-16	8.47E-16	4.31E-15	3.26E-14	9.18E-17	2.11E-16	9.64E-10	3.83E-09	2.28E-10	5.21E-10	8.47E-10	2.33E-09	7.10E-10	5.00E-09	0	0	0	0	0	0	0	0	2.96E-15	2.96E-15	2.96E-15	2.96E-15	2.96E-15	2.96E-15	2.96E-15	2.96E-15
RBP4E	3.80E-16	8.36E-16	1.23E-16	8.47E-16	4.27E-15	3.25E-14	9.37E-17	2.12E-16	9.64E-10	3.83E-09	2.28E-10	5.21E-10	8.47E-10	2.33E-09	7.10E-10	5.00E-09	0	0	0	0	0	0	0	0	0	0	0	0	0	0	0	0
RMK	2.53E-16	5.37E-16	8.23E-17	9.52E-16	2.88E-15	1.36E-14	5.52E-17	3.54E-16	1.03E-09	1.49E-08	4.08E-10	1.32E-09	7.36E-10	1.59E-09	8.76E-10	8.24E-08	0	0	0	0	0	0	0	0	4.30E-15	4.30E-15	4.30E-15	4.30E-15	4.30E-15	4.30E-15	4.30E-15	4.30E-15
S6PG	3.04E-16	8.38E-16	9.81E-17	3.63E-12	4.39E-12	2.53E-11	6.12E-13	1.47E-15	0.003350522	0.005800254	0.005682912	0.004648823	0.006281589	0.008539876	0.007187718	0.003854507	0	0	0	0	0	0	0	0	2.75E-13	2.75E-13	2.75E-13	2.75E-13	2.75E-13	2.75E-13	2.75E-13	2.75E-13
TAL	0.209932873	0.158666192	0.156452867	0.17317069	0.298478723	0.234241186	0.169473704	0.093871553	-0.007893744	-0.004856554	-0.009175487	-0.00693597	-0.004018024	-0.009742754	-0.010405008	-0.005751727	-1.914953332	-1.223708613	6.403083335	-4.914805555	-1.389560787	7.230961112	-1.951144444	9.740493334	106.6298458	106.6298458	106.6298458	106.6298458	106.6298458	106.6298458	106.6298458	106.6298458
TKT1	0.209932873	0.158666192	0.156452867	0.17317069	0.298478723	0.234241186	0.169473704	0.093871553	-0.007893744	-0.004856554	-0.009175487	-0.00693597	-0.004018024	-0.009742754	-0.010405008	-0.005751727	-1.914953332	-1.223708613	6.403083335	-4.914805555	-1.389560787	7.230961112	-1.951144444	9.740493334	106.6298458	106.6298458	106.6298458	106.6298458	106.6298458	106.6298458	106.6298458	106.6298458
TKT2	0.209932873	0.158666192	0.156452867	0.17317069	0.298478723	0.234241186	0.169473704	0.093871553	-0.007893745	-0.004856558	-0.009175487	-0.006935971	-0.004018024	-0.009742754	-0.010405009	-0.005751729	-1.914953332	-1.223708613	6.403083335	-4.914805555	-1.389560787	7.230961112	-1.951144444	9.740493334	106.6298458	106.6298458	106.6298458	106.6298458	106.6298458	106.6298458	106.6298458	106.6298458
TRE6PH	1.25E-16	3.88E-16	4.81E-17	9.46E-16	2.37E-15	1.08E-14	5.88E-17	3.01E-16	1.33E-09	8.73E-09	2.84E-10	8.66E-10	1.54E-09	1.67E-09	1.06E-09	3.32E-09	0	0	0	0	0	0	0	0	2.15E-14	2.15E-14	2.15E-14	2.15E-14	2.15E-14	2.15E-14	2.15E-14	2.15E-14
UAG2EMA	-0.886482388	-0.939366823	-0.630160285	-0.898937911	-0.472372573	-1.066470912	-0.536165458	-0.667289865	-0.016306959	-0.015578022	-0.014766093	-0.014518801	-0.010425112	-0.011678477	-0.011164293	-0.013426606	0	0	0	0	0	0	0	0	-1000	-1000	-1000	-1000	-1000	-1000	-1000	-1000
XYLI1	2.53E-16	5.62E-16	8.15E-17	1.02E-15	2.87E-15	1.38E-14	6.25E-17	3.12E-16	1.02E-09	6.78E-09	3.07E-10	6.12E-10	9.71E-10	1.24E-09	7.51E-10	2.06E-09	0	0	0	0	0	0	0	0	0	0	0	0	0	0	0	0
XYLI2	1.67E-16	3.71E-15	4.61E-16	2.39E-15	6.23E-15	2.83E-14	3.33E-16	1.73E-15	-0.005302337	-0.00308236	-0.003304363	-0.00345111	-0.002905341	-0.003639969	-0.003936253	-0.002076997	0	8.321733333	0	0	0	0	0	0	1.14E-13	1.14E-13	1.14E-13	1.14E-13	1.14E-13	1.14E-13	1.14E-13	1.14E-13
XYLK	2.54E-16	5.59E-16	8.25E-17	1.02E-15	2.89E-15	1.38E-14	6.12E-17	3.20E-16	1.02E-09	6.78E-09	3.07E-10	6.12E-10	9.71E-10	1.24E-09	7.51E-10	2.06E-09	0	0	0	0	0	0	0	0	3.88E-15	3.88E-15	3.88E-15	3.88E-15	3.88E-15	3.88E-15	3.88E-15	3.88E-15
PTAr	0.40222277	0.26500044	0.305822545	0.214815004	0.375625437	0.912312507	0.425549836	0.15922072	0.020224731	0.012473833	0.017882328	0.012679965	0.013175448	0.031571049	0.029273394	0.008693929	18.20956669	12.6961	16.3279354	19.96594445	11.7302	59.36035417	10.98786667	-11.8555	1000	1000	1000	1000	1000	1000	1000	1000
PDH	1.90E-16	3.14E-16	6.14E-17	4.24E-16	2.16E-15	5.44E-15	1.84E-17	1.90E-16	0.072109574	0.046398285	0.077120365	0.050807903	0.074580981	0.134203338	0.12010103	0.05148867	33.6015667	8.573756945	12.55194374	47.22713334	0	64.48668751	14.15649999	0	1.22E-14	1.22E-14	1.22E-14	1.22E-14	1.22E-14	1.22E-14	1.22E-14	1.22E-14
PFK	0.087134551	0.044358046	0.120259774	1.27E-15	1.113164395	1.15E-13	0.295238381	2.68E-16	2.59E-10	5.39E-08	5.15E-10	7.68E-10	3.60E-10	1.73E-09	1.06E-09	1.77E-09	14.07843333	19.89198278	0	1.217955559	1.397994117	3.680772218	0	6.222419998	1.94E-15	1.94E-15	1.94E-15	1.94E-15	1.94E-15	1.94E-15	1.94E-15	1.94E-15
PGI	0.102949665	0.145645981	0.119657437	0.231845764	0.425197032	0.084743217	0.109062668	0.39236261	-0.001758535	0.016063515	0.034012497	0.014290588	0.016728855	0.024450165	0.038083487	0.014990839	13.5019	14.01766667	-38.35458334	0	-7.03561764	-21.69288334	-13.0537	-13.25856667	84.10375133	84.10375133	84.10375133	84.10375133	84.10375133	84.10375133	84.10375133	84.10375133
PGM	0.491205728	0.634602663	0.577111663	0.44351935	2.348329239	0.257241733	0.57063122	0.411007178	0.059510226	0.036300606	0.061570863	0.030114644	0.045199556	0.039412165	0.068321031	0.020874217	15.38916667	46.87622361	60.33206041	-23.01185555	-22.77110588	-20.21082778	31.92343334	19.98573333	138.7231087	138.7231087	138.7231087	138.7231087	138.7231087	138.7231087	138.7231087	138.7231087
PYK	1.465947391	1.310332849	1.207313211	1.253069705	2.930404862	1.767814221	1.283425898	1.152180439	0.010428357	0.038134626	0.002449365	0.029049333	0.035517701	0.040197827	1.92E-04	0.033544713	7.104566677	6.555949448	2.194438534	1.000811108	0.144260784	0	31.92343334	19.98573333	1000	1000	1000	1000	1000	1000	1000	1000
TPI	0.119430142	0.147018131	0.145015617	0.229589758	1.652180799	0.071838594	0.339788258	0.330624762	0.047879501	0.028931094	0.047607732	0.019829702	0.045656868	0.023279537	0.051348514	0.010361637	9.671993336	19.89198278	44.7096052	-9.829611111	-9.814739213	-7.230961112	12.8168	6.222419998	893.5273981	893.5273981	893.5273981	893.5273981	893.5273981	893.5273981	893.5273981	893.5273981
PGK	0.724179687	0.70538085	0.722762621	0.721074792	3.442557288	0.832643879	1.092320009	0.71696106	0.076442263	0.047888719	0.074883092	0.028872104	0.071169621	0.030672763	0.081782725	0.014016543	29.44046667	61.06905694	45.15159375	-12.40562778	-9.814739213	-7.230961112	15.54126667	34.6562	1000	1000	1000	1000	1000	1000	1000	1000
RMI	2.57E-16	5.41E-16	7.98E-17	9.54E-16	2.87E-15	1.37E-14	5.38E-17	3.54E-16	1.03E-09	1.49E-08	4.08E-10	1.32E-09	7.36E-10	1.59E-09	8.76E-10	8.24E-08	0	0	0	0	0	0	0	0	0	0	0	0	0	0	0	0
SUCD5_BS	0.351701525	0.225592601	0.315475621	0.109904384	0.419470449	0.938986633	0.268353859	0.706530014	0.020980083	0.026409108	0.014900098	0.024118706	0.016642451	0.022832434	0.009614913	0.023658383	13.0443	22.5611	22.59003334	13.91296667	66.17887256	16.00226667	20.80986665	15.49486667	471.0765867	471.0765867	471.0765867	471.0765867	471.0765867	471.0765867	471.0765867	471.0765867
INSCR	1.69E-16	3.59E-16	5.45E-17	7.26E-16	2.66E-15	9.50E-15	3.67E-17	3.23E-16	5.64E-10	2.09E-09	2.16E-10	2.44E-10	1.39E-10	3.91E-10	3.75E-10	7.35E-10	0	0	0	0	0	0	0	0	5.12E-15	5.12E-15	5.12E-15	5.12E-15	5.12E-15	5.12E-15	5.12E-15	5.12E-15
INS2D	1.69E-16	3.59E-16	5.45E-17	7.26E-16	2.66E-15	9.50E-15	3.67E-17	3.23E-16	5.64E-10	2.09E-09	2.16E-10	2.44E-10	1.39E-10	3.91E-10	3.75E-10	7.35E-10	0	0	0	0	0	0	0	0	5.12E-15	5.12E-15	5.12E-15	5.12E-15	5.12E-15	5.12E-15	5.12E-15	5.12E-15
ACNPLYSr	-0.886482388	-0.939366823	-0.630160285	-0.898937911	-0.472372573	-1.066470912	-0.536165458	-0.667289865	-0.016306958	-0.015578017	-0.014766092	-0.014518801	-0.010425112	-0.011678477	-0.011164292	-0.013426604	0	0	0	0	0	0	0	0	-785.5391313	-785.5391313	-785.5391313	-785.5391313	-785.5391313	-785.5391313	-785.5391313	-785.5391313
ACS2	0.287063404	0.26500044	0.181885599	0.211668259	0.209402177	0.359824835	0.097121421	1.23E-16	0.011658251	0.009837966	0.009045718	0.008846884	0.008860225	0.008890752	0.006052185	0.006630715	0	0	0	0	0	0	0	0	917.5399209	917.5399209	917.5399209	917.5399209	917.5399209	917.5399209	917.5399209	917.5399209
ARABI	0	2.22E-16	0	4.44E-16	1.11E-15	5.11E-15	0	0	5.95E-10	3.75E-09	1.76E-10	3.76E-10	3.80E-10	7.49E-10	4.09E-10	1.22E-09	0	0	0	0	0	0	0	0	0	0	0	0	0	0	0	0
ETHAAL	1.90E-16	3.14E-16	6.14E-17	1.27E-15	2.16E-15	7.60E-15	4.59E-17	6.54E-16	2.62E-09	2.47E-08	1.09E-09	3.64E-09	1.57E-09	8.54E-10	1.66E-09	1.72E-08	0	0	0	0	0	0	0	0	3.63E-15	3.63E-15	3.63E-15	3.63E-15	3.63E-15	3.63E-15	3.63E-15	3.63E-15
FORAMD	5.96E-13	4.99E-13	2.82E-13	3.98E-12	2.46E-12	4.52E-13	5.23E-13	7.37E-16	7.72E-08	1.22E-07	2.20E-08	8.49E-09	1.53E-06	3.37E-08	9.17E-08	1.09E-08	7.804633333	7.675966667	7.622266667	2.576016667	0	0	7.965933333	8.0197	7.43E-15	7.43E-15	7.43E-15	7.43E-15	7.43E-15	7.43E-15	7.43E-15	7.43E-15
GLCRAL	3.40E-16	8.44E-16	1.11E-16	2.43E-15	6.02E-15	2.35E-14	1.37E-16	1.15E-15	3.08E-08	0.002625402	5.88E-09	0.0050807	0.001753365	0.011330372	3.62E-08	0.010311992	0	0	0	0	0	0	0	0	3.00E-14	3.00E-14	3.00E-14	3.00E-14	3.00E-14	3.00E-14	3.00E-14	3.00E-14
GLYCK	4.17E-16	8.10E-16	1.23E-16	3.31E-15	1.03E-14	4.98E-14	1.41E-16	1.76E-15	7.18E-04	0.002625432	1.33E-08	0.00508071	0.001753367	0.011330374	5.87E-08	0.010312466	0	0	29.31323334	3.370438893	0	0	30.2778	0	2.82E-15	2.82E-15	2.82E-15	2.82E-15	2.82E-15	2.82E-15	2.82E-15	2.82E-15
ISOMS	-2.22E-16	-4.44E-16	0	-4.44E-16	-1.11E-15	-3.33E-15	0	-2.22E-16	-5.62E-10	-3.16E-09	-1.25E-10	-3.46E-10	-3.32E-10	-5.69E-10	-3.32E-10	-1.41E-09	0	0	0	0	0	0	0	0	0	0	0	0	0	0	0	0
LCADi	2.53E-16	5.37E-16	8.44E-17	9.51E-16	2.88E-15	1.36E-14	5.52E-17	3.55E-16	1.03E-09	1.49E-08	4.08E-10	1.32E-09	7.36E-10	1.59E-09	8.76E-10	8.24E-08	0	0	0	0	0	0	0	0	4.37E-15	4.37E-15	4.37E-15	4.37E-15	4.37E-15	4.37E-15	4.37E-15	4.37E-15
MI1PP	0	0	0	0	0	0	0	0	0	0	0	0	0	0	0	0	0	0	0	0	0	0	0	0	0	0	0	0	0	0	0	0
MLTG6	1.06E-16	3.62E-16	4.72E-17	4.73E-16	1.19E-15	5.53E-15	2.94E-17	1.51E-16	5.46E-10	3.08E-09	1.29E-10	3.42E-10	3.70E-10	5.33E-10	3.41E-10	1.16E-09	0	0	0	0	0	0	0	0	1.14E-14	1.14E-14	1.14E-14	1.14E-14	1.14E-14	1.14E-14	1.14E-14	1.14E-14
MPL	1.24E-16	3.38E-16	4.68E-17	5.45E-16	1.40E-15	6.64E-15	3.27E-17	1.81E-16	6.45E-10	2.78E-09	1.33E-10	3.53E-10	3.04E-10	6.47E-10	3.38E-10	1.15E-09	0	0	0	0	0	0	0	0	4.16E-15	4.16E-15	4.16E-15	4.16E-15	4.16E-15	4.16E-15	4.16E-15	4.16E-15
PGL	1.52E-15	2.51E-15	4.90E-16	2.54E-15	1.73E-14	5.70E-14	1.84E-16	1.69E-15	0.029838497	0.023129848	0.039332065	0.024859299	0.022633823	0.026958169	0.042228003	0.021380335	14.18793333	26.51364083	38.35458334	0	7.03561764	21.69288334	13.0537	13.25856667	3.37E-13	3.37E-13	3.37E-13	3.37E-13	3.37E-13	3.37E-13	3.37E-13	3.37E-13
PPAK	0.287063404	0.26500044	0.181885599	0.211668259	0.337819402	0.359824835	0.097121421	2.72E-15	0.011658257	0.009837998	0.009045721	0.008846885	0.008860225	0.008890753	0.006052187	0.006630719	29.33823333	13.63333333	17.28872501	15.5722	12.61606667	25.3466	11.15616667	11.8892	1000	1000	1000	1000	1000	1000	1000	1000
PTA2r	0.287063404	0.26500044	0.181885599	0.211668259	0.337819402	0.359824835	0.097121421	2.72E-15	0.011658257	0.009837998	0.009045721	0.008846885	0.008860225	0.008890753	0.006052187	0.006630719	29.33823333	13.63333333	17.28872501	15.5722	12.61606667	25.3466	11.15616667	11.8892	1000	1000	1000	1000	1000	1000	1000	1000
RMPA	2.22E-16	6.66E-16	0	8.88E-16	2.89E-15	1.35E-14	0	2.22E-16	1.03E-09	1.49E-08	4.08E-10	1.32E-09	7.36E-10	1.59E-09	8.76E-10	8.24E-08	0	0	0	0	0	0	0	0	0	0	0	0	0	0	0	0
SORD_D	0.017963347	0.033665935	0.011158576	0.020105955	0.050355738	1.08E-13	0.015918336	1.78E-15	2.13E-04	0.001109607	6.26E-04	0.001089346	6.83E-09	0.001730709	0.001676727	5.33E-04	0	0	0	0	0	0	0	0	84.68035648	84.68035648	84.68035648	84.68035648	84.68035648	84.68035648	84.68035648	84.68035648
TGBPA	4.44E-16	8.88E-16	0	2.66E-15	2.25E-11	0.013668828	0.011791845	4.44E-16	5.30E-10	1.67E-08	2.28E-10	7.30E-10	3.68E-10	1.03E-09	6.26E-10	4.98E-09	0	0	0	0	0	0	0	0	0	0	0	0	0	0	0	0
UAG4E	0.005251654	0.00501964	0.004190543	0.00519744	0.008658921	0.006862146	0.004714875	0.005487256	1.77E-11	3.63E-11	1.76E-11	3.08E-12	5.85E-12	1.29E-11	1.84E-11	3.42E-11	0	0	0	0	0	0	0	0	6.986121423	6.986121423	6.986121423	6.986121423	6.986121423	6.986121423	6.986121423	6.986121423
UGLYCHr	2.22E-16	6.66E-16	2.22E-16	1.78E-15	3.11E-15	1.33E-14	2.22E-16	2.22E-16	1.15E-09	3.99E-09	3.78E-10	3.68E-10	4.11E-10	5.62E-10	7.51E-10	7.15E-10	2.687349999	2.926250001	2.876366667	1.23E-13	6.071383335	0	1.937616669	0	0	0	0	0	0	0	0	0
XYL14BASE	0	0	0	0	0	0	0	0	0	0	0	0	0	0	0	0	0	0	0	0	0	0	0	0	0	0	0	0	0	0	0	0
PAPPT3	0.005731227	0.005478025	0.004573217	0.005672062	0.00944964	0.007488786	0.005145429	0.005988344	1.93E-11	3.97E-11	1.92E-11	3.41E-12	6.66E-12	1.37E-11	2.02E-11	3.74E-11	0	0	0	0	0	0	0	0	7.624082351	7.624082351	7.624082351	7.624082351	7.624082351	7.624082351	7.624082351	7.624082351
LIPO4S24_BS	8.26E-07	7.90E-07	6.59E-07	8.18E-07	1.36E-06	1.08E-06	7.42E-07	8.63E-07	1.79E-16	-2.89E-15	5.56E-15	4.17E-16	2.82E-15	2.25E-14	3.76E-15	2.25E-14	0	0	0	0	0	0	0	0	0.00109891	0.00109891	0.00109891	0.00109891	0.00109891	0.00109891	0.00109891	0.00109891
LIPO1S24_BS	3.85E-07	3.68E-07	3.07E-07	3.81E-07	6.35E-07	5.03E-07	3.46E-07	4.02E-07	2.13E-15	4.05E-15	-4.03E-15	-9.00E-16	1.21E-14	6.34E-15	5.83E-15	-1.62E-14	0	0	0	0	0	0	0	0	5.12E-04	5.12E-04	5.12E-04	5.12E-04	5.12E-04	5.12E-04	5.12E-04	5.12E-04
LIPO2S24_BS	3.45E-07	3.29E-07	2.75E-07	3.41E-07	5.68E-07	4.50E-07	3.09E-07	3.60E-07	3.64E-15	9.11E-15	-9.52E-16	6.68E-16	-1.47E-15	2.02E-14	2.63E-15	-2.13E-15	0	0	0	0	0	0	0	0	4.58E-04	4.58E-04	4.58E-04	4.58E-04	4.58E-04	4.58E-04	4.58E-04	4.58E-04
TECA1S45	2.04E-04	1.95E-04	1.63E-04	2.02E-04	3.36E-04	2.66E-04	1.83E-04	2.13E-04	6.90E-13	1.41E-12	6.77E-13	1.22E-13	2.35E-13	5.01E-13	7.29E-13	1.32E-12	0	0	0	0	0	0	0	0	0.271058516	0.271058516	0.271058516	0.271058516	0.271058516	0.271058516	0.271058516	0.271058516
TECA3S45	1.02E-04	9.79E-05	8.17E-05	1.01E-04	1.69E-04	1.34E-04	9.20E-05	1.07E-04	3.45E-13	7.09E-13	3.49E-13	6.07E-14	1.23E-13	2.57E-13	3.61E-13	6.68E-13	0	0	0	0	0	0	0	0	0.136278038	0.136278038	0.136278038	0.136278038	0.136278038	0.136278038	0.136278038	0.136278038
TECA2S45	1.32E-04	1.26E-04	1.06E-04	1.31E-04	2.18E-04	1.73E-04	1.19E-04	1.38E-04	4.44E-13	9.14E-13	4.41E-13	7.84E-14	1.50E-13	3.29E-13	4.71E-13	8.61E-13	0	0	0	0	0	0	0	0	0.175963401	0.175963401	0.175963401	0.175963401	0.175963401	0.175963401	0.175963401	0.175963401
TECA4S_BS	1.75E-04	1.67E-04	1.40E-04	1.73E-04	2.89E-04	2.29E-04	1.57E-04	1.83E-04	5.89E-13	1.21E-12	5.88E-13	1.03E-13	1.95E-13	4.30E-13	6.15E-13	1.14E-12	0	0	0	0	0	0	0	0	0.232870714	0.232870714	0.232870714	0.232870714	0.232870714	0.232870714	0.232870714	0.232870714
GALU	0.014136784	0.013512231	0.011280409	0.013990846	0.023308712	0.018472022	0.012691842	0.014770995	-2.16E-09	-1.07E-08	-4.39E-10	-1.14E-09	-1.31E-09	-2.12E-09	-1.23E-09	-3.66E-09	0	0	0	0	0	0	0	0	18.80574782	18.80574782	18.80574782	18.80574782	18.80574782	18.80574782	18.80574782	18.80574782
TEICH45	0	0	0	0	0	0	0	0	-3.82E-17	-3.91E-16	3.46E-16	1.30E-17	-2.26E-17	-4.90E-17	3.21E-17	2.08E-17	0	0	0	0	0	0	0	0	0	0	0	0	0	0	0	0
G3PCT	0.025918586	0.024773521	0.020681666	0.025651021	0.042734534	0.033866875	0.023269408	0.027081358	6.26E-11	1.21E-10	1.52E-11	1.25E-11	1.58E-11	4.80E-11	5.65E-11	8.57E-11	0	0	0	0	0	0	0	0	34.4787331	34.4787331	34.4787331	34.4787331	34.4787331	34.4787331	34.4787331	34.4787331
UDPGD	0	0	0	0	0	0	0	0	-5.84E-15	-9.74E-15	1.12E-14	-2.94E-15	1.71E-17	3.65E-15	-4.58E-15	1.92E-17	0	0	0	0	0	0	0	0	0	0	0	0	0	0	0	0
LIPO3S24_BS	1.02E-06	9.77E-07	8.16E-07	1.01E-06	1.69E-06	1.34E-06	9.18E-07	1.07E-06	2.27E-15	-1.55E-14	-7.00E-15	5.37E-16	2.22E-15	1.73E-15	2.15E-15	1.31E-14	0	0	0	0	0	0	0	0	0.001359935	0.001359935	0.001359935	0.001359935	0.001359935	0.001359935	0.001359935	0.001359935
UAGDPr	-0.868064155	-0.921762295	-0.615463505	-0.880709815	-0.442004613	-1.042404476	-0.51962978	-0.648045345	-0.016306959	-0.015578022	-0.014766093	-0.014518801	-0.010425112	-0.011678477	-0.011164293	-0.013426606	0	0	0	0	0	0	0	0	-975.4987661	-975.4987661	-975.4987661	-975.4987661	-975.4987661	-975.4987661	-975.4987661	-975.4987661
ALAALA	0.005731227	0.005478025	0.004573217	0.005672062	0.00944964	0.007488786	0.005145429	0.005988344	1.93E-11	3.97E-11	1.92E-11	3.41E-12	6.66E-12	1.37E-11	2.02E-11	3.74E-11	0	0	0	0	0	0	0	0	7.624082351	7.624082351	7.624082351	7.624082351	7.624082351	7.624082351	7.624082351	7.624082351
AMAA	0	0	0	0	0	0	0	0	0	0	0	0	0	0	0	0	0	0	0	0	0	0	0	0	0	0	0	0	0	0	0	0
HXAD	0	0	0	0	0	0	0	0	0	0	0	0	0	0	0	0	0	0	0	0	0	0	0	0	0	0	0	0	0	0	0	0
UAAGDS	0.005731227	0.005478025	0.004573217	0.005672062	0.00944964	0.007488786	0.005145429	0.005988344	1.93E-11	3.97E-11	1.92E-11	3.41E-12	6.66E-12	1.37E-11	2.02E-11	3.74E-11	0	0	0	0	0	0	0	0	7.624082351	7.624082351	7.624082351	7.624082351	7.624082351	7.624082351	7.624082351	7.624082351
UAGCVT	0.005731227	0.005478025	0.004573217	0.005672062	0.00944964	0.007488786	0.005145429	0.005988344	1.93E-11	3.97E-11	1.92E-11	3.41E-12	6.66E-12	1.37E-11	2.02E-11	3.74E-11	0	0	0	0	0	0	0	0	7.624082351	7.624082351	7.624082351	7.624082351	7.624082351	7.624082351	7.624082351	7.624082351
UAGPT3	0.005731227	0.005478025	0.004573217	0.005672062	0.00944964	0.007488786	0.005145429	0.005988344	1.93E-11	3.97E-11	1.92E-11	3.41E-12	6.66E-12	1.37E-11	2.02E-11	3.74E-11	0	0	0	0	0	0	0	0	7.624082351	7.624082351	7.624082351	7.624082351	7.624082351	7.624082351	7.624082351	7.624082351
UAMAGS	0.005731227	0.005478025	0.004573217	0.005672062	0.00944964	0.007488786	0.005145429	0.005988344	1.93E-11	3.97E-11	1.92E-11	3.41E-12	6.66E-12	1.37E-11	2.02E-11	3.74E-11	0	0	0	0	0	0	0	0	7.624082351	7.624082351	7.624082351	7.624082351	7.624082351	7.624082351	7.624082351	7.624082351
UAMAS	0.005731227	0.005478025	0.004573217	0.005672062	0.00944964	0.007488786	0.005145429	0.005988344	1.93E-11	3.97E-11	1.92E-11	3.41E-12	6.66E-12	1.37E-11	2.02E-11	3.74E-11	0	0	0	0	0	0	0	0	7.624082351	7.624082351	7.624082351	7.624082351	7.624082351	7.624082351	7.624082351	7.624082351
UAPGR	0.005731227	0.005478025	0.004573217	0.005672062	0.00944964	0.007488786	0.005145429	0.005988344	1.93E-11	3.97E-11	1.92E-11	3.41E-12	6.66E-12	1.37E-11	2.02E-11	3.74E-11	0	0	0	0	0	0	0	0	7.624082351	7.624082351	7.624082351	7.624082351	7.624082351	7.624082351	7.624082351	7.624082351
UGMDDS	0.005731227	0.005478025	0.004573217	0.005672062	0.00944964	0.007488786	0.005145429	0.005988344	1.93E-11	3.97E-11	1.92E-11	3.41E-12	6.66E-12	1.37E-11	2.02E-11	3.74E-11	0	0	0	0	0	0	0	0	7.624082351	7.624082351	7.624082351	7.624082351	7.624082351	7.624082351	7.624082351	7.624082351
G1PACTr	-0.868064155	-0.921762295	-0.615463505	-0.880709815	-0.442004613	-1.042404476	-0.51962978	-0.648045345	-0.016306959	-0.015578022	-0.014766093	-0.014518801	-0.010425112	-0.011678477	-0.011164293	-0.013426606	0	0	0	0	0	0	0	0	-975.4987661	-975.4987661	-975.4987661	-975.4987661	-975.4987661	-975.4987661	-975.4987661	-975.4987661
PPTGS_BS	0.005731227	0.005478025	0.004573217	0.005672062	0.00944964	0.007488786	0.005145429	0.005988344	1.93E-11	3.97E-11	1.92E-11	3.41E-12	6.66E-12	1.37E-11	2.02E-11	3.74E-11	0	0	0	0	0	0	0	0	7.624082351	7.624082351	7.624082351	7.624082351	7.624082351	7.624082351	7.624082351	7.624082351
UDCPDP	0.005731227	0.005478025	0.004573217	0.005672062	0.00944964	0.007488786	0.005145429	0.005988344	1.93E-11	3.97E-11	1.92E-11	3.41E-12	6.66E-12	1.37E-11	2.02E-11	3.74E-11	0	0	0	0	0	0	0	0	7.624082351	7.624082351	7.624082351	7.624082351	7.624082351	7.624082351	7.624082351	7.624082351
MTHFD	2.25E-05	2.15E-05	1.80E-05	2.23E-05	3.71E-05	2.94E-05	2.02E-05	2.35E-05	0.013282517	0.017882319	0.015156309	0.009277525	0.022115748	0.017082821	0.017157268	0.007399872	13.17933333	13.52846667	13.375	12.9157	12.95636667	12.97986667	11.84116667	12.27916667	0.029951217	0.029951217	0.029951217	0.029951217	0.029951217	0.029951217	0.029951217	0.029951217
MTHFR1	1.72E-16	3.86E-16	5.53E-17	1.09E-15	2.22E-15	1.18E-14	5.91E-17	2.58E-16	3.57E-08	8.16E-07	1.62E-08	3.22E-04	1.61E-07	1.18E-08	7.03E-08	1.71E-08	0	0	0	0	0	0	0	0	4.21E-15	4.21E-15	4.21E-15	4.21E-15	4.21E-15	4.21E-15	4.21E-15	4.21E-15
NMNATr	5.04E-17	-6.62E-17	-1.05E-16	-3.77E-16	-4.64E-16	-3.36E-15	1.01E-17	1.09E-17	-3.75E-09	-1.03E-08	-8.72E-10	-1.12E-09	-1.49E-08	-1.50E-09	-1.86E-09	-2.01E-09	0	0	0	0	0	0	0	0	0	0	0	0	0	0	0	0
PTPAT	1.48E-16	2.79E-16	8.95E-16	5.96E-16	1.51E-15	8.61E-15	2.77E-17	1.98E-16	1.13E-13	1.62E-13	3.41E-12	5.12E-14	2.31E-13	3.08E-13	1.56E-13	2.20E-13	0	0	0	0	0	0	0	0	0	0	0	0	0	0	0	0
ADCL	1.13E-16	2.47E-16	3.64E-17	5.93E-16	1.42E-15	7.25E-15	2.78E-17	1.60E-16	2.12E-09	1.03E-08	5.99E-10	1.28E-09	1.11E-09	2.06E-09	1.25E-09	5.65E-09	0	0	0	0	0	0	0	0	3.02E-15	3.02E-15	3.02E-15	3.02E-15	3.02E-15	3.02E-15	3.02E-15	3.02E-15
ADCS	1.13E-16	2.47E-16	3.64E-17	5.93E-16	1.42E-15	7.25E-15	2.78E-17	1.60E-16	2.12E-09	1.03E-08	5.99E-10	1.28E-09	1.11E-09	2.06E-09	1.25E-09	5.65E-09	0	0	0	0	0	0	0	0	3.02E-15	3.02E-15	3.02E-15	3.02E-15	3.02E-15	3.02E-15	3.02E-15	3.02E-15
AMMQT7	1.69E-05	1.61E-05	1.35E-05	1.67E-05	2.78E-05	2.21E-05	1.52E-05	1.76E-05	3.65E-14	1.40E-13	9.78E-14	1.91E-14	5.12E-14	4.83E-14	5.77E-14	1.06E-13	0	0	0	0	0	0	0	0	0.022463413	0.022463413	0.022463413	0.022463413	0.022463413	0.022463413	0.022463413	0.022463413
DHNAOT7	1.69E-05	1.61E-05	1.35E-05	1.67E-05	2.78E-05	2.21E-05	1.52E-05	1.76E-05	4.17E-14	1.42E-13	1.04E-13	1.95E-14	5.28E-14	4.79E-14	6.16E-14	1.05E-13	0	0	0	0	0	0	0	0	0.022463413	0.022463413	0.022463413	0.022463413	0.022463413	0.022463413	0.022463413	0.022463413
DPCOAK	1.49E-16	2.79E-16	5.29E-16	6.03E-16	1.49E-15	8.54E-15	2.69E-17	1.93E-16	1.13E-13	1.62E-13	3.41E-12	5.12E-14	2.31E-13	3.08E-13	1.56E-13	2.21E-13	0	0	0	0	0	0	0	0	1.56E-14	1.56E-14	1.56E-14	1.56E-14	1.56E-14	1.56E-14	1.56E-14	1.56E-14
DPR	3.10E-16	6.29E-16	1.00E-16	1.45E-15	3.00E-15	1.75E-14	8.15E-17	2.83E-16	3.47E-09	1.26E-08	1.17E-09	1.07E-09	5.89E-10	1.13E-09	1.37E-09	2.31E-09	0	0	0	0	0	0	0	0	6.27E-15	6.27E-15	6.27E-15	6.27E-15	6.27E-15	6.27E-15	6.27E-15	6.27E-15
HEXTT	1.69E-05	1.61E-05	1.35E-05	1.67E-05	2.78E-05	2.21E-05	1.52E-05	1.76E-05	3.63E-14	1.41E-13	1.01E-13	1.94E-14	5.54E-14	4.80E-14	6.27E-14	1.04E-13	0	0	0	0	0	0	0	0	0.022463413	0.022463413	0.022463413	0.022463413	0.022463413	0.022463413	0.022463413	0.022463413
ICHORS	1.69E-05	1.61E-05	1.35E-05	1.67E-05	2.78E-05	2.21E-05	1.52E-05	1.76E-05	3.72E-14	1.74E-13	1.09E-13	1.89E-14	5.15E-14	4.80E-14	5.86E-14	1.02E-13	0	0	0	0	0	0	0	0	0.022463413	0.022463413	0.022463413	0.022463413	0.022463413	0.022463413	0.022463413	0.022463413
MOHMT	3.10E-16	6.29E-16	1.00E-16	1.45E-15	3.00E-15	1.75E-14	8.15E-17	2.83E-16	3.47E-09	1.26E-08	1.17E-09	1.07E-09	5.89E-10	1.13E-09	1.37E-09	2.31E-09	0	0	0	0	0	0	0	0	6.27E-15	6.27E-15	6.27E-15	6.27E-15	6.27E-15	6.27E-15	6.27E-15	6.27E-15
NCTPPRT	-9.74E-04	-9.31E-04	-7.77E-04	-9.64E-04	-0.001605566	-0.001272402	-8.74E-04	-0.001017466	-3.75E-09	-1.03E-08	-8.73E-10	-1.12E-09	-1.49E-08	-1.50E-09	-1.86E-09	-2.01E-09	0	0	0	0	0	0	0	0	-1.295390146	-1.295390146	-1.295390146	-1.295390146	-1.295390146	-1.295390146	-1.295390146	-1.295390146
NNAM	4.23E-17	1.05E-16	1.36E-17	2.12E-16	4.79E-16	3.35E-15	1.53E-17	3.07E-17	3.75E-09	1.03E-08	8.72E-10	1.12E-09	1.49E-08	1.50E-09	1.86E-09	2.01E-09	0	0	0	0	0	0	0	0	1.14E-15	1.14E-15	1.14E-15	1.14E-15	1.14E-15	1.14E-15	1.14E-15	1.14E-15
NNATr	9.74E-04	9.31E-04	7.77E-04	9.64E-04	0.001605566	0.001272402	8.74E-04	0.001017466	3.75E-09	1.03E-08	8.77E-10	1.12E-09	1.49E-08	1.50E-09	1.86E-09	2.01E-09	0	0	0	0	0	0	0	0	1.295390146	1.295390146	1.295390146	1.295390146	1.295390146	1.295390146	1.295390146	1.295390146
NPHS	1.69E-05	1.61E-05	1.35E-05	1.67E-05	2.78E-05	2.21E-05	1.52E-05	1.76E-05	4.26E-14	1.40E-13	9.96E-14	1.95E-14	5.29E-14	4.89E-14	5.95E-14	1.04E-13	0	0	0	0	0	0	0	0	0.022463413	0.022463413	0.022463413	0.022463413	0.022463413	0.022463413	0.022463413	0.022463413
PANTS	3.10E-16	6.29E-16	1.00E-16	1.45E-15	3.00E-15	1.75E-14	8.15E-17	2.83E-16	3.47E-09	1.26E-08	1.17E-09	1.07E-09	5.89E-10	1.13E-09	1.37E-09	2.31E-09	0	0	0	0	0	0	0	0	6.27E-15	6.27E-15	6.27E-15	6.27E-15	6.27E-15	6.27E-15	6.27E-15	6.27E-15
PTHKr	0	0	0	0	0	0	0	0	-5.38E-17	1.14E-16	-8.17E-16	5.20E-18	-1.14E-16	-2.78E-17	9.58E-17	1.08E-16	0	0	0	0	0	0	0	0	0	0	0	0	0	0	0	0
SUCBZL	1.69E-05	1.61E-05	1.35E-05	1.67E-05	2.78E-05	2.21E-05	1.52E-05	1.76E-05	4.10E-14	1.38E-13	1.04E-13	1.90E-14	5.28E-14	4.90E-14	6.01E-14	1.04E-13	0	0	0	0	0	0	0	0	0.022463413	0.022463413	0.022463413	0.022463413	0.022463413	0.022463413	0.022463413	0.022463413
SUCBZS	1.69E-05	1.61E-05	1.35E-05	1.67E-05	2.78E-05	2.21E-05	1.52E-05	1.76E-05	4.15E-14	1.38E-13	1.05E-13	1.95E-14	5.30E-14	4.84E-14	5.97E-14	1.04E-13	0	0	0	0	0	0	0	0	0.022463413	0.022463413	0.022463413	0.022463413	0.022463413	0.022463413	0.022463413	0.022463413
PYRIS	0	0	0	0	0	0	0	0	0	0	0	0	0	0	0	0	0	0	0	0	0	0	0	0	0	0	0	0	0	0	0	0
DHBS	0	0	0	0	0	0	0	0	0	0	0	0	0	0	0	0	0	0	0	0	0	0	0	0	0	0	0	0	0	0	0	0
AOXSir	0	0	0	0	0	0	0	0	-1.55E-14	2.66E-14	1.59E-14	-5.77E-16	1.91E-15	5.53E-15	-3.37E-16	3.68E-15	0	0	0	0	0	0	0	0	0	0	0	0	0	0	0	0
AHMMPS	0	0	0	0	0	0	0	0	0	0	0	0	0	0	0	0	0	0	0	0	0	0	0	0	0	0	0	0	0	0	0	0
APRAUR	2.05E-16	4.40E-16	6.60E-17	1.11E-15	2.32E-15	1.22E-14	4.58E-17	3.25E-16	6.80E-09	2.71E-08	2.28E-09	2.12E-09	1.95E-09	1.60E-09	4.44E-09	3.86E-09	0	0	0	0	0	0	0	0	3.74E-15	3.74E-15	3.74E-15	3.74E-15	3.74E-15	3.74E-15	3.74E-15	3.74E-15
DHFOR2	-2.25E-05	-2.15E-05	-1.80E-05	-2.23E-05	-3.71E-05	-2.94E-05	-2.02E-05	-2.35E-05	2.12E-09	1.03E-08	5.99E-10	1.28E-09	1.11E-09	2.06E-09	1.25E-09	5.65E-09	0	0	0	0	0	0	0	0	-0.029951217	-0.029951217	-0.029951217	-0.029951217	-0.029951217	-0.029951217	-0.029951217	-0.029951217
DHFS	1.13E-16	2.47E-16	3.64E-17	5.93E-16	1.42E-15	7.25E-15	2.78E-17	1.60E-16	2.12E-09	1.03E-08	5.99E-10	1.28E-09	1.11E-09	2.06E-09	1.25E-09	5.65E-09	0	0	0	0	0	0	0	0	3.02E-15	3.02E-15	3.02E-15	3.02E-15	3.02E-15	3.02E-15	3.02E-15	3.02E-15
DHPS3	1.13E-16	2.47E-16	3.64E-17	5.93E-16	1.42E-15	7.25E-15	2.78E-17	1.60E-16	2.12E-09	1.03E-08	5.99E-10	1.28E-09	1.11E-09	2.06E-09	1.25E-09	5.65E-09	0	0	0	0	0	0	0	0	3.02E-15	3.02E-15	3.02E-15	3.02E-15	3.02E-15	3.02E-15	3.02E-15	3.02E-15
PMDPHT	2.05E-16	4.40E-16	6.60E-17	1.11E-15	2.32E-15	1.22E-14	4.58E-17	3.25E-16	6.80E-09	2.71E-08	2.28E-09	2.12E-09	1.95E-09	1.60E-09	4.44E-09	3.86E-09	0	0	0	0	0	0	0	0	3.74E-15	3.74E-15	3.74E-15	3.74E-15	3.74E-15	3.74E-15	3.74E-15	3.74E-15
RBFSb	2.05E-16	4.40E-16	6.60E-17	1.11E-15	2.32E-15	1.22E-14	4.58E-17	3.25E-16	6.80E-09	2.71E-08	2.28E-09	2.12E-09	1.95E-09	1.60E-09	4.44E-09	3.86E-09	0	0	0	0	0	0	0	0	3.74E-15	3.74E-15	3.74E-15	3.74E-15	3.74E-15	3.74E-15	3.74E-15	3.74E-15
GTPCI	1.13E-16	2.47E-16	3.64E-17	5.93E-16	1.42E-15	7.25E-15	2.78E-17	1.60E-16	2.12E-09	1.03E-08	5.99E-10	1.28E-09	1.11E-09	2.06E-09	1.25E-09	5.65E-09	0	0	0	0	0	0	0	0	3.02E-15	3.02E-15	3.02E-15	3.02E-15	3.02E-15	3.02E-15	3.02E-15	3.02E-15
MTHFC	2.25E-05	2.15E-05	1.80E-05	2.23E-05	3.71E-05	2.94E-05	2.02E-05	2.35E-05	0.013282517	0.017882319	0.015156309	0.009277525	0.022115748	0.017082821	0.017157268	0.007399872	13.17933333	13.52846667	13.375	12.9157	12.95636667	12.97986667	11.84116667	12.27916667	0.029951217	0.029951217	0.029951217	0.029951217	0.029951217	0.029951217	0.029951217	0.029951217
DHNPA	1.13E-16	2.47E-16	3.64E-17	5.93E-16	1.42E-15	7.25E-15	2.78E-17	1.60E-16	2.12E-09	1.03E-08	5.99E-10	1.28E-09	1.11E-09	2.06E-09	1.25E-09	5.65E-09	0	0	0	0	0	0	0	0	3.02E-15	3.02E-15	3.02E-15	3.02E-15	3.02E-15	3.02E-15	3.02E-15	3.02E-15
AMAOT	0	0	0	0	0	0	0	0	4.70E-16	1.18E-15	1.61E-15	-6.00E-16	2.24E-15	4.77E-16	-1.36E-15	1.16E-15	0	0	0	0	0	0	0	0	0	0	0	0	0	0	0	0
BTS	0	0	0	0	0	0	0	0	0	0	0	0	0	0	0	0	0	0	0	0	0	0	0	0	0	0	0	0	0	0	0	0
CHCOAL	0	0	0	0	0	0	0	0	-1.26E-14	2.03E-14	1.09E-14	-2.03E-16	1.03E-15	5.78E-15	-2.09E-15	3.80E-15	0	0	0	0	0	0	0	0	0	0	0	0	0	0	0	0
DB4PS	4.10E-16	8.80E-16	1.32E-16	2.22E-15	4.64E-15	2.44E-14	9.16E-17	6.49E-16	1.36E-08	5.42E-08	4.57E-09	4.23E-09	3.90E-09	3.20E-09	8.88E-09	7.72E-09	0	0	0	0	0	0	0	0	7.49E-15	7.49E-15	7.49E-15	7.49E-15	7.49E-15	7.49E-15	7.49E-15	7.49E-15
DBTS	0	0	0	0	0	0	0	0	0	0	0	0	0	0	0	0	0	0	0	0	0	0	0	0	0	0	0	0	0	0	0	0
DHPPDA2	2.05E-16	4.40E-16	6.60E-17	1.11E-15	2.32E-15	1.22E-14	4.58E-17	3.25E-16	6.80E-09	2.71E-08	2.28E-09	2.12E-09	1.95E-09	1.60E-09	4.44E-09	3.86E-09	0	0	0	0	0	0	0	0	3.74E-15	3.74E-15	3.74E-15	3.74E-15	3.74E-15	3.74E-15	3.74E-15	3.74E-15
HETZK	0	0	0	0	0	0	0	0	0	0	0	0	0	0	0	0	0	0	0	0	0	0	0	0	0	0	0	0	0	0	0	0
HPPK	1.13E-16	2.47E-16	3.64E-17	5.93E-16	1.42E-15	7.25E-15	2.78E-17	1.60E-16	2.12E-09	1.03E-08	5.99E-10	1.28E-09	1.11E-09	2.06E-09	1.25E-09	5.65E-09	0	0	0	0	0	0	0	0	3.02E-15	3.02E-15	3.02E-15	3.02E-15	3.02E-15	3.02E-15	3.02E-15	3.02E-15
PMPK	0	0	0	0	0	0	0	0	0	0	0	0	0	0	0	0	0	0	0	0	0	0	0	0	0	0	0	0	0	0	0	0
RBFSa	4.10E-16	8.80E-16	1.32E-16	2.22E-15	4.64E-15	2.44E-14	9.16E-17	6.49E-16	1.36E-08	5.42E-08	4.57E-09	4.23E-09	3.90E-09	3.20E-09	8.88E-09	7.72E-09	0	0	0	0	0	0	0	0	7.49E-15	7.49E-15	7.49E-15	7.49E-15	7.49E-15	7.49E-15	7.49E-15	7.49E-15
TMPK	0	0	0	0	0	0	0	0	0	0	0	0	0	0	0	0	0	0	0	0	0	0	0	0	0	0	0	0	0	0	0	0
TMPPP	0	0	0	0	0	0	0	0	0	0	0	0	0	0	0	0	0	0	0	0	0	0	0	0	0	0	0	0	0	0	0	0
2S6HCCi	1.69E-05	1.61E-05	1.35E-05	1.67E-05	2.78E-05	2.21E-05	1.52E-05	1.76E-05	4.08E-14	1.36E-13	1.05E-13	1.94E-14	5.30E-14	4.85E-14	5.97E-14	1.04E-13	0	0	0	0	0	0	0	0	0.022463413	0.022463413	0.022463413	0.022463413	0.022463413	0.022463413	0.022463413	0.022463413
ASP1DC	9.98E-17	2.10E-16	3.23E-17	5.34E-16	1.03E-15	5.78E-15	2.53E-17	1.26E-16	6.73E-10	1.56E-09	2.67E-10	2.56E-10	1.05E-10	2.04E-10	3.53E-10	4.75E-10	0	0	0	0	0	0	0	0	3.14E-15	3.14E-15	3.14E-15	3.14E-15	3.14E-15	3.14E-15	3.14E-15	3.14E-15
ASPO6	1.63E-16	3.43E-16	5.26E-17	9.53E-16	1.85E-15	8.15E-15	3.44E-17	3.51E-15	2.79E-12	5.22E-12	3.33E-12	5.58E-13	1.16E-12	2.05E-12	2.49E-12	4.78E-12	0	0	0	0	0	0	0	0	1.70E-14	1.70E-14	1.70E-14	1.70E-14	1.70E-14	1.70E-14	1.70E-14	1.70E-14
ASPO7	1.15E-12	3.79E-12	0.145318898	4.95E-08	0.237910565	2.85E-14	7.51E-13	0.66078887	0.003623707	0.010826939	0.008242367	0.009253639	3.60E-04	0.007242471	0.005088764	0.018424378	13.95916667	14.63593333	14.22993333	13.90973333	14.01453333	14.13846667	12.38543333	13.58926667	1.57E-13	1.57E-13	1.57E-13	1.57E-13	1.57E-13	1.57E-13	1.57E-13	1.57E-13
DHBD	0	0	0	0	0	0	0	0	-3.57E-15	3.76E-14	2.95E-17	-8.41E-17	2.10E-15	-7.28E-15	-3.08E-16	-6.16E-17	0	0	0	0	0	0	0	0	0	0	0	0	0	0	0	0
DHFR	2.25E-05	2.15E-05	1.80E-05	2.23E-05	3.71E-05	2.94E-05	2.02E-05	2.35E-05	4.38E-08	9.32E-04	4.31E-08	0.001397474	5.89E-10	1.15E-09	3.57E-09	0.001467092	0	0	0	1.06096667	0	0	0	0	0.029951217	0.029951217	0.029951217	0.029951217	0.029951217	0.029951217	0.029951217	0.029951217
FMNATr	0	3.89E-16	-1.11E-16	-1.67E-16	-3.33E-15	-1.50E-15	8.33E-16	0	1.14E-16	1.60E-15	-1.39E-14	-6.46E-16	3.40E-15	6.65E-15	-1.54E-15	2.81E-16	0	0	0	0	0	0	0	0	0	0	0	0	0	0	0	0
FTHFD	7.60E-16	1.26E-15	2.45E-16	1.27E-15	8.62E-15	3.80E-14	9.18E-17	8.44E-16	0.001211829	2.69E-09	5.29E-09	7.24E-08	4.26E-10	1.10E-08	1.20E-09	0.002162885	0	0	0	10.33968333	0.8136	12.97986667	0	4.25946667	8.91E-14	8.91E-14	8.91E-14	8.91E-14	8.91E-14	8.91E-14	8.91E-14	8.91E-14
GTPCII	2.05E-16	4.40E-16	6.60E-17	1.11E-15	2.32E-15	1.22E-14	4.58E-17	3.25E-16	6.80E-09	2.71E-08	2.28E-09	2.12E-09	1.95E-09	1.60E-09	4.44E-09	3.86E-09	0	0	0	0	0	0	0	0	3.74E-15	3.74E-15	3.74E-15	3.74E-15	3.74E-15	3.74E-15	3.74E-15	3.74E-15
ICHORT	0	0	0	0	0	0	0	0	-2.35E-15	3.73E-14	3.85E-15	-5.04E-16	-1.32E-15	4.15E-15	-8.23E-16	-1.79E-15	0	0	0	0	0	0	0	0	0	0	0	0	0	0	0	0
OXGDC	1.68E-16	3.56E-16	5.44E-17	8.18E-16	1.91E-15	9.05E-15	3.65E-17	2.27E-16	1.54E-10	2.56E-10	1.30E-10	3.13E-11	4.39E-11	6.04E-11	1.99E-10	7.73E-11	0	0	0	0	10.12813333	9.714066667	0	0	9.70E-15	9.70E-15	9.70E-15	9.70E-15	9.70E-15	9.70E-15	9.70E-15	9.70E-15
PNTEH	0	0	0	0	0	0	0	0	0	0	0	0	0	0	0	0	0	0	0	0	0	0	0	0	0	0	0	0	0	0	0	0
PNTK	1.48E-16	2.77E-16	9.87E-16	5.96E-16	1.51E-15	8.60E-15	2.68E-17	1.95E-16	1.13E-13	1.63E-13	3.41E-12	5.21E-14	2.33E-13	3.05E-13	1.55E-13	2.21E-13	0	0	0	0	0	0	0	0	1.52E-14	1.52E-14	1.52E-14	1.52E-14	1.52E-14	1.52E-14	1.52E-14	1.52E-14
PPPGO	0	0	0	0	0	0	0	0	0	0	0	0	0	0	0	0	0	0	0	0	0	0	0	0	0	0	0	0	0	0	0	0
PTHPS	0	0	0	0	0	0	0	0	0	0	0	0	0	0	0	0	0	0	0	0	0	0	0	0	0	0	0	0	0	0	0	0
RBFK	1.11E-16	2.91E-16	4.76E-17	7.01E-16	1.33E-15	8.05E-15	9.25E-16	1.79E-16	-6.05E-15	4.00E-14	-8.74E-16	2.21E-15	8.39E-15	5.62E-15	-1.02E-14	-8.84E-15	0	0	0	0	0	0	0	0	1.39E-14	1.39E-14	1.39E-14	1.39E-14	1.39E-14	1.39E-14	1.39E-14	1.39E-14
NNDPR	1.63E-16	3.43E-16	5.26E-17	9.53E-16	1.85E-15	8.15E-15	3.44E-17	3.51E-15	2.79E-12	5.22E-12	3.33E-12	5.58E-13	1.16E-12	2.05E-12	2.49E-12	4.78E-12	0	0	0	0	0	0	0	0	1.70E-14	1.70E-14	1.70E-14	1.70E-14	1.70E-14	1.70E-14	1.70E-14	1.70E-14
NADS1	9.74E-04	9.31E-04	7.77E-04	9.64E-04	0.001605566	0.001272402	8.74E-04	0.001017466	3.75E-09	1.03E-08	8.77E-10	1.12E-09	1.49E-08	1.50E-09	1.86E-09	2.01E-09	0	0	0	0	0	0	0	0	1.295390146	1.295390146	1.295390146	1.295390146	1.295390146	1.295390146	1.295390146	1.295390146
QULNS	1.63E-16	3.43E-16	5.26E-17	9.53E-16	1.85E-15	8.15E-15	3.44E-17	3.51E-15	2.79E-12	5.22E-12	3.33E-12	5.58E-13	1.16E-12	2.05E-12	2.49E-12	4.78E-12	0	0	0	0	0	0	0	0	1.70E-14	1.70E-14	1.70E-14	1.70E-14	1.70E-14	1.70E-14	1.70E-14	1.70E-14
TMN	0	0	0	0	0	0	0	0	0	0	0	0	0	0	0	0	0	0	0	0	0	0	0	0	0	0	0	0	0	0	0	0
CPPPGO	0	0	0	0	0	0	0	0	0	0	0	0	0	0	0	0	0	0	0	0	0	0	0	0	0	0	0	0	0	0	0	0
FCLT	0	0	0	0	0	0	0	0	0	0	0	0	0	0	0	0	0	0	0	0	0	0	0	0	0	0	0	0	0	0	0	0
G1SATi	0	0	0	0	0	0	0	0	0	0	0	0	0	0	0	0	0	0	0	0	0	0	0	0	0	0	0	0	0	0	0	0
HEMECS	0	0	0	0	0	0	0	0	0	0	0	0	0	0	0	0	0	0	0	0	0	0	0	0	0	0	0	0	0	0	0	0
HEMEDS	0	0	0	0	0	0	0	0	0	0	0	0	0	0	0	0	0	0	0	0	0	0	0	0	0	0	0	0	0	0	0	0
HMBS	0	0	0	0	0	0	0	0	0	0	0	0	0	0	0	0	0	0	0	0	0	0	0	0	0	0	0	0	0	0	0	0
SHCHD2	0	0	0	0	0	0	0	0	0	0	0	0	0	0	0	0	0	0	0	0	0	0	0	0	0	0	0	0	0	0	0	0
SHCHF	0	0	0	0	0	0	0	0	0	0	0	0	0	0	0	0	0	0	0	0	0	0	0	0	0	0	0	0	0	0	0	0
UPP3MT	0	0	0	0	0	0	0	0	0	0	0	0	0	0	0	0	0	0	0	0	0	0	0	0	0	0	0	0	0	0	0	0
PPBNGS	0	0	0	0	0	0	0	0	0	0	0	0	0	0	0	0	0	0	0	0	0	0	0	0	0	0	0	0	0	0	0	0
UPP3S	0	0	0	0	0	0	0	0	0	0	0	0	0	0	0	0	0	0	0	0	0	0	0	0	0	0	0	0	0	0	0	0
UPPDC1	0	0	0	0	0	0	0	0	0	0	0	0	0	0	0	0	0	0	0	0	0	0	0	0	0	0	0	0	0	0	0	0
HMPK1	0	0	0	0	0	0	0	0	0	0	0	0	0	0	0	0	0	0	0	0	0	0	0	0	0	0	0	0	0	0	0	0
NIRP	0	0	2.22E-16	2.22E-16	2.22E-16	3.33E-15	0	0	3.75E-09	1.03E-08	8.72E-10	1.12E-09	1.49E-08	1.50E-09	1.86E-09	2.01E-09	0	0	0	0	0	0	0	0	0	0	0	0	0	0	0	0
PPCDC	1.48E-16	2.77E-16	9.87E-16	5.96E-16	1.51E-15	8.60E-15	2.68E-17	1.95E-16	1.13E-13	1.63E-13	3.41E-12	5.21E-14	2.33E-13	3.05E-13	1.55E-13	2.21E-13	0	0	0	0	0	0	0	0	1.52E-14	1.52E-14	1.52E-14	1.52E-14	1.52E-14	1.52E-14	1.52E-14	1.52E-14
PPNCL	1.48E-16	2.77E-16	9.87E-16	5.96E-16	1.51E-15	8.60E-15	2.68E-17	1.95E-16	1.13E-13	1.63E-13	3.41E-12	5.21E-14	2.33E-13	3.05E-13	1.55E-13	2.21E-13	0	0	0	0	0	0	0	0	1.52E-14	1.52E-14	1.52E-14	1.52E-14	1.52E-14	1.52E-14	1.52E-14	1.52E-14
X00002	0	0	0	0	0	0	0	0	-1.19E-14	2.08E-14	1.24E-14	-3.40E-16	3.23E-15	5.48E-15	-1.02E-15	4.76E-15	0	0	0	0	0	0	0	0	0	0	0	0	0	0	0	0
CDGPT_BS	0.001166284	0.001114758	9.31E-04	0.001154244	0.001922967	0.001523941	0.001047076	0.001218606	3.93E-12	8.04E-12	3.68E-12	6.96E-13	1.39E-12	2.99E-12	4.14E-12	7.59E-12	0	0	0	0	0	0	0	0	1.551473053	1.551473053	1.551473053	1.551473053	1.551473053	1.551473053	1.551473053	1.551473053
G3POA_BS	0.006047463	0.00578029	0.004825557	0.005985033	0.00997105	0.007902	0.005429343	0.006318767	1.99E-11	4.24E-11	1.96E-11	3.38E-12	7.00E-12	1.71E-11	2.22E-11	4.13E-11	0	0	0	0	0	0	0	0	8.044762173	8.044762173	8.044762173	8.044762173	8.044762173	8.044762173	8.044762173	8.044762173
PAP_BS	0.001731824	0.001655314	0.001381905	0.001713946	0.00285543	0.002262912	0.001554812	0.001809518	6.87E-09	1.24E-07	2.06E-09	1.16E-07	2.06E-09	3.13E-09	4.34E-09	0.002160739	0	0	0	0	0	0	0	0	2.303795216	2.303795216	2.303795216	2.303795216	2.303795216	2.303795216	2.303795216	2.303795216
PGPPH_BS	0.001166284	0.001114758	9.31E-04	0.001154244	0.001922967	0.001523941	0.001047076	0.001218606	3.93E-12	8.04E-12	3.68E-12	6.96E-13	1.39E-12	2.99E-12	4.14E-12	7.59E-12	0	0	0	0	0	0	0	0	1.551473053	1.551473053	1.551473053	1.551473053	1.551473053	1.551473053	1.551473053	1.551473053
PHCYT_BS	0.004315638	0.004124977	0.003443652	0.004271087	0.00711562	0.005639088	0.003874531	0.004509249	1.44E-11	2.97E-11	1.42E-11	2.59E-12	4.86E-12	1.09E-11	1.54E-11	2.81E-11	0	0	0	0	0	0	0	0	5.740966956	5.740966956	5.740966956	5.740966956	5.740966956	5.740966956	5.740966956	5.740966956
PSDC_BS	0.003149355	0.003010218	0.002513019	0.003116843	0.005192652	0.004115147	0.002827454	0.003290642	1.05E-11	2.17E-11	1.05E-11	1.90E-12	3.46E-12	7.91E-12	1.12E-11	2.05E-11	0	0	0	0	0	0	0	0	4.189493903	4.189493903	4.189493903	4.189493903	4.189493903	4.189493903	4.189493903	4.189493903
ACCOAC	0.057208999	0.054681547	0.045649767	0.056618414	0.09432613	0.074752921	0.051361582	0.059775536	1.95E-09	3.07E-08	9.50E-10	1.88E-09	4.90E-10	1.22E-09	2.74E-09	3.49E-09	0	0	0	0	0	0	0	0	76.10345015	76.10345015	76.10345015	76.10345015	76.10345015	76.10345015	76.10345015	76.10345015
OIVD1	0.00326563	0.003121357	0.002605801	0.003231918	0.005384367	0.00426708	0.002931845	0.003412134	1.08E-11	2.29E-11	1.06E-11	1.83E-12	3.78E-12	9.24E-12	1.20E-11	2.23E-11	0	0	0	0	0	0	0	0	4.344171573	4.344171573	4.344171573	4.344171573	4.344171573	4.344171573	4.344171573	4.344171573
OIVD2	7.26E-04	6.94E-04	5.79E-04	7.18E-04	0.001196526	9.48E-04	6.52E-04	7.58E-04	1.27E-09	3.77E-09	4.88E-10	4.13E-10	1.99E-10	7.09E-10	9.81E-10	9.98E-10	13.64153333	4.313923613	10.0773	0	10.15256667	13.39613333	6.955866673	9.6512	0.965371461	0.965371461	0.965371461	0.965371461	0.965371461	0.965371461	0.965371461	0.965371461
OIVD3	0.006168412	0.005895896	0.004922068	0.006104734	0.138587696	0.00806004	0.00553793	0.006445142	5.21E-09	2.97E-08	1.81E-09	1.34E-09	5.06E-10	1.03E-09	1.62E-09	3.56E-09	15.6967	9.319409717	7.211425007	15.5722	2.4635	11.95046667	4.200299997	2.238	90.66573647	90.66573647	90.66573647	90.66573647	90.66573647	90.66573647	90.66573647	90.66573647
DMPPS	4.51E-05	4.30E-05	3.60E-05	4.53E-05	7.44E-05	5.96E-05	4.04E-05	4.71E-05	1.36E-13	5.12E-13	3.66E-13	7.20E-14	2.04E-13	1.67E-13	2.10E-13	3.67E-13	0	0	0	0	0	0	0	0	0.059902435	0.059902435	0.059902435	0.059902435	0.059902435	0.059902435	0.059902435	0.059902435
DMATT	1.69E-05	1.61E-05	1.35E-05	1.67E-05	2.78E-05	2.21E-05	1.52E-05	1.76E-05	3.95E-14	1.51E-13	1.03E-13	2.13E-14	5.92E-14	4.68E-14	5.95E-14	1.05E-13	0	0	0	0	0	0	0	0	0.022463413	0.022463413	0.022463413	0.022463413	0.022463413	0.022463413	0.022463413	0.022463413
IPDDI	-2.82E-05	-2.69E-05	-2.25E-05	-2.86E-05	-4.65E-05	-3.75E-05	-2.53E-05	-2.94E-05	-9.75E-14	-3.61E-13	-2.62E-13	-5.09E-14	-1.45E-13	-1.20E-13	-1.50E-13	-2.62E-13	0	0	0	0	0	0	0	0	-0.037439022	-0.037439022	-0.037439022	-0.037439022	-0.037439022	-0.037439022	-0.037439022	-0.037439022
IPDPS	7.31E-05	6.99E-05	5.83E-05	7.16E-05	1.21E-04	9.49E-05	6.57E-05	7.64E-05	1.37E-13	5.11E-13	3.66E-13	7.20E-14	2.04E-13	1.68E-13	2.10E-13	3.67E-13	0	0	0	0	0	0	0	0	0.097341455	0.097341455	0.097341455	0.097341455	0.097341455	0.097341455	0.097341455	0.097341455
MECDPDH	1.18E-04	1.13E-04	9.43E-05	1.17E-04	1.95E-04	1.54E-04	1.06E-04	1.24E-04	2.74E-13	1.03E-12	7.32E-13	1.44E-13	4.06E-13	3.35E-13	4.19E-13	7.34E-13	0	0	0	0	0	0	0	0	0.157243891	0.157243891	0.157243891	0.157243891	0.157243891	0.157243891	0.157243891	0.157243891
MECDPS	1.18E-04	1.13E-04	9.43E-05	1.17E-04	1.95E-04	1.54E-04	1.06E-04	1.24E-04	2.75E-13	1.03E-12	7.32E-13	1.44E-13	4.06E-13	3.35E-13	4.19E-13	7.34E-13	0	0	0	0	0	0	0	0	0.157243891	0.157243891	0.157243891	0.157243891	0.157243891	0.157243891	0.157243891	0.157243891
MEPCT	1.18E-04	1.13E-04	9.43E-05	1.17E-04	1.95E-04	1.54E-04	1.06E-04	1.24E-04	2.75E-13	1.03E-12	7.32E-13	1.44E-13	4.07E-13	3.35E-13	4.19E-13	7.34E-13	0	0	0	0	0	0	0	0	0.157243891	0.157243891	0.157243891	0.157243891	0.157243891	0.157243891	0.157243891	0.157243891
KAS1	1.21E-04	1.16E-04	9.65E-05	1.20E-04	1.99E-04	1.58E-04	1.09E-04	1.26E-04	3.98E-13	8.47E-13	3.90E-13	6.77E-14	1.41E-13	3.42E-13	4.46E-13	8.25E-13	0	0	0	0	0	0	0	0	0.160895243	0.160895243	0.160895243	0.160895243	0.160895243	0.160895243	0.160895243	0.160895243
KAS10	0	0	0	0	0	0	0	0	-1.79E-15	-5.21E-15	9.42E-15	-4.40E-16	-4.14E-16	6.64E-15	-3.06E-16	2.44E-15	0	0	0	0	0	0	0	0	0	0	0	0	0	0	0	0
KAS11	8.47E-04	8.09E-04	6.76E-04	8.38E-04	0.001395947	0.00110628	7.60E-04	8.85E-04	2.79E-12	5.93E-12	2.75E-12	4.73E-13	9.80E-13	2.40E-12	3.11E-12	5.78E-12	0	0	0	0	0	0	0	0	1.126266704	1.126266704	1.126266704	1.126266704	1.126266704	1.126266704	1.126266704	1.126266704
KAS12	0.002056137	0.001965299	0.001640689	0.002034911	0.003390157	0.00268668	0.001845977	0.002148381	6.77E-12	1.44E-11	6.68E-12	1.15E-12	2.38E-12	5.82E-12	7.55E-12	1.40E-11	0	0	0	0	0	0	0	0	2.735219139	2.735219139	2.735219139	2.735219139	2.735219139	2.735219139	2.735219139	2.735219139
KAS13	3.63E-04	3.47E-04	2.90E-04	3.59E-04	5.98E-04	4.74E-04	3.26E-04	3.79E-04	1.20E-12	2.55E-12	1.18E-12	2.03E-13	4.21E-13	1.03E-12	1.33E-12	2.47E-12	0	0	0	0	0	0	0	0	0.48268573	0.48268573	0.48268573	0.48268573	0.48268573	0.48268573	0.48268573	0.48268573
KAS17	0	0	0	0	0	0	0	0	-2.25E-15	7.69E-15	1.27E-14	-2.59E-16	1.68E-15	9.12E-15	-2.65E-16	-2.81E-16	0	0	0	0	0	0	0	0	0	0	0	0	0	0	0	0
KAS2	7.85E-18	1.57E-17	2.53E-18	4.10E-17	8.06E-17	4.63E-16	1.87E-18	1.15E-17	1.55E-10	2.53E-09	6.48E-11	1.62E-10	3.60E-11	9.21E-11	2.15E-10	2.83E-10	0	0	0	0	0	0	0	0	1.78E-16	1.78E-16	1.78E-16	1.78E-16	1.78E-16	1.78E-16	1.78E-16	1.78E-16
KAS3	0.002418985	0.002312116	0.001930223	0.002394013	0.00398842	0.0031608	0.002171737	0.002527507	7.97E-12	1.70E-11	7.86E-12	1.35E-12	2.80E-12	6.85E-12	8.89E-12	1.65E-11	0	0	0	0	0	0	0	0	3.217904869	3.217904869	3.217904869	3.217904869	3.217904869	3.217904869	3.217904869	3.217904869
KAS4	0.004112275	0.003930597	0.003281379	0.004069823	0.006780314	0.00537336	0.003691953	0.004296762	1.35E-11	2.88E-11	1.34E-11	2.30E-12	4.76E-12	1.16E-11	1.51E-11	2.81E-11	0	0	0	0	0	0	0	0	5.470438277	5.470438277	5.470438277	5.470438277	5.470438277	5.470438277	5.470438277	5.470438277
KAS5	0	0	0	0	0	0	0	0	-6.21E-16	-4.09E-15	6.31E-16	-5.15E-16	-2.11E-15	7.83E-15	-5.64E-16	2.75E-15	0	0	0	0	0	0	0	0	0	0	0	0	0	0	0	0
KAS6	6.05E-04	5.78E-04	4.83E-04	5.99E-04	9.97E-04	7.90E-04	5.43E-04	6.32E-04	1.99E-12	4.24E-12	1.96E-12	3.38E-13	7.00E-13	1.71E-12	2.22E-12	4.13E-12	0	0	0	0	0	0	0	0	0.804476217	0.804476217	0.804476217	0.804476217	0.804476217	0.804476217	0.804476217	0.804476217
KAS7	0	0	0	0	0	0	0	0	-5.08E-16	4.69E-15	4.68E-15	6.95E-16	2.92E-15	8.08E-15	-5.80E-16	1.19E-15	0	0	0	0	0	0	0	0	0	0	0	0	0	0	0	0
KAS8	6.68E-18	1.35E-17	2.15E-18	3.53E-17	6.96E-17	3.93E-16	1.58E-18	1.01E-17	1.19E-10	2.17E-09	5.36E-11	1.24E-10	2.97E-11	7.22E-11	1.77E-10	2.00E-10	0	0	0	0	0	0	0	0	1.54E-16	1.54E-16	1.54E-16	1.54E-16	1.54E-16	1.54E-16	1.54E-16	1.54E-16
KAS9	0	0	0	0	0	0	0	0	-3.74E-15	4.19E-14	1.21E-14	-6.55E-16	-9.23E-16	6.46E-15	-3.77E-16	-1.10E-15	0	0	0	0	0	0	0	0	0	0	0	0	0	0	0	0
ACPS1	0	0	0	0	0	0	0	0	4.08E-16	8.45E-15	6.07E-15	-1.07E-15	5.35E-15	3.66E-15	5.19E-16	-5.16E-16	0	0	0	0	0	0	0	0	0	0	0	0	0	0	0	0
FACOAL140_ISO_	1.21E-04	1.16E-04	9.65E-05	1.20E-04	1.99E-04	1.58E-04	1.09E-04	1.26E-04	3.99E-13	8.48E-13	3.94E-13	6.76E-14	1.40E-13	3.42E-13	4.44E-13	8.25E-13	0	0	0	0	0	0	0	0	0.160895243	0.160895243	0.160895243	0.160895243	0.160895243	0.160895243	0.160895243	0.160895243
FACOAL140	6.94E-18	2.02E-17	9.65E-17	4.27E-17	-1.13E-17	1.93E-15	9.02E-17	1.67E-17	1.55E-10	2.53E-09	6.48E-11	1.62E-10	3.60E-11	9.21E-11	2.15E-10	2.83E-10	0	0	0	0	0	0	0	0	0	0	0	0	0	0	0	0
FACOAL150_anteiso_	0.004112275	0.003930597	0.003281379	0.004069823	0.006780314	0.00537336	0.003691953	0.004296762	1.35E-11	2.88E-11	1.34E-11	2.30E-12	4.76E-12	1.16E-11	1.51E-11	2.81E-11	0	0	0	0	0	0	0	0	5.470438277	5.470438277	5.470438277	5.470438277	5.470438277	5.470438277	5.470438277	5.470438277
FACOAL150_ISO_	0.002418985	0.002312116	0.001930223	0.002394013	0.00398842	0.0031608	0.002171737	0.002527507	7.97E-12	1.70E-11	7.86E-12	1.35E-12	2.80E-12	6.85E-12	8.89E-12	1.65E-11	0	0	0	0	0	0	0	0	3.217904869	3.217904869	3.217904869	3.217904869	3.217904869	3.217904869	3.217904869	3.217904869
FACOAL160	-2.17E-19	-1.45E-17	7.07E-16	2.56E-17	1.65E-17	4.34E-16	3.08E-16	1.69E-17	1.19E-10	2.17E-09	5.36E-11	1.24E-10	2.97E-11	7.22E-11	1.77E-10	2.00E-10	0	0	0	0	0	0	0	0	0	0	0	0	0	0	0	0
FACOAL160_ISO_	6.05E-04	5.78E-04	4.83E-04	5.99E-04	9.97E-04	7.90E-04	5.43E-04	6.32E-04	1.99E-12	4.24E-12	1.96E-12	3.38E-13	7.00E-13	1.71E-12	2.22E-12	4.13E-12	0	0	0	0	0	0	0	0	0.804476217	0.804476217	0.804476217	0.804476217	0.804476217	0.804476217	0.804476217	0.804476217
FACOAL161	0	0	0	0	0	0	0	0	1.02E-15	2.06E-16	1.28E-15	5.88E-17	1.62E-15	-9.88E-17	2.49E-17	-2.12E-16	0	0	0	0	0	0	0	0	0	0	0	0	0	0	0	0
FACOAL161_ISO_	0	0	0	0	0	0	0	0	1.45E-16	-4.86E-15	-2.70E-15	8.32E-17	5.00E-15	4.90E-16	-5.57E-17	-3.52E-17	0	0	0	0	0	0	0	0	0	0	0	0	0	0	0	0
FACOAL170_anteiso_	0.002056137	0.001965299	0.001640689	0.002034911	0.003390157	0.00268668	0.001845977	0.002148381	6.77E-12	1.44E-11	6.68E-12	1.15E-12	2.38E-12	5.82E-12	7.55E-12	1.40E-11	0	0	0	0	0	0	0	0	2.735219139	2.735219139	2.735219139	2.735219139	2.735219139	2.735219139	2.735219139	2.735219139
FACOAL170_ISO_	8.47E-04	8.09E-04	6.76E-04	8.38E-04	0.001395947	0.00110628	7.60E-04	8.85E-04	2.79E-12	5.94E-12	2.75E-12	4.73E-13	9.80E-13	2.40E-12	3.11E-12	5.78E-12	0	0	0	0	0	0	0	0	1.126266704	1.126266704	1.126266704	1.126266704	1.126266704	1.126266704	1.126266704	1.126266704
FACOAL171_anteiso_	0	0	0	0	0	0	0	0	-6.22E-16	1.05E-14	3.16E-15	1.02E-16	4.81E-15	-6.34E-17	-4.30E-17	-4.05E-16	0	0	0	0	0	0	0	0	0	0	0	0	0	0	0	0
FACOAL171_ISO_	0	0	0	0	0	0	0	0	-5.00E-16	-2.71E-14	-3.63E-15	5.88E-17	-1.62E-15	-1.69E-14	6.11E-17	-1.89E-15	0	0	0	0	0	0	0	0	0	0	0	0	0	0	0	0
FACOAL180	3.63E-04	3.47E-04	2.90E-04	3.59E-04	5.98E-04	4.74E-04	3.26E-04	3.79E-04	1.19E-12	2.54E-12	1.18E-12	2.02E-13	4.21E-13	1.03E-12	1.33E-12	2.48E-12	0	0	0	0	0	0	0	0	0.48268573	0.48268573	0.48268573	0.48268573	0.48268573	0.48268573	0.48268573	0.48268573
GRTT	1.69E-05	1.61E-05	1.35E-05	1.67E-05	2.78E-05	2.21E-05	1.52E-05	1.76E-05	4.03E-14	1.53E-13	1.04E-13	2.11E-14	6.06E-14	4.75E-14	5.91E-14	1.05E-13	0	0	0	0	0	0	0	0	0.022463413	0.022463413	0.022463413	0.022463413	0.022463413	0.022463413	0.022463413	0.022463413
CDPDSP_BS	0.003149355	0.003010218	0.002513019	0.003116843	0.005192652	0.004115147	0.002827454	0.003290642	1.05E-11	2.17E-11	1.05E-11	1.90E-12	3.46E-12	7.91E-12	1.12E-11	2.05E-11	0	0	0	0	0	0	0	0	4.189493903	4.189493903	4.189493903	4.189493903	4.189493903	4.189493903	4.189493903	4.189493903
UGT_BS	8.79E-04	8.40E-04	7.01E-04	8.70E-04	0.001448629	0.00114803	7.89E-04	9.18E-04	2.60E-12	6.85E-12	2.59E-12	2.70E-13	1.15E-12	4.11E-12	3.83E-12	7.63E-12	0	0	0	0	0	0	0	0	1.168771375	1.168771375	1.168771375	1.168771375	1.168771375	1.168771375	1.168771375	1.168771375
UGT1_BS	4.83E-04	4.61E-04	3.85E-04	4.78E-04	7.96E-04	6.31E-04	4.33E-04	5.04E-04	1.63E-12	3.29E-12	1.64E-12	2.90E-13	5.57E-13	1.19E-12	1.71E-12	3.14E-12	0	0	0	0	0	0	0	0	0.64207922	0.64207922	0.64207922	0.64207922	0.64207922	0.64207922	0.64207922	0.64207922
UGT2_BS	3.71E-04	3.54E-04	2.96E-04	3.67E-04	6.11E-04	4.84E-04	3.33E-04	3.87E-04	1.26E-12	2.52E-12	1.21E-12	2.27E-13	4.45E-13	9.11E-13	1.31E-12	2.41E-12	0	0	0	0	0	0	0	0	0.492944621	0.492944621	0.492944621	0.492944621	0.492944621	0.492944621	0.492944621	0.492944621
LYSLG_BS	1.24E-04	1.19E-04	9.91E-05	1.23E-04	2.05E-04	1.62E-04	1.11E-04	1.30E-04	4.16E-13	8.53E-13	4.07E-13	7.52E-14	1.40E-13	3.10E-13	4.43E-13	8.05E-13	0	0	0	0	0	0	0	0	0.1651585	0.1651585	0.1651585	0.1651585	0.1651585	0.1651585	0.1651585	0.1651585
AGPATr_BS	0.006047463	0.00578029	0.004825557	0.005985033	0.00997105	0.007902	0.005429343	0.006318767	1.99E-11	4.24E-11	1.96E-11	3.38E-12	7.00E-12	1.71E-11	2.22E-11	4.13E-11	0	0	0	0	0	0	0	0	8.044762173	8.044762173	8.044762173	8.044762173	8.044762173	8.044762173	8.044762173	8.044762173
CLPNS2_BS	2.61E-05	2.50E-05	2.08E-05	2.59E-05	4.31E-05	3.41E-05	2.35E-05	2.73E-05	8.63E-14	1.80E-13	8.90E-14	1.54E-14	3.15E-14	6.54E-14	9.29E-14	1.70E-13	0	0	0	0	0	0	0	0	0.034758388	0.034758388	0.034758388	0.034758388	0.034758388	0.034758388	0.034758388	0.034758388
ACACT10rr	1.53E-16	2.51E-16	-5.86E-17	6.32E-16	0.128417225	9.29E-15	3.09E-17	9.79E-16	5.18E-09	2.97E-08	1.79E-09	1.34E-09	4.99E-10	1.01E-09	1.59E-09	3.52E-09	15.6967	9.319409717	7.211425007	15.5722	2.4635	11.95046667	4.200299997	2.238	82.46007906	82.46007906	82.46007906	82.46007906	82.46007906	82.46007906	82.46007906	82.46007906
ACACT1r	0.00886703	0.032284825	0.006176192	0.059368165	0.037732897	0.013268968	0.011596501	0.108317131	0.006072526	-0.004115531	0.011227995	-8.65E-04	0.005020254	0.023307621	0.027928326	-0.004076837	0	0	0	0	0	9.818033333	0	0	477.6778933	477.6778933	477.6778933	477.6778933	477.6778933	477.6778933	477.6778933	477.6778933
ACACT2r	0.00157234	0.001502875	0.001254645	0.001556109	0.002592473	0.00205452	0.001411629	0.001642879	-2.68E-10	-4.69E-09	-1.13E-10	-2.86E-10	-6.39E-11	-1.60E-10	-3.86E-10	-4.73E-10	0	0	0	0	0	0	0	0	2.091638165	2.091638165	2.091638165	2.091638165	2.091638165	2.091638165	2.091638165	2.091638165
ACACT3r	0.00157234	0.001502875	0.001254645	0.001556109	0.002592473	0.00205452	0.001411629	0.001642879	-2.68E-10	-4.69E-09	-1.13E-10	-2.86E-10	-6.39E-11	-1.60E-10	-3.86E-10	-4.73E-10	0	0	0	0	0	0	0	0	2.091638165	2.091638165	2.091638165	2.091638165	2.091638165	2.091638165	2.091638165	2.091638165
ACACT4r	0.00157234	0.001502875	0.001254645	0.001556109	0.002592473	0.00205452	0.001411629	0.001642879	-2.68E-10	-4.69E-09	-1.13E-10	-2.86E-10	-6.39E-11	-1.60E-10	-3.86E-10	-4.73E-10	0	0	0	0	0	0	0	0	2.091638165	2.091638165	2.091638165	2.091638165	2.091638165	2.091638165	2.091638165	2.091638165
ACACT5r	0.00157234	0.001502875	0.001254645	0.001556109	0.002592473	0.00205452	0.001411629	0.001642879	-2.68E-10	-4.69E-09	-1.13E-10	-2.86E-10	-6.39E-11	-1.60E-10	-3.86E-10	-4.73E-10	0	0	0	0	0	0	0	0	2.091638165	2.091638165	2.091638165	2.091638165	2.091638165	2.091638165	2.091638165	2.091638165
ACACT6r	0.00157234	0.001502875	0.001254645	0.001556109	0.002592473	0.00205452	0.001411629	0.001642879	-2.68E-10	-4.69E-09	-1.13E-10	-2.86E-10	-6.39E-11	-1.60E-10	-3.86E-10	-4.73E-10	0	0	0	0	0	0	0	0	2.091638165	2.091638165	2.091638165	2.091638165	2.091638165	2.091638165	2.091638165	2.091638165
ACACT7r	0.001209493	0.001156058	9.65E-04	0.001197007	0.00199421	0.0015804	0.001085869	0.001263753	-1.15E-10	-2.16E-09	-4.96E-11	-1.24E-10	-2.83E-11	-6.88E-11	-1.72E-10	-1.92E-10	0	0	0	0	0	0	0	0	1.608952435	1.608952435	1.608952435	1.608952435	1.608952435	1.608952435	1.608952435	1.608952435
ACOAD1	0.00157234	0.001502875	0.001254645	0.001556109	0.002592473	0.00205452	0.001411629	0.001642879	-6.96E-10	-6.88E-09	-2.61E-10	-4.93E-10	-1.82E-10	-3.12E-10	-6.39E-10	-1.06E-09	0	0	0	0	0	0	0	0	2.091638165	2.091638165	2.091638165	2.091638165	2.091638165	2.091638165	2.091638165	2.091638165
ACOAD19	3.28E-16	4.98E-16	1.12E-16	1.33E-15	2.94E-15	1.44E-14	5.79E-17	8.30E-16	6.35E-10	1.88E-09	2.43E-10	2.06E-10	9.92E-11	3.53E-10	4.89E-10	4.97E-10	6.820766665	2.156961806	5.03865	0	5.076283335	6.698066665	3.477933336	4.8256	1.11E-14	1.11E-14	1.11E-14	1.11E-14	1.11E-14	1.11E-14	1.11E-14	1.11E-14
ACOAD2	0.00157234	0.001502875	0.001254645	0.001556109	0.002592473	0.00205452	0.001411629	0.001642879	-2.68E-10	-4.69E-09	-1.13E-10	-2.86E-10	-6.39E-11	-1.60E-10	-3.86E-10	-4.73E-10	0	0	0	0	0	0	0	0	2.091638165	2.091638165	2.091638165	2.091638165	2.091638165	2.091638165	2.091638165	2.091638165
ACOAD20	7.61E-17	1.26E-16	2.45E-17	3.18E-16	0.064208612	4.39E-15	1.53E-17	4.93E-16	2.59E-09	1.48E-08	8.94E-10	6.71E-10	2.49E-10	5.05E-10	7.97E-10	1.76E-09	7.84835	4.659704859	3.605712503	7.7861	1.23175	5.975233335	2.100149999	1.119	41.23003953	41.23003953	41.23003953	41.23003953	41.23003953	41.23003953	41.23003953	41.23003953
ACOAD3	-0.00157234	-0.001502875	-0.001254645	-0.001556109	-0.002592473	-0.00205452	-0.001411629	-0.001642879	2.68E-10	4.69E-09	1.13E-10	2.86E-10	6.39E-11	1.60E-10	3.86E-10	4.73E-10	0	0	0	0	0	0	0	0	-2.091638165	-2.091638165	-2.091638165	-2.091638165	-2.091638165	-2.091638165	-2.091638165	-2.091638165
ACOAD4	-0.00157234	-0.001502875	-0.001254645	-0.001556109	-0.002592473	-0.00205452	-0.001411629	-0.001642879	2.68E-10	4.69E-09	1.13E-10	2.86E-10	6.39E-11	1.60E-10	3.86E-10	4.73E-10	0	0	0	0	0	0	0	0	-2.091638165	-2.091638165	-2.091638165	-2.091638165	-2.091638165	-2.091638165	-2.091638165	-2.091638165
ACOAD5	-0.00157234	-0.001502875	-0.001254645	-0.001556109	-0.002592473	-0.00205452	-0.001411629	-0.001642879	2.68E-10	4.69E-09	1.13E-10	2.86E-10	6.39E-11	1.60E-10	3.86E-10	4.73E-10	0	0	0	0	0	0	0	0	-2.091638165	-2.091638165	-2.091638165	-2.091638165	-2.091638165	-2.091638165	-2.091638165	-2.091638165
ACOAD6	-0.00157234	-0.001502875	-0.001254645	-0.001556109	-0.002592473	-0.00205452	-0.001411629	-0.001642879	2.68E-10	4.69E-09	1.13E-10	2.86E-10	6.39E-11	1.60E-10	3.86E-10	4.73E-10	0	0	0	0	0	0	0	0	-2.091638165	-2.091638165	-2.091638165	-2.091638165	-2.091638165	-2.091638165	-2.091638165	-2.091638165
ACOAD7	-0.001209493	-0.001156058	-9.65E-04	-0.001197007	-0.00199421	-0.0015804	-0.001085869	-0.001263753	1.15E-10	2.16E-09	4.96E-11	1.24E-10	2.83E-11	6.88E-11	1.72E-10	1.92E-10	0	0	0	0	0	0	0	0	-1.608952435	-1.608952435	-1.608952435	-1.608952435	-1.608952435	-1.608952435	-1.608952435	-1.608952435
ACPSc	0	0	0	0	0	0	0	0	-1.96E-16	-3.83E-15	8.45E-15	-9.66E-16	-2.53E-15	5.33E-15	4.14E-16	-6.52E-16	0	0	0	0	0	0	0	0	0	0	0	0	0	0	0	0
DAGK_BS	8.46E-17	1.80E-16	2.73E-17	4.23E-16	9.58E-16	4.75E-15	1.84E-17	1.23E-16	6.86E-09	1.24E-07	2.05E-09	1.16E-07	2.06E-09	3.13E-09	4.34E-09	0.002160739	0	0	0	0	0	0	0	0	1.92E-15	1.92E-15	1.92E-15	1.92E-15	1.92E-15	1.92E-15	1.92E-15	1.92E-15
ECOAH1	0.00157234	0.001502875	0.001254645	0.001556109	0.002592473	0.00205452	0.001411629	0.001642879	-6.96E-10	-6.88E-09	-2.61E-10	-4.93E-10	-1.82E-10	-3.12E-10	-6.39E-10	-1.06E-09	0	0	0	0	0	0	0	0	2.091638165	2.091638165	2.091638165	2.091638165	2.091638165	2.091638165	2.091638165	2.091638165
ECOAH2	0.00157234	0.001502875	0.001254645	0.001556109	0.002592473	0.00205452	0.001411629	0.001642879	-2.68E-10	-4.69E-09	-1.13E-10	-2.86E-10	-6.39E-11	-1.60E-10	-3.86E-10	-4.73E-10	0	0	0	0	0	0	0	0	2.091638165	2.091638165	2.091638165	2.091638165	2.091638165	2.091638165	2.091638165	2.091638165
ECOAH2c	6.63E-16	9.95E-16	2.26E-16	2.66E-15	5.95E-15	2.85E-14	1.10E-16	1.66E-15	1.27E-09	3.76E-09	4.85E-10	4.12E-10	1.98E-10	7.07E-10	9.78E-10	9.93E-10	13.64153333	4.313923613	10.0773	0	10.15256667	13.39613333	6.955866673	9.6512	1.14E-13	1.14E-13	1.14E-13	1.14E-13	1.14E-13	1.14E-13	1.14E-13	1.14E-13
ECOAH3	0.00157234	0.001502875	0.001254645	0.001556109	0.002592473	0.00205452	0.001411629	0.001642879	-2.68E-10	-4.69E-09	-1.13E-10	-2.86E-10	-6.39E-11	-1.60E-10	-3.86E-10	-4.73E-10	0	0	0	0	0	0	0	0	2.091638165	2.091638165	2.091638165	2.091638165	2.091638165	2.091638165	2.091638165	2.091638165
ECOAH4	0.00157234	0.001502875	0.001254645	0.001556109	0.002592473	0.00205452	0.001411629	0.001642879	-2.68E-10	-4.69E-09	-1.13E-10	-2.86E-10	-6.39E-11	-1.60E-10	-3.86E-10	-4.73E-10	0	0	0	0	0	0	0	0	2.091638165	2.091638165	2.091638165	2.091638165	2.091638165	2.091638165	2.091638165	2.091638165
ECOAH5	0.00157234	0.001502875	0.001254645	0.001556109	0.002592473	0.00205452	0.001411629	0.001642879	-2.68E-10	-4.69E-09	-1.13E-10	-2.86E-10	-6.39E-11	-1.60E-10	-3.86E-10	-4.73E-10	0	0	0	0	0	0	0	0	2.091638165	2.091638165	2.091638165	2.091638165	2.091638165	2.091638165	2.091638165	2.091638165
ECOAH6	0.00157234	0.001502875	0.001254645	0.001556109	0.002592473	0.00205452	0.001411629	0.001642879	-2.68E-10	-4.69E-09	-1.13E-10	-2.86E-10	-6.39E-11	-1.60E-10	-3.86E-10	-4.73E-10	0	0	0	0	0	0	0	0	2.091638165	2.091638165	2.091638165	2.091638165	2.091638165	2.091638165	2.091638165	2.091638165
ECOAH7	0.001209493	0.001156058	9.65E-04	0.001197007	0.00199421	0.0015804	0.001085869	0.001263753	-1.15E-10	-2.16E-09	-4.96E-11	-1.24E-10	-2.83E-11	-6.88E-11	-1.72E-10	-1.92E-10	0	0	0	0	0	0	0	0	1.608952435	1.608952435	1.608952435	1.608952435	1.608952435	1.608952435	1.608952435	1.608952435
ECOAH9	1.52E-16	2.47E-16	1.48E-16	6.41E-16	0.128417225	9.16E-15	7.00E-17	9.74E-16	5.18E-09	2.97E-08	1.79E-09	1.34E-09	4.99E-10	1.01E-09	1.59E-09	3.52E-09	15.6967	9.319409717	7.211425007	15.5722	2.4635	11.95046667	4.200299997	2.238	82.46007906	82.46007906	82.46007906	82.46007906	82.46007906	82.46007906	82.46007906	82.46007906
FACOAL181	0	0	0	0	0	0	0	0	1.87E-16	2.95E-15	-1.72E-15	1.03E-16	1.65E-15	-1.28E-16	-5.86E-17	-8.39E-16	0	0	0	0	0	0	0	0	0	0	0	0	0	0	0	0
GPDDA1	0	0	0	0	0	0	0	0	0	0	0	0	0	0	0	0	0	0	0	0	0	0	0	0	0	0	0	0	0	0	0	0
GPDDA2	0	0	0	0	0	0	0	0	0	0	0	0	0	0	0	0	0	0	0	0	0	0	0	0	0	0	0	0	0	0	0	0
GPDDA4	0	0	0	0	0	0	0	0	0	0	0	0	0	0	0	0	0	0	0	0	0	0	0	0	0	0	0	0	0	0	0	0
HACD1	0.00157234	0.001502875	0.001254645	0.001556109	0.002592473	0.00205452	0.001411629	0.001642879	-6.96E-10	-6.88E-09	-2.61E-10	-4.93E-10	-1.82E-10	-3.12E-10	-6.39E-10	-1.06E-09	0	0	0	0	0	0	0	0	2.091638165	2.091638165	2.091638165	2.091638165	2.091638165	2.091638165	2.091638165	2.091638165
HACD2	0.00157234	0.001502875	0.001254645	0.001556109	0.002592473	0.00205452	0.001411629	0.001642879	-2.68E-10	-4.69E-09	-1.13E-10	-2.86E-10	-6.39E-11	-1.60E-10	-3.86E-10	-4.73E-10	0	0	0	0	0	0	0	0	2.091638165	2.091638165	2.091638165	2.091638165	2.091638165	2.091638165	2.091638165	2.091638165
HACD3	0.00157234	0.001502875	0.001254645	0.001556109	0.002592473	0.00205452	0.001411629	0.001642879	-2.68E-10	-4.69E-09	-1.13E-10	-2.86E-10	-6.39E-11	-1.60E-10	-3.86E-10	-4.73E-10	0	0	0	0	0	0	0	0	2.091638165	2.091638165	2.091638165	2.091638165	2.091638165	2.091638165	2.091638165	2.091638165
HACD4	0.00157234	0.001502875	0.001254645	0.001556109	0.002592473	0.00205452	0.001411629	0.001642879	-2.68E-10	-4.69E-09	-1.13E-10	-2.86E-10	-6.39E-11	-1.60E-10	-3.86E-10	-4.73E-10	0	0	0	0	0	0	0	0	2.091638165	2.091638165	2.091638165	2.091638165	2.091638165	2.091638165	2.091638165	2.091638165
HACD5	0.00157234	0.001502875	0.001254645	0.001556109	0.002592473	0.00205452	0.001411629	0.001642879	-2.68E-10	-4.69E-09	-1.13E-10	-2.86E-10	-6.39E-11	-1.60E-10	-3.86E-10	-4.73E-10	0	0	0	0	0	0	0	0	2.091638165	2.091638165	2.091638165	2.091638165	2.091638165	2.091638165	2.091638165	2.091638165
HACD6	0.00157234	0.001502875	0.001254645	0.001556109	0.002592473	0.00205452	0.001411629	0.001642879	-2.68E-10	-4.69E-09	-1.13E-10	-2.86E-10	-6.39E-11	-1.60E-10	-3.86E-10	-4.73E-10	0	0	0	0	0	0	0	0	2.091638165	2.091638165	2.091638165	2.091638165	2.091638165	2.091638165	2.091638165	2.091638165
HACD7	0.001209493	0.001156058	9.65E-04	0.001197007	0.00199421	0.0015804	0.001085869	0.001263753	-1.15E-10	-2.16E-09	-4.96E-11	-1.24E-10	-2.83E-11	-6.88E-11	-1.72E-10	-1.92E-10	0	0	0	0	0	0	0	0	1.608952435	1.608952435	1.608952435	1.608952435	1.608952435	1.608952435	1.608952435	1.608952435
HACD8	1.53E-16	2.57E-16	1.03E-16	6.35E-16	0.128417225	8.37E-15	1.28E-18	1.01E-15	5.18E-09	2.97E-08	1.79E-09	1.34E-09	4.99E-10	1.01E-09	1.59E-09	3.52E-09	15.6967	9.319409717	7.211425007	15.5722	2.4635	11.95046667	4.200299997	2.238	82.46007906	82.46007906	82.46007906	82.46007906	82.46007906	82.46007906	82.46007906	82.46007906
HACOADr	3.27E-16	4.67E-16	1.11E-16	1.26E-15	2.86E-15	1.35E-14	5.45E-17	8.44E-16	6.27E-10	1.84E-09	2.40E-10	2.03E-10	9.81E-11	3.48E-10	4.82E-10	4.88E-10	4.58683333	0	0	0	0	3.620399997	0	0	6.29E-15	6.29E-15	6.29E-15	6.29E-15	6.29E-15	6.29E-15	6.29E-15	6.29E-15
HMGL	1.69E-16	0.001313805	5.45E-17	0.015162733	1.92E-15	9.50E-15	3.67E-17	0.032011456	4.32E-09	1.54E-08	1.67E-09	2.46E-09	1.14E-08	0.003035086	3.70E-04	5.73E-09	7.390866667	7.083866667	7.295133333	7.1091	9.3977	9.818033333	7.6803	8.1365	5.57E-15	5.57E-15	5.57E-15	5.57E-15	5.57E-15	5.57E-15	5.57E-15	5.57E-15
IPDPUPT	0	0	0	0	0	0	0	0	0	0	0	0	0	0	0	0	0	0	0	0	0	0	0	0	0	0	0	0	0	0	0	0
FRTT	1.69E-05	1.61E-05	1.35E-05	1.67E-05	2.78E-05	2.21E-05	1.52E-05	1.76E-05	3.99E-14	1.51E-13	1.00E-13	2.07E-14	5.90E-14	4.77E-14	6.00E-14	1.05E-13	0	0	0	0	0	0	0	0	0.022463413	0.022463413	0.022463413	0.022463413	0.022463413	0.022463413	0.022463413	0.022463413
GGTT	1.69E-05	1.61E-05	1.35E-05	1.67E-05	2.78E-05	2.21E-05	1.52E-05	1.76E-05	4.07E-14	1.44E-13	1.03E-13	2.03E-14	5.93E-14	4.73E-14	6.07E-14	1.05E-13	0	0	0	0	0	0	0	0	0.022463413	0.022463413	0.022463413	0.022463413	0.022463413	0.022463413	0.022463413	0.022463413
PPTT	1.69E-05	1.61E-05	1.35E-05	1.67E-05	2.78E-05	2.21E-05	1.52E-05	1.76E-05	3.95E-14	1.45E-13	1.07E-13	2.01E-14	6.13E-14	4.83E-14	5.99E-14	1.05E-13	0	0	0	0	0	0	0	0	0.022463413	0.022463413	0.022463413	0.022463413	0.022463413	0.022463413	0.022463413	0.022463413
LDH_L	-0.131217617	-0.027159486	-0.013883675	-0.06737233	-1.931951432	-0.671678489	-0.243193547	-0.018793358	-0.019852238	-0.00919812	-0.017563933	-0.008684104	-0.013480515	-0.001701812	-0.018260241	-0.002359096	0	0	0	0	0	-20.5427	0	0	2.873759873	2.873759873	2.873759873	2.873759873	2.873759873	2.873759873	2.873759873	2.873759873
NADH4	1.27227016	1.198707363	0.904688752	1.260680593	1.255423642	1.152819042	1.018961769	1.104206255	0.028146005	0.023878003	0.024437936	0.020138005	0.010028799	0.036664653	0.034652044	0.018061953	174.8846249	168.6498567	204.0604209	171.4474389	154.251102	154.6605264	170.0447889	127.8229467	251.3341707	251.3341707	251.3341707	251.3341707	251.3341707	251.3341707	251.3341707	251.3341707
NTR3B	0.017861536	0.027956612	0.01350153	0.017067553	0.053959969	0.022267242	0.018136837	0.019336449	0.01660296	0.01483549	0.015769809	0.012760915	0.021441231	0.015669645	0.014750521	0.011974335	0	0	0	0	0	0	0	0	340.4136683	340.4136683	340.4136683	340.4136683	340.4136683	340.4136683	340.4136683	340.4136683
ATPS4r	1.416993686	1.199389294	0.929096272	1.265113366	1.385941795	1.972921207	1.194659929	1.260183076	0.069945211	0.063730176	0.065446013	0.055619755	0.06252728	0.076694718	0.071364454	0.053306037	165.1748166	148.3755317	185.4636459	182.0146848	174.5080481	138.0564347	157.5648305	109.1582384	1000	1000	1000	1000	1000	1000	1000	1000
FDH	1.90E-16	4.19E-16	6.14E-17	1.27E-15	2.16E-15	1.14E-14	4.59E-17	3.93E-16	3.19E-10	6.90E-10	1.71E-10	8.85E-11	6.15E-11	1.10E-10	2.67E-10	2.30E-10	20.98396666	21.20443334	23.99476667	21.16843333	14.12773334	17.83893334	25.2821	24.55833334	5.78E-15	5.78E-15	5.78E-15	5.78E-15	5.78E-15	5.78E-15	5.78E-15	5.78E-15
FLVR	0	0	0	0	0	0	0	0	0	0	0	0	0	0	0	0	0	0	0	0	0	0	0	0	0	0	0	0	0	0	0	0
TRDR	0.002274028	0.002173563	0.001814555	0.005409126	0.001614847	0.00297139	0.005786208	0.086255752	7.93E-07	0.006010931	0.001732893	0.004682487	5.36E-08	5.58E-08	8.86E-04	0.005783357	36.44243334	37.94033333	37.63973333	35.83723333	37.29266667	11.98956667	34.70753333	35.33599999	4.327950892	4.327950892	4.327950892	4.327950892	4.327950892	4.327950892	4.327950892	4.327950892
CYOO3	0.127008768	0.20554127	0.079126239	0.255932158	3.65E-11	0.372668987	0.112445669	0.668639273	0.013896483	0.014803694	0.010498966	0.01654545	8.47E-08	0.012664265	0.002608719	0.026680298	12.59086667	13.01933333	13.17876667	13.76453333	13.71903333	14.23313333	12.3656	12.97886667	658.7862186	658.7862186	658.7862186	658.7862186	658.7862186	658.7862186	658.7862186	658.7862186
CYOR3m	0.127008768	0.20554127	0.079126239	0.255932158	3.65E-11	0.372668987	0.112445669	0.668639273	0.013896483	0.014803694	0.010498966	0.01654545	8.47E-08	0.012664265	0.002608719	0.026680298	12.59086667	13.01933333	13.17876667	13.76453333	13.71903333	14.23313333	12.3656	12.97886667	658.7862186	658.7862186	658.7862186	658.7862186	658.7862186	658.7862186	658.7862186	658.7862186
CYTB_B2	3.90E-09	0.053016262	0.014530454	0.070706507	0.225951944	5.71E-14	2.73E-12	0.10212379	3.34E-09	7.46E-09	1.07E-09	1.36E-09	1.14E-08	1.10E-09	1.37E-09	3.05E-09	18.34943333	14.5932	15.89896667	17.93056667	18.19396667	17.4469	17.68656667	16.06216667	4.66E-13	4.66E-13	4.66E-13	4.66E-13	4.66E-13	4.66E-13	4.66E-13	4.66E-13
CYTB_B3	1.529257396	1.219823661	1.158085171	1.109304191	2.166557424	1.785741071	1.188036598	1.097382649	0.037737836	0.037497922	0.030239194	0.029812112	0.061165419	0.054884066	0.048836338	0.016194524	165.9263249	173.5323567	207.3134542	163.5989056	198.8652412	148.5924264	175.8962222	123.9381801	69.94434964	69.94434964	69.94434964	69.94434964	69.94434964	69.94434964	69.94434964	69.94434964
HEMEOS	0	0	0	0	0	0	0	0	0	0	0	0	0	0	0	0	0	0	0	0	0	0	0	0	0	0	0	0	0	0	0	0
HEMEAS	0	0	0	0	0	0	0	0	0	0	0	0	0	0	0	0	0	0	0	0	0	0	0	0	0	0	0	0	0	0	0	0
FMNRy	9.59E-16	1.99E-15	3.18E-16	6.54E-15	8.05E-15	4.08E-14	2.29E-16	0.003334699	3.63E-09	1.85E-08	1.21E-09	1.69E-09	1.28E-09	1.46E-09	2.49E-09	4.37E-09	0	0	0	0	0	0	0	0	2.92E-14	2.92E-14	2.92E-14	2.92E-14	2.92E-14	2.92E-14	2.92E-14	2.92E-14
LDH2	0	0	0	0	0	0	0	0	-4.34E-19	-4.23E-18	2.11E-17	-1.95E-18	2.78E-17	-6.94E-18	0	4.77E-18	0	0	0	0	0	0	0	0	0	0	0	0	0	0	0	0
NTD1	2.15E-16	4.17E-16	6.76E-17	1.27E-15	2.47E-15	1.32E-14	3.67E-17	7.67E-16	1.86E-07	4.51E-06	7.92E-04	7.75E-09	9.90E-09	4.98E-09	6.66E-05	1.23E-09	10.4129	11.01103333	11.52306667	10.70096667	11.2043	0	10.7234	10.31276667	5.24E-15	5.24E-15	5.24E-15	5.24E-15	5.24E-15	5.24E-15	5.24E-15	5.24E-15
NTD10	4.22E-16	1.35E-15	1.36E-16	2.73E-15	4.77E-15	0.017524242	0.029300956	1.56E-16	0.001842837	8.20E-04	0.004416713	2.26E-04	0.001664933	0.003382393	0.006797386	1.02E-08	0	0	0	0	3.3826	0	0	0	5.99E-15	5.99E-15	5.99E-15	5.99E-15	5.99E-15	5.99E-15	5.99E-15	5.99E-15
NTD2	1.27E-16	3.15E-16	4.09E-17	6.35E-16	1.73E-15	7.60E-15	2.30E-17	7.37E-16	3.16E-09	2.63E-09	1.09E-09	3.49E-10	1.06E-09	1.17E-09	1.61E-09	5.02E-10	10.4129	11.01103333	10.9722	3.641716674	11.2043	10.20666667	3.7761	3.71146666	4.11E-13	4.11E-13	4.11E-13	4.11E-13	4.11E-13	4.11E-13	4.11E-13	4.11E-13
NTD3	1.52E-16	3.15E-16	4.91E-17	1.27E-15	1.73E-15	8.14E-15	3.06E-17	6.53E-16	4.74E-07	0.003544476	9.40E-04	0.002963113	1.59E-08	3.45E-08	8.19E-04	0.002965579	10.4129	11.01103333	10.9722	10.70096667	11.0993	10.20666667	0.209966666	0.7613	4.40E-15	4.40E-15	4.40E-15	4.40E-15	4.40E-15	4.40E-15	4.40E-15	4.40E-15
NTD4	7.61E-16	4.96E-12	2.45E-16	2.06E-11	1.04E-10	1.74E-10	9.18E-17	7.37E-16	0.003121071	0.003226673	0.002656763	0.00333734	0.003128662	0.00376522	0.003152125	0.003750942	10.4129	11.01103333	10.9722	10.70096667	11.2043	10.20666667	3.588333341	3.53903333	3.51E-13	3.51E-13	3.51E-13	3.51E-13	3.51E-13	3.51E-13	3.51E-13	3.51E-13
NTD5	7.61E-16	1.26E-15	2.45E-16	2.52E-12	1.44E-15	5.70E-14	9.18E-17	7.37E-16	4.20E-09	4.84E-08	3.70E-09	5.70E-09	3.83E-08	2.32E-09	1.38E-08	5.93E-09	10.29816667	10.79746667	10.49883333	10.70096667	10.19806667	9.931866667	0	0	1.02E-14	1.02E-14	1.02E-14	1.02E-14	1.02E-14	1.02E-14	1.02E-14	1.02E-14
NTD6	1.52E-16	3.15E-16	6.14E-17	1.27E-15	9.58E-16	8.14E-15	4.59E-17	6.53E-16	2.35E-08	2.90E-07	1.33E-08	9.50E-09	8.18E-09	5.30E-09	4.03E-08	9.87E-09	10.4129	11.01103333	10.9722	10.70096667	11.0993	10.20666667	0.007833334	1.3968	1.30287795	1.30287795	1.30287795	1.30287795	1.30287795	1.30287795	1.30287795	1.30287795
NTD7	1.43E-11	9.06E-13	8.76E-13	5.48E-11	5.82E-12	4.73E-10	1.31E-11	1.18E-15	1.10E-06	5.33E-07	4.08E-05	1.30E-08	6.17E-04	1.16E-07	7.18E-04	6.67E-09	10.4129	10.5047	10.9722	5.772562483	11.0993	2.85246666	4.818458265	0	3.48E-13	3.48E-13	3.48E-13	3.48E-13	3.48E-13	3.48E-13	3.48E-13	3.48E-13
NTD8	8.46E-17	1.80E-16	2.73E-17	4.23E-16	9.58E-16	4.75E-15	1.84E-17	1.23E-16	7.32E-09	4.11E-08	3.23E-09	3.56E-09	2.63E-09	2.00E-09	5.71E-09	5.02E-09	10.4129	11.01103333	10.9722	10.70096667	11.2043	10.20666667	9.957666667	0	1.92E-15	1.92E-15	1.92E-15	1.92E-15	1.92E-15	1.92E-15	1.92E-15	1.92E-15
NTD9	8.46E-17	2.09E-16	2.73E-17	4.23E-16	9.59E-16	6.71E-15	3.06E-17	6.14E-17	8.77E-09	2.30E-08	2.11E-09	2.54E-09	6.37E-09	2.45E-09	4.47E-09	4.29E-09	0	0	0	0	0	0	0	0	2.31E-15	2.31E-15	2.31E-15	2.31E-15	2.31E-15	2.31E-15	2.31E-15	2.31E-15
23CN2P1	0	0	0	0	0	0	0	0	0	0	4.34E-19	0	8.67E-19	0	0	4.34E-19	0	0	0	0	0	0	0	0	0	0	0	0	0	0	0	0
23CN2P2	0	0	0	0	0	0	0	0	-8.67E-19	0	-4.34E-19	0	0	0	0	4.34E-19	0	0	0	0	0	0	0	0	0	0	0	0	0	0	0	0
23CN2P3	0	0	0	0	0	0	0	0	-4.34E-19	8.67E-19	0	0	0	0	0	-8.67E-19	0	0	0	0	0	0	0	0	0	0	0	0	0	0	0	0
23CN2P4	0	0	0	0	0	0	0	0	0	8.67E-19	0	0	0	0	0	4.34E-19	0	0	0	0	0	0	0	0	0	0	0	0	0	0	0	0
3NUCLE1	-0.040301746	-0.128853176	-0.095107307	-0.108989973	-0.312710594	-0.083293267	-0.023198692	-0.11608338	-0.002464027	-0.003598186	-0.001825408	-0.004211972	-0.001740772	-0.003403919	-7.13E-04	-0.004649197	0	0	0	0	0	0	0	0	-334.6028692	-334.6028692	-334.6028692	-334.6028692	-334.6028692	-334.6028692	-334.6028692	-334.6028692
3NUCLE2	-0.11776913	-0.128853176	-0.095107307	-0.149194543	-0.312710594	-0.151273726	-0.087030607	-0.11608338	-0.007916629	-0.008274768	-0.008929606	-0.006907902	-0.006106456	-0.00865105	-0.008905272	-0.007428281	0	0	0	0	0	0	0	0	-412.4666136	-412.4666136	-412.4666136	-412.4666136	-412.4666136	-412.4666136	-412.4666136	-412.4666136
3NUCLE3	-0.11776913	-0.100277219	-0.095107307	-0.109930278	0.005717119	-0.149225754	-0.087030607	-0.11608338	0.002365373	0.001156539	0.003069798	-1.42E-04	0.001638226	8.95E-05	0.003843313	0.001241905	0	0	0	0	0	0	0	0	-287.6428417	-287.6428417	-287.6428417	-287.6428417	-287.6428417	-287.6428417	-287.6428417	-287.6428417
3NUCLE4	-0.11776913	-0.128853176	-0.095107307	-0.149194543	-0.312710594	-0.151273726	-0.087030607	-0.11608338	-0.001834478	-0.003606358	-0.001139621	-0.003884492	-0.001113084	-0.004608705	-3.83E-04	-0.004703522	0	0	0	0	0	0	0	0	-542.0074631	-542.0074631	-542.0074631	-542.0074631	-542.0074631	-542.0074631	-542.0074631	-542.0074631
NADK	4.85E-05	4.66E-05	3.89E-05	4.75E-05	7.84E-05	6.62E-05	4.37E-05	5.04E-05	1.08E-13	1.19E-13	2.38E-13	3.40E-14	7.70E-14	7.54E-14	6.83E-15	6.41E-14	0	0	0	0	0	0	0	0	0.064894298	0.064894298	0.064894298	0.064894298	0.064894298	0.064894298	0.064894298	0.064894298
NADK1	1.34E-05	1.26E-05	1.05E-05	1.33E-05	2.36E-05	1.45E-05	1.19E-05	1.43E-05	1.09E-13	1.20E-13	2.43E-13	3.40E-14	7.75E-14	7.54E-14	6.82E-15	6.31E-14	0	0	0	0	0	0	0	0	0.017471548	0.017471548	0.017471548	0.017471548	0.017471548	0.017471548	0.017471548	0.017471548
NADK2	2.26E-09	3.42E-09	1.74E-09	1.33E-07	1.62E-08	5.34E-08	7.37E-10	4.93E-09	1.08E-13	1.19E-13	2.38E-13	3.40E-14	7.72E-14	7.54E-14	7.00E-15	6.41E-14	0	0	0	0	0	0	0	0	3.23E-10	3.23E-10	3.23E-10	3.23E-10	3.23E-10	3.23E-10	3.23E-10	3.23E-10
NADK3	1.89E-09	3.03E-09	1.54E-09	1.03E-07	1.41E-08	4.87E-08	8.61E-10	4.37E-09	1.08E-13	1.19E-13	2.38E-13	3.40E-14	7.70E-14	7.55E-14	6.89E-15	6.41E-14	0	0	0	0	0	0	0	0	2.87E-10	2.87E-10	2.87E-10	2.87E-10	2.87E-10	2.87E-10	2.87E-10	2.87E-10
NADK4	1.89E-09	3.03E-09	1.54E-09	1.03E-07	1.41E-08	4.87E-08	8.61E-10	4.37E-09	1.08E-13	1.19E-13	2.37E-13	3.40E-14	7.70E-14	7.54E-14	6.89E-15	6.42E-14	0	0	0	0	0	0	0	0	2.87E-10	2.87E-10	2.87E-10	2.87E-10	2.87E-10	2.87E-10	2.87E-10	2.87E-10
NADK5	1.27E-09	2.28E-09	1.12E-09	5.28E-08	1.03E-08	3.84E-08	7.01E-10	3.28E-09	1.08E-13	1.19E-13	2.38E-13	3.40E-14	7.70E-14	7.54E-14	6.71E-15	6.41E-14	0	0	0	0	0	0	0	0	2.15E-10	2.15E-10	2.15E-10	2.15E-10	2.15E-10	2.15E-10	2.15E-10	2.15E-10
AHCYSNS	2.79E-16	5.90E-16	9.04E-17	1.20E-15	2.41E-15	1.47E-14	7.85E-17	1.47E-16	2.65E-08	4.01E-08	1.08E-08	9.07E-09	1.52E-07	8.14E-09	5.95E-08	3.07E-09	0	0	0	0	0	0	0	0	3.99E-15	3.99E-15	3.99E-15	3.99E-15	3.99E-15	3.99E-15	3.99E-15	3.99E-15
DCMPDA2ir	5.21E-16	1.28E-15	1.79E-16	6.42E-12	5.72E-15	1.95E-14	1.84E-16	4.40E-15	3.53E-09	9.13E-09	1.25E-09	1.55E-09	1.94E-09	9.42E-10	3.11E-09	4.81E-09	0	0	0	0	0	0	0	0	1.23E-14	1.23E-14	1.23E-14	1.23E-14	1.23E-14	1.23E-14	1.23E-14	1.23E-14
DCMPDA3ir	0.104745971	0.120945863	0.131512029	0.284440736	0.118497895	0.135009548	0.152678272	0.306985543	0.002486353	8.23E-04	0.004734774	0.001747677	4.33E-05	5.69E-08	0.00450663	0.001110434	11.2238	3.079233327	10.33820001	4.16710001	12.13523333	3.3992	9.323433333	10.2214	72.6274118	72.6274118	72.6274118	72.6274118	72.6274118	72.6274118	72.6274118	72.6274118
DGK1	9.79E-04	9.36E-04	7.82E-04	9.69E-04	0.001614847	0.001279757	2.83E-13	0.001023347	-6.64E-09	-3.90E-08	-2.92E-09	-3.29E-09	-2.45E-09	-1.38E-09	-5.17E-09	-4.13E-09	0	0	0	0	0	0	0	0	1.30287795	1.30287795	1.30287795	1.30287795	1.30287795	1.30287795	1.30287795	1.30287795
RNDR1	0.00129462	0.001237425	0.001033039	0.001281255	8.72E-15	0.001691633	0.001162295	0.0013527	2.30E-08	2.88E-07	1.30E-08	9.26E-09	8.02E-09	4.84E-09	3.99E-08	9.14E-09	0.56546667	0.903066666	0	0	0	0	0.007833334	1.3968	3.025072942	3.025072942	3.025072942	3.025072942	3.025072942	3.025072942	3.025072942	3.025072942
RNDR2	1.52E-16	4.20E-16	6.14E-17	1.27E-15	8.64E-16	1.63E-14	8.79E-04	1.13E-16	6.65E-09	3.90E-08	2.93E-09	3.29E-09	2.45E-09	1.39E-09	5.18E-09	4.14E-09	0	0	0	0	0	0	0	0	5.44E-15	5.44E-15	5.44E-15	5.44E-15	5.44E-15	5.44E-15	5.44E-15	5.44E-15
RNDR3	9.79E-04	9.36E-04	7.82E-04	9.69E-04	0.001614847	0.001279757	8.79E-04	0.001023347	4.77E-07	0.003544484	9.40E-04	0.002963115	1.77E-08	3.47E-08	8.19E-04	0.002965584	1.03306666	10.5947	0	0.40646666	0	0	0.209966666	0.7613	1.30287795	1.30287795	1.30287795	1.30287795	1.30287795	1.30287795	1.30287795	1.30287795
RNDR4	1.18E-16	2.53E-16	3.85E-17	6.35E-16	1.33E-15	5.55E-15	2.62E-17	4.40E-15	2.26E-07	9.37E-04	7.92E-04	0.00139748	8.39E-09	4.65E-09	6.66E-05	0.001467086	10.4129	11.01103333	11.52306667	11.76193334	11.2043	0	10.7234	10.31276667	1.23E-14	1.23E-14	1.23E-14	1.23E-14	1.23E-14	1.23E-14	1.23E-14	1.23E-14
PRPPS	-0.180940717	-0.240313147	-0.187792902	-0.224980144	-0.519112324	-0.165062555	-0.158699337	-0.187890579	-0.012817693	-0.012093099	-0.009770684	-0.009420449	-0.009839058	-0.009212173	-0.008337715	-0.008708874	7.804633333	7.675966667	7.622266667	3.636983336	3.3826	2.85246666	7.965933333	8.0197	-882.060791	-882.060791	-882.060791	-882.060791	-882.060791	-882.060791	-882.060791	-882.060791
GUAD	0.043638137	0.049663623	0.048531547	0.060647837	0.14326585	0.048347999	0.05355011	0.064960205	0.009119623	0.006787371	0.009819566	0.004088181	0.008868598	0.005317496	0.009784878	7.88E-04	0	0	0	0	0	0	0	0	524.2287331	524.2287331	524.2287331	524.2287331	524.2287331	524.2287331	524.2287331	524.2287331
CYTD	0.29029684	0.347261538	0.228843946	0.330962105	0.846582919	0.434625604	0.200287179	0.228786504	0.014555141	0.014493908	0.014418609	0.011532043	0.01282998	0.015251338	0.01470526	0.013145153	0.87546667	0	3.48819999	9.4395	2.12586667	10.20666667	2.635633341	2.18943333	218.4490886	218.4490886	218.4490886	218.4490886	218.4490886	218.4490886	218.4490886	218.4490886
DURIPP	0.17252771	0.218408362	0.133736639	0.181767562	0.367418955	0.283351878	0.113256572	0.164664333	0.002336446	0.006888508	0.00546104	0.004553926	0.00533832	0.003638095	0.005638969	0.005022833	11.44596666	21.60573333	11.52306667	11.10743333	11.2043	0	10.93336667	11.07406667	1.14E-13	1.14E-13	1.14E-13	1.14E-13	1.14E-13	1.14E-13	1.14E-13	1.14E-13
PPM	0.014439948	-0.09007404	-0.05649145	-0.113652241	-0.158610542	0.056694203	0.032313068	-0.05123169	-0.014540254	-0.010904019	-0.018330164	-0.011147502	-0.00529128	-0.004848607	-0.015867047	-0.010459905	-12.01143333	-22.5088	-11.52306667	-11.10743333	-7.8217	2.85246666	-10.9412	-12.47086667	-458.1886616	-458.1886616	-458.1886616	-458.1886616	-458.1886616	-458.1886616	-458.1886616	-458.1886616
PPM2	0.307800325	0.355451463	0.301128684	0.318431329	0.36366954	0.33895839	0.257521481	0.292588252	0.002336499	0.008795601	0.005461071	0.005065903	0.008720999	0.003719094	0.005639083	0.005022925	12.01143333	22.5088	11.52306667	12.1684	11.2043	0	10.9412	12.47086667	-6.82E-13	-6.82E-13	-6.82E-13	-6.82E-13	-6.82E-13	-6.82E-13	-6.82E-13	-6.82E-13
TMDPP	0.100337778	0.087219329	0.133736639	0.100414488	2.22E-16	0.018674347	0.113256572	0.07165702	2.10E-08	0.001906759	1.39E-08	5.12E-04	0.003382667	8.10E-05	6.67E-08	7.73E-08	0	0	0	1.06096667	0	0	0	0	0	0	0	0	0	0	0	0
PYNP2	0.17252771	0.218408362	0.133736639	0.181767562	0.533872325	0.283351878	0.113256572	0.164664333	0.006638639	0.006449313	0.005489003	0.006196237	0.007050638	0.008686375	0.005799986	0.005716855	-11.44596666	-21.60573333	-11.52306667	-11.10743333	-11.2043	0	-10.93336667	-11.07406667	67.9151892	67.9151892	67.9151892	67.9151892	67.9151892	67.9151892	67.9151892	67.9151892
DCYTD	0.17252771	0.218408362	0.133736639	0.181767562	0.367418955	0.283351878	0.113256572	0.164664333	0.002336261	0.006883998	0.004668721	0.004553918	0.005338311	0.00363809	0.005572358	0.005022834	1.03306666	10.5947	0	0.40646666	0	0	0.209966666	0.7613	2.23E-14	2.23E-14	2.23E-14	2.23E-14	2.23E-14	2.23E-14	2.23E-14	2.23E-14
ADADir	1.90E-16	4.19E-16	6.13E-17	6.35E-16	2.16E-15	1.14E-14	4.59E-17	1.51E-16	4.03E-10	1.17E-09	2.31E-10	1.47E-10	1.50E-10	6.68E-10	4.98E-10	4.42E-10	9.37983334	0.416333327	10.9722	10.29450001	11.0993	10.20666667	0	0	3.41E-15	3.41E-15	3.41E-15	3.41E-15	3.41E-15	3.41E-15	3.41E-15	3.41E-15
ADD	0.050694379	0.113508451	0.024627902	0.060369317	0.161149766	0.083888985	0.060018288	1.96E-15	0.002861105	8.56E-08	0.00522936	3.39E-09	3.62E-09	4.10E-09	0.006366494	5.15E-09	0	0	0	0	0	2.85246666	0	0	82.413903	82.413903	82.413903	82.413903	82.413903	82.413903	82.413903	82.413903
ADNK1	8.46E-17	1.80E-16	2.73E-17	4.23E-16	9.59E-16	4.75E-15	1.84E-17	1.37E-16	6.01E-10	1.93E-09	2.51E-10	3.15E-10	1.37E-10	3.33E-10	2.99E-10	9.89E-10	10.97836667	11.40776667	10.9722	5.772562483	11.0993	0	4.826291599	1.3968	1.93E-15	1.93E-15	1.93E-15	1.93E-15	1.93E-15	1.93E-15	1.93E-15	1.93E-15
ALLTN	2.92E-16	6.60E-16	1.01E-16	1.67E-15	3.29E-15	1.21E-14	7.04E-17	3.84E-16	1.15E-09	3.99E-09	3.78E-10	3.68E-10	4.11E-10	5.62E-10	7.51E-10	7.15E-10	2.687349999	2.926250001	2.876366667	1.23E-13	6.071383335	0	1.937616669	0	5.93E-15	5.93E-15	5.93E-15	5.93E-15	5.93E-15	5.93E-15	5.93E-15	5.93E-15
CYTDK1	9.51E-17	1.80E-16	3.07E-17	4.23E-16	9.58E-16	4.75E-15	2.30E-17	1.47E-16	8.02E-10	3.00E-09	3.14E-10	4.32E-10	2.39E-10	5.77E-10	6.97E-10	8.86E-10	0.749666663	10.6465	0.445200007	0	0	0	0	0	1.93E-15	1.93E-15	1.93E-15	1.93E-15	1.93E-15	1.93E-15	1.93E-15	1.93E-15
CYTDK2	9.51E-17	1.80E-16	3.07E-17	4.23E-16	9.58E-16	4.75E-15	2.30E-17	1.47E-16	9.49E-10	4.19E-09	3.55E-10	5.08E-10	5.42E-10	9.80E-10	8.06E-10	1.09E-09	0	0	6.204133333	0	1.5629	0	0	0	1.93E-15	1.93E-15	1.93E-15	1.93E-15	1.93E-15	1.93E-15	1.93E-15	1.93E-15
CYTDK3	9.51E-17	1.80E-16	3.07E-17	4.23E-16	9.58E-16	4.75E-15	2.30E-17	1.47E-16	9.09E-10	3.79E-09	3.46E-10	4.95E-10	4.60E-10	9.45E-10	7.79E-10	1.05E-09	8.787766667	0.36453333	0.83466667	1.26146667	7.51553333	0	0.9527	1.3496	1.93E-15	1.93E-15	1.93E-15	1.93E-15	1.93E-15	1.93E-15	1.93E-15	1.93E-15
CYTK1	0.031376867	0.02999066	0.025037087	0.031052955	0.051734141	0.040999013	0.028169791	0.032784511	-0.002255289	-0.002032395	-0.002681435	-0.004733685	1.42E-08	-0.003925748	-0.002537255	-0.004278615	-12.09926667	-3.079233327	-13.8264	-13.60660001	-14.2611	-13.60586667	-11.95906667	-12.41083333	41.73972433	41.73972433	41.73972433	41.73972433	41.73972433	41.73972433	41.73972433	41.73972433
CYTK2	-4.44E-16	-1.17E-15	-1.67E-16	-6.42E-12	-5.16E-15	-1.65E-14	-2.22E-16	-4.88E-15	-4.77E-07	-0.003544484	-9.40E-04	-0.002963115	-1.77E-08	-3.47E-08	-8.19E-04	-0.002965584	-1.03306666	-10.5947	0	-0.40646666	0	0	-0.209966666	-0.7613	0	0	0	0	0	0	0	0
DADK	8.88E-16	0	4.44E-16	-4.44E-16	0.002134568	2.66E-15	-8.88E-16	-8.88E-16	-2.30E-08	-2.88E-07	-1.30E-08	-9.26E-09	-8.02E-09	-4.84E-09	-3.99E-08	-9.13E-09	-0.56546667	-0.903066666	0	0	0	0	-0.007833334	-1.3968	-1.30287795	-1.30287795	-1.30287795	-1.30287795	-1.30287795	-1.30287795	-1.30287795	-1.30287795
DADNK	1.90E-16	4.19E-16	4.91E-17	6.35E-16	0.002134568	1.14E-14	3.06E-17	1.51E-16	4.76E-10	1.67E-09	2.51E-10	2.42E-10	1.61E-10	4.65E-10	4.05E-10	7.38E-10	9.84743333	10.10796666	10.9722	10.70096667	11.0993	10.20666667	0	0	1.92E-15	1.92E-15	1.92E-15	1.92E-15	1.92E-15	1.92E-15	1.92E-15	1.92E-15
DGNSK	9.79E-04	9.36E-04	7.82E-04	9.69E-04	0.001614847	0.001279757	2.83E-13	0.001023347	6.71E-10	2.15E-09	3.02E-10	2.70E-10	1.80E-10	6.20E-10	5.31E-10	8.82E-10	10.4129	11.01103333	10.9722	10.70096667	11.2043	10.20666667	9.957666667	0	1.30287795	1.30287795	1.30287795	1.30287795	1.30287795	1.30287795	1.30287795	1.30287795
DINSK	0	0	0	0	0	0	0	0	0	0	0	0	0	0	0	0	0	0	0	0	0	0	0	0	0	0	0	0	0	0	0	0
DRPAr	0.307800325	0.355451463	0.301128684	0.318431329	0.36366954	0.33895839	0.257521481	0.292588252	0.002336499	0.008795603	0.005461071	0.005065903	0.008720999	0.003719094	0.005639083	0.005022926	12.01143333	22.5088	11.52306667	12.1684	11.2043	0	10.9412	12.47086667	-5.68E-13	-5.68E-13	-5.68E-13	-5.68E-13	-5.68E-13	-5.68E-13	-5.68E-13	-5.68E-13
DTMPK	0.001288991	0.001232045	0.001028547	0.001275685	0.002125287	0.001684278	0.001157242	0.001346819	4.34E-12	8.92E-12	4.22E-12	7.66E-13	1.50E-12	3.22E-12	4.60E-12	8.39E-12	0	0	0	0	0	0	0	0	1.714707187	1.714707187	1.714707187	1.714707187	1.714707187	1.714707187	1.714707187	1.714707187
DURIK1	1.39E-16	3.16E-16	4.57E-17	6.35E-16	1.57E-15	7.32E-15	3.67E-17	1.46E-16	5.15E-10	1.96E-09	2.32E-10	2.66E-10	1.59E-10	5.27E-10	4.32E-10	2.16E-09	0	0	0	0	0	0	0	0	3.04E-15	3.04E-15	3.04E-15	3.04E-15	3.04E-15	3.04E-15	3.04E-15	3.04E-15
DUTPDP	8.46E-17	2.09E-16	2.73E-17	4.23E-16	9.58E-16	6.71E-15	3.06E-17	6.14E-17	4.51E-09	1.86E-08	1.23E-09	2.32E-09	4.87E-10	1.23E-09	1.90E-09	2.23E-09	0	0	0	0	0	0	0	0	1.40E-15	1.40E-15	1.40E-15	1.40E-15	1.40E-15	1.40E-15	1.40E-15	1.40E-15
GK2	-4.20E-04	-4.02E-04	-3.35E-04	-4.16E-04	-6.93E-04	-5.49E-04	-8.42E-05	-4.39E-04	2.30E-09	1.29E-08	3.03E-08	2.29E-09	5.06E-09	1.67E-09	2.37E-09	4.44E-09	-1000	1000	1000	1000	1000	1000	-1000	-1000	-0.559089389	-0.559089389	-0.559089389	-0.559089389	-0.559089389	-0.559089389	-0.559089389	-0.559089389
GMPR	0.037955866	0.058379271	0.048571932	0.032590606	0.105345457	0.04350324	0.063795568	0.041001865	1.64E-09	7.99E-09	5.68E-10	4.51E-10	2.70E-10	8.96E-10	1.50E-09	1.25E-09	0	0	0	0	0	0	0	0	5.93E-15	5.93E-15	5.93E-15	5.93E-15	5.93E-15	5.93E-15	5.93E-15	5.93E-15
GTPDPK	0	0	0	0	0	0	0	0	0	0	0	0	0	0	0	0	0	0	0	0	0	0	0	0	0	0	0	0	0	0	0	0
GUAPRTr	-0.19830092	-0.230212848	-0.178857293	-0.248030253	-0.524625129	-0.239113405	-0.171589054	-0.239357178	-0.014661653	-0.013147752	-0.015285656	-0.011065233	-0.011504029	-0.012594926	-0.015533718	-0.008994732	0	0	0	0	0	0	0	0	-999.9176342	-999.9176342	-999.9176342	-999.9176342	-999.9176342	-999.9176342	-999.9176342	-999.9176342
HXPRTr	-0.037955866	-0.058379271	-0.048571932	-0.032590606	-0.105345457	-0.025978998	-0.034494612	-0.041001865	-0.004192538	-0.008120975	-0.00316145	-0.004412405	-0.00939295	-0.005159025	-0.001781292	-0.002618489	-2.687349999	-2.926250001	-2.876366667	-1.23E-13	-6.071383335	2.85246666	-1.937616669	0	0	0	0	0	0	0	0	0
NDPK2	-0.851591426	-0.90601732	-0.602319136	-0.86440714	-0.414844397	-1.02088016	-0.504840754	-0.630833609	-0.014051192	-0.010001142	-0.011144166	-0.006822002	-0.010425108	-0.007752694	-0.00780774	-0.006182407	13.13233333	13.67393333	13.8264	14.01306667	14.2611	13.60586667	12.16903334	13.17213333	-953.5855795	-953.5855795	-953.5855795	-953.5855795	-953.5855795	-953.5855795	-953.5855795	-953.5855795
NDPK3	0.030380573	0.029038381	0.024242096	0.030066945	0.050091452	0.039697191	0.027275329	0.03174352	-0.002255766	-0.005576879	-0.003621926	-0.0076968	-3.52E-09	-0.003925783	-0.003356553	-0.007244198	-13.13233333	-13.67393333	-13.8264	-14.01306667	-14.2611	-13.60586667	-12.16903334	-13.17213333	40.41438297	40.41438297	40.41438297	40.41438297	40.41438297	40.41438297	40.41438297	40.41438297
NDPK4	0.001288993	0.001232047	0.001028548	0.001275737	0.002125298	0.001684316	0.001157242	0.001346822	4.44E-12	9.03E-12	4.46E-12	8.00E-13	1.58E-12	3.29E-12	4.61E-12	8.45E-12	0	0	0	0	0	0	0	0	1.714707188	1.714707188	1.714707188	1.714707188	1.714707188	1.714707188	1.714707188	1.714707188
NDPK5	9.79E-04	9.36E-04	7.82E-04	9.69E-04	0.001614861	0.001279806	8.79E-04	0.001023351	3.41E-12	6.67E-12	3.45E-12	6.16E-13	1.11E-12	2.55E-12	3.50E-12	6.44E-12	0	0	0	0	0	0	0	0	1.302877951	1.302877951	1.302877951	1.302877951	1.302877951	1.302877951	1.302877951	1.302877951
NDPK6	0	2.22E-16	1.11E-16	4.44E-16	8.88E-16	2.22E-16	0	0	4.51E-09	1.86E-08	1.23E-09	2.32E-09	4.87E-10	1.23E-09	1.90E-09	2.23E-09	0	0	0	0	0	0	0	0	1.14E-13	1.14E-13	1.14E-13	1.14E-13	1.14E-13	1.14E-13	1.14E-13	1.14E-13
NDPK7	9.79E-04	9.36E-04	7.82E-04	9.69E-04	0.001614861	0.001279806	8.79E-04	0.001023351	3.41E-12	6.69E-12	3.46E-12	6.16E-13	1.11E-12	2.55E-12	3.50E-12	6.44E-12	0	0	0	0	0	0	0	0	1.302877951	1.302877951	1.302877951	1.302877951	1.302877951	1.302877951	1.302877951	1.302877951
NDPK8	8.74E-04	8.36E-04	6.98E-04	8.65E-04	0.001441618	0.001142501	0.001078071	9.14E-04	2.31E-09	1.29E-08	3.03E-08	2.29E-09	5.06E-09	1.68E-09	2.38E-09	4.45E-09	-1000	1000	1000	1000	1000	1000	-1000	-1000	1.163105603	1.163105603	1.163105603	1.163105603	1.163105603	1.163105603	1.163105603	1.163105603
PRASCS	2.22E-16	2.22E-16	0	2.22E-16	8.88E-16	-9.55E-15	0	1.11E-16	0.006035327	0.008941141	0.007578144	0.004638723	0.011057867	0.00854139	0.008578592	0.002618489	2.687349999	2.926250002	2.876366667	0	6.071383335	0	1.937616669	0	0	0	0	0	0	0	0	0
PUNP1	-0.004387501	-0.078093265	-0.060670385	-0.071771397	-0.245676756	-0.045081344	0.007809646	-0.058793134	-0.006800613	-0.006343337	-0.006796635	-0.00763206	-0.003328675	-0.004714923	-0.005690251	-0.008096907	-0.56546667	-0.903066666	0	0	0	2.85246666	-0.007833334	-1.3968	44.12546152	44.12546152	44.12546152	44.12546152	44.12546152	44.12546152	44.12546152	44.12546152
PUNP2	0.035914245	0.05075991	0.034436922	0.037218576	-0.002134568	0.038211922	0.031008338	0.057290246	2.52E-08	2.96E-07	1.39E-08	9.89E-09	9.61E-09	5.83E-09	4.19E-08	1.04E-08	0.56546667	0.903066666	0	0	0	0	0.007833334	1.3968	1.30287795	1.30287795	1.30287795	1.30287795	1.30287795	1.30287795	1.30287795	1.30287795
PUNP3	-0.153683375	-0.179613086	-0.129544229	-0.186413119	-0.379744431	-0.189485649	-0.118038945	-0.173373626	-0.005542046	-0.006360429	-0.005466097	-0.006977056	-0.002635435	-0.007277433	-0.005748851	-0.008206287	0	0	0	0	0	0	0	0	-474.3860231	-474.3860231	-474.3860231	-474.3860231	-474.3860231	-474.3860231	-474.3860231	-474.3860231
PUNP4	-9.79E-04	-9.36E-04	-7.82E-04	-9.69E-04	-0.001614847	-0.001279757	-2.83E-13	-0.001023347	6.64E-09	3.90E-08	2.92E-09	3.29E-09	2.45E-09	1.38E-09	5.17E-09	4.13E-09	0	0	0	0	0	0	0	0	-1.30287795	-1.30287795	-1.30287795	-1.30287795	-1.30287795	-1.30287795	-1.30287795	-1.30287795
PUNP5	-0.035914245	-0.05075991	-0.034436922	-0.037218576	-0.067033837	-0.038211923	-0.031008338	-0.041001865	-0.007053619	-0.006163249	-0.008390797	-0.004412385	-0.007807719	-0.005159027	-0.00814778	-0.00261849	0	0	0	0	0	0	0	0	97.02520721	97.02520721	97.02520721	97.02520721	97.02520721	97.02520721	97.02520721	97.02520721
PUNP6	0	0	0	0	0	0	0	0	3.39E-20	6.78E-21	-4.07E-20	-1.36E-20	2.03E-20	-1.36E-20	0	-6.78E-21	0	0	0	0	0	0	0	0	0	0	0	0	0	0	0	0
PUNP7	0.035914245	0.05075991	0.034436922	0.037218576	0.067033837	0.055736165	0.060309294	0.057290246	-0.001509612	0.001513694	-0.001583138	0.001677756	0.001429748	0.003616395	-8.30E-04	0.002744944	0	0	0	0	3.3826	0	0	0	-135.9449381	-135.9449381	-135.9449381	-135.9449381	-135.9449381	-135.9449381	-135.9449381	-135.9449381
PUNP8	0	0	0	0	0	0	0	0	6.78E-21	6.78E-21	-2.71E-20	0	0	2.71E-20	-6.78E-21	4.74E-20	0	0	0	0	0	0	0	0	0	0	0	0	0	0	0	0
PYNP1r	1.69E-05	0.050776051	1.35E-05	0.037235288	0.06706168	0.009614925	1.52E-05	1.76E-05	2.73E-04	2.04E-08	0.001582501	-4.44E-09	-1.48E-07	-4.17E-09	0.001250029	2.13E-08	0	0	0	0	0	0	0	0	56.92355831	56.92355831	56.92355831	56.92355831	56.92355831	56.92355831	56.92355831	56.92355831
RIOR	4.25E-17	1.02E-16	-2.17E-18	2.12E-16	3.91E-16	3.43E-15	3.12E-17	3.45E-17	3.75E-09	1.03E-08	8.72E-10	1.12E-09	1.49E-08	1.50E-09	1.86E-09	2.01E-09	0	0	0	0	0	0	0	0	0	0	0	0	0	0	0	0
TMDK1	9.51E-17	2.10E-16	3.07E-17	4.24E-16	2.87E-15	5.18E-15	2.30E-17	1.47E-16	5.09E-10	1.10E-09	2.65E-10	9.80E-11	1.61E-10	5.29E-10	2.53E-10	3.51E-10	10.29816667	10.79746667	10.49883333	9.64	10.19806667	9.931866667	0	0	2.37E-15	2.37E-15	2.37E-15	2.37E-15	2.37E-15	2.37E-15	2.37E-15	2.37E-15
TMDS	4.96E-16	1.23E-15	1.51E-16	6.42E-12	5.79E-15	2.99E-14	1.83E-16	8.31E-15	4.38E-08	9.32E-04	4.31E-08	0.001397474	5.89E-10	1.15E-09	3.57E-09	0.001467092	0	0	0	1.06096667	0	0	0	0	3.67E-15	3.67E-15	3.67E-15	3.67E-15	3.67E-15	3.67E-15	3.67E-15	3.67E-15
URIC	1.56E-16	3.44E-16	5.26E-17	8.39E-16	1.77E-15	6.81E-15	3.57E-17	2.35E-16	5.26E-10	1.41E-09	1.83E-10	1.63E-10	1.56E-10	2.38E-10	3.62E-10	3.26E-10	2.687349999	2.926250001	2.876366667	1.23E-13	6.071383335	0	1.937616669	0	3.69E-15	3.69E-15	3.69E-15	3.69E-15	3.69E-15	3.69E-15	3.69E-15	3.69E-15
URIK1	2.53E-16	4.18E-16	8.18E-17	1.27E-15	2.15E-15	1.27E-14	9.18E-17	1.47E-16	1.41E-09	1.28E-08	5.40E-10	1.54E-09	4.01E-10	1.45E-09	1.40E-09	7.77E-09	13.06206667	13.3094	12.99173333	0	5.0907	0	0	0	1.93E-15	1.93E-15	1.93E-15	1.93E-15	1.93E-15	1.93E-15	1.93E-15	1.93E-15
URIK2	2.53E-16	4.18E-16	8.18E-17	1.27E-15	2.15E-15	1.27E-14	9.18E-17	1.47E-16	1.53E-09	1.65E-08	6.18E-10	1.64E-09	1.18E-09	2.37E-09	2.11E-09	9.18E-09	5.327699997	5.997966663	0	11.43705	12.6982	10.75340001	5.165933337	5.15243333	1.93E-15	1.93E-15	1.93E-15	1.93E-15	1.93E-15	1.93E-15	1.93E-15	1.93E-15
URIK3	2.53E-16	4.18E-16	8.18E-17	1.27E-15	2.15E-15	1.27E-14	9.18E-17	1.47E-16	1.46E-09	1.47E-08	5.97E-10	1.63E-09	9.49E-10	2.22E-09	2.04E-09	8.88E-09	4.344566663	13.3094	12.99173333	12.7516	6.74556667	9.65993333	12.17916667	11.82253333	1.93E-15	1.93E-15	1.93E-15	1.93E-15	1.93E-15	1.93E-15	1.93E-15	1.93E-15
XANDb	7.81E-17	1.72E-16	2.63E-17	4.20E-16	8.83E-16	3.53E-15	1.78E-17	1.05E-16	1.84E-10	4.91E-10	8.27E-11	4.77E-11	5.12E-11	6.92E-11	1.27E-10	1.05E-10	2.687349999	2.926250001	2.876366667	1.23E-13	6.071383335	0	1.937616669	0	1.86E-15	1.86E-15	1.86E-15	1.86E-15	1.86E-15	1.86E-15	1.86E-15	1.86E-15
XPPT	1.06E-16	2.48E-16	3.41E-17	5.01E-16	1.20E-15	6.71E-15	3.06E-17	1.01E-16	1.48E-08	2.11E-08	2.77E-09	1.54E-09	2.77E-09	1.43E-09	2.73E-09	2.44E-09	0	0	0	0	3.3826	0	0	0	3.71E-15	3.71E-15	3.71E-15	3.71E-15	3.71E-15	3.71E-15	3.71E-15	3.71E-15
PRAGS	8.34E-17	1.76E-16	2.70E-17	3.94E-16	9.61E-16	4.52E-15	1.71E-17	1.46E-16	0.006035327	0.008941141	0.007578144	0.004638723	0.011057867	0.00854139	0.008578592	0.002618489	2.687349999	2.926250002	2.876366667	0	6.071383335	0	1.937616669	0	2.68E-15	2.68E-15	2.68E-15	2.68E-15	2.68E-15	2.68E-15	2.68E-15	2.68E-15
PRAIS	8.34E-17	1.76E-16	2.70E-17	3.94E-16	9.61E-16	4.52E-15	1.71E-17	1.46E-16	0.006035327	0.008941141	0.007578144	0.004638723	0.011057867	0.00854139	0.008578592	0.002618489	2.687349999	2.926250002	2.876366667	0	6.071383335	0	1.937616669	0	2.68E-15	2.68E-15	2.68E-15	2.68E-15	2.68E-15	2.68E-15	2.68E-15	2.68E-15
PRFGS	8.34E-17	1.76E-16	2.70E-17	3.94E-16	9.61E-16	4.52E-15	1.71E-17	1.46E-16	0.006035327	0.008941141	0.007578144	0.004638723	0.011057867	0.00854139	0.008578592	0.002618489	2.687349999	2.926250002	2.876366667	0	6.071383335	0	1.937616669	0	2.68E-15	2.68E-15	2.68E-15	2.68E-15	2.68E-15	2.68E-15	2.68E-15	2.68E-15
URIDK1	0.013757308	0.01314952	0.010977607	0.013615287	0.022683033	0.017976175	0.012351153	0.014374495	0.002255992	0.00651348	0.004414287	0.00909428	1.19E-08	0.003925788	0.003423165	0.008711285	23.54523333	24.68496666	25.34946667	25.77500001	25.4654	13.60586667	22.89243334	23.4849	18.30094252	18.30094252	18.30094252	18.30094252	18.30094252	18.30094252	18.30094252	18.30094252
URIDK2	1.05E-04	1.06E-04	8.08E-05	2.07E-04	3.34E-04	1.77E-04	3.98E-05	1.17E-04	0.02597771	0.025168759	0.028306526	0.025242852	0.009113788	0.024194115	0.026271341	0.02020259	26.8773	28.12403333	27.58303334	26.03276666	27.26883333	26.00163333	22.89243334	25.71063333	5.94E-04	5.94E-04	5.94E-04	5.94E-04	5.94E-04	5.94E-04	5.94E-04	5.94E-04
AIRC1	8.34E-17	1.76E-16	2.70E-17	3.94E-16	9.61E-16	4.52E-15	1.71E-17	1.46E-16	0.006035327	0.008941141	0.007578144	0.004638723	0.011057867	0.00854139	0.008578592	0.002618489	2.687349999	2.926250002	2.876366667	0	6.071383335	0	1.937616669	0	2.68E-15	2.68E-15	2.68E-15	2.68E-15	2.68E-15	2.68E-15	2.68E-15	2.68E-15
CTPS1	6.34E-17	1.14E-16	2.04E-17	2.54E-16	6.17E-16	2.92E-15	1.15E-17	1.23E-16	0.002255764	0.00557687	0.003621926	0.007696799	3.08E-09	0.003925781	0.003356551	0.007244196	12.2602	12.8266	12.40533333	11.9387	11.98736667	10.86543333	11.16263333	11.36046667	1.93E-15	1.93E-15	1.93E-15	1.93E-15	1.93E-15	1.93E-15	1.93E-15	1.93E-15
GART	3.32E-17	7.55E-17	1.10E-17	1.75E-16	3.78E-16	1.66E-15	6.82E-18	5.58E-17	5.86E-10	4.52E-09	1.92E-10	2.88E-10	1.43E-10	2.63E-10	4.87E-10	7.36E-10	0	0	0	0	0	0	0	0	9.28E-16	9.28E-16	9.28E-16	9.28E-16	9.28E-16	9.28E-16	9.28E-16	9.28E-16
ADK1	-0.673459952	-0.853568008	-0.632348863	-0.920266876	-1.131952601	-0.709620186	-0.631302577	-1.154120827	-0.010221195	-0.00568123	-0.013854742	-0.006435594	-0.008967007	-0.011344766	-0.014511057	-0.008616116	16.17473334	16.255	16.19033333	14.93773334	12.98326667	15.1773	15.9397	17.4362	-1000	-1000	-1000	-1000	-1000	-1000	-1000	-1000
ADPT	8.46E-17	2.10E-16	2.73E-17	4.23E-16	9.59E-16	6.71E-15	3.06E-17	6.48E-17	3.20E-08	8.52E-08	1.22E-08	4.21E-08	6.56E-09	3.14E-09	7.71E-09	1.30E-07	0	0	0	0	0	0	0	0	2.30E-15	2.30E-15	2.30E-15	2.30E-15	2.30E-15	2.30E-15	2.30E-15	2.30E-15
ADSL1r	2.22E-16	2.22E-16	0	2.22E-16	4.44E-16	2.78E-15	0	0	5.97E-10	2.36E-09	1.98E-10	3.32E-10	2.87E-10	5.05E-10	4.58E-10	7.37E-10	7.804633333	7.675966667	7.622266667	2.576016666	0	2.85246666	7.965933333	8.0197	0	0	0	0	0	0	0	0
ADSL2r	2.22E-16	2.22E-16	0	-1.11E-16	-4.44E-16	-9.99E-15	1.11E-16	1.11E-16	0.006035327	0.008941141	0.007578144	0.004638723	0.011057867	0.00854139	0.008578592	0.002618489	2.687349999	2.926250002	2.876366667	0	6.071383335	0	1.937616669	0	0	0	0	0	0	0	0	0
ADSS	4.23E-17	9.67E-17	1.36E-17	2.12E-16	4.79E-16	2.78E-15	1.15E-17	4.09E-17	5.97E-10	2.36E-09	1.98E-10	3.32E-10	2.87E-10	5.05E-10	4.58E-10	7.37E-10	7.804633333	7.675966667	7.622266667	2.576016666	0	2.85246666	7.965933333	8.0197	1.05E-15	1.05E-15	1.05E-15	1.05E-15	1.05E-15	1.05E-15	1.05E-15	1.05E-15
AICART	2.22E-16	4.44E-16	2.22E-16	7.77E-16	1.78E-15	6.88E-15	2.22E-16	2.22E-16	0.006035361	0.00894118	0.00757816	0.00463873	0.01105788	0.008541421	0.008578675	0.002618498	10.49198333	10.60221667	10.49863333	2.576016667	6.071383335	0	9.903550002	8.0197	0	0	0	0	0	0	0	0
ASPCT	0.054342289	0.047348213	0.038859298	0.054676989	0.109252695	0.098757446	0.046510081	0.091450998	1.02E-08	3.56E-08	8.47E-09	9.41E-10	5.05E-10	7.50E-10	1.97E-09	2.13E-09	0	0	0	1.06096667	0	0	0	0	116.561453	116.561453	116.561453	116.561453	116.561453	116.561453	116.561453	116.561453
CTPS2	3.62E-17	6.99E-17	1.17E-17	1.59E-16	3.75E-16	1.81E-15	7.06E-18	6.14E-17	2.56E-09	9.37E-09	5.69E-10	1.18E-09	4.58E-10	1.96E-09	1.64E-09	2.93E-09	0.87213333	0.84733333	1.42106667	2.07436667	2.27373333	2.74043334	1.00640001	1.81166666	9.63E-16	9.63E-16	9.63E-16	9.63E-16	9.63E-16	9.63E-16	9.63E-16	9.63E-16
DHORD1	0.054342289	0.047348213	0.038859298	0.054676989	0.109252695	0.098757446	0.046510081	0.091450998	1.02E-08	3.56E-08	8.47E-09	9.41E-10	5.05E-10	7.50E-10	1.97E-09	2.13E-09	0	0	0	1.06096667	0	0	0	0	116.561453	116.561453	116.561453	116.561453	116.561453	116.561453	116.561453	116.561453
DHORTS	-0.054342289	-0.047348213	-0.038859298	-0.054676989	-0.109252695	-0.098757446	-0.046510081	-0.091450998	-1.02E-08	-3.56E-08	-8.47E-09	-9.41E-10	-5.05E-10	-7.50E-10	-1.97E-09	-2.13E-09	0	0	0	-1.06096667	0	0	0	0	-116.561453	-116.561453	-116.561453	-116.561453	-116.561453	-116.561453	-116.561453	-116.561453
GARFTi	5.02E-17	1.01E-16	1.60E-17	2.19E-16	5.83E-16	2.86E-15	1.02E-17	9.00E-17	0.006035327	0.008941137	0.007578144	0.004638722	0.011057867	0.00854139	0.008578592	0.002618488	2.687349999	2.926250002	2.876366667	0	6.071383335	0	1.937616669	0	1.76E-15	1.76E-15	1.76E-15	1.76E-15	1.76E-15	1.76E-15	1.76E-15	1.76E-15
GK1	4.54E-04	4.34E-04	3.62E-04	4.49E-04	7.49E-04	5.93E-04	9.94E-04	4.74E-04	1.33E-08	6.35E-08	-2.44E-08	4.39E-09	4.46E-10	3.37E-09	8.49E-09	9.21E-09	1000	-1000	-1000	-1000	-1000	-1000	1000	1000	0.604016215	0.604016215	0.604016215	0.604016215	0.604016215	0.604016215	0.604016215	0.604016215
GLUPRT	8.34E-17	1.76E-16	2.70E-17	3.94E-16	9.61E-16	4.52E-15	1.71E-17	1.46E-16	0.006035327	0.008941141	0.007578144	0.004638723	0.011057867	0.00854139	0.008578592	0.002618489	2.687349999	2.926250002	2.876366667	0	6.071383335	0	1.937616669	0	2.68E-15	2.68E-15	2.68E-15	2.68E-15	2.68E-15	2.68E-15	2.68E-15	2.68E-15
GMPS2	3.07E-17	7.01E-17	9.89E-18	1.50E-16	3.48E-16	2.04E-15	8.35E-18	3.34E-17	2.27E-09	6.68E-09	4.91E-10	9.51E-10	5.86E-10	4.60E-09	1.35E-09	1.71E-09	0	0	0	0	0	0	0	0	1.44E-15	1.44E-15	1.44E-15	1.44E-15	1.44E-15	1.44E-15	1.44E-15	1.44E-15
IMPCir	1.36E-16	2.70E-16	4.35E-17	5.50E-16	1.36E-15	6.30E-15	3.18E-17	2.28E-16	0.006035361	0.00894118	0.00757816	0.00463873	0.01105788	0.008541421	0.008578675	0.002618498	10.49198333	10.60221667	10.49863333	2.576016667	6.071383335	0	9.903550002	8.0197	1.96E-15	1.96E-15	1.96E-15	1.96E-15	1.96E-15	1.96E-15	1.96E-15	1.96E-15
IMPD	3.46E-16	1.17E-15	1.12E-16	2.37E-15	3.92E-15	0.017524242	0.029300956	8.88E-17	0.001842825	8.20E-04	0.00441671	2.26E-04	0.001664931	0.003382396	0.006797385	9.50E-09	0	0	0	0	0	0	0	0	3.72E-15	3.72E-15	3.72E-15	3.72E-15	3.72E-15	3.72E-15	3.72E-15	3.72E-15
NDPK1	3.59E-05	3.41E-05	2.85E-05	3.56E-05	6.07E-05	4.39E-05	3.21E-05	3.78E-05	1.20E-08	6.04E-08	4.05E-09	5.87E-09	5.06E-09	7.51E-09	9.06E-09	2.05E-08	13.13233333	13.67393333	13.8264	14.01306667	14.2611	13.60586667	13.13186667	13.17213333	0.047422765	0.047422765	0.047422765	0.047422765	0.047422765	0.047422765	0.047422765	0.047422765
ORPT	-0.054342289	-0.047348213	-0.038859298	-0.054676989	-0.109252695	-0.098757446	-0.046510081	-0.091450998	-1.02E-08	-3.56E-08	-8.47E-09	-9.41E-10	-5.05E-10	-7.50E-10	-1.97E-09	-2.13E-09	0	0	0	-1.06096667	0	0	0	0	-116.561453	-116.561453	-116.561453	-116.561453	-116.561453	-116.561453	-116.561453	-116.561453
UPPRT	8.46E-17	2.10E-16	2.73E-17	4.23E-16	9.59E-16	6.71E-15	3.06E-17	6.48E-17	1.08E-06	2.34E-04	0.001098238	0.001418414	1.56E-08	3.51E-07	3.99E-04	2.86E-04	0	0	0	0	0	0	0	0	2.30E-15	2.30E-15	2.30E-15	2.30E-15	2.30E-15	2.30E-15	2.30E-15	2.30E-15
ADK2	0.750709858	0.855251371	0.607905589	0.880643155	0.752849287	0.838905102	0.548946122	0.901391383	0.012030463	0.010629316	0.013268943	0.010476982	0.009178004	0.011023409	0.012225734	0.010155816	0	0	0	0	0	0	0	0	961.7259759	961.7259759	961.7259759	961.7259759	961.7259759	961.7259759	961.7259759	961.7259759
ALLTAHr	4.44E-16	6.66E-16	2.22E-16	1.78E-15	3.11E-15	2.40E-14	2.22E-16	2.22E-16	1.15E-09	3.99E-09	3.78E-10	3.68E-10	4.11E-10	5.62E-10	7.51E-10	7.15E-10	2.687349999	2.926250001	2.876366667	1.23E-13	6.071383335	0	1.937616669	0	0	0	0	0	0	0	0	0
MCSNAH1r	-1.69E-05	-1.61E-05	-1.35E-05	-1.67E-05	-2.78E-05	-2.21E-05	-1.52E-05	-1.76E-05	2.65E-08	4.01E-08	1.08E-08	9.07E-09	1.52E-07	8.14E-09	5.95E-08	3.07E-09	0	0	0	0	0	0	0	0	-0.022463413	-0.022463413	-0.022463413	-0.022463413	-0.022463413	-0.022463413	-0.022463413	-0.022463413
NDPK9	3.33E-16	6.66E-16	1.11E-16	1.78E-15	3.11E-15	1.75E-14	1.11E-16	2.22E-16	2.37E-09	1.85E-08	9.43E-10	2.13E-09	1.41E-09	3.17E-09	2.82E-09	9.94E-09	13.13233333	13.67393333	13.8264	14.01306667	14.2611	9.65993333	13.13186667	13.17213333	0	0	0	0	0	0	0	0
OMPDC	0.054342289	0.047348213	0.038859298	0.054676989	0.109252695	0.098757446	0.046510081	0.091450998	1.02E-08	3.56E-08	8.47E-09	9.41E-10	5.05E-10	7.50E-10	1.97E-09	2.13E-09	0	0	0	1.06096667	0	0	0	0	116.561453	116.561453	116.561453	116.561453	116.561453	116.561453	116.561453	116.561453
URIDK3	-1.05E-04	-1.06E-04	-8.08E-05	-2.07E-04	-3.34E-04	-1.77E-04	-3.98E-05	-1.17E-04	-0.025977931	-0.02610534	-0.029098885	-0.02664033	-0.009113796	-0.024194119	-0.026337951	-0.021669674	-37.2902	-39.13506666	-39.10610001	-37.7947	-38.47313333	-26.00163333	-33.61583334	-36.0234	-5.94E-04	-5.94E-04	-5.94E-04	-5.94E-04	-5.94E-04	-5.94E-04	-5.94E-04	-5.94E-04
XANDa	0.052735999	0.121127812	0.038762912	0.055741347	0.199461385	0.07165606	0.063504562	7.38E-16	2.76E-08	0.001957817	1.41E-08	2.42E-08	0.001585234	3.94E-09	7.75E-09	7.18E-09	2.687349999	2.926250001	2.876366667	1.23E-13	6.071383335	0	1.937616669	0	179.4391102	179.4391102	179.4391102	179.4391102	179.4391102	179.4391102	179.4391102	179.4391102
BADH	1.63E-16	3.43E-16	5.26E-17	7.62E-16	1.85E-15	9.24E-15	3.44E-17	2.53E-16	2.10E-09	9.98E-09	6.76E-10	7.67E-10	3.58E-10	1.36E-09	1.40E-09	3.13E-09	0	0	0	0	0	0	0	0	4.31E-15	4.31E-15	4.31E-15	4.31E-15	4.31E-15	4.31E-15	4.31E-15	4.31E-15
CHOLD2	1.63E-16	3.43E-16	5.26E-17	7.62E-16	1.85E-15	9.24E-15	3.44E-17	2.53E-16	2.10E-09	9.98E-09	6.76E-10	7.67E-10	3.58E-10	1.36E-09	1.40E-09	3.13E-09	0	0	0	0	0	0	0	0	4.31E-15	4.31E-15	4.31E-15	4.31E-15	4.31E-15	4.31E-15	4.31E-15	4.31E-15
BLACT	0	0	0	0	0	0	0	0	0	1.73E-18	0	0	0	0	8.67E-19	0	0	0	0	0	0	0	0	0	0	0	0	0	0	0	0	0
FMETTRS	0	0	0	0	0	0	0	0	0	0	0	0	0	0	0	0	0	0	0	0	0	0	0	0	0	0	0	0	0	0	0	0
26DPAi	0	0	0	0	0	0	0	0	0	0	0	0	0	0	0	0	0	0	0	0	0	0	0	0	0	0	0	0	0	0	0	0
GTHPe	-0.146360687	-0.163685678	-0.123364568	-0.196758791	-0.169195918	-0.144442447	-0.126076096	-0.209932873	0.001262351	-3.07E-04	-2.81E-04	-5.00E-04	0.001512695	0.001157676	5.70E-04	-0.002089854	0	0	0	0	0	0	0	0	-112.4914155	-112.4914155	-112.4914155	-112.4914155	-112.4914155	-112.4914155	-112.4914155	-112.4914155
METTRS	0	0	0	0	0	0	0	0	0	0	0	0	0	0	0	0	0	0	0	0	0	0	0	0	0	0	0	0	0	0	0	0
PENCAC	0	0	0	0	0	0	0	0	0	0	0	0	0	0	0	0	0	0	0	0	0	0	0	0	0	0	0	0	0	0	0	0
SODr	0	0	0	0	0	0	0	0	0	-2.78E-17	0	1.39E-17	0	0	0	0	0	0	0	0	0	0	0	0	0	0	0	0	0	0	0	0
GLUTRS	0	0	0	0	0	0	0	0	0	0	0	0	0	0	0	0	0	0	0	0	0	0	0	0	0	0	0	0	0	0	0	0
CAT	0.027171145	0.023674106	0.135236947	0.027338519	0.24012635	0.049378723	0.023255041	0.546357641	0.001811837	0.004649189	0.004121178	0.004626778	1.80E-04	0.003621234	0.002544374	0.009212007	42.53418753	29.5994	28.37096667	28.7011	31.58133333	31.23856667	32.37013334	29.1877	58.28072652	58.28072652	58.28072652	58.28072652	58.28072652	58.28072652	58.28072652	58.28072652
ATPM	8.46E-17	1.80E-16	2.73E-17	4.23E-16	9.58E-16	4.75E-15	1.84E-17	1.23E-16	2.42E-09	2.70E-08	7.62E-10	7.66E-10	3.92E-10	9.07E-10	1.96E-09	1.36E-07	0	0	0	0	0	0	0	0	1.92E-15	1.92E-15	1.92E-15	1.92E-15	1.92E-15	1.92E-15	1.92E-15	1.92E-15
HCO3E	0.068773593	0.054681547	0.06121232	0.056618414	0.09432613	0.074752921	0.051361582	0.059775536	0.044239612	0.038637252	0.039538895	0.039791048	0.047404788	0.053149298	0.038598995	0.04059385	0	14.77866667	14.57496667	1.06096667	1.001992175	33.17479444	13.91183333	13.57533333	76.10345015	76.10345015	76.10345015	76.10345015	76.10345015	76.10345015	76.10345015	76.10345015
SADT1r	2.22E-16	8.88E-16	0	0.003158573	2.22E-15	2.09E-14	0.00286531	4.44E-16	4.65E-09	7.51E-07	3.87E-09	3.22E-04	7.40E-09	1.68E-09	7.65E-09	8.09E-09	0	0	0	0	0	0	0	0	0	0	0	0	0	0	0	0
SULR	-1.19E-15	-2.72E-15	-4.73E-16	-0.003158573	-9.95E-15	-5.49E-14	-0.00286531	-0.003334699	-8.28E-09	-7.70E-07	-5.08E-09	-3.22E-04	-8.68E-09	-3.15E-09	-1.01E-08	-1.25E-08	0	0	0	0	0	0	0	0	0	0	0	0	0	0	0	0
AKP1	1.13E-16	2.47E-16	3.64E-17	5.93E-16	1.42E-15	7.25E-15	2.78E-17	1.60E-16	2.12E-09	1.03E-08	5.99E-10	1.28E-09	1.11E-09	2.06E-09	1.25E-09	5.65E-09	0	0	0	0	0	0	0	0	3.02E-15	3.02E-15	3.02E-15	3.02E-15	3.02E-15	3.02E-15	3.02E-15	3.02E-15
PPA	8.46E-17	1.57E-16	2.73E-17	4.23E-16	9.58E-16	3.68E-15	1.31E-17	0.042520166	3.43E-10	1.32E-08	3.51E-10	2.88E-09	2.91E-10	6.56E-10	4.19E-10	1.09E-08	23.66913333	23.60183333	23.60316667	14.11996667	14.16513333	14.71193333	24.09966667	16.0394	3.06E-15	3.06E-15	3.06E-15	3.06E-15	3.06E-15	3.06E-15	3.06E-15	3.06E-15
FDMO1	1.12E-16	2.30E-16	3.68E-17	9.05E-16	9.52E-16	4.39E-15	2.76E-17	0.003334699	4.89E-10	2.42E-09	1.67E-10	2.31E-10	1.71E-10	1.84E-10	3.49E-10	5.35E-10	0	0	0	0	0	0	0	0	3.76E-15	3.76E-15	3.76E-15	3.76E-15	3.76E-15	3.76E-15	3.76E-15	3.76E-15
FDMO2	1.57E-16	2.10E-16	5.14E-17	5.60E-16	1.35E-15	7.17E-15	3.61E-17	2.46E-16	4.27E-10	2.19E-09	1.48E-10	2.07E-10	1.18E-10	1.52E-10	2.53E-10	5.88E-10	0	0	0	0	0	0	0	0	3.89E-15	3.89E-15	3.89E-15	3.89E-15	3.89E-15	3.89E-15	3.89E-15	3.89E-15
FDMO3	0	0	0	0	0	0	0	0	0	0	0	0	0	0	0	0	0	0	0	0	0	0	0	0	0	0	0	0	0	0	0	0
FDMO4	2.90E-16	6.54E-16	9.59E-17	2.39E-15	2.36E-15	1.28E-14	7.07E-17	9.12E-15	1.06E-09	5.39E-09	3.53E-10	4.98E-10	3.49E-10	4.18E-10	7.03E-10	1.28E-09	0	0	0	0	0	0	0	0	8.50E-15	8.50E-15	8.50E-15	8.50E-15	8.50E-15	8.50E-15	8.50E-15	8.50E-15
FDMO5	1.10E-16	2.56E-16	3.84E-17	8.19E-16	9.39E-16	4.30E-15	2.81E-17	1.21E-15	4.53E-10	2.04E-09	1.47E-10	1.80E-10	1.67E-10	1.86E-10	3.36E-10	4.20E-10	0	0	0	0	0	0	0	0	3.96E-15	3.96E-15	3.96E-15	3.96E-15	3.96E-15	3.96E-15	3.96E-15	3.96E-15
FDMO6	1.33E-16	2.92E-16	4.37E-17	8.66E-16	1.10E-15	5.63E-15	3.02E-17	1.72E-15	4.75E-10	2.59E-09	1.61E-10	2.30E-10	1.85E-10	2.10E-10	3.47E-10	6.39E-10	0	0	0	0	0	0	0	0	4.21E-15	4.21E-15	4.21E-15	4.21E-15	4.21E-15	4.21E-15	4.21E-15	4.21E-15
FDMO	1.57E-16	3.45E-16	5.14E-17	1.00E-15	1.35E-15	6.58E-15	3.60E-17	1.77E-15	7.24E-10	3.85E-09	2.32E-10	3.40E-10	2.91E-10	3.13E-10	5.02E-10	9.08E-10	0	0	0	0	0	0	0	0	4.88E-15	4.88E-15	4.88E-15	4.88E-15	4.88E-15	4.88E-15	4.88E-15	4.88E-15
ALKPr	-0.04012584	-0.096064607	-0.03779596	-0.114027832	-0.129334084	-0.052339893	-0.048430277	-0.333737575	0.01791359	2.92E-04	0.011814828	0.005847034	0.003235294	0.004521709	0.012911283	0.001853338	0	0	0	0	0	0	0	0	-451.3946107	-451.3946107	-451.3946107	-451.3946107	-451.3946107	-451.3946107	-451.3946107	-451.3946107
TMPHi	0.750709858	0.855251371	0.607905589	0.880643155	0.752849287	0.838905102	0.548946122	0.901391383	0.012030463	0.010629316	0.013268943	0.010476982	0.009178004	0.011023409	0.012225734	0.010155816	0	0	0	0	0	0	0	0	961.7259759	961.7259759	961.7259759	961.7259759	961.7259759	961.7259759	961.7259759	961.7259759
FUMt6	-0.062868016	-0.127006678	-0.052335326	-0.453573451	-0.276251021	-0.836438532	-0.195334536	-0.171941642	-0.017494322	-0.01998027	-0.017130759	-0.019776941	-0.017175691	-0.022928135	-0.0135352	-0.015964189	-20.88923333	0	0	-23.81753334	0	0	0	0	-364.4583052	-364.4583052	-364.4583052	-364.4583052	-364.4583052	-364.4583052	-364.4583052	-364.4583052
ARGt2	9.51E-17	2.10E-16	3.07E-17	4.24E-16	1.08E-15	5.18E-15	2.30E-17	1.47E-16	5.58E-10	2.38E-09	2.20E-10	2.94E-10	3.14E-10	8.45E-10	5.49E-10	9.20E-10	0	0	0	0	0	0	0	0	1.94E-15	1.94E-15	1.94E-15	1.94E-15	1.94E-15	1.94E-15	1.94E-15	1.94E-15
PIabc	8.46E-17	1.80E-16	2.73E-17	4.23E-16	9.58E-16	4.85E-15	1.84E-17	1.23E-16	6.18E-10	2.83E-09	2.36E-10	3.53E-10	2.97E-10	2.92E-10	3.76E-10	1.13E-09	0	0	0	0	0	0	0	0	1.92E-15	1.92E-15	1.92E-15	1.92E-15	1.92E-15	1.92E-15	1.92E-15	1.92E-15
GLNabc	6.31E-13	3.60E-13	1.82E-13	3.39E-12	1.47E-12	4.99E-11	5.92E-13	7.37E-16	8.87E-10	3.08E-09	2.89E-10	2.96E-10	4.12E-10	3.38E-10	5.30E-10	6.06E-10	0	0	0	0	0	0	0	0	2.84E-15	2.84E-15	2.84E-15	2.84E-15	2.84E-15	2.84E-15	2.84E-15	2.84E-15
ADEt2ir	0.019167635	0.140841807	0.050861366	0.094922137	0.40896109	0.090758407	0.021200305	0.001502889	0.009661697	0.006343168	0.012025982	0.007632086	0.003328524	0.004714915	0.012056651	0.008097028	0	0	0	0	0	0	0	0	36.98556353	36.98556353	36.98556353	36.98556353	36.98556353	36.98556353	36.98556353	36.98556353
GLY3Pt2	0.025302083	0.038264048	0.013397739	0.053479632	0.342355399	0.049122689	0.014073582	0.031505918	5.97E-10	6.38E-09	3.64E-10	4.00E-10	7.03E-04	9.84E-10	9.95E-10	1.55E-09	0	0	0	0	0	0	0	0	486.2077557	486.2077557	486.2077557	486.2077557	486.2077557	486.2077557	486.2077557	486.2077557
SERt2	0.015341298	0.014663531	0.012241548	0.018341498	0.025294714	0.020045917	0.016638551	0.019364246	0.009077529	0.012075962	0.009502786	0.010996791	0.007958102	0.013123383	0.010062457	0.009211464	0	0	0	0	0	0	0	0	2.00E-12	2.00E-12	2.00E-12	2.00E-12	2.00E-12	2.00E-12	2.00E-12	2.00E-12
ASNt2	0.008330599	0.007962559	0.006647379	0.008244599	0.013735481	0.01088529	0.007479116	0.00870433	6.28E-09	6.56E-08	1.91E-09	1.61E-09	5.70E-09	1.76E-09	4.71E-09	2.53E-09	0	0	0	0	0	0	0	0	11.08195038	11.08195038	11.08195038	11.08195038	11.08195038	11.08195038	11.08195038	11.08195038
3AMBAt2	0	0	0	0	0	0	0	0	0	0	0	0	0	0	0	0	0	0	0	0	0	0	0	0	0	0	0	0	0	0	0	0
ala_Bt2	2.10E-16	4.19E-16	6.77E-17	9.21E-16	1.97E-15	1.17E-14	5.62E-17	1.57E-16	2.80E-09	1.11E-08	9.00E-10	8.18E-10	4.84E-10	9.27E-10	1.01E-09	1.84E-09	0	0	0	0	0	0	0	0	3.13E-15	3.13E-15	3.13E-15	3.13E-15	3.13E-15	3.13E-15	3.13E-15	3.13E-15
GABAt2	1.44E-15	2.38E-15	4.78E-16	2.30E-15	1.63E-14	7.18E-14	1.78E-16	4.24E-16	1.98E-09	2.44E-09	5.56E-10	3.25E-10	2.48E-10	1.98E-09	1.88E-09	8.46E-10	0	0	0	0	0	0	0	0	1.02E-14	1.02E-14	1.02E-14	1.02E-14	1.02E-14	1.02E-14	1.02E-14	1.02E-14
ARSENBabc	0	0	0	0	0	0	0	0	-1.85E-16	-3.79E-15	3.96E-16	9.66E-17	2.24E-15	3.40E-15	3.81E-16	-4.37E-17	0	0	0	0	0	0	0	0	0	0	0	0	0	0	0	0
ARSENBt2	0	0	0	0	0	0	0	0	8.40E-16	2.13E-15	5.95E-16	1.65E-16	2.08E-15	-3.36E-15	5.68E-17	1.71E-16	0	0	0	0	0	0	0	0	0	0	0	0	0	0	0	0
GLYBabc	8.46E-17	1.80E-16	2.73E-17	4.23E-16	9.58E-16	4.96E-15	1.84E-17	1.23E-16	0.055313176	0.084086058	0.064299902	0.06599812	0.065212588	0.080516109	0.059298675	0.060330751	0	0	0	0	0	10.80173333	10.57106667	10.63276667	1.93E-15	1.93E-15	1.93E-15	1.93E-15	1.93E-15	1.93E-15	1.93E-15	1.93E-15
LCTSabc	6.82E-17	1.66E-16	2.41E-17	3.20E-16	7.76E-16	3.60E-15	1.63E-17	1.01E-16	4.28E-10	1.53E-09	1.04E-10	2.05E-10	1.76E-10	3.18E-10	2.43E-10	5.46E-10	0	0	0	0	0	0	0	0	1.86E-15	1.86E-15	1.86E-15	1.86E-15	1.86E-15	1.86E-15	1.86E-15	1.86E-15
BTDt6_RR	-0.036763892	-0.031156606	-0.038015546	-8.88E-16	-2.22E-16	-6.66E-15	2.22E-16	-2.22E-16	-4.61E-08	-1.42E-07	-2.82E-09	-1.69E-08	-0.002599077	-0.005918798	-0.004520057	-1.21E-08	0	0	0	0	0	0	0	0	5.68E-13	5.68E-13	5.68E-13	5.68E-13	5.68E-13	5.68E-13	5.68E-13	5.68E-13
PPIabc	1.09E-16	2.51E-16	3.51E-17	6.35E-16	1.23E-15	8.77E-15	3.06E-17	9.21E-17	3.97E-08	2.72E-07	3.92E-08	3.60E-07	6.11E-09	3.98E-09	5.25E-08	0.001559897	0	0	0	0	0	0	0	0	2.61E-15	2.61E-15	2.61E-15	2.61E-15	2.61E-15	2.61E-15	2.61E-15	2.61E-15
RIBabc1	7.60E-16	1.26E-15	2.45E-16	1.73E-12	8.58E-15	5.69E-14	9.18E-17	5.36E-16	0.009336716	0.005189368	0.009087699	0.009045615	0.004562015	0.007111851	0.009824538	0.004307962	0.116726663	0	0	0	0	0	0	0	2.77E-13	2.77E-13	2.77E-13	2.77E-13	2.77E-13	2.77E-13	2.77E-13	2.77E-13
GLCt2	1.06E-16	3.62E-16	4.72E-17	4.73E-16	1.19E-15	5.37E-15	2.94E-17	1.89E-16	3.93E-10	1.45E-09	9.64E-11	1.75E-10	1.87E-10	3.80E-10	2.18E-10	6.30E-10	8.547966667	8.532766667	0	0	0	0	0	0	1.17E-14	1.17E-14	1.17E-14	1.17E-14	1.17E-14	1.17E-14	1.17E-14	1.17E-14
MNLpts	1.52E-16	4.19E-16	4.91E-17	3.18E-12	3.61E-12	0.088465986	3.31E-12	1.96E-15	3.48E-09	2.75E-07	2.86E-04	5.04E-08	7.11E-09	9.74E-09	0.001434393	1.34E-06	0	0	0	0	0	0	0	0	2.57E-11	2.57E-11	2.57E-11	2.57E-11	2.57E-11	2.57E-11	2.57E-11	2.57E-11
THRt2	0.010486422	0.01002314	0.008367613	0.010378168	0.017290001	0.013702227	0.009414589	0.010956869	9.33E-08	0.002001556	7.86E-09	0.002201621	8.17E-10	1.89E-09	1.81E-09	0.003309603	0	0	0	0	0	0	0	0	1000	1000	1000	1000	1000	1000	1000	1000
UREAt	0.090095571	0.115614961	0.055555235	0.092288839	0.228505374	0.078166812	0.048258716	-2.22E-16	-8.29E-09	-1.64E-08	-2.72E-09	-1.36E-09	-1.93E-09	-3.87E-09	-5.08E-09	-2.57E-09	0	0	0	0	0	0	0	0	-2.27E-13	-2.27E-13	-2.27E-13	-2.27E-13	-2.27E-13	-2.27E-13	-2.27E-13	-2.27E-13
HISt2	0.004598716	0.004395548	0.003669533	0.004551242	0.007582357	0.006008975	0.004128674	0.004805025	4.30E-08	8.32E-08	6.34E-09	1.22E-09	1.52E-06	3.03E-09	8.64E-09	1.19E-09	0	0	0	0	0	0	0	0	6.117536123	6.117536123	6.117536123	6.117536123	6.117536123	6.117536123	6.117536123	6.117536123
ILEt2	0.021360497	0.020416805	0.017044551	0.021139986	0.163636387	0.027910985	0.019177209	0.022318781	4.21E-10	8.12E-10	1.54E-10	1.11E-10	6.65E-11	2.65E-10	3.02E-10	3.67E-10	0	0	0	0	0	0	0	0	110.8753203	110.8753203	110.8753203	110.8753203	110.8753203	110.8753203	110.8753203	110.8753203
NO3t2	0.017861536	0.027956612	0.01350153	0.017067553	0.053959969	0.022267242	0.018136837	0.019336449	0.01660296	0.01483549	0.015769809	0.012760915	0.021441231	0.015669645	0.014750521	0.011974335	0	0	0	0	0	0	0	0	340.4136683	340.4136683	340.4136683	340.4136683	340.4136683	340.4136683	340.4136683	340.4136683
ECTOINEabc	0	0	0	0	0	0	0	0	0	0	0	0	0	0	0	0	0	0	0	0	0	0	0	0	0	0	0	0	0	0	0	0
CTBTabc	0	0	0	0	0	0	0	0	0	0	0	0	0	0	0	0	0	0	0	0	0	0	0	0	0	0	0	0	0	0	0	0
GBBTNabc	0	0	0	0	0	0	0	0	0	0	0	0	0	0	0	0	0	0	0	0	0	0	0	0	0	0	0	0	0	0	0	0
PROLBabc	0	0	0	0	0	0	0	0	0	0	0	0	0	0	0	0	0	0	0	0	0	0	0	0	0	0	0	0	0	0	0	0
CHOLSabc	0	0	0	0	0	0	0	0	0	0	0	0	0	0	0	0	0	0	0	0	0	0	0	0	0	0	0	0	0	0	0	0
GLYBt6	-2.50E-16	-5.27E-16	-8.33E-17	-1.17E-15	-2.78E-15	-1.41E-14	-5.55E-17	-3.61E-16	-0.055313178	-0.084086068	-0.064299902	-0.06599812	-0.065212588	-0.08051611	-0.059298676	-0.060330754	0	0	0	0	0	-10.80173333	-10.57106667	-10.63276667	0	0	0	0	0	0	0	0
GLUt2	0.057274569	1.73E-12	5.64E-13	0.016785938	4.65E-12	0.330056259	0.051178707	0.268808629	0.006814017	0.007482767	0.004886269	0.006444018	0.001938276	0.009005317	0.002731235	0.002316996	0	0	0	0	23.26976667	0	0	0	5.81E-15	5.81E-15	5.81E-15	5.81E-15	5.81E-15	5.81E-15	5.81E-15	5.81E-15
CHLabc	1.63E-16	3.43E-16	5.26E-17	7.62E-16	1.85E-15	9.24E-15	3.44E-17	2.53E-16	2.10E-09	9.98E-09	6.76E-10	7.67E-10	3.58E-10	1.36E-09	1.40E-09	3.13E-09	0	0	0	0	0	0	0	0	4.31E-15	4.31E-15	4.31E-15	4.31E-15	4.31E-15	4.31E-15	4.31E-15	4.31E-15
CRNabc	0	0	0	0	0	0	0	0	0	0	0	0	0	0	0	0	0	0	0	0	0	0	0	0	0	0	0	0	0	0	0	0
Kt2i	0.026073046	0.181326117	0.161115972	0.170414336	1.146584253	0.034571517	0.00407338	0.711791159	8.11E-04	0.002600864	0.001352785	0.00214088	0.006431116	0.008747713	0.005188987	0.002119451	49.87696666	48.9912	49.2037	51.37093333	45.77470001	42.40343333	41.37856668	43.7044	9.79E-13	9.79E-13	9.79E-13	9.79E-13	9.79E-13	9.79E-13	9.79E-13	9.79E-13
GALCTRt2	1.70E-16	4.22E-16	5.57E-17	1.22E-15	3.01E-15	1.17E-14	6.85E-17	5.74E-16	1.54E-08	0.001312701	2.94E-09	0.00254035	8.77E-04	0.005665186	1.81E-08	0.005155996	0	0	0	0	0	0	0	0	1.50E-14	1.50E-14	1.50E-14	1.50E-14	1.50E-14	1.50E-14	1.50E-14	1.50E-14
METDabc	0	0	0	0	0	0	0	0	0	0	0	0	0	0	0	0	0	0	0	0	0	0	0	0	0	0	0	0	0	0	0	0
METabc	0.006377411	0.006095661	0.005088838	0.006311575	0.010515068	0.008333131	0.005725566	0.006663517	2.24E-09	1.65E-08	6.34E-10	2.25E-09	7.08E-10	9.87E-10	1.36E-09	1.40E-08	0	0	0	0	0	0	0	0	8.483682286	8.483682286	8.483682286	8.483682286	8.483682286	8.483682286	8.483682286	8.483682286
CD2t4	0	0	0	0	0	0	0	0	5.91E-16	-1.08E-14	8.18E-17	5.73E-17	7.40E-16	1.14E-16	4.30E-16	7.01E-18	0	0	0	0	0	0	0	0	0	0	0	0	0	0	0	0
INSt2r	-0.035914245	-0.05075991	-0.034436922	-0.037218576	-0.067033837	-0.038211923	-0.031008338	-0.041001865	-0.007053619	-0.006163249	-0.008390797	-0.004412385	-0.007807719	-0.005159027	-0.00814778	-0.00261849	0	0	0	0	0	0	0	0	97.02520721	97.02520721	97.02520721	97.02520721	97.02520721	97.02520721	97.02520721	97.02520721
GALt2	1.27E-16	2.70E-16	3.98E-17	5.55E-16	1.45E-15	6.03E-15	2.96E-17	1.99E-16	6.99E-10	3.15E-09	1.50E-10	3.30E-10	4.36E-10	7.32E-10	4.20E-10	9.39E-10	0	0	0	0	0	0	0	0	3.15E-15	3.15E-15	3.15E-15	3.15E-15	3.15E-15	3.15E-15	3.15E-15	3.15E-15
MALt2	0.122184975	0.26567954	1.41E-12	0.579830655	8.14E-12	0.023568626	0.005078487	1.96E-15	2.42E-09	1.18E-08	5.28E-10	1.04E-09	4.77E-10	1.36E-09	1.54E-09	3.95E-09	120.4777	0	0	184.1500334	0	0	0	0	75.5530405	75.5530405	75.5530405	75.5530405	75.5530405	75.5530405	75.5530405	75.5530405
CITt6	-0.239161369	-0.152524316	-0.093200023	-0.10829645	-0.063199617	-0.159780046	0.07270837	-0.111849056	-0.022207845	-0.025180784	-0.02004432	-0.02293425	-0.027824833	-0.034782366	-0.021949219	-0.026750655	-32.63936667	-32.74973333	-35.0161	-32.88956667	-37.52863333	-38.0235	-32.37293333	-32.86840507	90.48364389	90.48364389	90.48364389	90.48364389	90.48364389	90.48364389	90.48364389	90.48364389
ARBTpts	3.04E-16	8.38E-16	9.81E-17	3.63E-12	4.39E-12	2.53E-11	6.12E-13	1.47E-15	0.003350522	0.005800254	0.005682912	0.004648823	0.006281589	0.008539876	0.007187718	0.003854507	0	0	0	0	0	0	0	0	2.75E-13	2.75E-13	2.75E-13	2.75E-13	2.75E-13	2.75E-13	2.75E-13	2.75E-13
SALCpts	3.04E-16	8.38E-16	9.81E-17	3.63E-12	4.39E-12	2.53E-11	6.12E-13	1.47E-15	0.003350522	0.005800254	0.005682912	0.004648823	0.006281589	0.008539876	0.007187718	0.003854507	0	0	0	0	0	0	0	0	2.75E-13	2.75E-13	2.75E-13	2.75E-13	2.75E-13	2.75E-13	2.75E-13	2.75E-13
CITt15	1.77E-11	0.0144009	0.013018737	0.031058943	0.066723248	2.00E-09	0.014871562	0.041413167	1.01E-08	1.37E-08	1.97E-09	1.17E-09	0.00666693	1.84E-09	5.78E-09	2.12E-09	9.3395	9.1975	9.09	9.570133333	9.462666667	8.719666667	13.865	8.798033333	2.61E-12	2.61E-12	2.61E-12	2.61E-12	2.61E-12	2.61E-12	2.61E-12	2.61E-12
CITt10	8.08E-12	1.84E-11	1.07E-11	1.67E-10	2.63E-10	8.23E-10	0.014871562	3.63E-11	3.54E-09	4.78E-09	7.85E-10	5.22E-10	3.41E-10	8.04E-10	1.50E-09	1.02E-09	7.863933333	8.142066667	9.575233333	8.1063	9.598866667	9.957966667	8.494833333	8.402966667	20.38125787	20.38125787	20.38125787	20.38125787	20.38125787	20.38125787	20.38125787	20.38125787
CITt11	0	0	0	0	0	0	0	0	-7.80E-16	7.72E-15	-1.29E-15	-7.94E-17	2.54E-15	-4.15E-16	-3.19E-16	-3.05E-16	0	0	0	0	0	0	0	0	0	0	0	0	0	0	0	0
CITt12	0	0	0	0	0	0	0	0	0	0	0	0	0	0	0	0	0	0	0	0	0	0	0	0	0	0	0	0	0	0	0	0
CITt13	0	0	0	0	0	0	0	0	0	0	0	0	0	0	0	0	0	0	0	0	0	0	0	0	0	0	0	0	0	0	0	0
CITt14	1.88E-12	0.010553849	0.019415058	0.029766949	0.105753412	1.14E-13	1.46E-12	0.052358289	1.70E-09	2.80E-09	5.53E-10	3.37E-10	3.20E-10	5.90E-10	1.10E-09	6.77E-10	15.43593333	15.41016667	16.35086667	15.21313333	18.4671	19.34586667	10.0131	15.66740507	1.09E-12	1.09E-12	1.09E-12	1.09E-12	1.09E-12	1.09E-12	1.09E-12	1.09E-12
SO4t2	3.02E-16	1.03E-15	9.65E-17	0.003158573	1.87E-15	2.08E-14	0.00286531	4.14E-16	4.65E-09	7.51E-07	3.87E-09	3.22E-04	7.40E-09	1.68E-09	7.65E-09	8.09E-09	0	0	0	0	0	0	0	0	1.03E-14	1.03E-14	1.03E-14	1.03E-14	1.03E-14	1.03E-14	1.03E-14	1.03E-14
ICITt2	-0.044720083	-0.012685202	-0.001939827	0.010667573	0.060254085	-0.025043268	0.014871562	0.016895844	-0.01433276	-0.016252968	-0.014233948	-0.014917142	-0.016869466	-0.026800623	-0.018324071	-0.017906503	-7.863933333	-8.142066667	-9.575233333	-8.1063	-9.598866667	-9.957966667	-8.494833333	-8.402966667	127.4386111	127.4386111	127.4386111	127.4386111	127.4386111	127.4386111	127.4386111	127.4386111
GALURt2	0.009813612	0.024337082	0.006765599	0.011087157	0.036992245	1.14E-13	8.07E-12	0.020260309	0.002445893	0.002962743	0.002031348	0.002534979	0.003546309	0.003535077	0.00214215	0.002884751	0	0	0	0	0	0	0	0	8.75E-13	8.75E-13	8.75E-13	8.75E-13	8.75E-13	8.75E-13	8.75E-13	8.75E-13
GLCURt2	0.009813612	0.024337082	0.006765599	0.011087157	0.036992245	1.14E-13	8.07E-12	0.020260309	0.002665029	0.003100641	0.002193461	0.002831083	0.003862772	0.003867438	0.002286275	0.0032763	0	0	0	0	0	0	0	0	8.73E-13	8.73E-13	8.73E-13	8.73E-13	8.73E-13	8.73E-13	8.73E-13	8.73E-13
CYSGLYt2ir	0	0	0	0	0	0	0	0	7.77E-16	-1.27E-15	4.00E-15	-1.69E-16	1.18E-15	-4.23E-15	-2.53E-16	-1.16E-16	0	0	0	0	0	0	0	0	0	0	0	0	0	0	0	0
DIPEPabc15	0	0	0	0	0	0	0	0	-9.67E-16	2.02E-15	-5.31E-15	-1.08E-18	-4.93E-16	3.17E-15	-8.01E-17	9.43E-17	0	0	0	0	0	0	0	0	0	0	0	0	0	0	0	0
GLYCt5	2.61E-05	2.50E-05	2.08E-05	0.094898451	0.106739828	-0.174057193	-0.018589005	2.73E-05	0.030955371	0.014204836	0.028432775	0.014764257	0.003705984	0.014384912	0.029059638	0.007830716	0	0	10.53133333	0	0	0	-70.74098889	0	0.034758388	0.034758388	0.034758388	0.034758388	0.034758388	0.034758388	0.034758388	0.034758388
MANpts	1.52E-16	4.19E-16	4.91E-17	3.61E-12	8.88E-12	1.13E-13	5.09E-13	6.42E-13	0.016766165	0.013925978	0.027084179	0.013943441	0.012807689	0.019967873	0.031190016	0.011428477	0	0	0	0	0	0	0	0	2.23E-13	2.23E-13	2.23E-13	2.23E-13	2.23E-13	2.23E-13	2.23E-13	2.23E-13
SUCpts	1.25E-16	3.88E-16	4.81E-17	9.46E-16	2.37E-15	1.08E-14	5.88E-17	3.01E-16	0.008247284	0.009142017	0.020711085	0.009758953	0.011439348	0.015365311	0.025618807	0.005942715	0	0	0	0	0	0	0	0	2.15E-14	2.15E-14	2.15E-14	2.15E-14	2.15E-14	2.15E-14	2.15E-14	2.15E-14
CBL2abc	0	0	0	0	0	0	0	0	0	0	0	0	0	0	0	0	0	0	0	0	0	0	0	0	0	0	0	0	0	0	0	0
FE3t4	1.91E-04	1.83E-04	1.53E-04	1.89E-04	3.16E-04	2.50E-04	1.72E-04	2.00E-04	3.18E-13	6.62E-13	3.03E-13	5.85E-14	1.07E-13	2.42E-13	3.41E-13	6.24E-13	0	0	0	0	0	0	0	0	0.254585347	0.254585347	0.254585347	0.254585347	0.254585347	0.254585347	0.254585347	0.254585347
FERXAabc	0	0	0	0	0	0	0	0	0	0	0	0	0	0	0	0	0	0	0	0	0	0	0	0	0	0	0	0	0	0	0	0
MNabc	0	0	0	0	0	0	0	0	1.99E-18	-2.99E-15	-2.15E-15	3.47E-16	7.06E-16	5.05E-15	-1.89E-16	4.49E-16	0	0	0	0	0	0	0	0	0	0	0	0	0	0	0	0
ALA_Dt2	1.52E-16	4.19E-16	4.91E-17	2.63E-12	3.03E-12	1.14E-13	3.55E-13	1.96E-15	1.01E-09	9.66E-09	3.72E-10	5.73E-10	1.35E-09	5.59E-09	8.04E-10	6.57E-09	0	0	0	0	0	0	0	0	5.61E-15	5.61E-15	5.61E-15	5.61E-15	5.61E-15	5.61E-15	5.61E-15	5.61E-15
NO2t3	7.61E-17	1.57E-16	2.45E-17	3.18E-16	8.63E-16	4.39E-15	1.53E-17	1.44E-16	5.65E-10	2.03E-09	3.42E-10	2.33E-10	2.87E-10	7.39E-10	7.97E-10	8.86E-10	11.1931	7.8101	9.247133333	11.37506667	9.0943	8.305466667	9.969566667	8.231733333	2.38E-13	2.38E-13	2.38E-13	2.38E-13	2.38E-13	2.38E-13	2.38E-13	2.38E-13
PYRt2	-1.160727047	-1.142068267	-1.03076055	-1.228523719	-1.114012521	-1.128583752	-1.007272222	-1.320057768	-0.00997535	0.004029241	-0.012947958	0.003021654	0.013391458	0.030438691	-0.002207026	0.012889206	0	0	0	0	0	218.8844153	0	0	-941.0755032	-941.0755032	-941.0755032	-941.0755032	-941.0755032	-941.0755032	-941.0755032	-941.0755032
SUCCt6	-0.062868016	-0.127006678	-0.052335326	-0.360080094	-0.276251021	0.310044925	-0.195334536	-0.171941642	-0.020782415	-0.02449944	-0.017945987	-0.024867123	-0.02882911	-0.026126996	-0.010466297	-0.021653259	-10.4712	0	0	-14.26418333	10.59497256	0	0	-6.61833333	-138.0175146	-138.0175146	-138.0175146	-138.0175146	-138.0175146	-138.0175146	-138.0175146	-138.0175146
ACt6	-0.414430597	-0.411200801	-0.33776666	-0.463279232	-0.385075077	-1.045959964	-0.436605423	-0.168543763	-0.017256208	-0.006653069	-0.024753144	-0.0084125	-0.014538185	-0.035871228	-0.035482176	-0.005076608	-66.02010002	-41.69736667	-37.90136874	-61.59314445	-31.84343333	-103.7498208	-21.92906667	-0.61536667	-1000	-1000	-1000	-1000	-1000	-1000	-1000	-1000
ETOHt3	0.307800325	0.355451463	0.301128684	0.318431329	0.36366954	0.221784924	0.257521481	0.295922951	0.002336502	0.008795625	0.005461072	0.005065907	0.008721001	0.003719094	0.005639085	0.00502255	0	3.195599999	0	0	0	0	0	0	1.21E-14	1.21E-14	1.21E-14	1.21E-14	1.21E-14	1.21E-14	1.21E-14	1.21E-14
HXANt2	1.52E-16	3.15E-16	4.91E-17	6.35E-16	1.73E-15	7.60E-15	3.06E-17	1.96E-15	3.78E-09	5.11E-09	9.49E-10	6.91E-10	3.15E-10	1.58E-09	2.20E-09	2.57E-09	0	0	0	0	0	0	0	0	8.14E-13	8.14E-13	8.14E-13	8.14E-13	8.14E-13	8.14E-13	8.14E-13	8.14E-13
ASPt2	1.01E-12	2.89E-12	6.79E-13	2.26E-11	4.83E-12	1.14E-13	4.70E-13	1.96E-15	0.001273977	0.009876292	0.001551871	0.0068288	0.002860034	4.36E-04	0.001154742	0.010237692	0	0	0	0	0	0	0	0	5.63E-15	5.63E-15	5.63E-15	5.63E-15	5.63E-15	5.63E-15	5.63E-15	5.63E-15
GLCpts	1.52E-16	4.19E-16	4.91E-17	3.01E-12	6.82E-12	1.13E-13	4.28E-13	5.30E-13	0.005866886	0.008026549	0.037963286	0.009947046	0.007390602	0.012901582	0.036380982	0.008523199	19.14186666	40.32027416	0	0	0	0	0	0	1.79E-13	1.79E-13	1.79E-13	1.79E-13	1.79E-13	1.79E-13	1.79E-13	1.79E-13
GAMpts	1.52E-16	4.19E-16	4.91E-17	3.21E-12	1.21E-11	5.68E-14	2.94E-13	1.15E-12	3.02E-10	9.87E-10	9.80E-11	1.96E-10	1.41E-10	4.73E-10	2.45E-10	6.73E-10	0	0	0	0	0	0	0	0	9.91E-14	9.91E-14	9.91E-14	9.91E-14	9.91E-14	9.91E-14	9.91E-14	9.91E-14
ACGApts	3.04E-16	8.38E-16	9.81E-17	3.45E-12	4.71E-12	2.26E-13	3.87E-13	1.47E-15	6.38E-08	0.001381138	0.007009935	2.57E-05	9.11E-04	7.09E-09	0.006207999	1.48E-08	0	0	0	0	0	0	0	0	1.09E-14	1.09E-14	1.09E-14	1.09E-14	1.09E-14	1.09E-14	1.09E-14	1.09E-14
CA2abc1	8.46E-17	1.80E-16	2.73E-17	4.23E-16	9.58E-16	4.96E-15	1.84E-17	1.23E-16	6.95E-10	2.20E-09	2.54E-10	3.48E-10	1.29E-10	3.20E-10	3.77E-10	1.00E-09	7.5588	6.702233334	8.147433333	6.4461	9.355433333	10.29306667	0	7.177871741	1.93E-15	1.93E-15	1.93E-15	1.93E-15	1.93E-15	1.93E-15	1.93E-15	1.93E-15
CD2abc1	0	0	0	0	0	0	0	0	-5.69E-16	5.27E-15	7.33E-16	-5.30E-17	1.95E-15	-4.62E-15	-3.54E-16	9.97E-17	0	0	0	0	0	0	0	0	0	0	0	0	0	0	0	0
Cut1	0	0	0	0	0	0	0	0	0	0	0	0	0	0	0	0	0	0	0	0	0	0	0	0	0	0	0	0	0	0	0	0
Kt3	1.21E-12	0.165593586	0.148646285	0.164889845	1.147366553	5.70E-14	6.62E-13	0.64662788	0.007211649	0.009617216	0.007407847	0.008174127	0.018226005	0.020717315	0.01446376	0.007631155	67.25179999	66.22403333	66.1604	68.52006666	64.11563334	60.49393333	63.33070001	60.93863333	7.58E-13	7.58E-13	7.58E-13	7.58E-13	7.58E-13	7.58E-13	7.58E-13	7.58E-13
MANt2	0	0	0	0	0	0	0	0	0	0	0	0	0	0	0	0	0	0	0	0	0	0	0	0	0	0	0	0	0	0	0	0
PNTOt2	-1.61E-16	-3.54E-16	8.84E-16	-8.53E-16	-1.44E-15	-8.77E-15	-5.20E-17	-8.33E-17	-3.47E-09	-1.26E-08	-1.16E-09	-1.07E-09	-5.89E-10	-1.13E-09	-1.36E-09	-2.31E-09	0	0	0	0	0	0	0	0	0	0	0	0	0	0	0	0
TRPt2	0.003056429	0.002921398	0.002438869	0.003024877	0.005039437	0.003993725	0.002744027	0.003193548	2.06E-12	3.98E-12	1.97E-12	3.62E-13	7.28E-13	1.57E-12	2.00E-12	3.60E-12	0	0	0	0	0	0	0	0	4.065877742	4.065877742	4.065877742	4.065877742	4.065877742	4.065877742	4.065877742	4.065877742
CYTDt2	0.408049084	0.396762706	0.323937779	0.403657096	0.773804121	0.574236433	0.287302625	0.344852241	0.008795694	0.010110687	0.007109547	0.008337202	0.008063241	0.01139658	0.006459796	0.008152288	0	0	0	0	0	0	0	0	449.168372	449.168372	449.168372	449.168372	449.168372	449.168372	449.168372	449.168372
FRUpts	1.52E-16	4.20E-16	4.91E-17	0.094872592	0.121955472	5.70E-14	5.09E-13	4.34E-13	0.116341553	0.029223327	0.066177138	0.035078125	0.035389104	0.035324729	0.070936918	0.016985433	0	0	59.08342188	0	0	0	0	0	5.45E-15	5.45E-15	5.45E-15	5.45E-15	5.45E-15	5.45E-15	5.45E-15	5.45E-15
GLCNt2ir	9.51E-17	2.10E-16	3.07E-17	4.24E-16	1.08E-15	5.18E-15	2.30E-17	1.47E-16	4.45E-10	3.95E-09	1.31E-10	2.28E-10	1.46E-10	4.16E-10	3.18E-10	5.80E-10	0	0	0	0	0	0	0	36.45348	1.94E-15	1.94E-15	1.94E-15	1.94E-15	1.94E-15	1.94E-15	1.94E-15	1.94E-15
GLCRt2	1.70E-16	4.22E-16	5.57E-17	1.22E-15	3.01E-15	1.17E-14	6.85E-17	5.74E-16	1.54E-08	0.001312701	2.94E-09	0.00254035	8.77E-04	0.005665186	1.81E-08	0.005155996	0	0	0	0	0	0	0	0	1.50E-14	1.50E-14	1.50E-14	1.50E-14	1.50E-14	1.50E-14	1.50E-14	1.50E-14
DDGLCNt2	-0.019627225	-0.048674164	-0.013531198	-0.022174315	-0.07398449	-2.11E-13	-1.61E-11	-0.040520618	-0.00511092	-0.006063348	-0.004224809	-0.005366061	-0.005482716	-0.007401956	-0.004428424	-0.00616104	0	0	0	0	0	0	0	0	-1.48E-12	-1.48E-12	-1.48E-12	-1.48E-12	-1.48E-12	-1.48E-12	-1.48E-12	-1.48E-12
ARBt2ir	1.90E-16	4.19E-16	6.14E-17	1.27E-15	2.16E-15	8.77E-15	4.59E-17	6.54E-16	1.34E-09	8.08E-09	4.55E-10	5.47E-10	1.11E-09	8.10E-10	7.28E-10	1.15E-09	0	0	0	0	0	0	0	0	5.59E-15	5.59E-15	5.59E-15	5.59E-15	5.59E-15	5.59E-15	5.59E-15	5.59E-15
DCYTt2	0.17252771	0.218408362	0.133736639	0.181767562	0.367418955	0.283351878	0.113256572	0.164664333	0.002335787	0.003339523	0.003728231	0.001590805	0.005338295	0.003638056	0.004753064	0.002057255	0	0	0	0	0	0	0	0	2.13E-14	2.13E-14	2.13E-14	2.13E-14	2.13E-14	2.13E-14	2.13E-14	2.13E-14
FEDCabc	8.46E-17	1.80E-16	2.73E-17	4.23E-16	9.58E-16	5.18E-15	1.84E-17	1.23E-16	3.18E-13	6.61E-13	3.03E-13	5.84E-14	1.07E-13	2.41E-13	3.38E-13	6.20E-13	0	0	0	0	0	0	0	0	1.93E-15	1.93E-15	1.93E-15	1.93E-15	1.93E-15	1.93E-15	1.93E-15	1.93E-15
CRO4t3	0	0	0	0	0	0	0	0	0	0	0	0	0	0	0	0	0	0	0	0	0	0	0	0	0	0	0	0	0	0	0	0
FERRICHabc	0	0	0	0	0	0	0	0	0	0	0	0	0	0	0	0	0	0	0	0	0	0	0	0	0	0	0	0	0	0	0	0
CAt4	-1.80E-04	0.010381686	0.019271331	0.029588688	0.105456429	-2.35E-04	-1.62E-04	0.052170088	1.00E-09	6.03E-10	2.99E-10	-1.06E-11	1.91E-10	2.69E-10	7.18E-10	-3.26E-10	7.877133333	8.707933333	8.203433333	8.767033333	9.111666667	9.0528	10.0131	8.489533333	-0.239609738	-0.239609738	-0.239609738	-0.239609738	-0.239609738	-0.239609738	-0.239609738	-0.239609738
FE2abc	0	0	0	0	0	0	0	0	0	0	0	0	0	0	0	0	0	0	0	0	0	0	0	0	0	0	0	0	0	0	0	0
FORt2	-5.98E-13	-5.03E-13	-2.83E-13	-3.99E-12	-2.49E-12	-5.64E-13	-5.23E-13	-9.23E-15	-0.001211934	-2.37E-07	-3.59E-08	-9.12E-08	-1.54E-06	-5.40E-08	-1.10E-07	-0.002162923	0	0	0	-7.752266667	0	-8.1208	0	0	-1.14E-13	-1.14E-13	-1.14E-13	-1.14E-13	-1.14E-13	-1.14E-13	-1.14E-13	-1.14E-13
Kt7	0.013683047	0.007866266	0.006234843	0.002762245	-3.91E-04	0.017376323	0.016747621	-0.065036796	0.006400314	0.007016335	0.006055059	0.006033245	0.005127955	0.0119696	0.009274767	0.0055117	8.035333333	8.035333333	7.8667	7.579	8.878266667	9.370833333	8.087133333	8.4362	52.88636186	52.88636186	52.88636186	52.88636186	52.88636186	52.88636186	52.88636186	52.88636186
ARSNAt1	0	0	0	0	0	0	0	0	0	0	0	0	0	0	0	0	0	0	0	0	0	0	0	0	0	0	0	0	0	0	0	0
ARSt1	0	0	0	0	0	0	0	0	0	0	0	0	0	0	0	0	0	0	0	0	0	0	0	0	0	0	0	0	0	0	0	0
ANTIMt1	0	0	0	0	0	0	0	0	0	0	0	0	0	0	0	0	0	0	0	0	0	0	0	0	0	0	0	0	0	0	0	0
GUAt2	8.46E-17	2.10E-16	2.73E-17	4.23E-16	9.59E-16	6.71E-15	3.06E-17	6.48E-17	1.00E-08	8.95E-09	3.95E-09	9.06E-10	1.59E-09	1.37E-09	6.30E-09	1.65E-09	0	0	0	0	0	0	0	0	3.33E-13	3.33E-13	3.33E-13	3.33E-13	3.33E-13	3.33E-13	3.33E-13	3.33E-13
FOLt	2.25E-05	2.15E-05	1.80E-05	2.23E-05	3.71E-05	2.94E-05	2.02E-05	2.35E-05	-2.12E-09	-1.03E-08	-5.99E-10	-1.28E-09	-1.11E-09	-2.06E-09	-1.25E-09	-5.65E-09	0	0	0	0	0	0	0	0	0.029951217	0.029951217	0.029951217	0.029951217	0.029951217	0.029951217	0.029951217	0.029951217
ADNt2r	0.035914245	0.05075991	0.034436922	0.037218576	0.067033837	0.038211923	0.031008338	0.057290246	-0.004337681	-0.002745682	-0.005012035	-0.003420101	-0.002205125	-0.001311119	-0.005695632	-0.003447715	0	0	0	0	0	0	0	0	378.7283307	378.7283307	378.7283307	378.7283307	378.7283307	378.7283307	378.7283307	378.7283307
GSNt2r	-0.035914245	-0.05075991	-0.034436922	-0.037218576	-0.067033837	-0.038211923	-0.031008338	-0.057290246	-0.003707577	-0.002754095	-0.004326478	-0.003092567	-0.001522357	-0.00266873	-0.005365936	-0.003502769	0	0	0	0	0	0	0	0	67.62143997	67.62143997	67.62143997	67.62143997	67.62143997	67.62143997	67.62143997	67.62143997
RIBFLVt6	-2.22E-16	0	0	-4.44E-16	-1.11E-15	-4.00E-15	8.88E-16	-2.22E-16	-6.80E-09	-2.71E-08	-2.28E-09	-2.12E-09	-1.95E-09	-1.60E-09	-4.44E-09	-3.86E-09	0	0	0	0	0	0	0	0	0	0	0	0	0	0	0	0
MALTTRabc	9.36E-17	2.72E-16	3.73E-17	4.20E-16	1.05E-15	4.93E-15	2.47E-17	1.37E-16	5.54E-10	2.72E-09	1.21E-10	3.20E-10	2.79E-10	5.27E-10	3.14E-10	1.07E-09	0	0	0	0	0	0	0	0	4.44E-15	4.44E-15	4.44E-15	4.44E-15	4.44E-15	4.44E-15	4.44E-15	4.44E-15
DRIBabc	4.48E-17	8.98E-17	1.44E-17	2.12E-16	5.08E-16	2.38E-15	1.02E-17	6.70E-17	3.76E-10	1.76E-09	1.13E-10	2.38E-10	1.21E-10	1.75E-10	2.49E-10	5.77E-10	0	0	0	0	0	0	0	0	8.84E-16	8.84E-16	8.84E-16	8.84E-16	8.84E-16	8.84E-16	8.84E-16	8.84E-16
THMDt2	0.100337778	0.087219329	0.133736639	0.100414488	1.73E-15	0.018674347	0.113256572	0.07165702	1.74E-08	0.001906711	1.05E-08	5.12E-04	0.003382629	8.10E-05	5.31E-08	7.17E-08	0	0	0	0	0	0	0	0	1.07E-14	1.07E-14	1.07E-14	1.07E-14	1.07E-14	1.07E-14	1.07E-14	1.07E-14
ALLNt2	1.36E-16	3.16E-16	4.89E-17	8.28E-16	1.53E-15	5.29E-15	3.47E-17	1.50E-16	6.20E-10	2.59E-09	1.95E-10	2.05E-10	2.55E-10	3.24E-10	3.89E-10	3.88E-10	0	0	0	0	0	0	0	0	2.24E-15	2.24E-15	2.24E-15	2.24E-15	2.24E-15	2.24E-15	2.24E-15	2.24E-15
5MTRt2	2.22E-16	2.22E-16	2.22E-16	2.22E-16	2.00E-15	1.11E-15	0	4.00E-15	1.59E-09	7.72E-09	3.01E-11	1.28E-09	1.97E-09	1.05E-09	7.41E-10	4.69E-09	0	0	0	0	0	0	0	0	0	0	0	0	0	0	0	0
ARGabc	4.48E-17	9.67E-17	1.44E-17	2.12E-16	5.08E-16	2.53E-15	1.02E-17	6.70E-17	3.39E-10	1.11E-09	1.18E-10	1.67E-10	9.45E-11	2.06E-10	2.34E-10	4.54E-10	0	0	0	0	0	0	0	0	9.68E-16	9.68E-16	9.68E-16	9.68E-16	9.68E-16	9.68E-16	9.68E-16	9.68E-16
METSabc	2.86E-16	6.29E-16	9.20E-17	1.91E-15	3.24E-15	1.47E-14	6.88E-17	5.75E-15	4.03E-09	1.04E-07	8.95E-10	1.58E-08	3.43E-09	1.49E-09	2.48E-09	0.001350272	0	0	0	0	0	0	0	0	8.58E-15	8.58E-15	8.58E-15	8.58E-15	8.58E-15	8.58E-15	8.58E-15	8.58E-15
ARBabc	5.85E-17	1.26E-16	1.89E-17	3.18E-16	6.64E-16	3.17E-15	1.31E-17	1.03E-16	5.60E-10	1.97E-09	1.64E-10	2.26E-10	1.52E-10	2.24E-10	3.48E-10	5.07E-10	0	0	0	0	0	0	0	0	1.43E-15	1.43E-15	1.43E-15	1.43E-15	1.43E-15	1.43E-15	1.43E-15	1.43E-15
CSNt2	7.62E-16	0.05075991	2.45E-16	0.037218576	0.067033837	0.00959286	9.18E-17	1.96E-15	2.73E-04	6.05E-08	0.001582512	4.63E-09	4.12E-09	3.97E-09	0.001250088	2.44E-08	0	0	0	0	0	0	0	0	56.9010949	56.9010949	56.9010949	56.9010949	56.9010949	56.9010949	56.9010949	56.9010949
DADNt2	0.035914245	0.05075991	0.034436922	0.037218576	1.73E-15	0.038211922	0.031008338	0.057290246	2.21E-09	7.28E-09	8.57E-10	6.33E-10	1.59E-09	9.90E-10	2.02E-09	1.23E-09	0	0	0	0	0	0	0	0	1.08E-14	1.08E-14	1.08E-14	1.08E-14	1.08E-14	1.08E-14	1.08E-14	1.08E-14
DIPEPabc1	0	0	0	0	0	0	0	0	0	0	0	0	0	0	0	0	0	0	0	0	0	0	0	0	0	0	0	0	0	0	0	0
DIPEPabc10	0	0	0	0	0	0	0	0	0	0	0	0	0	0	0	0	0	0	0	0	0	0	0	0	0	0	0	0	0	0	0	0
DIPEPabc11	0	0	0	0	0	0	0	0	-8.30E-16	-6.68E-17	-2.72E-15	-2.30E-16	-4.28E-15	2.24E-15	-1.42E-16	2.60E-16	0	0	0	0	0	0	0	0	0	0	0	0	0	0	0	0
DIPEPabc12	0	0	0	0	0	0	0	0	0	0	0	0	0	0	0	0	0	0	0	0	0	0	0	0	0	0	0	0	0	0	0	0
DIPEPabc13	0	0	0	0	0	0	0	0	0	0	0	0	0	0	0	0	0	0	0	0	0	0	0	0	0	0	0	0	0	0	0	0
DIPEPabc14	0	0	0	0	0	0	0	0	0	0	0	0	0	0	0	0	0	0	0	0	0	0	0	0	0	0	0	0	0	0	0	0
DIPEPabc2	0	0	0	0	0	0	0	0	4.75E-16	-1.77E-15	6.23E-15	1.44E-15	-6.14E-15	1.68E-15	4.25E-16	5.36E-17	0	0	0	0	0	0	0	0	0	0	0	0	0	0	0	0
DIPEPabc3	0	0	0	0	0	0	0	0	0	0	0	0	0	0	0	0	0	0	0	0	0	0	0	0	0	0	0	0	0	0	0	0
DIPEPabc4	0	0	0	0	0	0	0	0	-1.47E-16	-4.05E-15	-2.07E-15	8.95E-16	-2.93E-15	2.73E-15	2.07E-16	4.55E-17	0	0	0	0	0	0	0	0	0	0	0	0	0	0	0	0
DIPEPabc5	0	0	0	0	0	0	0	0	2.61E-16	2.48E-15	-8.41E-15	7.86E-16	-5.39E-15	2.94E-15	1.15E-16	1.57E-16	0	0	0	0	0	0	0	0	0	0	0	0	0	0	0	0
DIPEPabc6	0	0	0	0	0	0	0	0	-4.30E-16	-1.10E-14	-6.76E-15	-1.50E-16	-5.99E-15	2.06E-15	4.22E-16	-2.59E-16	0	0	0	0	0	0	0	0	0	0	0	0	0	0	0	0
DIPEPabc7	0	0	0	0	0	0	0	0	0	0	0	0	0	0	0	0	0	0	0	0	0	0	0	0	0	0	0	0	0	0	0	0
DIPEPabc8	0	0	0	0	0	0	0	0	0	0	0	0	0	0	0	0	0	0	0	0	0	0	0	0	0	0	0	0	0	0	0	0
DIPEPabc9	0	0	0	0	0	0	0	0	3.73E-16	7.98E-18	-5.47E-15	-8.77E-17	-3.28E-15	4.54E-15	6.24E-16	2.59E-16	0	0	0	0	0	0	0	0	0	0	0	0	0	0	0	0
ETHAt6	1.94E-16	3.19E-16	5.55E-17	1.28E-15	2.11E-15	7.56E-15	4.16E-17	6.52E-16	2.62E-09	2.47E-08	1.09E-09	3.64E-09	1.57E-09	8.54E-10	1.66E-09	1.72E-08	0	0	0	0	0	0	0	0	0	0	0	0	0	0	0	0
GLUt4i	0.008878564	1.87E-12	5.78E-13	0.014405852	4.63E-12	0.16502813	0.025589353	0.053934259	8.02E-09	3.36E-08	2.01E-09	2.38E-09	7.93E-09	1.42E-09	3.37E-09	5.84E-09	0	0	0	0	32.31413333	0	0	0	5.81E-15	5.81E-15	5.81E-15	5.81E-15	5.81E-15	5.81E-15	5.81E-15	5.81E-15
HGt	0	0	0	0	0	0	0	0	6.78E-21	-4.74E-20	-2.71E-20	0	0	1.36E-20	0	-2.03E-20	0	0	0	0	0	0	0	0	0	0	0	0	0	0	0	0
LEUt6	0.022763734	0.021758048	0.01816426	0.022528737	0.037532817	0.029744544	0.020437018	0.023784971	-0.010958586	-0.013105611	-0.01345443	-0.011320895	-0.012341429	-0.003518714	-0.012453374	-0.013859401	0	0	0	-14.54706667	0	0	0	0	30.28192571	30.28192571	30.28192571	30.28192571	30.28192571	30.28192571	30.28192571	30.28192571
ORNt2	8.45E-17	1.80E-16	2.73E-17	3.18E-16	9.59E-16	4.56E-15	1.84E-17	1.03E-16	5.73E-10	2.02E-09	1.85E-10	2.47E-10	1.83E-10	5.01E-10	3.49E-10	6.90E-10	0	0	0	0	0	0	0	0	1.90E-15	1.90E-15	1.90E-15	1.90E-15	1.90E-15	1.90E-15	1.90E-15	1.90E-15
PRIt2	7.81E-17	1.72E-16	2.63E-17	4.20E-16	8.84E-16	3.28E-15	1.78E-17	1.30E-16	3.42E-10	9.16E-10	1.00E-10	1.15E-10	1.04E-10	1.68E-10	2.34E-10	2.21E-10	0	0	0	0	0	0	0	0	1.84E-15	1.84E-15	1.84E-15	1.84E-15	1.84E-15	1.84E-15	1.84E-15	1.84E-15
PURabc1	0	0	0	0	0	0	0	0	0	0	0	0	0	0	0	0	0	0	0	0	0	0	0	0	0	0	0	0	0	0	0	0
MGt5	-0.005724472	-0.005471569	-0.003253827	0.002501099	0.025407793	-0.007479959	0.024603759	0.005457279	1.34E-08	1.89E-08	2.11E-09	1.73E-09	1.69E-09	1.90E-09	3.62E-09	3.51E-09	15.72786667	16.28413333	19.15046667	16.2126	19.19773333	19.91593333	16.98966667	16.80593333	70.10238602	70.10238602	70.10238602	70.10238602	70.10238602	70.10238602	70.10238602	70.10238602
VALt2	3.79E-16	4.26E-13	1.22E-16	0.017803465	0.029660526	0.023505798	0.016150472	0.018796211	0.001506436	0.001177506	5.16E-04	0.003361024	0.012341427	0.003518715	0.008630724	0.006964951	0	0	0	0	0	0	0	0	23.93046729	23.93046729	23.93046729	23.93046729	23.93046729	23.93046729	23.93046729	23.93046729
XYLt2	2.54E-16	5.59E-16	8.11E-17	1.02E-15	2.86E-15	1.39E-14	6.11E-17	3.18E-16	1.02E-09	6.78E-09	3.07E-10	6.12E-10	9.71E-10	1.24E-09	7.51E-10	2.06E-09	0	0	0	0	0	0	0	0	3.86E-15	3.86E-15	3.86E-15	3.86E-15	3.86E-15	3.86E-15	3.86E-15	3.86E-15
ZN2abc2	8.46E-17	1.80E-16	2.73E-17	4.23E-16	9.58E-16	4.75E-15	1.84E-17	1.23E-16	9.49E-10	4.14E-09	3.05E-10	5.06E-10	4.59E-09	6.05E-10	6.58E-10	1.28E-09	0	0	0	0	0	0	0	0	1.92E-15	1.92E-15	1.92E-15	1.92E-15	1.92E-15	1.92E-15	1.92E-15	1.92E-15
ZN2t4	1.77E-11	0.0144009	0.013018737	0.031058943	0.066723248	2.00E-09	0.014871562	0.041413167	1.10E-08	1.78E-08	2.27E-09	1.68E-09	0.006666935	2.44E-09	6.44E-09	3.40E-09	9.3395	9.1975	9.09	9.570133333	9.462666667	8.719666667	13.865	8.798033333	2.61E-12	2.61E-12	2.61E-12	2.61E-12	2.61E-12	2.61E-12	2.61E-12	2.61E-12
URIt2	1.52E-16	4.20E-16	4.91E-17	6.36E-16	2.16E-15	8.77E-15	3.06E-17	0.051961209	1.28E-07	2.30E-04	1.59E-09	0.001572101	3.27E-04	0.002086091	1.88E-09	7.81E-09	0	0	0	0	0	0	0	0	261.9327142	261.9327142	261.9327142	261.9327142	261.9327142	261.9327142	261.9327142	261.9327142
XANt6	-0.132288382	-0.221551345	-0.121731381	-0.15360776	-0.409761073	-0.175740225	-0.177363965	-0.122250451	-0.007610023	-0.01025886	-0.008236439	-0.00576596	-0.011883578	-0.008933893	-0.00895476	-0.003533399	0	0	0	0	0	0	0	0	-567.7229052	-567.7229052	-567.7229052	-567.7229052	-567.7229052	-567.7229052	-567.7229052	-567.7229052
XTSNt2	0.035914245	0.05075991	0.034436922	0.037218576	0.067033837	0.038211923	0.031008338	0.057290246	-0.00335245	6.93E-04	-0.00599985	0.001451431	-2.35E-04	2.34E-04	-0.007627509	0.002744933	0	0	0	0	0	0	0	0	-135.9449381	-135.9449381	-135.9449381	-135.9449381	-135.9449381	-135.9449381	-135.9449381	-135.9449381
URAt6	-0.34505542	-0.436816725	-0.267473278	-0.363535125	-0.90129128	-0.566703756	-0.226513143	-0.329328666	-0.008974009	-0.013103525	-0.009851805	-0.009331749	-0.012388943	-0.012324119	-0.01104035	-0.010453976	0	0	0	0	0	0	0	0	-67.9151892	-67.9151892	-67.9151892	-67.9151892	-67.9151892	-67.9151892	-67.9151892	-67.9151892
MALTpts	1.25E-16	3.88E-16	4.81E-17	9.46E-16	2.37E-15	1.08E-14	5.88E-17	3.01E-16	1.34E-09	1.17E-08	2.86E-10	9.45E-10	1.61E-09	1.75E-09	1.08E-09	3.64E-09	0	0	0	0	0	0	0	0	2.15E-14	2.15E-14	2.15E-14	2.15E-14	2.15E-14	2.15E-14	2.15E-14	2.15E-14
MALTabc	8.36E-17	2.19E-16	3.09E-17	3.78E-16	9.46E-16	4.50E-15	2.13E-17	1.26E-16	4.11E-10	1.31E-09	9.66E-11	1.97E-10	1.54E-10	3.37E-10	2.23E-10	5.67E-10	0	0	0	0	0	0	0	0	2.75E-15	2.75E-15	2.75E-15	2.75E-15	2.75E-15	2.75E-15	2.75E-15	2.75E-15
AKGt2	0.191779801	0.071695691	0.202205392	0.185665587	0.40444271	1.14E-13	0.187523022	0.107681811	0.01693011	0.019078664	0.015770311	0.018915822	0.024921237	0.03137094	0.017694596	0.018283056	0	0	0	0	0	0	0	0	170.8735103	170.8735103	170.8735103	170.8735103	170.8735103	170.8735103	170.8735103	170.8735103
ALAt2	1.52E-16	4.19E-16	4.91E-17	2.63E-12	2.97E-12	1.14E-13	3.53E-13	1.96E-15	9.70E-10	6.13E-09	3.54E-10	4.87E-10	8.33E-10	4.15E-09	7.72E-10	1.70E-09	0	0	0	0	0	0	0	0	5.61E-15	5.61E-15	5.61E-15	5.61E-15	5.61E-15	5.61E-15	5.61E-15	5.61E-15
MNt2	0	0	0	0	0	0	0	0	7.46E-16	8.97E-15	3.03E-15	-6.34E-17	3.95E-15	-7.81E-16	-2.30E-17	-2.49E-16	0	0	0	0	0	0	0	0	0	0	0	0	0	0	0	0
MOBDabc	0	0	0	0	0	0	0	0	0	0	0	0	0	0	0	0	0	0	0	0	0	0	0	0	0	0	0	0	0	0	0	0
BILEt4	0	0	0	0	0	0	0	0	0	0	0	0	0	0	0	0	0	0	0	0	0	0	0	0	0	0	0	0	0	0	0	0
GLYCLTt2r	-8.88E-16	-1.44E-15	-2.78E-16	-2.46E-12	-8.88E-15	-6.44E-14	-1.11E-16	-2.11E-15	-0.001486985	-2.35E-04	-0.002207083	-2.06E-04	-6.94E-04	-3.83E-07	-0.003091303	-3.33E-07	0	0	0	0	0	0	0	0	-2.27E-13	-2.27E-13	-2.27E-13	-2.27E-13	-2.27E-13	-2.27E-13	-2.27E-13	-2.27E-13
LYSt3r	-0.011834151	-0.017501795	-0.009313462	-0.012051306	-0.030190745	-0.014940788	-0.013394334	-0.019132217	3.14E-09	1.39E-08	9.64E-10	1.76E-09	8.91E-10	7.93E-10	2.37E-09	2.60E-09	11.42873333	-1.24E-13	0	7.361133333	0	0	0	0	-24.35825423	-24.35825423	-24.35825423	-24.35825423	-24.35825423	-24.35825423	-24.35825423	-24.35825423
NAt3	0.048396005	2.33E-11	2.55E-11	0.002380329	0.017484723	0.165028131	0.025589353	0.21487437	4.99E-08	8.70E-07	1.48E-08	4.63E-08	0.001092972	0.010367611	5.37E-08	4.65E-04	27.74293333	23.0364	22.675	26.75446667	57.84083333	27.2792	23.5241	25.0902	37.77652025	37.77652025	37.77652025	37.77652025	37.77652025	37.77652025	37.77652025	37.77652025
PROt2	1.52E-16	3.14E-16	4.90E-17	4.24E-16	1.72E-15	5.71E-14	3.06E-17	1.11E-16	2.94E-09	1.08E-08	7.61E-10	1.01E-09	1.36E-09	1.45E-09	1.36E-09	2.12E-09	0	0	0	0	0	0	0	0	5.64E-15	5.64E-15	5.64E-15	5.64E-15	5.64E-15	5.64E-15	5.64E-15	5.64E-15
NH4t	-0.507739751	-0.81506295	-0.483201894	-0.74103836	-1.846942757	-1.128583752	-0.466867762	-1.14804865	-0.029514294	-0.024821049	-0.025726852	-0.024825924	-0.024706123	-0.031250835	-0.027766059	-0.023660903	22.85746666	0	-2.88E-13	31.39126668	-55.5839	0	-4.51E-13	0	-1000	-1000	-1000	-1000	-1000	-1000	-1000	-1000
RIBabc	4.48E-17	9.67E-17	1.44E-17	2.12E-16	5.08E-16	2.48E-15	1.02E-17	6.93E-17	5.12E-10	3.44E-09	1.31E-10	3.41E-10	7.98E-11	2.05E-10	2.87E-10	1.08E-09	0	0	0	0	0	0	0	0	9.64E-16	9.64E-16	9.64E-16	9.64E-16	9.64E-16	9.64E-16	9.64E-16	9.64E-16
TREpts	1.25E-16	3.88E-16	4.81E-17	9.46E-16	2.37E-15	1.08E-14	5.88E-17	3.01E-16	1.33E-09	8.73E-09	2.84E-10	8.66E-10	1.54E-09	1.67E-09	1.06E-09	3.32E-09	0	0	0	0	0	0	0	0	2.15E-14	2.15E-14	2.15E-14	2.15E-14	2.15E-14	2.15E-14	2.15E-14	2.15E-14
CELBpts	1.25E-16	3.88E-16	4.81E-17	9.46E-16	2.37E-15	1.08E-14	5.88E-17	3.01E-16	4.23E-10	1.66E-09	9.53E-11	2.51E-10	2.07E-10	4.64E-10	2.25E-10	9.22E-10	0	0	0	0	0	0	0	0	2.15E-14	2.15E-14	2.15E-14	2.15E-14	2.15E-14	2.15E-14	2.15E-14	2.15E-14
L_LACt2	-0.131217617	0.030938555	-0.013883675	-0.015685758	-1.822178074	-0.671678489	-0.243193547	-0.018793358	-0.019852237	-0.009198122	-0.017563932	-0.008684104	-0.013480515	-0.001701812	-0.01826024	-0.002359175	9.2258	0	0	9.790433333	0	-20.5427	0	0	2.873759873	2.873759873	2.873759873	2.873759873	2.873759873	2.873759873	2.873759873	2.873759873
NO2t2ir	0.035623342	0.030453813	0.010342772	0.034560471	0.185445436	0.24137252	0.149463661	0.031077911	0.028478746	0.023525515	0.027227805	0.019579844	0.0315955	0.034102348	0.035468439	0.016890386	11.1931	7.8101	9.247133333	11.37506667	9.0943	8.305466667	9.969566667	8.231733333	659.5863317	659.5863317	659.5863317	659.5863317	659.5863317	659.5863317	659.5863317	659.5863317
PIt8	6.80E-13	0.001237923	8.40E-12	2.74E-11	0.04241936	4.56E-14	4.22E-13	0.053646704	1.38E-08	2.78E-07	4.35E-09	1.46E-08	3.64E-04	4.78E-10	6.52E-09	1.55E-04	7.940266667	7.6788	7.558333333	7.3151	8.5089	9.093066667	7.841366667	8.3634	2.35E-13	2.35E-13	2.35E-13	2.35E-13	2.35E-13	2.35E-13	2.35E-13	2.35E-13
NAabcO	8.46E-17	1.80E-16	2.73E-17	4.23E-16	9.58E-16	4.96E-15	1.84E-17	1.23E-16	7.84E-10	2.80E-09	2.80E-10	4.18E-10	1.29E-10	5.94E-10	4.42E-10	1.03E-09	0	0	0	0	0	0	0	0	1.93E-15	1.93E-15	1.93E-15	1.93E-15	1.93E-15	1.93E-15	1.93E-15	1.93E-15
PIt6	-0.744993633	-0.587230986	-0.539201267	-0.527447717	-0.283506216	-0.722164797	-0.51680789	-0.020821365	-0.012768344	-4.92E-04	-0.008502484	8.04E-04	-0.001493279	-0.008899415	-0.008006526	0.008840645	-7.940266667	-7.6788	-7.558333333	-7.3151	-8.5089	-9.093066667	-7.841366667	-8.3634	-567.0942866	-567.0942866	-567.0942866	-567.0942866	-567.0942866	-567.0942866	-567.0942866	-567.0942866
BUTSabc	1.57E-16	2.10E-16	5.14E-17	5.60E-16	1.35E-15	7.17E-15	3.61E-17	2.46E-16	4.27E-10	2.19E-09	1.48E-10	2.07E-10	1.18E-10	1.52E-10	2.53E-10	5.88E-10	0	0	0	0	0	0	0	0	3.89E-15	3.89E-15	3.89E-15	3.89E-15	3.89E-15	3.89E-15	3.89E-15	3.89E-15
CYSabc	0.00319152	0.003050521	0.002546665	3.17E-12	0.005262174	0.004170243	3.53E-13	6.52E-15	9.72E-10	6.86E-09	3.81E-10	6.23E-10	6.24E-10	5.21E-10	6.61E-10	1.61E-09	0	0	0	0	0	0	0	0	4.245585045	4.245585045	4.245585045	4.245585045	4.245585045	4.245585045	4.245585045	4.245585045
CYSTabc	0	0	0	0	0	0	0	0	0	0	0	0	0	0	0	0	0	0	0	0	0	0	0	0	0	0	0	0	0	0	0	0
DJENKabc	0	0	0	0	0	0	0	0	0	0	0	0	0	0	0	0	0	0	0	0	0	0	0	0	0	0	0	0	0	0	0	0
ETHSabc	1.12E-16	2.30E-16	3.68E-17	9.05E-16	9.52E-16	4.39E-15	2.76E-17	0.003334699	4.89E-10	2.42E-09	1.67E-10	2.31E-10	1.71E-10	1.84E-10	3.49E-10	5.35E-10	0	0	0	0	0	0	0	0	3.76E-15	3.76E-15	3.76E-15	3.76E-15	3.76E-15	3.76E-15	3.76E-15	3.76E-15
HEXSabc	0	0	0	0	0	0	0	0	0	0	0	0	0	0	0	0	0	0	0	0	0	0	0	0	0	0	0	0	0	0	0	0
ISTNTabc	1.33E-16	2.92E-16	4.37E-17	8.66E-16	1.10E-15	5.63E-15	3.02E-17	1.72E-15	4.75E-10	2.59E-09	1.61E-10	2.30E-10	1.85E-10	2.10E-10	3.47E-10	6.39E-10	0	0	0	0	0	0	0	0	4.21E-15	4.21E-15	4.21E-15	4.21E-15	4.21E-15	4.21E-15	4.21E-15	4.21E-15
LANTHabc	0	0	0	0	0	0	0	0	0	0	0	0	0	0	0	0	0	0	0	0	0	0	0	0	0	0	0	0	0	0	0	0
LCYSTabc	1.14E-16	2.49E-16	3.71E-17	6.79E-16	1.09E-15	4.87E-15	2.60E-17	5.69E-16	5.93E-10	2.97E-09	1.89E-10	2.63E-10	1.97E-10	2.32E-10	3.46E-10	6.58E-10	0	0	0	0	0	0	0	0	3.55E-15	3.55E-15	3.55E-15	3.55E-15	3.55E-15	3.55E-15	3.55E-15	3.55E-15
LIPTabc	0	0	0	0	0	0	0	0	0	0	0	0	0	0	0	0	0	0	0	0	0	0	0	0	0	0	0	0	0	0	0	0
METSRabc	2.86E-16	6.29E-16	9.20E-17	1.91E-15	3.24E-15	1.47E-14	6.89E-17	5.75E-15	3.68E-09	5.48E-08	7.96E-10	5.74E-09	2.15E-09	1.16E-09	2.04E-09	2.31E-08	0	0	0	0	0	0	0	0	8.58E-15	8.58E-15	8.58E-15	8.58E-15	8.58E-15	8.58E-15	8.58E-15	8.58E-15
MOPSabc	0	0	0	0	0	0	0	0	0	0	0	0	0	0	0	0	0	0	0	0	0	0	0	0	0	0	0	0	0	0	0	0
MSO3abc	1.57E-16	3.45E-16	5.14E-17	1.00E-15	1.35E-15	6.58E-15	3.60E-17	1.77E-15	7.24E-10	3.85E-09	2.32E-10	3.40E-10	2.91E-10	3.13E-10	5.02E-10	9.08E-10	0	0	0	0	0	0	0	0	4.88E-15	4.88E-15	4.88E-15	4.88E-15	4.88E-15	4.88E-15	4.88E-15	4.88E-15
SULAabc	1.10E-16	2.56E-16	3.84E-17	8.19E-16	9.39E-16	4.30E-15	2.81E-17	1.21E-15	4.53E-10	2.04E-09	1.47E-10	1.80E-10	1.67E-10	1.86E-10	3.36E-10	4.20E-10	0	0	0	0	0	0	0	0	3.96E-15	3.96E-15	3.96E-15	3.96E-15	3.96E-15	3.96E-15	3.96E-15	3.96E-15
TAURabc	1.76E-16	4.05E-16	5.88E-17	1.71E-15	1.27E-15	7.91E-15	4.47E-17	8.55E-15	4.70E-10	2.42E-09	1.65E-10	2.35E-10	1.52E-10	1.86E-10	3.57E-10	6.20E-10	0	0	0	0	0	0	0	0	4.95E-15	4.95E-15	4.95E-15	4.95E-15	4.95E-15	4.95E-15	4.95E-15	4.95E-15
THIOGabc	0	0	0	0	0	0	0	0	0	0	0	0	0	0	0	0	0	0	0	0	0	0	0	0	0	0	0	0	0	0	0	0
ICITt10	6.34E-12	3.74E-10	0.001314	0.008166476	0.034846296	2.80E-10	0.014871562	0.011438565	9.85E-09	1.41E-08	1.34E-09	1.21E-09	1.36E-09	1.11E-09	2.14E-09	2.52E-09	7.863933333	8.142066667	9.575233333	8.1063	9.598866667	9.957966667	8.494833333	8.402966667	57.33622513	57.33622513	57.33622513	57.33622513	57.33622513	57.33622513	57.33622513	57.33622513
SBTt2	0.017963347	0.033665935	0.011158576	0.020105955	0.050355738	1.14E-13	0.015918336	1.97E-15	2.13E-04	0.001109608	6.26E-04	0.001089346	6.92E-09	0.001730709	0.001676727	5.33E-04	0	0	0	0	0	0	0	0	84.68035648	84.68035648	84.68035648	84.68035648	84.68035648	84.68035648	84.68035648	84.68035648
MALt10	4.06E-12	0.058098041	1.73E-12	0.051686572	0.109773357	1.14E-13	2.04E-12	1.96E-15	2.69E-09	1.22E-08	5.49E-10	1.01E-09	1.38E-09	1.83E-09	1.78E-09	2.63E-09	9.2258	0	0	9.790433333	0	0	0	0	1.16E-12	1.16E-12	1.16E-12	1.16E-12	1.16E-12	1.16E-12	1.16E-12	1.16E-12
MALt4	0.039517441	0.054384273	1.49E-12	0.03966105	8.09E-12	8.86E-10	5.08E-11	1.96E-15	3.89E-09	1.81E-08	6.11E-10	1.50E-09	5.22E-10	0.01036761	3.30E-08	5.98E-09	13.14793333	0	0	14.5996	0	0	0	0	37.77652025	37.77652025	37.77652025	37.77652025	37.77652025	37.77652025	37.77652025	37.77652025
SPMDt3	2.19E-16	4.93E-16	7.07E-17	1.43E-15	2.55E-15	1.41E-14	5.52E-17	2.40E-16	1.90E-09	4.64E-09	7.46E-10	4.61E-10	3.45E-10	7.85E-10	1.26E-09	7.16E-10	0	0	0	0	0	0	0	0	7.83E-15	7.83E-15	7.83E-15	7.83E-15	7.83E-15	7.83E-15	7.83E-15	7.83E-15
INSTt2	1.69E-16	3.59E-16	5.45E-17	7.26E-16	2.66E-15	9.50E-15	3.67E-17	3.23E-16	5.64E-10	2.09E-09	2.16E-10	2.44E-10	1.39E-10	3.91E-10	3.75E-10	7.35E-10	0	0	0	0	0	0	0	0	5.12E-15	5.12E-15	5.12E-15	5.12E-15	5.12E-15	5.12E-15	5.12E-15	5.12E-15
ACTNabc1	8.46E-17	1.80E-16	2.73E-17	4.23E-16	9.58E-16	4.96E-15	1.84E-17	1.16E-16	7.38E-10	3.67E-09	2.44E-10	2.60E-10	1.05E-10	6.00E-10	1.67E-09	8.70E-10	0	0	0	0	0	0	0	0	1.94E-15	1.94E-15	1.94E-15	1.94E-15	1.94E-15	1.94E-15	1.94E-15	1.94E-15
ACTNabc	8.46E-17	1.80E-16	2.73E-17	4.23E-16	9.59E-16	4.56E-15	1.84E-17	1.31E-16	4.69E-08	1.58E-07	3.04E-09	1.84E-08	0.002599077	0.005918799	0.004520059	2.09E-08	0	0	0	0	0	0	0	0	1.91E-15	1.91E-15	1.91E-15	1.91E-15	1.91E-15	1.91E-15	1.91E-15	1.91E-15
2HXMPt6	-2.22E-16	-6.66E-16	0	-3.63E-12	-4.39E-12	-2.53E-11	-6.13E-13	-1.55E-15	-0.003350522	-0.005800254	-0.005682912	-0.004648823	-0.006281589	-0.008539876	-0.007187718	-0.003854507	0	0	0	0	0	0	0	0	-3.41E-13	-3.41E-13	-3.41E-13	-3.41E-13	-3.41E-13	-3.41E-13	-3.41E-13	-3.41E-13
2PGLYCt6	6.66E-16	1.11E-15	2.22E-16	2.46E-12	8.44E-15	5.68E-14	2.22E-16	6.66E-16	0.001486983	2.35E-04	0.002207083	2.06E-04	6.94E-04	3.81E-07	0.003091301	3.27E-07	0	0	0	0	0	0	0	0	2.27E-13	2.27E-13	2.27E-13	2.27E-13	2.27E-13	2.27E-13	2.27E-13	2.27E-13
2PGt6	0.515393708	0.601649747	0.375493631	0.427594592	0.837260702	0.681802473	0.313787971	0.198226107	0.022711779	0.0149164	0.027052986	0.017613853	0.010736026	0.025530694	0.031584702	0.014304355	0	0	0	0	0	0	0	0	208.0846631	208.0846631	208.0846631	208.0846631	208.0846631	208.0846631	208.0846631	208.0846631
3AMPt6	-0.040301746	-0.128853176	-0.095107307	-0.108989973	-0.312710594	-0.083293267	-0.023198692	-0.11608338	-0.002464027	-0.003598186	-0.001825408	-0.004211972	-0.001740772	-0.003403919	-7.13E-04	-0.004649197	0	0	0	0	0	0	0	0	-334.6028692	-334.6028692	-334.6028692	-334.6028692	-334.6028692	-334.6028692	-334.6028692	-334.6028692
3CMPt6	-0.11776913	-0.100277219	-0.095107307	-0.109930278	0.005717119	-0.149225754	-0.087030607	-0.11608338	0.002365373	0.001156539	0.003069798	-1.42E-04	0.001638226	8.95E-05	0.003843313	0.001241905	0	0	0	0	0	0	0	0	-287.6428417	-287.6428417	-287.6428417	-287.6428417	-287.6428417	-287.6428417	-287.6428417	-287.6428417
3GMPt6	-0.11776913	-0.128853176	-0.095107307	-0.149194543	-0.312710594	-0.151273726	-0.087030607	-0.11608338	-0.001834478	-0.003606358	-0.001139621	-0.003884492	-0.001113084	-0.004608705	-3.83E-04	-0.004703522	0	0	0	0	0	0	0	0	-542.0074631	-542.0074631	-542.0074631	-542.0074631	-542.0074631	-542.0074631	-542.0074631	-542.0074631
3PGt6	0.269790844	0.284348416	0.086937799	0.205834917	-0.336903918	0.553181606	0.028472361	-0.007277482	-0.007043467	-0.003233668	-0.003733163	0.002556527	-0.011863097	0.005824615	-0.00257577	0.003867298	0	0	0	0	0	0	0	0	138.7231087	138.7231087	138.7231087	138.7231087	138.7231087	138.7231087	138.7231087	138.7231087
3UMPt6	-0.11776913	-0.128853176	-0.095107307	-0.149194543	-0.312710594	-0.151273726	-0.087030607	-0.11608338	-0.007916629	-0.008274768	-0.008929606	-0.006907902	-0.006106456	-0.00865105	-0.008905272	-0.007428281	0	0	0	0	0	0	0	0	-412.4666136	-412.4666136	-412.4666136	-412.4666136	-412.4666136	-412.4666136	-412.4666136	-412.4666136
6PGCt6	0.434417955	0.325759468	0.338057149	0.408184166	0.534934388	0.480966801	0.317408706	0.144955771	-0.04246047	-0.033699233	-0.049211354	-0.03489455	-0.034673808	-0.053438155	-0.056089212	-0.03257653	0	0	0	0	0	0	0	0	-103.9825919	-103.9825919	-103.9825919	-103.9825919	-103.9825919	-103.9825919	-103.9825919	-103.9825919
ABTt	0	2.22E-16	0	-6.66E-16	1.33E-15	2.09E-14	2.22E-16	-4.44E-16	-9.39E-10	-6.22E-09	-3.91E-10	-2.52E-10	-4.15E-10	1.30E-09	-3.66E-10	3.34E-09	0	0	0	0	0	0	0	0	0	0	0	0	0	0	0	0
ACACt2	-0.00729469	-0.030781949	-0.004921547	-0.057812057	-0.035140424	-0.011214448	-0.010184872	-0.106674252	-0.006072527	0.004115524	-0.011227995	8.65E-04	-0.005020254	-0.023307622	-0.027928327	0.004076836	0	0	0	0	0	-9.818033333	0	0	-475.5862551	-475.5862551	-475.5862551	-475.5862551	-475.5862551	-475.5862551	-475.5862551	-475.5862551
ACMANAt2	7.62E-16	1.26E-15	2.45E-16	4.82E-12	8.60E-15	3.80E-14	9.18E-17	7.37E-16	5.66E-10	4.83E-09	2.29E-10	2.91E-10	2.45E-10	4.85E-10	8.20E-10	1.88E-09	0	0	0	0	0	0	0	0	214.4608687	214.4608687	214.4608687	214.4608687	214.4608687	214.4608687	214.4608687	214.4608687
ACNAMt2	0.886482388	0.939366823	0.630160285	0.898937911	0.472372573	1.066470912	0.536165458	0.667289865	0.016306958	0.015578017	0.014766092	0.014518801	0.010425112	0.011678477	0.011164292	0.013426604	0	0	0	0	0	0	0	0	785.5391313	785.5391313	785.5391313	785.5391313	785.5391313	785.5391313	785.5391313	785.5391313
AMPt6	0.005690699	0.005439288	0.004540878	0.005631953	0.00724825	0.007435831	0.005109044	0.005945998	1.15E-06	8.14E-07	4.08E-05	-3.88E-09	6.17E-04	1.57E-07	7.18E-04	-1.03E-07	0	0	0	0	0	0	0	0	8.87304811	8.87304811	8.87304811	8.87304811	8.87304811	8.87304811	8.87304811	8.87304811
ARAB_Dt	0	2.22E-16	0	4.44E-16	1.11E-15	5.11E-15	0	0	5.95E-10	3.75E-09	1.76E-10	3.76E-10	3.80E-10	7.49E-10	4.09E-10	1.22E-09	0	0	0	0	0	0	0	0	0	0	0	0	0	0	0	0
ARGPt6	0.06520584	0.05773182	0.047527839	0.065428392	0.127164505	0.112952453	0.056263252	0.102801915	1.59E-08	4.18E-08	1.03E-08	4.23E-10	1.24E-09	-3.55E-10	4.91E-09	-1.65E-09	0	0	0	0	0	0	0	0	131.0129154	131.0129154	131.0129154	131.0129154	131.0129154	131.0129154	131.0129154	131.0129154
CHORt2	1.69E-05	1.61E-05	1.35E-05	1.67E-05	2.78E-05	2.21E-05	1.52E-05	1.76E-05	1.15E-08	3.10E-08	2.27E-09	2.85E-09	1.41E-09	2.39E-09	3.81E-09	6.95E-09	0	0	0	0	0	0	0	0	67.02317529	67.02317529	67.02317529	67.02317529	67.02317529	67.02317529	67.02317529	67.02317529
CITR_Lt2	4.48E-17	1.05E-16	1.44E-17	2.12E-16	5.08E-16	3.00E-15	1.31E-17	4.33E-17	7.29E-10	3.23E-09	2.36E-10	7.08E-10	3.39E-10	9.90E-10	6.41E-10	1.96E-09	0	0	0	0	0	0	0	0	1.29E-15	1.29E-15	1.29E-15	1.29E-15	1.29E-15	1.29E-15	1.29E-15	1.29E-15
CMPt6	0.105826697	0.121978844	0.132374392	0.285510306	0.120279795	0.136421694	0.153648536	0.308114753	0.003352131	0.002016901	0.004710101	3.51E-04	0.003171936	-1.60E-04	0.005121497	5.83E-04	0	0	0	0	0	0	0	0	74.06507023	74.06507023	74.06507023	74.06507023	74.06507023	74.06507023	74.06507023	74.06507023
CO2t	-1.160727047	-1.142068267	-1.03076055	-1.228523719	-1.943246666	-1.128583752	-1.007272222	-1.567644901	-0.083419084	-0.075481699	-0.082693631	-0.07521925	-0.07359554	-0.097323214	-0.087626226	-0.07594856	-322.8920667	-162.4323117	-195.2376188	-367.4242111	-218.7643235	-264.0927708	-134.8963333	-155.3492134	-1000	-1000	-1000	-1000	-1000	-1000	-1000	-1000
DEXTRINt2	1.06E-16	3.62E-16	4.72E-17	4.73E-16	1.19E-15	5.53E-15	2.94E-17	1.51E-16	5.46E-10	3.08E-09	1.29E-10	3.42E-10	3.70E-10	5.33E-10	3.41E-10	1.16E-09	0	0	0	0	0	0	0	0	1.14E-14	1.14E-14	1.14E-14	1.14E-14	1.14E-14	1.14E-14	1.14E-14	1.14E-14
DHAt	0.04012584	0.096064607	0.03779596	0.114027832	0.129334084	0.052339893	0.048430277	0.333737575	-0.01791359	-2.92E-04	-0.011814828	-0.005847034	-0.003235294	-0.004521709	-0.012911283	-0.001853338	0	0	0	0	0	0	0	0	451.3946107	451.3946107	451.3946107	451.3946107	451.3946107	451.3946107	451.3946107	451.3946107
DTMPt6	0.001288991	0.001232045	0.001028547	0.001275685	0.002125287	0.001684278	0.001157242	0.001346819	-4.01E-08	-9.32E-04	-3.96E-08	-0.001397469	3.75E-08	6.50E-10	1.00E-08	-0.001467086	0	0	0	0	0	0	0	0	1.714707187	1.714707187	1.714707187	1.714707187	1.714707187	1.714707187	1.714707187	1.714707187
F6Pt6_2	0.11086532	0.152262306	0.130051473	0.216076597	0.455764203	0.100431459	0.124597667	0.424819911	5.45E-05	0.007532858	1.28E-09	0.006568644	0.0076263	0.007336948	2.15E-09	0.008981607	0	0	0	0	0	0	0	0	15.26499273	15.26499273	15.26499273	15.26499273	15.26499273	15.26499273	15.26499273	15.26499273
G1Pt6_2	0.037610899	0.046335982	0.045505414	0.03430769	0.152150015	0.044718168	0.050568166	0.146776603	5.61E-06	9.65E-07	4.95E-10	5.98E-08	7.90E-05	4.35E-08	1.00E-09	3.96E-08	0	0	0	0	0	0	0	0	2.58E-12	2.58E-12	2.58E-12	2.58E-12	2.58E-12	2.58E-12	2.58E-12	2.58E-12
G6Pt6_2	0.059390488	0.079439315	0.070222755	0.100153715	0.243165687	0.058059851	0.070066333	0.228638606	5.88E-04	0.002178339	4.44E-10	0.001806136	0.002050998	1.92E-07	9.96E-10	0.003984457	0	0	0	0	0	0	0	0	6.63E-12	6.63E-12	6.63E-12	6.63E-12	6.63E-12	6.63E-12	6.63E-12	6.63E-12
GALTpts	3.05E-16	8.44E-16	9.86E-17	2.55E-15	2.25E-11	0.013668828	0.011791845	4.71E-16	5.30E-10	1.67E-08	2.28E-10	7.30E-10	3.68E-10	1.03E-09	6.26E-10	4.98E-09	0	0	0	0	0	0	0	0	3.91E-15	3.91E-15	3.91E-15	3.91E-15	3.91E-15	3.91E-15	3.91E-15	3.91E-15
GAM6Pt	-0.868064155	-0.921762295	-0.615463505	-0.880709815	-0.442004613	-1.042404476	-0.51962978	-0.648045345	-0.037190136	-0.032377474	-0.043091429	-0.031802371	-0.031798734	-0.038639098	-0.045416736	-0.033673225	0	0	0	0	0	0	0	0	-975.4987661	-975.4987661	-975.4987661	-975.4987661	-975.4987661	-975.4987661	-975.4987661	-975.4987661
GLU_Dt2	0.043052976	1.74E-12	5.66E-13	0.017883263	4.66E-12	0.277543144	0.044364065	0.199179954	0.006289187	0.010839592	0.007609284	0.010837697	0.007641379	0.008558768	0.004570703	0.011392916	0	0	0	0	0	0	0	0	5.81E-15	5.81E-15	5.81E-15	5.81E-15	5.81E-15	5.81E-15	5.81E-15	5.81E-15
GLXt2	1.80E-16	4.37E-16	7.07E-17	9.79E-16	2.03E-15	5.80E-15	4.86E-17	3.14E-16	5.98E-09	4.64E-08	1.49E-09	4.39E-09	4.39E-09	1.25E-09	2.53E-09	7.40E-09	0	0	0	0	0	0	0	0	1.44E-14	1.44E-14	1.44E-14	1.44E-14	1.44E-14	1.44E-14	1.44E-14	1.44E-14
GLYCOGENt	0.020085061	0.033382916	0.015209677	0.111375206	0.053190043	4.37E-04	0.001120012	0.031718396	0.001368767	0.00516254	4.44E-10	0.004888929	0.002934189	0.002421469	9.78E-10	0.008134721	0	0	0	0	0	0	0	0	102.9094992	102.9094992	102.9094992	102.9094992	102.9094992	102.9094992	102.9094992	102.9094992
GLYt6	0.022959805	0.021945457	0.018320715	0.022722784	0.037856099	0.030000743	0.020613049	0.023989838	-0.007247363	-0.011875645	-0.007578232	-0.008559682	-0.011058044	-0.008541447	-0.008578753	-0.009558096	0	0	0	0	0	0	0	0	-955.5074668	-955.5074668	-955.5074668	-955.5074668	-955.5074668	-955.5074668	-955.5074668	-955.5074668
GMPt6	0.236318703	0.2886513	0.22747863	0.280682137	0.630072673	0.28269755	0.236319512	0.280423737	0.014661676	0.013147853	0.015285664	0.011065242	0.01150404	0.01259493	0.015533734	0.008994749	0	0	0	0	0	0	0	0	1000	1000	1000	1000	1000	1000	1000	1000
H2Ot5	1.160727047	1.142068267	1.03076055	1.228523719	1.943246666	1.128583752	1.002295138	1.567644901	-0.018232841	-0.010695344	-0.017547228	-0.007236184	-0.022488207	-0.017969572	-0.021104024	-0.005347367	-255.1477667	-159.2367117	-184.7062854	-255.3575612	-97.00155099	-55.0263889	-205.6373222	-161.9675467	618.7027854	618.7027854	618.7027854	618.7027854	618.7027854	618.7027854	618.7027854	618.7027854
HQNt6	-2.22E-16	-6.66E-16	0	-3.63E-12	-4.39E-12	-2.53E-11	-6.13E-13	-1.55E-15	-0.003350522	-0.005800254	-0.005682912	-0.004648823	-0.006281589	-0.008539876	-0.007187718	-0.003854507	0	0	0	0	0	0	0	0	-3.41E-13	-3.41E-13	-3.41E-13	-3.41E-13	-3.41E-13	-3.41E-13	-3.41E-13	-3.41E-13
MAL_Dt2	1.69E-16	4.19E-16	5.45E-17	2.54E-15	4.31E-15	2.07E-14	9.18E-17	7.85E-16	1.29E-09	9.53E-09	4.40E-10	7.62E-10	3.64E-10	7.89E-10	8.36E-10	2.10E-09	0	0	0	0	0	0	0	0	1.13E-14	1.13E-14	1.13E-14	1.13E-14	1.13E-14	1.13E-14	1.13E-14	1.13E-14
MAN1Pt6	-0.218618472	-0.22835305	-0.176941948	-0.317705496	-0.145901715	-0.296849214	-0.110947745	-0.401970251	-0.010628188	-0.006150513	-0.015291811	-0.006460765	-0.005732991	-0.0081859	-0.016737731	-0.004096039	0	0	0	0	0	0	0	0	-125.0513743	-125.0513743	-125.0513743	-125.0513743	-125.0513743	-125.0513743	-125.0513743	-125.0513743
MAN6Pt6	-0.327927708	-0.342529575	-0.265412922	-0.476558244	-0.218852572	-0.445273821	-0.166421617	-0.602955377	-0.021256754	-0.012300303	-0.030585381	-0.012921341	-0.011464714	-0.016371804	-0.033475386	-0.008192434	0	0	0	0	0	0	0	0	-187.5770614	-187.5770614	-187.5770614	-187.5770614	-187.5770614	-187.5770614	-187.5770614	-187.5770614
MELIBt2	8.53E-17	2.25E-16	3.13E-17	3.84E-16	9.61E-16	4.26E-15	2.15E-17	1.27E-16	5.86E-10	3.78E-09	1.18E-10	3.46E-10	4.67E-10	6.51E-10	3.51E-10	1.38E-09	0	0	0	0	0	0	0	0	2.39E-15	2.39E-15	2.39E-15	2.39E-15	2.39E-15	2.39E-15	2.39E-15	2.39E-15
METt3	8.46E-17	1.80E-16	2.73E-17	4.23E-16	9.58E-16	4.56E-15	1.84E-17	1.23E-16	2.08E-08	9.59E-07	7.78E-09	3.22E-04	1.75E-08	8.32E-09	1.74E-08	0.001350328	0	0	0	0	0	0	0	0	1.92E-15	1.92E-15	1.92E-15	1.92E-15	1.92E-15	1.92E-15	1.92E-15	1.92E-15
NACUP	9.74E-04	9.31E-04	7.77E-04	9.64E-04	0.001605566	0.001272402	8.74E-04	0.001017466	9.24E-13	1.71E-12	1.09E-12	1.77E-13	3.80E-13	6.71E-13	8.15E-13	1.55E-12	0	0	0	0	0	0	0	0	1.295390146	1.295390146	1.295390146	1.295390146	1.295390146	1.295390146	1.295390146	1.295390146
O2t	0.855304228	0.762864703	0.761107879	0.745309947	1.500589646	1.128583752	0.673496174	1.567644901	0.027629057	0.032328658	0.024490282	0.027805649	0.030762782	0.03739541	0.02826693	0.030649802	180.0676167	152.420045	181.3275896	157.8030361	179.3668539	146.0376632	164.6887444	134.48704	463.8760502	463.8760502	463.8760502	463.8760502	463.8760502	463.8760502	463.8760502	463.8760502
PALAt2	1.51E-16	3.53E-16	5.12E-17	6.21E-16	1.53E-15	8.05E-15	2.99E-17	1.85E-16	5.62E-10	3.16E-09	1.25E-10	3.46E-10	3.32E-10	5.69E-10	3.32E-10	1.41E-09	0	0	0	0	0	0	0	0	1.27E-14	1.27E-14	1.27E-14	1.27E-14	1.27E-14	1.27E-14	1.27E-14	1.27E-14
PEPt6	-0.421403206	-0.859808359	-0.370879151	-0.416437494	-0.59615254	-0.128077298	-0.120221476	-0.118354368	0.065822397	0.04463944	0.069656459	0.044852959	0.049657455	0.064215756	0.075266892	0.035529724	0	0	0	0	0	0	0	0	-124.7228208	-124.7228208	-124.7228208	-124.7228208	-124.7228208	-124.7228208	-124.7228208	-124.7228208
PHEt6	0.009901029	0.009463609	0.007900499	0.009798818	0.016324805	0.012937315	0.00888903	0.010345213	-2.98E-09	-1.07E-08	-4.77E-10	-8.31E-10	-3.62E-10	-4.00E-10	-9.36E-10	-1.72E-09	0	0	0	0	0	0	0	0	13.17104779	13.17104779	13.17104779	13.17104779	13.17104779	13.17104779	13.17104779	13.17104779
PPAt6	-6.66E-16	-1.11E-15	-4.44E-16	-2.66E-15	-0.128417225	-3.13E-14	-2.22E-16	-2.66E-15	-6.04E-09	-3.25E-08	-2.11E-09	-1.56E-09	-5.83E-10	-1.16E-09	-2.07E-09	-4.01E-09	-29.33823333	-13.63333333	-17.28872501	-15.5722	-12.61606667	-25.3466	-11.15616667	-11.8892	-82.46007906	-82.46007906	-82.46007906	-82.46007906	-82.46007906	-82.46007906	-82.46007906	-82.46007906
PSER_Dt6	6.66E-16	1.11E-15	2.22E-16	2.46E-12	8.44E-15	5.68E-14	2.22E-16	6.66E-16	0.004350351	0.005158837	0.005824678	0.002583493	0.009226288	0.004701887	0.005738389	0.002655352	0	0	0	0	0	0	0	0	2.27E-13	2.27E-13	2.27E-13	2.27E-13	2.27E-13	2.27E-13	2.27E-13	2.27E-13
PSER_Lt6	-0.502764803	-0.355126603	-0.232588757	-0.483390359	-0.757324131	-1.128583752	-0.550161151	-0.2986764	-0.006401229	-0.004240459	-0.003925494	-0.006394686	-6.07E-05	-2.58E-04	-0.003791078	-0.007322088	0	0	0	0	0	0	0	0	-979.591922	-979.591922	-979.591922	-979.591922	-979.591922	-979.591922	-979.591922	-979.591922
RAFFINt2	9.43E-17	2.75E-16	3.80E-17	4.21E-16	1.06E-15	4.96E-15	2.48E-17	1.38E-16	5.00E-10	2.36E-09	1.13E-10	2.71E-10	2.81E-10	4.65E-10	2.84E-10	8.70E-10	0	0	0	0	0	0	0	0	4.01E-15	4.01E-15	4.01E-15	4.01E-15	4.01E-15	4.01E-15	4.01E-15	4.01E-15
RMNt	2.55E-16	5.43E-16	7.89E-17	9.56E-16	2.87E-15	1.38E-14	5.48E-17	3.52E-16	1.03E-09	1.49E-08	4.08E-10	1.32E-09	7.36E-10	1.59E-09	8.76E-10	8.24E-08	0	0	0	0	0	0	0	0	4.25E-15	4.25E-15	4.25E-15	4.25E-15	4.25E-15	4.25E-15	4.25E-15	4.25E-15
SER_Dt6	-6.66E-16	-6.66E-16	-2.22E-16	4.68E-13	3.92E-12	-1.89E-14	2.84E-13	8.61E-13	-0.004350349	-0.005158823	-0.005824678	-0.002583492	-0.009226281	-0.004701877	-0.005738387	-0.002655349	0	0	0	0	0	0	0	0	-2.27E-13	-2.27E-13	-2.27E-13	-2.27E-13	-2.27E-13	-2.27E-13	-2.27E-13	-2.27E-13
SRB_Lt	-0.017963347	-0.033665935	-0.011158576	-0.020105955	-0.050355738	-1.08E-13	-0.015918336	-2.00E-15	-2.13E-04	-0.001109607	-6.26E-04	-0.001089346	-6.83E-09	-0.001730709	-0.001676727	-5.33E-04	0	0	0	0	0	0	0	0	-84.68035648	-84.68035648	-84.68035648	-84.68035648	-84.68035648	-84.68035648	-84.68035648	-84.68035648
THMt6	-0.100320892	-0.087203189	-0.133723164	-0.100397776	2.78E-05	-0.018652282	-0.113241411	-0.071639376	-4.75E-08	-0.001906799	-2.47E-08	-5.12E-04	-0.003382819	-8.10E-05	-1.26E-07	-8.03E-08	0	0	0	-1.06096667	0	0	0	0	0.022463413	0.022463413	0.022463413	0.022463413	0.022463413	0.022463413	0.022463413	0.022463413
TMPt6	0.750709858	0.855251371	0.607905589	0.880643155	0.752849287	0.838905102	0.548946122	0.901391383	0.012030463	0.010629316	0.013268943	0.010476982	0.009178004	0.011023409	0.012225734	0.010155816	0	0	0	0	0	0	0	0	961.7259759	961.7259759	961.7259759	961.7259759	961.7259759	961.7259759	961.7259759	961.7259759
TYRt6	0.006236691	0.005961159	0.004976551	0.006172308	0.010283049	0.008149258	0.00559923	0.006516485	-7.20E-09	-1.38E-08	-1.50E-09	-1.51E-09	-1.91E-10	-5.06E-10	-2.40E-09	-1.52E-09	0	0	0	0	0	0	0	0	-58.7042247	-58.7042247	-58.7042247	-58.7042247	-58.7042247	-58.7042247	-58.7042247	-58.7042247
UMPt6	-0.156752315	-0.166061332	-0.168507366	-0.336805894	-0.223899087	-0.230714699	-0.197091169	-0.3959958	-2.31E-04	0.005456472	-0.001418734	0.005928183	-4.33E-05	0.003925374	-0.001482077	0.007315111	0	0	0	0	0	0	0	0	-186.0814261	-186.0814261	-186.0814261	-186.0814261	-186.0814261	-186.0814261	-186.0814261	-186.0814261
EX_2ddglcn(e)	0.019627225	0.048674164	0.013531198	0.022174315	0.07398449	2.11E-13	1.61E-11	0.040520618	0.00511092	0.006063348	0.004224809	0.005366061	0.005482716	0.007401956	0.004428424	0.00616104	0	0	0	0	0	0	0	0	1.48E-12	1.48E-12	1.48E-12	1.48E-12	1.48E-12	1.48E-12	1.48E-12	1.48E-12
EX_2hxmp(e)	2.22E-16	4.44E-16	2.22E-16	3.63E-12	4.39E-12	2.53E-11	6.13E-13	1.55E-15	0.003350522	0.005800254	0.005682912	0.004648823	0.006281589	0.008539876	0.007187718	0.003854507	0	0	0	0	0	0	0	0	4.55E-13	4.55E-13	4.55E-13	4.55E-13	4.55E-13	4.55E-13	4.55E-13	4.55E-13
EX_2pg(e)	-0.515393708	-0.601649747	-0.375493631	-0.427594592	-0.837260702	-0.681802473	-0.313787971	-0.198226107	-0.022711779	-0.0149164	-0.027052986	-0.017613853	-0.010736026	-0.025530694	-0.031584702	-0.014304355	0	0	0	0	0	0	0	0	-208.0846631	-208.0846631	-208.0846631	-208.0846631	-208.0846631	-208.0846631	-208.0846631	-208.0846631
EX_2pglyc(e)	-6.66E-16	-8.88E-16	-2.22E-16	-2.46E-12	-8.66E-15	-5.71E-14	0	-6.66E-16	-0.001486983	-2.35E-04	-0.002207083	-2.06E-04	-6.94E-04	-3.81E-07	-0.003091301	-3.27E-07	0	0	0	0	0	0	0	0	-2.27E-13	-2.27E-13	-2.27E-13	-2.27E-13	-2.27E-13	-2.27E-13	-2.27E-13	-2.27E-13
EX_3amba(e)	0	0	0	0	0	0	0	0	0	3.47E-18	0	6.94E-18	0	3.47E-18	0	0	0	0	0	0	0	0	0	0	0	0	0	0	0	0	0	0
EX_3amp(e)	0.040301746	0.128853176	0.095107307	0.108989973	0.312710594	0.083293267	0.023198692	0.11608338	0.002464027	0.003598186	0.001825408	0.004211972	0.001740772	0.003403919	7.13E-04	0.004649197	0	0	0	0	0	0	0	0	334.6028692	334.6028692	334.6028692	334.6028692	334.6028692	334.6028692	334.6028692	334.6028692
EX_3cmp(e)	0.11776913	0.100277219	0.095107307	0.109930278	-0.005717119	0.149225754	0.087030607	0.11608338	-0.002365373	-0.001156539	-0.003069798	1.42E-04	-0.001638226	-8.95E-05	-0.003843313	-0.001241905	0	0	0	0	0	0	0	0	287.6428417	287.6428417	287.6428417	287.6428417	287.6428417	287.6428417	287.6428417	287.6428417
EX_3gmp(e)	0.11776913	0.128853176	0.095107307	0.149194543	0.312710594	0.151273726	0.087030607	0.11608338	0.001834478	0.003606358	0.001139621	0.003884492	0.001113084	0.004608705	3.83E-04	0.004703522	0	0	0	0	0	0	0	0	542.0074631	542.0074631	542.0074631	542.0074631	542.0074631	542.0074631	542.0074631	542.0074631
EX_3pg(e)	-0.269790844	-0.284348416	-0.086937799	-0.205834917	0.336903918	-0.553181606	-0.028472361	0.007277482	0.007043467	0.003233668	0.003733163	-0.002556527	0.011863097	-0.005824615	0.00257577	-0.003867298	0	0	0	0	0	0	0	0	-138.7231087	-138.7231087	-138.7231087	-138.7231087	-138.7231087	-138.7231087	-138.7231087	-138.7231087
EX_3ump(e)	0.11776913	0.128853176	0.095107307	0.149194543	0.312710594	0.151273726	0.087030607	0.11608338	0.007916629	0.008274768	0.008929606	0.006907902	0.006106456	0.00865105	0.008905272	0.007428281	0	0	0	0	0	0	0	0	412.4666136	412.4666136	412.4666136	412.4666136	412.4666136	412.4666136	412.4666136	412.4666136
EX_4abut(e)	-1.33E-15	-2.22E-15	-6.66E-16	-2.44E-15	-1.62E-14	-7.19E-14	-2.22E-16	-4.44E-16	-1.98E-09	-2.44E-09	-5.56E-10	-3.25E-10	-2.48E-10	-1.98E-09	-1.88E-09	-8.46E-10	0	0	0	0	0	0	0	0	0	0	0	0	0	0	0	0
EX_5mtr(e)	0	-2.22E-16	0	0	-1.78E-15	-1.11E-15	-2.22E-16	-3.77E-15	-1.59E-09	-7.72E-09	-3.01E-11	-1.28E-09	-1.97E-09	-1.05E-09	-7.41E-10	-4.69E-09	0	0	0	0	0	0	0	0	1.14E-13	1.14E-13	1.14E-13	1.14E-13	1.14E-13	1.14E-13	1.14E-13	1.14E-13
EX_6pgc(e)	-0.434417955	-0.325759468	-0.338057149	-0.408184166	-0.534934388	-0.480966801	-0.317408706	-0.144955771	0.04246047	0.033699233	0.049211354	0.03489455	0.034673808	0.053438155	0.056089212	0.03257653	0	0	0	0	0	0	0	0	103.9825919	103.9825919	103.9825919	103.9825919	103.9825919	103.9825919	103.9825919	103.9825919
EX_abt(e)	-2.22E-16	-4.44E-16	2.22E-16	6.66E-16	-1.33E-15	-2.11E-14	-2.22E-16	4.44E-16	9.39E-10	6.22E-09	3.91E-10	2.52E-10	4.15E-10	-1.30E-09	3.66E-10	-3.34E-09	0	0	0	0	0	0	0	0	0	0	0	0	0	0	0	0
EX_ac(e)	0.414430597	0.411200801	0.33776666	0.463279232	0.385075077	1.045959964	0.436605423	0.168543763	0.017256208	0.006653069	0.024753144	0.0084125	0.014538185	0.035871228	0.035482176	0.005076608	66.02010002	41.69736667	37.90136874	61.59314445	31.84343333	103.7498208	21.92906667	0.61536667	1000	1000	1000	1000	1000	1000	1000	1000
EX_acac(e)	0.00729469	0.030781949	0.004921547	0.057812057	0.035140424	0.011214448	0.010184872	0.106674252	0.006072527	-0.004115524	0.011227995	-8.65E-04	0.005020254	0.023307622	0.027928327	-0.004076836	0	0	0	0	0	9.818033333	0	0	475.5862551	475.5862551	475.5862551	475.5862551	475.5862551	475.5862551	475.5862551	475.5862551
EX_acgam(e)	-2.22E-16	-6.66E-16	0	-3.45E-12	-4.71E-12	-2.26E-13	-3.87E-13	-1.55E-15	-6.38E-08	-0.001381138	-0.007009935	-2.57E-05	-9.11E-04	-7.09E-09	-0.006207999	-1.48E-08	0	0	0	0	0	0	0	0	0	0	0	0	0	0	0	0
EX_acmana(e)	-6.66E-16	-1.33E-15	-2.22E-16	-4.82E-12	-8.44E-15	-3.80E-14	-2.22E-16	-6.66E-16	-5.66E-10	-4.83E-09	-2.29E-10	-2.91E-10	-2.45E-10	-4.85E-10	-8.20E-10	-1.88E-09	0	0	0	0	0	0	0	0	-214.4608687	-214.4608687	-214.4608687	-214.4608687	-214.4608687	-214.4608687	-214.4608687	-214.4608687
EX_acnam(e)	-0.886482388	-0.939366823	-0.630160285	-0.898937911	-0.472372573	-1.066470912	-0.536165458	-0.667289865	-0.016306958	-0.015578017	-0.014766092	-0.014518801	-0.010425112	-0.011678477	-0.011164292	-0.013426604	0	0	0	0	0	0	0	0	-785.5391313	-785.5391313	-785.5391313	-785.5391313	-785.5391313	-785.5391313	-785.5391313	-785.5391313
EX_actn_R(e)	0	0	0	0	0	4.44E-16	0	0	-4.62E-08	-1.55E-07	-2.80E-09	-1.81E-08	-0.002599077	-0.005918799	-0.004520057	-2.00E-08	0	0	0	0	0	0	0	0	0	0	0	0	0	0	0	0
EX_ade(e)	-0.019167635	-0.140841807	-0.050861366	-0.094922137	-0.40896109	-0.090758407	-0.021200305	-0.001502889	-0.009661697	-0.006343168	-0.012025982	-0.007632086	-0.003328524	-0.004714915	-0.012056651	-0.008097028	0	0	0	0	0	0	0	0	-36.98556353	-36.98556353	-36.98556353	-36.98556353	-36.98556353	-36.98556353	-36.98556353	-36.98556353
EX_adn(e)	-0.035914245	-0.05075991	-0.034436922	-0.037218576	-0.067033837	-0.038211923	-0.031008338	-0.057290246	0.004337681	0.002745682	0.005012035	0.003420101	0.002205125	0.001311119	0.005695632	0.003447715	0	0	0	0	0	0	0	0	-378.7283307	-378.7283307	-378.7283307	-378.7283307	-378.7283307	-378.7283307	-378.7283307	-378.7283307
EX_akg(e)	-0.191779801	-0.071695691	-0.202205392	-0.185665587	-0.40444271	-1.14E-13	-0.187523022	-0.107681811	-0.01693011	-0.019078664	-0.015770311	-0.018915822	-0.024921237	-0.03137094	-0.017694596	-0.018283056	0	0	0	0	0	0	0	0	-170.8735103	-170.8735103	-170.8735103	-170.8735103	-170.8735103	-170.8735103	-170.8735103	-170.8735103
EX_alaala(e)	-2.17E-12	-3.32E-12	-1.22E-12	-2.22E-11	-1.45E-11	-1.49E-10	-1.39E-12	-3.71E-12	-0.004890629	-0.007810781	-0.003346244	-0.005252744	-0.005653952	-0.002318975	-0.00189288	-0.013968594	0	0	0	0	0	0	0	0	-9.09E-13	-9.09E-13	-9.09E-13	-9.09E-13	-9.09E-13	-9.09E-13	-9.09E-13	-9.09E-13
EX_ala_B(e)	-2.22E-16	-4.44E-16	0	-8.88E-16	-2.00E-15	-1.15E-14	0	-2.22E-16	-2.80E-09	-1.11E-08	-9.00E-10	-8.18E-10	-4.84E-10	-9.27E-10	-1.01E-09	-1.84E-09	0	0	0	0	0	0	0	0	0	0	0	0	0	0	0	0
EX_ala_D(e)	4.35E-12	6.63E-12	2.44E-12	4.18E-11	2.60E-11	2.98E-10	2.42E-12	7.41E-12	0.009781257	0.015621552	0.006692488	0.010505488	0.011307903	0.004637944	0.00378576	0.027937182	0	0	0	0	0	0	0	0	1.71E-12	1.71E-12	1.71E-12	1.71E-12	1.71E-12	1.71E-12	1.71E-12	1.71E-12
EX_ala_L(e)	0	-4.44E-16	0	-2.63E-12	-2.97E-12	-1.13E-13	-3.53E-13	-2.00E-15	-9.70E-10	-6.13E-09	-3.54E-10	-4.87E-10	-8.33E-10	-4.15E-09	-7.72E-10	-1.70E-09	0	0	0	0	0	0	0	0	0	0	0	0	0	0	0	0
EX_ala_L_asp_L(e)	0	0	0	0	0	0	0	0	0	-1.04E-17	-6.94E-18	0	0	-3.47E-18	6.94E-18	-6.94E-18	0	0	0	0	0	0	0	0	0	0	0	0	0	0	0	0
EX_ala_L_gln_L(e)	0	0	0	0	0	0	0	0	-1.21E-16	-3.75E-15	-6.20E-15	-9.16E-16	8.50E-16	-4.96E-16	1.21E-16	8.33E-17	0	0	0	0	0	0	0	0	0	0	0	0	0	0	0	0
EX_ala_L_glu_L(e)	0	0	0	0	0	0	0	0	0	3.47E-18	3.47E-18	6.94E-18	0	0	0	6.94E-18	0	0	0	0	0	0	0	0	0	0	0	0	0	0	0	0
EX_ala_L_gly(e)	0	0	0	0	0	0	0	0	1.63E-16	-4.41E-16	1.04E-15	-7.77E-16	-1.08E-15	-1.08E-15	2.43E-17	9.71E-17	0	0	0	0	0	0	0	0	0	0	0	0	0	0	0	0
EX_ala_L_his_L(e)	0	0	0	0	0	0	0	0	-1.32E-16	-2.96E-15	8.34E-15	-8.12E-16	8.99E-16	1.11E-15	1.21E-16	-4.16E-17	0	0	0	0	0	0	0	0	0	0	0	0	0	0	0	0
EX_ala_L_leu_L(e)	0	0	0	0	0	0	0	0	2.91E-16	1.71E-15	4.41E-15	-6.94E-18	1.32E-15	9.12E-16	-1.04E-16	1.04E-16	0	0	0	0	0	0	0	0	0	0	0	0	0	0	0	0
EX_ala_L_Thr_L(e)	0	0	0	0	0	0	0	0	6.94E-18	3.47E-18	6.94E-18	6.94E-18	0	0	-1.04E-17	-6.94E-18	0	0	0	0	0	0	0	0	0	0	0	0	0	0	0	0
EX_alltn(e)	-2.22E-16	-2.22E-16	-2.22E-16	-8.88E-16	-1.33E-15	-5.11E-15	0	-2.22E-16	-6.20E-10	-2.59E-09	-1.95E-10	-2.05E-10	-2.55E-10	-3.24E-10	-3.89E-10	-3.88E-10	0	0	0	0	0	0	0	0	0	0	0	0	0	0	0	0
EX_amp(e)	-0.005690699	-0.005439288	-0.004540878	-0.005631953	-0.00724825	-0.007435831	-0.005109044	-0.005945998	-1.15E-06	-8.14E-07	-4.08E-05	3.88E-09	-6.17E-04	-1.57E-07	-7.18E-04	1.03E-07	0	0	0	0	0	0	0	0	-8.87304811	-8.87304811	-8.87304811	-8.87304811	-8.87304811	-8.87304811	-8.87304811	-8.87304811
EX_antim(e)	0	0	0	0	0	0	0	0	-6.94E-18	0	6.94E-18	-6.94E-18	0	3.47E-18	-3.47E-18	-6.94E-18	0	0	0	0	0	0	0	0	0	0	0	0	0	0	0	0
EX_arab_D(e)	0	-4.44E-16	2.22E-16	-2.22E-16	-1.33E-15	-5.11E-15	0	2.22E-16	-5.95E-10	-3.75E-09	-1.76E-10	-3.76E-10	-3.80E-10	-7.49E-10	-4.09E-10	-1.22E-09	0	0	0	0	0	0	0	0	0	0	0	0	0	0	0	0
EX_arab_L(e)	2.17E-12	3.31E-12	1.22E-12	2.22E-11	1.45E-11	1.49E-10	1.39E-12	3.71E-12	0.001823651	4.10E-06	2.52E-06	1.35E-07	0.003012704	0.001517997	0.001050346	1.99E-08	0	0	0	0	0	0	0	0	9.09E-13	9.09E-13	9.09E-13	9.09E-13	9.09E-13	9.09E-13	9.09E-13	9.09E-13
EX_arbt(e)	-2.22E-16	-6.66E-16	0	-3.63E-12	-4.39E-12	-2.53E-11	-6.13E-13	-1.55E-15	-0.003350522	-0.005800254	-0.005682912	-0.004648823	-0.006281589	-0.008539876	-0.007187718	-0.003854507	0	0	0	0	0	0	0	0	-3.41E-13	-3.41E-13	-3.41E-13	-3.41E-13	-3.41E-13	-3.41E-13	-3.41E-13	-3.41E-13
EX_arg_L(e)	0	-2.22E-16	0	-6.66E-16	-1.55E-15	-7.55E-15	0	-2.22E-16	-8.97E-10	-3.48E-09	-3.38E-10	-4.61E-10	-4.09E-10	-1.05E-09	-7.82E-10	-1.37E-09	0	0	0	0	0	0	0	0	0	0	0	0	0	0	0	0
EX_argp(e)	-0.06520584	-0.05773182	-0.047527839	-0.065428392	-0.127164505	-0.112952453	-0.056263252	-0.102801915	-1.59E-08	-4.18E-08	-1.03E-08	-4.23E-10	-1.24E-09	3.55E-10	-4.91E-09	1.65E-09	0	0	0	0	0	0	0	0	-131.0129154	-131.0129154	-131.0129154	-131.0129154	-131.0129154	-131.0129154	-131.0129154	-131.0129154
EX_arsenb(e)	0	0	0	0	0	0	0	0	6.94E-18	-7.56E-16	-5.55E-17	6.94E-18	2.59E-15	-2.62E-15	-2.26E-16	-2.64E-16	0	0	0	0	0	0	0	0	0	0	0	0	0	0	0	0
EX_arsna(e)	0	0	0	0	0	0	0	0	0	0	-6.94E-18	-6.94E-18	0	0	3.47E-18	6.94E-18	0	0	0	0	0	0	0	0	0	0	0	0	0	0	0	0
EX_arsni2(e)	0	0	0	0	0	0	0	0	0	0	-1.04E-17	0	6.94E-18	3.47E-18	0	0	0	0	0	0	0	0	0	0	0	0	0	0	0	0	0	0
EX_asn_L(e)	-0.008330599	-0.007962559	-0.006647379	-0.008244599	-0.013735481	-0.01088529	-0.007479116	-0.00870433	-6.28E-09	-6.56E-08	-1.91E-09	-1.61E-09	-5.70E-09	-1.76E-09	-4.71E-09	-2.53E-09	0	0	0	0	0	0	0	0	-11.08195038	-11.08195038	-11.08195038	-11.08195038	-11.08195038	-11.08195038	-11.08195038	-11.08195038
EX_asp_L(e)	-1.01E-12	-2.89E-12	-6.79E-13	-2.26E-11	-4.83E-12	-1.14E-13	-4.70E-13	-2.00E-15	-0.001273977	-0.009876292	-0.001551871	-0.0068288	-0.002860034	-4.36E-04	-0.001154742	-0.010237692	0	0	0	0	0	0	0	0	0	0	0	0	0	0	0	0
EX_bilea(e)	0	0	0	0	0	0	0	0	0	0	6.94E-18	0	0	0	3.47E-18	0	0	0	0	0	0	0	0	0	0	0	0	0	0	0	0	0
EX_btd_RR(e)	0.036763892	0.031156606	0.038015546	6.66E-16	2.22E-16	6.88E-15	0	2.22E-16	4.61E-08	1.42E-07	2.82E-09	1.69E-08	0.002599077	0.005918798	0.004520057	1.21E-08	0	0	0	0	0	0	0	0	-4.55E-13	-4.55E-13	-4.55E-13	-4.55E-13	-4.55E-13	-4.55E-13	-4.55E-13	-4.55E-13
EX_buts(e)	-2.22E-16	-2.22E-16	-2.22E-16	-4.44E-16	-1.33E-15	-7.11E-15	0	-2.22E-16	-4.27E-10	-2.19E-09	-1.48E-10	-2.07E-10	-1.18E-10	-1.52E-10	-2.53E-10	-5.88E-10	0	0	0	0	0	0	0	0	0	0	0	0	0	0	0	0
EX_ca2(e)	-1.80E-04	-1.72E-04	-1.44E-04	-1.78E-04	-2.97E-04	-2.35E-04	-1.62E-04	-1.88E-04	-6.10E-13	-1.23E-12	-5.94E-13	-1.10E-13	-2.02E-13	-4.42E-13	-6.48E-13	-1.17E-12	0	0	-1.78E-15	0	0	0	0	0	-0.239609738	-0.239609738	-0.239609738	-0.239609738	-0.239609738	-0.239609738	-0.239609738	-0.239609738
EX_cbl2(e)	0	0	0	0	0	0	0	0	0	-3.47E-18	0	-6.94E-18	0	0	-3.47E-18	0	0	0	0	0	0	0	0	0	0	0	0	0	0	0	0	0
EX_cd2(e)	0	0	0	0	0	0	0	0	-6.94E-18	-5.20E-17	3.47E-18	0	-6.56E-16	6.11E-16	0	6.94E-18	0	0	0	0	0	0	0	0	0	0	0	0	0	0	0	0
EX_cellb(e)	-2.17E-12	-3.32E-12	-1.22E-12	-2.22E-11	-1.45E-11	-1.49E-10	-1.39E-12	-3.71E-12	-0.001957646	-0.002289451	-0.009475131	-0.002622352	-0.002406175	-0.003776812	-0.009064061	-0.001974113	0	0	0	0	0	0	0	0	-9.09E-13	-9.09E-13	-9.09E-13	-9.09E-13	-9.09E-13	-9.09E-13	-9.09E-13	-9.09E-13
EX_cgly(e)	1.72E-12	2.36E-12	9.29E-13	1.55E-11	1.20E-11	1.98E-10	1.13E-12	3.42E-12	0.002463213	0.001390796	6.86E-04	8.97E-04	0.002064321	0.002768802	0.00113141	2.59E-08	0	0	0	0	0	0	0	0	5.68E-13	5.68E-13	5.68E-13	5.68E-13	5.68E-13	5.68E-13	5.68E-13	5.68E-13
EX_chitob(e)	0	0	0	0	0	0	0	0	0	0	6.94E-18	-6.94E-18	0	-3.47E-18	0	0	0	0	0	0	0	0	0	0	0	0	0	0	0	0	0	0
EX_chol(e)	-2.22E-16	-4.44E-16	-2.22E-16	-8.88E-16	-1.78E-15	-9.33E-15	0	-2.22E-16	-2.10E-09	-9.98E-09	-6.76E-10	-7.67E-10	-3.58E-10	-1.36E-09	-1.40E-09	-3.13E-09	0	0	0	0	0	0	0	0	0	0	0	0	0	0	0	0
EX_chols(e)	0	0	0	0	0	0	0	0	0	3.47E-18	0	6.94E-18	0	3.47E-18	1.04E-17	-6.94E-18	0	0	0	0	0	0	0	0	0	0	0	0	0	0	0	0
EX_chor(e)	-1.69E-05	-1.61E-05	-1.35E-05	-1.67E-05	-2.78E-05	-2.21E-05	-1.52E-05	-1.76E-05	-1.15E-08	-3.10E-08	-2.27E-09	-2.85E-09	-1.41E-09	-2.39E-09	-3.81E-09	-6.95E-09	0	0	0	0	0	0	0	0	-67.02317529	-67.02317529	-67.02317529	-67.02317529	-67.02317529	-67.02317529	-67.02317529	-67.02317529
EX_cit(e)	0.239161369	0.127569567	0.060766228	0.047470558	-0.109277043	0.159780043	-0.102451494	0.018077599	0.02220783	0.025180762	0.020044317	0.022934248	0.021157902	0.034782363	0.021949211	0.026750651	0	0	0	0	0	0	0	0	-110.8649018	-110.8649018	-110.8649018	-110.8649018	-110.8649018	-110.8649018	-110.8649018	-110.8649018
EX_citr	0	0	0	-2.22E-16	-4.44E-16	-2.89E-15	0	0	-7.29E-10	-3.23E-09	-2.36E-10	-7.08E-10	-3.39E-10	-9.90E-10	-6.41E-10	-1.96E-09	0	0	0	0	0	0	0	0	0	0	0	0	0	0	0	0
EX_cmp(e)	-0.105826697	-0.121978844	-0.132374392	-0.285510306	-0.120279795	-0.136421694	-0.153648536	-0.308114753	-0.003352131	-0.002016901	-0.004710101	-3.51E-04	-0.003171936	1.60E-04	-0.005121497	-5.83E-04	0	0	0	0	0	0	0	0	-74.06507023	-74.06507023	-74.06507023	-74.06507023	-74.06507023	-74.06507023	-74.06507023	-74.06507023
EX_co2(e)	1.160727047	1.142068267	1.03076055	1.228523719	1.943246666	1.128583752	1.007272222	1.567644901	0.083419084	0.075481699	0.082693631	0.07521925	0.07359554	0.097323214	0.087626226	0.07594856	322.8920667	162.4323117	195.2376188	367.4242111	218.7643235	264.0927708	134.8963333	155.3492134	1000	1000	1000	1000	1000	1000	1000	1000
EX_cobalt2(e)	0	0	0	0	0	0	0	0	-6.94E-18	0	6.94E-18	0	6.94E-18	0	3.47E-18	6.94E-18	0	0	0	0	0	0	0	0	0	0	0	0	0	0	0	0
EX_crn(e)	0	0	0	0	0	0	0	0	6.94E-18	-3.47E-18	3.47E-18	0	6.94E-18	0	0	-6.94E-18	0	0	0	0	0	0	0	0	0	0	0	0	0	0	0	0
EX_cro4(e)	0	0	0	0	0	0	0	0	6.94E-18	0	6.94E-18	0	0	0	0	0	0	0	0	0	0	0	0	0	0	0	0	0	0	0	0	0
EX_csn(e)	-8.88E-16	-0.05075991	-2.22E-16	-0.037218576	-0.067033837	-0.00959286	-2.22E-16	-2.00E-15	-2.73E-04	-6.05E-08	-0.001582512	-4.63E-09	-4.12E-09	-3.97E-09	-0.001250088	-2.44E-08	0	0	0	0	0	0	0	0	-56.9010949	-56.9010949	-56.9010949	-56.9010949	-56.9010949	-56.9010949	-56.9010949	-56.9010949
EX_ctbt(e)	0	0	0	0	0	0	0	0	0	1.04E-17	0	6.94E-18	0	-3.47E-18	1.04E-17	6.94E-18	0	0	0	0	0	0	0	0	0	0	0	0	0	0	0	0
EX_cu2(e)	0	0	0	0	0	0	0	0	0	0	6.94E-18	6.94E-18	0	-3.47E-18	0	-6.94E-18	0	0	0	0	0	0	0	0	0	0	0	0	0	0	0	0
EX_cys_L(e)	-0.00319152	-0.003050521	-0.002546665	-3.17E-12	-0.005262174	-0.004170243	-3.53E-13	-6.44E-15	-9.72E-10	-6.86E-09	-3.81E-10	-6.23E-10	-6.24E-10	-5.21E-10	-6.61E-10	-1.61E-09	0	0	0	0	0	0	0	0	-4.245585045	-4.245585045	-4.245585045	-4.245585045	-4.245585045	-4.245585045	-4.245585045	-4.245585045
EX_cyst(e)	0	0	0	0	0	0	0	0	-6.94E-18	-1.04E-17	0	0	0	3.47E-18	0	-6.94E-18	0	0	0	0	0	0	0	0	0	0	0	0	0	0	0	0
EX_cytd(e)	-0.408049084	-0.396762706	-0.323937779	-0.403657096	-0.773804121	-0.574236433	-0.287302625	-0.344852241	-0.008795694	-0.010110687	-0.007109547	-0.008337202	-0.008063241	-0.01139658	-0.006459796	-0.008152288	0	0	0	0	0	0	0	0	-449.168372	-449.168372	-449.168372	-449.168372	-449.168372	-449.168372	-449.168372	-449.168372
EX_dad_2(e)	-0.035914245	-0.05075991	-0.034436922	-0.037218576	-1.78E-15	-0.038211922	-0.031008338	-0.057290246	-2.21E-09	-7.28E-09	-8.57E-10	-6.33E-10	-1.59E-09	-9.90E-10	-2.02E-09	-1.23E-09	0	0	0	0	0	0	0	0	0	0	0	0	0	0	0	0
EX_dcyt(e)	-0.17252771	-0.218408362	-0.133736639	-0.181767562	-0.367418955	-0.283351878	-0.113256572	-0.164664333	-0.002335787	-0.003339523	-0.003728231	-0.001590805	-0.005338295	-0.003638056	-0.004753064	-0.002057255	0	0	0	0	0	0	0	0	-1.14E-13	-1.14E-13	-1.14E-13	-1.14E-13	-1.14E-13	-1.14E-13	-1.14E-13	-1.14E-13
EX_dextrin(e)	7.68E-05	8.57E-05	4.71E-05	1.54E-04	2.66E-04	1.31E-04	2.96E-05	7.88E-05	7.21E-04	0.001338835	4.76E-04	0.001033607	0.001154631	8.92E-04	3.74E-04	7.17E-04	0	0	0	0	0	0	0	0	4.83E-04	4.83E-04	4.83E-04	4.83E-04	4.83E-04	4.83E-04	4.83E-04	4.83E-04
EX_dha(e)	-0.04012584	-0.096064607	-0.03779596	-0.114027832	-0.129334084	-0.052339893	-0.048430277	-0.333737575	0.01791359	2.92E-04	0.011814828	0.005847034	0.003235294	0.004521709	0.012911283	0.001853338	0	0	0	0	0	0	0	0	-451.3946107	-451.3946107	-451.3946107	-451.3946107	-451.3946107	-451.3946107	-451.3946107	-451.3946107
EX_djenk(e)	0	0	0	0	0	0	0	0	0	1.39E-17	3.47E-18	0	0	0	3.47E-18	0	0	0	0	0	0	0	0	0	0	0	0	0	0	0	0	0
EX_drib(e)	0	-2.22E-16	0	-2.22E-16	-4.44E-16	-2.44E-15	-2.22E-16	0	-3.76E-10	-1.76E-09	-1.13E-10	-2.38E-10	-1.21E-10	-1.75E-10	-2.49E-10	-5.77E-10	0	0	0	0	0	0	0	0	0	0	0	0	0	0	0	0
EX_dtmp(e)	-0.001288991	-0.001232045	-0.001028547	-0.001275685	-0.002125287	-0.001684278	-0.001157242	-0.001346819	4.01E-08	9.32E-04	3.96E-08	0.001397469	-3.75E-08	-6.50E-10	-1.00E-08	0.001467086	0	0	0	0	0	0	0	0	-1.714707187	-1.714707187	-1.714707187	-1.714707187	-1.714707187	-1.714707187	-1.714707187	-1.714707187
EX_ectoine(e)	0	0	0	0	0	0	0	0	0	0	0	0	0	0	0	-6.94E-18	0	0	0	0	0	0	0	0	0	0	0	0	0	0	0	0
EX_etha(e)	-2.22E-16	-2.22E-16	0	-1.33E-15	-2.44E-15	-7.55E-15	0	-4.44E-16	-2.62E-09	-2.47E-08	-1.09E-09	-3.64E-09	-1.57E-09	-8.54E-10	-1.66E-09	-1.72E-08	0	0	0	0	0	0	0	0	0	0	0	0	0	0	0	0
EX_eths(e)	0	-2.22E-16	0	-8.88E-16	-8.88E-16	-4.44E-15	0	-0.003334699	-4.89E-10	-2.42E-09	-1.67E-10	-2.31E-10	-1.71E-10	-1.84E-10	-3.49E-10	-5.35E-10	0	0	0	0	0	0	0	0	0	0	0	0	0	0	0	0
EX_etoh(e)	0.307800325	0.355451463	0.301128684	0.318431329	0.36366954	0.221784924	0.257521481	0.295922951	0.002336502	0.008795625	0.005461072	0.005065907	0.008721001	0.003719094	0.005639085	0.00502255	0	3.195599999	0	0	0	0	0	0	0	0	0	0	0	0	0	0
EX_fe2(e)	0	0	0	0	0	0	0	0	0	3.47E-18	6.94E-18	6.94E-18	0	3.47E-18	3.47E-18	0	0	0	0	0	0	0	0	0	0	0	0	0	0	0	0	0
EX_fe3(e)	-1.91E-04	-1.83E-04	-1.53E-04	-1.89E-04	-3.16E-04	-2.50E-04	-1.72E-04	-2.00E-04	-6.36E-13	-1.32E-12	-6.07E-13	-1.17E-13	-2.13E-13	-4.83E-13	-6.79E-13	-1.24E-12	0	0	0	0	0	0	0	0	-0.254585347	-0.254585347	-0.254585347	-0.254585347	-0.254585347	-0.254585347	-0.254585347	-0.254585347
EX_ferrich(e)	0	0	0	0	0	0	0	0	0	0	6.94E-18	-6.94E-18	0	0	-6.94E-18	1.39E-17	0	0	0	0	0	0	0	0	0	0	0	0	0	0	0	0
EX_ferxa(e)	0	0	0	0	0	0	0	0	0	1.04E-17	-3.47E-18	-6.94E-18	6.94E-18	0	0	0	0	0	0	0	0	0	0	0	0	0	0	0	0	0	0	0
EX_fol(e)	-2.25E-05	-2.15E-05	-1.80E-05	-2.23E-05	-3.71E-05	-2.94E-05	-2.02E-05	-2.35E-05	2.12E-09	1.03E-08	5.99E-10	1.28E-09	1.11E-09	2.06E-09	1.25E-09	5.65E-09	0	0	0	0	0	0	0	0	-0.029951217	-0.029951217	-0.029951217	-0.029951217	-0.029951217	-0.029951217	-0.029951217	-0.029951217
EX_for(e)	5.98E-13	5.03E-13	2.83E-13	3.99E-12	2.49E-12	5.64E-13	5.23E-13	9.33E-15	0.001211934	2.37E-07	3.59E-08	9.12E-08	1.54E-06	5.40E-08	1.10E-07	0.002162923	0	0	0	7.752266667	0	8.1208	0	0	1.14E-13	1.14E-13	1.14E-13	1.14E-13	1.14E-13	1.14E-13	1.14E-13	1.14E-13
EX_fru(e)	0	-4.44E-16	0	-0.094872592	-0.121955472	-5.71E-14	-5.08E-13	-4.34E-13	-0.116341553	-0.029223327	-0.066177138	-0.035078125	-0.035389104	-0.035324729	-0.070936918	-0.016985433	0	0	-59.08342188	0	0	0	0	0	0	0	0	0	0	0	0	0
EX_fum(e)	0.062868016	0.127006678	0.052335326	0.453573451	0.276251021	0.836438532	0.195334536	0.171941642	0.017494322	0.01998027	0.017130759	0.019776941	0.017175691	0.022928135	0.0135352	0.015964189	20.88923333	0	0	23.81753334	0	0	0	0	364.4583052	364.4583052	364.4583052	364.4583052	364.4583052	364.4583052	364.4583052	364.4583052
EX_g1p(e)	-0.037610899	-0.046335982	-0.045505414	-0.03430769	-0.152150015	-0.044718168	-0.050568166	-0.146776603	-5.61E-06	-9.65E-07	-4.95E-10	-5.98E-08	-7.90E-05	-4.35E-08	-1.00E-09	-3.96E-08	0	0	0	0	0	0	0	0	-2.61E-12	-2.61E-12	-2.61E-12	-2.61E-12	-2.61E-12	-2.61E-12	-2.61E-12	-2.61E-12
EX_g6p(e)	-0.059390488	-0.079439315	-0.070222755	-0.100153715	-0.243165687	-0.058059851	-0.070066333	-0.228638606	-5.88E-04	-0.002178339	-4.44E-10	-0.001806136	-0.002050998	-1.92E-07	-9.96E-10	-0.003984457	0	0	0	0	0	0	0	0	-6.59E-12	-6.59E-12	-6.59E-12	-6.59E-12	-6.59E-12	-6.59E-12	-6.59E-12	-6.59E-12
EX_gal(e)	-2.22E-16	-4.44E-16	0	-4.44E-16	-1.33E-15	-6.00E-15	0	-2.22E-16	-6.99E-10	-3.15E-09	-1.50E-10	-3.30E-10	-4.36E-10	-7.32E-10	-4.20E-10	-9.39E-10	0	0	0	0	0	0	0	0	0	0	0	0	0	0	0	0
EX_galctr_D(e)	-2.22E-16	-4.44E-16	-2.22E-16	-1.33E-15	-2.89E-15	-1.18E-14	0	-6.66E-16	-1.54E-08	-0.001312701	-2.94E-09	-0.00254035	-8.77E-04	-0.005665186	-1.81E-08	-0.005155996	0	0	0	0	0	0	0	0	0	0	0	0	0	0	0	0
EX_galt(e)	-4.44E-16	-6.66E-16	-2.22E-16	-2.66E-15	-2.25E-11	-0.013668828	-0.011791845	-4.44E-16	-5.30E-10	-1.67E-08	-2.28E-10	-7.30E-10	-3.68E-10	-1.03E-09	-6.26E-10	-4.98E-09	0	0	0	0	0	0	0	0	0	0	0	0	0	0	0	0
EX_galur(e)	-0.009813612	-0.024337082	-0.006765599	-0.011087157	-0.036992245	-1.14E-13	-8.07E-12	-0.020260309	-0.002445893	-0.002962743	-0.002031348	-0.002534979	-0.003546309	-0.003535077	-0.00214215	-0.002884751	0	0	0	0	0	0	0	0	-7.96E-13	-7.96E-13	-7.96E-13	-7.96E-13	-7.96E-13	-7.96E-13	-7.96E-13	-7.96E-13
EX_gam(e)	0	-4.44E-16	0	-3.21E-12	-1.21E-11	-5.68E-14	-2.94E-13	-1.15E-12	-3.02E-10	-9.87E-10	-9.80E-11	-1.96E-10	-1.41E-10	-4.73E-10	-2.45E-10	-6.73E-10	0	0	0	0	0	0	0	0	0	0	0	0	0	0	0	0
EX_gam6p(e)	0.868064155	0.921762295	0.615463505	0.880709815	0.442004613	1.042404476	0.51962978	0.648045345	0.037190136	0.032377474	0.043091429	0.031802371	0.031798734	0.038639098	0.045416736	0.033673225	0	0	0	0	0	0	0	0	975.4987661	975.4987661	975.4987661	975.4987661	975.4987661	975.4987661	975.4987661	975.4987661
EX_gbbtn(e)	0	0	0	0	0	0	0	0	0	3.47E-18	0	0	0	6.94E-18	6.94E-18	-6.94E-18	0	0	0	0	0	0	0	0	0	0	0	0	0	0	0	0
EX_glc(e)	8.70E-12	1.33E-11	4.89E-12	8.58E-11	5.12E-11	5.97E-10	5.13E-12	1.43E-11	6.67E-04	-0.001167285	-0.012745464	-0.002590384	5.16E-04	-0.001359453	-0.012293149	-0.003676256	-27.68983333	-48.85304083	0	0	0	0	0	0	3.41E-12	3.41E-12	3.41E-12	3.41E-12	3.41E-12	3.41E-12	3.41E-12	3.41E-12
EX_glcn_D(e)	0	-2.22E-16	0	-4.44E-16	-1.11E-15	-5.11E-15	0	-2.22E-16	-4.45E-10	-3.95E-09	-1.31E-10	-2.28E-10	-1.46E-10	-4.16E-10	-3.18E-10	-5.80E-10	0	0	0	0	0	0	0	-36.45348	0	0	0	0	0	0	0	0
EX_glcr(e)	-2.22E-16	-4.44E-16	-2.22E-16	-1.33E-15	-2.89E-15	-1.18E-14	0	-6.66E-16	-1.54E-08	-0.001312701	-2.94E-09	-0.00254035	-8.77E-04	-0.005665186	-1.81E-08	-0.005155996	0	0	0	0	0	0	0	0	0	0	0	0	0	0	0	0
EX_glcur(e)	-0.009813612	-0.024337082	-0.006765599	-0.011087157	-0.036992245	-1.14E-13	-8.07E-12	-0.020260309	-0.002665029	-0.003100641	-0.002193461	-0.002831083	-0.003862772	-0.003867438	-0.002286275	-0.0032763	0	0	0	0	0	0	0	0	-7.96E-13	-7.96E-13	-7.96E-13	-7.96E-13	-7.96E-13	-7.96E-13	-7.96E-13	-7.96E-13
EX_gln_L(e)	-6.31E-13	-3.60E-13	-1.82E-13	-3.39E-12	-1.47E-12	-4.99E-11	-5.92E-13	-6.66E-16	-8.87E-10	-3.08E-09	-2.89E-10	-2.96E-10	-4.12E-10	-3.38E-10	-5.30E-10	-6.06E-10	0	0	0	0	0	0	0	0	0	0	0	0	0	0	0	0
EX_glu_D(e)	-0.043052976	-1.74E-12	-5.66E-13	-0.017883263	-4.66E-12	-0.277543144	-0.044364065	-0.199179954	-0.006289187	-0.010839592	-0.007609284	-0.010837697	-0.007641379	-0.008558768	-0.004570703	-0.011392916	0	0	0	0	0	0	0	0	0	0	0	0	0	0	0	0
EX_glu_L(e)	-0.066153133	-1.23E-12	-2.12E-13	-0.03119179	2.69E-12	-0.495084389	-0.07676806	-0.322742888	-0.004350812	-0.006092004	-0.004199891	-0.005546846	1.26E-04	-0.006236517	-0.001599829	-0.002316975	0	0	0	0	-55.5839	0	0	0	5.68E-13	5.68E-13	5.68E-13	5.68E-13	5.68E-13	5.68E-13	5.68E-13	5.68E-13
EX_glx(e)	-2.22E-16	-4.44E-16	-2.22E-16	-8.88E-16	-2.00E-15	-5.77E-15	-2.22E-16	-4.44E-16	-5.98E-09	-4.64E-08	-1.49E-09	-4.39E-09	-4.39E-09	-1.25E-09	-2.53E-09	-7.40E-09	0	0	0	0	0	0	0	0	0	0	0	0	0	0	0	0
EX_gly(e)	-0.022959805	-0.021945457	-0.018320715	-0.022722784	-0.037856099	-0.030000743	-0.020613049	-0.023989838	0.007247363	0.011875645	0.007578232	0.008559682	0.011058044	0.008541447	0.008578753	0.009558096	0	0	0	0	0	0	0	0	955.5074668	955.5074668	955.5074668	955.5074668	955.5074668	955.5074668	955.5074668	955.5074668
EX_gly_asn_L(e)	0	0	0	0	0	0	0	0	-6.94E-18	0	0	-6.94E-18	3.47E-18	0	0	0	0	0	0	0	0	0	0	0	0	0	0	0	0	0	0	0
EX_gly_asp_L(e)	0	0	0	0	0	0	0	0	0	-1.04E-17	3.47E-18	-6.94E-18	0	0	0	0	0	0	0	0	0	0	0	0	0	0	0	0	0	0	0	0
EX_glyb(e)	0	4.44E-16	0	6.66E-16	1.78E-15	9.33E-15	0	2.22E-16	2.10E-09	9.98E-09	6.76E-10	7.67E-10	3.58E-10	1.36E-09	1.40E-09	3.13E-09	0	0	0	0	0	0	0	0	0	0	0	0	0	0	0	0
EX_glyc(e)	2.61E-05	2.50E-05	2.08E-05	0.094898451	0.106739828	-0.174057193	-0.018589005	2.73E-05	0.030955371	0.014204836	0.028432775	0.014764257	0.003705984	0.014384912	0.029059638	0.007830716	0	0	10.53133333	0	0	0	-70.74098889	0	0.034758388	0.034758388	0.034758388	0.034758388	0.034758388	0.034758388	0.034758388	0.034758388
EX_glyc3p(e)	-0.025302083	-0.038264048	-0.013397739	-0.053479632	-0.342355399	-0.049122689	-0.014073582	-0.031505918	-5.97E-10	-6.38E-09	-3.64E-10	-4.00E-10	-7.03E-04	-9.84E-10	-9.95E-10	-1.55E-09	0	0	0	0	0	0	0	0	-486.2077557	-486.2077557	-486.2077557	-486.2077557	-486.2077557	-486.2077557	-486.2077557	-486.2077557
EX_glyclt(e)	8.88E-16	1.33E-15	2.22E-16	2.46E-12	8.88E-15	6.42E-14	2.22E-16	2.00E-15	0.001486985	2.35E-04	0.002207083	2.06E-04	6.94E-04	3.83E-07	0.003091303	3.33E-07	0	0	0	0	0	0	0	0	2.27E-13	2.27E-13	2.27E-13	2.27E-13	2.27E-13	2.27E-13	2.27E-13	2.27E-13
EX_glycogen(e)	-0.020085061	-0.033382916	-0.015209677	-0.111375206	-0.053190043	-4.37E-04	-0.001120012	-0.031718396	-0.001368767	-0.00516254	-4.44E-10	-0.004888929	-0.002934189	-0.002421469	-9.78E-10	-0.008134721	0	0	0	0	0	0	0	0	-102.9094992	-102.9094992	-102.9094992	-102.9094992	-102.9094992	-102.9094992	-102.9094992	-102.9094992
EX_gly_gln_L(e)	0	0	0	0	0	0	0	0	1.60E-16	1.29E-15	3.31E-15	-2.78E-17	-1.69E-15	-1.16E-15	6.94E-18	3.47E-17	0	0	0	0	0	0	0	0	0	0	0	0	0	0	0	0
EX_gly_glu_L(e)	0	0	0	0	0	0	0	0	6.94E-18	3.47E-18	0	-6.94E-18	0	0	0	0	0	0	0	0	0	0	0	0	0	0	0	0	0	0	0	0
EX_gly_met_L(e)	0	0	0	0	0	0	0	0	3.33E-16	2.95E-15	3.36E-15	2.01E-16	-1.16E-15	1.17E-15	1.73E-17	-1.11E-16	0	0	0	0	0	0	0	0	0	0	0	0	0	0	0	0
EX_gly_pro_L(e)	0	0	0	0	0	0	0	0	0	0	1.04E-17	0	0	3.47E-18	-3.47E-18	0	0	0	0	0	0	0	0	0	0	0	0	0	0	0	0	0
EX_gmp(e)	-0.236318703	-0.2886513	-0.22747863	-0.280682137	-0.630072673	-0.28269755	-0.236319512	-0.280423737	-0.014661676	-0.013147853	-0.015285664	-0.011065242	-0.01150404	-0.01259493	-0.015533734	-0.008994749	0	0	0	0	0	0	0	0	-1000	-1000	-1000	-1000	-1000	-1000	-1000	-1000
EX_gsn(e)	0.035914245	0.05075991	0.034436922	0.037218576	0.067033837	0.038211923	0.031008338	0.057290246	0.003707577	0.002754095	0.004326478	0.003092567	0.001522357	0.00266873	0.005365936	0.003502769	0	0	0	0	0	0	0	0	-67.62143997	-67.62143997	-67.62143997	-67.62143997	-67.62143997	-67.62143997	-67.62143997	-67.62143997
EX_gthox(e)	0.146360687	0.163685678	0.123364568	0.196758791	0.169195918	0.144442447	0.126076096	0.209932873	-0.001262351	3.07E-04	2.81E-04	5.00E-04	-0.001512695	-0.001157676	-5.70E-04	0.002089854	0	0	0	0	0	0	0	0	112.4914155	112.4914155	112.4914155	112.4914155	112.4914155	112.4914155	112.4914155	112.4914155
EX_gthrd(e)	-0.292721374	-0.327371356	-0.246729136	-0.393517582	-0.338391836	-0.288884894	-0.252152192	-0.419865746	6.15E-05	-0.00200505	-0.001248058	-0.00189753	9.61E-04	-4.53E-04	9.33E-06	-0.004179733	0	0	0	0	0	0	0	0	-224.9828311	-224.9828311	-224.9828311	-224.9828311	-224.9828311	-224.9828311	-224.9828311	-224.9828311
EX_gua(e)	0	-2.22E-16	0	-4.44E-16	-8.88E-16	-6.88E-15	-2.22E-16	0	-1.00E-08	-8.95E-09	-3.95E-09	-9.06E-10	-1.59E-09	-1.37E-09	-6.30E-09	-1.65E-09	0	0	0	0	0	0	0	0	-3.41E-13	-3.41E-13	-3.41E-13	-3.41E-13	-3.41E-13	-3.41E-13	-3.41E-13	-3.41E-13
EX_h(e)	1.160727047	1.142068267	1.03076055	1.228523719	1.943246666	1.128583752	1.007272222	1.567644901	0.06127406	0.047486514	0.063353233	0.041120014	0.051736194	0.048760065	0.062779265	0.031978309	-116.1949333	55.3307	55.19009375	-231.9689556	-87.89824511	-51.30646112	33.08523334	-10.71224667	1000	1000	1000	1000	1000	1000	1000	1000
EX_h2o(e)	-0.868005673	-0.814696912	-0.784031414	-0.835006138	-1.60485483	-0.839698859	-0.750142946	-1.147779155	0.001954111	-0.002465909	-0.001668933	-0.002647825	0.003231274	0.001283129	8.65E-04	-0.007314398	255.1477667	159.2367117	184.7062854	255.3575612	97.00155099	55.0263889	205.6373222	161.9675467	-393.7199543	-393.7199543	-393.7199543	-393.7199543	-393.7199543	-393.7199543	-393.7199543	-393.7199543
EX_h2o2(e)	-0.146360687	-0.163685678	-0.123364568	-0.196758791	-0.169195918	-0.144442447	-0.126076096	-0.209932873	0.001262351	-3.07E-04	-2.81E-04	-5.00E-04	0.001512695	0.001157676	5.70E-04	-0.002089854	0	0	0	0	0	0	0	0	-112.4914155	-112.4914155	-112.4914155	-112.4914155	-112.4914155	-112.4914155	-112.4914155	-112.4914155
EX_hexs(e)	0	0	0	0	0	0	0	0	-6.94E-18	0	3.47E-18	-6.94E-18	-6.94E-18	-3.47E-18	0	0	0	0	0	0	0	0	0	0	0	0	0	0	0	0	0	0
EX_hg2(e)	0	0	0	0	0	0	0	0	6.94E-18	0	6.94E-18	-6.94E-18	0	0	-1.04E-17	0	0	0	0	0	0	0	0	0	0	0	0	0	0	0	0	0
EX_his_L(e)	-0.004598716	-0.004395548	-0.003669533	-0.004551242	-0.007582357	-0.006008975	-0.004128674	-0.004805025	-4.30E-08	-8.32E-08	-6.34E-09	-1.22E-09	-1.52E-06	-3.03E-09	-8.64E-09	-1.19E-09	0	0	0	0	0	0	0	0	-6.117536123	-6.117536123	-6.117536123	-6.117536123	-6.117536123	-6.117536123	-6.117536123	-6.117536123
EX_hqn(e)	2.22E-16	4.44E-16	2.22E-16	3.63E-12	4.39E-12	2.53E-11	6.13E-13	1.55E-15	0.003350522	0.005800254	0.005682912	0.004648823	0.006281589	0.008539876	0.007187718	0.003854507	0	0	0	0	0	0	0	0	4.55E-13	4.55E-13	4.55E-13	4.55E-13	4.55E-13	4.55E-13	4.55E-13	4.55E-13
EX_hxan(e)	0	-2.22E-16	0	-4.44E-16	-1.55E-15	-7.55E-15	-2.22E-16	-2.00E-15	-3.78E-09	-5.11E-09	-9.49E-10	-6.91E-10	-3.15E-10	-1.58E-09	-2.20E-09	-2.57E-09	0	0	0	0	0	0	0	0	-7.96E-13	-7.96E-13	-7.96E-13	-7.96E-13	-7.96E-13	-7.96E-13	-7.96E-13	-7.96E-13
EX_icit(e)	0.044720083	0.012685202	6.26E-04	-0.018834048	-0.095100381	0.025043268	-0.029743124	-0.028334409	0.01433275	0.016252954	0.014233947	0.014917141	0.016869465	0.026800622	0.018324069	0.0179065	0	0	0	0	0	0	0	0	-184.7748363	-184.7748363	-184.7748363	-184.7748363	-184.7748363	-184.7748363	-184.7748363	-184.7748363
EX_ile_L(e)	-0.021360497	-0.020416805	-0.017044551	-0.021139986	-0.163636387	-0.027910985	-0.019177209	-0.022318781	-4.21E-10	-8.12E-10	-1.54E-10	-1.11E-10	-6.65E-11	-2.65E-10	-3.02E-10	-3.67E-10	0	0	0	0	0	0	0	0	-110.8753203	-110.8753203	-110.8753203	-110.8753203	-110.8753203	-110.8753203	-110.8753203	-110.8753203
EX_inost(e)	0	-2.22E-16	-2.22E-16	-6.66E-16	-2.66E-15	-9.55E-15	-2.22E-16	-4.44E-16	-5.64E-10	-2.09E-09	-2.16E-10	-2.44E-10	-1.39E-10	-3.91E-10	-3.75E-10	-7.35E-10	0	0	0	0	0	0	0	0	0	0	0	0	0	0	0	0
EX_ins(e)	0.035914245	0.05075991	0.034436922	0.037218576	0.067033837	0.038211923	0.031008338	0.041001865	0.007053619	0.006163249	0.008390797	0.004412385	0.007807719	0.005159027	0.00814778	0.00261849	0	0	0	0	0	0	0	0	-97.02520721	-97.02520721	-97.02520721	-97.02520721	-97.02520721	-97.02520721	-97.02520721	-97.02520721
EX_istnt(e)	-2.22E-16	-2.22E-16	0	-6.66E-16	-1.11E-15	-5.55E-15	0	-1.78E-15	-4.75E-10	-2.59E-09	-1.61E-10	-2.30E-10	-1.85E-10	-2.10E-10	-3.47E-10	-6.39E-10	0	0	0	0	0	0	0	0	0	0	0	0	0	0	0	0
EX_k(e)	-0.039756093	-0.037999697	-0.031723267	-0.039345679	-0.065549799	-0.051947842	-0.035692563	-0.041539649	-1.32E-10	-2.69E-10	-1.28E-10	-2.29E-11	-4.61E-11	-9.88E-11	-1.41E-10	-2.58E-10	0	0	0	0	0	0	0	0	-52.88636186	-52.88636186	-52.88636186	-52.88636186	-52.88636186	-52.88636186	-52.88636186	-52.88636186
EX_lac_L(e)	0.131217617	0.027159486	0.013883675	0.06737233	1.931951432	0.671678489	0.243193547	0.018793358	0.019852239	0.009198135	0.017563933	0.008684105	0.013480516	0.001701813	0.018260242	0.002359178	0	0	0	0	0	20.5427	0	0	-2.873759873	-2.873759873	-2.873759873	-2.873759873	-2.873759873	-2.873759873	-2.873759873	-2.873759873
EX_lanth(e)	0	0	0	0	0	0	0	0	6.94E-18	0	-6.94E-18	6.94E-18	0	0	0	6.94E-18	0	0	0	0	0	0	0	0	0	0	0	0	0	0	0	0
EX_Larab(e)	-7.25E-13	-1.11E-12	-4.07E-13	-7.40E-12	-4.83E-12	-4.97E-11	-4.63E-13	-1.24E-12	-6.08E-04	-1.37E-06	-8.42E-07	-4.52E-08	-0.001004235	-5.06E-04	-3.50E-04	-7.19E-09	0	0	0	0	0	0	0	0	-2.27E-13	-2.27E-13	-2.27E-13	-2.27E-13	-2.27E-13	-2.27E-13	-2.27E-13	-2.27E-13
EX_lcts(e)	-2.22E-16	0	0	-2.22E-16	-8.88E-16	-3.55E-15	0	0	-4.28E-10	-1.53E-09	-1.04E-10	-2.05E-10	-1.76E-10	-3.18E-10	-2.43E-10	-5.46E-10	0	0	0	0	0	0	0	0	0	0	0	0	0	0	0	0
EX_Lcyst(e)	0	-2.22E-16	0	-6.66E-16	-1.11E-15	-4.88E-15	0	-6.66E-16	-5.93E-10	-2.97E-09	-1.89E-10	-2.63E-10	-1.97E-10	-2.32E-10	-3.46E-10	-6.58E-10	0	0	0	0	0	0	0	0	0	0	0	0	0	0	0	0
EX_leu_L(e)	-0.022763734	-0.021758048	-0.01816426	-0.022528737	-0.037532817	-0.029744544	-0.020437018	-0.023784971	0.010958586	0.013105611	0.01345443	0.011320895	0.012341429	0.003518714	0.012453374	0.013859401	0	0	0	14.54706667	0	0	0	0	-30.28192571	-30.28192571	-30.28192571	-30.28192571	-30.28192571	-30.28192571	-30.28192571	-30.28192571
EX_lipt(e)	0	0	0	0	0	0	0	0	0	-1.04E-17	0	-6.94E-18	0	3.47E-18	-3.47E-18	-6.94E-18	0	0	0	0	0	0	0	0	0	0	0	0	0	0	0	0
EX_lys_L(e)	-0.011834151	-0.017501795	-0.009313462	-0.012051306	-0.030190745	-0.014940788	-0.013394334	-0.019132217	3.14E-09	1.39E-08	9.64E-10	1.76E-09	8.91E-10	7.93E-10	2.37E-09	2.60E-09	11.42873333	-1.24E-13	0	7.361133333	0	0	0	0	-24.35825423	-24.35825423	-24.35825423	-24.35825423	-24.35825423	-24.35825423	-24.35825423	-24.35825423
EX_madg(e)	-2.17E-12	-3.32E-12	-1.22E-12	-2.22E-11	-1.45E-11	-1.49E-10	-1.39E-12	-3.71E-12	-0.001309443	-0.001140184	-0.00313378	-0.00105598	-0.001547195	-0.001994253	-0.002979856	-4.49E-04	0	0	0	0	0	0	0	0	-9.09E-13	-9.09E-13	-9.09E-13	-9.09E-13	-9.09E-13	-9.09E-13	-9.09E-13	-9.09E-13
EX_mal_D(e)	0	-4.44E-16	-2.22E-16	-2.44E-15	-4.44E-15	-2.09E-14	-2.22E-16	-8.88E-16	-1.29E-09	-9.53E-09	-4.40E-10	-7.62E-10	-3.64E-10	-7.89E-10	-8.36E-10	-2.10E-09	0	0	0	0	0	0	0	0	0	0	0	0	0	0	0	0
EX_mal_L(e)	-0.161702416	-0.378161854	-4.63E-12	-0.671178277	-0.109773357	-0.023568627	-0.005078487	-5.77E-15	-9.00E-09	-4.21E-08	-1.69E-09	-3.55E-09	-2.38E-09	-0.010367613	-3.63E-08	-1.26E-08	-142.8514333	0	0	-208.5400667	0	0	0	0	-113.3295607	-113.3295607	-113.3295607	-113.3295607	-113.3295607	-113.3295607	-113.3295607	-113.3295607
EX_malt(e)	-2.22E-16	-6.66E-16	-2.22E-16	-1.33E-15	-3.33E-15	-1.53E-14	-2.22E-16	-2.22E-16	-1.75E-09	-1.30E-08	-3.82E-10	-1.14E-09	-1.77E-09	-2.09E-09	-1.30E-09	-4.21E-09	0	0	0	0	0	0	0	0	0	0	0	0	0	0	0	0
EX_malttr(e)	-2.22E-16	-2.22E-16	0	-4.44E-16	-8.88E-16	-5.11E-15	-2.22E-16	-2.22E-16	-5.54E-10	-2.72E-09	-1.21E-10	-3.20E-10	-2.79E-10	-5.27E-10	-3.14E-10	-1.07E-09	0	0	0	0	0	0	0	0	0	0	0	0	0	0	0	0
EX_man(e)	0	-4.44E-16	0	-3.61E-12	-8.88E-12	-1.13E-13	-5.09E-13	-6.42E-13	-0.016766165	-0.013925978	-0.027084179	-0.013943441	-0.012807689	-0.019967873	-0.031190016	-0.011428477	0	0	0	0	0	0	0	0	-1.14E-13	-1.14E-13	-1.14E-13	-1.14E-13	-1.14E-13	-1.14E-13	-1.14E-13	-1.14E-13
EX_man1p(e)	0.218618472	0.22835305	0.176941948	0.317705496	0.145901715	0.296849214	0.110947745	0.401970251	0.010628188	0.006150513	0.015291811	0.006460765	0.005732991	0.0081859	0.016737731	0.004096039	0	0	0	0	0	0	0	0	125.0513743	125.0513743	125.0513743	125.0513743	125.0513743	125.0513743	125.0513743	125.0513743
EX_man6p(e)	0.327927708	0.342529575	0.265412922	0.476558244	0.218852572	0.445273821	0.166421617	0.602955377	0.021256754	0.012300303	0.030585381	0.012921341	0.011464714	0.016371804	0.033475386	0.008192434	0	0	0	0	0	0	0	0	187.5770614	187.5770614	187.5770614	187.5770614	187.5770614	187.5770614	187.5770614	187.5770614
EX_mbdg(e)	-2.17E-12	-3.32E-12	-1.22E-12	-2.22E-11	-1.45E-11	-1.49E-10	-1.39E-12	-3.71E-12	-0.001309443	-0.001140184	-0.00313378	-0.00105598	-0.001547195	-0.001994253	-0.002979856	-4.49E-04	0	0	0	0	0	0	0	0	-9.09E-13	-9.09E-13	-9.09E-13	-9.09E-13	-9.09E-13	-9.09E-13	-9.09E-13	-9.09E-13
EX_melib(e)	0	-2.22E-16	0	-4.44E-16	-8.88E-16	-4.22E-15	0	-2.22E-16	-5.86E-10	-3.78E-09	-1.18E-10	-3.46E-10	-4.67E-10	-6.51E-10	-3.51E-10	-1.38E-09	0	0	0	0	0	0	0	0	0	0	0	0	0	0	0	0
EX_meoh(e)	4.35E-12	6.63E-12	2.44E-12	4.44E-11	2.90E-11	2.98E-10	2.78E-12	7.41E-12	0.002618887	0.002280367	0.006267559	0.00211196	0.00309439	0.003988507	0.005959711	8.99E-04	0	0	0	0	0	0	0	0	1.71E-12	1.71E-12	1.71E-12	1.71E-12	1.71E-12	1.71E-12	1.71E-12	1.71E-12
EX_met_D(e)	0	0	0	0	0	0	0	0	-6.94E-18	-6.94E-18	0	0	3.47E-18	-6.94E-18	0	0	0	0	0	0	0	0	0	0	0	0	0	0	0	0	0	0
EX_met_L(e)	-0.006377411	-0.006095661	-0.005088838	-0.006311575	-0.010515068	-0.008333131	-0.005725566	-0.006663517	1.85E-08	9.43E-07	7.15E-09	3.22E-04	1.68E-08	7.33E-09	1.60E-08	0.001350314	0	0	0	0	0	0	0	0	-8.483682286	-8.483682286	-8.483682286	-8.483682286	-8.483682286	-8.483682286	-8.483682286	-8.483682286
EX_met_L_ala_L(e)	0	0	0	0	0	0	0	0	0	0	0	-6.94E-18	0	-3.47E-18	0	0	0	0	0	0	0	0	0	0	0	0	0	0	0	0	0	0
EX_metox(e)	-2.22E-16	-6.66E-16	-2.22E-16	-1.78E-15	-3.33E-15	-1.47E-14	0	-5.77E-15	-4.03E-09	-1.04E-07	-8.95E-10	-1.58E-08	-3.43E-09	-1.49E-09	-2.48E-09	-0.001350272	0	0	0	0	0	0	0	0	0	0	0	0	0	0	0	0
EX_metox_R(e)	-2.22E-16	-6.66E-16	-2.22E-16	-1.78E-15	-3.33E-15	-1.47E-14	0	-5.77E-15	-3.68E-09	-5.48E-08	-7.96E-10	-5.74E-09	-2.15E-09	-1.16E-09	-2.04E-09	-2.31E-08	0	0	0	0	0	0	0	0	0	0	0	0	0	0	0	0
EX_mg2(e)	-0.005724472	-0.005471569	-0.004567827	-0.005665377	-0.009438503	-0.00747996	-0.005139365	-0.005981286	-1.92E-11	-3.91E-11	-1.91E-11	-3.39E-12	-6.49E-12	-1.43E-11	-2.06E-11	-3.71E-11	0	0	0	0	0	0	0	0	-7.615096985	-7.615096985	-7.615096985	-7.615096985	-7.615096985	-7.615096985	-7.615096985	-7.615096985
EX_mn2(e)	0	0	0	0	0	0	0	0	7.91E-16	-1.10E-15	3.94E-15	1.67E-16	1.86E-15	-2.29E-16	2.32E-16	2.50E-16	0	0	0	0	0	0	0	0	0	0	0	0	0	0	0	0
EX_mnl(e)	0	-4.44E-16	0	-3.18E-12	-3.61E-12	-0.088465986	-3.31E-12	-2.00E-15	-3.48E-09	-2.75E-07	-2.86E-04	-5.04E-08	-7.11E-09	-9.74E-09	-0.001434393	-1.34E-06	0	0	0	0	0	0	0	0	-2.57E-11	-2.57E-11	-2.57E-11	-2.57E-11	-2.57E-11	-2.57E-11	-2.57E-11	-2.57E-11
EX_mobd(e)	0	0	0	0	0	0	0	0	0	0	0	-6.94E-18	0	0	1.04E-17	0	0	0	0	0	0	0	0	0	0	0	0	0	0	0	0	0
EX_mops(e)	0	0	0	0	0	0	0	0	0	3.47E-18	1.04E-17	6.94E-18	0	-3.47E-18	1.04E-17	-6.94E-18	0	0	0	0	0	0	0	0	0	0	0	0	0	0	0	0
EX_mso3(e)	-2.22E-16	-4.44E-16	-2.22E-16	-8.88E-16	-1.33E-15	-6.66E-15	0	-1.78E-15	-7.24E-10	-3.85E-09	-2.32E-10	-3.40E-10	-2.91E-10	-3.13E-10	-5.02E-10	-9.08E-10	0	0	0	0	0	0	0	0	0	0	0	0	0	0	0	0
EX_na1(e)	0	0	0	0	0	0	0	0	6.94E-18	3.47E-18	6.94E-18	0	3.47E-18	0	1.04E-17	-6.94E-18	0	0	0	0	0.00E+00	0	0	0	0	0	0	0	0	0	0	0
EX_nac(e)	-9.74E-04	-9.31E-04	-7.77E-04	-9.64E-04	-0.001605566	-0.001272402	-8.74E-04	-0.001017466	-9.24E-13	-1.71E-12	-1.09E-12	-1.77E-13	-3.80E-13	-6.71E-13	-8.15E-13	-1.55E-12	0	0	0	0	0	0	0	0	-1.295390146	-1.295390146	-1.295390146	-1.295390146	-1.295390146	-1.295390146	-1.295390146	-1.295390146
EX_nh4(e)	0.507739751	0.81506295	0.483201894	0.74103836	1.846942757	1.128583752	0.466867762	1.14804865	0.029514294	0.024821049	0.025726852	0.024825924	0.024706123	0.031250835	0.027766059	0.023660903	-22.85746666	0	2.88E-13	-31.39126668	55.5839	0	4.51E-13	0	1000	1000	1000	1000	1000	1000	1000	1000
EX_ni2(e)	0	0	0	0	0	0	0	0	6.94E-18	-1.04E-17	-1.04E-17	6.94E-18	0	-3.47E-18	-3.47E-18	0	0	0	0	0	0	0	0	0	0	0	0	0	0	0	0	0
EX_no2(e)	-0.035623342	-0.030453813	-0.010342772	-0.034560471	-0.185445436	-0.24137252	-0.149463661	-0.031077911	-0.028478746	-0.023525512	-0.027227805	-0.019579844	-0.031595499	-0.034102347	-0.035468438	-0.016890385	0	0	0	0	0	0	0	0	-659.5863317	-659.5863317	-659.5863317	-659.5863317	-659.5863317	-659.5863317	-659.5863317	-659.5863317
EX_no3(e)	-0.017861536	-0.027956612	-0.01350153	-0.017067553	-0.053959969	-0.022267242	-0.018136837	-0.019336449	-0.01660296	-0.01483549	-0.015769809	-0.012760915	-0.021441231	-0.015669645	-0.014750521	-0.011974335	0	0	0	0	0	0	0	0	-340.4136683	-340.4136683	-340.4136683	-340.4136683	-340.4136683	-340.4136683	-340.4136683	-340.4136683
EX_o2(e)	-0.855304228	-0.762864703	-0.761107879	-0.745309947	-1.500589646	-1.128583752	-0.673496174	-1.567644901	-0.027629057	-0.032328658	-0.024490282	-0.027805649	-0.030762782	-0.03739541	-0.02826693	-0.030649802	-180.0676167	-152.420045	-181.3275896	-157.8030361	-179.3668539	-146.0376632	-164.6887444	-134.48704	-463.8760502	-463.8760502	-463.8760502	-463.8760502	-463.8760502	-463.8760502	-463.8760502	-463.8760502
EX_orn_L(e)	0	-2.22E-16	0	-2.22E-16	-8.88E-16	-4.44E-15	0	-2.22E-16	-5.73E-10	-2.02E-09	-1.85E-10	-2.47E-10	-1.83E-10	-5.01E-10	-3.49E-10	-6.90E-10	0	0	0	0	0	0	0	0	0	0	0	0	0	0	0	0
EX_pala(e)	0	-2.22E-16	-2.22E-16	-6.66E-16	-1.55E-15	-7.99E-15	0	0	-5.62E-10	-3.16E-09	-1.25E-10	-3.46E-10	-3.32E-10	-5.69E-10	-3.32E-10	-1.41E-09	0	0	0	0	0	0	0	0	0	0	0	0	0	0	0	0
EX_pep(e)	0.421403206	0.859808359	0.370879151	0.416437494	0.59615254	0.128077298	0.120221476	0.118354368	-0.065822397	-0.04463944	-0.069656459	-0.044852959	-0.049657455	-0.064215756	-0.075266892	-0.035529724	0	0	0	0	0	0	0	0	124.7228208	124.7228208	124.7228208	124.7228208	124.7228208	124.7228208	124.7228208	124.7228208
EX_phe_L(e)	-0.009901029	-0.009463609	-0.007900499	-0.009798818	-0.016324805	-0.012937315	-0.00888903	-0.010345213	2.98E-09	1.07E-08	4.77E-10	8.31E-10	3.62E-10	4.00E-10	9.36E-10	1.72E-09	0	0	0	0	0	0	0	0	-13.17104779	-13.17104779	-13.17104779	-13.17104779	-13.17104779	-13.17104779	-13.17104779	-13.17104779
EX_pi(e)	1.160727047	1.142068267	1.03076055	1.228523719	1.943246666	1.128583752	1.007272222	1.567644901	0.014064582	0.019915804	0.008502483	0.01594589	0.020641577	0.023573781	0.008006528	0.01693642	-2.18E-13	2.83E-13	-1.87E-13	3.42E-13	-2.74E-13	3.85E-13	-4.44E-15	-1.44E-13	597.624272	597.624272	597.624272	597.624272	597.624272	597.624272	597.624272	597.624272
EX_pnto_R(e)	2.22E-16	2.22E-16	-8.88E-16	8.88E-16	1.55E-15	8.88E-15	0	0	3.47E-09	1.26E-08	1.16E-09	1.07E-09	5.89E-10	1.13E-09	1.36E-09	2.31E-09	0	0	0	0	0	0	0	0	0	0	0	0	0	0	0	0
EX_ppa(e)	6.66E-16	1.33E-15	6.66E-16	2.89E-15	0.128417225	3.13E-14	2.22E-16	2.44E-15	6.04E-09	3.25E-08	2.11E-09	1.56E-09	5.83E-10	1.16E-09	2.07E-09	4.01E-09	29.33823333	13.63333333	17.28872501	15.5722	12.61606667	25.3466	11.15616667	11.8892	82.46007906	82.46007906	82.46007906	82.46007906	82.46007906	82.46007906	82.46007906	82.46007906
EX_ppi(e)	-2.22E-16	-2.22E-16	0	-6.66E-16	-1.33E-15	-8.66E-15	-2.22E-16	0	-3.97E-08	-2.72E-07	-3.92E-08	-3.60E-07	-6.11E-09	-3.98E-09	-5.25E-08	-0.001559897	0	0	0	0	0	0	0	0	0	0	0	0	0	0	0	0
EX_pro_L(e)	-2.22E-16	-2.22E-16	0	-4.44E-16	-1.78E-15	-5.71E-14	-2.22E-16	0	-2.94E-09	-1.08E-08	-7.61E-10	-1.01E-09	-1.36E-09	-1.45E-09	-1.36E-09	-2.12E-09	0	0	0	0	0	0	0	0	0	0	0	0	0	0	0	0
EX_prolb(e)	0	0	0	0	0	0	0	0	0	3.47E-18	-6.94E-18	0	0	-3.47E-18	-6.94E-18	0	0	0	0	0	0	0	0	0	0	0	0	0	0	0	0	0
EX_pser_D(e)	-6.66E-16	-1.11E-15	-2.22E-16	-2.46E-12	-8.44E-15	-5.66E-14	-4.44E-16	-6.66E-16	-0.004350351	-0.005158837	-0.005824678	-0.002583493	-0.009226288	-0.004701887	-0.005738389	-0.002655352	0	0	0	0	0	0	0	0	-2.27E-13	-2.27E-13	-2.27E-13	-2.27E-13	-2.27E-13	-2.27E-13	-2.27E-13	-2.27E-13
EX_pser_L(e)	0.502764803	0.355126603	0.232588757	0.483390359	0.757324131	1.128583752	0.550161151	0.2986764	0.006401229	0.004240459	0.003925494	0.006394686	6.07E-05	2.58E-04	0.003791078	0.007322088	0	0	0	0	0	0	0	0	979.591922	979.591922	979.591922	979.591922	979.591922	979.591922	979.591922	979.591922
EX_pur(e)	0	0	0	0	0	0	0	0	0	0	-6.94E-18	0	0	0	0	-6.94E-18	0	0	0	0	0	0	0	0	0	0	0	0	0	0	0	0
EX_pyr(e)	1.160727047	1.142068267	1.03076055	1.228523719	1.114012521	1.128583752	1.007272222	1.320057768	0.00997535	-0.004029241	0.012947958	-0.003021654	-0.013391458	-0.030438691	0.002207026	-0.012889206	0	0	0	0	0	-218.8844153	0	0	941.0755032	941.0755032	941.0755032	941.0755032	941.0755032	941.0755032	941.0755032	941.0755032
EX_raffin(e)	-2.22E-16	-2.22E-16	0	-4.44E-16	-1.11E-15	-4.88E-15	0	-2.22E-16	-5.00E-10	-2.36E-09	-1.13E-10	-2.71E-10	-2.81E-10	-4.65E-10	-2.84E-10	-8.70E-10	0	0	0	0	0	0	0	0	0	0	0	0	0	0	0	0
EX_rib_D(e)	8.88E-16	1.33E-15	2.22E-16	1.73E-12	7.99E-15	5.44E-14	0	4.44E-16	0.009336715	0.005189365	0.009087699	0.009045615	0.004562015	0.007111851	0.009824537	0.004307961	0.116726663	0	0	0	0	0	0	0	3.41E-13	3.41E-13	3.41E-13	3.41E-13	3.41E-13	3.41E-13	3.41E-13	3.41E-13
EX_ribflv(e)	4.44E-16	2.22E-16	-2.22E-16	4.44E-16	8.88E-16	4.22E-15	-8.88E-16	2.22E-16	6.80E-09	2.71E-08	2.28E-09	2.12E-09	1.95E-09	1.60E-09	4.44E-09	3.86E-09	0	0	0	0	0	0	0	0	0	0	0	0	0	0	0	0
EX_rmn(e)	-2.22E-16	-6.66E-16	0	-8.88E-16	-2.89E-15	-1.38E-14	-2.22E-16	-4.44E-16	-1.03E-09	-1.49E-08	-4.08E-10	-1.32E-09	-7.36E-10	-1.59E-09	-8.76E-10	-8.24E-08	0	0	0	0	0	0	0	0	0	0	0	0	0	0	0	0
EX_salcn(e)	-2.22E-16	-6.66E-16	0	-3.63E-12	-4.39E-12	-2.53E-11	-6.13E-13	-1.55E-15	-0.003350522	-0.005800254	-0.005682912	-0.004648823	-0.006281589	-0.008539876	-0.007187718	-0.003854507	0	0	0	0	0	0	0	0	-3.41E-13	-3.41E-13	-3.41E-13	-3.41E-13	-3.41E-13	-3.41E-13	-3.41E-13	-3.41E-13
EX_sbt_D(e)	-0.017963347	-0.033665935	-0.011158576	-0.020105955	-0.050355738	-1.15E-13	-0.015918336	-2.00E-15	-2.13E-04	-0.001109608	-6.26E-04	-0.001089346	-6.92E-09	-0.001730709	-0.001676727	-5.33E-04	0	0	0	0	0	0	0	0	-84.68035648	-84.68035648	-84.68035648	-84.68035648	-84.68035648	-84.68035648	-84.68035648	-84.68035648
EX_ser_D(e)	6.66E-16	6.66E-16	2.22E-16	-4.68E-13	-3.92E-12	1.89E-14	-2.84E-13	-8.62E-13	0.004350349	0.005158823	0.005824678	0.002583492	0.009226281	0.004701877	0.005738387	0.002655349	0	0	0	0	0	0	0	0	3.41E-13	3.41E-13	3.41E-13	3.41E-13	3.41E-13	3.41E-13	3.41E-13	3.41E-13
EX_ser_L(e)	-0.015341298	-0.014663531	-0.012241548	-0.018341498	-0.025294714	-0.020045917	-0.016638551	-0.019364246	-0.009077529	-0.012075962	-0.009502786	-0.010996791	-0.007958102	-0.013123383	-0.010062457	-0.009211464	0	0	0	0	0	0	0	0	-1.93E-12	-1.93E-12	-1.93E-12	-1.93E-12	-1.93E-12	-1.93E-12	-1.93E-12	-1.93E-12
EX_so4(e)	-2.22E-16	-8.88E-16	0	-0.003158573	-1.78E-15	-2.09E-14	-0.00286531	-4.44E-16	-4.65E-09	-7.51E-07	-3.87E-09	-3.22E-04	-7.40E-09	-1.68E-09	-7.65E-09	-8.09E-09	0	0	0	0	0	0	0	0	0	0	0	0	0	0	0	0
EX_spmd(e)	2.22E-16	4.44E-16	0	1.55E-15	2.44E-15	1.40E-14	0	2.22E-16	1.90E-09	4.64E-09	7.46E-10	4.61E-10	3.45E-10	7.85E-10	1.26E-09	7.16E-10	0	0	0	0	0	0	0	0	0	0	0	0	0	0	0	0
EX_srb_L(e)	0.017963347	0.033665935	0.011158576	0.020105955	0.050355738	1.08E-13	0.015918336	1.78E-15	2.13E-04	0.001109607	6.26E-04	0.001089346	6.83E-09	0.001730709	0.001676727	5.33E-04	0	0	0	0	0	0	0	0	84.68035648	84.68035648	84.68035648	84.68035648	84.68035648	84.68035648	84.68035648	84.68035648
EX_starch(e)	-7.68E-05	-8.57E-05	-4.71E-05	-1.54E-04	-2.66E-04	-1.31E-04	-2.96E-05	-7.88E-05	-7.21E-04	-0.001338838	-4.76E-04	-0.001033607	-0.001154631	-8.92E-04	-3.74E-04	-7.17E-04	0	0	0	0	0	0	0	0	-4.83E-04	-4.83E-04	-4.83E-04	-4.83E-04	-4.83E-04	-4.83E-04	-4.83E-04	-4.83E-04
EX_succ(e)	0.062868016	0.127006678	0.052335326	0.360080094	0.276251021	-0.310044925	0.195334536	0.171941642	0.020782415	0.02449944	0.017945987	0.024867123	0.02882911	0.026126996	0.010466297	0.021653259	10.4712	0	0	14.26418333	-10.59497256	0	0	6.61833333	138.0175146	138.0175146	138.0175146	138.0175146	138.0175146	138.0175146	138.0175146	138.0175146
EX_sucr(e)	-2.22E-16	-4.44E-16	0	-8.88E-16	-2.44E-15	-1.07E-14	0	-2.22E-16	-0.008247284	-0.009142017	-0.020711085	-0.009758953	-0.011439348	-0.015365311	-0.025618807	-0.005942715	0	0	0	0	0	0	0	0	0	0	0	0	0	0	0	0
EX_sula(e)	0	-2.22E-16	0	-6.66E-16	-8.88E-16	-4.22E-15	0	-1.33E-15	-4.53E-10	-2.04E-09	-1.47E-10	-1.80E-10	-1.67E-10	-1.86E-10	-3.36E-10	-4.20E-10	0	0	0	0	0	0	0	0	0	0	0	0	0	0	0	0
EX_taur(e)	-2.22E-16	-4.44E-16	-2.22E-16	-1.55E-15	-1.33E-15	-7.77E-15	0	-8.66E-15	-4.70E-10	-2.42E-09	-1.65E-10	-2.35E-10	-1.52E-10	-1.86E-10	-3.57E-10	-6.20E-10	0	0	0	0	0	0	0	0	0	0	0	0	0	0	0	0
EX_thiog(e)	0	0	0	0	0	0	0	0	-6.94E-18	3.47E-18	0	0	0	-3.47E-18	0	1.39E-17	0	0	0	0	0	0	0	0	0	0	0	0	0	0	0	0
EX_thr_L(e)	-0.010486422	-0.01002314	-0.008367613	-0.010378168	-0.017290001	-0.013702227	-0.009414589	-0.010956869	-9.33E-08	-0.002001556	-7.86E-09	-0.002201621	-8.17E-10	-1.89E-09	-1.81E-09	-0.003309603	0	0	0	0	0	0	0	0	-1000	-1000	-1000	-1000	-1000	-1000	-1000	-1000
EX_thym(e)	0.100320892	0.087203189	0.133723164	0.100397776	-2.78E-05	0.018652282	0.113241411	0.071639376	4.75E-08	0.001906799	2.47E-08	5.12E-04	0.003382819	8.10E-05	1.26E-07	8.03E-08	0	0	0	1.06096667	0	0	0	0	-0.022463413	-0.022463413	-0.022463413	-0.022463413	-0.022463413	-0.022463413	-0.022463413	-0.022463413
EX_thymd(e)	-0.100337778	-0.087219329	-0.133736639	-0.100414488	-1.78E-15	-0.018674347	-0.113256572	-0.07165702	-1.74E-08	-0.001906711	-1.05E-08	-5.12E-04	-0.003382629	-8.10E-05	-5.31E-08	-7.17E-08	0	0	0	0	0	0	0	0	0	0	0	0	0	0	0	0
EX_tmp(e)	-0.750709858	-0.855251371	-0.607905589	-0.880643155	-0.752849287	-0.838905102	-0.548946122	-0.901391383	-0.012030463	-0.010629316	-0.013268943	-0.010476982	-0.009178004	-0.011023409	-0.012225734	-0.010155816	0	0	0	0	0	0	0	0	-961.7259759	-961.7259759	-961.7259759	-961.7259759	-961.7259759	-961.7259759	-961.7259759	-961.7259759
EX_tre(e)	-2.22E-16	-4.44E-16	0	-8.88E-16	-2.22E-15	-1.09E-14	0	-2.22E-16	-1.33E-09	-8.73E-09	-2.84E-10	-8.66E-10	-1.54E-09	-1.67E-09	-1.06E-09	-3.32E-09	0	0	0	0	0	0	0	0	0	0	0	0	0	0	0	0
EX_trp_L(e)	-0.003056429	-0.002921398	-0.002438869	-0.003024877	-0.005039437	-0.003993725	-0.002744027	-0.003193548	-2.06E-12	-3.98E-12	-1.97E-12	-3.62E-13	-7.28E-13	-1.57E-12	-2.00E-12	-3.60E-12	0	0	0	0	0	0	0	0	-4.065877742	-4.065877742	-4.065877742	-4.065877742	-4.065877742	-4.065877742	-4.065877742	-4.065877742
EX_tyr_L(e)	-0.006236691	-0.005961159	-0.004976551	-0.006172308	-0.010283049	-0.008149258	-0.00559923	-0.006516485	7.20E-09	1.38E-08	1.50E-09	1.51E-09	1.91E-10	5.06E-10	2.40E-09	1.52E-09	0	0	0	0	0	0	0	0	58.7042247	58.7042247	58.7042247	58.7042247	58.7042247	58.7042247	58.7042247	58.7042247
EX_ump(e)	0.156752315	0.166061332	0.168507366	0.336805894	0.223899087	0.230714699	0.197091169	0.3959958	2.31E-04	-0.005456472	0.001418734	-0.005928183	4.33E-05	-0.003925374	0.001482077	-0.007315111	0	0	0	0	0	0	0	0	186.0814261	186.0814261	186.0814261	186.0814261	186.0814261	186.0814261	186.0814261	186.0814261
EX_ura(e)	0.34505542	0.436816725	0.267473278	0.363535125	0.90129128	0.566703756	0.226513143	0.329328666	0.008974009	0.013103525	0.009851805	0.009331749	0.012388943	0.012324119	0.01104035	0.010453976	0	0	0	0	0	0	0	0	67.9151892	67.9151892	67.9151892	67.9151892	67.9151892	67.9151892	67.9151892	67.9151892
EX_urate(e)	0	-2.22E-16	0	-4.44E-16	-8.88E-16	-3.33E-15	0	-2.22E-16	-3.42E-10	-9.16E-10	-1.00E-10	-1.15E-10	-1.04E-10	-1.68E-10	-2.34E-10	-2.21E-10	0	0	0	0	0	0	0	0	0	0	0	0	0	0	0	0
EX_urea(e)	-0.090095571	-0.115614961	-0.055555235	-0.092288839	-0.228505374	-0.078166812	-0.048258716	4.44E-16	8.29E-09	1.64E-08	2.72E-09	1.36E-09	1.93E-09	3.87E-09	5.08E-09	2.57E-09	0	0	0	0	0	0	0	0	3.41E-13	3.41E-13	3.41E-13	3.41E-13	3.41E-13	3.41E-13	3.41E-13	3.41E-13
EX_uri(e)	0	-4.44E-16	0	-6.66E-16	-2.22E-15	-8.88E-15	-2.22E-16	-0.051961209	-1.28E-07	-2.30E-04	-1.59E-09	-0.001572101	-3.27E-04	-0.002086091	-1.88E-09	-7.81E-09	0	0	0	0	0	0	0	0	-261.9327142	-261.9327142	-261.9327142	-261.9327142	-261.9327142	-261.9327142	-261.9327142	-261.9327142
EX_val_L(e)	-2.22E-16	-4.27E-13	-2.22E-16	-0.017803465	-0.029660526	-0.023505798	-0.016150472	-0.018796211	-0.001506436	-0.001177506	-5.16E-04	-0.003361024	-0.012341427	-0.003518715	-0.008630724	-0.006964951	0	0	0	0	0	0	0	0	-23.93046729	-23.93046729	-23.93046729	-23.93046729	-23.93046729	-23.93046729	-23.93046729	-23.93046729
EX_xan(e)	0.132288382	0.221551345	0.121731381	0.15360776	0.409761073	0.175740225	0.177363965	0.122250451	0.007610023	0.01025886	0.008236439	0.00576596	0.011883578	0.008933893	0.00895476	0.003533399	0	0	0	0	0	0	0	0	567.7229052	567.7229052	567.7229052	567.7229052	567.7229052	567.7229052	567.7229052	567.7229052
EX_xtsn(e)	-0.035914245	-0.05075991	-0.034436922	-0.037218576	-0.067033837	-0.038211923	-0.031008338	-0.057290246	0.00335245	-6.93E-04	0.00599985	-0.001451431	2.35E-04	-2.34E-04	0.007627509	-0.002744933	0	0	0	0	0	0	0	0	135.9449381	135.9449381	135.9449381	135.9449381	135.9449381	135.9449381	135.9449381	135.9449381
EX_xyl_D(e)	-2.22E-16	-4.44E-16	0	-8.88E-16	-2.89E-15	-1.38E-14	0	-2.22E-16	-1.02E-09	-6.78E-09	-3.07E-10	-6.12E-10	-9.71E-10	-1.24E-09	-7.51E-10	-2.06E-09	0	0	0	0	0	0	0	0	0	0	0	0	0	0	0	0
EX_zn2(e)	0	0	0	0	0	0	0	0	0	0	0	6.94E-18	0	0	3.47E-18	6.94E-18	0	0	0	0	0	0	0	0	0	0	0	0	0	0	0	0
Sink_f6p	-0.11086532	-0.152262306	-0.130051473	-0.216076597	-0.455764203	-0.100431459	-0.124597667	-0.424819911	-5.45E-05	-0.007532858	-1.28E-09	-0.006568644	-0.0076263	-0.007336948	-2.15E-09	-0.008981607	0	0	0	0	0	0	0	0	-15.26499273	-15.26499273	-15.26499273	-15.26499273	-15.26499273	-15.26499273	-15.26499273	-15.26499273
BM1	5.63E-05	5.38E-05	4.49E-05	5.57E-05	9.28E-05	7.35E-05	5.05E-05	5.88E-05	1.94E-13	3.83E-13	1.86E-13	3.48E-14	6.35E-14	1.40E-13	1.99E-13	3.68E-13	0	0	0	0	0	0	0	0	0.074878043	0.074878043	0.074878043	0.074878043	0.074878043	0.074878043	0.074878043	0.074878043
BM2	5.63E-05	5.38E-05	4.49E-05	5.57E-05	9.28E-05	7.35E-05	5.05E-05	5.88E-05	1.91E-13	3.88E-13	1.86E-13	3.30E-14	6.20E-14	1.40E-13	2.00E-13	3.64E-13	0	0	0	0	0	0	0	0	0.074878043	0.074878043	0.074878043	0.074878043	0.074878043	0.074878043	0.074878043	0.074878043
