# Supplementary material for: Assessment of transcriptomic constraint-based methods for central carbon flux inference
Source: PLoS One. 2020 Sep 9;15(9):e0238689. doi: 10.1371/journal.pone.0238689 (PMC7480874; doi:10.1371/journal.pone.0238689)
Supplement: S2 Dataset — The genome-scale metabolic model of B. subtilis from Oh et al. [21]. Individual models in SBML format (.xml) with set constraints used AC, DC, etc. are included. Transcriptomic data (.csv) from Oh et al. [19]. Predicted fluxes generated using these data. MATLAB scripts used for calculating correlations (.m). (GZ) [file pone.0238689.s002.gz › Bsub_model_and_data/predicted_fluxes_and_correlation_scripts/Bsub_AC_predicted_flux_all.txt]

rID	E-Flux2_Fru	E-Flux2_Gluconate	E-Flux2_Glucose	E-Flux2_Glutamate+Succinate	E-Flux2_Gly	E-Flux2_Malate	E-Flux2_Malate+Glucose	E-Flux2_Pyr	SPOT_Fru	SPOT_Gluconate	SPOT_Glucose	SPOT_Glutamate+Succinate	SPOT_Gly	SPOT_Malate	SPOT_Malate+Glucose	SPOT_Pyr	Lee_M+G	Lee_Glu	Lee_Fru	Lee_Mal	Lee_G+S	Lee_Pyr	Lee_Gly	Lee_Glucon	pFBA_Fru	pFBA_Gluconate	pFBA_Glucose	pFBA_Glutamate+Succinate	pFBA_Gly	pFBA_Malate	pFBA_Malate+Glucose	pFBA_Pyr
DKMD2K	5.64E-23	4.25E-16	2.94E-25	6.55E-32	5.98E-19	3.26E-16	7.86E-29	1.55E-15	2.19E-12	8.64E-12	3.94E-12	4.75E-12	3.23E-10	1.67E-12	4.90E-12	1.22E-12	0	0	0	0	0	0	0	0	4.11E-13	4.11E-13	4.11E-13	4.11E-13	4.11E-13	4.11E-13	4.11E-13	4.11E-13
DKMD3M	0	0	0	0	0	0	0	0	0	0	0	0	0	0	0	0	0	0	0	0	0	0	0	0	0	0	0	0	0	0	0	0
DM1PE	0	4.52E-16	2.17E-19	0	8.67E-19	6.54E-16	0	1.51E-15	2.19E-12	8.64E-12	3.94E-12	4.75E-12	3.23E-10	1.67E-12	4.90E-12	1.22E-12	0	0	0	0	0	0	0	0	5.68E-13	5.68E-13	5.68E-13	5.68E-13	5.68E-13	5.68E-13	5.68E-13	5.68E-13
HKM1PP	5.64E-23	4.25E-16	2.94E-25	6.55E-32	5.98E-19	3.26E-16	7.86E-29	1.55E-15	2.19E-12	8.64E-12	3.94E-12	4.75E-12	3.23E-10	1.67E-12	4.90E-12	1.22E-12	0	0	0	0	0	0	0	0	4.11E-13	4.11E-13	4.11E-13	4.11E-13	4.11E-13	4.11E-13	4.11E-13	4.11E-13
MDRPD	5.00E-23	4.27E-16	2.99E-25	6.55E-32	5.99E-19	3.48E-16	7.85E-29	1.50E-15	2.19E-12	8.64E-12	3.94E-12	4.75E-12	3.23E-10	1.67E-12	4.90E-12	1.22E-12	0	0	0	0	0	0	0	0	3.37E-13	3.37E-13	3.37E-13	3.37E-13	3.37E-13	3.37E-13	3.37E-13	3.37E-13
MTRI	0	4.27E-16	2.17E-19	0	6.51E-19	3.53E-16	0	1.46E-15	2.19E-12	8.64E-12	3.94E-12	4.75E-12	3.23E-10	1.67E-12	4.90E-12	1.22E-12	0	0	0	0	0	0	0	0	3.41E-13	3.41E-13	3.41E-13	3.41E-13	3.41E-13	3.41E-13	3.41E-13	3.41E-13
IG3PS	36.86061643	19.05383741	33.97191777	32.38401068	19.49978425	30.65389937	33.95224117	19.80311613	3.46E-12	1.81E-11	1.01E-11	6.50E-12	7.29E-10	2.81E-12	1.09E-11	1.58E-12	7.804633333	7.675966667	7.622266667	2.576016667	0	0	7.965933333	8.0197	2.052188998	2.052188998	2.052188998	2.052188998	2.052188998	2.052188998	2.052188998	2.052188998
GLUSy	1.01E-23	7.09E-17	9.40E-26	6.55E-32	4.52E-19	9.46E-17	1.25E-29	3.47E-16	2.58E-12	7.92E-11	2.09E-11	2.70E-12	1.65E-09	1.73E-12	8.72E-12	7.91E-13	0	0	0	0	0	0	0	4.23490001	7.74E-14	7.74E-14	7.74E-14	7.74E-14	7.74E-14	7.74E-14	7.74E-14	7.74E-14
CBPS	124.7937149	64.50785101	115.0138611	109.6379113	66.01762942	103.780521	114.9472449	67.04457676	7.53E-12	3.22E-11	1.24E-11	1.25E-11	1.19E-09	6.16E-12	1.65E-11	3.06E-12	0	0	0	1.06096667	0	0	0	0	6.947802655	6.947802655	6.947802655	6.947802655	6.947802655	6.947802655	6.947802655	6.947802655
GLNS	634.9839883	328.2332973	585.221462	557.8671832	335.9154559	528.0632058	584.8825006	341.1408402	0.008290995	0.014639626	0.011372716	0.009205908	0.022681986	0.023329835	0.018513703	0.011368327	14.93226667	15.2284	15.06393333	5.711350007	14.4165	2.74043334	12.84756668	14.06626667	35.35228873	35.35228873	35.35228873	35.35228873	35.35228873	35.35228873	35.35228873	35.35228873
ACGS	4.23E-22	9.02E-16	6.12E-24	6.55E-32	2.94E-18	8.03E-16	5.02E-29	2.89E-15	8.36E-12	2.75E-11	2.82E-11	1.48E-11	5.07E-09	1.10E-09	0.001356643	4.75E-12	13.28776667	0	0	13.09546667	0	12.91396667	0	0	1.90E-13	1.90E-13	1.90E-13	1.90E-13	1.90E-13	1.90E-13	1.90E-13	1.90E-13
ADPDA	192.7064455	99.61301887	177.6043961	169.3028547	101.9444186	160.257873	177.5015272	103.5302306	6.44E-12	3.66E-11	1.65E-11	2.59E-11	1.01E-09	2.47E-12	1.55E-11	2.83E-12	11.42873333	-1.24E-13	0	7.361133333	0	0	0	0	10.72879636	10.72879636	10.72879636	10.72879636	10.72879636	10.72879636	10.72879636	10.72879636
ALAD_L	3.93E-21	1.47E-14	2.44E-23	9.08E-31	2.93E-17	7.03E-14	1.52E-26	1.99E-14	5.55E-12	1.30E-11	1.66E-11	7.95E-12	6.07E-10	0.003371801	1.46E-11	1.29E-11	11.99286667	12.52806667	11.90943333	13.97186667	12.60876667	13.13003333	11.5213	10.84393333	8.68E-12	8.68E-12	8.68E-12	8.68E-12	8.68E-12	8.68E-12	8.68E-12	8.68E-12
G5SADs	72.45795592	37.45466693	66.77955929	63.65816542	38.33127724	60.2572367	66.74088044	38.92754529	3.44E-12	1.11E-11	6.51E-12	5.82E-12	4.43E-10	1.78E-12	5.30E-12	1.88E-12	9.754833333	11.73105252	10.54006667	10.08576667	10.4325	9.7053	9.944733333	12.21443333	4.034045938	4.034045938	4.034045938	4.034045938	4.034045938	4.034045938	4.034045938	4.034045938
P5CR	72.45795592	37.45466693	66.77955929	63.65816542	38.33127724	60.2572367	66.74088044	38.92754529	2.57E-12	8.74E-12	4.79E-12	4.66E-12	2.57E-10	1.19E-12	2.95E-12	1.68E-12	8.792633333	9.436966667	9.447933333	8.791966667	10.068	10.1587	27.5504	31.13353334	4.034045938	4.034045938	4.034045938	4.034045938	4.034045938	4.034045938	4.034045938	4.034045938
OCBT	87.0758748	45.0109011	80.25189878	76.5007841	46.06436181	72.41374025	80.20541672	46.78092304	4.18E-12	1.92E-11	8.36E-12	9.00E-12	7.01E-10	4.20E-12	1.07E-11	2.05E-12	0	0	0	0	0	0	0	0	4.847888331	4.847888331	4.847888331	4.847888331	4.847888331	4.847888331	4.847888331	4.847888331
ACGK	87.0758748	45.0109011	80.25189878	76.5007841	46.06436181	72.41374025	80.20541672	46.78092304	4.91E-12	1.92E-11	9.56E-12	9.57E-12	7.53E-10	3.54E-12	1.08E-11	2.31E-12	9.754833333	11.73105252	10.54006667	10.08576667	10.4325	9.7053	9.944733333	12.21443333	4.847888332	4.847888332	4.847888332	4.847888332	4.847888332	4.847888332	4.847888332	4.847888332
ACOTA	-87.0758748	-45.0109011	-80.25189878	-76.5007841	-46.06436181	-72.41374025	-80.20541672	-46.78092304	-4.91E-12	-1.92E-11	-9.56E-12	-9.57E-12	-7.53E-10	-3.54E-12	-1.08E-11	-2.31E-12	-9.754833333	-11.73105252	-10.54006667	-10.08576667	-10.4325	-9.7053	-9.944733333	-12.21443333	-4.847888332	-4.847888332	-4.847888332	-4.847888332	-4.847888332	-4.847888332	-4.847888332	-4.847888332
AGMT	2.53E-23	1.81E-16	1.94E-25	6.55E-32	5.48E-19	1.71E-16	2.39E-29	6.48E-16	2.87E-12	1.18E-11	5.45E-12	5.95E-12	4.62E-10	2.08E-12	7.35E-12	1.47E-12	0	0	0	0	0	0	0	0	9.44E-14	9.44E-14	9.44E-14	9.44E-14	9.44E-14	9.44E-14	9.44E-14	9.44E-14
AGPR	-87.0758748	-45.0109011	-80.25189878	-76.5007841	-46.06436181	-72.41374025	-80.20541672	-46.78092304	-4.91E-12	-1.92E-11	-9.56E-12	-9.57E-12	-7.53E-10	-3.54E-12	-1.08E-11	-2.31E-12	-9.754833333	-11.73105252	-10.54006667	-10.08576667	-10.4325	-9.7053	-9.944733333	-12.21443333	-4.847888332	-4.847888332	-4.847888332	-4.847888332	-4.847888332	-4.847888332	-4.847888332	-4.847888332
ALATA_L	-3011.180933	-2422.885815	-3439.805962	-5444.010393	-3283.541153	-1480.883581	-1959.412365	-5517.819628	-0.002292834	-0.002063898	-0.001915112	-0.002651417	-0.005067027	-0.006947593	-0.002886636	-0.0029441	-94.35374173	-58.99400001	-64.16559999	-57.32632221	-74.53113333	-60.4784	-70.32630001	-66.2160333	-270.3398423	-270.3398423	-270.3398423	-270.3398423	-270.3398423	-270.3398423	-270.3398423	-270.3398423
ARGDC	2.53E-23	1.81E-16	1.94E-25	6.55E-32	5.48E-19	1.71E-16	2.39E-29	6.48E-16	2.87E-12	1.18E-11	5.45E-12	5.95E-12	4.62E-10	2.08E-12	7.35E-12	1.47E-12	0	0	0	0	0	0	0	0	9.44E-14	9.44E-14	9.44E-14	9.44E-14	9.44E-14	9.44E-14	9.44E-14	9.44E-14
ASAD	-499.090339	-257.9877141	-459.9775479	-438.4773895	-280.661484	-415.0517954	-459.7111279	-268.132899	-1.70E-11	-1.75E-10	-4.37E-11	-9.01E-11	-7.17E-08	-7.13E-12	-3.49E-11	-7.95E-12	-27.12543333	-9.319409717	-10.20892501	-31.70254445	-2.821266667	-11.95046667	-9.675299993	-2.238	-29.53727089	-29.53727089	-29.53727089	-29.53727089	-29.53727089	-29.53727089	-29.53727089	-29.53727089
ASNS1	66.77320969	34.51613142	61.54031616	58.66381371	35.32396657	55.52970755	61.50467189	35.87345394	2.48E-12	1.54E-11	4.94E-12	4.85E-12	6.17E-10	3.45E-12	9.39E-12	2.17E-12	0	0	0	0	0	0	0	0	3.717551674	3.717551674	3.717551674	3.717551674	3.717551674	3.717551674	3.717551674	3.717551674
ASPK	499.090339	257.9877141	459.9775479	438.4773895	280.661484	415.0517954	459.7111279	268.132899	1.70E-11	1.75E-10	4.37E-11	9.01E-11	7.17E-08	7.13E-12	3.49E-11	7.95E-12	27.12543333	9.319409717	10.20892501	31.70254445	2.821266667	11.95046667	9.675299993	2.238	29.53727089	29.53727089	29.53727089	29.53727089	29.53727089	29.53727089	29.53727089	29.53727089
ASPTA1	-4721.71414	-3740.266877	-5348.590698	-8346.06868	-5042.04716	-2391.759151	-3127.890902	-8386.833539	-0.028019503	-0.033636746	-0.033090884	-0.029524156	-0.019544974	-0.035151847	-0.030533934	-0.040236193	-51.57658333	-45.12222639	-34.93749167	-59.81722779	-22.90718333	-38.7997	-41.92474999	-27.9996	-417.7951899	-417.7951899	-417.7951899	-417.7951899	-417.7951899	-417.7951899	-417.7951899	-417.7951899
DAPDC	146.7682819	75.86685332	135.2663218	128.9437364	77.64248427	122.054935	135.1879753	78.85026382	6.15E-12	3.64E-11	1.61E-11	2.57E-11	9.94E-10	2.41E-12	1.53E-11	2.76E-12	11.42873333	-1.24E-13	0	7.361133333	0	0	0	0	8.17122128	8.17122128	8.17122128	8.17122128	8.17122128	8.17122128	8.17122128	8.17122128
DAPE	192.7064455	99.61301887	177.6043961	169.3028547	101.9444186	160.257873	177.5015272	103.5302306	6.44E-12	3.66E-11	1.65E-11	2.59E-11	1.01E-09	2.47E-12	1.55E-11	2.83E-12	11.42873333	-1.24E-13	0	7.361133333	0	0	0	0	10.72879636	10.72879636	10.72879636	10.72879636	10.72879636	10.72879636	10.72879636	10.72879636
DHDPRy	192.7064455	99.61301887	177.6043961	169.3028547	101.9444186	160.257873	177.5015272	103.5302306	6.44E-12	3.66E-11	1.65E-11	2.59E-11	1.01E-09	2.47E-12	1.55E-11	2.83E-12	11.42873333	-1.24E-13	0	7.361133333	0	0	0	0	10.72879636	10.72879636	10.72879636	10.72879636	10.72879636	10.72879636	10.72879636	10.72879636
DHDPS	192.7064455	99.61301887	177.6043961	169.3028547	101.9444186	160.257873	177.5015272	103.5302306	6.44E-12	3.66E-11	1.65E-11	2.59E-11	1.01E-09	2.47E-12	1.55E-11	2.83E-12	11.42873333	-1.24E-13	0	7.361133333	0	0	0	0	10.72879636	10.72879636	10.72879636	10.72879636	10.72879636	10.72879636	10.72879636	10.72879636
HSDy	-306.3838935	-158.3746952	-282.3731518	-269.1745348	-178.7170654	-254.7939224	-282.2096007	-164.6026684	-1.05E-11	-1.38E-10	-2.72E-11	-6.42E-11	-7.07E-08	-4.67E-12	-1.95E-11	-5.12E-12	-15.6967	-9.319409717	-10.20892501	-24.34141112	-2.821266667	-11.95046667	-9.675299993	-2.238	-18.80847453	-18.80847453	-18.80847453	-18.80847453	-18.80847453	-18.80847453	-18.80847453	-18.80847453
HSK	84.05303355	43.44834651	77.46595203	73.8450574	61.10091515	69.89989538	77.4210836	45.15692209	4.91E-12	3.27E-11	1.06E-11	1.28E-11	6.77E-10	1.54E-12	5.12E-12	2.57E-12	13.45903333	9.319409717	10.20892501	13.60093333	2.821266667	11.95046667	9.675299993	2.238	6.430359651	6.430359651	6.430359651	6.430359651	6.430359651	6.430359651	6.430359651	6.430359651
THRS	84.05303355	43.44834651	77.46595203	73.8450574	61.10091515	69.89989538	77.4210836	45.15692209	4.91E-12	3.27E-11	1.06E-11	1.28E-11	6.77E-10	1.54E-12	5.12E-12	2.57E-12	13.45903333	9.319409717	10.20892501	13.60093333	2.821266667	11.95046667	9.675299993	2.238	6.430359651	6.430359651	6.430359651	6.430359651	6.430359651	6.430359651	6.430359651	6.430359651
APSPTi	76.69895707	39.64690771	70.688201	67.38411035	40.57482647	63.78412353	70.64725825	41.20599439	3.97E-12	9.84E-11	1.37E-11	4.87E-11	6.98E-08	2.59E-12	1.26E-11	1.66E-12	0	0	0	0	0	0	0	0	4.270160706	4.270160706	4.270160706	4.270160706	4.270160706	4.270160706	4.270160706	4.270160706
G5SD	72.45795592	37.45466693	66.77955929	63.65816542	38.33127724	60.2572367	66.74088044	38.92754529	2.12E-12	6.88E-12	4.05E-12	3.67E-12	2.61E-10	1.12E-12	3.35E-12	1.17E-12	0	0	0	0	0	0	0	0	4.034045937	4.034045937	4.034045937	4.034045937	4.034045937	4.034045937	4.034045937	4.034045937
GLU5K	72.45795592	37.45466693	66.77955929	63.65816542	38.33127724	60.2572367	66.74088044	38.92754529	2.12E-12	6.88E-12	4.05E-12	3.67E-12	2.61E-10	1.12E-12	3.35E-12	1.17E-12	0	0	0	0	0	0	0	0	4.034045937	4.034045937	4.034045937	4.034045937	4.034045937	4.034045937	4.034045937	4.034045937
DAAOP	0	0	0	0	0	0	0	0	7.47E-16	9.24E-17	5.44E-16	2.49E-17	-8.51E-17	9.62E-17	2.07E-18	3.70E-16	0	0	0	0	0	0	0	0	0	0	0	0	0	0	0	0
ACLS	953.7724702	625.687585	1125.947396	767.6608079	629.2701965	278.0647149	307.984317	472.6406324	0.013054891	0.006901355	0.013256727	0.005414458	0.003112166	5.14E-12	0.002917085	0.005825881	23.85216666	14.00199028	19.3699	23.54926667	19.0615	44.87163333	6.955866673	9.6512	18.61562021	18.61562021	18.61562021	18.61562021	18.61562021	18.61562021	18.61562021	18.61562021
MMSDHir	1.16E-22	2.51E-16	8.68E-25	1.32E-31	2.10E-18	3.91E-16	8.49E-29	6.80E-15	1.16E-12	3.20E-12	2.07E-12	1.50E-12	9.39E-11	3.23E-13	1.11E-12	5.25E-13	4.58683333	0	0	0	0	3.620399997	0	0	4.03E-13	4.03E-13	4.03E-13	4.03E-13	4.03E-13	4.03E-13	4.03E-13	4.03E-13
GLUDxi	25.6772064	5.84E-14	5.24E-23	1.86E-30	4.96E-17	975.0148981	123.035923	3.58E-14	0.0244183	0.022937304	0.015421796	0.029431021	0.012458478	0.0191593	0.009694511	0.018992621	22.6693	23.76773333	23.96143333	24.3372	23.87543333	23.2274	22.69113333	22.4079	1.77E-11	1.77E-11	1.77E-11	1.77E-11	1.77E-11	1.77E-11	1.77E-11	1.77E-11
ARGKr	0	-1.82E-12	7.28E-12	-3.64E-12	0	0	0	1.82E-12	3.31E-13	2.61E-12	6.64E-13	9.34E-13	8.30E-11	4.67E-13	1.16E-12	2.21E-13	0	0	0	0	0	0	0	0	2.27E-13	2.27E-13	2.27E-13	2.27E-13	2.27E-13	2.27E-13	2.27E-13	2.27E-13
ANS1	24.49854923	12.66368876	22.57864302	21.5232776	12.96007692	20.37339946	22.56556543	13.16167938	1.61E-13	1.79E-13	2.41E-13	9.18E-14	7.12E-12	4.31E-14	1.16E-13	1.70E-14	0	0	0	0	0	0	0	0	1.363939567	1.363939567	1.363939567	1.363939567	1.363939567	1.363939567	1.363939567	1.363939567
ANPRT	24.49854923	12.66368876	22.57864302	21.5232776	12.96007692	20.37339946	22.56556543	13.16167938	1.61E-13	1.79E-13	2.41E-13	9.18E-14	7.12E-12	4.31E-14	1.16E-13	1.70E-14	0	0	0	0	0	0	0	0	1.363939567	1.363939567	1.363939567	1.363939567	1.363939567	1.363939567	1.363939567	1.363939567
CHORM	129.3505353	66.86334376	119.2135719	113.6413202	68.42825146	107.5700483	119.1445232	69.4926976	2.24E-12	5.57E-12	3.71E-12	3.22E-12	2.22E-10	1.02E-12	3.00E-12	1.08E-12	0	0	0	0	0	0	0	0	7.201500438	7.201500438	7.201500438	7.201500438	7.201500438	7.201500438	7.201500438	7.201500438
CHORS	154.1649037	79.69028449	142.083284	135.4420618	81.5554012	128.2060883	142.0009891	82.82404873	3.95E-12	1.20E-11	6.91E-12	5.92E-12	4.81E-10	2.23E-12	6.21E-12	1.94E-12	0	0	0	0	0	0	0	0	8.583023019	8.583023019	8.583023019	8.583023019	8.583023019	8.583023019	8.583023019	8.583023019
DAHPS	154.1649037	79.69028449	142.083284	135.4420618	81.5554012	128.2060883	142.0009891	82.82404873	3.95E-12	1.20E-11	6.91E-12	5.92E-12	4.81E-10	2.23E-12	6.21E-12	1.94E-12	0	0	0	0	0	0	0	0	8.583023019	8.583023019	8.583023019	8.583023019	8.583023019	8.583023019	8.583023019	8.583023019
DHQD1	154.1649037	79.69028449	142.083284	135.4420618	81.5554012	128.2060883	142.0009891	82.82404873	3.95E-12	1.20E-11	6.91E-12	5.92E-12	4.81E-10	2.23E-12	6.21E-12	1.94E-12	0	0	0	0	0	0	0	0	8.583023019	8.583023019	8.583023019	8.583023019	8.583023019	8.583023019	8.583023019	8.583023019
DHQS	154.1649037	79.69028449	142.083284	135.4420618	81.5554012	128.2060883	142.0009891	82.82404873	3.95E-12	1.20E-11	6.91E-12	5.92E-12	4.81E-10	2.23E-12	6.21E-12	1.94E-12	0	0	0	0	0	0	0	0	8.583023019	8.583023019	8.583023019	8.583023019	8.583023019	8.583023019	8.583023019	8.583023019
IGPS	24.49854923	12.66368876	22.57864302	21.5232776	12.96007692	20.37339946	22.56556543	13.16167938	1.61E-13	1.79E-13	2.41E-13	9.18E-14	7.12E-12	4.30E-14	1.16E-13	1.70E-14	0	0	0	0	0	0	0	0	1.363939567	1.363939567	1.363939567	1.363939567	1.363939567	1.363939567	1.363939567	1.363939567
PPND	49.9896732	25.84045514	46.07207453	43.91858486	26.44523984	41.57224052	46.04538949	26.85661281	9.42E-13	2.49E-12	1.71E-12	1.40E-12	9.79E-11	4.39E-13	1.39E-12	4.42E-13	0	0	0	0	0	0	0	0	2.783140037	2.783140037	2.783140037	2.783140037	2.783140037	2.783140037	2.783140037	2.783140037
PPNDH	79.36086205	41.02288862	73.14149738	69.72273535	41.98301162	65.99780782	73.09913368	42.63608478	1.30E-12	3.08E-12	2.01E-12	1.82E-12	1.24E-10	5.86E-13	1.61E-12	6.38E-13	0	0	0	0	0	0	0	0	4.418360401	4.418360401	4.418360401	4.418360401	4.418360401	4.418360401	4.418360401	4.418360401
PRAI	24.49854923	12.66368876	22.57864302	21.5232776	12.96007692	20.37339946	22.56556543	13.16167938	1.61E-13	1.79E-13	2.41E-13	9.18E-14	7.12E-12	4.30E-14	1.16E-13	1.70E-14	0	0	0	0	0	0	0	0	1.363939567	1.363939567	1.363939567	1.363939567	1.363939567	1.363939567	1.363939567	1.363939567
PSCVT	154.1649037	79.69028449	142.083284	135.4420618	81.5554012	128.2060883	142.0009891	82.82404873	3.95E-12	1.20E-11	6.91E-12	5.92E-12	4.81E-10	2.23E-12	6.21E-12	1.94E-12	0	0	0	0	0	0	0	0	8.583023019	8.583023019	8.583023019	8.583023019	8.583023019	8.583023019	8.583023019	8.583023019
SHK3D	154.1649037	79.69028449	142.083284	135.4420618	81.5554012	128.2060883	142.0009891	82.82404873	3.95E-12	1.20E-11	6.91E-12	5.92E-12	4.81E-10	2.23E-12	6.21E-12	1.94E-12	0	0	0	0	0	0	0	0	8.583023019	8.583023019	8.583023019	8.583023019	8.583023019	8.583023019	8.583023019	8.583023019
SHKK	154.1649037	79.69028449	142.083284	135.4420618	81.5554012	128.2060883	142.0009891	82.82404873	3.95E-12	1.20E-11	6.91E-12	5.92E-12	4.81E-10	2.23E-12	6.21E-12	1.94E-12	0	0	0	0	0	0	0	0	8.583023019	8.583023019	8.583023019	8.583023019	8.583023019	8.583023019	8.583023019	8.583023019
TRPS1	24.49854923	12.66368876	22.57864302	21.5232776	12.96007692	20.37339946	22.56556543	13.16167938	1.61E-13	1.79E-13	2.41E-13	9.18E-14	7.12E-12	4.32E-14	1.16E-13	1.70E-14	0	0	0	0	0	0	0	0	1.363939567	1.363939567	1.363939567	1.363939567	1.363939567	1.363939567	1.363939567	1.363939567
TYRTA	-49.9896732	-25.84045514	-46.07207453	-43.91858486	-26.44523984	-41.57224052	-46.04538949	-26.85661281	-9.42E-13	-2.49E-12	-1.71E-12	-1.40E-12	-9.79E-11	-4.39E-13	-1.39E-12	-4.42E-13	0	0	0	0	0	0	0	0	-2.783140037	-2.783140037	-2.783140037	-2.783140037	-2.783140037	-2.783140037	-2.783140037	-2.783140037
CYSTS	25.58135804	13.22340981	23.5765941	22.47458269	13.532898	21.2738812	23.56293849	13.74341107	2.52E-12	1.24E-11	5.98E-12	2.75E-12	1.96E-09	2.13E-12	5.34E-12	1.57E-12	0	0	0	0	0	0	0	0	1.424224188	1.424224188	1.424224188	1.424224188	1.424224188	1.424224188	1.424224188	1.424224188
TRPAS1	1.66E-23	1.15E-16	1.52E-25	6.55E-32	5.27E-19	3.48E-16	2.08E-29	1.32E-15	2.29E-12	1.02E-11	6.36E-12	2.62E-12	0.003883792	3.94E-12	1.34E-11	1.22E-12	0.87196667	0	0.75776667	0	0	0	0	0	9.19E-14	9.19E-14	9.19E-14	9.19E-14	9.19E-14	9.19E-14	9.19E-14	9.19E-14
PAPSR	0	0	0	0	0	0	0	0	-8.94E-16	2.45E-16	-2.79E-16	-3.67E-18	6.19E-17	-4.60E-17	3.61E-16	9.09E-17	0	0	0	0	0	0	0	0	0	0	0	0	0	0	0	0
GHMT	238.3532884	123.2085961	219.6739799	209.4060323	109.4565613	198.2185439	219.5467443	128.0536873	2.80E-11	5.78E-04	3.95E-10	1.06E-10	3.69E-04	1.76E-11	1.19E-10	4.45E-04	13.17933333	13.52846667	13.375	13.97666667	12.95636667	12.97986667	11.84116667	12.27916667	11.51938647	11.51938647	11.51938647	11.51938647	11.51938647	11.51938647	11.51938647	11.51938647
ADSKr	0	0	0	0	0	0	0	0	-8.74E-16	-4.16E-17	-2.78E-16	6.94E-17	5.55E-17	0	3.61E-16	5.20E-16	0	0	0	0	0	0	0	0	0	0	0	0	0	0	0	0
CYSS	5.81E-23	4.55E-16	5.43E-25	6.55E-32	5.82E-19	1.49E-16	2.55E-29	1.24E-15	3.39E-12	2.95E-11	1.10E-11	7.48E-12	0.003883859	5.19E-12	1.97E-11	1.61E-12	0.87196667	0	0.75776667	0	0	0	0	0	8.97E-14	8.97E-14	8.97E-14	8.97E-14	8.97E-14	8.97E-14	8.97E-14	8.97E-14
CYSTGL	65.59820633	33.90875354	60.45739565	57.63151081	34.70237328	54.55255529	60.42237861	35.24219136	1.14E-12	3.27E-12	1.68E-12	1.60E-12	7.31E-11	2.71E-13	7.35E-13	5.92E-13	2.23766667	0	0	10.74047779	0	0	0	0	3.652134186	3.652134186	3.652134186	3.652134186	3.652134186	3.652134186	3.652134186	3.652134186
CYSTL	1.66E-23	1.15E-16	1.52E-25	6.55E-32	5.27E-19	3.48E-16	2.08E-29	1.32E-15	3.42E-12	3.15E-11	1.03E-11	7.25E-12	6.92E-08	3.28E-12	1.15E-11	1.90E-12	0	0	0	0	0	0	0	0	9.19E-14	9.19E-14	9.19E-14	9.19E-14	9.19E-14	9.19E-14	9.19E-14	9.19E-14
PGCDr	411.2196086	212.5659395	378.9930848	361.2782825	200.9052747	341.97704	378.7735712	220.9249451	3.73E-11	5.78E-04	4.19E-10	1.20E-10	0.004252833	2.71E-11	1.50E-10	4.45E-04	14.0513	14.19283333	14.13276667	13.97666667	12.95636667	12.97986667	13.89563333	14.67046667	21.14359775	21.14359775	21.14359775	21.14359775	21.14359775	21.14359775	21.14359775	21.14359775
PSERTr	411.2196086	212.5659395	378.9930848	361.2782825	200.9052747	341.97704	378.7735712	220.9249451	3.73E-11	5.78E-04	4.19E-10	1.20E-10	0.004252833	2.71E-11	1.50E-10	4.45E-04	14.0513	14.19283333	14.13276667	13.97666667	12.95636667	12.97986667	13.89563333	14.67046667	21.14359775	21.14359775	21.14359775	21.14359775	21.14359775	21.14359775	21.14359775	21.14359775
SERAT	0	-2.27E-13	0	-4.55E-13	0	0	0	4.55E-13	3.39E-12	2.95E-11	1.10E-11	7.48E-12	0.003883859	5.19E-12	1.97E-11	1.61E-12	0.87196667	0	0.75776667	0	0	0	0	0	1.14E-13	1.14E-13	1.14E-13	1.14E-13	1.14E-13	1.14E-13	1.14E-13	1.14E-13
HSTPTr	36.86061643	19.05383741	33.97191777	32.38401068	19.49978425	30.65389937	33.95224117	19.80311613	3.46E-12	1.81E-11	1.01E-11	6.50E-12	7.29E-10	2.81E-12	1.09E-11	1.58E-12	7.804633333	7.675966667	7.622266667	2.576016667	0	0	7.965933333	8.0197	2.052188998	2.052188998	2.052188998	2.052188998	2.052188998	2.052188998	2.052188998	2.052188998
PHETA1	-79.36086205	-41.02288862	-73.14149738	-69.72273535	-41.98301162	-65.99780782	-73.09913368	-42.63608478	-1.30E-12	-3.08E-12	-2.01E-12	-1.82E-12	-1.24E-10	-5.86E-13	-1.61E-12	-6.38E-13	0	0	0	0	0	0	0	0	-4.418360401	-4.418360401	-4.418360401	-4.418360401	-4.418360401	-4.418360401	-4.418360401	-4.418360401
DAMOX_ALA	2685.571843	2254.573311	3139.714257	5157.945501	3111.289367	1210.101667	1659.494473	5342.888353	0.002292834	0.002063898	0.001915112	0.002651417	0.005067026	0.003575792	0.002886636	0.0029441	82.36087506	46.46593334	52.25616666	43.35445554	61.92236666	47.34836667	58.80500001	55.37209997	252.2117843	252.2117843	252.2117843	252.2117843	252.2117843	252.2117843	252.2117843	252.2117843
METAT	6.60E-24	4.23E-17	1.17E-25	6.55E-32	9.12E-19	1.12E-16	8.07E-30	2.08E-16	3.76E-12	1.53E-11	7.65E-12	7.78E-12	6.19E-10	2.80E-12	9.99E-12	1.90E-12	0	0	0	0	0	0	0	0	9.59E-14	9.59E-14	9.59E-14	9.59E-14	9.59E-14	9.59E-14	9.59E-14	9.59E-14
GF6PTA	147.6297916	76.31218138	136.0603166	129.7006185	78.09823504	122.7713808	135.9815102	79.31310409	0.008290995	0.014639625	0.011372716	0.009205908	0.022681961	0.02112592	0.018486647	0.011368327	0.88080001	0.8526	0.26786666	0	0	0	0	0	8.219185232	8.219185232	8.219185232	8.219185232	8.219185232	8.219185232	8.219185232	8.219185232
METS	51.11759904	26.4234979	47.1116069	44.90952766	27.04192846	42.51024233	47.08431976	27.46258332	4.65E-12	1.02E-10	1.56E-11	5.02E-11	7.00E-08	3.22E-12	1.51E-11	2.03E-12	0	0	0	0	0	0	0	0	2.845936518	2.845936518	2.845936518	2.845936518	2.845936518	2.845936518	2.845936518	2.845936518
METSR_S1	1.93E-22	7.13E-16	2.90E-24	258.5815183	1.45E-17	6.23E-16	8.03E-29	1072.976261	1.00E-11	5.54E-08	3.63E-11	5.57E-10	7.40E-10	5.23E-12	1.66E-11	4.58E-11	12.17553333	12.50416667	12.0922	11.76996667	12.09766667	11.98956667	11.3756	11.7263	2.43E-12	2.43E-12	2.43E-12	2.43E-12	2.43E-12	2.43E-12	2.43E-12	2.43E-12
METSR_S2	1.93E-22	7.13E-16	2.90E-24	258.5815183	1.45E-17	6.23E-16	8.03E-29	1072.976261	1.00E-11	5.54E-08	3.63E-11	5.57E-10	7.40E-10	5.23E-12	1.66E-11	4.58E-11	12.17553333	12.50416667	12.0922	11.76996667	12.09766667	11.98956667	11.3756	11.7263	2.43E-12	2.43E-12	2.43E-12	2.43E-12	2.43E-12	2.43E-12	2.43E-12	2.43E-12
METSR_R1	1.93E-22	7.13E-16	2.90E-24	258.5815183	1.45E-17	6.23E-16	8.03E-29	1072.976261	6.26E-12	5.84E-11	1.36E-11	2.68E-11	5.12E-10	3.32E-12	8.88E-12	4.16E-12	12.25546668	2.927366661	14.02446666	11.89886666	13.9907	0	12.39073333	11.13883332	2.43E-12	2.43E-12	2.43E-12	2.43E-12	2.43E-12	2.43E-12	2.43E-12	2.43E-12
METSR_R2	1.93E-22	7.13E-16	2.90E-24	258.5815183	1.45E-17	6.23E-16	8.03E-29	1072.976261	6.26E-12	5.84E-11	1.36E-11	2.68E-11	5.12E-10	3.32E-12	8.88E-12	4.16E-12	12.25546668	2.927366661	14.02446666	11.89886666	13.9907	0	12.39073333	11.13883332	2.43E-12	2.43E-12	2.43E-12	2.43E-12	2.43E-12	2.43E-12	2.43E-12	2.43E-12
GGTAe2	5.84E-23	3.92E-16	1.78E-25	6.55E-32	4.04E-19	3.82E-16	9.13E-29	1.50E-15	2.63E-15	4.52E-15	1.06E-15	1.06E-15	1.42E-13	5.98E-16	6.63E-15	8.94E-16	0	0	0	0	0	0	0	0	5.49E-14	5.49E-14	5.49E-14	5.49E-14	5.49E-14	5.49E-14	5.49E-14	5.49E-14
GLYO1	4.50E-23	3.56E-16	2.67E-25	6.55E-32	3.63E-19	3.85E-16	3.12E-29	1.13E-15	3.52E-12	6.96E-12	5.10E-12	3.76E-12	5.35E-10	1.42E-12	4.06E-12	1.36E-12	10.49198333	10.60221667	13.49613333	22.74587779	7.242750002	12.97986667	15.37855	12.27916667	7.05E-14	7.05E-14	7.05E-14	7.05E-14	7.05E-14	7.05E-14	7.05E-14	7.05E-14
SARCO	0	0	0	0	0	0	0	0	0	0	0	0	0	0	0	0	0	0	0	0	0	0	0	0	0	0	0	0	0	0	0	0
NTRIR2x	3.50E-23	2.21E-16	9.64E-26	6.55E-32	2.60E-19	1.02E-17	4.61E-29	8.45E-16	1.27E-15	9.45E-16	6.15E-16	4.53E-16	2.15E-14	1.97E-16	8.78E-16	8.27E-16	0	0	0	0	0	0	0	0	2.01E-15	2.01E-15	2.01E-15	2.01E-15	2.01E-15	2.01E-15	2.01E-15	2.01E-15
APATi	192.7064455	99.61301887	177.6043961	169.3028547	101.9444186	160.257873	177.5015272	103.5302306	6.44E-12	3.66E-11	1.65E-11	2.59E-11	1.01E-09	2.47E-12	1.55E-11	2.83E-12	11.42873333	-1.24E-13	0	7.361133333	0	0	0	0	10.72879636	10.72879636	10.72879636	10.72879636	10.72879636	10.72879636	10.72879636	10.72879636
APTA1i	192.7064455	99.61301887	177.6043961	169.3028547	101.9444186	160.257873	177.5015272	103.5302306	6.44E-12	3.66E-11	1.65E-11	2.59E-11	1.01E-09	2.47E-12	1.55E-11	2.83E-12	11.42873333	-1.24E-13	0	7.361133333	0	0	0	0	10.72879636	10.72879636	10.72879636	10.72879636	10.72879636	10.72879636	10.72879636	10.72879636
MTAN	2.53E-23	1.81E-16	1.94E-25	6.55E-32	5.48E-19	1.71E-16	2.39E-29	6.48E-16	2.87E-12	1.18E-11	5.45E-12	5.95E-12	4.62E-10	2.08E-12	7.35E-12	1.47E-12	0	0	0	0	0	0	0	0	9.44E-14	9.44E-14	9.44E-14	9.44E-14	9.44E-14	9.44E-14	9.44E-14	9.44E-14
ADMDC	0	1.82E-12	0	-3.64E-12	0	3.64E-12	0	7.28E-12	2.87E-12	1.18E-11	5.45E-12	5.95E-12	4.62E-10	2.08E-12	7.35E-12	1.47E-12	0	0	0	0	0	0	0	0	1.14E-13	1.14E-13	1.14E-13	1.14E-13	1.14E-13	1.14E-13	1.14E-13	1.14E-13
MTRK	5.25E-23	4.27E-16	3.03E-25	6.55E-32	5.99E-19	3.53E-16	7.83E-29	1.44E-15	2.19E-12	8.64E-12	3.94E-12	4.75E-12	3.23E-10	1.67E-12	4.90E-12	1.22E-12	0	0	0	0	0	0	0	0	1.09E-13	1.09E-13	1.09E-13	1.09E-13	1.09E-13	1.09E-13	1.09E-13	1.09E-13
UNK5	5.64E-23	4.25E-16	2.94E-25	6.55E-32	5.98E-19	3.26E-16	7.86E-29	1.55E-15	2.19E-12	8.64E-12	3.94E-12	4.75E-12	3.23E-10	1.67E-12	4.90E-12	1.22E-12	0	0	0	0	0	0	0	0	4.11E-13	4.11E-13	4.11E-13	4.11E-13	4.11E-13	4.11E-13	4.11E-13	4.11E-13
SPMS	2.53E-23	1.81E-16	1.94E-25	6.55E-32	5.48E-19	1.71E-16	2.39E-29	6.48E-16	2.87E-12	1.18E-11	5.45E-12	5.95E-12	4.62E-10	2.08E-12	7.35E-12	1.47E-12	0	0	0	0	0	0	0	0	9.44E-14	9.44E-14	9.44E-14	9.44E-14	9.44E-14	9.44E-14	9.44E-14	9.44E-14
SPRS	0	0	0	0	0	0	0	0	0	0	0	0	0	0	0	0	0	0	0	0	0	0	0	0	0	0	0	0	0	0	0	0
ABTAr	0	0	0	0	0	0	0	0	-3.65E-16	7.70E-17	-5.46E-16	3.60E-17	-5.83E-17	1.34E-16	3.37E-17	-4.91E-16	0	0	0	0	0	0	0	0	0	0	0	0	0	0	0	0
ACHBS	171.213261	88.50285081	157.7955929	150.4199497	90.57422183	142.3837847	157.7041973	91.983163	4.72E-12	2.25E-11	1.01E-11	8.49E-12	4.23E-10	1.37E-12	4.99E-12	2.35E-12	15.6967	9.319409717	7.211425007	15.5722	2.4635	11.95046667	4.200299997	2.238	9.532178366	9.532178366	9.532178366	9.532178366	9.532178366	9.532178366	9.532178366	9.532178366
ACODA	1.82E-21	9.19E-16	5.51E-24	6.55E-32	3.03E-19	5.30E-16	5.17E-29	2.16E-15	8.36E-12	2.75E-11	2.82E-11	1.48E-11	5.07E-09	1.10E-09	0.001356643	4.75E-12	13.28776667	0	0	13.09546667	0	12.91396667	0	0	1.68E-13	1.68E-13	1.68E-13	1.68E-13	1.68E-13	1.68E-13	1.68E-13	1.68E-13
AHSERL3	0	0	0	0	0	0	0	0	1.39E-17	6.94E-18	0	0	6.94E-18	0	0	0	0	0	0	0	0	0	0	0	0	0	0	0	0	0	0	0
AHSERL4	0	0	0	0	0	0	0	0	6.94E-18	6.94E-18	0	6.94E-18	0	-1.39E-17	0	0	0	0	0	0	0	0	0	0	0	0	0	0	0	0	0	0
ALAR	2844.825407	2336.894005	3286.487412	5297.858221	3195.536741	1342.539569	1806.182617	5428.44625	0.002292834	0.002063898	0.001915112	0.002651417	0.005067026	0.003575792	0.002886636	0.0029441	82.36087506	46.46593334	52.25616666	43.35445554	61.92236666	47.34836667	58.80500001	55.37209997	261.0781149	261.0781149	261.0781149	261.0781149	261.0781149	261.0781149	261.0781149	261.0781149
ARGN	1.33E-23	4.27E-16	6.26E-26	6.55E-32	1.27E-19	9.21E-17	1.87E-29	2.21E-16	5.89E-13	4.25E-12	1.26E-12	1.58E-12	1.30E-10	1.32E-12	1.94E-12	4.46E-13	0	0	0	0	0	0	0	0	3.52E-14	3.52E-14	3.52E-14	3.52E-14	3.52E-14	3.52E-14	3.52E-14	3.52E-14
ARGSL	87.0758748	45.0109011	80.25189878	76.5007841	46.06436181	72.41374025	80.20541672	46.78092304	4.18E-12	1.92E-11	8.36E-12	9.00E-12	7.01E-10	4.20E-12	1.07E-11	2.05E-12	0	0	0	0	0	0	0	0	4.847888331	4.847888331	4.847888331	4.847888331	4.847888331	4.847888331	4.847888331	4.847888331
ARGSSr	87.0758748	45.0109011	80.25189878	76.5007841	46.06436181	72.41374025	80.20541672	46.78092304	4.18E-12	1.92E-11	8.36E-12	9.00E-12	7.01E-10	4.20E-12	1.07E-11	2.05E-12	0	0	0	0	0	0	0	0	4.847888331	4.847888331	4.847888331	4.847888331	4.847888331	4.847888331	4.847888331	4.847888331
ATPPRTr	36.86061643	19.05383741	33.97191777	32.38401068	19.49978425	30.65389937	33.95224117	19.80311613	3.46E-12	1.81E-11	1.01E-11	6.50E-12	7.29E-10	2.81E-12	1.09E-11	1.58E-12	7.804633333	7.675966667	7.622266667	2.576016667	0	0	7.965933333	8.0197	2.052188998	2.052188998	2.052188998	2.052188998	2.052188998	2.052188998	2.052188998	2.052188998
DHAD1	326.6514792	168.8513318	301.0524041	286.9806861	172.8032243	271.6487825	300.878034	175.4912913	0.004453446	0.006344215	0.006609887	0.005414458	0.003112165	4.26E-12	0.002917085	0.005825881	13.64153333	4.313923613	10.0773	14.54706667	10.15256667	13.39613333	6.955866673	9.6512	18.18609228	18.18609228	18.18609228	18.18609228	18.18609228	18.18609228	18.18609228	18.18609228
DHAD2	104.3865289	7.77E-14	5.93E-23	1.99E-30	5.15E-17	142.3837847	120.9964008	3.70E-14	1.79E-12	7.26E-12	3.81E-12	2.66E-12	1.72E-10	5.98E-13	2.18E-12	8.60E-13	2.05516667	0	0	2.14296667	0	0	0	0	1.91E-11	1.91E-11	1.91E-11	1.91E-11	1.91E-11	1.91E-11	1.91E-11	1.91E-11
DHAD3	66.82673204	88.50285081	157.7955929	150.4199497	90.57422183	4.97E-14	36.70779652	91.983163	2.92E-12	1.53E-11	6.33E-12	5.84E-12	2.51E-10	7.70E-13	2.81E-12	1.49E-12	13.64153333	9.319409717	7.211425007	13.42923333	2.4635	11.95046667	4.200299997	2.238	9.532178366	9.532178366	9.532178366	9.532178366	9.532178366	9.532178366	9.532178366	9.532178366
FGLU	7.38E-24	5.16E-17	6.87E-26	6.55E-32	2.20E-19	7.35E-17	9.16E-30	2.40E-16	3.19E-12	1.80E-11	9.74E-12	6.37E-12	7.17E-10	2.69E-12	1.08E-11	1.59E-12	7.804633333	7.675966667	7.622266667	2.576016667	0	0	7.965933333	8.0197	3.93E-14	3.93E-14	3.93E-14	3.93E-14	3.93E-14	3.93E-14	3.93E-14	3.93E-14
FMETDF	0	0	0	0	0	0	0	0	0	0	0	0	0	0	0	0	0	0	0	0	0	0	0	0	0	0	0	0	0	0	0	0
GLUN	1.56E-23	1.09E-16	1.46E-25	6.55E-32	4.93E-19	1.39E-16	2.01E-29	4.39E-16	5.97E-12	4.20E-11	1.67E-11	8.17E-12	2.91E-09	3.98E-08	2.03E-10	1.97E-12	0	0	0	0	0	0	0	0	8.66E-14	8.66E-14	8.66E-14	8.66E-14	8.66E-14	8.66E-14	8.66E-14	8.66E-14
GLUR	-45.93816358	-23.74616555	-42.33807427	-40.35911833	-24.3019343	-38.20293799	-42.31355197	-24.67996676	-2.91E-13	-2.24E-13	-3.93E-13	-1.60E-13	-1.27E-11	-5.64E-14	-1.50E-13	-7.03E-14	0	0	0	0	0	0	0	0	-2.557575077	-2.557575077	-2.557575077	-2.557575077	-2.557575077	-2.557575077	-2.557575077	-2.557575077
GLYAT	0	5.68E-14	0	-1.14E-13	-16.63567885	0	0	5.68E-14	-1.41E-12	-1.67E-11	-2.76E-12	-6.79E-12	-3.82E-10	-6.68E-13	-1.99E-12	-9.60E-13	0	0	-2.9975	-8.769211116	-0.357766667	0	-5.474999996	0	-1.750765889	-1.750765889	-1.750765889	-1.750765889	-1.750765889	-1.750765889	-1.750765889	-1.750765889
HIBD	1.16E-22	2.51E-16	8.68E-25	1.32E-31	2.10E-18	3.91E-16	8.49E-29	6.80E-15	1.18E-12	3.25E-12	2.10E-12	1.52E-12	9.50E-11	3.27E-13	1.12E-12	5.35E-13	9.0547	4.313923613	10.0773	0	10.15256667	9.775733333	6.955866673	9.6512	4.03E-13	4.03E-13	4.03E-13	4.03E-13	4.03E-13	4.03E-13	4.03E-13	4.03E-13
HISD1r	-4.26E-13	0	2.84E-14	-7.67E-13	-2.84E-14	8.53E-14	-5.68E-14	-2.84E-14	3.19E-12	1.80E-11	9.74E-12	6.37E-12	7.17E-10	2.69E-12	1.08E-11	1.59E-12	7.804633333	7.675966667	7.622266667	2.576016667	0	0	7.965933333	8.0197	-1.14E-12	-1.14E-12	-1.14E-12	-1.14E-12	-1.14E-12	-1.14E-12	-1.14E-12	-1.14E-12
HISTD	36.86061643	19.05383741	33.97191777	32.38401068	19.49978425	30.65389937	33.95224117	19.80311613	3.46E-12	1.81E-11	1.01E-11	6.50E-12	7.29E-10	2.81E-12	1.09E-11	1.58E-12	7.804633333	7.675966667	7.622266667	2.576016667	0	0	7.965933333	8.0197	2.052188998	2.052188998	2.052188998	2.052188998	2.052188998	2.052188998	2.052188998	2.052188998
HISTP	36.86061643	19.05383741	33.97191777	32.38401068	19.49978425	30.65389937	33.95224117	19.80311613	3.46E-12	1.81E-11	1.01E-11	6.50E-12	7.29E-10	2.81E-12	1.09E-11	1.58E-12	7.804633333	7.675966667	7.622266667	2.576016667	0	0	7.965933333	8.0197	2.052188998	2.052188998	2.052188998	2.052188998	2.052188998	2.052188998	2.052188998	2.052188998
HP5CD	0	0	0	0	0	0	0	0	0	0	0	0	0	0	0	0	0	0	0	0	0	0	0	0	0	0	0	0	0	0	0	0
HSSTr	222.33086	114.9263487	204.9071998	195.3294774	117.6161503	184.894027	204.7885171	119.4457463	5.63E-12	1.06E-10	1.66E-11	5.13E-11	7.00E-08	3.13E-12	1.43E-11	2.55E-12	2.23766667	0	0	10.74047779	0	0	0	0	12.37811488	12.37811488	12.37811488	12.37811488	12.37811488	12.37811488	12.37811488	12.37811488
IGPDH	36.86061643	19.05383741	33.97191777	32.38401068	19.49978425	30.65389937	33.95224117	19.80311613	3.46E-12	1.81E-11	1.01E-11	6.50E-12	7.29E-10	2.81E-12	1.09E-11	1.58E-12	7.804633333	7.675966667	7.622266667	2.576016667	0	0	7.965933333	8.0197	2.052188998	2.052188998	2.052188998	2.052188998	2.052188998	2.052188998	2.052188998	2.052188998
ILEDHr	-66.82673204	-88.50285081	-157.7955929	-150.4199497	-90.57422183	0	-36.70779652	-91.983163	-2.92E-12	-1.53E-11	-6.33E-12	-5.84E-12	-2.51E-10	-7.70E-13	-2.81E-12	-1.49E-12	-13.64153333	-9.319409717	-7.211425007	-13.42923333	-2.4635	-11.95046667	-4.200299997	-2.238	-9.532178366	-9.532178366	-9.532178366	-9.532178366	-9.532178366	-9.532178366	-9.532178366	-9.532178366
ILETA	-54.94414157	25.5575544	45.56767846	43.43776515	26.15571793	-101.2666761	-75.45511525	26.5625872	1.77E-12	1.44E-11	5.00E-12	4.92E-12	2.16E-10	3.46E-13	2.16E-12	1.29E-12	13.64153333	9.319409717	7.211425007	13.42923333	2.4635	11.95046667	4.200299997	2.238	2.75267028	2.75267028	2.75267028	2.75267028	2.75267028	2.75267028	2.75267028	2.75267028
IPMD	182.4607858	94.31687486	168.1616699	160.3014982	96.5243206	151.7374127	168.0642703	98.02581944	0.004453446	0.006344215	0.006609887	0.005414458	0.003112165	2.36E-12	0.002917085	0.005825881	0	0	0	14.54706667	0	0	0	0	10.15837643	10.15837643	10.15837643	10.15837643	10.15837643	10.15837643	10.15837643	10.15837643
IPPMIa	-182.4607858	-94.31687486	-168.1616699	-160.3014982	-96.5243206	-151.7374127	-168.0642703	-98.02581944	-0.004453446	-0.006344215	-0.006609887	-0.005414458	-0.003112165	-2.36E-12	-0.002917085	-0.005825881	0	0	0	-14.54706667	0	0	0	0	-10.15837643	-10.15837643	-10.15837643	-10.15837643	-10.15837643	-10.15837643	-10.15837643	-10.15837643
IPPMIb	-182.4607858	-94.31687486	-168.1616699	-160.3014982	-96.5243206	-151.7374127	-168.0642703	-98.02581944	-0.004453446	-0.006344215	-0.006609887	-0.005414458	-0.003112165	-2.36E-12	-0.002917085	-0.005825881	0	0	0	-14.54706667	0	0	0	0	-10.15837643	-10.15837643	-10.15837643	-10.15837643	-10.15837643	-10.15837643	-10.15837643	-10.15837643
IPPS	182.4607858	94.31687486	168.1616699	160.3014982	96.5243206	151.7374127	168.0642703	98.02581944	0.004453446	0.006344215	0.006609887	0.005414458	0.003112165	2.36E-12	0.002917085	0.005825881	0	0	0	14.54706667	0	0	0	0	10.15837643	10.15837643	10.15837643	10.15837643	10.15837643	10.15837643	10.15837643	10.15837643
IZPN	7.38E-24	5.16E-17	6.87E-26	6.55E-32	2.20E-19	7.35E-17	9.16E-30	2.40E-16	3.19E-12	1.80E-11	9.74E-12	6.37E-12	7.17E-10	2.69E-12	1.08E-11	1.59E-12	7.804633333	7.675966667	7.622266667	2.576016667	0	0	7.965933333	8.0197	3.93E-14	3.93E-14	3.93E-14	3.93E-14	3.93E-14	3.93E-14	3.93E-14	3.93E-14
KARA1	-326.6514792	-168.8513318	-301.0524041	-286.9806861	-172.8032243	-271.6487825	-300.878034	-175.4912913	-0.004453446	-0.006344215	-0.006609887	-0.005414458	-0.003112165	-4.26E-12	-0.002917085	-0.005825881	-13.64153333	-4.313923613	-10.0773	-14.54706667	-10.15256667	-13.39613333	-6.955866673	-9.6512	-18.18609228	-18.18609228	-18.18609228	-18.18609228	-18.18609228	-18.18609228	-18.18609228	-18.18609228
KARA2	171.213261	88.50285081	157.7955929	150.4199497	90.57422183	142.3837847	157.7041973	91.983163	4.72E-12	2.25E-11	1.01E-11	8.49E-12	4.23E-10	1.37E-12	4.99E-12	2.35E-12	15.6967	9.319409717	7.211425007	15.5722	2.4635	11.95046667	4.200299997	2.238	9.532178366	9.532178366	9.532178366	9.532178366	9.532178366	9.532178366	9.532178366	9.532178366
LEUTA	-90.98130535	366.9507644	1422.406297	2535.968576	2320.130874	-552.4922149	-133.4950505	3417.453584	0.015688434	0.01447989	0.013376783	0.015674339	0.012746198	0.019464496	0.013078027	0.016035037	-819.5618749	-867.2426167	-870.0141333	985.4529333	1000	1000	-855.3624833	1000	126.0221923	126.0221923	126.0221923	126.0221923	126.0221923	126.0221923	126.0221923	126.0221923
LLEUDr	-65.30409895	-447.7371693	-1566.443901	-2673.27361	-2402.80805	422.5226832	-10.45912748	-3501.416857	-0.02014188	-0.020824104	-0.01998667	-0.021088797	-0.015858363	-0.019464496	-0.015995112	-0.021860918	819.5618749	867.2426167	870.0141333	-1000	-1000	-1000	855.3624833	-1000	-134.7232727	-134.7232727	-134.7232727	-134.7232727	-134.7232727	-134.7232727	-134.7232727	-134.7232727
LYSAM	0	0	0	0	0	0	0	0	0	0	0	0	0	-5.42E-20	0	0	0	0	0	0	0	0	0	0	0	0	0	0	0	0	0	0
LYSDC	0	0	0	0	0	0	0	0	0	0	0	0	0	0	0	0	0	0	0	0	0	0	0	0	0	0	0	0	0	0	0	0
MMSAD1	1.16E-22	2.51E-16	8.68E-25	1.32E-31	2.10E-18	3.91E-16	8.49E-29	6.80E-15	1.18E-12	3.25E-12	2.10E-12	1.52E-12	9.50E-11	3.27E-13	1.12E-12	5.35E-13	9.0547	4.313923613	10.0773	0	10.15256667	9.775733333	6.955866673	9.6512	4.03E-13	4.03E-13	4.03E-13	4.03E-13	4.03E-13	4.03E-13	4.03E-13	4.03E-13
MMSAD2	0	0	0	0	0	0	0	0	-5.19E-16	-6.23E-18	-4.31E-16	-4.14E-17	5.96E-17	-1.26E-16	8.96E-17	-2.34E-16	0	0	0	0	0	0	0	0	0	0	0	0	0	0	0	0
ORNTA	5.77E-20	4.52E-13	1.61E-21	5.42E-29	2.67E-15	2.43E-13	1.49E-25	2.27E-12	1.32E-12	4.26E-12	2.46E-12	2.15E-12	1.82E-10	6.59E-13	1.95E-12	7.04E-13	9.754833333	11.73105252	10.54006667	10.08576667	10.4325	9.7053	9.944733333	12.21443333	4.98E-10	4.98E-10	4.98E-10	4.98E-10	4.98E-10	4.98E-10	4.98E-10	4.98E-10
ORNTAC	87.0758748	45.0109011	80.25189878	76.5007841	46.06436181	72.41374025	80.20541672	46.78092304	-3.44E-12	-8.26E-12	-1.87E-11	-5.23E-12	-4.32E-09	-1.10E-09	-0.001356643	-2.44E-12	-3.532933337	11.73105252	10.54006667	-3.0097	10.4325	-3.20866667	9.944733333	12.21443333	4.847888332	4.847888332	4.847888332	4.847888332	4.847888332	4.847888332	4.847888332	4.847888332
P5CD	1.01E-23	7.08E-17	9.39E-26	6.55E-32	4.49E-19	9.49E-17	1.25E-29	3.43E-16	3.08E-12	1.07E-11	5.71E-12	5.33E-12	4.23E-10	1.50E-12	5.22E-12	1.83E-12	9.754833333	11.73105252	10.54006667	10.08576667	10.4325	9.7053	9.944733333	12.21443333	7.69E-14	7.69E-14	7.69E-14	7.69E-14	7.69E-14	7.69E-14	7.69E-14	7.69E-14
PRAMPC	36.86061643	19.05383741	33.97191777	32.38401068	19.49978425	30.65389937	33.95224117	19.80311613	3.46E-12	1.81E-11	1.01E-11	6.50E-12	7.29E-10	2.81E-12	1.09E-11	1.58E-12	7.804633333	7.675966667	7.622266667	2.576016667	0	0	7.965933333	8.0197	2.052188998	2.052188998	2.052188998	2.052188998	2.052188998	2.052188998	2.052188998	2.052188998
PRATPP	36.86061643	19.05383741	33.97191777	32.38401068	19.49978425	30.65389937	33.95224117	19.80311613	3.46E-12	1.81E-11	1.01E-11	6.50E-12	7.29E-10	2.81E-12	1.09E-11	1.58E-12	7.804633333	7.675966667	7.622266667	2.576016667	0	0	7.965933333	8.0197	2.052188998	2.052188998	2.052188998	2.052188998	2.052188998	2.052188998	2.052188998	2.052188998
PRMICI	36.86061643	19.05383741	33.97191777	32.38401068	19.49978425	30.65389937	33.95224117	19.80311613	3.46E-12	1.81E-11	1.01E-11	6.50E-12	7.29E-10	2.81E-12	1.09E-11	1.58E-12	7.804633333	7.675966667	7.622266667	2.576016667	0	0	7.965933333	8.0197	2.052188998	2.052188998	2.052188998	2.052188998	2.052188998	2.052188998	2.052188998	2.052188998
PRO1x	2.87E-23	2.03E-16	2.63E-25	6.55E-32	4.65E-18	2.99E-16	3.29E-29	1.58E-15	2.21E-12	8.33E-12	4.00E-12	4.18E-12	2.37E-10	9.17E-13	2.87E-12	1.64E-12	8.792633333	9.436966667	9.447933333	8.791966667	10.068	10.1587	27.5504	31.13353334	8.93E-13	8.93E-13	8.93E-13	8.93E-13	8.93E-13	8.93E-13	8.93E-13	8.93E-13
PSP_D	3.69E-23	2.26E-16	1.11E-25	6.55E-32	2.61E-19	2.26E-16	6.85E-29	1.45E-15	3.31E-16	2.80E-15	8.27E-16	4.63E-16	4.53E-14	2.06E-16	2.22E-15	3.77E-16	0	0	0	0	0	0	0	0	1.17E-13	1.17E-13	1.17E-13	1.17E-13	1.17E-13	1.17E-13	1.17E-13	1.17E-13
SDPDS	0	0	0	0	0	0	0	0	0	0	0	0	0	0	0	0	0	0	0	0	0	0	0	0	0	0	0	0	0	0	0	0
SERD_D	2.95E-23	2.06E-16	9.32E-26	6.55E-32	2.35E-19	2.02E-16	4.59E-29	5.20E-16	1.22E-15	9.41E-16	1.24E-15	2.85E-16	2.30E-14	3.58E-16	1.08E-15	5.92E-16	0	0	0	0	0	0	0	0	1.02E-13	1.02E-13	1.02E-13	1.02E-13	1.02E-13	1.02E-13	1.02E-13	1.02E-13
SERD_L	1.66E-23	1.15E-16	1.52E-25	6.55E-32	5.27E-19	3.48E-16	2.08E-29	1.32E-15	1.54E-12	1.18E-11	4.39E-12	2.13E-12	4.58E-09	1.56E-12	4.71E-12	9.26E-13	0	0.66436666	0	0	0	0	2.05446666	2.3913	9.18E-14	9.18E-14	9.18E-14	9.18E-14	9.18E-14	9.18E-14	9.18E-14	9.18E-14
SHSL1	40.01684829	20.68534373	36.88080156	35.15692813	21.16947527	33.27867408	36.85944012	21.49878029	2.03E-12	2.24E-11	6.03E-12	6.10E-12	6.73E-08	1.42E-12	6.92E-12	9.17E-13	2.23766667	0	0	10.74047779	0	0	0	0	2.227909997	2.227909997	2.227909997	2.227909997	2.227909997	2.227909997	2.227909997	2.227909997
SHSL2	76.69895707	39.64690771	70.688201	67.38411035	40.57482647	63.78412353	70.64725825	41.20599439	2.87E-12	7.91E-11	9.06E-12	4.38E-11	2.57E-09	1.35E-12	6.31E-12	1.27E-12	0	0	0	0	0	0	0	0	4.270160706	4.270160706	4.270160706	4.270160706	4.270160706	4.270160706	4.270160706	4.270160706
SHSL3	0	0	0	0	0	0	0	0	0	0	0	0	0	0	0	0	0	0	0	0	0	0	0	0	0	0	0	0	0	0	0	0
SLCYSS	0	0	0	0	0	0	0	0	0	0	0	0	0	0	0	0	0	0	0	0	0	0	0	0	0	0	0	0	0	0	0	0
SSALy	6.96E-23	4.82E-16	6.64E-25	6.55E-32	1.12E-18	5.52E-16	1.05E-28	1.26E-15	1.94E-12	2.86E-12	3.14E-12	1.78E-12	1.60E-10	4.85E-13	2.07E-12	6.55E-13	0	0	0	0	10.12813333	9.714066667	0	0	2.03E-13	2.03E-13	2.03E-13	2.03E-13	2.03E-13	2.03E-13	2.03E-13	2.03E-13
THRD	9.18E-24	6.35E-17	8.79E-26	6.55E-32	16.63567885	7.95E-17	1.43E-29	2.73E-16	1.41E-12	1.67E-11	2.76E-12	6.79E-12	3.82E-10	6.67E-13	1.99E-12	9.60E-13	0	0	2.9975	8.769211116	0.357766667	0	5.474999996	0	1.750765889	1.750765889	1.750765889	1.750765889	1.750765889	1.750765889	1.750765889	1.750765889
THRD_L	3.81E-21	2.03E-14	1.01E-22	9.92E-31	5.69E-17	9.60E-15	5.57E-27	3.08E-14	2.84E-12	1.52E-11	6.97E-12	5.50E-12	2.71E-10	7.42E-13	3.16E-12	1.40E-12	13.45903333	9.319409717	7.211425007	4.831722214	2.4635	11.95046667	4.200299997	2.238	1.39E-11	1.39E-11	1.39E-11	1.39E-11	1.39E-11	1.39E-11	1.39E-11	1.39E-11
URCN	7.38E-24	5.16E-17	6.87E-26	6.55E-32	2.20E-19	7.35E-17	9.16E-30	2.40E-16	3.19E-12	1.80E-11	9.74E-12	6.37E-12	7.17E-10	2.69E-12	1.08E-11	1.59E-12	7.804633333	7.675966667	7.622266667	2.576016667	0	0	7.965933333	8.0197	3.93E-14	3.93E-14	3.93E-14	3.93E-14	3.93E-14	3.93E-14	3.93E-14	3.93E-14
UREA2	4.10E-24	2.29E-17	3.49E-26	6.55E-32	4.22E-19	5.19E-17	5.11E-30	1.44E-16	1.95E-12	2.70E-12	3.82E-12	1.19E-12	2.76E-10	3.38E-13	4.44E-12	3.65E-13	2.687349999	2.926250001	2.876366667	1.23E-13	6.071383335	0	1.937616669	0	3.81E-14	3.81E-14	3.81E-14	3.81E-14	3.81E-14	3.81E-14	3.81E-14	3.81E-14
VALDHr	-56.34836778	-443.1078098	-1558.190014	-2665.405524	-2398.070343	429.9704176	-2.210021145	-3496.605451	-0.017915157	-0.017651997	-0.016173474	-0.01838157	-0.014302197	-0.019464496	-0.014050388	-0.017977024	-1000	-1000	-1000	836.0636167	923.7772833	876.4651	-1000	875.1789	-134.2246686	-134.2246686	-134.2246686	-134.2246686	-134.2246686	-134.2246686	-134.2246686	-134.2246686
VALTA	-82.02557418	371.5801239	1430.660184	2543.836662	2324.868582	-545.0444805	-125.2459442	3422.26499	0.017915157	0.017651997	0.016173474	0.01838157	0.014302196	0.019464496	0.014050388	0.017977024	1000	1000	1000	-836.0636167	-923.7772833	-876.4651	1000	-875.1789	126.5207963	126.5207963	126.5207963	126.5207963	126.5207963	126.5207963	126.5207963	126.5207963
ASNN	5.18E-24	3.62E-17	4.87E-26	6.55E-32	1.65E-19	4.63E-17	6.70E-30	1.46E-16	2.06E-12	1.51E-11	4.32E-12	4.31E-12	5.99E-10	3.26E-12	9.47E-12	1.95E-12	0	0	0	0	0	0	0	0	2.89E-14	2.89E-14	2.89E-14	2.89E-14	2.89E-14	2.89E-14	2.89E-14	2.89E-14
ASPT	1.43E-21	7.40E-15	1.56E-23	6.53E-31	1.88E-17	1.52E-14	4.40E-27	1.25E-14	4.51E-12	7.41E-12	1.26E-11	4.43E-12	6.72E-10	1.90E-12	1.69E-11	1.13E-12	0	10.56466667	0	10.56796667	0	9.8583	9.960466667	4.15263333	6.20E-12	6.20E-12	6.20E-12	6.20E-12	6.20E-12	6.20E-12	6.20E-12	6.20E-12
LAAL1	0	0	0	0	0	0	0	0	0	0	0	0	0	0	0	0	0	0	0	0	0	0	0	0	0	0	0	0	0	0	0	0
LAAL10	0	0	0	0	0	0	0	0	0	0	0	0	0	0	0	0	0	0	0	0	0	0	0	0	0	0	0	0	0	0	0	0
LAAL11	0	0	0	0	0	0	0	0	0	0	0	0	0	0	0	0	0	0	0	0	0	0	0	0	0	0	0	0	0	0	0	0
LAAL12	0	0	0	0	0	0	0	0	0	0	0	0	0	0	0	0	0	0	0	0	0	0	0	0	0	0	0	0	0	0	0	0
LAAL13	0	0	0	0	0	0	0	0	0	0	0	0	0	0	0	0	0	0	0	0	0	0	0	0	0	0	0	0	0	0	0	0
LAAL14	0	0	0	0	0	0	0	0	0	0	0	0	0	0	0	0	0	0	0	0	0	0	0	0	0	0	0	0	0	0	0	0
LAAL15	0	0	0	0	0	0	0	0	9.15E-16	3.76E-19	5.28E-16	1.71E-16	-1.11E-17	1.05E-16	-8.54E-17	2.24E-16	0	0	0	0	0	0	0	0	0	0	0	0	0	0	0	0
LAAL16	0	0	0	0	0	0	0	0	0	0	0	0	0	0	0	0	0	0	0	0	0	0	0	0	0	0	0	0	0	0	0	0
LAAL17	0	0	0	0	0	0	0	0	0	0	0	0	0	0	0	0	0	0	0	0	0	0	0	0	0	0	0	0	0	0	0	0
LAAL18	0	0	0	0	0	0	0	0	0	0	0	0	0	0	0	0	0	0	0	0	0	0	0	0	0	0	0	0	0	0	0	0
LAAL19	0	0	0	0	0	0	0	0	5.05E-16	-4.68E-16	3.48E-16	5.99E-17	3.22E-17	1.10E-17	-7.57E-17	1.41E-16	0	0	0	0	0	0	0	0	0	0	0	0	0	0	0	0
LAAL2	0	0	0	0	0	0	0	0	9.32E-16	-3.42E-17	4.84E-16	3.04E-18	-2.08E-17	4.20E-17	-1.44E-17	3.67E-16	0	0	0	0	0	0	0	0	0	0	0	0	0	0	0	0
LAAL20	0	0	0	0	0	0	0	0	0	0	0	0	0	0	0	0	0	0	0	0	0	0	0	0	0	0	0	0	0	0	0	0
LAAL21	0	0	0	0	0	0	0	0	0	0	0	0	0	0	0	0	0	0	0	0	0	0	0	0	0	0	0	0	0	0	0	0
LAAL22	0	0	0	0	0	0	0	0	0	0	0	0	0	0	0	0	0	0	0	0	0	0	0	0	0	0	0	0	0	0	0	0
LAAL23	0	0	0	0	0	0	0	0	0	0	0	0	0	0	0	0	0	0	0	0	0	0	0	0	0	0	0	0	0	0	0	0
LAAL24	0	0	0	0	0	0	0	0	0	0	0	0	0	0	0	0	0	0	0	0	0	0	0	0	0	0	0	0	0	0	0	0
LAAL25	0	0	0	0	0	0	0	0	0	0	0	0	0	0	0	0	0	0	0	0	0	0	0	0	0	0	0	0	0	0	0	0
LAAL26	0	0	0	0	0	0	0	0	0	0	0	0	0	0	0	0	0	0	0	0	0	0	0	0	0	0	0	0	0	0	0	0
LAAL27	0	0	0	0	0	0	0	0	0	0	0	0	0	0	0	0	0	0	0	0	0	0	0	0	0	0	0	0	0	0	0	0
LAAL28	0	0	0	0	0	0	0	0	0	0	0	0	0	0	0	0	0	0	0	0	0	0	0	0	0	0	0	0	0	0	0	0
LAAL29	0	0	0	0	0	0	0	0	0	0	0	0	0	0	0	0	0	0	0	0	0	0	0	0	0	0	0	0	0	0	0	0
LAAL3	0	0	0	0	0	0	0	0	0	0	0	0	0	0	0	0	0	0	0	0	0	0	0	0	0	0	0	0	0	0	0	0
LAAL30	0	0	0	0	0	0	0	0	0	0	0	0	0	0	0	0	0	0	0	0	0	0	0	0	0	0	0	0	0	0	0	0
LAAL31	0	0	0	0	0	0	0	0	0	0	0	0	0	0	0	0	0	0	0	0	0	0	0	0	0	0	0	0	0	0	0	0
LAAL32	0	0	0	0	0	0	0	0	0	0	0	0	0	0	0	0	0	0	0	0	0	0	0	0	0	0	0	0	0	0	0	0
LAAL33	0	0	0	0	0	0	0	0	0	0	0	0	0	0	0	0	0	0	0	0	0	0	0	0	0	0	0	0	0	0	0	0
LAAL34	0	0	0	0	0	0	0	0	0	0	0	0	0	0	0	0	0	0	0	0	0	0	0	0	0	0	0	0	0	0	0	0
LAAL35	0	0	0	0	0	0	0	0	2.88E-16	-8.16E-17	4.27E-16	-5.11E-17	3.48E-17	1.21E-16	-1.58E-16	2.87E-16	0	0	0	0	0	0	0	0	0	0	0	0	0	0	0	0
LAAL36	0	0	0	0	0	0	0	0	1.94E-16	-6.35E-17	4.03E-16	-4.11E-17	2.22E-16	1.76E-16	-1.42E-16	2.11E-16	0	0	0	0	0	0	0	0	0	0	0	0	0	0	0	0
LAAL37	0	0	0	0	0	0	0	0	0	0	0	0	0	0	0	0	0	0	0	0	0	0	0	0	0	0	0	0	0	0	0	0
LAAL38	0	0	0	0	0	0	0	0	0	0	0	0	0	0	0	0	0	0	0	0	0	0	0	0	0	0	0	0	0	0	0	0
LAAL39	0	0	0	0	0	0	0	0	0	0	0	0	0	0	0	0	0	0	0	0	0	0	0	0	0	0	0	0	0	0	0	0
LAAL4	0	0	0	0	0	0	0	0	0	0	0	0	0	0	0	0	0	0	0	0	0	0	0	0	0	0	0	0	0	0	0	0
LAAL40	0	0	0	0	0	0	0	0	6.24E-16	-2.71E-16	4.94E-16	-3.81E-19	6.76E-18	5.53E-17	-2.15E-16	7.91E-17	0	0	0	0	0	0	0	0	0	0	0	0	0	0	0	0
LAAL41	0	0	0	0	0	0	0	0	0	0	0	0	0	0	0	0	0	0	0	0	0	0	0	0	0	0	0	0	0	0	0	0
LAAL42	0	0	0	0	0	0	0	0	0	0	0	0	0	0	0	0	0	0	0	0	0	0	0	0	0	0	0	0	0	0	0	0
LAAL5	0	0	0	0	0	0	0	0	0	0	0	0	0	0	0	0	0	0	0	0	0	0	0	0	0	0	0	0	0	0	0	0
LAAL6	0	0	0	0	0	0	0	0	0	0	0	0	0	0	0	0	0	0	0	0	0	0	0	0	0	0	0	0	0	0	0	0
LAAL7	0	0	0	0	0	0	0	0	0	0	0	0	0	0	0	0	0	0	0	0	0	0	0	0	0	0	0	0	0	0	0	0
LAAL8	0	0	0	0	0	0	0	0	0	0	0	0	0	0	0	0	0	0	0	0	0	0	0	0	0	0	0	0	0	0	0	0
LAAL9	0	0	0	0	0	0	0	0	0	0	0	0	0	0	0	0	0	0	0	0	0	0	0	0	0	0	0	0	0	0	0	0
GLUTRR	0	0	0	0	0	0	0	0	0	0	0	0	0	0	0	0	0	0	0	0	0	0	0	0	0	0	0	0	0	0	0	0
SPMDAT1	0	0	0	0	0	0	0	0	0	0	0	0	0	0	0	0	0	0	0	0	0	0	0	0	0	0	0	0	0	0	0	0
SPMDAT3	0	0	0	0	0	0	0	0	0	0	0	0	0	0	0	0	0	0	0	0	0	0	0	0	0	0	0	0	0	0	0	0
MMSAD3	0	0	0	0	0	0	0	0	1.52E-15	1.35E-15	3.08E-16	5.51E-16	5.32E-14	2.29E-16	2.50E-15	7.10E-16	0	0	0	0	0	0	0	0	0	0	0	0	0	0	0	0
CYTOM	-0.135351101	-0.069965131	-0.124743884	-0.118913136	-0.071602635	-0.112560218	-0.124671632	-0.072716461	8.91E-13	3.46E-12	2.19E-12	1.82E-12	1.57E-10	7.15E-13	2.64E-12	4.30E-13	0	0	0	0	0	0	0	0	-0.007535578	-0.007535578	-0.007535578	-0.007535578	-0.007535578	-0.007535578	-0.007535578	-0.007535578
HIBHr	2.31E-22	5.02E-16	1.73E-24	2.65E-31	4.13E-18	7.74E-16	1.70E-28	1.36E-14	2.34E-12	6.45E-12	4.16E-12	3.02E-12	1.89E-10	6.50E-13	2.23E-12	1.06E-12	13.64153333	4.313923613	10.0773	0	10.15256667	13.39613333	6.955866673	9.6512	7.98E-13	7.98E-13	7.98E-13	7.98E-13	7.98E-13	7.98E-13	7.98E-13	7.98E-13
OMCDC	182.4607858	94.31687486	168.1616699	160.3014982	96.5243206	151.7374127	168.0642703	98.02581944	0.004453446	0.006344215	0.006609887	0.005414458	0.003112165	2.36E-12	0.002917085	0.005825881	0	0	0	14.54706667	0	0	0	0	10.15837643	10.15837643	10.15837643	10.15837643	10.15837643	10.15837643	10.15837643	10.15837643
PSP_L	411.2196086	212.5659395	378.9930848	361.2782825	200.9052747	341.97704	378.7735712	220.9249451	3.64E-11	5.78E-04	4.18E-10	1.19E-10	0.004252833	2.67E-11	1.49E-10	4.45E-04	14.0513	14.19283333	14.13276667	13.97666667	12.95636667	12.97986667	13.89563333	14.67046667	21.14359775	21.14359775	21.14359775	21.14359775	21.14359775	21.14359775	21.14359775	21.14359775
RHCYS	2.33E-23	1.21E-16	1.34E-25	6.55E-32	3.74E-19	1.58E-16	5.09E-29	5.90E-16	8.95E-13	3.48E-12	2.20E-12	1.82E-12	1.57E-10	7.19E-13	2.64E-12	4.32E-13	0	0	0	0	0	0	0	0	1.30E-13	1.30E-13	1.30E-13	1.30E-13	1.30E-13	1.30E-13	1.30E-13	1.30E-13
SALADC2	0	0	0	0	0	0	0	0	6.42E-16	1.45E-15	4.86E-16	5.91E-16	5.35E-14	5.83E-16	2.43E-15	5.32E-16	0	0	0	0	0	0	0	0	0	0	0	0	0	0	0	0
SHSL4	105.6150546	54.59409727	97.33819721	92.78843894	55.87184855	87.83122937	97.28181873	56.74097164	7.38E-13	4.05E-12	1.49E-12	1.40E-12	7.94E-11	3.54E-13	1.09E-12	3.62E-13	0	0	0	0	0	0	0	0	5.88004418	5.88004418	5.88004418	5.88004418	5.88004418	5.88004418	5.88004418	5.88004418
Q23DO	0	0	0	0	0	0	0	0	0	0	0	0	0	0	0	0	0	0	0	0	0	0	0	0	0	0	0	0	0	0	0	0
ALCD2y	0	4.55E-13	9.09E-13	0	4.55E-13	9.09E-13	0	9.09E-13	-0.004529889	-0.010662999	-0.008160828	-0.010386931	-0.005665778	-0.005247703	-0.00872797	-0.009030226	0	-3.195599999	0	0	0	0	0	0	-1.02E-12	-1.02E-12	-1.02E-12	-1.02E-12	-1.02E-12	-1.02E-12	-1.02E-12	-1.02E-12
BTDD_RR	-619.4059782	-452.8482407	-817.7845902	-473.9020731	-452.385622	-2.26E-16	-5.87E-13	-293.0045028	-0.008601445	-5.57E-04	-0.00664684	-1.82E-11	-4.86E-10	-4.69E-13	-6.09E-11	-1.81E-12	0	0	0	0	0	0	0	0	-2.27E-13	-2.27E-13	-2.27E-13	-2.27E-13	-2.27E-13	-2.27E-13	-2.27E-13	-2.27E-13
ACLDC	627.120991	456.8362532	824.8949916	480.6801219	456.4669722	6.415932426	7.106283035	297.149341	0.008601445	5.57E-04	0.00664684	2.13E-11	6.48E-10	8.79E-13	6.31E-11	2.83E-12	10.21063333	9.688066667	9.2926	9.0022	8.908933333	31.4755	0	0	0.42952793	0.42952793	0.42952793	0.42952793	0.42952793	0.42952793	0.42952793	0.42952793
G3PD1	-1121.134226	-947.0647899	-1222.921755	-1536.899796	-2360.526483	-1198.790475	-734.9763202	-923.9395517	-0.030774842	-0.027371843	-0.027809463	-0.027025919	-0.060967781	-0.037017203	-0.033391672	-0.024841204	-8.9377	-9.933933333	1.433866667	-9.9336	-10.34826667	-9.609666667	14.67905556	-9.6614	-386.0412436	-386.0412436	-386.0412436	-386.0412436	-386.0412436	-386.0412436	-386.0412436	-386.0412436
GNKr	0	1.82E-12	2.27E-13	-2.27E-13	256.8074094	0	0	1.14E-13	9.89E-13	9.78E-12	1.58E-12	2.21E-12	2.24E-10	5.49E-13	1.13E-12	7.57E-13	0	0	0	0	0	0	0	36.45348	1.48E-12	1.48E-12	1.48E-12	1.48E-12	1.48E-12	1.48E-12	1.48E-12	1.48E-12
RBKr	0	2.27E-13	0	-4.55E-13	0	0	0	0	-0.019348947	-0.002534744	-0.015729384	-0.006350913	-0.003715316	-0.005911443	-0.017526829	-0.002841961	-0.116726663	0	0	0	0	0	0	0	-3.41E-13	-3.41E-13	-3.41E-13	-3.41E-13	-3.41E-13	-3.41E-13	-3.41E-13	-3.41E-13
SBTD_D	2.30E-23	1.59E-16	7.73E-26	6.55E-32	1.76E-19	1.79E-16	3.96E-29	7.47E-16	1.08E-15	4.61E-16	-2.25E-16	8.39E-17	1.41E-14	2.21E-16	6.28E-16	2.35E-16	0	0	0	0	0	0	0	0	8.07E-14	8.07E-14	8.07E-14	8.07E-14	8.07E-14	8.07E-14	8.07E-14	8.07E-14
ACS	8.98E-24	6.17E-17	8.44E-26	6.55E-32	4.28E-19	1.30E-16	1.66E-29	2.67E-16	2.51E-12	2.54E-10	4.41E-12	2.69E-11	8.76E-10	2.00E-12	4.04E-12	2.15E-12	0	0	0	0	0	0	0	0	8.37E-14	8.37E-14	8.37E-14	8.37E-14	8.37E-14	8.37E-14	8.37E-14	8.37E-14
PC	3.40E-23	2.34E-16	3.30E-25	6.55E-32	5.48E-19	3.56E-16	5.15E-29	6.03E-16	0.047252837	0.044914998	0.046055495	0.044734281	0.051058099	0.063183778	0.043287678	0.052280491	0	14.77866667	14.57496667	0	1.001992175	33.17479444	13.91183333	13.57533333	1.04E-13	1.04E-13	1.04E-13	1.04E-13	1.04E-13	1.04E-13	1.04E-13	1.04E-13
GAPD_NADP	2.73E-23	1.94E-16	2.54E-25	6.55E-32	3.59E-18	2.72E-16	3.22E-29	1.52E-15	1.45E-12	7.66E-12	3.92E-12	1.78E-12	0.013238402	7.67E-13	3.82E-12	1.22E-12	0	0	0	14.19946667	12.14886667	14.3192	1.253733335	2.797913342	5.20E-13	5.20E-13	5.20E-13	5.20E-13	5.20E-13	5.20E-13	5.20E-13	5.20E-13
PGDHr	4105.664586	2675.523757	4361.620369	2518.53532	256.8074094	1710.000777	609.1830652	-1.34E-12	-3.12E-04	0.002324451	0.005230011	9.34E-04	-0.001371728	-0.01179156	0.002644826	-0.001435369	14.18793333	26.51364083	38.35458334	0	7.03561764	21.69288334	13.0537	49.71204667	1.82E-12	1.82E-12	1.82E-12	1.82E-12	1.82E-12	1.82E-12	1.82E-12	1.82E-12
PGMT	-113.3121968	-58.57287218	-104.4321285	-99.55078745	-59.94374497	-94.23230035	-104.3716412	-60.87620907	-2.22E-12	-7.26E-13	-4.13E-13	-2.09E-13	-2.59E-11	-1.76E-12	-3.82E-13	-6.24E-13	0	0	0	0	0	0	0	0	-6.30857718	-6.30857718	-6.30857718	-6.30857718	-6.30857718	-6.30857718	-6.30857718	-6.30857718
RPE	2583.516303	1704.287629	2766.190325	1544.083563	89.95186065	1012.269684	264.6474457	-82.51702367	-0.016127053	-0.007248861	-0.012440134	-0.010535858	-0.007168551	-0.015300471	-0.015739982	-0.008871704	-3.829906664	-2.447417225	12.80616667	-9.829611111	-2.779121573	14.46192222	-3.902288889	19.48098667	-8.551206136	-8.551206136	-8.551206136	-8.551206136	-8.551206136	-8.551206136	-8.551206136	-8.551206136
RPI	-1522.148283	-971.2361286	-1595.430044	-974.4517575	-166.8555488	-697.7310931	-344.5356195	-82.51702367	-0.01581531	-0.009573312	-0.017670145	-0.011469915	-0.005796823	-0.003508911	-0.018384808	-0.007436336	-18.01783999	-28.96105805	-25.54841667	-9.829611111	-9.814739213	-7.230961112	-16.95598889	-30.23106	-8.551206136	-8.551206136	-8.551206136	-8.551206136	-8.551206136	-8.551206136	-8.551206136	-8.551206136
G3PD4	855.5648092	809.7877451	978.1645248	1303.582948	2220.036528	977.9385471	490.3608535	781.264184	0.030774842	0.027371843	0.027809463	0.027025919	0.06331864	0.037017203	0.033391672	0.024841204	8.9377	9.933933333	9.740733333	9.9336	10.34826667	9.609666667	15.09373333	9.6614	371.2558524	371.2558524	371.2558524	371.2558524	371.2558524	371.2558524	371.2558524	371.2558524
G6PDH	4105.664586	2675.523757	4361.620369	2518.53532	1.15E-18	1710.000777	609.1830652	1.31E-14	0.018073648	0.009925794	0.025684947	0.010191256	0.005619699	0.007385922	0.026235264	0.010147264	14.18793333	26.51364083	38.35458334	0	7.03561764	21.69288334	13.0537	13.25856667	2.66E-13	2.66E-13	2.66E-13	2.66E-13	2.66E-13	2.66E-13	2.66E-13	2.66E-13
ACKr	-6861.143523	-2615.79421	-6636.008413	-3397.363802	-2030.84817	-7818.732953	-6666.128118	-1620.848271	-0.023816188	-0.009524743	-0.026058828	-0.015343723	-0.012493829	-0.036299166	-0.036609769	-0.014512967	-18.20956669	-12.6961	-16.3279354	-19.96594445	-11.7302	-59.36035417	-10.98786667	11.8555	-674.5055343	-674.5055343	-674.5055343	-674.5055343	-674.5055343	-674.5055343	-674.5055343	-674.5055343
GAPD_NAD	19726.24153	11032.21811	21361.58064	14138.20686	14888.93314	11590.12612	19218.42229	6422.84838	0.100888283	0.059324107	0.094779056	0.049108163	0.079512855	0.047908173	0.096933993	0.032383604	29.44046667	61.06905694	45.15159375	1.793838893	2.334127457	7.088238888	16.79500001	37.45411334	1000	1000	1000	1000	1000	1000	1000	1000
ENO	19315.02193	10819.65217	20982.58756	13776.92858	14688.02786	11248.14908	18839.64872	6201.923434	0.100888283	0.058746393	0.094779056	0.050786829	0.06202162	0.047908173	0.096933992	0.035187813	15.38916667	46.87622361	60.33206041	-23.01185555	-22.77110588	-20.21082778	31.92343334	19.98573333	978.8564022	978.8564022	978.8564022	978.8564022	978.8564022	978.8564022	978.8564022	978.8564022
FBA	8644.681613	4475.011561	9599.272492	5917.340795	7336.936525	6638.878888	9863.926979	3401.852479	0.044951836	0.019050327	0.037449095	0.01602404	0.024245787	0.018370433	0.039770736	0.00931019	9.671993336	19.89198278	-17.48416146	-9.829611111	-9.814739213	-7.230961112	-6.265588889	6.222419998	665.8108751	665.8108751	665.8108751	665.8108751	665.8108751	665.8108751	665.8108751	665.8108751
M1PD	0	0	0	0	0	0	0	0	9.60E-16	-1.95E-17	5.28E-16	-1.37E-17	1.91E-17	2.39E-17	1.32E-17	-4.90E-16	0	0	0	0	0	0	0	0	0	0	0	0	0	0	0	0
PPCK	2.82E-23	2.00E-16	2.59E-25	6.55E-32	4.16E-18	2.21E-16	3.26E-29	1.58E-15	0.004705746	8.89E-12	0.005139873	0.003155074	3.58E-10	0.022914873	0.003703441	0.019531945	10.85726667	0	0	15.28793333	13.3147	7.885994442	0	0	6.21E-13	6.21E-13	6.21E-13	6.21E-13	6.21E-13	6.21E-13	6.21E-13	6.21E-13
ME2	1714.177176	937.5934419	55.34898288	2.26E-31	1762.640496	1.08E-15	2260.618669	3633.802892	0.033957237	0.028776011	0.035959657	0.02948209	0.030422625	0.041285034	0.046950273	0.024140338	81.31293334	13.13522362	11.98830833	124.9829222	51.04489806	13.33833333	12.20246667	12.7387	2.84E-12	2.84E-12	2.84E-12	2.84E-12	2.84E-12	2.84E-12	2.84E-12	2.84E-12
ALCD19_D	1479.741192	1403.022095	1088.337897	1825.465857	347.1033872	-1915.490101	-333.5366123	-159.8251851	0.041351025	0.02064412	0.038611769	0.019980141	0.019819507	0.021712167	0.039470672	0.013530302	0	0	21.70593333	0	0	0	-40.9682	0	-308.7163553	-308.7163553	-308.7163553	-308.7163553	-308.7163553	-308.7163553	-308.7163553	-308.7163553
ALCD19_L	0	0	0	0	0	0	0	0	-3.47E-18	3.28E-16	-2.78E-17	1.73E-18	4.51E-17	3.47E-18	1.73E-18	-5.20E-18	0	0	0	0	0	0	0	0	0	0	0	0	0	0	0	0
LACZ	0	0	0	0	0	0	0	0	1.28E-15	1.48E-15	8.46E-16	3.61E-16	3.59E-14	1.35E-16	1.64E-15	3.25E-16	0	0	0	0	0	0	0	0	0	0	0	0	0	0	0	0
UAG2E	3.514616915	1.816761241	3.239182857	3.087777762	1.859281754	2.922813661	3.237306716	1.888204096	2.65E-14	2.41E-14	3.61E-14	2.47E-14	1.05E-12	8.16E-15	9.00E-15	6.38E-15	0	0	0	0	0	0	0	0	0.195673835	0.195673835	0.195673835	0.195673835	0.195673835	0.195673835	0.195673835	0.195673835
GALCTD	0	0	0	0	0	0	0	0	-1.71E-15	8.18E-16	5.38E-16	3.56E-16	3.84E-14	1.25E-16	1.72E-15	2.97E-16	0	0	0	0	0	0	0	0	0	0	0	0	0	0	0	0
GLCRD	0	0	0	0	0	0	0	0	4.52E-16	9.83E-16	7.50E-16	3.70E-16	3.86E-14	5.03E-16	1.75E-15	2.96E-16	0	0	0	0	0	0	0	0	0	0	0	0	0	0	0	0
ACTD2	7.715012741	3.988012481	7.110401394	6.778048747	4.081350192	6.415932426	7.106283035	4.144838259	9.62E-13	6.05E-12	1.38E-12	1.74E-12	6.54E-11	1.66E-13	5.22E-13	6.21E-13	10.21063333	9.688066667	9.2926	9.0022	8.908933333	31.4755	0	0	0.42952793	0.42952793	0.42952793	0.42952793	0.42952793	0.42952793	0.42952793	0.42952793
OXADC	7.02E-23	2.84E-16	6.29E-25	6.55E-32	1.24E-18	4.10E-16	3.70E-29	2.15E-15	1.42E-12	4.00E-12	2.44E-12	2.02E-12	1.46E-10	4.59E-13	1.34E-12	8.72E-13	13.17933333	13.52846667	16.3725	16.005	13.31413334	12.97986667	17.31616667	12.27916667	1.91E-13	1.91E-13	1.91E-13	1.91E-13	1.91E-13	1.91E-13	1.91E-13	1.91E-13
GLYCTO10	5.17E-23	3.99E-16	3.09E-25	6.55E-32	4.35E-19	6.00E-16	1.48E-28	2.36E-15	5.30E-13	2.16E-12	9.55E-13	9.22E-13	8.30E-11	4.13E-13	9.81E-13	2.87E-13	0	0	0	0	0	0	0	0	3.09E-12	3.09E-12	3.09E-12	3.09E-12	3.09E-12	3.09E-12	3.09E-12	3.09E-12
PGAMT	-147.6297916	-76.31218138	-136.0603166	-129.7006185	-78.09823504	-122.7713808	-135.9815102	-79.31310409	-2.04E-12	9.20E-13	-8.32E-13	1.72E-12	-3.43E-11	-1.46E-12	-2.86E-13	-9.60E-13	0	0	0	0	0	0	0	0	-8.219185232	-8.219185232	-8.219185232	-8.219185232	-8.219185232	-8.219185232	-8.219185232	-8.219185232
AGDC	0	0	0	0	0	0	0	0	3.60E-16	7.20E-16	7.38E-16	2.31E-16	2.47E-14	5.98E-16	1.26E-15	1.14E-16	0	0	0	0	0	0	0	0	0	0	0	0	0	0	0	0
CDPMEK	0.947457705	0.489755919	0.873207189	0.832391951	0.501218445	0.787921526	0.872701425	0.509015225	2.14E-14	8.55E-14	4.23E-14	1.98E-14	5.94E-13	1.60E-14	1.28E-14	1.54E-14	0	0	0	0	0	0	0	0	0.052749044	0.052749044	0.052749044	0.052749044	0.052749044	0.052749044	0.052749044	0.052749044
DXPRIi	0.947457705	0.489755919	0.873207189	0.832391951	0.501218445	0.787921526	0.872701425	0.509015225	2.14E-14	8.55E-14	4.23E-14	1.98E-14	5.95E-13	1.60E-14	1.28E-14	1.54E-14	0	0	0	0	0	0	0	0	0.052749044	0.052749044	0.052749044	0.052749044	0.052749044	0.052749044	0.052749044	0.052749044
DXPS	0.947457705	0.489755919	0.873207189	0.832391951	0.501218445	0.787921526	0.872701425	0.509015225	2.14E-14	8.57E-14	4.23E-14	1.98E-14	5.95E-13	1.59E-14	1.28E-14	1.54E-14	0	0	0	0	0	0	0	0	0.052749044	0.052749044	0.052749044	0.052749044	0.052749044	0.052749044	0.052749044	0.052749044
G6PDA	1.56E-23	1.09E-16	1.46E-25	6.55E-32	4.93E-19	1.39E-16	2.01E-29	4.39E-16	0.008290995	0.014639625	0.011372716	0.009205908	0.02268196	0.02112592	0.018486647	0.011368327	0.88080001	0.8526	0.26786666	0	0	0	0	0	8.68E-14	8.68E-14	8.68E-14	8.68E-14	8.68E-14	8.68E-14	8.68E-14	8.68E-14
LAAF	0	0	0	0	0	0	0	0	6.26E-17	4.16E-16	7.27E-16	1.08E-17	1.84E-14	-1.19E-16	8.93E-16	1.08E-16	0	0	0	0	0	0	0	0	0	0	0	0	0	0	0	0
FBA2	1479.741192	1403.022095	1088.337897	1825.465857	347.1033872	-1915.490101	-333.5366123	-159.8251851	0.041351025	0.02064412	0.038611769	0.021658808	0.019819507	0.021712167	0.039470672	0.016779482	0	0	51.01916667	0	0	0	-10.6904	0	-308.7163553	-308.7163553	-308.7163553	-308.7163553	-308.7163553	-308.7163553	-308.7163553	-308.7163553
ALTRH	0	0	0	0	0	0	0	0	9.65E-16	1.86E-15	1.98E-15	2.69E-15	4.83E-14	1.31E-17	2.15E-15	6.87E-16	0	0	0	0	0	0	0	0	0	0	0	0	0	0	0	0
GUI1	0	0	0	0	0	0	0	0	-4.41E-16	1.92E-15	1.38E-15	-8.84E-17	4.73E-14	4.30E-16	1.92E-15	-8.47E-17	0	0	0	0	0	0	0	0	0	0	0	0	0	0	0	0
MANAO	0	0	0	0	0	0	0	0	3.61E-16	-1.51E-15	-1.29E-15	1.04E-16	-4.74E-14	-8.36E-16	-2.25E-15	-2.08E-17	0	0	0	0	0	0	0	0	0	0	0	0	0	0	0	0
MNNH	0	0	0	0	0	0	0	0	1.07E-15	1.40E-15	1.49E-15	2.69E-15	4.72E-14	2.12E-16	1.98E-15	8.01E-16	0	0	0	0	0	0	0	0	0	0	0	0	0	0	0	0
TAGUR	0	0	0	0	0	0	0	0	2.54E-16	-4.18E-16	-8.41E-16	1.69E-16	-4.80E-14	-9.34E-16	-2.07E-15	-3.14E-16	0	0	0	0	0	0	0	0	0	0	0	0	0	0	0	0
GUI2	0	0	0	0	0	0	0	0	-4.63E-16	1.53E-15	1.15E-15	-6.73E-17	4.58E-14	-2.62E-16	2.22E-15	-8.79E-17	0	0	0	0	0	0	0	0	0	0	0	0	0	0	0	0
HEX1	2.35E-20	5.95E-14	50.39862349	1.90E-29	5.05E-17	1.00E-14	106.4431873	1.98E-13	2.01E-12	2.44E-11	2.47E-12	1.63E-11	8.62E-10	2.15E-12	1.52E-12	7.31E-12	8.547966667	0.211033334	0	0	0	0	0	0	1.54E-11	1.54E-11	1.54E-11	1.54E-11	1.54E-11	1.54E-11	1.54E-11	1.54E-11
DKI	0	0	0	0	0	0	0	0	8.67E-19	-8.67E-19	-1.04E-17	3.73E-17	8.67E-19	0	0	-1.44E-16	0	0	0	0	0	0	0	0	0	0	0	0	0	0	0	0
DKII	0	0	0	0	0	0	0	0	9.80E-16	-2.03E-16	9.35E-16	3.88E-18	-5.03E-16	4.32E-16	-1.42E-16	3.85E-16	0	0	0	0	0	0	0	0	0	0	0	0	0	0	0	0
DDGLK	3.28E-23	2.21E-16	1.05E-25	6.55E-32	2.12E-19	2.38E-16	5.36E-29	9.33E-16	1.55E-15	3.07E-15	2.91E-15	3.98E-15	1.04E-13	1.01E-15	4.53E-15	1.16E-15	0	0	0	0	0	0	0	0	1.15E-13	1.15E-13	1.15E-13	1.15E-13	1.15E-13	1.15E-13	1.15E-13	1.15E-13
EDA	3.28E-23	2.21E-16	1.05E-25	6.55E-32	2.12E-19	2.38E-16	5.36E-29	9.33E-16	1.53E-15	2.15E-15	2.62E-15	4.00E-15	1.05E-13	6.15E-16	4.56E-15	1.17E-15	0	0	0	0	0	0	0	0	1.15E-13	1.15E-13	1.15E-13	1.15E-13	1.15E-13	1.15E-13	1.15E-13	1.15E-13
MALT	0	0	0	0	0	0	0	0	1.08E-15	4.26E-16	6.78E-16	4.50E-16	2.85E-14	2.31E-16	1.10E-15	3.76E-16	0	0	0	0	0	0	0	0	0	0	0	0	0	0	0	0
MLTG1	0	0	0	0	0	0	0	0	-1.28E-16	1.32E-15	3.78E-16	2.52E-16	4.30E-14	-1.18E-16	2.05E-15	1.25E-16	0	0	0	0	0	0	0	0	0	0	0	0	0	0	0	0
MLTG2	0	0	0	0	0	0	0	0	0	0	0	0	0	0	0	0	0	0	0	0	0	0	0	0	0	0	0	0	0	0	0	0
MLTG3	0	0	0	0	0	0	0	0	0	0	0	0	0	0	0	0	0	0	0	0	0	0	0	0	0	0	0	0	0	0	0	0
MLTG4	0	0	0	0	0	0	0	0	0	0	0	0	0	0	0	0	0	0	0	0	0	0	0	0	0	0	0	0	0	0	0	0
MLTG5	0	0	0	0	0	0	0	0	0	0	0	0	0	0	0	0	0	0	0	0	0	0	0	0	0	0	0	0	0	0	0	0
MLTG7	0	0	0	0	0	0	0	0	0	0	0	0	0	0	0	0	0	0	0	0	0	0	0	0	0	0	0	0	0	0	0	0
SUCH	0	0	0	0	0	0	0	0	1.92E-15	6.15E-16	1.03E-15	3.58E-16	2.55E-14	3.79E-16	1.20E-15	9.64E-17	0	0	0	0	0	0	0	0	0	0	0	0	0	0	0	0
DRBKr	0	0	0	0	0	0	0	0	7.95E-16	-7.55E-17	5.03E-16	-2.60E-17	-9.84E-17	-8.67E-18	-1.31E-16	-4.85E-16	0	0	0	0	0	0	0	0	0	0	0	0	0	0	0	0
ARABRr	0	1.36E-12	-1.82E-12	0	1.82E-12	0	0	-2.73E-12	1.17E-15	7.30E-16	3.14E-16	2.55E-15	3.39E-14	1.63E-16	1.47E-15	2.76E-16	0	0	0	0	0	0	0	0	2.27E-13	2.27E-13	2.27E-13	2.27E-13	2.27E-13	2.27E-13	2.27E-13	2.27E-13
GLTPD	0	0	0	0	0	0	0	0	1.26E-15	7.94E-16	6.11E-16	1.87E-16	2.41E-14	3.23E-16	1.07E-15	2.36E-16	0	0	0	0	0	0	0	0	0	0	0	0	0	0	0	0
GLXCBL	1.69E-22	2.75E-16	1.18E-24	6.55E-32	1.92E-17	2.80E-16	8.52E-29	7.03E-16	2.10E-12	5.21E-12	4.18E-12	2.16E-12	5.18E-10	9.05E-13	3.32E-12	6.32E-13	0	0	0	3.370438893	0	0	0	0	1.49E-12	1.49E-12	1.49E-12	1.49E-12	1.49E-12	1.49E-12	1.49E-12	1.49E-12
HOXPRx	0	0	3.64E-12	-1.82E-12	0	0	0	9.09E-13	-2.10E-12	-5.21E-12	-4.19E-12	-2.16E-12	-5.18E-10	-9.06E-13	-3.32E-12	-6.33E-13	0	0	0	-3.370438893	0	0	0	0	-5.23E-12	-5.23E-12	-5.23E-12	-5.23E-12	-5.23E-12	-5.23E-12	-5.23E-12	-5.23E-12
ME1x_D	0	0	0	0	0	0	0	0	6.47E-16	6.14E-16	6.34E-16	2.93E-16	2.48E-14	3.61E-16	1.13E-15	1.13E-16	0	0	0	0	0	0	0	0	0	0	0	0	0	0	0	0
TARTDC	0	0	0	0	0	0	0	0	1.23E-15	1.85E-15	1.83E-16	1.69E-15	2.99E-15	-1.58E-16	4.14E-17	2.98E-16	0	0	0	0	0	0	0	0	0	0	0	0	0	0	0	0
TARTRDH	0	0	0	0	0	0	0	0	1.19E-16	-1.88E-15	-2.87E-16	-1.67E-15	-2.38E-15	-1.44E-16	-6.14E-17	-6.90E-16	0	0	0	0	0	0	0	0	0	0	0	0	0	0	0	0
TARTRDH2	0	0	0	0	0	0	0	0	1.24E-16	2.60E-16	-2.36E-17	1.39E-17	7.69E-16	-6.29E-17	1.78E-17	1.24E-16	0	0	0	0	0	0	0	0	0	0	0	0	0	0	0	0
ALDD20x	0	0	0	0	0	0	0	0	0	0	0	0	0	0	0	0	0	0	0	0	0	0	0	0	0	0	0	0	0	0	0	0
ALDD6	0	0	0	0	0	0	0	0	0	0	0	0	0	0	0	0	0	0	0	0	0	0	0	0	0	0	0	0	0	0	0	0
UDPG4E	0	0	0	0	0	0	0	0	-2.32E-15	-3.67E-15	-2.94E-15	-1.31E-15	-1.30E-13	-1.11E-15	-5.93E-15	-9.33E-16	0	0	0	0	0	0	0	0	0	0	0	0	0	0	0	0
SUCD1	2392.337021	1288.145025	680.3626894	2246.424076	2597.630973	1.82E-12	2286.524492	5748.485435	0.009759101	0.016853306	0.004415581	0.016691642	0.005434031	0.004773341	2.35E-11	0.017222154	13.0443	22.5611	22.59003334	13.91296667	66.17887256	16.00226667	20.80986665	15.49486667	3.52E-12	3.52E-12	3.52E-12	3.52E-12	3.52E-12	3.52E-12	3.52E-12	3.52E-12
SUCOAS	-3242.413084	-2426.889552	-1611.073735	-9899.006792	-4170.926176	-3789.326927	-5141.60096	-8139.443962	-0.026805482	-0.033794194	-0.02236409	-0.033111743	-0.028648872	-0.03524182	-0.026714814	-0.032725257	-13.88696667	-15.47723333	-15.2949	-10.32757222	-36.05806667	-6.288200003	-13.12956665	-13.9767	-333.7115955	-333.7115955	-333.7115955	-333.7115955	-333.7115955	-333.7115955	-333.7115955	-333.7115955
MCA	3.80E-22	3.99E-17	5.13E-26	2.15E-33	3.21E-19	7.52E-17	8.55E-30	3.03E-16	6.35E-13	1.58E-12	1.10E-12	8.78E-13	8.56E-11	3.61E-13	1.17E-12	3.02E-13	0	0	0	0	0	0	0	0	1.14E-13	1.14E-13	1.14E-13	1.14E-13	1.14E-13	1.14E-13	1.14E-13	1.14E-13
MCITS	8.04E-24	5.44E-17	6.84E-26	6.55E-32	3.84E-19	8.32E-17	7.75E-30	3.01E-16	6.35E-13	1.58E-12	1.10E-12	8.78E-13	8.56E-11	3.61E-13	1.17E-12	3.02E-13	0	0	0	0	0	0	0	0	4.97E-14	4.97E-14	4.97E-14	4.97E-14	4.97E-14	4.97E-14	4.97E-14	4.97E-14
MICITL	-1.24E-22	3.99E-17	4.50E-26	1.46E-26	3.21E-19	7.52E-17	8.55E-30	2.77E-16	6.35E-13	1.58E-12	1.10E-12	8.78E-13	8.56E-11	3.61E-13	1.17E-12	3.02E-13	0	0	0	0	0	0	0	0	1.14E-13	1.14E-13	1.14E-13	1.14E-13	1.14E-13	1.14E-13	1.14E-13	1.14E-13
ACONT	-4616.018858	-2961.796066	-4581.199601	-3.64E-12	0	-2509.425318	-754.6392566	3.64E-12	0.008626939	0.014996077	0.001735446	0.013111225	0.021017953	0.009227148	-0.005442457	0.014773705	15.71086667	14.88513333	14.96776667	25.60113334	0	16.00226667	12.84393332	14.0935	-53.08643969	-53.08643969	-53.08643969	-53.08643969	-53.08643969	-53.08643969	-53.08643969	-53.08643969
AKGD	3464.743944	2541.815901	1815.980935	9419.824409	4091.203627	3974.220954	5346.389477	7498.831202	0.024272155	0.033794194	0.015546232	0.033111743	0.026737555	0.017657926	1.07E-11	0.032725257	23.5155	22.5611	22.59003334	28.17715	45.45576667	6.288200003	20.80986665	22.1132	346.0897104	346.0897104	346.0897104	346.0897104	346.0897104	346.0897104	346.0897104	346.0897104
CS	2.07E-23	1.52E-16	1.90E-25	6.55E-32	5.82E-19	1.31E-16	1.77E-29	1.34E-15	0.015567751	0.026422926	0.008992555	0.023088121	0.027472304	0.02508524	0.003199004	0.027700686	15.71086667	14.88513333	14.96776667	25.60113334	0	16.00226667	12.84393332	14.0935	8.65E-14	8.65E-14	8.65E-14	8.65E-14	8.65E-14	8.65E-14	8.65E-14	8.65E-14
FUM	2616.027274	1403.774065	886.5227486	467.7060402	2256.367554	186.0245203	2492.565143	4118.31574	0.003373032	0.00478757	-9.87E-04	0.003536999	6.50E-04	6.51E-04	-5.02E-10	0.006415641	2.647050001	43.72798334	33.08866667	3.239416666	72.25025589	28.71303333	40.67388332	27.6672	12.45379811	12.45379811	12.45379811	12.45379811	12.45379811	12.45379811	12.45379811	12.45379811
ICDHy	-5378.857086	-3300.285425	-4863.691692	-1.46E-11	7.28E-12	-2785.000088	-987.5984303	0	0.003145108	0.006710419	-0.005331303	0.005561059	0.012462637	-0.004671822	-0.015986667	0.004119433	15.71086667	14.88513333	14.96776667	25.60113334	0	16.00226667	12.84393332	14.0935	-132.7160992	-132.7160992	-132.7160992	-132.7160992	-132.7160992	-132.7160992	-132.7160992	-132.7160992
MDH	901.8500977	466.180623	831.1737657	792.3232443	493.7270581	749.9934841	830.6923482	484.5128472	-0.02697934	-0.018492072	-0.031923067	-0.018491086	-0.023585714	-0.015183665	-0.036385233	-0.005047861	64.18555	30.59275972	21.10035834	86.79656112	21.20535783	15.3747	28.47141665	14.9285	51.96063832	51.96063832	51.96063832	51.96063832	51.96063832	51.96063832	51.96063832	51.96063832
BG_MADG_	0	0	0	0	0	0	0	0	1.68E-15	6.46E-16	-1.70E-16	1.33E-16	2.21E-14	3.23E-16	1.02E-15	-1.44E-16	0	0	0	0	0	0	0	0	0	0	0	0	0	0	0	0
BG_MBDG_	0	0	0	0	0	0	0	0	7.01E-15	5.71E-16	8.86E-16	2.18E-16	2.23E-14	5.49E-16	1.00E-15	7.67E-16	0	0	0	0	0	0	0	0	0	0	0	0	0	0	0	0
FFSD	0	0	0	0	0	0	0	0	6.72E-16	6.88E-16	7.39E-16	3.02E-16	2.47E-14	5.37E-16	1.23E-15	1.28E-16	0	0	0	0	0	0	0	0	0	0	0	0	0	0	0	0
AAMYL	0	0	0	0	0	0	0	0	7.75E-16	-3.24E-17	9.95E-16	1.72E-16	1.40E-16	-1.27E-16	3.22E-17	-2.91E-16	0	0	0	0	0	0	0	0	0	0	0	0	0	0	0	0
AB6PGH	0	0	0	0	0	0	0	0	1.33E-15	3.08E-15	3.25E-16	4.84E-16	4.15E-14	1.18E-15	1.96E-15	6.06E-16	0	0	0	0	0	0	0	0	0	0	0	0	0	0	0	0
ABUTD	0	0	0	0	0	0	0	0	0	0	0	0	0	0	0	0	0	0	0	0	0	0	0	0	0	0	0	0	0	0	0	0
ADPRDP	0	0	0	0	0	0	0	0	0	0	0	0	0	0	0	0	0	0	0	0	0	0	0	0	0	0	0	0	0	0	0	0
ALDD10	0	0	0	0	0	0	0	0	0	0	0	0	0	0	0	0	0	0	0	0	0	0	0	0	0	0	0	0	0	0	0	0
ALDD11	0	0	0	0	0	0	0	0	0	0	0	0	0	0	0	0	0	0	0	0	0	0	0	0	0	0	0	0	0	0	0	0
ALDD12	0	0	0	0	0	0	0	0	0	0	0	0	0	0	0	0	0	0	0	0	0	0	0	0	0	0	0	0	0	0	0	0
ALDD13	0	0	0	0	0	0	0	0	0	0	0	0	0	0	0	0	0	0	0	0	0	0	0	0	0	0	0	0	0	0	0	0
ALDD14	0	0	0	0	0	0	0	0	0	0	0	0	0	0	0	0	0	0	0	0	0	0	0	0	0	0	0	0	0	0	0	0
ALDD15	0	0	0	0	0	0	0	0	0	0	0	0	0	0	0	0	0	0	0	0	0	0	0	0	0	0	0	0	0	0	0	0
ALDD16	0	0	0	0	0	0	0	0	0	0	0	0	0	0	0	0	0	0	0	0	0	0	0	0	0	0	0	0	0	0	0	0
ALDD17	0	0	0	0	0	0	0	0	0	0	0	0	0	0	0	0	0	0	0	0	0	0	0	0	0	0	0	0	0	0	0	0
ALDD18	0	0	0	0	0	0	0	0	0	0	0	0	0	0	0	0	0	0	0	0	0	0	0	0	0	0	0	0	0	0	0	0
ALDD1x	0	0	0	0	0	0	0	0	-1.63E-16	1.16E-15	5.30E-16	3.83E-16	4.73E-14	2.62E-16	2.00E-15	6.79E-16	0	0	0	0	0	0	0	0	0	0	0	0	0	0	0	0
ALDD2x	1.44E-23	1.02E-16	1.28E-25	6.55E-32	5.83E-19	1.60E-16	2.58E-29	1.28E-15	8.40E-13	2.43E-12	1.31E-12	1.37E-12	8.36E-11	3.11E-13	6.36E-13	6.38E-13	22.22206666	29.00126667	20.81566667	21.1706	20.11323333	31.4755	10.9412	12.47086667	9.40E-14	9.40E-14	9.40E-14	9.40E-14	9.40E-14	9.40E-14	9.40E-14	9.40E-14
ALDD3	0	0	0	0	0	0	0	0	3.23E-16	-3.88E-19	3.80E-16	2.27E-17	-7.24E-17	1.49E-16	-1.27E-16	9.53E-17	0	0	0	0	0	0	0	0	0	0	0	0	0	0	0	0
ALDD30	7.02E-23	2.84E-16	6.29E-25	6.55E-32	1.24E-18	4.10E-16	3.70E-29	2.15E-15	1.42E-12	4.00E-12	2.44E-12	2.02E-12	1.46E-10	4.59E-13	1.34E-12	8.72E-13	13.17933333	13.52846667	16.3725	16.005	13.31413334	12.97986667	17.31616667	12.27916667	1.91E-13	1.91E-13	1.91E-13	1.91E-13	1.91E-13	1.91E-13	1.91E-13	1.91E-13
ALDD31	0	0	0	0	0	0	0	0	1.76E-15	2.27E-15	1.46E-15	9.49E-16	9.27E-14	1.12E-15	4.10E-15	7.70E-16	0	0	0	0	0	0	0	0	0	0	0	0	0	0	0	0
ALDD32	0	0	0	0	0	0	0	0	0	0	0	0	0	0	0	0	0	0	0	0	0	0	0	0	0	0	0	0	0	0	0	0
ALDD4	0	0	0	0	0	0	0	0	1.02E-15	8.72E-16	1.01E-16	5.34E-16	4.65E-14	4.82E-16	2.07E-15	6.98E-16	0	0	0	0	0	0	0	0	0	0	0	0	0	0	0	0
ALDD4x	0	0	0	0	0	0	0	0	0	0	0	0	0	0	0	0	0	0	0	0	0	0	0	0	0	0	0	0	0	0	0	0
ALDD5	0	0	0	0	0	0	0	0	0	0	0	0	0	0	0	0	0	0	0	0	0	0	0	0	0	0	0	0	0	0	0	0
ALDD7	0	0	0	0	0	0	0	0	0	0	0	0	0	0	0	0	0	0	0	0	0	0	0	0	0	0	0	0	0	0	0	0
ALDD8	0	0	0	0	0	0	0	0	0	0	0	0	0	0	0	0	0	0	0	0	0	0	0	0	0	0	0	0	0	0	0	0
ALDD8x	3.66E-23	2.66E-16	2.80E-25	6.55E-32	5.46E-19	3.17E-16	5.75E-29	4.94E-16	1.34E-11	1.43E-11	2.05E-11	0.001678667	2.05E-10	4.41E-11	1.83E-11	0.003249179	0	0	29.31323334	0	0	0	30.2778	0	1.18E-13	1.18E-13	1.18E-13	1.18E-13	1.18E-13	1.18E-13	1.18E-13	1.18E-13
ALDD9	0	0	0	0	0	0	0	0	0	0	0	0	0	0	0	0	0	0	0	0	0	0	0	0	0	0	0	0	0	0	0	0
ARAI	2.16E-12	-9.09E-13	3.47E-12	-5.68E-14	-1.82E-12	8.53E-13	0	1.14E-13	1.07E-15	-3.55E-16	9.45E-16	2.48E-15	3.43E-14	-9.23E-17	1.53E-15	5.55E-16	0	0	0	0	0	0	0	0	-9.09E-13	-9.09E-13	-9.09E-13	-9.09E-13	-9.09E-13	-9.09E-13	-9.09E-13	-9.09E-13
BG_CELLB_	0	0	0	0	0	0	0	0	5.49E-16	4.58E-18	7.77E-16	-1.56E-17	1.16E-16	-4.03E-17	-6.03E-17	6.06E-16	0	0	0	0	0	0	0	0	0	0	0	0	0	0	0	0
BUTKr	0	0	0	0	0	0	0	0	1.09E-15	8.56E-16	1.49E-16	5.18E-16	4.65E-14	2.01E-16	2.04E-15	5.67E-16	0	0	0	0	0	0	0	0	0	0	0	0	0	0	0	0
D4DGCD	0	0	0	0	0	0	0	0	0	0	0	0	0	0	0	0	0	0	0	0	0	0	0	0	0	0	0	0	0	0	0	0
F1PK	4569.91813	1049.315881	2041.904956	2897.221896	1652.460419	2193.319091	1891.26175	1124.187271	0.08423108	0.019050327	0.042306359	0.023767176	0.024245789	0.023904883	0.04786993	0.009310191	0	0	8.06425521	0	0	0	10.6904	0	477.6577913	477.6577913	477.6577913	477.6577913	477.6577913	477.6577913	477.6577913	477.6577913
FBP	1.55E-23	1.08E-16	1.45E-25	6.55E-32	4.88E-19	1.37E-16	2.00E-29	4.37E-16	0.039279244	2.78E-10	0.004857264	0.007743136	2.50E-09	0.005534449	0.008099194	9.40E-11	4.406439994	0	25.54841667	11.04756667	11.21273333	10.91173333	16.95598889	0	8.65E-14	8.65E-14	8.65E-14	8.65E-14	8.65E-14	8.65E-14	8.65E-14	8.65E-14
FRUK	380.0555961	332.6896866	319.9568033	365.4507877	330.1321884	3.97E-14	267.8348718	396.3780692	1.61E-12	1.83E-11	2.42E-12	8.40E-12	7.62E-10	2.03E-12	1.53E-12	4.39E-12	0	8.321733333	0	0	0	0	0	0	4.90E-11	4.90E-11	4.90E-11	4.90E-11	4.90E-11	4.90E-11	4.90E-11	4.90E-11
G1Dx	0	0	0	0	0	0	0	0	0	0	0	0	0	0	0	0	0	0	0	0	0	0	0	0	0	0	0	0	0	0	0	0
G1PPDM	0	0	0	0	0	0	0	0	0	0	0	0	0	0	0	0	0	0	0	0	0	0	0	0	0	0	0	0	0	0	0	0
G6PI	0	0	0	0	0	0	0	0	-1.21E-15	-1.39E-15	-5.52E-16	-4.68E-16	-2.86E-14	-2.43E-16	-1.52E-15	-3.50E-16	0	0	0	0	0	0	0	0	0	0	0	0	0	0	0	0
GALK	0	0	0	0	0	0	0	0	1.59E-15	3.82E-15	3.00E-15	1.28E-15	1.30E-13	1.01E-15	5.94E-15	8.87E-16	0	0	0	0	0	0	0	0	0	0	0	0	0	0	0	0
GALS1	0	0	0	0	0	0	0	0	0	0	0	0	0	0	0	0	0	0	0	0	0	0	0	0	0	0	0	0	0	0	0	0
GALS2	0	0	0	0	0	0	0	0	0	0	0	0	0	0	0	0	0	0	0	0	0	0	0	0	0	0	0	0	0	0	0	0
GALS3	0	0	0	0	0	0	0	0	6.60E-18	2.20E-15	1.39E-15	8.16E-16	7.95E-14	7.19E-16	3.56E-15	7.55E-16	0	0	0	0	0	0	0	0	0	0	0	0	0	0	0	0
GALS4	0	0	0	0	0	0	0	0	0	0	0	0	0	0	0	0	0	0	0	0	0	0	0	0	0	0	0	0	0	0	0	0
GALT	0	0	0	0	0	0	0	0	2.32E-15	3.68E-15	2.94E-15	1.31E-15	1.30E-13	1.11E-15	5.93E-15	9.38E-16	0	0	0	0	0	0	0	0	0	0	0	0	0	0	0	0
GBEZY	0	0	0	0	0	0	0	0	0	0	0	0	0	0	0	0	0	0	0	0	0	0	0	0	0	0	0	0	0	0	0	0
GCALDD	0.180468134	0.093286842	0.166325179	0.158550848	0.09547018	0.150080291	0.166228843	0.096955281	1.18E-12	5.19E-12	2.28E-12	2.02E-12	2.02E-10	9.47E-13	2.47E-12	6.42E-13	0	0	0	0	0	0	0	0	0.010047437	0.010047437	0.010047437	0.010047437	0.010047437	0.010047437	0.010047437	0.010047437
GLCP	3.11E-23	2.17E-16	2.92E-25	6.55E-32	9.86E-19	2.77E-16	4.02E-29	8.77E-16	8.09E-12	1.43E-10	2.42E-11	8.14E-11	2.26E-09	1.29E-11	7.29E-11	1.22E-11	8.059866667	8.2499	8.358633333	7.906966667	10.78253333	11.85946667	8.1678	0	1.73E-13	1.73E-13	1.73E-13	1.73E-13	1.73E-13	1.73E-13	1.73E-13	1.73E-13
GLCS1	3.11E-23	2.17E-16	2.92E-25	6.55E-32	9.86E-19	2.77E-16	4.02E-29	8.77E-16	8.09E-12	1.43E-10	2.42E-11	8.14E-11	2.26E-09	1.29E-11	7.29E-11	1.22E-11	8.059866667	8.2499	8.358633333	7.906966667	10.78253333	11.85946667	8.1678	0	1.73E-13	1.73E-13	1.73E-13	1.73E-13	1.73E-13	1.73E-13	1.73E-13	1.73E-13
GLGCr	0	2.27E-13	1.14E-13	-4.55E-13	0	0	0	1.82E-12	8.09E-12	1.43E-10	2.42E-11	8.14E-11	2.26E-09	1.29E-11	7.29E-11	1.22E-11	8.059866667	8.2499	8.358633333	7.906966667	10.78253333	11.85946667	8.1678	0	-2.96E-12	-2.96E-12	-2.96E-12	-2.96E-12	-2.96E-12	-2.96E-12	-2.96E-12	-2.96E-12
GLYK	2.88E-23	2.08E-16	2.73E-25	6.55E-32	7.58E-18	3.89E-16	3.42E-29	1.67E-15	9.82E-13	3.22E-12	1.83E-12	1.79E-12	0.002350859	5.46E-13	1.38E-12	5.86E-13	0	0	11.1746	0	0	0	29.77278889	0	1.37E-12	1.37E-12	1.37E-12	1.37E-12	1.37E-12	1.37E-12	1.37E-12	1.37E-12
HMGCOASi	3.13E-23	2.19E-16	2.93E-25	6.55E-32	9.96E-19	2.83E-16	4.03E-29	1.17E-15	4.57E-12	1.79E-11	8.65E-12	7.79E-12	1.28E-09	6.58E-12	3.23E-11	2.77E-12	7.390866667	7.083866667	7.295133333	7.1091	9.3977	9.818033333	7.6803	8.1365	1.75E-13	1.75E-13	1.75E-13	1.75E-13	1.75E-13	1.75E-13	1.75E-13	1.75E-13
INVRTSc	0	0	0	0	0	0	0	0	6.29E-16	1.39E-15	2.10E-16	5.24E-16	4.81E-14	3.90E-16	2.18E-15	4.43E-16	0	0	0	0	0	0	0	0	0	0	0	0	0	0	0	0
MAL6PG	0	0	0	0	0	0	0	0	1.10E-15	6.03E-16	5.23E-16	5.19E-16	1.80E-14	1.30E-16	8.93E-16	5.75E-16	0	0	0	0	0	0	0	0	0	0	0	0	0	0	0	0
MALTAT	0	0	0	0	0	0	0	0	0	0	0	0	0	0	0	0	0	0	0	0	0	0	0	0	0	0	0	0	0	0	0	0
MAN6PI	8.13E-13	-1.41E-12	-1.85E-12	2.38E-13	1.47E-12	1.23E-12	5.50E-13	8.18E-13	-0.005078543	-1.69E-11	-0.002563303	-9.52E-12	-8.63E-10	-3.30E-12	-0.003332615	-2.27E-12	0	0	0	0	0	0	0	0	-3.41E-13	-3.41E-13	-3.41E-13	-3.41E-13	-3.41E-13	-3.41E-13	-3.41E-13	-3.41E-13
MGSA	0	0	0	0	0	0	0	0	0	0	0	0	0	0	0	0	0	0	0	0	0	0	0	0	0	0	0	0	0	0	0	0
OCOAT1r	-3.24E-12	1.14E-12	4.46E-12	-674.5118599	-197.3386997	-1.08E-12	1.65E-12	-760.0585071	-0.002533327	1.45E-11	-0.006817858	4.54E-12	-0.001911387	-0.017583894	-0.026714814	1.79E-12	7.390866667	7.083866667	7.295133333	7.1091	9.3977	0	7.6803	8.1365	-3.41E-13	-3.41E-13	-3.41E-13	-3.41E-13	-3.41E-13	-3.41E-13	-3.41E-13	-3.41E-13
PBUTT	0	0	0	0	0	0	0	0	-1.03E-15	-9.18E-16	-1.32E-16	-5.00E-16	-4.66E-14	-3.64E-16	-2.03E-15	-6.25E-16	0	0	0	0	0	0	0	0	0	0	0	0	0	0	0	0
PFK_2	0	0	0	0	0	0	0	0	1.29E-15	6.84E-16	8.22E-16	2.17E-16	2.44E-14	3.27E-16	8.93E-16	6.08E-16	0	0	0	0	0	0	0	0	0	0	0	0	0	0	0	0
PGGH	0	0	0	0	0	0	0	0	-2.63E-16	-1.33E-17	-5.28E-16	1.72E-17	-2.09E-17	-1.14E-16	2.52E-17	-3.06E-16	0	0	0	0	0	0	0	0	0	0	0	0	0	0	0	0
PGLYCP	2.33E-23	1.92E-16	8.54E-26	6.55E-32	1.97E-19	1.46E-16	3.94E-29	6.40E-16	4.61E-16	-4.26E-17	2.19E-16	1.54E-17	2.70E-16	1.22E-17	6.10E-17	3.75E-16	0	0	0	0	0	0	0	0	8.10E-14	8.10E-14	8.10E-14	8.10E-14	8.10E-14	8.10E-14	8.10E-14	8.10E-14
PGMT_B	0	0	0	0	0	0	0	0	-1.21E-15	-1.38E-15	-5.51E-16	-4.69E-16	-2.86E-14	-2.42E-16	-1.52E-15	-3.51E-16	0	0	0	0	0	0	0	0	0	0	0	0	0	0	0	0
PHYT3	0	0	0	0	0	0	0	0	0	0	0	0	0	0	0	0	0	0	0	0	0	0	0	0	0	0	0	0	0	0	0	0
PMANM	8.13E-13	-5.11E-13	1.43E-13	-3.57E-13	1.11E-12	7.91E-13	3.30E-13	5.26E-14	-0.001904459	-8.43E-12	-9.61E-04	-4.80E-12	-4.31E-10	-1.66E-12	-0.00124973	-1.13E-12	0	0	0	0	0	0	0	0	-1.14E-13	-1.14E-13	-1.14E-13	-1.14E-13	-1.14E-13	-1.14E-13	-1.14E-13	-1.14E-13
PPCOAC	0	0	0	0	0	0	0	0	0	0	0	0	0	0	0	0	0	0	0	0	0	0	0	0	0	0	0	0	0	0	0	0
PPS	1.54E-23	1.08E-16	1.45E-25	6.55E-32	4.87E-19	1.36E-16	2.00E-29	4.36E-16	0.019988076	3.52E-11	0.01683032	0.00446806	2.41E-04	3.41E-12	0.023911836	1.51E-12	0	0	0.945799996	8.724733333	9.600666667	12.32483334	0	0	8.54E-14	8.54E-14	8.54E-14	8.54E-14	8.54E-14	8.54E-14	8.54E-14	8.54E-14
RBK_D	2.48E-23	1.67E-16	7.84E-26	6.55E-32	1.96E-19	1.76E-16	3.91E-29	8.49E-16	3.55E-16	1.45E-15	-3.65E-16	-1.74E-15	1.50E-16	3.54E-16	-4.29E-17	2.57E-17	0	0	0	0	0	0	0	0	8.59E-14	8.59E-14	8.59E-14	8.59E-14	8.59E-14	8.59E-14	8.59E-14	8.59E-14
RBLK1	1.97E-23	1.31E-16	6.96E-26	6.55E-32	1.43E-19	1.97E-16	4.33E-29	3.31E-15	1.26E-15	8.43E-16	1.21E-15	2.45E-15	3.36E-14	2.40E-16	1.51E-15	5.06E-16	0	0	0	0	0	0	0	0	9.49E-14	9.49E-14	9.49E-14	9.49E-14	9.49E-14	9.49E-14	9.49E-14	9.49E-14
RBP4E	0	0	0	-5.68E-14	0	0	0	5.68E-14	1.32E-15	8.50E-16	1.15E-15	2.45E-15	3.38E-14	2.74E-16	1.55E-15	5.18E-16	0	0	0	0	0	0	0	0	0	0	0	0	0	0	0	0
RMK	0	0	0	0	0	0	0	0	6.08E-16	8.66E-16	1.28E-15	-1.84E-16	4.00E-14	8.49E-17	1.99E-15	-4.07E-16	0	0	0	0	0	0	0	0	0	0	0	0	0	0	0	0
S6PG	0	0	0	0	0	0	0	0	1.39E-15	2.68E-15	4.55E-16	5.55E-16	4.15E-14	1.09E-15	1.97E-15	7.48E-16	0	0	0	0	0	0	0	0	0	0	0	0	0	0	0	0
TAL	1368.840603	891.9889566	1454.136804	839.7628122	85.75363093	570.2378862	203.3242174	0.153512528	-0.008063526	-0.003624431	-0.006220067	-0.005267929	-0.003584275	-0.007650235	-0.007869991	-0.004435852	-1.914953332	-1.223708613	6.403083335	-4.914805555	-1.389560787	7.230961112	-1.951144444	9.740493334	0.015908442	0.015908442	0.015908442	0.015908442	0.015908442	0.015908442	0.015908442	0.015908442
TKT1	1368.840603	891.9889566	1454.136804	839.7628122	85.75363093	570.2378862	203.3242174	0.153512528	-0.008063526	-0.003624431	-0.006220067	-0.005267929	-0.003584275	-0.007650235	-0.007869991	-0.004435852	-1.914953332	-1.223708613	6.403083335	-4.914805555	-1.389560787	7.230961112	-1.951144444	9.740493334	0.015908442	0.015908442	0.015908442	0.015908442	0.015908442	0.015908442	0.015908442	0.015908442
TKT2	1214.6757	812.2986721	1312.05352	704.3207504	4.198229727	442.0317979	61.32322831	-82.6705362	-0.008063526	-0.003624431	-0.006220067	-0.005267929	-0.003584276	-0.007650235	-0.007869991	-0.004435852	-1.914953332	-1.223708613	6.403083335	-4.914805555	-1.389560787	7.230961112	-1.951144444	9.740493334	-8.567114578	-8.567114578	-8.567114578	-8.567114578	-8.567114578	-8.567114578	-8.567114578	-8.567114578
TRE6PH	0	0	0	0	0	0	0	0	5.77E-16	6.89E-16	7.68E-16	2.78E-16	2.48E-14	4.54E-16	1.22E-15	1.46E-16	0	0	0	0	0	0	0	0	0	0	0	0	0	0	0	0
UAG2EMA	0	0	0	0	0	0	0	0	3.28E-16	-8.83E-16	-1.03E-15	9.42E-17	1.76E-17	5.34E-17	-3.52E-16	9.63E-16	0	0	0	0	0	0	0	0	0	0	0	0	0	0	0	0
XYLI1	0	0	0	0	0	0	0	0	4.50E-15	5.29E-16	9.25E-16	2.58E-16	2.46E-14	2.03E-16	1.16E-15	-4.33E-16	0	0	0	0	0	0	0	0	0	0	0	0	0	0	0	0
XYLI2	380.0555961	332.6896866	319.9568033	365.4507877	330.1321884	5.68E-14	267.8348718	396.3780692	1.61E-12	1.83E-11	2.42E-12	8.40E-12	7.62E-10	2.03E-12	1.53E-12	4.39E-12	0	8.321733333	0	0	0	0	0	0	4.90E-11	4.90E-11	4.90E-11	4.90E-11	4.90E-11	4.90E-11	4.90E-11	4.90E-11
XYLK	0	0	0	0	0	0	0	0	2.88E-15	6.14E-16	1.01E-15	2.21E-16	2.57E-14	3.60E-16	1.19E-15	2.30E-16	0	0	0	0	0	0	0	0	0	0	0	0	0	0	0	0
PTAr	6861.143523	2615.79421	6636.008413	3397.363802	2030.84817	7818.732953	6666.128118	1620.848271	0.023816188	0.009524743	0.026058828	0.015343723	0.012493829	0.036299166	0.036609769	0.014512967	18.20956669	12.6961	16.3279354	19.96594445	11.7302	59.36035417	10.98786667	-11.8555	674.5055343	674.5055343	674.5055343	674.5055343	674.5055343	674.5055343	674.5055343	674.5055343
PDH	7935.603131	3171.199427	7626.2646	5690.357395	2977.294128	8712.271366	7655.810747	3718.211421	0.04890404	0.042291884	0.055296985	0.043846302	0.050784937	0.096552196	0.097512129	0.048039534	33.6015667	8.573756945	12.55194374	47.22713334	0	64.48668751	14.15649999	0	732.5745544	732.5745544	732.5745544	732.5745544	732.5745544	732.5745544	732.5745544	732.5745544
PFK	4074.763484	3425.69568	7557.367536	3020.118899	5684.476106	4445.559796	7972.66523	2277.665208	1.74E-12	1.64E-11	6.94E-12	5.52E-12	9.08E-10	2.44E-12	8.46E-12	1.82E-12	14.07843333	19.89198278	0	1.217955559	1.397994117	3.680772218	0	6.222419998	188.1530837	188.1530837	188.1530837	188.1530837	188.1530837	188.1530837	188.1530837	188.1530837
PGI	1258.821376	1465.030546	4607.280725	1240.285167	5342.490293	3556.061493	7576.164422	2043.117266	-0.018073648	0.007248861	0.010146173	0.002792723	0.007168551	0.009766022	0.010973403	0.008871704	13.5019	14.01766667	-38.35458334	0	-7.03561764	-21.69288334	-13.0537	-13.25856667	204.9234751	204.9234751	204.9234751	204.9234751	204.9234751	204.9234751	204.9234751	204.9234751
PGM	19315.02193	10819.65217	20982.58756	13776.92858	14688.02786	11248.14908	18839.64872	6201.923434	0.100888283	0.058746393	0.094779056	0.050786829	0.06202162	0.047908173	0.096933992	0.035187813	15.38916667	46.87622361	60.33206041	-23.01185555	-22.77110588	-20.21082778	31.92343334	19.98573333	978.8564022	978.8564022	978.8564022	978.8564022	978.8564022	978.8564022	978.8564022	978.8564022
PYK	7433.296473	3985.060284	8502.905463	4884.626311	7098.617281	5315.410402	8772.332111	2943.239808	2.24E-12	0.00187729	4.07E-12	6.39E-12	0.00540885	0.008054053	2.75E-12	0.009611117	7.104566677	6.555949448	2.194438534	1.000811108	0.144260784	0	31.92343334	19.98573333	578.9592928	578.9592928	578.9592928	578.9592928	578.9592928	578.9592928	578.9592928	578.9592928
TPI	9851.048142	5736.721956	10435.6596	7502.632481	7539.420872	4496.045887	9278.585503	3095.158611	0.059470084	0.033235213	0.0553892	0.027965121	0.039947163	0.031940272	0.056305278	0.018479039	9.671993336	19.89198278	44.7096052	-9.829611111	-9.814739213	-7.230961112	12.8168	6.222419998	341.8745769	341.8745769	341.8745769	341.8745769	341.8745769	341.8745769	341.8745769	341.8745769
PGK	19726.24153	11032.21811	21361.58064	14138.20686	14888.93314	11590.12612	19218.42229	6422.84838	0.100888283	0.059324107	0.094779056	0.049108163	0.066274453	0.047908173	0.096933993	0.032383604	29.44046667	61.06905694	45.15159375	-12.40562778	-9.814739213	-7.230961112	15.54126667	34.6562	1000	1000	1000	1000	1000	1000	1000	1000
RMI	0	0	0	0	0	0	0	0	2.89E-16	1.63E-15	1.25E-15	9.28E-17	4.03E-14	4.55E-16	1.97E-15	-1.56E-16	0	0	0	0	0	0	0	0	0	0	0	0	0	0	0	0
SUCD5_BS	2392.337021	1288.145025	680.3626894	2246.424076	2597.630973	1.01E-14	2286.524492	5748.485435	0.009759101	0.016853306	0.004415581	0.016691642	0.005434031	0.004773341	2.35E-11	0.017222154	13.0443	22.5611	22.59003334	13.91296667	66.17887256	16.00226667	20.80986665	15.49486667	3.26E-12	3.26E-12	3.26E-12	3.26E-12	3.26E-12	3.26E-12	3.26E-12	3.26E-12
INSCR	0	0	0	0	0	0	0	0	1.50E-15	1.49E-15	-1.25E-16	5.28E-16	5.24E-14	2.84E-16	2.44E-15	6.74E-16	0	0	0	0	0	0	0	0	0	0	0	0	0	0	0	0
INS2D	0	0	0	0	0	0	0	0	1.49E-15	1.35E-15	-9.43E-16	5.90E-16	5.25E-14	3.67E-16	2.45E-15	6.71E-16	0	0	0	0	0	0	0	0	0	0	0	0	0	0	0	0
ACNPLYSr	0	0	0	0	0	0	0	0	1.80E-16	-4.16E-16	-5.41E-16	4.16E-17	7.98E-17	2.78E-17	-1.80E-16	4.72E-16	0	0	0	0	0	0	0	0	0	0	0	0	0	0	0	0
ACS2	1.55E-23	1.09E-16	1.46E-25	6.55E-32	4.93E-19	1.38E-16	2.01E-29	4.38E-16	4.53E-12	3.93E-04	1.54E-11	1.72E-04	5.64E-09	4.57E-11	1.83E-11	6.55E-12	0	0	0	0	0	0	0	0	8.64E-14	8.64E-14	8.64E-14	8.64E-14	8.64E-14	8.64E-14	8.64E-14	8.64E-14
ARABI	0	0	3.64E-12	0	0	0	0	1.82E-12	6.31E-16	1.80E-15	-7.49E-16	-1.80E-15	3.99E-16	6.80E-16	-1.04E-16	5.41E-16	0	0	0	0	0	0	0	0	-1.14E-13	-1.14E-13	-1.14E-13	-1.14E-13	-1.14E-13	-1.14E-13	-1.14E-13	-1.14E-13
ETHAAL	3.17E-23	2.07E-16	8.90E-26	6.55E-32	1.96E-19	2.04E-16	4.37E-29	7.42E-16	1.35E-15	4.79E-17	1.32E-16	1.68E-15	-7.58E-16	1.04E-16	-5.94E-17	5.19E-16	0	0	0	0	0	0	0	0	8.92E-14	8.92E-14	8.92E-14	8.92E-14	8.92E-14	8.92E-14	8.92E-14	8.92E-14
FORAMD	7.38E-24	5.16E-17	6.87E-26	6.55E-32	2.20E-19	7.35E-17	9.16E-30	2.40E-16	3.19E-12	1.80E-11	9.74E-12	6.37E-12	7.17E-10	2.69E-12	1.08E-11	1.59E-12	7.804633333	7.675966667	7.622266667	2.576016667	0	0	7.965933333	8.0197	3.93E-14	3.93E-14	3.93E-14	3.93E-14	3.93E-14	3.93E-14	3.93E-14	3.93E-14
GLCRAL	0	0	0	0	0	0	0	0	3.93E-16	1.98E-15	1.07E-15	7.06E-16	7.65E-14	4.64E-16	3.48E-15	6.98E-16	0	0	0	0	0	0	0	0	0	0	0	0	0	0	0	0
GLYCK	3.11E-23	2.12E-16	3.89E-25	6.55E-32	6.58E-19	4.45E-16	3.38E-29	2.60E-15	1.55E-11	1.95E-11	2.47E-11	0.001678667	7.23E-10	4.50E-11	2.16E-11	0.003249179	0	0	29.31323334	3.370438893	0	0	30.2778	0	1.58E-12	1.58E-12	1.58E-12	1.58E-12	1.58E-12	1.58E-12	1.58E-12	1.58E-12
ISOMS	0	0	0	0	0	0	0	0	-1.94E-15	-1.26E-15	-9.09E-16	-3.33E-16	-2.46E-14	2.64E-16	-1.12E-15	4.09E-16	0	0	0	0	0	0	0	0	0	0	0	0	0	0	0	0
LCADi	0	0	0	0	0	0	0	0	1.71E-15	1.27E-15	1.52E-15	-2.22E-16	3.81E-14	1.41E-16	2.01E-15	6.11E-16	0	0	0	0	0	0	0	0	0	0	0	0	0	0	0	0
MI1PP	0	0	0	0	0	0	0	0	0	0	0	0	0	0	0	0	0	0	0	0	0	0	0	0	0	0	0	0	0	0	0	0
MLTG6	0	0	0	0	0	0	0	0	2.42E-16	3.70E-17	4.66E-16	4.04E-17	4.97E-17	6.90E-17	8.17E-18	2.61E-16	0	0	0	0	0	0	0	0	0	0	0	0	0	0	0	0
MPL	0	0	0	0	0	0	0	0	1.20E-15	1.43E-15	4.53E-16	4.54E-16	2.87E-14	2.82E-16	1.51E-15	4.64E-16	0	0	0	0	0	0	0	0	0	0	0	0	0	0	0	0
PGL	4105.664586	2675.523757	4361.620369	2518.53532	1.15E-18	1710.000777	609.1830652	1.31E-14	0.018073648	0.009925794	0.025684947	0.010191256	0.005619699	0.007385922	0.026235264	0.010147264	14.18793333	26.51364083	38.35458334	0	7.03561764	21.69288334	13.0537	13.25856667	2.66E-13	2.66E-13	2.66E-13	2.66E-13	2.66E-13	2.66E-13	2.66E-13	2.66E-13
PPAK	0	1.82E-12	-1.82E-12	9.09E-13	1.82E-12	5.46E-12	-1.82E-12	1.36E-12	9.50E-12	3.93E-04	2.67E-11	1.72E-04	6.11E-09	4.68E-11	2.36E-11	9.38E-12	29.33823333	13.63333333	17.28872501	15.5722	12.61606667	25.3466	11.15616667	11.8892	7.96E-13	7.96E-13	7.96E-13	7.96E-13	7.96E-13	7.96E-13	7.96E-13	7.96E-13
PTA2r	-2.73E-12	-4.55E-13	-1.82E-12	9.09E-13	1.82E-12	5.46E-12	-1.82E-12	1.14E-12	9.50E-12	3.93E-04	2.67E-11	1.72E-04	6.11E-09	4.68E-11	2.36E-11	9.38E-12	29.33823333	13.63333333	17.28872501	15.5722	12.61606667	25.3466	11.15616667	11.8892	6.82E-13	6.82E-13	6.82E-13	6.82E-13	6.82E-13	6.82E-13	6.82E-13	6.82E-13
RMPA	0	0	0	0	0	0	0	0	-5.07E-16	1.47E-15	1.41E-15	-1.87E-16	3.90E-14	4.16E-17	2.07E-15	3.05E-16	0	0	0	0	0	0	0	0	0	0	0	0	0	0	0	0
SORD_D	0	0	3.64E-12	0	0	0	0	1.82E-12	9.99E-16	-2.88E-15	1.32E-16	1.60E-16	1.28E-14	2.43E-17	6.11E-16	4.30E-16	0	0	0	0	0	0	0	0	-1.14E-13	-1.14E-13	-1.14E-13	-1.14E-13	-1.14E-13	-1.14E-13	-1.14E-13	-1.14E-13
TGBPA	0	0	0	0	0	0	0	0	1.30E-15	9.30E-16	7.63E-16	1.87E-16	2.41E-14	2.78E-16	8.95E-16	7.63E-16	0	0	0	0	0	0	0	0	0	0	0	0	0	0	0	0
UAG4E	42.09419232	21.75915582	38.79534796	36.98198527	22.26841947	35.0062278	38.77287761	22.61481927	2.56E-13	2.14E-13	4.05E-13	1.77E-13	1.28E-11	7.89E-14	1.28E-13	5.59E-14	0	0	0	0	0	0	0	0	2.34356467	2.34356467	2.34356467	2.34356467	2.34356467	2.34356467	2.34356467	2.34356467
UGLYCHr	0	0	3.64E-12	0	0	0	0	1.82E-12	1.57E-12	5.30E-12	4.75E-12	1.65E-12	5.65E-10	4.37E-13	2.93E-12	4.90E-13	2.687349999	2.926250001	2.876366667	1.23E-13	6.071383335	0	1.937616669	0	0	0	0	0	0	0	0	0
XYL14BASE	0	0	0	0	0	0	0	0	0	0	0	0	0	0	0	0	0	0	0	0	0	0	0	0	0	0	0	0	0	0	0	0
PAPPT3	45.93816358	23.74616555	42.33807427	40.35911833	24.3019343	38.20293799	42.31355197	24.67996676	2.91E-13	2.24E-13	3.93E-13	1.60E-13	1.27E-11	5.64E-14	1.50E-13	6.98E-14	0	0	0	0	0	0	0	0	2.557575077	2.557575077	2.557575077	2.557575077	2.557575077	2.557575077	2.557575077	2.557575077
LIPO4S24_BS	0.006621376	0.003422694	0.006102471	0.005817231	0.003502801	0.005506446	0.006098936	0.003557289	6.89E-16	2.94E-15	-4.59E-17	1.30E-15	8.02E-15	4.89E-16	-3.98E-17	5.68E-16	0	0	0	0	0	0	0	0	3.69E-04	3.69E-04	3.69E-04	3.69E-04	3.69E-04	3.69E-04	3.69E-04	3.69E-04
LIPO1S24_BS	0.003084652	0.001594505	0.002842913	0.00271003	0.001631824	0.002565247	0.002841266	0.001657208	7.42E-16	-9.49E-15	-1.28E-17	1.33E-15	6.39E-16	1.72E-16	-1.00E-16	2.12E-16	0	0	0	0	0	0	0	0	1.72E-04	1.72E-04	1.72E-04	1.72E-04	1.72E-04	1.72E-04	1.72E-04	1.72E-04
LIPO2S24_BS	0.002762516	0.001427988	0.002546023	0.002427017	0.00146141	0.002297354	0.002544548	0.001484143	1.45E-15	6.32E-15	8.26E-17	-2.84E-16	-1.68E-14	-2.47E-17	-1.23E-16	3.65E-17	0	0	0	0	0	0	0	0	1.54E-04	1.54E-04	1.54E-04	1.54E-04	1.54E-04	1.54E-04	1.54E-04	1.54E-04
TECA1S45	1.633236615	0.844245917	1.505242868	1.434885173	0.864005128	1.358226631	1.504371029	0.877445292	1.06E-14	1.31E-14	1.68E-14	1.33E-14	4.94E-13	4.05E-15	1.95E-15	2.50E-15	0	0	0	0	0	0	0	0	0.090929304	0.090929304	0.090929304	0.090929304	0.090929304	0.090929304	0.090929304	0.090929304
TECA3S45	0.821130011	0.42445513	0.756779564	0.721406358	0.434389319	0.682865323	0.756341235	0.441146528	8.00E-15	3.32E-15	8.12E-15	5.68E-15	2.48E-13	1.94E-15	3.32E-15	1.07E-15	0	0	0	0	0	0	0	0	0.045715838	0.045715838	0.045715838	0.045715838	0.045715838	0.045715838	0.045715838	0.045715838
TECA2S45	1.060250289	0.548060195	0.977160426	0.931486231	0.560887307	0.881721708	0.976594452	0.569612275	8.06E-15	1.04E-14	1.08E-14	5.71E-15	3.09E-13	2.59E-15	3.70E-15	3.18E-15	0	0	0	0	0	0	0	0	0.059028692	0.059028692	0.059028692	0.059028692	0.059028692	0.059028692	0.059028692	0.059028692
TECA4S_BS	1.403139744	0.725305194	1.293178265	1.232732842	0.742280649	1.16687426	1.292429254	0.753827309	7.96E-15	6.96E-15	1.35E-14	5.89E-15	4.28E-13	3.17E-15	3.88E-15	2.05E-15	0	0	0	0	0	0	0	0	0.078118822	0.078118822	0.078118822	0.078118822	0.078118822	0.078118822	0.078118822	0.078118822
GALU	113.3121968	58.57287218	104.4321285	99.55078745	59.94374497	94.23230035	104.3716412	60.87620907	2.22E-12	7.27E-13	4.13E-13	2.09E-13	2.59E-11	1.76E-12	3.83E-13	6.23E-13	0	0	0	0	0	0	0	0	6.30857718	6.30857718	6.30857718	6.30857718	6.30857718	6.30857718	6.30857718	6.30857718
TEICH45	0	0	0	0	0	0	0	0	-7.76E-17	1.20E-14	8.50E-17	7.98E-17	3.47E-17	1.04E-17	1.10E-15	-1.91E-17	0	0	0	0	0	0	0	0	0	0	0	0	0	0	0	0
G3PCT	207.7482389	107.3883605	191.4673918	182.5178697	109.9017387	172.7668776	191.3564935	111.611332	1.24E-14	1.18E-13	1.44E-13	4.86E-14	1.61E-11	3.61E-14	1.03E-13	7.66E-15	0	0	0	0	0	0	0	0	11.56623767	11.56623767	11.56623767	11.56623767	11.56623767	11.56623767	11.56623767	11.56623767
UDPGD	0	0	0	0	0	0	0	0	3.84E-15	1.63E-14	7.11E-16	-6.93E-17	-3.45E-15	6.13E-15	-2.56E-15	-1.23E-15	0	0	0	0	0	0	0	0	0	0	0	0	0	0	0	0
LIPO3S24_BS	0.008194156	0.004235689	0.007551995	0.007199001	0.004334824	0.006814396	0.007547621	0.004402255	7.08E-16	-7.58E-15	8.60E-16	-3.54E-16	-8.69E-15	3.20E-16	-8.08E-18	-7.60E-18	0	0	0	0	0	0	0	0	4.56E-04	4.56E-04	4.56E-04	4.56E-04	4.56E-04	4.56E-04	4.56E-04	4.56E-04
UAGDPr	147.6297916	76.31218138	136.0603166	129.7006185	78.09823504	122.7713808	135.9815102	79.31310409	2.04E-12	-9.20E-13	8.32E-13	-1.72E-12	3.43E-11	1.46E-12	2.86E-13	9.60E-13	0	0	0	0	0	0	0	0	8.219185232	8.219185232	8.219185232	8.219185232	8.219185232	8.219185232	8.219185232	8.219185232
ALAALA	45.93816358	23.74616555	42.33807427	40.35911833	24.3019343	38.20293799	42.31355197	24.67996676	2.91E-13	2.24E-13	3.93E-13	1.60E-13	1.27E-11	5.64E-14	1.50E-13	6.98E-14	0	0	0	0	0	0	0	0	2.557575077	2.557575077	2.557575077	2.557575077	2.557575077	2.557575077	2.557575077	2.557575077
AMAA	0	0	0	0	0	0	0	0	0	0	0	0	0	0	0	0	0	0	0	0	0	0	0	0	0	0	0	0	0	0	0	0
HXAD	0	0	0	0	0	0	0	0	0	0	0	0	0	0	0	0	0	0	0	0	0	0	0	0	0	0	0	0	0	0	0	0
UAAGDS	45.93816358	23.74616555	42.33807427	40.35911833	24.3019343	38.20293799	42.31355197	24.67996676	2.91E-13	2.24E-13	3.93E-13	1.60E-13	1.27E-11	5.64E-14	1.50E-13	6.98E-14	0	0	0	0	0	0	0	0	2.557575077	2.557575077	2.557575077	2.557575077	2.557575077	2.557575077	2.557575077	2.557575077
UAGCVT	45.93816358	23.74616555	42.33807427	40.35911833	24.3019343	38.20293799	42.31355197	24.67996676	2.91E-13	2.24E-13	3.93E-13	1.60E-13	1.27E-11	5.64E-14	1.50E-13	6.98E-14	0	0	0	0	0	0	0	0	2.557575077	2.557575077	2.557575077	2.557575077	2.557575077	2.557575077	2.557575077	2.557575077
UAGPT3	45.93816358	23.74616555	42.33807427	40.35911833	24.3019343	38.20293799	42.31355197	24.67996676	2.91E-13	2.24E-13	3.93E-13	1.60E-13	1.27E-11	5.64E-14	1.50E-13	6.98E-14	0	0	0	0	0	0	0	0	2.557575077	2.557575077	2.557575077	2.557575077	2.557575077	2.557575077	2.557575077	2.557575077
UAMAGS	45.93816358	23.74616555	42.33807427	40.35911833	24.3019343	38.20293799	42.31355197	24.67996676	2.91E-13	2.24E-13	3.93E-13	1.60E-13	1.27E-11	5.64E-14	1.50E-13	6.98E-14	0	0	0	0	0	0	0	0	2.557575077	2.557575077	2.557575077	2.557575077	2.557575077	2.557575077	2.557575077	2.557575077
UAMAS	45.93816358	23.74616555	42.33807427	40.35911833	24.3019343	38.20293799	42.31355197	24.67996676	2.91E-13	2.24E-13	3.93E-13	1.60E-13	1.27E-11	5.64E-14	1.50E-13	6.98E-14	0	0	0	0	0	0	0	0	2.557575077	2.557575077	2.557575077	2.557575077	2.557575077	2.557575077	2.557575077	2.557575077
UAPGR	45.93816358	23.74616555	42.33807427	40.35911833	24.3019343	38.20293799	42.31355197	24.67996676	2.91E-13	2.25E-13	3.93E-13	1.60E-13	1.27E-11	5.64E-14	1.50E-13	6.98E-14	0	0	0	0	0	0	0	0	2.557575077	2.557575077	2.557575077	2.557575077	2.557575077	2.557575077	2.557575077	2.557575077
UGMDDS	45.93816358	23.74616555	42.33807427	40.35911833	24.3019343	38.20293799	42.31355197	24.67996676	2.91E-13	2.24E-13	3.93E-13	1.60E-13	1.27E-11	5.64E-14	1.50E-13	6.98E-14	0	0	0	0	0	0	0	0	2.557575077	2.557575077	2.557575077	2.557575077	2.557575077	2.557575077	2.557575077	2.557575077
G1PACTr	147.6297916	76.31218138	136.0603166	129.7006185	78.09823504	122.7713808	135.9815102	79.31310409	2.04E-12	-9.20E-13	8.32E-13	-1.72E-12	3.43E-11	1.46E-12	2.86E-13	9.60E-13	0	0	0	0	0	0	0	0	8.219185232	8.219185232	8.219185232	8.219185232	8.219185232	8.219185232	8.219185232	8.219185232
PPTGS_BS	45.93816358	23.74616555	42.33807427	40.35911833	24.3019343	38.20293799	42.31355197	24.67996676	2.91E-13	2.25E-13	3.93E-13	1.60E-13	1.27E-11	5.64E-14	1.50E-13	6.98E-14	0	0	0	0	0	0	0	0	2.557575077	2.557575077	2.557575077	2.557575077	2.557575077	2.557575077	2.557575077	2.557575077
UDCPDP	45.93816358	23.74616555	42.33807427	40.35911833	24.3019343	38.20293799	42.31355197	24.67996676	2.91E-13	2.24E-13	3.93E-13	1.60E-13	1.27E-11	5.64E-14	1.50E-13	6.98E-14	0	0	0	0	0	0	0	0	2.557575077	2.557575077	2.557575077	2.557575077	2.557575077	2.557575077	2.557575077	2.557575077
MTHFD	176.7685375	91.37446141	162.9155126	155.3005555	76.87736238	147.0036447	162.8211517	94.96769766	2.05E-11	5.78E-04	3.72E-10	4.92E-11	3.69E-04	1.32E-11	9.90E-11	4.45E-04	13.17933333	13.52846667	13.375	12.9157	12.95636667	12.97986667	11.84116667	12.27916667	8.090698609	8.090698609	8.090698609	8.090698609	8.090698609	8.090698609	8.090698609	8.090698609
MTHFR1	51.11759904	26.4234979	47.1116069	44.90952766	27.04192846	42.51024233	47.08431976	27.46258332	4.65E-12	1.02E-10	1.56E-11	5.02E-11	7.00E-08	3.22E-12	1.51E-11	2.03E-12	0	0	0	0	0	0	0	0	2.845936518	2.845936518	2.845936518	2.845936518	2.845936518	2.845936518	2.845936518	2.845936518
NMNATr	-2.44E-16	-6.48E-14	-2.28E-12	-2.00E-30	3.49E-13	1.35E-13	-5.87E-13	-7.85E-13	-1.17E-12	-6.81E-12	-2.26E-12	-2.45E-12	-4.89E-10	-1.28E-12	-3.60E-12	-6.25E-13	0	0	0	0	0	0	0	0	1.82E-12	1.82E-12	1.82E-12	1.82E-12	1.82E-12	1.82E-12	1.82E-12	1.82E-12
PTPAT	4.61E-24	1.72E-16	2.29E-24	2.33E-32	1.18E-18	1.59E-16	9.30E-29	5.80E-14	3.61E-14	6.35E-14	5.89E-14	2.70E-14	1.46E-12	7.74E-15	2.87E-14	6.15E-15	0	0	0	0	0	0	0	0	6.82E-13	6.82E-13	6.82E-13	6.82E-13	6.82E-13	6.82E-13	6.82E-13	6.82E-13
ADCL	0.180468134	0.093286842	0.166325179	0.158550848	0.09547018	0.150080291	0.166228843	0.096955281	1.18E-12	5.19E-12	2.28E-12	2.02E-12	2.02E-10	9.46E-13	2.47E-12	6.42E-13	0	0	0	0	0	0	0	0	0.010047437	0.010047437	0.010047437	0.010047437	0.010047437	0.010047437	0.010047437	0.010047437
ADCS	0.180468134	0.093286842	0.166325179	0.158550848	0.09547018	0.150080291	0.166228843	0.096955281	1.18E-12	5.19E-12	2.28E-12	2.02E-12	2.02E-10	9.46E-13	2.47E-12	6.42E-13	0	0	0	0	0	0	0	0	0.010047437	0.010047437	0.010047437	0.010047437	0.010047437	0.010047437	0.010047437	0.010047437
AMMQT7	0.135351101	0.069965131	0.124743884	0.118913136	0.071602635	0.112560218	0.124671632	0.072716461	3.56E-15	1.63E-14	6.12E-15	3.59E-15	8.06E-14	4.00E-15	1.18E-15	2.24E-15	0	0	0	0	0	0	0	0	0.007535578	0.007535578	0.007535578	0.007535578	0.007535578	0.007535578	0.007535578	0.007535578
DHNAOT7	0.135351101	0.069965131	0.124743884	0.118913136	0.071602635	0.112560218	0.124671632	0.072716461	3.47E-15	1.30E-14	6.11E-15	3.59E-15	8.03E-14	3.63E-15	1.57E-15	2.24E-15	0	0	0	0	0	0	0	0	0.007535578	0.007535578	0.007535578	0.007535578	0.007535578	0.007535578	0.007535578	0.007535578
DPCOAK	1.68E-23	1.75E-16	2.80E-25	6.55E-32	1.28E-18	1.93E-16	2.85E-29	9.33E-16	3.61E-14	6.36E-14	5.89E-14	2.70E-14	1.46E-12	7.72E-15	2.87E-14	6.15E-15	0	0	0	0	0	0	0	0	9.34E-14	9.34E-14	9.34E-14	9.34E-14	9.34E-14	9.34E-14	9.34E-14	9.34E-14
DPR	2.45E-23	1.73E-16	2.70E-25	6.55E-32	1.81E-18	1.67E-16	2.57E-29	8.70E-16	2.08E-12	1.09E-11	4.67E-12	3.56E-12	2.47E-10	7.20E-13	3.53E-12	8.50E-13	0	0	0	0	0	0	0	0	1.27E-13	1.27E-13	1.27E-13	1.27E-13	1.27E-13	1.27E-13	1.27E-13	1.27E-13
HEXTT	0.135351101	0.069965131	0.124743884	0.118913136	0.071602635	0.112560218	0.124671632	0.072716461	2.95E-15	1.06E-14	6.27E-15	3.04E-15	8.32E-14	1.41E-15	2.59E-15	2.24E-15	0	0	0	0	0	0	0	0	0.007535578	0.007535578	0.007535578	0.007535578	0.007535578	0.007535578	0.007535578	0.007535578
ICHORS	0.135351101	0.069965131	0.124743884	0.118913136	0.071602635	0.112560218	0.124671632	0.072716461	4.55E-15	1.48E-14	6.25E-15	5.43E-15	8.31E-14	3.95E-15	1.62E-15	2.49E-15	0	0	0	0	0	0	0	0	0.007535578	0.007535578	0.007535578	0.007535578	0.007535578	0.007535578	0.007535578	0.007535578
MOHMT	2.45E-23	1.73E-16	2.70E-25	6.55E-32	1.81E-18	1.67E-16	2.57E-29	8.70E-16	2.08E-12	1.09E-11	4.67E-12	3.56E-12	2.47E-10	7.20E-13	3.53E-12	8.50E-13	0	0	0	0	0	0	0	0	1.27E-13	1.27E-13	1.27E-13	1.27E-13	1.27E-13	1.27E-13	1.27E-13	1.27E-13
NCTPPRT	1.43E-22	-2.46E-17	-1.46E-24	-2.38E-13	1.73E-15	-4.02E-15	-8.34E-28	-1.40E-16	-1.17E-12	-6.81E-12	-2.26E-12	-2.45E-12	-4.89E-10	-1.28E-12	-3.61E-12	-6.24E-13	0	0	0	0	0	0	0	0	2.27E-13	2.27E-13	2.27E-13	2.27E-13	2.27E-13	2.27E-13	2.27E-13	2.27E-13
NNAM	3.89E-24	2.72E-17	3.75E-26	6.55E-32	1.17E-19	3.47E-17	5.02E-30	1.10E-16	1.17E-12	6.81E-12	2.26E-12	2.45E-12	4.89E-10	1.28E-12	3.60E-12	6.25E-13	0	0	0	0	0	0	0	0	2.16E-14	2.16E-14	2.16E-14	2.16E-14	2.16E-14	2.16E-14	2.16E-14	2.16E-14
NNATr	7.805246808	4.034655902	7.193563984	6.85732417	4.129085282	6.490972572	7.189397457	4.1933159	1.27E-12	6.95E-12	2.38E-12	2.51E-12	4.93E-10	1.30E-12	3.66E-12	6.55E-13	0	0	0	0	0	0	0	0	0.434551649	0.434551649	0.434551649	0.434551649	0.434551649	0.434551649	0.434551649	0.434551649
NPHS	0.135351101	0.069965131	0.124743884	0.118913136	0.071602635	0.112560218	0.124671632	0.072716461	3.58E-15	1.29E-14	6.08E-15	3.77E-15	8.05E-14	3.84E-15	1.80E-15	2.24E-15	0	0	0	0	0	0	0	0	0.007535578	0.007535578	0.007535578	0.007535578	0.007535578	0.007535578	0.007535578	0.007535578
PANTS	2.45E-23	1.73E-16	2.70E-25	6.55E-32	1.81E-18	1.67E-16	2.57E-29	8.70E-16	2.08E-12	1.09E-11	4.67E-12	3.56E-12	2.47E-10	7.20E-13	3.53E-12	8.50E-13	0	0	0	0	0	0	0	0	1.27E-13	1.27E-13	1.27E-13	1.27E-13	1.27E-13	1.27E-13	1.27E-13	1.27E-13
PTHKr	0	0	0	0	0	0	0	0	-7.81E-18	1.47E-17	-1.04E-17	-5.20E-18	-2.95E-17	-1.65E-17	3.47E-18	1.73E-18	0	0	0	0	0	0	0	0	0	0	0	0	0	0	0	0
SUCBZL	0.135351101	0.069965131	0.124743884	0.118913136	0.071602635	0.112560218	0.124671632	0.072716461	3.56E-15	1.43E-14	6.13E-15	3.67E-15	8.24E-14	3.78E-15	1.58E-15	2.25E-15	0	0	0	0	0	0	0	0	0.007535578	0.007535578	0.007535578	0.007535578	0.007535578	0.007535578	0.007535578	0.007535578
SUCBZS	0.135351101	0.069965131	0.124743884	0.118913136	0.071602635	0.112560218	0.124671632	0.072716461	3.53E-15	1.44E-14	6.08E-15	3.68E-15	8.23E-14	3.78E-15	1.54E-15	2.24E-15	0	0	0	0	0	0	0	0	0.007535578	0.007535578	0.007535578	0.007535578	0.007535578	0.007535578	0.007535578	0.007535578
PYRIS	0	0	0	0	0	0	0	0	0	0	0	0	0	0	0	0	0	0	0	0	0	0	0	0	0	0	0	0	0	0	0	0
DHBS	0	0	0	0	0	0	0	0	0	0	0	0	0	0	0	0	0	0	0	0	0	0	0	0	0	0	0	0	0	0	0	0
AOXSir	0	0	0	0	0	0	0	0	6.80E-16	3.32E-15	1.49E-15	1.53E-15	-1.76E-15	-4.26E-16	-2.89E-16	6.58E-16	0	0	0	0	0	0	0	0	0	0	0	0	0	0	0	0
AHMMPS	0	0	0	0	0	0	0	0	0	0	0	0	0	0	0	0	0	0	0	0	0	0	0	0	0	0	0	0	0	0	0	0
APRAUR	4.51E-24	3.03E-17	4.03E-26	6.55E-32	1.64E-19	5.00E-17	5.44E-30	1.66E-16	1.70E-12	9.35E-12	4.03E-12	3.07E-12	2.83E-10	1.27E-12	4.42E-12	7.01E-13	0	0	0	0	0	0	0	0	2.62E-14	2.62E-14	2.62E-14	2.62E-14	2.62E-14	2.62E-14	2.62E-14	2.62E-14
DHFOR2	0	0	4.55E-13	-4.55E-13	1.82E-12	0	-4.55E-13	1.82E-12	1.18E-12	5.18E-12	2.28E-12	2.02E-12	2.02E-10	9.46E-13	2.47E-12	6.41E-13	0	0	0	0	0	0	0	0	2.27E-13	2.27E-13	2.27E-13	2.27E-13	2.27E-13	2.27E-13	2.27E-13	2.27E-13
DHFS	0.180468134	0.093286842	0.166325179	0.158550848	0.09547018	0.150080291	0.166228843	0.096955281	1.18E-12	5.19E-12	2.28E-12	2.02E-12	2.02E-10	9.46E-13	2.47E-12	6.42E-13	0	0	0	0	0	0	0	0	0.010047437	0.010047437	0.010047437	0.010047437	0.010047437	0.010047437	0.010047437	0.010047437
DHPS3	0.180468134	0.093286842	0.166325179	0.158550848	0.09547018	0.150080291	0.166228843	0.096955281	1.18E-12	5.19E-12	2.28E-12	2.02E-12	2.02E-10	9.46E-13	2.47E-12	6.42E-13	0	0	0	0	0	0	0	0	0.010047437	0.010047437	0.010047437	0.010047437	0.010047437	0.010047437	0.010047437	0.010047437
PMDPHT	4.51E-24	3.03E-17	4.03E-26	6.55E-32	1.64E-19	5.00E-17	5.44E-30	1.66E-16	1.70E-12	9.35E-12	4.03E-12	3.07E-12	2.83E-10	1.27E-12	4.42E-12	7.01E-13	0	0	0	0	0	0	0	0	2.62E-14	2.62E-14	2.62E-14	2.62E-14	2.62E-14	2.62E-14	2.62E-14	2.62E-14
RBFSb	4.51E-24	3.03E-17	4.03E-26	6.55E-32	1.64E-19	5.00E-17	5.44E-30	1.66E-16	1.70E-12	9.35E-12	4.03E-12	3.07E-12	2.83E-10	1.27E-12	4.42E-12	7.01E-13	0	0	0	0	0	0	0	0	2.62E-14	2.62E-14	2.62E-14	2.62E-14	2.62E-14	2.62E-14	2.62E-14	2.62E-14
GTPCI	0.180468134	0.093286842	0.166325179	0.158550848	0.09547018	0.150080291	0.166228843	0.096955281	1.18E-12	5.19E-12	2.28E-12	2.02E-12	2.02E-10	9.46E-13	2.47E-12	6.42E-13	0	0	0	0	0	0	0	0	0.010047437	0.010047437	0.010047437	0.010047437	0.010047437	0.010047437	0.010047437	0.010047437
MTHFC	176.7685375	91.37446141	162.9155126	155.3005555	76.87736238	147.0036447	162.8211517	94.96769766	2.05E-11	5.78E-04	3.72E-10	4.92E-11	3.69E-04	1.32E-11	9.90E-11	4.45E-04	13.17933333	13.52846667	13.375	12.9157	12.95636667	12.97986667	11.84116667	12.27916667	8.090698609	8.090698609	8.090698609	8.090698609	8.090698609	8.090698609	8.090698609	8.090698609
DHNPA	0.180468134	0.093286842	0.166325179	0.158550848	0.09547018	0.150080291	0.166228843	0.096955281	1.18E-12	5.19E-12	2.28E-12	2.02E-12	2.02E-10	9.46E-13	2.47E-12	6.42E-13	0	0	0	0	0	0	0	0	0.010047437	0.010047437	0.010047437	0.010047437	0.010047437	0.010047437	0.010047437	0.010047437
AMAOT	0	0	0	0	0	0	0	0	-9.48E-18	-5.45E-15	-8.81E-16	-1.81E-17	-1.70E-16	1.94E-16	-1.46E-16	8.79E-16	0	0	0	0	0	0	0	0	0	0	0	0	0	0	0	0
BTS	0	0	0	0	0	0	0	0	0	0	0	0	0	0	0	0	0	0	0	0	0	0	0	0	0	0	0	0	0	0	0	0
CHCOAL	0	0	0	0	0	0	0	0	6.72E-16	1.66E-15	1.77E-15	1.51E-15	-6.31E-16	2.10E-16	-2.69E-16	6.96E-16	0	0	0	0	0	0	0	0	0	0	0	0	0	0	0	0
DB4PS	9.01E-24	6.06E-17	8.00E-26	6.55E-32	2.65E-19	9.19E-17	1.09E-29	3.32E-16	3.39E-12	1.87E-11	8.06E-12	6.13E-12	5.65E-10	2.53E-12	8.83E-12	1.40E-12	0	0	0	0	0	0	0	0	4.47E-14	4.47E-14	4.47E-14	4.47E-14	4.47E-14	4.47E-14	4.47E-14	4.47E-14
DBTS	0	0	0	0	0	0	0	0	0	0	0	0	0	0	0	0	0	0	0	0	0	0	0	0	0	0	0	0	0	0	0	0
DHPPDA2	4.51E-24	3.03E-17	4.03E-26	6.55E-32	1.64E-19	5.00E-17	5.44E-30	1.66E-16	1.70E-12	9.35E-12	4.03E-12	3.07E-12	2.83E-10	1.27E-12	4.42E-12	7.01E-13	0	0	0	0	0	0	0	0	2.62E-14	2.62E-14	2.62E-14	2.62E-14	2.62E-14	2.62E-14	2.62E-14	2.62E-14
HETZK	0	0	0	0	0	0	0	0	0	0	0	0	0	0	0	0	0	0	0	0	0	0	0	0	0	0	0	0	0	0	0	0
HPPK	0.180468134	0.093286842	0.166325179	0.158550848	0.09547018	0.150080291	0.166228843	0.096955281	1.18E-12	5.19E-12	2.28E-12	2.02E-12	2.02E-10	9.46E-13	2.47E-12	6.42E-13	0	0	0	0	0	0	0	0	0.010047437	0.010047437	0.010047437	0.010047437	0.010047437	0.010047437	0.010047437	0.010047437
PMPK	0	0	0	0	0	0	0	0	0	0	0	0	0	0	0	0	0	0	0	0	0	0	0	0	0	0	0	0	0	0	0	0
RBFSa	9.01E-24	6.06E-17	8.00E-26	6.55E-32	2.65E-19	9.19E-17	1.09E-29	3.32E-16	3.39E-12	1.87E-11	8.06E-12	6.13E-12	5.65E-10	2.53E-12	8.83E-12	1.40E-12	0	0	0	0	0	0	0	0	4.47E-14	4.47E-14	4.47E-14	4.47E-14	4.47E-14	4.47E-14	4.47E-14	4.47E-14
TMPK	0	0	0	0	0	0	0	0	0	0	0	0	0	0	0	0	0	0	0	0	0	0	0	0	0	0	0	0	0	0	0	0
TMPPP	0	0	0	0	0	0	0	0	0	0	0	0	0	0	0	0	0	0	0	0	0	0	0	0	0	0	0	0	0	0	0	0
2S6HCCi	0.135351101	0.069965131	0.124743884	0.118913136	0.071602635	0.112560218	0.124671632	0.072716461	3.57E-15	1.45E-14	6.07E-15	3.69E-15	8.21E-14	3.78E-15	1.59E-15	2.24E-15	0	0	0	0	0	0	0	0	0.007535578	0.007535578	0.007535578	0.007535578	0.007535578	0.007535578	0.007535578	0.007535578
ASP1DC	2.45E-23	1.73E-16	2.70E-25	6.55E-32	1.81E-18	1.67E-16	2.57E-29	8.70E-16	2.08E-12	1.09E-11	4.67E-12	3.56E-12	2.47E-10	7.20E-13	3.53E-12	8.51E-13	0	0	0	0	0	0	0	0	1.27E-13	1.27E-13	1.27E-13	1.27E-13	1.27E-13	1.27E-13	1.27E-13	1.27E-13
ASPO6	7.805246808	4.034655902	7.193563984	6.85732417	4.129085282	6.490972572	7.189397457	4.1933159	9.89E-14	1.43E-13	1.18E-13	5.99E-14	3.38E-12	2.60E-14	5.56E-14	3.05E-14	0	0	0	0	0	0	0	0	0.434551649	0.434551649	0.434551649	0.434551649	0.434551649	0.434551649	0.434551649	0.434551649
ASPO7	3819.864042	3274.086254	4517.416933	7553.745436	4548.320102	1641.765667	2297.198554	7902.320692	0.028019503	0.033636745	0.033090884	0.029524156	0.019544893	0.035151847	0.030533934	0.040236193	13.95916667	14.63593333	14.22993333	13.90973333	14.01453333	14.13846667	12.38543333	13.58926667	365.8345516	365.8345516	365.8345516	365.8345516	365.8345516	365.8345516	365.8345516	365.8345516
DHBD	0	0	0	0	0	0	0	0	1.15E-15	2.16E-15	3.52E-16	1.76E-15	7.63E-16	-3.19E-16	6.25E-17	2.52E-16	0	0	0	0	0	0	0	0	0	0	0	0	0	0	0	0
DHFR	10.64761992	5.503923658	9.81318555	9.354500025	5.632740615	8.85473715	9.807501733	5.720361574	7.67E-13	6.72E-12	2.21E-12	2.97E-12	1.14E-10	4.56E-13	1.17E-12	5.80E-13	0	0	0	1.06096667	0	0	0	0	0.59279878	0.59279878	0.59279878	0.59279878	0.59279878	0.59279878	0.59279878	0.59279878
FMNATr	0	4.55E-13	9.09E-13	0	2.27E-13	0	0	4.55E-13	-1.30E-16	2.88E-15	5.50E-16	7.11E-17	-4.21E-16	9.89E-17	1.25E-16	1.41E-16	0	0	0	0	0	0	0	0	0	0	0	0	0	0	0	0
FTHFD	31.4465724	16.25523216	28.98216241	27.62748524	3.76E-18	26.15149065	28.96537588	16.8944577	7.22E-12	5.78E-04	3.32E-10	2.21E-11	3.69E-04	2.22E-12	4.64E-11	4.45E-04	0	0	0	10.33968333	0.8136	12.97986667	0	4.25946667	4.30E-13	4.30E-13	4.30E-13	4.30E-13	4.30E-13	4.30E-13	4.30E-13	4.30E-13
GTPCII	4.51E-24	3.03E-17	4.03E-26	6.55E-32	1.64E-19	5.00E-17	5.44E-30	1.66E-16	1.70E-12	9.35E-12	4.03E-12	3.07E-12	2.83E-10	1.27E-12	4.42E-12	7.01E-13	0	0	0	0	0	0	0	0	2.62E-14	2.62E-14	2.62E-14	2.62E-14	2.62E-14	2.62E-14	2.62E-14	2.62E-14
ICHORT	0	0	0	0	0	0	0	0	8.14E-16	-5.80E-16	5.60E-17	1.74E-15	4.83E-16	6.01E-17	1.92E-17	2.52E-16	0	0	0	0	0	0	0	0	0	0	0	0	0	0	0	0
OXGDC	6.96E-23	4.82E-16	6.64E-25	6.55E-32	1.12E-18	5.52E-16	1.05E-28	1.26E-15	1.94E-12	2.86E-12	3.14E-12	1.78E-12	1.60E-10	4.85E-13	2.07E-12	6.56E-13	0	0	0	0	10.12813333	9.714066667	0	0	2.03E-13	2.03E-13	2.03E-13	2.03E-13	2.03E-13	2.03E-13	2.03E-13	2.03E-13
PNTEH	0	0	0	0	0	0	0	0	0	0	0	0	0	0	0	0	0	0	0	0	0	0	0	0	0	0	0	0	0	0	0	0
PNTK	2.08E-23	1.75E-16	2.85E-25	6.55E-32	1.24E-18	2.06E-16	2.86E-29	8.26E-16	3.52E-14	6.29E-14	5.87E-14	2.70E-14	1.46E-12	7.75E-15	2.91E-14	5.85E-15	0	0	0	0	0	0	0	0	1.42E-13	1.42E-13	1.42E-13	1.42E-13	1.42E-13	1.42E-13	1.42E-13	1.42E-13
PPPGO	0	0	0	0	0	0	0	0	0	0	0	0	0	0	0	0	0	0	0	0	0	0	0	0	0	0	0	0	0	0	0	0
PTHPS	0	0	0	0	0	0	0	0	0	0	0	0	0	0	0	0	0	0	0	0	0	0	0	0	0	0	0	0	0	0	0	0
RBFK	9.96E-23	1.67E-16	9.05E-26	6.55E-32	1.61E-19	2.25E-16	4.16E-29	6.23E-16	1.64E-15	-4.07E-16	1.05E-15	1.86E-15	-3.62E-15	4.97E-16	-1.13E-16	7.76E-16	0	0	0	0	0	0	0	0	1.42E-13	1.42E-13	1.42E-13	1.42E-13	1.42E-13	1.42E-13	1.42E-13	1.42E-13
NNDPR	7.805246808	4.034655902	7.193563984	6.85732417	4.129085282	6.490972572	7.189397457	4.1933159	9.89E-14	1.43E-13	1.18E-13	5.99E-14	3.38E-12	2.59E-14	5.56E-14	3.05E-14	0	0	0	0	0	0	0	0	0.434551649	0.434551649	0.434551649	0.434551649	0.434551649	0.434551649	0.434551649	0.434551649
NADS1	7.805246808	4.034655902	7.193563984	6.85732417	4.129085282	6.490972572	7.189397457	4.1933159	1.27E-12	6.95E-12	2.38E-12	2.51E-12	4.93E-10	1.30E-12	3.66E-12	6.55E-13	0	0	0	0	0	0	0	0	0.434551649	0.434551649	0.434551649	0.434551649	0.434551649	0.434551649	0.434551649	0.434551649
QULNS	7.805246808	4.034655902	7.193563984	6.85732417	4.129085282	6.490972572	7.189397457	4.1933159	9.89E-14	1.43E-13	1.18E-13	5.99E-14	3.38E-12	2.60E-14	5.56E-14	3.05E-14	0	0	0	0	0	0	0	0	0.434551649	0.434551649	0.434551649	0.434551649	0.434551649	0.434551649	0.434551649	0.434551649
TMN	0	0	0	0	0	0	0	0	0	0	0	0	0	0	0	0	0	0	0	0	0	0	0	0	0	0	0	0	0	0	0	0
CPPPGO	0	0	0	0	0	0	0	0	0	0	0	0	0	0	0	0	0	0	0	0	0	0	0	0	0	0	0	0	0	0	0	0
FCLT	0	0	0	0	0	0	0	0	0	0	0	0	0	0	0	0	0	0	0	0	0	0	0	0	0	0	0	0	0	0	0	0
G1SATi	0	0	0	0	0	0	0	0	0	0	0	0	0	0	0	0	0	0	0	0	0	0	0	0	0	0	0	0	0	0	0	0
HEMECS	0	0	0	0	0	0	0	0	0	0	0	0	0	0	0	0	0	0	0	0	0	0	0	0	0	0	0	0	0	0	0	0
HEMEDS	0	0	0	0	0	0	0	0	0	0	0	0	0	0	0	0	0	0	0	0	0	0	0	0	0	0	0	0	0	0	0	0
HMBS	0	0	0	0	0	0	0	0	0	0	0	0	0	0	0	0	0	0	0	0	0	0	0	0	0	0	0	0	0	0	0	0
SHCHD2	0	0	0	0	0	0	0	0	0	0	0	0	0	0	0	0	0	0	0	0	0	0	0	0	0	0	0	0	0	0	0	0
SHCHF	0	0	0	0	0	0	0	0	0	0	0	0	0	0	0	0	0	0	0	0	0	0	0	0	0	0	0	0	0	0	0	0
UPP3MT	0	0	0	0	0	0	0	0	0	0	0	0	0	0	0	0	0	0	0	0	0	0	0	0	0	0	0	0	0	0	0	0
PPBNGS	0	0	0	0	0	0	0	0	0	0	0	0	0	0	0	0	0	0	0	0	0	0	0	0	0	0	0	0	0	0	0	0
UPP3S	0	0	0	0	0	0	0	0	0	0	0	0	0	0	0	0	0	0	0	0	0	0	0	0	0	0	0	0	0	0	0	0
UPPDC1	0	0	0	0	0	0	0	0	0	0	0	0	0	0	0	0	0	0	0	0	0	0	0	0	0	0	0	0	0	0	0	0
HMPK1	0	0	0	0	0	0	0	0	0	0	0	0	0	0	0	0	0	0	0	0	0	0	0	0	0	0	0	0	0	0	0	0
NIRP	0	0	3.64E-12	0	0	0	0	1.82E-12	1.17E-12	6.81E-12	2.26E-12	2.45E-12	4.89E-10	1.28E-12	3.60E-12	6.25E-13	0	0	0	0	0	0	0	0	-5.68E-13	-5.68E-13	-5.68E-13	-5.68E-13	-5.68E-13	-5.68E-13	-5.68E-13	-5.68E-13
PPCDC	2.08E-23	1.75E-16	2.85E-25	6.55E-32	1.24E-18	2.06E-16	2.86E-29	8.26E-16	3.52E-14	6.29E-14	5.87E-14	2.70E-14	1.46E-12	7.73E-15	2.91E-14	5.85E-15	0	0	0	0	0	0	0	0	1.42E-13	1.42E-13	1.42E-13	1.42E-13	1.42E-13	1.42E-13	1.42E-13	1.42E-13
PPNCL	2.08E-23	1.75E-16	2.85E-25	6.55E-32	1.24E-18	2.06E-16	2.86E-29	8.26E-16	3.52E-14	6.29E-14	5.87E-14	2.70E-14	1.46E-12	7.75E-15	2.91E-14	5.85E-15	0	0	0	0	0	0	0	0	1.42E-13	1.42E-13	1.42E-13	1.42E-13	1.42E-13	1.42E-13	1.42E-13	1.42E-13
X00002	0	0	0	0	0	0	0	0	8.57E-16	1.78E-15	1.42E-15	1.49E-15	-9.47E-16	1.95E-16	-3.62E-16	6.01E-16	0	0	0	0	0	0	0	0	0	0	0	0	0	0	0	0
CDGPT_BS	9.348249356	4.832258398	8.615644263	8.21293392	4.94535532	7.774159057	8.610654064	5.022283552	6.43E-14	6.50E-14	1.08E-13	5.59E-14	2.60E-12	2.88E-14	3.06E-14	1.21E-14	0	0	0	0	0	0	0	0	0.520457234	0.520457234	0.520457234	0.520457234	0.520457234	0.520457234	0.520457234	0.520457234
G3POA_BS	48.47292876	25.05642588	44.67419457	42.58604426	25.64286071	40.31089071	44.64831918	26.04175216	2.95E-13	3.70E-13	5.34E-13	2.22E-13	1.49E-11	8.97E-14	1.82E-13	7.73E-14	0	0	0	0	0	0	0	0	2.698696353	2.698696353	2.698696353	2.698696353	2.698696353	2.698696353	2.698696353	2.698696353
PAP_BS	13.88129307	7.175460609	12.79344169	12.19545375	7.343399167	11.54391332	12.7860317	7.457630537	8.54E-12	1.54E-10	2.33E-11	6.06E-11	9.09E-09	8.06E-12	4.32E-11	1.26E-11	0	0	0	0	0	0	0	0	0.772831268	0.772831268	0.772831268	0.772831268	0.772831268	0.772831268	0.772831268	0.772831268
PGPPH_BS	9.348249356	4.832258398	8.615644263	8.21293392	4.94535532	7.774159057	8.610654064	5.022283552	6.43E-14	6.52E-14	1.08E-13	5.59E-14	2.60E-12	2.88E-14	3.06E-14	1.21E-14	0	0	0	0	0	0	0	0	0.520457234	0.520457234	0.520457234	0.520457234	0.520457234	0.520457234	0.520457234	0.520457234
PHCYT_BS	34.59163569	17.88096527	31.88075288	30.39059051	18.29946154	28.76697739	31.86228748	18.58412162	2.34E-13	2.36E-13	3.99E-13	1.34E-13	9.88E-12	6.32E-14	1.23E-13	5.46E-14	0	0	0	0	0	0	0	0	1.925865085	1.925865085	1.925865085	1.925865085	1.925865085	1.925865085	1.925865085	1.925865085
PSDC_BS	25.24338634	13.04870687	23.26510862	22.17765659	13.35410622	20.99281834	23.25163342	13.56183807	1.70E-13	1.71E-13	2.90E-13	7.78E-14	7.28E-12	3.45E-14	9.28E-14	4.26E-14	0	0	0	0	0	0	0	0	1.405407851	1.405407851	1.405407851	1.405407851	1.405407851	1.405407851	1.405407851	1.405407851
ACCOAC	458.5539061	237.0337888	422.6178806	402.8639787	242.5814623	381.3410261	422.3730995	246.3549754	4.06E-12	1.11E-11	7.24E-12	4.75E-12	2.90E-10	1.47E-12	4.00E-12	1.51E-12	0	0	0	0	0	0	0	0	25.5296675	25.5296675	25.5296675	25.5296675	25.5296675	25.5296675	25.5296675	25.5296675
OIVD1	26.17538153	13.53046998	24.12406507	22.9964639	13.84714478	21.76788098	24.11009236	14.06254616	1.60E-13	2.00E-13	2.88E-13	1.20E-13	8.03E-12	4.87E-14	9.85E-14	4.17E-14	0	0	0	0	0	0	0	0	1.457296031	1.457296031	1.457296031	1.457296031	1.457296031	1.457296031	1.457296031	1.457296031
OIVD2	5.816751452	3.006771106	5.360903348	5.110325311	3.077143285	4.837306886	5.357798302	3.125010259	2.38E-12	6.49E-12	4.23E-12	3.05E-12	1.91E-10	6.60E-13	2.25E-12	1.07E-12	13.64153333	4.313923613	10.0773	0	10.15256667	13.39613333	6.955866673	9.6512	0.323843562	0.323843562	0.323843562	0.323843562	0.323843562	0.323843562	0.323843562	0.323843562
OIVD3	49.44238734	25.5575544	45.56767846	43.43776515	26.15571793	41.11710853	45.54128557	26.5625872	3.57E-12	2.17E-11	8.81E-12	7.58E-12	3.88E-10	9.44E-13	4.33E-12	2.15E-12	15.6967	9.319409717	7.211425007	15.5722	2.4635	11.95046667	4.200299997	2.238	2.75267028	2.75267028	2.75267028	2.75267028	2.75267028	2.75267028	2.75267028	2.75267028
DMPPS	0.360936269	0.186573683	0.332650356	0.317101696	0.19094036	0.300160582	0.332457687	0.193910562	1.07E-14	4.29E-14	2.11E-14	9.92E-15	2.97E-13	7.99E-15	6.44E-15	7.71E-15	0	0	0	0	0	0	0	0	0.020094965	0.020094965	0.020094965	0.020094965	0.020094965	0.020094965	0.020094965	0.020094965
DMATT	0.135351101	0.069965131	0.124743884	0.118913136	0.071602635	0.112560218	0.124671632	0.072716461	3.16E-15	1.23E-14	5.90E-15	2.86E-15	8.41E-14	2.19E-15	1.77E-15	2.22E-15	0	0	0	0	0	0	0	0	0.007535578	0.007535578	0.007535578	0.007535578	0.007535578	0.007535578	0.007535578	0.007535578
IPDDI	-0.225585168	-0.116608552	-0.207906472	-0.19818856	-0.119337725	-0.187600364	-0.207786054	-0.121194101	-7.34E-15	-3.06E-14	-1.51E-14	-7.14E-15	-2.14E-13	-5.75E-15	-4.66E-15	-5.52E-15	0	0	0	0	0	0	0	0	-0.012559387	-0.012559387	-0.012559387	-0.012559387	-0.012559387	-0.012559387	-0.012559387	-0.012559387
IPDPS	0.586521436	0.303182235	0.540556832	0.515290255	0.310278085	0.487760944	0.540243739	0.315104663	1.07E-14	4.33E-14	2.11E-14	9.93E-15	2.97E-13	7.92E-15	6.40E-15	7.71E-15	0	0	0	0	0	0	0	0	0.03265408	0.03265408	0.03265408	0.03265408	0.03265408	0.03265408	0.03265408	0.03265408
MECDPDH	0.947457705	0.489755919	0.873207189	0.832391951	0.501218445	0.787921526	0.872701425	0.509015225	2.14E-14	8.46E-14	4.23E-14	1.98E-14	5.95E-13	1.59E-14	1.28E-14	1.54E-14	0	0	0	0	0	0	0	0	0.052749044	0.052749044	0.052749044	0.052749044	0.052749044	0.052749044	0.052749044	0.052749044
MECDPS	0.947457705	0.489755919	0.873207189	0.832391951	0.501218445	0.787921526	0.872701425	0.509015225	2.14E-14	8.59E-14	4.23E-14	1.98E-14	5.95E-13	1.60E-14	1.28E-14	1.54E-14	0	0	0	0	0	0	0	0	0.052749044	0.052749044	0.052749044	0.052749044	0.052749044	0.052749044	0.052749044	0.052749044
MEPCT	0.947457705	0.489755919	0.873207189	0.832391951	0.501218445	0.787921526	0.872701425	0.509015225	2.14E-14	8.58E-14	4.23E-14	1.98E-14	5.95E-13	1.60E-14	1.28E-14	1.54E-14	0	0	0	0	0	0	0	0	0.052749044	0.052749044	0.052749044	0.052749044	0.052749044	0.052749044	0.052749044	0.052749044
KAS1	0.969458575	0.501128518	0.893483891	0.851720885	0.512857214	0.806217814	0.892966384	0.520835043	5.91E-15	7.59E-15	1.06E-14	4.41E-15	3.00E-13	1.70E-15	3.66E-15	1.66E-15	0	0	0	0	0	0	0	0	0.053973927	0.053973927	0.053973927	0.053973927	0.053973927	0.053973927	0.053973927	0.053973927
KAS10	0	0	0	0	0	0	0	0	8.56E-16	1.83E-15	5.32E-16	1.99E-15	-6.88E-16	3.89E-17	-3.68E-16	2.32E-16	0	0	0	0	0	0	0	0	0	0	0	0	0	0	0	0
KAS11	6.786210027	3.507899623	6.254387239	5.962046196	3.5900005	5.6435247	6.250764686	3.645845302	4.17E-14	4.94E-14	7.48E-14	3.12E-14	2.09E-12	1.23E-14	2.55E-14	1.08E-14	0	0	0	0	0	0	0	0	0.377817489	0.377817489	0.377817489	0.377817489	0.377817489	0.377817489	0.377817489	0.377817489
KAS12	16.48079578	8.519184799	15.18922615	14.47925505	8.718572642	13.70570284	15.18042852	8.854195733	1.00E-13	1.22E-13	1.82E-13	7.56E-14	5.06E-12	3.06E-14	6.18E-14	2.63E-14	0	0	0	0	0	0	0	0	0.91755676	0.91755676	0.91755676	0.91755676	0.91755676	0.91755676	0.91755676	0.91755676
KAS13	2.908375726	1.503385553	2.680451674	2.555162656	1.538571643	2.418653443	2.678899151	1.562505129	1.76E-14	2.28E-14	3.19E-14	1.33E-14	8.91E-13	5.30E-15	1.10E-14	4.64E-15	0	0	0	0	0	0	0	0	0.161921781	0.161921781	0.161921781	0.161921781	0.161921781	0.161921781	0.161921781	0.161921781
KAS17	0	0	0	0	0	0	0	0	1.07E-15	-1.75E-15	5.45E-16	1.64E-15	-1.05E-15	3.83E-17	-2.26E-17	2.97E-16	0	0	0	0	0	0	0	0	0	0	0	0	0	0	0	0
KAS2	1.07E-24	7.53E-18	1.07E-26	6.55E-32	5.23E-20	1.03E-17	1.31E-30	3.87E-17	1.03E-13	6.24E-13	1.81E-13	2.16E-13	1.24E-11	5.23E-14	1.91E-13	6.39E-14	0	0	0	0	0	0	0	0	9.11E-15	9.11E-15	9.11E-15	9.11E-15	9.11E-15	9.11E-15	9.11E-15	9.11E-15
KAS3	19.38917151	10.02257035	17.86967783	17.0344177	10.25714428	16.12435629	17.85932767	10.41670086	1.18E-13	1.47E-13	2.13E-13	8.88E-14	5.95E-12	3.58E-14	7.30E-14	3.09E-14	0	0	0	0	0	0	0	0	1.079478541	1.079478541	1.079478541	1.079478541	1.079478541	1.079478541	1.079478541	1.079478541
KAS4	32.96159156	17.0383696	30.3784523	28.9585101	17.43714528	27.41140568	30.36085704	17.70839147	2.00E-13	2.53E-13	3.63E-13	1.51E-13	1.01E-11	6.11E-14	1.24E-13	5.26E-14	0	0	0	0	0	0	0	0	1.83511352	1.83511352	1.83511352	1.83511352	1.83511352	1.83511352	1.83511352	1.83511352
KAS5	0	0	0	0	0	0	0	0	9.67E-16	5.06E-18	1.47E-15	1.77E-15	-6.96E-16	6.13E-17	-1.09E-16	2.11E-16	0	0	0	0	0	0	0	0	0	0	0	0	0	0	0	0
KAS6	4.847292876	2.505642588	4.467419457	4.258604426	2.564286071	4.031089071	4.464831918	2.604175216	2.96E-14	3.44E-14	5.38E-14	2.23E-14	1.49E-12	8.92E-15	1.84E-14	7.77E-15	0	0	0	0	0	0	0	0	0.269869635	0.269869635	0.269869635	0.269869635	0.269869635	0.269869635	0.269869635	0.269869635
KAS7	0	0	0	0	0	0	0	0	1.18E-15	6.37E-15	-4.26E-17	1.71E-15	-2.97E-15	3.55E-17	-4.73E-17	3.36E-16	0	0	0	0	0	0	0	0	0	0	0	0	0	0	0	0
KAS8	9.37E-25	6.59E-18	9.08E-27	6.55E-32	4.64E-20	9.00E-18	1.14E-30	3.40E-17	8.93E-14	5.38E-13	1.57E-13	1.88E-13	1.07E-11	4.37E-14	1.62E-13	5.57E-14	0	0	0	0	0	0	0	0	8.05E-15	8.05E-15	8.05E-15	8.05E-15	8.05E-15	8.05E-15	8.05E-15	8.05E-15
KAS9	0	0	0	0	0	0	0	0	1.89E-15	1.42E-15	4.66E-16	9.87E-17	3.13E-15	-2.43E-16	5.16E-17	-2.24E-18	0	0	0	0	0	0	0	0	0	0	0	0	0	0	0	0
ACPS1	0	0	0	0	0	0	0	0	-9.13E-16	-1.06E-17	-7.79E-16	-3.22E-17	6.81E-17	1.69E-16	-3.64E-16	-1.02E-16	0	0	0	0	0	0	0	0	0	0	0	0	0	0	0	0
FACOAL140_ISO_	0.969458575	0.501128518	0.893483891	0.851720885	0.512857214	0.806217814	0.892966384	0.520835043	5.98E-15	7.35E-15	1.07E-14	4.46E-15	2.98E-13	1.62E-15	3.70E-15	1.68E-15	0	0	0	0	0	0	0	0	0.053973927	0.053973927	0.053973927	0.053973927	0.053973927	0.053973927	0.053973927	0.053973927
FACOAL140	1.22E-16	6.47E-14	-1.43E-13	1.91E-12	1.69E-13	8.06E-14	0	-6.08E-14	1.03E-13	6.28E-13	1.81E-13	2.16E-13	1.24E-11	5.23E-14	1.91E-13	6.39E-14	0	0	0	0	0	0	0	0	-1.71E-12	-1.71E-12	-1.71E-12	-1.71E-12	-1.71E-12	-1.71E-12	-1.71E-12	-1.71E-12
FACOAL150_anteiso_	32.96159156	17.0383696	30.3784523	28.9585101	17.43714528	27.41140568	30.36085704	17.70839147	2.01E-13	2.51E-13	3.63E-13	1.51E-13	1.01E-11	6.09E-14	1.24E-13	5.26E-14	0	0	0	0	0	0	0	0	1.83511352	1.83511352	1.83511352	1.83511352	1.83511352	1.83511352	1.83511352	1.83511352
FACOAL150_ISO_	19.38917151	10.02257035	17.86967783	17.0344177	10.25714428	16.12435629	17.85932767	10.41670086	1.18E-13	1.48E-13	2.13E-13	8.88E-14	5.95E-12	3.59E-14	7.30E-14	3.09E-14	0	0	0	0	0	0	0	0	1.079478541	1.079478541	1.079478541	1.079478541	1.079478541	1.079478541	1.079478541	1.079478541
FACOAL160	1.22E-16	1.82E-17	4.28E-13	0	7.95E-14	-2.30E-16	1.95E-18	-6.10E-14	8.91E-14	5.41E-13	1.56E-13	1.88E-13	1.07E-11	4.37E-14	1.62E-13	5.57E-14	0	0	0	0	0	0	0	0	-1.82E-12	-1.82E-12	-1.82E-12	-1.82E-12	-1.82E-12	-1.82E-12	-1.82E-12	-1.82E-12
FACOAL160_ISO_	4.847292876	2.505642588	4.467419457	4.258604426	2.564286071	4.031089071	4.464831918	2.604175216	2.95E-14	3.69E-14	5.34E-14	2.22E-14	1.49E-12	8.91E-15	1.83E-14	7.72E-15	0	0	0	0	0	0	0	0	0.269869635	0.269869635	0.269869635	0.269869635	0.269869635	0.269869635	0.269869635	0.269869635
FACOAL161	0	0	0	0	0	0	0	0	7.97E-17	7.40E-17	3.29E-16	1.09E-17	1.61E-16	-2.52E-16	5.67E-18	-1.11E-16	0	0	0	0	0	0	0	0	0	0	0	0	0	0	0	0
FACOAL161_ISO_	0	0	0	0	0	0	0	0	1.93E-17	-7.97E-16	9.87E-16	-1.73E-18	3.34E-16	-2.74E-16	3.04E-17	-1.12E-17	0	0	0	0	0	0	0	0	0	0	0	0	0	0	0	0
FACOAL170_anteiso_	16.48079578	8.519184799	15.18922615	14.47925505	8.718572642	13.70570284	15.18042852	8.854195733	1.00E-13	1.26E-13	1.81E-13	7.55E-14	5.06E-12	3.05E-14	6.20E-14	2.63E-14	0	0	0	0	0	0	0	0	0.91755676	0.91755676	0.91755676	0.91755676	0.91755676	0.91755676	0.91755676	0.91755676
FACOAL170_ISO_	6.786210027	3.507899623	6.254387239	5.962046196	3.5900005	5.6435247	6.250764685	3.645845302	4.13E-14	5.17E-14	7.47E-14	3.11E-14	2.08E-12	1.26E-14	2.55E-14	1.08E-14	0	0	0	0	0	0	0	0	0.377817489	0.377817489	0.377817489	0.377817489	0.377817489	0.377817489	0.377817489	0.377817489
FACOAL171_anteiso_	0	0	0	0	0	0	0	0	6.77E-18	-5.55E-16	4.86E-17	1.33E-17	-1.15E-16	2.76E-16	6.54E-17	2.30E-16	0	0	0	0	0	0	0	0	0	0	0	0	0	0	0	0
FACOAL171_ISO_	0	0	0	0	0	0	0	0	-1.40E-15	-8.96E-16	-1.12E-16	-1.29E-16	1.16E-15	7.47E-16	8.11E-17	1.73E-17	0	0	0	0	0	0	0	0	0	0	0	0	0	0	0	0
FACOAL180	2.908375726	1.503385553	2.680451674	2.555162656	1.538571643	2.418653443	2.678899151	1.562505129	1.81E-14	2.35E-14	3.19E-14	1.34E-14	8.95E-13	5.25E-15	1.09E-14	4.69E-15	0	0	0	0	0	0	0	0	0.161921781	0.161921781	0.161921781	0.161921781	0.161921781	0.161921781	0.161921781	0.161921781
GRTT	0.135351101	0.069965131	0.124743884	0.118913136	0.071602635	0.112560218	0.124671632	0.072716461	3.10E-15	1.30E-14	5.91E-15	2.65E-15	8.41E-14	2.18E-15	2.09E-15	2.20E-15	0	0	0	0	0	0	0	0	0.007535578	0.007535578	0.007535578	0.007535578	0.007535578	0.007535578	0.007535578	0.007535578
CDPDSP_BS	25.24338634	13.04870687	23.26510862	22.17765659	13.35410622	20.99281834	23.25163342	13.56183807	1.70E-13	1.71E-13	2.90E-13	7.78E-14	7.28E-12	3.45E-14	9.28E-14	4.26E-14	0	0	0	0	0	0	0	0	1.405407851	1.405407851	1.405407851	1.405407851	1.405407851	1.405407851	1.405407851	1.405407851
UGT_BS	7.04231777	3.640285779	6.49042429	6.187050461	3.725485096	5.856508143	6.486665023	3.78343745	1.10E-14	9.41E-14	6.15E-14	3.67E-14	2.93E-12	1.33E-14	4.07E-14	1.01E-14	0	0	0	0	0	0	0	0	0.392076109	0.392076109	0.392076109	0.392076109	0.392076109	0.392076109	0.392076109	0.392076109
UGT1_BS	3.868785629	1.999836668	3.565596021	3.398933801	2.046641982	3.217346231	3.56353082	2.078478835	3.01E-14	1.98E-14	4.06E-14	2.26E-14	1.14E-12	4.22E-15	7.89E-15	5.77E-15	0	0	0	0	0	0	0	0	0.21539193	0.21539193	0.21539193	0.21539193	0.21539193	0.21539193	0.21539193	0.21539193
UGT2_BS	2.970189671	1.535338162	2.737421374	2.609469492	1.571272089	2.470058944	2.735835854	1.595714252	2.00E-14	2.06E-14	3.26E-14	2.91E-14	9.32E-13	8.96E-15	1.05E-14	6.90E-15	0	0	0	0	0	0	0	0	0.165363229	0.165363229	0.165363229	0.165363229	0.165363229	0.165363229	0.165363229	0.165363229
LYSLG_BS	0.99514641	0.514406967	0.917158617	0.874289013	0.52644644	0.827580243	0.916627397	0.534635658	9.67E-15	7.88E-15	1.10E-14	6.19E-15	2.83E-13	4.19E-15	1.58E-15	2.05E-15	0	0	0	0	0	0	0	0	0.055404079	0.055404079	0.055404079	0.055404079	0.055404079	0.055404079	0.055404079	0.055404079
AGPATr_BS	48.47292876	25.05642588	44.67419457	42.58604426	25.64286071	40.31089071	44.64831918	26.04175216	2.95E-13	3.70E-13	5.34E-13	2.22E-13	1.49E-11	8.97E-14	1.82E-13	7.73E-14	0	0	0	0	0	0	0	0	2.698696353	2.698696353	2.698696353	2.698696353	2.698696353	2.698696353	2.698696353	2.698696353
CLPNS2_BS	0.20943327	0.10825938	0.19302037	0.183998259	0.110793144	0.174168177	0.192908572	0.112516604	2.13E-15	4.51E-16	1.82E-15	1.44E-15	6.09E-14	8.64E-16	1.90E-16	8.63E-16	0	0	0	0	0	0	0	0	0.011660051	0.011660051	0.011660051	0.011660051	0.011660051	0.011660051	0.011660051	0.011660051
ACACT10rr	-2.26E-23	4.53E-13	9.42E-26	2.39E-33	-1.34E-18	5.36E-17	7.94E-30	7.79E-15	3.26E-12	2.13E-11	8.27E-12	7.35E-12	3.73E-10	8.53E-13	4.15E-12	2.07E-12	15.6967	9.319409717	7.211425007	15.5722	2.4635	11.95046667	4.200299997	2.238	0	0	0	0	0	0	0	0
ACACT1r	12.60296148	6.514670729	11.61529059	685.5842314	204.0058435	10.48083159	11.60856299	766.8293626	0.002533327	2.34E-12	0.006817858	2.90E-12	0.001911388	0.017583894	0.026714814	8.85E-13	0	0	0	0	0	9.818033333	0	0	0.701661052	0.701661052	0.701661052	0.701661052	0.701661052	0.701661052	0.701661052	0.701661052
ACACT2r	12.60296148	6.514670729	11.61529059	11.07237151	6.667143785	10.48083159	11.60856299	6.770855561	-1.15E-13	-1.07E-12	-1.98E-13	-3.46E-13	-1.92E-11	-7.29E-14	-3.05E-13	-9.95E-14	0	0	0	0	0	0	0	0	0.701661052	0.701661052	0.701661052	0.701661052	0.701661052	0.701661052	0.701661052	0.701661052
ACACT3r	12.60296148	6.514670729	11.61529059	11.07237151	6.667143785	10.48083159	11.60856299	6.770855561	-1.15E-13	-1.07E-12	-1.98E-13	-3.46E-13	-1.92E-11	-7.29E-14	-3.05E-13	-9.95E-14	0	0	0	0	0	0	0	0	0.701661052	0.701661052	0.701661052	0.701661052	0.701661052	0.701661052	0.701661052	0.701661052
ACACT4r	12.60296148	6.514670729	11.61529059	11.07237151	6.667143785	10.48083159	11.60856299	6.770855561	-1.15E-13	-1.07E-12	-1.98E-13	-3.46E-13	-1.92E-11	-7.27E-14	-3.05E-13	-9.95E-14	0	0	0	0	0	0	0	0	0.701661052	0.701661052	0.701661052	0.701661052	0.701661052	0.701661052	0.701661052	0.701661052
ACACT5r	12.60296148	6.514670729	11.61529059	11.07237151	6.667143785	10.48083159	11.60856299	6.770855561	-1.15E-13	-1.07E-12	-1.98E-13	-3.46E-13	-1.92E-11	-7.27E-14	-3.05E-13	-9.95E-14	0	0	0	0	0	0	0	0	0.701661052	0.701661052	0.701661052	0.701661052	0.701661052	0.701661052	0.701661052	0.701661052
ACACT6r	12.60296148	6.514670729	11.61529059	11.07237151	6.667143785	10.48083159	11.60856299	6.770855561	-1.15E-13	-1.07E-12	-1.98E-13	-3.46E-13	-1.92E-11	-7.28E-14	-3.05E-13	-9.95E-14	0	0	0	0	0	0	0	0	0.701661052	0.701661052	0.701661052	0.701661052	0.701661052	0.701661052	0.701661052	0.701661052
ACACT7r	9.694585753	5.011285176	8.934838913	8.517208852	5.128572142	8.062178143	8.929663836	5.208350431	-3.01E-14	-4.67E-13	-4.96E-14	-1.43E-13	-7.73E-12	-2.58E-14	-1.25E-13	-4.02E-14	0	0	0	0	0	0	0	0	0.539739271	0.539739271	0.539739271	0.539739271	0.539739271	0.539739271	0.539739271	0.539739271
ACOAD1	12.60296148	6.514670729	11.61529059	11.07237151	6.667143785	10.48083159	11.60856299	6.770855561	-1.16E-13	-1.07E-12	-1.99E-13	-3.47E-13	-1.92E-11	-7.32E-14	-3.07E-13	-1.00E-13	0	0	0	0	0	0	0	0	0.701661052	0.701661052	0.701661052	0.701661052	0.701661052	0.701661052	0.701661052	0.701661052
ACOAD19	3.34E-21	7.14E-16	1.02E-24	2.51E-31	2.12E-18	3.20E-16	9.52E-29	5.46E-15	1.17E-12	3.22E-12	2.08E-12	1.51E-12	9.45E-11	3.25E-13	1.12E-12	5.30E-13	6.820766665	2.156961806	5.03865	0	5.076283335	6.698066665	3.477933336	4.8256	3.88E-13	3.88E-13	3.88E-13	3.88E-13	3.88E-13	3.88E-13	3.88E-13	3.88E-13
ACOAD2	12.60296148	6.514670729	11.61529059	11.07237151	6.667143785	10.48083159	11.60856299	6.770855561	-1.15E-13	-1.07E-12	-1.98E-13	-3.46E-13	-1.92E-11	-7.27E-14	-3.05E-13	-9.95E-14	0	0	0	0	0	0	0	0	0.701661052	0.701661052	0.701661052	0.701661052	0.701661052	0.701661052	0.701661052	0.701661052
ACOAD20	4.62E-24	2.69E-17	4.12E-26	6.55E-32	2.27E-19	3.21E-17	5.70E-30	1.53E-16	1.63E-12	1.07E-11	4.13E-12	3.68E-12	1.86E-10	4.27E-13	2.07E-12	1.03E-12	7.84835	4.659704859	3.605712503	7.7861	1.23175	5.975233335	2.100149999	1.119	5.20E-14	5.20E-14	5.20E-14	5.20E-14	5.20E-14	5.20E-14	5.20E-14	5.20E-14
ACOAD3	-12.60296148	-6.514670729	-11.61529059	-11.07237151	-6.667143785	-10.48083159	-11.60856299	-6.770855561	1.15E-13	1.07E-12	1.98E-13	3.46E-13	1.92E-11	7.26E-14	3.05E-13	9.95E-14	0	0	0	0	0	0	0	0	-0.701661052	-0.701661052	-0.701661052	-0.701661052	-0.701661052	-0.701661052	-0.701661052	-0.701661052
ACOAD4	-12.60296148	-6.514670729	-11.61529059	-11.07237151	-6.667143785	-10.48083159	-11.60856299	-6.770855561	1.15E-13	1.07E-12	1.98E-13	3.46E-13	1.92E-11	7.29E-14	3.05E-13	9.95E-14	0	0	0	0	0	0	0	0	-0.701661052	-0.701661052	-0.701661052	-0.701661052	-0.701661052	-0.701661052	-0.701661052	-0.701661052
ACOAD5	-12.60296148	-6.514670729	-11.61529059	-11.07237151	-6.667143785	-10.48083159	-11.60856299	-6.770855561	1.15E-13	1.07E-12	1.98E-13	3.46E-13	1.92E-11	7.28E-14	3.05E-13	9.95E-14	0	0	0	0	0	0	0	0	-0.701661052	-0.701661052	-0.701661052	-0.701661052	-0.701661052	-0.701661052	-0.701661052	-0.701661052
ACOAD6	-12.60296148	-6.514670729	-11.61529059	-11.07237151	-6.667143785	-10.48083159	-11.60856299	-6.770855561	1.15E-13	1.07E-12	1.98E-13	3.46E-13	1.92E-11	7.28E-14	3.05E-13	9.95E-14	0	0	0	0	0	0	0	0	-0.701661052	-0.701661052	-0.701661052	-0.701661052	-0.701661052	-0.701661052	-0.701661052	-0.701661052
ACOAD7	-9.694585753	-5.011285176	-8.934838913	-8.517208852	-5.128572142	-8.062178143	-8.929663836	-5.208350431	3.01E-14	4.68E-13	4.97E-14	1.43E-13	7.73E-12	2.56E-14	1.25E-13	4.02E-14	0	0	0	0	0	0	0	0	-0.539739271	-0.539739271	-0.539739271	-0.539739271	-0.539739271	-0.539739271	-0.539739271	-0.539739271
ACPSc	0	0	0	0	0	0	0	0	9.02E-16	4.20E-16	2.37E-16	-2.77E-17	-1.94E-16	-1.07E-17	-3.93E-16	1.96E-16	0	0	0	0	0	0	0	0	0	0	0	0	0	0	0	0
DAGK_BS	1.56E-23	1.09E-16	1.46E-25	6.55E-32	4.94E-19	1.39E-16	2.01E-29	4.39E-16	8.48E-12	1.54E-10	2.32E-11	6.05E-11	9.08E-09	8.04E-12	4.31E-11	1.25E-11	0	0	0	0	0	0	0	0	8.67E-14	8.67E-14	8.67E-14	8.67E-14	8.67E-14	8.67E-14	8.67E-14	8.67E-14
ECOAH1	12.60296148	6.514670729	11.61529059	11.07237151	6.667143785	10.48083159	11.60856299	6.770855561	-1.16E-13	-1.07E-12	-1.98E-13	-3.47E-13	-1.92E-11	-7.32E-14	-3.07E-13	-1.00E-13	0	0	0	0	0	0	0	0	0.701661052	0.701661052	0.701661052	0.701661052	0.701661052	0.701661052	0.701661052	0.701661052
ECOAH2	12.60296148	6.514670729	11.61529059	11.07237151	6.667143785	10.48083159	11.60856299	6.770855561	-1.15E-13	-1.07E-12	-1.98E-13	-3.46E-13	-1.92E-11	-7.27E-14	-3.05E-13	-9.95E-14	0	0	0	0	0	0	0	0	0.701661052	0.701661052	0.701661052	0.701661052	0.701661052	0.701661052	0.701661052	0.701661052
ECOAH2c	-1.69E-14	1.10E-15	5.58E-19	5.57E-26	3.65E-18	8.07E-16	1.83E-14	1.43E-14	2.34E-12	6.45E-12	4.16E-12	3.03E-12	1.89E-10	6.50E-13	2.23E-12	1.06E-12	13.64153333	4.313923613	10.0773	0	10.15256667	13.39613333	6.955866673	9.6512	6.82E-13	6.82E-13	6.82E-13	6.82E-13	6.82E-13	6.82E-13	6.82E-13	6.82E-13
ECOAH3	12.60296148	6.514670729	11.61529059	11.07237151	6.667143785	10.48083159	11.60856299	6.770855561	-1.15E-13	-1.07E-12	-1.98E-13	-3.46E-13	-1.92E-11	-7.28E-14	-3.05E-13	-9.95E-14	0	0	0	0	0	0	0	0	0.701661052	0.701661052	0.701661052	0.701661052	0.701661052	0.701661052	0.701661052	0.701661052
ECOAH4	12.60296148	6.514670729	11.61529059	11.07237151	6.667143785	10.48083159	11.60856299	6.770855561	-1.15E-13	-1.07E-12	-1.98E-13	-3.46E-13	-1.92E-11	-7.27E-14	-3.05E-13	-9.95E-14	0	0	0	0	0	0	0	0	0.701661052	0.701661052	0.701661052	0.701661052	0.701661052	0.701661052	0.701661052	0.701661052
ECOAH5	12.60296148	6.514670729	11.61529059	11.07237151	6.667143785	10.48083159	11.60856299	6.770855561	-1.15E-13	-1.07E-12	-1.98E-13	-3.46E-13	-1.92E-11	-7.28E-14	-3.05E-13	-9.95E-14	0	0	0	0	0	0	0	0	0.701661052	0.701661052	0.701661052	0.701661052	0.701661052	0.701661052	0.701661052	0.701661052
ECOAH6	12.60296148	6.514670729	11.61529059	11.07237151	6.667143785	10.48083159	11.60856299	6.770855561	-1.15E-13	-1.07E-12	-1.98E-13	-3.46E-13	-1.92E-11	-7.27E-14	-3.05E-13	-9.95E-14	0	0	0	0	0	0	0	0	0.701661052	0.701661052	0.701661052	0.701661052	0.701661052	0.701661052	0.701661052	0.701661052
ECOAH7	9.694585753	5.011285176	8.934838913	8.517208852	5.128572142	8.062178143	8.929663836	5.208350431	-3.01E-14	-4.68E-13	-4.96E-14	-1.43E-13	-7.73E-12	-2.59E-14	-1.25E-13	-4.02E-14	0	0	0	0	0	0	0	0	0.539739271	0.539739271	0.539739271	0.539739271	0.539739271	0.539739271	0.539739271	0.539739271
ECOAH9	-6.77E-13	-3.22E-13	4.45E-15	2.98E-13	2.53E-15	-5.51E-15	1.01E-13	-2.10E-14	3.26E-12	2.13E-11	8.27E-12	7.35E-12	3.73E-10	8.53E-13	4.15E-12	2.07E-12	15.6967	9.319409717	7.211425007	15.5722	2.4635	11.95046667	4.200299997	2.238	4.55E-13	4.55E-13	4.55E-13	4.55E-13	4.55E-13	4.55E-13	4.55E-13	4.55E-13
FACOAL181	0	0	0	0	0	0	0	0	1.12E-17	-3.34E-16	1.06E-15	2.00E-17	6.00E-16	-3.08E-16	6.41E-17	9.71E-17	0	0	0	0	0	0	0	0	0	0	0	0	0	0	0	0
GPDDA1	0	0	0	0	0	0	0	0	0	0	0	0	0	0	0	0	0	0	0	0	0	0	0	0	0	0	0	0	0	0	0	0
GPDDA2	0	0	0	0	0	0	0	0	0	0	0	0	0	0	0	0	0	0	0	0	0	0	0	0	0	0	0	0	0	0	0	0
GPDDA4	0	0	0	0	0	0	0	0	0	0	0	0	0	0	0	0	0	0	0	0	0	0	0	0	0	0	0	0	0	0	0	0
HACD1	12.60296148	6.514670729	11.61529059	11.07237151	6.667143785	10.48083159	11.60856299	6.770855561	-1.16E-13	-1.07E-12	-1.98E-13	-3.47E-13	-1.92E-11	-7.32E-14	-3.07E-13	-1.00E-13	0	0	0	0	0	0	0	0	0.701661052	0.701661052	0.701661052	0.701661052	0.701661052	0.701661052	0.701661052	0.701661052
HACD2	12.60296148	6.514670729	11.61529059	11.07237151	6.667143785	10.48083159	11.60856299	6.770855561	-1.15E-13	-1.07E-12	-1.98E-13	-3.46E-13	-1.92E-11	-7.26E-14	-3.05E-13	-9.95E-14	0	0	0	0	0	0	0	0	0.701661052	0.701661052	0.701661052	0.701661052	0.701661052	0.701661052	0.701661052	0.701661052
HACD3	12.60296148	6.514670729	11.61529059	11.07237151	6.667143785	10.48083159	11.60856299	6.770855561	-1.15E-13	-1.07E-12	-1.98E-13	-3.46E-13	-1.92E-11	-7.27E-14	-3.05E-13	-9.95E-14	0	0	0	0	0	0	0	0	0.701661052	0.701661052	0.701661052	0.701661052	0.701661052	0.701661052	0.701661052	0.701661052
HACD4	12.60296148	6.514670729	11.61529059	11.07237151	6.667143785	10.48083159	11.60856299	6.770855561	-1.15E-13	-1.07E-12	-1.98E-13	-3.46E-13	-1.92E-11	-7.28E-14	-3.05E-13	-9.95E-14	0	0	0	0	0	0	0	0	0.701661052	0.701661052	0.701661052	0.701661052	0.701661052	0.701661052	0.701661052	0.701661052
HACD5	12.60296148	6.514670729	11.61529059	11.07237151	6.667143785	10.48083159	11.60856299	6.770855561	-1.15E-13	-1.07E-12	-1.98E-13	-3.46E-13	-1.92E-11	-7.28E-14	-3.05E-13	-9.95E-14	0	0	0	0	0	0	0	0	0.701661052	0.701661052	0.701661052	0.701661052	0.701661052	0.701661052	0.701661052	0.701661052
HACD6	12.60296148	6.514670729	11.61529059	11.07237151	6.667143785	10.48083159	11.60856299	6.770855561	-1.15E-13	-1.07E-12	-1.98E-13	-3.46E-13	-1.92E-11	-7.27E-14	-3.05E-13	-9.95E-14	0	0	0	0	0	0	0	0	0.701661052	0.701661052	0.701661052	0.701661052	0.701661052	0.701661052	0.701661052	0.701661052
HACD7	9.694585753	5.011285176	8.934838913	8.517208852	5.128572142	8.062178143	8.929663836	5.208350431	-3.01E-14	-4.67E-13	-4.97E-14	-1.43E-13	-7.73E-12	-2.57E-14	-1.25E-13	-4.02E-14	0	0	0	0	0	0	0	0	0.539739271	0.539739271	0.539739271	0.539739271	0.539739271	0.539739271	0.539739271	0.539739271
HACD8	-3.29E-22	1.31E-13	-1.28E-25	6.11E-33	6.64E-19	8.75E-17	-1.64E-25	8.32E-15	3.26E-12	2.13E-11	8.27E-12	7.35E-12	3.73E-10	8.53E-13	4.15E-12	2.07E-12	15.6967	9.319409717	7.211425007	15.5722	2.4635	11.95046667	4.200299997	2.238	1.14E-13	1.14E-13	1.14E-13	1.14E-13	1.14E-13	1.14E-13	1.14E-13	1.14E-13
HACOADr	1.16E-22	2.51E-16	8.68E-25	1.32E-31	2.10E-18	3.91E-16	8.49E-29	6.80E-15	1.16E-12	3.20E-12	2.07E-12	1.50E-12	9.39E-11	3.23E-13	1.11E-12	5.25E-13	4.58683333	0	0	0	0	3.620399997	0	0	4.03E-13	4.03E-13	4.03E-13	4.03E-13	4.03E-13	4.03E-13	4.03E-13	4.03E-13
HMGL	3.13E-23	2.19E-16	2.93E-25	6.55E-32	9.96E-19	2.83E-16	4.03E-29	1.17E-15	4.57E-12	1.79E-11	8.65E-12	7.79E-12	1.28E-09	6.58E-12	3.23E-11	2.77E-12	7.390866667	7.083866667	7.295133333	7.1091	9.3977	9.818033333	7.6803	8.1365	1.75E-13	1.75E-13	1.75E-13	1.75E-13	1.75E-13	1.75E-13	1.75E-13	1.75E-13
IPDPUPT	0	0	0	0	0	0	0	0	0	0	0	0	0	0	0	0	0	0	0	0	0	0	0	0	0	0	0	0	0	0	0	0
FRTT	0.135351101	0.069965131	0.124743884	0.118913136	0.071602635	0.112560218	0.124671632	0.072716461	3.13E-15	1.00E-14	5.91E-15	2.83E-15	8.76E-14	2.37E-15	1.55E-15	2.22E-15	0	0	0	0	0	0	0	0	0.007535578	0.007535578	0.007535578	0.007535578	0.007535578	0.007535578	0.007535578	0.007535578
GGTT	0.135351101	0.069965131	0.124743884	0.118913136	0.071602635	0.112560218	0.124671632	0.072716461	3.01E-15	4.84E-15	6.15E-15	2.87E-15	8.26E-14	2.34E-15	1.89E-15	2.21E-15	0	0	0	0	0	0	0	0	0.007535578	0.007535578	0.007535578	0.007535578	0.007535578	0.007535578	0.007535578	0.007535578
PPTT	0.135351101	0.069965131	0.124743884	0.118913136	0.071602635	0.112560218	0.124671632	0.072716461	3.08E-15	1.70E-14	6.18E-15	2.91E-15	8.53E-14	2.22E-15	1.48E-15	2.22E-15	0	0	0	0	0	0	0	0	0.007535578	0.007535578	0.007535578	0.007535578	0.007535578	0.007535578	0.007535578	0.007535578
LDH_L	-2238.319085	-268.0887124	-301.2602811	-1065.513628	-10506.31439	-7080.146946	-9312.263853	-191.3141802	-0.049619002	-0.038419358	-0.0430628	-0.036929485	-0.040402461	-0.032459957	-0.052129671	-0.033676116	0	0	0	0	0	-20.5427	0	0	-744.5974549	-744.5974549	-744.5974549	-744.5974549	-744.5974549	-744.5974549	-744.5974549	-744.5974549
NADH4	28529.64157	14896.37116	26603.08788	22040.08765	4580.563011	19109.79898	23669.87457	9971.514545	0.048904559	0.041952904	0.042051643	0.040673496	0.021742316	0.06105958	0.055105642	0.038257924	174.8846249	168.6498567	204.0604209	171.4474389	154.251102	154.6605264	170.0447889	127.8229467	757.297096	757.297096	757.297096	757.297096	757.297096	757.297096	757.297096	757.297096
NTR3B	0	0	0	0	0	0	0	0	-6.51E-16	5.34E-15	1.01E-15	2.68E-16	4.32E-14	5.95E-16	2.06E-15	4.14E-16	0	0	0	0	0	0	0	0	0	0	0	0	0	0	0	0
ATPS4r	24171.17523	11839.05797	20160.3537	20008.14781	7493.202216	21709.91821	18714.03881	12828.51601	0.102938138	0.09869704	0.0896398	0.094471571	0.073764219	0.111290398	0.091885812	0.095898855	165.1748166	148.3755317	185.4636459	182.0146848	174.5080481	138.0564347	157.5648305	109.1582384	1000	1000	1000	1000	1000	1000	1000	1000
FDH	1.91E-23	1.34E-16	1.81E-25	6.55E-32	3.89E-18	2.05E-16	2.92E-29	1.07E-15	7.23E-13	1.67E-12	1.23E-12	8.34E-13	7.61E-11	2.19E-13	7.86E-13	2.85E-13	20.98396666	21.20443334	23.99476667	21.16843333	14.12773334	17.83893334	25.2821	24.55833334	5.26E-13	5.26E-13	5.26E-13	5.26E-13	5.26E-13	5.26E-13	5.26E-13	5.26E-13
FLVR	0	0	0	0	0	0	0	0	0	0	0	0	0	0	0	0	0	0	0	0	0	0	0	0	0	0	0	0	0	0	0	0
TRDR	105.3933904	54.47951553	97.13390443	609.7567318	55.75458508	87.64688975	97.07764427	2202.574406	0.004529889	0.010663054	0.008160828	0.010386931	0.00566585	0.005247703	0.00872797	0.009030226	36.44243334	37.94033333	37.63973333	35.83723333	37.29266667	11.98956667	34.70753333	35.33599999	5.867703182	5.867703182	5.867703182	5.867703182	5.867703182	5.867703182	5.867703182	5.867703182
CYOO3	2166.524251	1.05E-13	1325.513737	3271.506829	1485.015184	4100.829367	312.0987803	4290.429209	0.022976268	0.021659987	0.018496	0.026077838	9.38E-04	0.019698639	0.009245762	0.040089917	12.59086667	13.01933333	13.17876667	13.76453333	13.71903333	14.23313333	12.3656	12.97886667	229.5833764	229.5833764	229.5833764	229.5833764	229.5833764	229.5833764	229.5833764	229.5833764
CYOR3m	2166.524251	1.05E-13	1325.513737	3271.506829	1485.015184	4100.829367	312.0987803	4290.429209	0.022976268	0.021659987	0.018496	0.026077838	9.38E-04	0.019698639	0.009245762	0.040089917	12.59086667	13.01933333	13.17876667	13.76453333	13.71903333	14.23313333	12.3656	12.97886667	229.5833764	229.5833764	229.5833764	229.5833764	229.5833764	229.5833764	229.5833764	229.5833764
CYTB_B2	560.0232751	523.3184919	315.294652	1118.24464	1221.626775	219.3501236	2086.157595	1039.608215	0.002451146	0.001722138	0.001454207	0.004862041	0.007921888	1.57E-11	2.57E-11	0.004882212	18.34943333	14.5932	15.89896667	17.93056667	18.19396667	17.4469	17.68656667	16.06216667	447.0642943	447.0642943	447.0642943	447.0642943	447.0642943	447.0642943	447.0642943	447.0642943
CYTB_B3	29050.99588	16470.98544	26620.8067	21200.34321	6691.588552	15767.55803	24048.50354	11171.22674	0.064011087	0.062795928	0.05432648	0.053451178	0.081635457	0.083151484	0.079251551	0.035349153	165.9263249	173.5323567	207.3134542	163.5989056	198.8652412	148.5924264	175.8962222	123.9381801	451.9052777	451.9052777	451.9052777	451.9052777	451.9052777	451.9052777	451.9052777	451.9052777
HEMEOS	0	0	0	0	0	0	0	0	0	0	0	0	0	0	0	0	0	0	0	0	0	0	0	0	0	0	0	0	0	0	0	0
HEMEAS	0	0	0	0	0	0	0	0	0	0	0	0	0	0	0	0	0	0	0	0	0	0	0	0	0	0	0	0	0	0	0	0
FMNRy	0	0	0	0	0	0	0	0	3.54E-15	3.96E-15	4.52E-15	2.82E-15	2.82E-13	3.07E-15	1.23E-14	1.71E-15	0	0	0	0	0	0	0	0	0	0	0	0	0	0	0	0
LDH2	0	0	0	0	0	0	0	0	2.52E-17	-5.28E-17	-2.60E-18	3.90E-18	1.39E-17	4.16E-17	6.94E-18	3.36E-18	0	0	0	0	0	0	0	0	0	0	0	0	0	0	0	0
NTD1	1.05E-22	3.45E-16	1.70E-24	6.55E-32	1.34E-18	3.47E-16	2.27E-29	5.75E-16	0.003849586	0.004708468	0.004604052	0.004434596	0.003404482	7.40E-04	0.003921017	0.002639683	10.4129	11.01103333	11.52306667	10.70096667	11.2043	0	10.7234	10.31276667	2.05E-13	2.05E-13	2.05E-13	2.05E-13	2.05E-13	2.05E-13	2.05E-13	2.05E-13
NTD10	7.78E-24	5.44E-17	7.28E-26	6.55E-32	2.48E-19	6.99E-17	1.00E-29	2.19E-16	1.92E-12	1.50E-11	4.68E-12	5.34E-12	5.28E-10	1.83E-12	5.88E-12	9.74E-13	0	0	0	0	3.3826	0	0	0	4.38E-14	4.38E-14	4.38E-14	4.38E-14	4.38E-14	4.38E-14	4.38E-14	4.38E-14
NTD2	2.32E-23	1.34E-16	2.39E-25	6.55E-32	1.35E-18	2.43E-16	3.50E-29	5.98E-16	2.23E-12	5.58E-12	3.83E-12	3.13E-12	5.05E-10	1.46E-12	4.21E-12	1.03E-12	10.4129	11.01103333	10.9722	3.641716674	11.2043	10.20666667	3.7761	3.71146666	1.75E-13	1.75E-13	1.75E-13	1.75E-13	1.75E-13	1.75E-13	1.75E-13	1.75E-13
NTD3	4.35E-23	2.90E-16	4.27E-25	6.55E-32	1.24E-18	3.46E-16	4.65E-29	1.10E-15	6.80E-04	0.005954529	0.003556777	0.005952335	0.00205129	0.004508116	0.004806952	0.006390544	10.4129	11.01103333	10.9722	10.70096667	11.0993	10.20666667	0.209966666	0.7613	2.15E-13	2.15E-13	2.15E-13	2.15E-13	2.15E-13	2.15E-13	2.15E-13	2.15E-13
NTD4	1.56E-23	1.09E-16	1.49E-25	6.55E-32	4.99E-19	1.39E-16	2.01E-29	4.39E-16	1.40E-11	8.78E-11	3.65E-11	9.01E-11	3.44E-09	2.39E-10	2.50E-10	9.27E-12	10.4129	11.01103333	10.9722	10.70096667	11.2043	10.20666667	3.588333341	3.53903333	8.74E-14	8.74E-14	8.74E-14	8.74E-14	8.74E-14	8.74E-14	8.74E-14	8.74E-14
NTD5	0.135351101	0.069965131	0.124743884	0.118913136	0.071602635	0.112560218	0.124671632	0.072716461	3.95E-12	1.59E-11	7.42E-12	6.87E-12	7.97E-10	2.62E-12	7.97E-12	2.14E-12	10.29816667	10.79746667	10.49883333	10.70096667	10.19806667	9.931866667	0	0	0.007535578	0.007535578	0.007535578	0.007535578	0.007535578	0.007535578	0.007535578	0.007535578
NTD6	1.69E-22	2.04E-16	3.55E-24	6.55E-32	1.23E-18	3.79E-16	2.21E-29	9.65E-16	1.50E-11	2.29E-09	5.47E-11	2.03E-10	2.10E-04	1.18E-11	3.15E-11	3.07E-11	10.4129	11.01103333	10.9722	10.70096667	11.0993	10.20666667	0.007833334	1.3968	2.72E-13	2.72E-13	2.72E-13	2.72E-13	2.72E-13	2.72E-13	2.72E-13	2.72E-13
NTD7	3.15E-23	1.13E-16	3.19E-25	6.55E-32	1.25E-18	2.72E-16	3.31E-29	8.47E-16	2.33E-12	5.55E-12	3.85E-12	2.99E-12	3.80E-10	1.65E-12	4.90E-12	1.02E-12	10.4129	10.5047	10.9722	5.772562483	11.0993	2.85246666	4.818458265	0	2.31E-13	2.31E-13	2.31E-13	2.31E-13	2.31E-13	2.31E-13	2.31E-13	2.31E-13
NTD8	1.56E-23	1.09E-16	1.46E-25	6.55E-32	4.94E-19	1.39E-16	2.01E-29	4.39E-16	6.06E-12	1.06E-10	1.58E-11	2.34E-11	3.18E-09	4.97E-12	1.61E-11	3.83E-12	10.4129	11.01103333	10.9722	10.70096667	11.2043	10.20666667	9.957666667	0	8.68E-14	8.68E-14	8.68E-14	8.68E-14	8.68E-14	8.68E-14	8.68E-14	8.68E-14
NTD9	7.78E-24	5.44E-17	7.30E-26	6.55E-32	2.47E-19	6.94E-17	1.00E-29	2.19E-16	1.17E-12	5.85E-12	2.21E-12	2.38E-12	2.78E-10	1.15E-12	3.20E-12	6.36E-13	0	0	0	0	0	0	0	0	4.33E-14	4.33E-14	4.33E-14	4.33E-14	4.33E-14	4.33E-14	4.33E-14	4.33E-14
23CN2P1	0	0	0	0	0	0	0	0	0	0	0	0	8.67E-19	0	0	-8.67E-19	0	0	0	0	0	0	0	0	0	0	0	0	0	0	0	0
23CN2P2	0	0	0	0	0	0	0	0	-4.34E-19	8.67E-19	0	-8.67E-19	0	-8.67E-19	0	8.67E-19	0	0	0	0	0	0	0	0	0	0	0	0	0	0	0	0
23CN2P3	0	0	0	0	0	0	0	0	-4.34E-19	-8.67E-19	-4.34E-19	-8.67E-19	-8.67E-19	0	0	0	0	0	0	0	0	0	0	0	0	0	0	0	0	0	0	0
23CN2P4	0	0	0	0	0	0	0	0	0	0	4.34E-19	0	8.67E-19	-8.67E-19	0	-8.67E-19	0	0	0	0	0	0	0	0	0	0	0	0	0	0	0	0
3NUCLE1	1.82E-12	-2.27E-13	2.73E-12	4.55E-13	-1.36E-12	4.55E-13	2.27E-13	0	-2.88E-13	-2.16E-12	-6.84E-13	-4.46E-13	-6.80E-11	-2.00E-13	-5.80E-13	-1.23E-13	0	0	0	0	0	0	0	0	1.25E-12	1.25E-12	1.25E-12	1.25E-12	1.25E-12	1.25E-12	1.25E-12	1.25E-12
3NUCLE2	2.27E-12	-4.55E-13	2.73E-12	0	-9.09E-13	-6.82E-13	-4.55E-13	-6.82E-13	-4.00E-13	-1.40E-12	-8.81E-13	-7.73E-13	-5.13E-11	-2.47E-13	-7.11E-13	-2.08E-13	0	0	0	0	0	0	0	0	2.27E-13	2.27E-13	2.27E-13	2.27E-13	2.27E-13	2.27E-13	2.27E-13	2.27E-13
3NUCLE3	4.55E-13	-6.82E-13	3.64E-12	1.82E-12	-9.09E-13	-4.55E-13	-9.09E-13	-1.36E-12	-2.80E-13	-1.04E-12	-5.73E-13	-5.77E-13	-3.57E-11	-2.06E-13	-4.87E-13	-1.54E-13	0	0	0	0	0	0	0	0	3.41E-13	3.41E-13	3.41E-13	3.41E-13	3.41E-13	3.41E-13	3.41E-13	3.41E-13
3NUCLE4	2.73E-12	-2.27E-13	3.18E-12	4.55E-13	-1.14E-12	-2.27E-13	-1.82E-12	-1.14E-12	-2.97E-13	-1.88E-12	-6.66E-13	-4.48E-13	-6.39E-11	-2.14E-13	-6.05E-13	-1.24E-13	0	0	0	0	0	0	0	0	1.25E-12	1.25E-12	1.25E-12	1.25E-12	1.25E-12	1.25E-12	1.25E-12	1.25E-12
NADK	0.496287369	0.256538815	0.457394242	0.436014832	0.262542995	0.412720799	0.457129318	0.266627022	6.54E-15	1.35E-14	9.56E-15	6.67E-15	2.60E-13	8.03E-15	4.95E-15	3.69E-15	0	0	0	0	0	0	0	0	0.027630402	0.027630402	0.027630402	0.027630402	0.027630402	0.027630402	0.027630402	0.027630402
NADK1	1.43E-19	1.12E-12	2.61E-21	1.34E-28	6.82E-15	6.34E-13	3.67E-25	5.61E-12	6.56E-15	1.32E-14	9.54E-15	6.64E-15	2.59E-13	7.91E-15	4.98E-15	3.68E-15	0	0	0	0	0	0	0	0	1.34E-09	1.34E-09	1.34E-09	1.34E-09	1.34E-09	1.34E-09	1.34E-09	1.34E-09
NADK2	1.79E-18	1.40E-11	2.66E-20	1.68E-27	8.38E-14	7.18E-12	4.60E-24	7.02E-11	6.55E-15	1.32E-14	9.51E-15	6.66E-15	2.60E-13	8.02E-15	4.99E-15	3.69E-15	0	0	0	0	0	0	0	0	1.49E-08	1.49E-08	1.49E-08	1.49E-08	1.49E-08	1.49E-08	1.49E-08	1.49E-08
NADK3	1.60E-18	1.25E-11	2.40E-20	1.50E-27	7.10E-14	6.37E-12	4.11E-24	6.28E-11	6.54E-15	1.35E-14	9.54E-15	6.66E-15	2.60E-13	8.08E-15	4.97E-15	3.70E-15	0	0	0	0	0	0	0	0	1.28E-08	1.28E-08	1.28E-08	1.28E-08	1.28E-08	1.28E-08	1.28E-08	1.28E-08
NADK4	1.60E-18	1.25E-11	2.40E-20	1.50E-27	7.10E-14	6.37E-12	4.11E-24	6.28E-11	6.52E-15	1.33E-14	9.54E-15	6.65E-15	2.59E-13	7.97E-15	4.96E-15	3.69E-15	0	0	0	0	0	0	0	0	1.28E-08	1.28E-08	1.28E-08	1.28E-08	1.28E-08	1.28E-08	1.28E-08	1.28E-08
NADK5	1.19E-18	9.36E-12	1.81E-20	1.12E-27	4.51E-14	4.68E-12	3.07E-24	4.69E-11	6.56E-15	1.33E-14	9.59E-15	6.65E-15	2.60E-13	8.06E-15	4.94E-15	3.70E-15	0	0	0	0	0	0	0	0	8.79E-09	8.79E-09	8.79E-09	8.79E-09	8.79E-09	8.79E-09	8.79E-09	8.79E-09
AHCYSNS	2.33E-23	1.21E-16	1.34E-25	6.55E-32	3.74E-19	1.58E-16	5.09E-29	5.90E-16	8.95E-13	3.48E-12	2.20E-12	1.82E-12	1.57E-10	7.19E-13	2.64E-12	4.32E-13	0	0	0	0	0	0	0	0	1.30E-13	1.30E-13	1.30E-13	1.30E-13	1.30E-13	1.30E-13	1.30E-13	1.30E-13
DCMPDA2ir	1.56E-23	1.09E-16	1.46E-25	6.55E-32	4.94E-19	1.39E-16	2.01E-29	4.39E-16	4.10E-12	1.21E-11	9.89E-12	7.53E-12	5.37E-10	2.37E-12	1.27E-11	1.57E-12	0	0	0	0	0	0	0	0	8.68E-14	8.68E-14	8.68E-14	8.68E-14	8.68E-14	8.68E-14	8.68E-14	8.68E-14
DCMPDA3ir	1.56E-23	1.09E-16	1.46E-25	6.55E-32	4.95E-19	1.39E-16	2.01E-29	4.39E-16	1.38E-11	4.75E-11	5.24E-08	3.29E-07	5.86E-10	2.38E-11	1.49E-04	5.72E-12	11.2238	3.079233327	10.33820001	4.16710001	12.13523333	3.3992	9.323433333	10.2214	8.68E-14	8.68E-14	8.68E-14	8.68E-14	8.68E-14	8.68E-14	8.68E-14	8.68E-14
DGK1	7.850363842	4.057977612	7.235145278	6.896961883	4.152952827	6.528492644	7.230954668	4.21755472	-2.97E-12	-9.98E-11	-1.09E-11	-1.99E-11	-2.71E-09	-3.14E-12	-1.08E-11	-2.49E-12	0	0	0	0	0	0	0	0	0.437063508	0.437063508	0.437063508	0.437063508	0.437063508	0.437063508	0.437063508	0.437063508
RNDR1	10.37691772	5.363993396	9.563697782	9.116673753	5.489535346	8.629616713	9.558158469	5.574928653	1.28E-11	2.28E-09	5.11E-11	2.00E-10	2.10E-04	1.04E-11	2.73E-11	2.97E-11	0.56546667	0.903066666	0	0	0	0	0.007833334	1.3968	0.577727625	0.577727625	0.577727625	0.577727625	0.577727625	0.577727625	0.577727625	0.577727625
RNDR2	3.05E-23	2.16E-16	3.19E-25	6.55E-32	4.89E-19	1.68E-16	1.53E-29	4.65E-16	3.01E-12	9.99E-11	1.10E-11	1.99E-11	2.71E-09	3.15E-12	1.08E-11	2.50E-12	0	0	0	0	0	0	0	0	9.34E-14	9.34E-14	9.34E-14	9.34E-14	9.34E-14	9.34E-14	9.34E-14	9.34E-14
RNDR3	7.850363842	4.057977612	7.235145278	6.896961883	4.152952827	6.528492644	7.230954668	4.21755472	6.80E-04	0.005954529	0.003556777	0.005952335	0.002051291	0.004508116	0.004806952	0.006390544	1.03306666	10.5947	0	0.40646666	0	0	0.209966666	0.7613	0.437063508	0.437063508	0.437063508	0.437063508	0.437063508	0.437063508	0.437063508	0.437063508
RNDR4	10.46715179	5.410636817	9.646860371	9.195949177	5.537270436	8.704656859	9.64127289	5.623406293	0.003849586	0.004708468	0.004604052	0.004434596	0.003404482	7.40E-04	0.003921017	0.002639683	10.4129	11.01103333	11.52306667	11.76193334	11.2043	0	10.7234	10.31276667	0.582751343	0.582751343	0.582751343	0.582751343	0.582751343	0.582751343	0.582751343	0.582751343
PRPPS	153.172329	79.17720686	141.1684955	134.5700321	81.03031521	127.3806467	141.0867304	82.29079468	2.54E-11	8.34E-04	1.01E-10	4.33E-04	1.26E-08	1.99E-10	1.32E-10	1.66E-11	7.804633333	7.675966667	7.622266667	3.636983336	3.3826	2.85246666	7.965933333	8.0197	8.527762117	8.527762117	8.527762117	8.527762117	8.527762117	8.527762117	8.527762117	8.527762117
GUAD	5.19E-24	3.63E-17	5.21E-26	6.55E-32	1.64E-19	4.62E-17	6.70E-30	1.46E-16	2.80E-12	3.75E-11	7.54E-12	6.00E-12	1.65E-09	6.45E-12	2.40E-11	9.65E-13	0	0	0	0	0	0	0	0	3.03E-14	3.03E-14	3.03E-14	3.03E-14	3.03E-14	3.03E-14	3.03E-14	3.03E-14
CYTD	2.32E-23	1.35E-16	2.75E-25	6.55E-32	1.34E-18	2.44E-16	3.50E-29	5.97E-16	4.57E-12	5.62E-11	1.88E-11	7.56E-11	9.79E-10	2.32E-10	2.26E-10	4.96E-12	0.87546667	0	3.48819999	9.4395	2.12586667	10.20666667	2.635633341	2.18943333	1.75E-13	1.75E-13	1.75E-13	1.75E-13	1.75E-13	1.75E-13	1.75E-13	1.75E-13
DURIPP	0	0	4.55E-13	0	0	0	0	0	0.004529889	0.010662996	0.008160828	0.010386931	0.005455772	0.005247703	0.00872797	0.009030226	11.44596666	21.60573333	11.52306667	11.10743333	11.2043	0	10.93336667	11.07406667	-6.82E-13	-6.82E-13	-6.82E-13	-6.82E-13	-6.82E-13	-6.82E-13	-6.82E-13	-6.82E-13
PPM	-0.135351101	-0.069965131	-0.124743884	-0.118913136	-0.071602635	-0.112560218	-0.124671632	-0.072716461	-0.004529889	-0.009828548	-0.008160828	-0.009953455	-0.00566577	-0.005247703	-0.00872797	-0.009030226	-12.01143333	-22.5088	-11.52306667	-11.10743333	-7.8217	2.85246666	-10.9412	-12.47086667	-0.007535578	-0.007535578	-0.007535578	-0.007535578	-0.007535578	-0.007535578	-0.007535578	-0.007535578
PPM2	-7.715012741	-3.988012481	-7.110401394	-6.778048747	-4.081350192	-6.415932426	-7.106283035	-4.144838259	0.004529889	0.010662999	0.008160828	0.010386931	0.005665778	0.005247703	0.00872797	0.009030226	12.01143333	22.5088	11.52306667	12.1684	11.2043	0	10.9412	12.47086667	-0.42952793	-0.42952793	-0.42952793	-0.42952793	-0.42952793	-0.42952793	-0.42952793	-0.42952793
TMDPP	0.135351101	0.069965131	0.124743884	0.118913136	0.071602635	0.112560218	0.124671632	0.072716461	2.33E-13	5.25E-12	1.28E-12	2.21E-12	5.69E-11	1.68E-13	4.26E-13	3.51E-13	0	0	0	1.06096667	0	0	0	0	0.007535578	0.007535578	0.007535578	0.007535578	0.007535578	0.007535578	0.007535578	0.007535578
PYNP2	2.27E-12	-4.55E-13	2.73E-12	0	-9.09E-13	-4.55E-13	-2.27E-13	0	-0.004529889	-0.009828546	-0.008160828	-0.009953455	-0.00545577	-0.005247703	-0.00872797	-0.009030226	-11.44596666	-21.60573333	-11.52306667	-11.10743333	-11.2043	0	-10.93336667	-11.07406667	6.82E-13	6.82E-13	6.82E-13	6.82E-13	6.82E-13	6.82E-13	6.82E-13	6.82E-13
DCYTD	2.06E-23	1.13E-16	1.91E-25	6.55E-32	5.16E-19	1.40E-16	1.46E-29	3.96E-16	6.80E-04	0.005954529	0.003556777	0.005952335	0.00205129	0.004508116	0.004806952	0.006390544	1.03306666	10.5947	0	0.40646666	0	0	0.209966666	0.7613	8.42E-14	8.42E-14	8.42E-14	8.42E-14	8.42E-14	8.42E-14	8.42E-14	8.42E-14
ADADir	2.29E-23	1.76E-16	2.37E-25	6.55E-32	7.85E-19	2.13E-16	3.19E-29	7.06E-16	1.96E-12	5.11E-12	3.13E-12	2.49E-12	3.59E-10	1.09E-12	3.14E-12	8.88E-13	9.37983334	0.416333327	10.9722	10.29450001	11.0993	10.20666667	0	0	1.39E-13	1.39E-13	1.39E-13	1.39E-13	1.39E-13	1.39E-13	1.39E-13	1.39E-13
ADD	8.04E-24	5.24E-17	7.76E-26	6.55E-32	1.85E-19	5.68E-17	8.33E-30	1.73E-16	1.42E-12	6.10E-12	3.77E-12	2.17E-12	2.52E-10	1.01E-12	4.27E-12	5.92E-13	0	0	0	0	0	2.85246666	0	0	2.96E-14	2.96E-14	2.96E-14	2.96E-14	2.96E-14	2.96E-14	2.96E-14	2.96E-14
ADNK1	9.66E-19	1.05E-15	6.06E-23	6.55E-32	4.06E-19	8.01E-16	4.96E-29	9.78E-16	1.34E-11	1.85E-09	4.03E-11	1.19E-10	2.10E-04	6.33E-12	1.91E-11	2.84E-11	10.97836667	11.40776667	10.9722	5.772562483	11.0993	0	4.826291599	1.3968	2.38E-14	2.38E-14	2.38E-14	2.38E-14	2.38E-14	2.38E-14	2.38E-14	2.38E-14
ALLTN	9.04E-24	7.81E-17	7.03E-26	6.55E-32	1.82E-19	7.74E-17	1.18E-29	2.54E-16	1.57E-12	5.30E-12	4.75E-12	1.65E-12	5.65E-10	4.37E-13	2.93E-12	4.90E-13	2.687349999	2.926250001	2.876366667	1.23E-13	6.071383335	0	1.937616669	0	4.09E-14	4.09E-14	4.09E-14	4.09E-14	4.09E-14	4.09E-14	4.09E-14	4.09E-14
CYTDK1	0.090234066	0.046643421	0.083162589	0.079275424	0.04773509	0.075040143	0.08311442	0.048477639	2.78E-12	9.36E-12	5.13E-12	3.97E-12	7.42E-10	1.85E-12	6.65E-12	1.26E-12	0.749666663	10.6465	0.445200007	0	0	0	0	0	0.005022598	0.005022598	0.005022598	0.005022598	0.005022598	0.005022598	0.005022598	0.005022598
CYTDK2	1.42E-19	1.11E-12	2.80E-21	1.33E-28	6.76E-15	6.49E-13	3.65E-25	5.58E-12	2.75E-12	8.96E-12	4.92E-12	4.09E-12	7.76E-10	1.89E-12	7.23E-12	1.23E-12	0	0	6.204133333	0	1.5629	0	0	0	1.54E-09	1.54E-09	1.54E-09	1.54E-09	1.54E-09	1.54E-09	1.54E-09	1.54E-09
CYTDK3	0.045117034	0.023321711	0.041581295	0.039637712	0.023867545	0.037520075	0.041557212	0.024238822	2.75E-12	8.79E-12	4.87E-12	4.01E-12	7.52E-10	1.87E-12	7.08E-12	1.23E-12	8.787766667	0.36453333	0.83466667	1.26146667	7.51553333	0	0.9527	1.3496	0.002512978	0.002512978	0.002512978	0.002512978	0.002512978	0.002512978	0.002512978	0.002512978
CYTK1	242.971513	125.5958297	223.9302828	213.4633882	128.5353459	202.0591361	223.800582	130.5347972	-1.54E-11	-1.05E-10	-5.24E-08	-3.29E-07	-1.75E-09	-2.58E-10	-1.49E-04	-1.03E-11	-12.09926667	-3.079233327	-13.8264	-13.60660001	-14.2611	-13.60586667	-11.95906667	-12.41083333	13.52726878	13.52726878	13.52726878	13.52726878	13.52726878	13.52726878	13.52726878	13.52726878
CYTK2	0	0	0	-9.09E-13	0	0	0	9.09E-13	-6.80E-04	-0.005954529	-0.003556777	-0.005952335	-0.002051291	-0.004508116	-0.004806952	-0.006390544	-1.03306666	-10.5947	0	-0.40646666	0	0	-0.209966666	-0.7613	0	0	0	0	0	0	0	0
DADK	0	0	0	-7.28E-12	0	0	0	7.28E-12	-1.27E-11	-2.28E-09	-5.10E-11	-2.00E-10	-2.10E-04	-1.04E-11	-2.72E-11	-2.97E-11	-0.56546667	-0.903066666	0	0	0	0	-0.007833334	-1.3968	0	0	0	0	0	0	0	0
DADNK	9.51E-23	1.91E-16	5.48E-25	6.55E-32	3.91E-19	2.82E-16	1.04E-27	7.37E-16	2.29E-12	5.75E-12	3.72E-12	2.97E-12	3.75E-10	1.43E-12	4.30E-12	1.02E-12	9.84743333	10.10796666	10.9722	10.70096667	11.0993	10.20666667	0	0	2.64E-14	2.64E-14	2.64E-14	2.64E-14	2.64E-14	2.64E-14	2.64E-14	2.64E-14
DGNSK	7.850363842	4.057977612	7.235145278	6.896961883	4.152952827	6.528492644	7.230954668	4.21755472	3.09E-12	6.43E-12	4.85E-12	3.52E-12	4.66E-10	1.83E-12	5.24E-12	1.34E-12	10.4129	11.01103333	10.9722	10.70096667	11.2043	10.20666667	9.957666667	0	0.437063508	0.437063508	0.437063508	0.437063508	0.437063508	0.437063508	0.437063508	0.437063508
DINSK	0	0	0	0	0	0	0	0	0	0	0	0	0	0	0	0	0	0	0	0	0	0	0	0	0	0	0	0	0	0	0	0
DRPAr	-7.715012741	-3.988012481	-7.110401394	-6.778048747	-4.081350192	-6.415932426	-7.106283035	-4.144838259	0.004529889	0.010662999	0.008160828	0.010386931	0.005665778	0.005247703	0.00872797	0.009030226	12.01143333	22.5088	11.52306667	12.1684	11.2043	0	10.9412	12.47086667	-0.42952793	-0.42952793	-0.42952793	-0.42952793	-0.42952793	-0.42952793	-0.42952793	-0.42952793
DTMPK	10.33180069	5.340671685	9.522116487	9.077036041	5.465667801	8.592096641	9.516601258	5.550689833	9.40E-14	6.35E-14	1.13E-13	6.11E-14	3.01E-12	2.77E-14	2.75E-14	2.04E-14	0	0	0	0	0	0	0	0	0.575215766	0.575215766	0.575215766	0.575215766	0.575215766	0.575215766	0.575215766	0.575215766
DURIK1	2.79E-23	1.58E-16	2.13E-25	6.55E-32	7.48E-19	2.59E-16	1.75E-28	6.55E-16	1.81E-12	5.28E-12	3.05E-12	2.50E-12	3.35E-10	1.16E-12	3.34E-12	9.30E-13	0	0	0	0	0	0	0	0	1.51E-13	1.51E-13	1.51E-13	1.51E-13	1.51E-13	1.51E-13	1.51E-13	1.51E-13
DUTPDP	7.78E-24	5.44E-17	7.30E-26	6.55E-32	2.47E-19	6.94E-17	1.00E-29	2.19E-16	1.78E-12	2.03E-11	5.25E-12	5.57E-12	3.17E-10	1.76E-12	1.16E-11	8.42E-13	0	0	0	0	0	0	0	0	4.33E-14	4.33E-14	4.33E-14	4.33E-14	4.33E-14	4.33E-14	4.33E-14	4.33E-14
GK2	-3.308582462	-1.710258764	-3.049294945	-2.906765544	-1.750286632	-2.751471996	-3.047528787	-1.777513484	8.15E-11	4.26E-11	4.67E-11	9.15E-11	1.97E-09	-4.99E-13	6.23E-12	-1.23E-10	-1000	1000	1000	1000	1000	1000	-1000	-1000	-0.184203016	-0.184203016	-0.184203016	-0.184203016	-0.184203016	-0.184203016	-0.184203016	-0.184203016
GMPR	4.39E-24	3.08E-17	4.98E-26	6.55E-32	1.74E-19	4.22E-17	5.56E-30	1.34E-16	9.76E-13	4.03E-12	1.99E-12	1.91E-12	1.21E-10	8.13E-13	2.58E-12	4.62E-13	0	0	0	0	0	0	0	0	2.75E-14	2.75E-14	2.75E-14	2.75E-14	2.75E-14	2.75E-14	2.75E-14	2.75E-14
GTPDPK	0	0	0	0	0	0	0	0	0	0	0	0	0	0	0	0	0	0	0	0	0	0	0	0	0	0	0	0	0	0	0	0
GUAPRTr	-7.850363842	-4.057977612	-7.235145278	-6.896961883	-4.152952827	-6.528492644	-7.230954668	-4.21755472	6.87E-13	6.37E-11	3.99E-12	1.53E-11	1.19E-09	-2.63E-12	-1.15E-11	1.90E-12	0	0	0	0	0	0	0	0	-0.437063508	-0.437063508	-0.437063508	-0.437063508	-0.437063508	-0.437063508	-0.437063508	-0.437063508
HXPRTr	-2.131779836	-1.101950817	-1.964716174	-1.872881892	-1.1277415	-1.772823434	-1.963578208	-1.145284256	-3.26E-12	-2.98E-11	-8.22E-12	-3.62E-12	-1.96E-09	-7.00E-13	-2.54E-12	-1.18E-12	-2.687349999	-2.926250001	-2.876366667	-1.23E-13	-6.071383335	2.85246666	-1.937616669	0	-0.11868545	-0.11868545	-0.11868545	-0.11868545	-0.11868545	-0.11868545	-0.11868545	-0.11868545
NDPK2	288.1926767	148.9713667	265.6075472	253.192584	152.4579772	239.6658051	265.4537067	154.8295606	6.80E-04	0.005954529	0.003556829	0.005952664	0.002051292	0.004508116	0.004955502	0.006390544	13.13233333	13.67393333	13.8264	14.01306667	14.2611	13.60586667	12.16903334	13.17213333	16.04492539	16.04492539	16.04492539	16.04492539	16.04492539	16.04492539	16.04492539	16.04492539
NDPK3	234.9857981	121.467887	216.5703937	206.4475131	124.3107904	195.4180832	216.4449557	126.244526	-6.80E-04	-0.005954529	-0.003556829	-0.005952664	-0.002051292	-0.004508116	-0.004955502	-0.006390544	-13.13233333	-13.67393333	-13.8264	-14.01306667	-14.2611	-13.60586667	-12.16903334	-13.17213333	13.0826697	13.0826697	13.0826697	13.0826697	13.0826697	13.0826697	13.0826697	13.0826697
NDPK4	10.33180069	5.340671685	9.522116487	9.077036041	5.465667801	8.592096641	9.516601258	5.550689833	1.01E-13	7.70E-14	1.22E-13	6.78E-14	3.27E-12	3.57E-14	3.24E-14	2.41E-14	0	0	0	0	0	0	0	0	0.575215775	0.575215775	0.575215775	0.575215775	0.575215775	0.575215775	0.575215775	0.575215775
NDPK5	7.850363842	4.057977612	7.235145278	6.896961883	4.152952827	6.528492644	7.230954668	4.21755472	5.47E-14	6.95E-14	9.81E-14	7.95E-14	2.52E-12	1.66E-14	2.29E-14	1.42E-14	0	0	0	0	0	0	0	0	0.43706352	0.43706352	0.43706352	0.43706352	0.43706352	0.43706352	0.43706352	0.43706352
NDPK6	0	0	1.82E-12	-3.64E-12	0	0	0	1.82E-12	1.78E-12	2.03E-11	5.25E-12	5.57E-12	3.17E-10	1.76E-12	1.16E-11	8.42E-13	0	0	0	0	0	0	0	0	0	0	0	0	0	0	0	0
NDPK7	7.850363842	4.057977612	7.235145278	6.896961883	4.152952827	6.528492644	7.230954668	4.21755472	4.47E-14	6.51E-14	1.06E-13	6.73E-14	2.65E-12	1.62E-14	3.65E-14	2.40E-14	0	0	0	0	0	0	0	0	0.43706352	0.43706352	0.43706352	0.43706352	0.43706352	0.43706352	0.43706352	0.43706352
NDPK8	7.06833526	3.653734632	6.514402837	6.209908208	3.739248714	5.878144718	6.510629682	3.797415169	8.16E-11	4.27E-11	4.69E-11	9.16E-11	1.97E-09	-4.62E-13	6.27E-12	-1.23E-10	-1000	1000	1000	1000	1000	1000	-1000	-1000	0.393524624	0.393524624	0.393524624	0.393524624	0.393524624	0.393524624	0.393524624	0.393524624
PRASCS	54.14044029	27.9860525	49.89755364	47.56525436	28.64105398	45.0240872	49.86865288	29.08658428	5.43E-12	6.30E-11	1.59E-11	1.11E-11	4.81E-09	4.59E-12	2.20E-11	1.90E-12	2.687349999	2.926250002	2.876366667	0	6.071383335	0	1.937616669	0	3.014231087	3.014231087	3.014231087	3.014231087	3.014231087	3.014231087	3.014231087	3.014231087
PUNP1	1.60E-12	-1.75E-13	2.85E-12	1.19E-12	-1.61E-12	-7.20E-14	2.00E-13	-8.26E-14	-1.17E-11	-1.85E-09	-3.81E-11	-1.17E-10	-2.10E-04	-5.12E-12	-1.56E-11	-2.77E-11	-0.56546667	-0.903066666	0	0	0	2.85246666	-0.007833334	-1.3968	-1.59E-12	-1.59E-12	-1.59E-12	-1.59E-12	-1.59E-12	-1.59E-12	-1.59E-12	-1.59E-12
PUNP2	-3.02E-14	-1.74E-13	8.48E-16	-3.72E-15	-9.76E-16	4.22E-14	1.66E-14	-6.75E-14	1.27E-11	2.28E-09	5.10E-11	2.00E-10	2.10E-04	1.04E-11	2.72E-11	2.97E-11	0.56546667	0.903066666	0	0	0	0	0.007833334	1.3968	2.27E-13	2.27E-13	2.27E-13	2.27E-13	2.27E-13	2.27E-13	2.27E-13	2.27E-13
PUNP3	-3.00E-13	-4.62E-13	3.32E-12	-1.23E-13	-1.33E-12	-4.63E-14	-1.85E-12	-1.18E-12	5.21E-13	1.42E-12	6.21E-13	1.40E-12	1.31E-10	6.75E-13	1.70E-12	3.75E-13	0	0	0	0	0	0	0	0	-1.36E-12	-1.36E-12	-1.36E-12	-1.36E-12	-1.36E-12	-1.36E-12	-1.36E-12	-1.36E-12
PUNP4	-7.850363842	-4.057977612	-7.235145278	-6.896961883	-4.152952827	-6.528492644	-7.230954668	-4.21755472	2.97E-12	9.98E-11	1.09E-11	1.99E-11	2.71E-09	3.14E-12	1.08E-11	2.49E-12	0	0	0	0	0	0	0	0	-0.437063508	-0.437063508	-0.437063508	-0.437063508	-0.437063508	-0.437063508	-0.437063508	-0.437063508
PUNP5	-3.01E-13	-4.10E-14	3.65E-14	8.30E-13	-8.99E-15	-1.31E-13	-9.34E-14	6.38E-15	-6.31E-13	-1.10E-11	-2.80E-12	-8.25E-13	-7.48E-10	-3.79E-13	-2.54E-12	-1.87E-13	0	0	0	0	0	0	0	0	1.59E-12	1.59E-12	1.59E-12	1.59E-12	1.59E-12	1.59E-12	1.59E-12	1.59E-12
PUNP6	0	0	0	0	0	0	0	0	3.13E-20	-1.19E-20	-2.54E-20	5.08E-21	-2.71E-20	-1.95E-20	8.47E-21	-5.12E-20	0	0	0	0	0	0	0	0	0	0	0	0	0	0	0	0
PUNP7	-3.01E-13	-8.49E-15	3.65E-14	-1.23E-13	-5.49E-15	-1.80E-14	-9.34E-14	-5.64E-14	1.38E-12	1.07E-11	2.81E-12	4.69E-12	3.59E-10	1.53E-12	4.21E-12	8.05E-13	0	0	0	0	3.3826	0	0	0	6.82E-13	6.82E-13	6.82E-13	6.82E-13	6.82E-13	6.82E-13	6.82E-13	6.82E-13
PUNP8	0	0	0	0	0	0	0	0	-2.12E-21	0	0	0	-2.03E-20	-8.47E-22	8.47E-22	-2.54E-21	0	0	0	0	0	0	0	0	0	0	0	0	0	0	0	0
PYNP1r	0.135351101	0.069965131	0.124743884	0.118913136	0.071602635	0.112560218	0.124671632	0.072716461	-8.91E-13	-3.46E-12	-2.19E-12	-1.82E-12	-1.57E-10	-7.15E-13	-2.64E-12	-4.30E-13	0	0	0	0	0	0	0	0	0.007535578	0.007535578	0.007535578	0.007535578	0.007535578	0.007535578	0.007535578	0.007535578
RIOR	-1.11E-12	1.17E-14	8.48E-16	2.34E-13	-2.84E-15	1.81E-14	-2.00E-14	3.53E-15	1.17E-12	6.81E-12	2.26E-12	2.45E-12	4.89E-10	1.28E-12	3.60E-12	6.25E-13	0	0	0	0	0	0	0	0	-3.41E-13	-3.41E-13	-3.41E-13	-3.41E-13	-3.41E-13	-3.41E-13	-3.41E-13	-3.41E-13
TMDK1	1.56E-23	1.09E-16	1.48E-25	6.55E-32	5.04E-19	1.39E-16	2.01E-29	4.39E-16	3.72E-12	1.06E-11	6.14E-12	4.66E-12	7.40E-10	2.45E-12	7.54E-12	1.79E-12	10.29816667	10.79746667	10.49883333	9.64	10.19806667	9.931866667	0	0	8.87E-14	8.87E-14	8.87E-14	8.87E-14	8.87E-14	8.87E-14	8.87E-14	8.87E-14
TMDS	10.46715179	5.410636817	9.646860371	9.195949177	5.537270436	8.704656859	9.64127289	5.623406293	7.66E-13	6.72E-12	2.20E-12	2.97E-12	1.14E-10	4.56E-13	1.17E-12	5.79E-13	0	0	0	1.06096667	0	0	0	0	0.582751343	0.582751343	0.582751343	0.582751343	0.582751343	0.582751343	0.582751343	0.582751343
URIC	9.04E-24	7.81E-17	7.03E-26	6.55E-32	1.82E-19	7.74E-17	1.18E-29	2.54E-16	1.57E-12	5.29E-12	4.75E-12	1.66E-12	5.65E-10	4.38E-13	2.93E-12	4.91E-13	2.687349999	2.926250001	2.876366667	1.23E-13	6.071383335	0	1.937616669	0	4.09E-14	4.09E-14	4.09E-14	4.09E-14	4.09E-14	4.09E-14	4.09E-14	4.09E-14
URIK1	5.43E-22	5.66E-16	1.27E-24	6.55E-32	7.42E-19	4.54E-16	4.73E-29	7.41E-16	0.001941378	0.004212236	0.003497504	0.00426621	0.002339146	0.002249015	0.003740558	0.003870072	13.06206667	13.3094	12.99173333	0	5.0907	0	0	0	1.75E-13	1.75E-13	1.75E-13	1.75E-13	1.75E-13	1.75E-13	1.75E-13	1.75E-13
URIK2	5.42E-22	5.66E-16	1.27E-24	6.55E-32	7.42E-19	4.53E-16	4.73E-29	7.41E-16	0.001294255	0.002808155	0.002331661	0.002843592	0.001558236	0.001499344	0.002493706	0.002580079	5.327699997	5.997966663	0	11.43705	12.6982	10.75340001	5.165933337	5.15243333	1.75E-13	1.75E-13	1.75E-13	1.75E-13	1.75E-13	1.75E-13	1.75E-13	1.75E-13
URIK3	5.43E-22	5.66E-16	1.27E-24	6.55E-32	7.42E-19	4.54E-16	4.73E-29	7.41E-16	0.001294255	0.002808155	0.002331663	0.002843653	0.001558389	0.001499344	0.002493706	0.002580075	4.344566663	13.3094	12.99173333	12.7516	6.74556667	9.65993333	12.17916667	11.82253333	1.75E-13	1.75E-13	1.75E-13	1.75E-13	1.75E-13	1.75E-13	1.75E-13	1.75E-13
XANDb	9.04E-24	7.81E-17	7.03E-26	6.55E-32	1.82E-19	7.74E-17	1.18E-29	2.54E-16	1.57E-12	5.29E-12	4.75E-12	1.65E-12	5.65E-10	4.37E-13	2.93E-12	4.91E-13	2.687349999	2.926250001	2.876366667	1.23E-13	6.071383335	0	1.937616669	0	4.09E-14	4.09E-14	4.09E-14	4.09E-14	4.09E-14	4.09E-14	4.09E-14	4.09E-14
XPPT	2.131779836	1.101950817	1.964716174	1.872881891	1.1277415	1.772823434	1.963578208	1.145284256	6.04E-12	4.32E-11	1.19E-11	1.30E-11	1.26E-09	8.41E-12	2.73E-11	2.63E-12	0	0	0	0	3.3826	0	0	0	0.11868545	0.11868545	0.11868545	0.11868545	0.11868545	0.11868545	0.11868545	0.11868545
PRAGS	54.14044029	27.9860525	49.89755364	47.56525436	28.64105398	45.0240872	49.86865288	29.08658428	5.43E-12	6.30E-11	1.59E-11	1.11E-11	4.81E-09	4.59E-12	2.20E-11	1.90E-12	2.687349999	2.926250002	2.876366667	0	6.071383335	0	1.937616669	0	3.014231087	3.014231087	3.014231087	3.014231087	3.014231087	3.014231087	3.014231087	3.014231087
PRAIS	54.14044029	27.9860525	49.89755364	47.56525436	28.64105398	45.0240872	49.86865288	29.08658428	5.43E-12	6.30E-11	1.59E-11	1.11E-11	4.81E-09	4.59E-12	2.20E-11	1.90E-12	2.687349999	2.926250002	2.876366667	0	6.071383335	0	1.937616669	0	3.014231087	3.014231087	3.014231087	3.014231087	3.014231087	3.014231087	3.014231087	3.014231087
PRFGS	54.14044029	27.9860525	49.89755364	47.56525436	28.64105398	45.0240872	49.86865288	29.08658428	5.43E-12	6.30E-11	1.59E-11	1.11E-11	4.81E-09	4.59E-12	2.20E-11	1.90E-12	2.687349999	2.926250002	2.876366667	0	6.071383335	0	1.937616669	0	3.014231087	3.014231087	3.014231087	3.014231087	3.014231087	3.014231087	3.014231087	3.014231087
URIDK1	129.2648129	66.81903251	119.1345675	113.5660086	68.38290312	107.4987602	119.0655645	69.44664384	0.004529889	0.010662996	0.008160881	0.010387259	0.005455774	0.005247704	0.008876519	0.009030226	23.54523333	24.68496666	25.34946667	25.77500001	25.4654	13.60586667	22.89243334	23.4849	7.196727905	7.196727905	7.196727905	7.196727905	7.196727905	7.196727905	7.196727905	7.196727905
URIDK2	2.09E-18	3.99E-11	1.88E-19	1.05E-27	1.98E-13	1.13E-11	2.89E-24	4.41E-11	0.030673606	0.031032315	0.034582854	0.032217662	0.008875439	0.028758025	0.031409622	0.027281387	26.8773	28.12403333	27.58303334	26.03276666	27.26883333	26.00163333	22.89243334	25.71063333	1.28E-07	1.28E-07	1.28E-07	1.28E-07	1.28E-07	1.28E-07	1.28E-07	1.28E-07
AIRC1	54.14044029	27.9860525	49.89755364	47.56525436	28.64105398	45.0240872	49.86865288	29.08658428	5.43E-12	6.30E-11	1.59E-11	1.11E-11	4.81E-09	4.59E-12	2.20E-11	1.90E-12	2.687349999	2.926250002	2.876366667	0	6.071383335	0	1.937616669	0	3.014231087	3.014231087	3.014231087	3.014231087	3.014231087	3.014231087	3.014231087	3.014231087
CTPS1	8.527119345	4.407803269	7.858864699	7.491527562	4.510966001	7.091293734	7.854312829	4.581137023	6.80E-04	0.005954529	0.003556829	0.005952664	0.002051287	0.002304241	0.004928446	0.006390544	12.2602	12.8266	12.40533333	11.9387	11.98736667	10.86543333	11.16263333	11.36046667	0.474741396	0.474741396	0.474741396	0.474741396	0.474741396	0.474741396	0.474741396	0.474741396
GART	1.56E-23	1.09E-16	1.46E-25	6.55E-32	6.85E-19	1.39E-16	2.01E-29	4.39E-16	1.09E-12	2.73E-12	1.55E-12	1.64E-12	1.22E-10	9.82E-13	2.27E-12	4.78E-13	0	0	0	0	0	0	0	0	1.74E-13	1.74E-13	1.74E-13	1.74E-13	1.74E-13	1.74E-13	1.74E-13	1.74E-13
ADK1	633.4372717	327.433775	583.7959588	556.5083105	335.0972211	526.7769306	583.457823	340.3098772	0.019988076	0.001227135	0.01683032	0.005073993	4.51E-04	2.90E-10	0.023911836	7.09E-11	16.17473334	16.255	16.19033333	14.93773334	12.98326667	15.1773	15.9397	17.4362	35.26617637	35.26617637	35.26617637	35.26617637	35.26617637	35.26617637	35.26617637	35.26617637
ADPT	2.27E-23	1.02E-16	1.93E-25	6.55E-32	2.94E-19	9.84E-17	1.43E-29	2.92E-16	3.36E-12	4.43E-10	1.67E-11	8.87E-11	3.44E-09	7.05E-12	1.74E-11	3.35E-12	0	0	0	0	0	0	0	0	4.26E-14	4.26E-14	4.26E-14	4.26E-14	4.26E-14	4.26E-14	4.26E-14	4.26E-14
ADSL1r	82.47393737	42.63208664	76.01060672	72.45773748	43.62987223	68.58669284	75.96658122	44.30856338	3.13E-12	2.00E-11	8.93E-12	9.00E-12	1.96E-09	3.85E-12	1.85E-11	1.27E-12	7.804633333	7.675966667	7.622266667	2.576016666	0	2.85246666	7.965933333	8.0197	4.591678689	4.591678689	4.591678689	4.591678689	4.591678689	4.591678689	4.591678689	4.591678689
ADSL2r	54.14044029	27.9860525	49.89755364	47.56525436	28.64105398	45.0240872	49.86865288	29.08658428	5.43E-12	6.30E-11	1.59E-11	1.11E-11	4.81E-09	4.59E-12	2.20E-11	1.90E-12	2.687349999	2.926250002	2.876366667	0	6.071383335	0	1.937616669	0	3.014231087	3.014231087	3.014231087	3.014231087	3.014231087	3.014231087	3.014231087	3.014231087
ADSS	82.47393737	42.63208664	76.01060672	72.45773748	43.62987223	68.58669284	75.96658122	44.30856338	3.13E-12	2.00E-11	8.93E-12	9.00E-12	1.96E-09	3.85E-12	1.85E-11	1.27E-12	7.804633333	7.675966667	7.622266667	2.576016666	0	2.85246666	7.965933333	8.0197	4.591678689	4.591678689	4.591678689	4.591678689	4.591678689	4.591678689	4.591678689	4.591678689
AICART	91.00105672	47.03988991	83.86947142	79.94926504	48.14083823	75.67798657	83.82089405	48.8897004	8.89E-12	8.11E-11	2.60E-11	1.76E-11	5.53E-09	7.40E-12	3.28E-11	3.48E-12	10.49198333	10.60221667	10.49863333	2.576016667	6.071383335	0	9.903550002	8.0197	5.066420085	5.066420085	5.066420085	5.066420085	5.066420085	5.066420085	5.066420085	5.066420085
ASPCT	37.71784007	19.49694991	34.76196237	33.13712721	19.9532676	31.36678075	34.74182817	20.26365371	3.35E-12	1.30E-11	4.04E-12	3.49E-12	4.93E-10	1.96E-12	5.74E-12	1.01E-12	0	0	0	1.06096667	0	0	0	0	2.099914324	2.099914324	2.099914324	2.099914324	2.099914324	2.099914324	2.099914324	2.099914324
CTPS2	1.56E-23	1.09E-16	1.46E-25	6.55E-32	4.93E-19	1.39E-16	2.01E-29	4.39E-16	6.30E-12	1.07E-10	2.78E-11	1.35E-11	5.64E-09	0.002203876	2.71E-05	2.56E-12	0.87213333	0.84733333	1.42106667	2.07436667	2.27373333	2.74043334	1.00640001	1.81166666	8.65E-14	8.65E-14	8.65E-14	8.65E-14	8.65E-14	8.65E-14	8.65E-14	8.65E-14
DHORD1	37.71784007	19.49694991	34.76196237	33.13712721	19.9532676	31.36678075	34.74182817	20.26365371	3.35E-12	1.30E-11	4.04E-12	3.49E-12	4.93E-10	1.96E-12	5.74E-12	1.01E-12	0	0	0	1.06096667	0	0	0	0	2.099914324	2.099914324	2.099914324	2.099914324	2.099914324	2.099914324	2.099914324	2.099914324
DHORTS	-37.71784007	-19.49694991	-34.76196237	-33.13712721	-19.9532676	-31.36678075	-34.74182817	-20.26365371	-3.35E-12	-1.30E-11	-4.04E-12	-3.49E-12	-4.93E-10	-1.96E-12	-5.74E-12	-1.01E-12	0	0	0	-1.06096667	0	0	0	0	-2.099914324	-2.099914324	-2.099914324	-2.099914324	-2.099914324	-2.099914324	-2.099914324	-2.099914324
GARFTi	54.14044029	27.9860525	49.89755364	47.56525436	28.64105398	45.0240872	49.86865288	29.08658428	4.35E-12	6.03E-11	1.44E-11	9.45E-12	4.68E-09	3.61E-12	1.97E-11	1.42E-12	2.687349999	2.926250002	2.876366667	0	6.071383335	0	1.937616669	0	3.014231087	3.014231087	3.014231087	3.014231087	3.014231087	3.014231087	3.014231087	3.014231087
GK1	3.759752798	1.943475868	3.465107892	3.303142664	1.988962082	3.126672722	3.463100894	2.019901686	-7.56E-11	7.18E-11	-2.94E-11	-6.65E-11	1.23E-09	5.86E-12	1.15E-11	1.27E-10	1000	-1000	-1000	-1000	-1000	-1000	1000	1000	0.209321608	0.209321608	0.209321608	0.209321608	0.209321608	0.209321608	0.209321608	0.209321608
GLUPRT	54.14044029	27.9860525	49.89755364	47.56525436	28.64105398	45.0240872	49.86865288	29.08658428	5.43E-12	6.30E-11	1.59E-11	1.11E-11	4.81E-09	4.59E-12	2.20E-11	1.90E-12	2.687349999	2.926250002	2.876366667	0	6.071383335	0	1.937616669	0	3.014231087	3.014231087	3.014231087	3.014231087	3.014231087	3.014231087	3.014231087	3.014231087
GMPS2	8.527119345	4.407803269	7.858864699	7.491527562	4.510966001	7.091293734	7.854312829	4.581137023	7.60E-12	6.35E-11	1.81E-11	1.45E-11	2.46E-09	1.02E-11	3.58E-11	3.15E-12	0	0	0	0	0	0	0	0	0.474741396	0.474741396	0.474741396	0.474741396	0.474741396	0.474741396	0.474741396	0.474741396
IMPCir	91.00105672	47.03988991	83.86947142	79.94926504	48.14083823	75.67798657	83.82089405	48.8897004	8.89E-12	8.11E-11	2.60E-11	1.76E-11	5.53E-09	7.40E-12	3.28E-11	3.48E-12	10.49198333	10.60221667	10.49863333	2.576016667	6.071383335	0	9.903550002	8.0197	5.066420085	5.066420085	5.066420085	5.066420085	5.066420085	5.066420085	5.066420085	5.066420085
IMPD	6.395339509	3.305852451	5.894148525	5.618645671	3.383224501	5.3184703	5.890734621	3.435852768	3.47E-12	3.53E-11	1.09E-11	6.87E-12	1.73E-09	3.66E-12	1.44E-11	1.49E-12	0	0	0	0	0	0	0	0	0.356055946	0.356055946	0.356055946	0.356055946	0.356055946	0.356055946	0.356055946	0.356055946
NDPK1	82.83487364	42.81866032	76.34325708	72.77483917	43.82081258	68.88685342	76.29903891	44.50247394	0.001294255	0.002808155	0.002331661	0.002843592	0.00155824	0.001499344	0.002493706	0.002580079	13.13233333	13.67393333	13.8264	14.01306667	14.2611	13.60586667	13.13186667	13.17213333	4.611773566	4.611773566	4.611773566	4.611773566	4.611773566	4.611773566	4.611773566	4.611773566
ORPT	-37.71784007	-19.49694991	-34.76196237	-33.13712721	-19.9532676	-31.36678075	-34.74182817	-20.26365371	-3.35E-12	-1.30E-11	-4.04E-12	-3.49E-12	-4.93E-10	-1.96E-12	-5.74E-12	-1.01E-12	0	0	0	-1.06096667	0	0	0	0	-2.099914324	-2.099914324	-2.099914324	-2.099914324	-2.099914324	-2.099914324	-2.099914324	-2.099914324
UPPRT	1.36E-23	9.12E-17	1.27E-25	6.55E-32	3.02E-19	1.00E-16	1.41E-29	2.87E-16	4.87E-12	8.34E-04	4.36E-11	4.33E-04	2.13E-09	1.76E-10	5.88E-11	4.74E-12	0	0	0	0	0	0	0	0	5.78E-14	5.78E-14	5.78E-14	5.78E-14	5.78E-14	5.78E-14	5.78E-14	5.78E-14
ADK2	0	0	0	-7.28E-12	0	0	0	7.28E-12	5.55E-16	5.27E-16	2.50E-16	-1.64E-15	1.11E-16	2.50E-16	1.94E-16	3.89E-16	0	0	0	0	0	0	0	0	0	0	0	0	0	0	0	0
ALLTAHr	0	0	3.64E-12	0	0	0	0	1.82E-12	1.57E-12	5.30E-12	4.75E-12	1.65E-12	5.65E-10	4.37E-13	2.93E-12	4.90E-13	2.687349999	2.926250001	2.876366667	1.23E-13	6.071383335	0	1.937616669	0	1.14E-13	1.14E-13	1.14E-13	1.14E-13	1.14E-13	1.14E-13	1.14E-13	1.14E-13
MCSNAH1r	-0.135351101	-0.069965131	-0.124743884	-0.118913136	-0.071602635	-0.112560218	-0.124671632	-0.072716461	8.91E-13	3.46E-12	2.19E-12	1.82E-12	1.57E-10	7.15E-13	2.64E-12	4.30E-13	0	0	0	0	0	0	0	0	-0.007535578	-0.007535578	-0.007535578	-0.007535578	-0.007535578	-0.007535578	-0.007535578	-0.007535578
NDPK9	0.045117034	0.023321711	0.041581295	0.039637712	0.023867545	0.037520075	0.041557212	0.024238822	0.001294256	0.002808155	0.002331663	0.002843653	0.00155839	0.001499344	0.002493706	0.002580075	13.13233333	13.67393333	13.8264	14.01306667	14.2611	9.65993333	13.13186667	13.17213333	0.002512978	0.002512978	0.002512978	0.002512978	0.002512978	0.002512978	0.002512978	0.002512978
OMPDC	37.71784007	19.49694991	34.76196237	33.13712721	19.9532676	31.36678075	34.74182817	20.26365371	3.35E-12	1.30E-11	4.04E-12	3.49E-12	4.93E-10	1.96E-12	5.74E-12	1.01E-12	0	0	0	1.06096667	0	0	0	0	2.099914324	2.099914324	2.099914324	2.099914324	2.099914324	2.099914324	2.099914324	2.099914324
URIDK3	-10.46715179	-5.410636817	-9.646860371	-9.195949177	-5.537270436	-8.704656859	-9.64127289	-5.623406293	-0.034523192	-0.035740782	-0.039186906	-0.036652258	-0.01227992	-0.029497612	-0.035330639	-0.02992107	-37.2902	-39.13506666	-39.10610001	-37.7947	-38.47313333	-26.00163333	-33.61583334	-36.0234	-0.582751471	-0.582751471	-0.582751471	-0.582751471	-0.582751471	-0.582751471	-0.582751471	-0.582751471
XANDa	2.131779836	1.101950817	1.964716174	1.872881891	1.1277415	1.772823434	1.963578208	1.145284256	4.05E-12	2.49E-11	9.19E-12	4.96E-12	1.46E-09	1.33E-12	4.26E-12	1.59E-12	2.687349999	2.926250001	2.876366667	1.23E-13	6.071383335	0	1.937616669	0	0.11868545	0.11868545	0.11868545	0.11868545	0.11868545	0.11868545	0.11868545	0.11868545
BADH	0	0	0	0	0	0	0	0	6.75E-16	1.31E-15	9.70E-16	4.37E-16	5.40E-14	3.08E-17	2.46E-15	6.35E-16	0	0	0	0	0	0	0	0	0	0	0	0	0	0	0	0
CHOLD2	0	0	0	0	0	0	0	0	-1.25E-15	1.12E-15	-1.12E-16	4.15E-16	5.36E-14	6.58E-16	2.38E-15	1.51E-16	0	0	0	0	0	0	0	0	0	0	0	0	0	0	0	0
BLACT	0	0	0	0	0	0	0	0	-3.47E-18	-1.73E-18	0	0	-1.73E-18	0	0	-1.73E-18	0	0	0	0	0	0	0	0	0	0	0	0	0	0	0	0
FMETTRS	0	0	0	0	0	0	0	0	0	0	0	0	0	0	0	0	0	0	0	0	0	0	0	0	0	0	0	0	0	0	0	0
26DPAi	0	0	0	0	0	0	0	0	0	0	0	0	0	0	0	0	0	0	0	0	0	0	0	0	0	0	0	0	0	0	0	0
GTHPe	0	2.27E-13	4.55E-13	-4.55E-13	0	0	0	4.55E-13	1.89E-15	2.81E-15	-3.17E-16	5.87E-16	7.67E-14	2.86E-16	3.39E-15	4.05E-16	0	0	0	0	0	0	0	0	-1.14E-13	-1.14E-13	-1.14E-13	-1.14E-13	-1.14E-13	-1.14E-13	-1.14E-13	-1.14E-13
METTRS	0	0	0	0	0	0	0	0	0	0	0	0	0	0	0	0	0	0	0	0	0	0	0	0	0	0	0	0	0	0	0	0
PENCAC	0	0	0	0	0	0	0	0	0	0	0	0	0	0	0	0	0	0	0	0	0	0	0	0	0	0	0	0	0	0	0	0
SODr	0	0	0	0	0	0	0	0	0	-2.78E-17	1.39E-17	0	0	0	0	-1.39E-17	0	0	0	0	0	0	0	0	0	0	0	0	0	0	0	0
GLUTRS	0	0	0	0	0	0	0	0	0	0	0	0	0	0	0	0	0	0	0	0	0	0	0	0	0	0	0	0	0	0	0	0
CAT	3275.479486	2776.095586	3849.543358	6117.261176	3841.845911	1444.862543	1999.312126	5561.856746	0.015156168	0.017850294	0.017502998	0.016087786	0.01230596	0.019363819	0.016710285	0.021590147	42.53418753	29.5994	28.37096667	28.7011	31.58133333	31.23856667	32.37013334	29.1877	310.2904009	310.2904009	310.2904009	310.2904009	310.2904009	310.2904009	310.2904009	310.2904009
ATPM	1.56E-23	1.09E-16	1.46E-25	6.55E-32	4.94E-19	1.39E-16	2.01E-29	4.39E-16	3.37E-12	8.10E-11	8.80E-12	1.64E-11	2.48E-09	2.71E-12	2.86E-11	3.34E-12	0	0	0	0	0	0	0	0	8.67E-14	8.67E-14	8.67E-14	8.67E-14	8.67E-14	8.67E-14	8.67E-14	8.67E-14
HCO3E	583.347621	301.5416398	537.6317417	512.50189	308.5990917	485.1215471	537.3203444	313.3995522	0.047252837	0.044914998	0.046055495	0.044734281	0.0510581	0.063183778	0.043287678	0.052280491	0	14.77866667	14.57496667	1.06096667	1.001992175	33.17479444	13.91183333	13.57533333	32.47747015	32.47747015	32.47747015	32.47747015	32.47747015	32.47747015	32.47747015	32.47747015
SADT1r	76.69895707	39.64690771	70.688201	67.38411035	40.57482647	63.78412353	70.64725825	41.20599439	3.97E-12	9.84E-11	1.37E-11	4.87E-11	6.98E-08	2.59E-12	1.26E-11	1.66E-12	0	0	0	0	0	0	0	0	4.270160706	4.270160706	4.270160706	4.270160706	4.270160706	4.270160706	4.270160706	4.270160706
SULR	-76.69895707	-39.64690771	-70.688201	-67.38411035	-40.57482647	-63.78412353	-70.64725825	-41.20599439	-3.97E-12	-9.84E-11	-1.37E-11	-4.87E-11	-6.98E-08	-2.60E-12	-1.26E-11	-1.66E-12	0	0	0	0	0	0	0	0	-4.270160706	-4.270160706	-4.270160706	-4.270160706	-4.270160706	-4.270160706	-4.270160706	-4.270160706
AKP1	0.180468134	0.093286842	0.166325179	0.158550848	0.09547018	0.150080291	0.166228843	0.096955281	1.18E-12	5.19E-12	2.28E-12	2.02E-12	2.02E-10	9.46E-13	2.47E-12	6.42E-13	0	0	0	0	0	0	0	0	0.010047437	0.010047437	0.010047437	0.010047437	0.010047437	0.010047437	0.010047437	0.010047437
PPA	1102.520423	569.9102978	1016.117927	968.6227909	583.2488023	916.8742518	1015.52939	592.3216183	8.13E-11	0.001227133	2.31E-10	6.06E-04	9.80E-08	2.97E-10	3.44E-10	5.63E-11	23.66913333	23.60183333	23.60316667	14.11996667	14.16513333	14.71193333	24.09966667	16.0394	61.38205223	61.38205223	61.38205223	61.38205223	61.38205223	61.38205223	61.38205223	61.38205223
FDMO1	0	0	0	0	0	0	0	0	5.57E-16	-4.27E-17	8.46E-16	3.78E-16	3.29E-14	5.63E-16	1.32E-15	3.39E-16	0	0	0	0	0	0	0	0	0	0	0	0	0	0	0	0
FDMO2	0	0	0	0	0	0	0	0	3.35E-16	8.77E-16	-4.52E-16	4.94E-16	4.76E-14	2.00E-16	2.03E-15	1.03E-16	0	0	0	0	0	0	0	0	0	0	0	0	0	0	0	0
FDMO3	0	0	0	0	0	0	0	0	0	0	0	0	0	0	0	0	0	0	0	0	0	0	0	0	0	0	0	0	0	0	0	0
FDMO4	0	0	0	0	0	0	0	0	1.86E-15	3.51E-15	1.73E-15	9.72E-16	9.32E-14	9.15E-16	4.08E-15	7.45E-16	0	0	0	0	0	0	0	0	0	0	0	0	0	0	0	0
FDMO5	0	0	0	0	0	0	0	0	5.47E-16	1.17E-15	8.23E-16	4.13E-16	3.14E-14	4.57E-16	1.33E-15	1.98E-16	0	0	0	0	0	0	0	0	0	0	0	0	0	0	0	0
FDMO6	0	0	0	0	0	0	0	0	8.92E-16	-5.03E-16	1.05E-15	2.91E-16	3.23E-14	6.63E-16	1.48E-15	9.37E-17	0	0	0	0	0	0	0	0	0	0	0	0	0	0	0	0
FDMO	0	0	0	0	0	0	0	0	2.38E-15	9.29E-16	5.54E-16	3.94E-16	4.68E-14	1.68E-16	1.99E-15	1.99E-16	0	0	0	0	0	0	0	0	0	0	0	0	0	0	0	0
ALKPr	2.05E-12	-2.27E-13	-2.50E-12	-1.36E-12	6.82E-13	1.02E-12	-2.27E-13	4.55E-13	0.026832776	0.006459234	0.020671665	0.009717727	0.006468991	0.008142328	0.022936129	0.007610633	0	0	0	0	0	0	0	0	1.14E-13	1.14E-13	1.14E-13	1.14E-13	1.14E-13	1.14E-13	1.14E-13	1.14E-13
TMPHi	4.12E-23	2.51E-16	1.05E-25	6.55E-32	1.44E-19	2.04E-16	3.74E-29	9.88E-16	1.03E-15	5.54E-16	1.00E-15	-1.68E-15	-7.53E-17	2.04E-16	1.89E-16	2.54E-16	0	0	0	0	0	0	0	0	5.09E-14	5.09E-14	5.09E-14	5.09E-14	5.09E-14	5.09E-14	5.09E-14	5.09E-14
FUMt6	0	2.27E-13	0	-1975.241812	-459.5987071	0	0	-1750.345766	-0.006386069	-0.012065736	-0.005402994	-0.013154643	-0.004784237	-0.004122218	-5.93E-10	-0.010806513	-20.88923333	0	0	-23.81753334	0	0	0	0	-8.87E-12	-8.87E-12	-8.87E-12	-8.87E-12	-8.87E-12	-8.87E-12	-8.87E-12	-8.87E-12
ARGt2	0	0	0	0	0	0	0	0	-5.07E-16	7.91E-17	-3.66E-16	-5.61E-17	1.07E-16	-3.83E-17	8.45E-17	-2.36E-16	0	0	0	0	0	0	0	0	0	0	0	0	0	0	0	0
PIabc	1.53E-23	1.07E-16	1.42E-25	6.55E-32	4.93E-19	1.44E-16	2.00E-29	4.31E-16	2.30E-12	6.59E-12	4.19E-12	3.00E-12	7.37E-10	1.42E-12	6.28E-12	1.03E-12	0	0	0	0	0	0	0	0	8.67E-14	8.67E-14	8.67E-14	8.67E-14	8.67E-14	8.67E-14	8.67E-14	8.67E-14
GLNabc	0	0	0	0	0	0	0	0	9.23E-16	2.10E-17	4.83E-16	2.65E-17	2.95E-17	-4.76E-17	4.66E-17	-4.88E-16	0	0	0	0	0	0	0	0	0	0	0	0	0	0	0	0
ADEt2ir	0	0	0	0	0	0	0	0	-1.34E-16	-4.65E-16	5.53E-16	-2.07E-17	-7.54E-17	3.03E-17	1.67E-16	-4.93E-16	0	0	0	0	0	0	0	0	0	0	0	0	0	0	0	0
GLY3Pt2	0	0	0	0	0	0	0	0	-5.89E-17	4.73E-17	4.97E-16	1.17E-17	3.82E-18	8.01E-17	1.46E-16	-4.92E-16	0	0	0	0	0	0	0	0	0	0	0	0	0	0	0	0
SERt2	0	0	0	0	0	0	0	0	-2.28E-16	1.49E-16	5.64E-16	2.11E-17	8.40E-17	-7.75E-18	2.54E-17	-4.76E-16	0	0	0	0	0	0	0	0	0	0	0	0	0	0	0	0
ASNt2	0	0	0	0	0	0	0	0	-2.28E-16	1.93E-16	6.09E-16	-6.01E-17	-3.16E-17	4.72E-17	1.80E-16	-4.85E-16	0	0	0	0	0	0	0	0	0	0	0	0	0	0	0	0
3AMBAt2	0	0	0	0	0	0	0	0	0	0	0	0	0	0	0	0	0	0	0	0	0	0	0	0	0	0	0	0	0	0	0	0
ala_Bt2	0	0	0	0	0	0	0	0	5.78E-16	-2.55E-20	5.31E-16	-1.02E-17	2.34E-16	5.44E-17	-4.91E-17	2.46E-16	0	0	0	0	0	0	0	0	0	0	0	0	0	0	0	0
GABAt2	0	0	0	0	0	0	0	0	-3.74E-16	5.25E-17	-1.23E-16	1.41E-17	-6.10E-17	-4.07E-17	4.87E-17	-4.90E-16	0	0	0	0	0	0	0	0	0	0	0	0	0	0	0	0
ARSENBabc	0	0	0	0	0	0	0	0	2.76E-16	-4.23E-17	-1.26E-16	3.58E-17	1.09E-16	7.37E-17	-8.80E-17	-8.64E-16	0	0	0	0	0	0	0	0	0	0	0	0	0	0	0	0
ARSENBt2	0	0	0	0	0	0	0	0	-1.97E-15	2.78E-17	7.47E-17	1.70E-16	1.30E-16	-4.56E-17	8.52E-17	2.55E-17	0	0	0	0	0	0	0	0	0	0	0	0	0	0	0	0
GLYBabc	1.53E-23	1.07E-16	1.42E-25	6.55E-32	4.93E-19	1.44E-16	2.00E-29	4.31E-16	0.064781089	0.106767761	0.082589034	0.083612446	0.078054536	0.095704423	0.077262492	0.073970896	0	0	0	0	0	10.80173333	10.57106667	10.63276667	8.67E-14	8.67E-14	8.67E-14	8.67E-14	8.67E-14	8.67E-14	8.67E-14	8.67E-14
LCTSabc	0	0	0	0	0	0	0	0	1.03E-15	4.09E-16	8.26E-16	3.26E-16	3.61E-14	8.77E-16	1.64E-15	4.59E-16	0	0	0	0	0	0	0	0	0	0	0	0	0	0	0	0
BTDt6_RR	-619.4059782	-452.8482407	-817.7845902	-473.9020731	-452.385622	0	0	-293.0045028	-0.008601445	-5.57E-04	-0.00664684	-1.82E-11	-4.86E-10	-4.69E-13	-6.09E-11	-1.81E-12	0	0	0	0	0	0	0	0	1.25E-12	1.25E-12	1.25E-12	1.25E-12	1.25E-12	1.25E-12	1.25E-12	1.25E-12
PPIabc	0	0	0	0	0	0	0	0	9.06E-16	-1.41E-16	5.80E-16	-6.41E-18	-1.17E-16	6.91E-17	-5.38E-17	-4.83E-16	0	0	0	0	0	0	0	0	0	0	0	0	0	0	0	0
RIBabc1	3.66E-23	2.53E-16	3.39E-25	6.55E-32	1.09E-18	3.06E-16	4.51E-29	1.02E-15	0.019348947	0.002534744	0.015729384	0.006350913	0.003715316	0.005911443	0.017526829	0.002841961	0.116726663	0	0	0	0	0	0	0	1.95E-13	1.95E-13	1.95E-13	1.95E-13	1.95E-13	1.95E-13	1.95E-13	1.95E-13
GLCt2	380.0555961	332.6896866	370.3554268	365.4507877	330.1321884	2.54E-15	374.2780591	396.3780692	3.62E-12	4.26E-11	4.88E-12	2.47E-11	1.62E-09	4.18E-12	3.03E-12	1.17E-11	8.547966667	8.532766667	0	0	0	0	0	0	6.43E-11	6.43E-11	6.43E-11	6.43E-11	6.43E-11	6.43E-11	6.43E-11	6.43E-11
MNLpts	0	0	0	0	0	0	0	0	9.50E-16	-3.49E-17	5.49E-16	-1.46E-17	9.82E-17	2.92E-17	-1.37E-18	3.54E-16	0	0	0	0	0	0	0	0	0	0	0	0	0	0	0	0
THRt2	0	0	0	0	0	0	0	0	-2.51E-16	2.90E-16	5.70E-16	-8.79E-18	-1.40E-16	4.29E-17	1.64E-16	-4.87E-16	0	0	0	0	0	0	0	0	0	0	0	0	0	0	0	0
UREAt	0	0	3.64E-12	0	0	0	0	1.82E-12	-3.08E-12	-1.87E-11	-7.64E-12	-8.00E-12	-8.82E-10	-3.51E-12	-7.78E-12	-2.04E-12	0	0	0	0	0	0	0	0	0	0	0	0	0	0	0	0
HISt2	0	0	0	0	0	0	0	0	-2.41E-16	2.20E-16	5.19E-16	1.72E-18	-6.49E-17	-6.61E-17	1.86E-16	-4.83E-16	0	0	0	0	0	0	0	0	0	0	0	0	0	0	0	0
ILEt2	0	0	0	0	0	0	0	0	1.02E-15	4.67E-18	5.87E-16	-1.86E-19	-9.56E-17	-7.65E-17	1.35E-16	-4.99E-16	0	0	0	0	0	0	0	0	0	0	0	0	0	0	0	0
NO3t2	0	0	0	0	0	0	0	0	8.51E-16	-8.75E-17	1.31E-15	3.98E-16	4.36E-14	4.35E-17	2.05E-15	8.00E-17	0	0	0	0	0	0	0	0	0	0	0	0	0	0	0	0
ECTOINEabc	0	0	0	0	0	0	0	0	0	0	0	0	0	0	0	0	0	0	0	0	0	0	0	0	0	0	0	0	0	0	0	0
CTBTabc	0	0	0	0	0	0	0	0	0	0	0	0	0	0	0	0	0	0	0	0	0	0	0	0	0	0	0	0	0	0	0	0
GBBTNabc	0	0	0	0	0	0	0	0	0	0	0	0	0	0	0	0	0	0	0	0	0	0	0	0	0	0	0	0	0	0	0	0
PROLBabc	0	0	0	0	0	0	0	0	0	0	0	0	0	0	0	0	0	0	0	0	0	0	0	0	0	0	0	0	0	0	0	0
CHOLSabc	0	0	0	0	0	0	0	0	0	0	0	0	0	0	0	0	0	0	0	0	0	0	0	0	0	0	0	0	0	0	0	0
GLYBt6	0	2.27E-13	4.55E-13	-4.55E-13	2.27E-13	2.27E-13	0	2.27E-13	-0.064781089	-0.106767761	-0.082589034	-0.083612446	-0.078054536	-0.095704423	-0.077262492	-0.073970896	0	0	0	0	0	-10.80173333	-10.57106667	-10.63276667	-1.14E-13	-1.14E-13	-1.14E-13	-1.14E-13	-1.14E-13	-1.14E-13	-1.14E-13	-1.14E-13
GLUt2	6378.030741	4375.940558	4928.801404	6794.082265	2882.89772	4562.493423	4539.319754	5703.184386	0.021127046	0.026468797	0.020877535	0.026456099	0.014274258	0.022329747	0.015986667	0.0242638	0	0	0	0	23.26976667	0	0	0	322.3924886	322.3924886	322.3924886	322.3924886	322.3924886	322.3924886	322.3924886	322.3924886
CHLabc	0	0	0	0	0	0	0	0	1.04E-16	4.42E-16	5.41E-16	3.67E-16	5.27E-14	-2.07E-16	2.46E-15	-1.95E-17	0	0	0	0	0	0	0	0	0	0	0	0	0	0	0	0
CRNabc	0	0	0	0	0	0	0	0	0	0	0	0	0	0	0	0	0	0	0	0	0	0	0	0	0	0	0	0	0	0	0	0
Kt2i	11331.52922	5733.816548	13289.31687	10048.74443	1198.60594	73.79615074	7828.288461	6994.280596	0.002883489	0.006452725	0.00356697	0.004722979	0.007423024	0.013254257	0.00821048	0.004877046	49.87696666	48.9912	49.2037	51.37093333	45.77470001	42.40343333	41.37856668	43.7044	7.660385041	7.660385041	7.660385041	7.660385041	7.660385041	7.660385041	7.660385041	7.660385041
GALCTRt2	0	0	0	0	0	0	0	0	2.68E-16	8.09E-16	-6.93E-16	3.12E-16	3.84E-14	1.47E-16	1.73E-15	-1.31E-16	0	0	0	0	0	0	0	0	0	0	0	0	0	0	0	0
METDabc	0	0	0	0	0	0	0	0	0	0	0	0	0	0	0	0	0	0	0	0	0	0	0	0	0	0	0	0	0	0	0	0
METabc	3.04E-23	2.11E-16	2.87E-25	6.55E-32	8.47E-19	2.55E-16	3.77E-29	8.30E-16	4.97E-12	3.64E-11	1.02E-11	1.15E-11	4.02E-09	4.14E-12	1.84E-11	5.81E-12	0	0	0	0	0	0	0	0	1.55E-13	1.55E-13	1.55E-13	1.55E-13	1.55E-13	1.55E-13	1.55E-13	1.55E-13
CD2t4	0	0	0	0	0	0	0	0	9.13E-16	1.32E-16	3.90E-16	1.66E-17	1.28E-16	3.69E-17	2.67E-17	-1.72E-16	0	0	0	0	0	0	0	0	0	0	0	0	0	0	0	0
INSt2r	9.09E-13	0	1.14E-13	-6.82E-13	0	-5.68E-14	1.14E-13	0	-6.31E-13	-1.10E-11	-2.80E-12	-8.25E-13	-7.48E-10	-3.79E-13	-2.54E-12	-1.87E-13	0	0	0	0	0	0	0	0	-6.82E-13	-6.82E-13	-6.82E-13	-6.82E-13	-6.82E-13	-6.82E-13	-6.82E-13	-6.82E-13
GALt2	0	0	0	0	0	0	0	0	-4.59E-16	3.23E-16	6.22E-16	1.58E-16	1.50E-14	5.36E-17	6.86E-16	-4.44E-16	0	0	0	0	0	0	0	0	0	0	0	0	0	0	0	0
MALt2	5.04E-23	3.42E-16	4.92E-25	1.44E-31	1.53E-17	2.15E-13	2.24E-28	2.55E-15	8.48E-12	3.60E-11	1.54E-11	6.01E-11	6.44E-10	2.66E-12	1.29E-11	2.23E-10	120.4777	0	0	184.1500334	0	0	0	0	5.72E-12	5.72E-12	5.72E-12	5.72E-12	5.72E-12	5.72E-12	5.72E-12	5.72E-12
CITt6	-5457.18757	-3660.453327	-5283.188693	-1260.052377	-609.9722742	-2509.425318	-1224.028685	-953.4422043	-0.006940813	-0.011426852	-0.007257112	-0.009976899	-0.020213744	-0.015861749	-0.009182473	-0.012926981	-32.63936667	-32.74973333	-35.0161	-32.88956667	-37.52863333	-38.0235	-32.37293333	-32.86840507	-53.08643969	-53.08643969	-53.08643969	-53.08643969	-53.08643969	-53.08643969	-53.08643969	-53.08643969
ARBTpts	0	0	0	0	0	0	0	0	-1.81E-16	1.85E-15	7.09E-16	4.58E-16	4.18E-14	1.81E-16	2.00E-15	-1.66E-16	0	0	0	0	0	0	0	0	0	0	0	0	0	0	0	0
SALCpts	0	0	0	0	0	0	0	0	-4.93E-17	1.09E-15	6.12E-16	5.14E-16	4.18E-14	7.40E-17	2.01E-15	-3.79E-16	0	0	0	0	0	0	0	0	0	0	0	0	0	0	0	0
CITt15	544.9575334	338.4893581	282.4920911	705.580396	294.3168331	2.92E-14	232.9591737	421.5811837	5.12E-10	3.07E-09	2.57E-09	2.74E-09	0.013759393	3.66E-06	5.41E-04	2.89E-11	9.3395	9.1975	9.09	9.570133333	9.462666667	8.719666667	13.865	8.798033333	2.08E-10	2.08E-10	2.08E-10	2.08E-10	2.08E-10	2.08E-10	2.08E-10	2.08E-10
CITt10	2.17E-21	1.31E-14	2.96E-23	7.85E-30	3.92E-16	1.44E-14	2.36E-26	2.65E-13	3.48E-11	5.36E-11	9.05E-11	4.30E-11	6.21E-10	5.50E-12	3.95E-11	5.48E-12	7.863933333	8.142066667	9.575233333	8.1063	9.598866667	9.957966667	8.494833333	8.402966667	9.19E-11	9.19E-11	9.19E-11	9.19E-11	9.19E-11	9.19E-11	9.19E-11	9.19E-11
CITt11	0	0	0	0	0	0	0	0	-8.97E-16	1.24E-16	-1.77E-16	-4.54E-19	-1.70E-16	3.83E-17	1.69E-17	-3.24E-16	0	0	0	0	0	0	0	0	0	0	0	0	0	0	0	0
CITt12	0	0	0	0	0	0	0	0	0	0	0	0	0	0	0	0	0	0	0	0	0	0	0	0	0	0	0	0	0	0	0	0
CITt13	0	0	0	0	0	0	0	0	0	0	0	0	0	0	0	0	0	0	0	0	0	0	0	0	0	0	0	0	0	0	0	0
CITt14	296.211179	360.1679024	419.4970009	554.4719808	315.655441	3.47E-15	236.4302551	531.8610206	1.45E-11	4.17E-11	3.61E-11	2.61E-11	8.26E-10	4.96E-12	2.48E-11	6.18E-12	15.43593333	15.41016667	16.35086667	15.21313333	18.4671	19.34586667	10.0131	15.66740507	8.40E-11	8.40E-11	8.40E-11	8.40E-11	8.40E-11	8.40E-11	8.40E-11	8.40E-11
SO4t2	76.69895707	39.64690771	70.688201	67.38411035	40.57482647	63.78412353	70.64725825	41.20599439	3.97E-12	9.84E-11	1.37E-11	4.87E-11	6.98E-08	2.59E-12	1.26E-11	1.66E-12	0	0	0	0	0	0	0	0	4.270160706	4.270160706	4.270160706	4.270160706	4.270160706	4.270160706	4.270160706	4.270160706
ICITt2	-762.8382281	-338.4893581	-282.4920911	-13.43718436	-8.091097749	-275.5747701	-232.9591737	-8.216960058	-0.00548183	-0.008285658	-0.007066749	-0.007550166	-0.008555319	-0.01389897	-0.01054421	-0.010654272	-7.863933333	-8.142066667	-9.575233333	-8.1063	-9.598866667	-9.957966667	-8.494833333	-8.402966667	-79.62965953	-79.62965953	-79.62965953	-79.62965953	-79.62965953	-79.62965953	-79.62965953	-79.62965953
GALURt2	0	0	0	0	0	0	0	0	-2.76E-16	9.87E-16	5.22E-16	-6.61E-17	4.66E-14	-9.43E-16	2.18E-15	4.55E-17	0	0	0	0	0	0	0	0	0	0	0	0	0	0	0	0
GLCURt2	0	0	0	0	0	0	0	0	-4.58E-16	8.27E-17	5.75E-16	-8.42E-17	4.69E-14	1.20E-16	2.15E-15	2.28E-16	0	0	0	0	0	0	0	0	0	0	0	0	0	0	0	0
CYSGLYt2ir	0	0	0	0	0	0	0	0	-3.94E-16	3.41E-16	-4.19E-16	-2.27E-17	8.65E-17	-2.04E-17	6.67E-17	-3.04E-16	0	0	0	0	0	0	0	0	0	0	0	0	0	0	0	0
DIPEPabc15	0	0	0	0	0	0	0	0	4.54E-16	-3.04E-17	4.78E-16	-5.60E-17	3.17E-18	1.70E-16	-6.89E-17	2.95E-16	0	0	0	0	0	0	0	0	0	0	0	0	0	0	0	0
GLYCt5	1479.950626	1403.130354	1088.530918	1825.649856	347.2141803	-1915.315933	-333.3437037	-159.7126685	0.041351025	0.02064412	0.038611769	0.019980141	0.017468648	0.021712167	0.039470672	0.013530302	0	0	10.53133333	0	0	0	-70.74098889	0	-308.7046952	-308.7046952	-308.7046952	-308.7046952	-308.7046952	-308.7046952	-308.7046952	-308.7046952
MANpts	0	0	0	0	0	0	0	0	3.55E-16	3.74E-17	5.94E-16	4.28E-18	-7.36E-17	1.29E-16	1.47E-17	1.75E-16	0	0	0	0	0	0	0	0	0	0	0	0	0	0	0	0
SUCpts	0	0	0	0	0	0	0	0	-9.07E-16	6.85E-16	6.45E-16	2.53E-16	2.47E-14	-4.61E-17	1.24E-15	3.91E-16	0	0	0	0	0	0	0	0	0	0	0	0	0	0	0	0
CBL2abc	0	0	0	0	0	0	0	0	0	0	0	0	0	0	0	0	0	0	0	0	0	0	0	0	0	0	0	0	0	0	0	0
FE3t4	1.533979141	0.792938154	1.41376402	1.347682207	0.811496529	1.275682471	1.412945165	0.824119888	5.12E-15	6.01E-15	8.84E-15	5.76E-15	2.14E-13	2.76E-15	2.61E-15	1.63E-15	0	0	0	0	0	0	0	0	0.085403214	0.085403214	0.085403214	0.085403214	0.085403214	0.085403214	0.085403214	0.085403214
FERXAabc	0	0	0	0	0	0	0	0	0	0	0	0	0	0	0	0	0	0	0	0	0	0	0	0	0	0	0	0	0	0	0	0
MNabc	0	0	0	0	0	0	0	0	-9.70E-16	-2.21E-16	-4.93E-17	-1.40E-17	3.07E-16	1.69E-17	-1.19E-16	-2.06E-16	0	0	0	0	0	0	0	0	0	0	0	0	0	0	0	0
ALA_Dt2	0	0	0	0	0	0	0	0	1.05E-16	2.19E-17	5.91E-16	-8.94E-18	8.45E-17	1.04E-16	8.65E-18	9.77E-17	0	0	0	0	0	0	0	0	0	0	0	0	0	0	0	0
NO2t3	607.6653979	300.6066955	224.4266202	546.5842203	1002.625187	4.60E-15	2341.309593	316.3694903	4.39E-11	8.49E-05	1.66E-10	2.66E-09	0.007183328	0.006253361	0.003001473	4.20E-04	11.1931	7.8101	9.247133333	11.37506667	9.0943	8.305466667	9.969566667	8.231733333	4.52E-09	4.52E-09	4.52E-09	4.52E-09	4.52E-09	4.52E-09	4.52E-09	4.52E-09
PYRt2	-7927.802088	-6539.364379	-9918.517037	-4589.673354	-1168.962216	5948.589233	-2576.768774	-4432.969064	0.032334396	0.051906547	0.035050148	0.05291499	0.052141721	0.08008785	0.051175943	0.066787808	0	0	0	0	0	218.8844153	0	0	592.3307278	592.3307278	592.3307278	592.3307278	592.3307278	592.3307278	592.3307278	592.3307278
SUCCt6	-1072.406923	-1253.670876	-1135.618246	-7173.400333	-1493.572654	-3974.220954	-3059.864985	-1750.345766	-0.014513054	-0.016940889	-0.011130652	-0.016420101	-0.021303524	-0.012884585	9.55E-12	-0.015503103	-10.4712	0	0	-14.26418333	10.59497256	0	0	-6.61833333	-346.0897104	-346.0897104	-346.0897104	-346.0897104	-346.0897104	-346.0897104	-346.0897104	-346.0897104
ACt6	-7053.849968	-2715.407229	-6813.612809	-3566.666656	-2132.792589	-7978.990827	-6843.629646	-1724.378502	-0.023816188	-0.009524743	-0.026058828	-0.015343723	-0.016377693	-0.036299167	-0.037966413	-0.014512967	-66.02010002	-41.69736667	-37.90136874	-61.59314445	-31.84343333	-103.7498208	-21.92906667	-0.61536667	-685.2343307	-685.2343307	-685.2343307	-685.2343307	-685.2343307	-685.2343307	-685.2343307	-685.2343307
ETOHt3	6.00E-23	4.13E-16	5.51E-25	6.55E-32	1.76E-17	2.98E-16	1.04E-28	8.09E-15	0.004529889	0.010662999	0.008160828	0.010386931	0.005665778	0.005247703	0.00872797	0.009030226	0	3.195599999	0	0	0	0	0	0	1.22E-12	1.22E-12	1.22E-12	1.22E-12	1.22E-12	1.22E-12	1.22E-12	1.22E-12
HXANt2	0	0	0	0	0	0	0	0	-2.61E-17	-4.44E-16	4.69E-16	-1.51E-17	-8.38E-17	-3.41E-17	1.41E-16	-4.97E-16	0	0	0	0	0	0	0	0	0	0	0	0	0	0	0	0
ASPt2	0	0	0	0	0	0	0	0	1.63E-16	-2.45E-17	5.53E-16	-4.72E-17	6.41E-17	-4.79E-17	1.51E-17	-4.71E-16	0	0	0	0	0	0	0	0	0	0	0	0	0	0	0	0
GLCpts	5477.798159	4199.127176	9022.934598	3858.371275	5402.434037	5360.294571	8183.275942	2103.993475	2.08E-12	0.017174655	0.03583112	0.012983979	0.012788249	0.017151943	0.037208667	0.019018968	19.14186666	40.32027416	0	0	0	0	0	0	211.2320523	211.2320523	211.2320523	211.2320523	211.2320523	211.2320523	211.2320523	211.2320523
GAMpts	0	0	0	0	0	0	0	0	9.54E-16	7.08E-17	4.99E-16	5.77E-18	-1.51E-17	-6.91E-17	9.10E-17	-4.92E-16	0	0	0	0	0	0	0	0	0	0	0	0	0	0	0	0
ACGApts	0	0	0	0	0	0	0	0	1.58E-16	7.07E-16	7.36E-16	2.51E-16	2.46E-14	-6.80E-17	1.26E-15	2.40E-16	0	0	0	0	0	0	0	0	0	0	0	0	0	0	0	0
CA2abc1	1.55E-23	1.08E-16	1.46E-25	6.55E-32	4.93E-19	1.44E-16	2.01E-29	4.38E-16	1.90E-12	5.53E-12	3.27E-12	2.75E-12	2.91E-10	1.09E-12	4.10E-12	9.89E-13	7.5588	6.702233334	8.147433333	6.4461	9.355433333	10.29306667	0	7.177871741	8.67E-14	8.67E-14	8.67E-14	8.67E-14	8.67E-14	8.67E-14	8.67E-14	8.67E-14
CD2abc1	0	0	0	0	0	0	0	0	2.95E-16	-4.52E-17	4.59E-16	-3.68E-17	-1.88E-17	1.08E-16	-6.59E-17	4.43E-16	0	0	0	0	0	0	0	0	0	0	0	0	0	0	0	0
Cut1	0	0	0	0	0	0	0	0	0	0	0	0	0	0	0	0	0	0	0	0	0	0	0	0	0	0	0	0	0	0	0	0
Kt3	11482.39317	5849.661959	13015.77312	10003.7933	1282.432849	2.30E-15	7787.915524	6582.596029	0.010913872	0.015588951	0.011347912	0.012731626	0.025126803	0.027667168	0.020337135	0.012406592	67.25179999	66.22403333	66.1604	68.52006666	64.11563334	60.49393333	63.33070001	60.93863333	3.91E-10	3.91E-10	3.91E-10	3.91E-10	3.91E-10	3.91E-10	3.91E-10	3.91E-10
MANt2	0	0	0	0	0	0	0	0	0	0	0	0	0	0	0	0	0	0	0	0	0	0	0	0	0	0	0	0	0	0	0	0
PNTOt2	0	0	0	-1.14E-13	0	5.68E-14	0	2.27E-13	-2.05E-12	-1.08E-11	-4.61E-12	-3.53E-12	-2.45E-10	-7.13E-13	-3.50E-12	-8.44E-13	0	0	0	0	0	0	0	0	-4.55E-13	-4.55E-13	-4.55E-13	-4.55E-13	-4.55E-13	-4.55E-13	-4.55E-13	-4.55E-13
TRPt2	0	0	0	0	0	0	0	0	1.69E-15	-3.31E-16	4.24E-16	-5.59E-17	-2.27E-16	-1.56E-16	6.03E-16	-4.27E-16	0	0	0	0	0	0	0	0	0	0	0	0	0	0	0	0
CYTDt2	0	0	0	0	0	0	0	0	-3.37E-16	-2.13E-17	5.97E-16	-2.07E-17	-4.21E-17	6.02E-17	2.14E-16	-4.87E-16	0	0	0	0	0	0	0	0	0	0	0	0	0	0	0	0
FRUpts	6049.659322	2452.337976	3130.242854	4722.687754	1999.563806	277.8289904	1557.725137	964.3620864	0.125582105	0.039694447	0.080918128	0.045425984	0.044065296	0.04561705	0.087340602	0.026089672	0	0	59.08342188	0	0	0	0	0	168.9414361	168.9414361	168.9414361	168.9414361	168.9414361	168.9414361	168.9414361	168.9414361
GLCNt2ir	5.77E-23	4.07E-16	6.00E-25	2.71E-31	256.8074094	7.52E-16	3.02E-28	3.57E-15	9.89E-13	9.78E-12	1.58E-12	2.21E-12	2.24E-10	5.49E-13	1.13E-12	7.57E-13	0	0	0	0	0	0	0	36.45348	1.38E-12	1.38E-12	1.38E-12	1.38E-12	1.38E-12	1.38E-12	1.38E-12	1.38E-12
GLCRt2	0	0	0	0	0	0	0	0	-1.50E-16	-7.71E-16	8.84E-16	3.60E-16	3.81E-14	-3.41E-17	1.84E-15	3.65E-16	0	0	0	0	0	0	0	0	0	0	0	0	0	0	0	0
DDGLCNt2	0	0	0	0	0	0	0	1.14E-13	-9.94E-16	-1.70E-15	-9.37E-16	-1.44E-15	8.33E-15	1.39E-16	5.91E-16	-5.84E-16	0	0	0	0	0	0	0	0	1.14E-13	1.14E-13	1.14E-13	1.14E-13	1.14E-13	1.14E-13	1.14E-13	1.14E-13
ARBt2ir	0	0	0	0	0	0	0	0	-2.63E-16	7.48E-16	-2.15E-16	-1.38E-16	3.37E-14	2.73E-16	1.57E-15	1.56E-16	0	0	0	0	0	0	0	0	0	0	0	0	0	0	0	0
DCYTt2	0	0	0	0	0	0	0	0	3.46E-16	-5.02E-16	5.11E-16	8.17E-18	-1.11E-16	5.40E-17	1.99E-16	1.63E-16	0	0	0	0	0	0	0	0	0	0	0	0	0	0	0	0
FEDCabc	1.49E-23	1.04E-16	1.37E-25	6.55E-32	4.89E-19	1.45E-16	1.98E-29	4.22E-16	5.13E-15	5.91E-15	8.79E-15	5.85E-15	2.13E-13	2.65E-15	2.66E-15	1.55E-15	0	0	0	0	0	0	0	0	8.61E-14	8.61E-14	8.61E-14	8.61E-14	8.61E-14	8.61E-14	8.61E-14	8.61E-14
CRO4t3	0	0	0	0	0	0	0	0	0	0	0	0	0	0	0	0	0	0	0	0	0	0	0	0	0	0	0	0	0	0	0	0
FERRICHabc	0	0	0	0	0	0	0	0	0	0	0	0	0	0	0	0	0	0	0	0	0	0	0	0	0	0	0	0	0	0	0	0
CAt4	294.7674339	359.4216077	418.1663995	553.203574	314.8916796	-1.200642325	235.1004244	531.0853784	1.26E-11	3.61E-11	3.28E-11	2.33E-11	5.34E-10	3.87E-12	2.07E-11	5.19E-12	7.877133333	8.707933333	8.203433333	8.767033333	9.111666667	9.0528	10.0131	8.489533333	-0.080379496	-0.080379496	-0.080379496	-0.080379496	-0.080379496	-0.080379496	-0.080379496	-0.080379496
FE2abc	0	0	0	0	0	0	0	0	0	0	0	0	0	0	0	0	0	0	0	0	0	0	0	0	0	0	0	0	0	0	0	0
FORt2	-31.62704053	-16.348519	-29.14848759	-27.78603609	-0.09547018	-26.30157094	-29.13160472	-16.99141298	-1.85E-11	-5.78E-04	-3.60E-10	-4.40E-11	-3.69E-04	-1.06E-11	-7.61E-11	-4.45E-04	0	0	0	-7.752266667	0	-8.1208	0	0	-0.010047437	-0.010047437	-0.010047437	-0.010047437	-0.010047437	-0.010047437	-0.010047437	-0.010047437
Kt7	-75.4319751	-57.92270582	-262.3471547	-470.5703683	-41.91345431	191.2081225	20.18646858	-662.0669636	0.008030383	0.009136223	0.007780939	0.008008644	0.003944381	0.014409253	0.011585643	0.007529546	8.035333333	8.035333333	7.8667	7.579	8.878266667	9.370833333	8.087133333	8.4362	10.08087676	10.08087676	10.08087676	10.08087676	10.08087676	10.08087676	10.08087676	10.08087676
ARSNAt1	0	0	0	0	0	0	0	0	0	0	0	0	0	0	0	0	0	0	0	0	0	0	0	0	0	0	0	0	0	0	0	0
ARSt1	0	0	0	0	0	0	0	0	0	0	0	0	0	0	0	0	0	0	0	0	0	0	0	0	0	0	0	0	0	0	0	0
ANTIMt1	0	0	0	0	0	0	0	0	0	0	0	0	0	0	0	0	0	0	0	0	0	0	0	0	0	0	0	0	0	0	0	0
GUAt2	0	0	0	0	0	0	0	0	1.09E-16	-5.60E-16	5.25E-16	2.97E-18	5.95E-17	1.01E-17	1.61E-16	-4.96E-16	0	0	0	0	0	0	0	0	0	0	0	0	0	0	0	0
FOLt	0	0	3.64E-12	0	0	0	0	1.82E-12	-1.18E-12	-5.18E-12	-2.28E-12	-2.02E-12	-2.02E-10	-9.46E-13	-2.47E-12	-6.41E-13	0	0	0	0	0	0	0	0	-6.82E-13	-6.82E-13	-6.82E-13	-6.82E-13	-6.82E-13	-6.82E-13	-6.82E-13	-6.82E-13
ADNt2r	0	-5.68E-14	1.14E-13	-1.14E-13	0	-5.68E-14	0	3.41E-13	-3.40E-13	-2.90E-12	-9.57E-13	-5.26E-13	-9.33E-11	-2.42E-13	-8.27E-13	-1.35E-13	0	0	0	0	0	0	0	0	-6.82E-13	-6.82E-13	-6.82E-13	-6.82E-13	-6.82E-13	-6.82E-13	-6.82E-13	-6.82E-13
GSNt2r	9.09E-13	5.68E-14	1.14E-13	3.41E-13	0	0	1.14E-13	1.14E-13	-3.52E-13	-2.55E-12	-9.19E-13	-5.29E-13	-8.29E-11	-2.64E-13	-8.95E-13	-1.37E-13	0	0	0	0	0	0	0	0	-6.82E-13	-6.82E-13	-6.82E-13	-6.82E-13	-6.82E-13	-6.82E-13	-6.82E-13	-6.82E-13
RIBFLVt6	0	0	3.64E-12	0	0	0	0	1.82E-12	-1.69E-12	-9.35E-12	-4.03E-12	-3.06E-12	-2.83E-10	-1.27E-12	-4.42E-12	-7.00E-13	0	0	0	0	0	0	0	0	0	0	0	0	0	0	0	0
MALTTRabc	0	0	0	0	0	0	0	0	-1.26E-15	1.02E-15	4.12E-17	3.32E-16	4.25E-14	4.56E-16	1.95E-15	1.21E-17	0	0	0	0	0	0	0	0	0	0	0	0	0	0	0	0
DRIBabc	0	0	0	0	0	0	0	0	1.53E-15	-6.73E-17	4.60E-16	-4.93E-17	-4.08E-17	1.02E-16	-1.64E-16	3.13E-16	0	0	0	0	0	0	0	0	0	0	0	0	0	0	0	0
THMDt2	0	0	0	0	0	0	0	0	3.36E-16	4.17E-16	5.99E-16	-2.99E-17	1.39E-16	3.76E-17	1.66E-16	2.91E-16	0	0	0	0	0	0	0	0	0	0	0	0	0	0	0	0
ALLNt2	0	0	0	0	0	0	0	0	-1.78E-16	4.92E-16	5.37E-16	8.24E-17	6.34E-18	-3.42E-17	9.27E-17	-4.82E-16	0	0	0	0	0	0	0	0	0	0	0	0	0	0	0	0
5MTRt2	0	0	3.64E-12	0	0	0	0	1.82E-12	-6.80E-13	-3.17E-12	-1.51E-12	-1.20E-12	-1.39E-10	-4.17E-13	-2.45E-12	-2.49E-13	0	0	0	0	0	0	0	0	0	0	0	0	0	0	0	0
ARGabc	0	0	0	0	0	0	0	0	7.08E-17	1.39E-16	8.43E-16	-8.95E-18	2.83E-17	1.06E-16	8.83E-18	1.53E-16	0	0	0	0	0	0	0	0	0	0	0	0	0	0	0	0
METSabc	0	0	0	0	0	0	0	0	8.84E-16	2.00E-17	3.95E-16	-1.29E-17	-1.34E-17	1.63E-16	-1.54E-17	2.56E-16	0	0	0	0	0	0	0	0	0	0	0	0	0	0	0	0
ARBabc	0	0	0	0	0	0	0	0	-1.18E-17	8.40E-16	6.97E-16	-8.95E-17	3.39E-14	1.25E-16	1.45E-15	3.04E-16	0	0	0	0	0	0	0	0	0	0	0	0	0	0	0	0
CSNt2	0	0	0	0	0	0	0	0	4.36E-16	-5.42E-17	5.32E-16	-5.28E-17	2.17E-16	7.63E-17	1.50E-16	1.07E-16	0	0	0	0	0	0	0	0	0	0	0	0	0	0	0	0
DADNt2	0	0	0	0	0	0	0	0	3.49E-16	-4.76E-16	5.04E-16	-6.14E-17	2.23E-16	4.37E-17	1.52E-16	3.67E-16	0	0	0	0	0	0	0	0	0	0	0	0	0	0	0	0
DIPEPabc1	0	0	0	0	0	0	0	0	0	0	0	0	0	0	0	0	0	0	0	0	0	0	0	0	0	0	0	0	0	0	0	0
DIPEPabc10	0	0	0	0	0	0	0	0	0	0	0	0	0	0	0	0	0	0	0	0	0	0	0	0	0	0	0	0	0	0	0	0
DIPEPabc11	0	0	0	0	0	0	0	0	9.58E-16	3.88E-16	3.67E-16	1.38E-16	-1.13E-16	1.52E-16	7.02E-17	3.59E-16	0	0	0	0	0	0	0	0	0	0	0	0	0	0	0	0
DIPEPabc12	0	0	0	0	0	0	0	0	0	0	0	0	0	0	0	0	0	0	0	0	0	0	0	0	0	0	0	0	0	0	0	0
DIPEPabc13	0	0	0	0	0	0	0	0	0	0	0	0	0	0	0	0	0	0	0	0	0	0	0	0	0	0	0	0	0	0	0	0
DIPEPabc14	0	0	0	0	0	0	0	0	0	0	0	0	0	0	0	0	0	0	0	0	0	0	0	0	0	0	0	0	0	0	0	0
DIPEPabc2	0	0	0	0	0	0	0	0	9.40E-16	2.78E-16	5.31E-16	-6.67E-17	1.82E-16	9.82E-17	1.43E-16	2.32E-16	0	0	0	0	0	0	0	0	0	0	0	0	0	0	0	0
DIPEPabc3	0	0	0	0	0	0	0	0	0	0	0	0	0	0	0	0	0	0	0	0	0	0	0	0	0	0	0	0	0	0	0	0
DIPEPabc4	0	0	0	0	0	0	0	0	9.09E-16	3.45E-17	5.76E-16	-7.12E-17	1.51E-16	4.69E-17	5.09E-18	1.47E-16	0	0	0	0	0	0	0	0	0	0	0	0	0	0	0	0
DIPEPabc5	0	0	0	0	0	0	0	0	9.29E-16	1.74E-16	5.32E-16	8.71E-17	-1.08E-16	-2.90E-17	1.69E-16	2.41E-16	0	0	0	0	0	0	0	0	0	0	0	0	0	0	0	0
DIPEPabc6	0	0	0	0	0	0	0	0	4.15E-16	1.03E-16	5.26E-16	9.39E-17	-6.78E-17	1.15E-16	7.91E-17	2.77E-16	0	0	0	0	0	0	0	0	0	0	0	0	0	0	0	0
DIPEPabc7	0	0	0	0	0	0	0	0	0	0	0	0	0	0	0	0	0	0	0	0	0	0	0	0	0	0	0	0	0	0	0	0
DIPEPabc8	0	0	0	0	0	0	0	0	0	0	0	0	0	0	0	0	0	0	0	0	0	0	0	0	0	0	0	0	0	0	0	0
DIPEPabc9	0	0	0	0	0	0	0	0	7.68E-16	2.58E-16	4.33E-16	-5.51E-17	-1.05E-16	1.61E-16	1.63E-16	3.70E-16	0	0	0	0	0	0	0	0	0	0	0	0	0	0	0	0
ETHAt6	0	1.14E-13	2.27E-13	0	0	2.27E-13	0	1.14E-13	-1.44E-15	-3.22E-16	5.61E-16	-1.74E-15	2.31E-16	-6.28E-16	-1.30E-17	-5.14E-16	0	0	0	0	0	0	0	0	1.14E-13	1.14E-13	1.14E-13	1.14E-13	1.14E-13	1.14E-13	1.14E-13	1.14E-13
GLUt4i	2906.282496	1693.971899	2157.045626	3012.931242	1441.44886	2563.231193	2200.607299	2032.41646	1.25E-11	6.15E-04	2.50E-11	0.001094586	6.60E-07	2.84E-12	6.78E-12	0.004342024	0	0	0	0	32.31413333	0	0	0	180.9496644	180.9496644	180.9496644	180.9496644	180.9496644	180.9496644	180.9496644	180.9496644
HGt	0	0	0	0	0	0	0	0	-1.15E-15	-4.41E-16	-1.25E-17	-1.71E-15	-1.82E-16	-1.26E-16	-2.09E-19	-7.95E-17	0	0	0	0	0	0	0	0	0	0	0	0	0	0	0	0
LEUt6	4.55E-13	2.27E-13	9.09E-13	-9.09E-13	0	0	0	0	-0.004453446	-0.006344215	-0.006609887	-0.005414458	-0.003112165	-1.69E-12	-0.002917085	-0.005825881	0	0	0	-14.54706667	0	0	0	0	-7.96E-13	-7.96E-13	-7.96E-13	-7.96E-13	-7.96E-13	-7.96E-13	-7.96E-13	-7.96E-13
ORNt2	0	0	0	0	0	0	0	0	-4.19E-17	1.41E-16	4.76E-16	-8.25E-18	-6.28E-17	3.52E-17	1.55E-16	-4.91E-16	0	0	0	0	0	0	0	0	0	0	0	0	0	0	0	0
PRIt2	0	0	0	0	0	0	0	0	7.71E-17	-5.34E-17	4.67E-16	-5.13E-18	-1.42E-16	-9.17E-18	1.19E-16	-4.91E-16	0	0	0	0	0	0	0	0	0	0	0	0	0	0	0	0
PURabc1	0	0	0	0	0	0	0	0	0	0	0	0	0	0	0	0	0	0	0	0	0	0	0	0	0	0	0	0	0	0	0	0
MGt5	-45.88402314	-23.71817949	-42.28817671	-26.87436871	-16.1821955	-38.1579139	-42.26368332	-16.43392012	1.14E-10	1.80E-10	1.95E-10	2.06E-10	2.60E-09	1.11E-11	6.88E-11	1.68E-11	15.72786667	16.28413333	19.15046667	16.2126	19.19773333	19.91593333	16.98966667	16.80593333	-2.554560846	-2.554560846	-2.554560846	-2.554560846	-2.554560846	-2.554560846	-2.554560846	-2.554560846
VALt2	0	0	0	0	0	0	0	0	8.44E-17	1.20E-16	4.67E-16	1.09E-17	-9.25E-17	1.63E-17	8.26E-17	-4.84E-16	0	0	0	0	0	0	0	0	0	0	0	0	0	0	0	0
XYLt2	0	0	0	0	0	0	0	0	-5.66E-16	6.63E-16	8.26E-16	2.55E-16	2.46E-14	-1.04E-16	1.14E-15	-3.97E-16	0	0	0	0	0	0	0	0	0	0	0	0	0	0	0	0
ZN2abc2	1.57E-23	1.10E-16	1.48E-25	6.55E-32	4.95E-19	1.40E-16	2.02E-29	4.40E-16	1.89E-12	7.36E-12	3.50E-12	3.08E-12	5.39E-09	1.61E-12	5.38E-12	1.00E-12	0	0	0	0	0	0	0	0	8.67E-14	8.67E-14	8.67E-14	8.67E-14	8.67E-14	8.67E-14	8.67E-14	8.67E-14
ZN2t4	544.9575334	338.4893581	282.4920911	705.580396	294.3168331	2.93E-14	232.9591737	421.5811837	5.14E-10	3.08E-09	2.58E-09	2.74E-09	0.013759398	3.66E-06	5.41E-04	2.99E-11	9.3395	9.1975	9.09	9.570133333	9.462666667	8.719666667	13.865	8.798033333	2.09E-10	2.09E-10	2.09E-10	2.09E-10	2.09E-10	2.09E-10	2.09E-10	2.09E-10
URIt2	0	0	0	0	0	0	0	0	-3.13E-16	-4.79E-16	4.97E-16	-4.41E-17	1.16E-16	-4.87E-17	1.56E-16	-4.88E-16	0	0	0	0	0	0	0	0	0	0	0	0	0	0	0	0
XANt6	0	9.09E-13	1.82E-12	-9.09E-13	0	9.09E-13	-9.09E-13	4.55E-13	-6.17E-13	-2.47E-11	-2.86E-12	-1.03E-12	-1.65E-09	-4.68E-13	-2.24E-12	-2.34E-13	0	0	0	0	0	0	0	0	2.27E-13	2.27E-13	2.27E-13	2.27E-13	2.27E-13	2.27E-13	2.27E-13	2.27E-13
XTSNt2	9.09E-13	0	1.14E-13	3.41E-13	0	0	1.14E-13	0	-5.37E-13	-4.27E-12	-1.87E-12	-6.57E-13	-1.70E-10	-3.04E-13	-1.66E-12	-1.69E-13	0	0	0	0	0	0	0	0	-6.82E-13	-6.82E-13	-6.82E-13	-6.82E-13	-6.82E-13	-6.82E-13	-6.82E-13	-6.82E-13
URAt6	3.36E-22	2.65E-14	3.19E-25	-1.33E-26	-9.22E-20	-1.32E-13	-1.47E-26	-2.17E-13	-5.82E-13	-2.77E-12	-1.66E-12	-2.02E-12	-9.25E-11	-4.07E-13	-8.79E-13	-4.30E-13	0	0	0	0	0	0	0	0	-2.27E-13	-2.27E-13	-2.27E-13	-2.27E-13	-2.27E-13	-2.27E-13	-2.27E-13	-2.27E-13
MALTpts	0	0	0	0	0	0	0	0	1.13E-15	6.67E-16	5.33E-16	5.00E-16	1.80E-14	-1.40E-16	8.81E-16	6.30E-16	0	0	0	0	0	0	0	0	0	0	0	0	0	0	0	0
MALTabc	0	0	0	0	0	0	0	0	2.91E-16	1.08E-16	8.82E-16	5.41E-16	1.45E-14	-3.55E-17	6.19E-16	2.88E-17	0	0	0	0	0	0	0	0	0	0	0	0	0	0	0	0
AKGt2	0	0	0	0	0	0	0	0	-2.42E-16	3.13E-17	4.88E-16	-4.63E-17	1.23E-17	-1.35E-17	4.30E-18	-4.84E-16	0	0	0	0	0	0	0	0	0	0	0	0	0	0	0	0
ALAt2	0	0	0	0	0	0	0	0	-8.33E-17	-1.66E-16	4.77E-16	-3.71E-17	-9.33E-17	4.20E-17	5.10E-17	-4.87E-16	0	0	0	0	0	0	0	0	0	0	0	0	0	0	0	0
MNt2	0	0	0	0	0	0	0	0	-4.57E-16	-4.23E-16	2.42E-16	2.13E-17	8.88E-17	-1.84E-16	6.10E-17	-3.27E-16	0	0	0	0	0	0	0	0	0	0	0	0	0	0	0	0
MOBDabc	0	0	0	0	0	0	0	0	0	0	0	0	0	0	0	0	0	0	0	0	0	0	0	0	0	0	0	0	0	0	0	0
BILEt4	0	0	0	0	0	0	0	0	0	0	0	0	0	0	0	0	0	0	0	0	0	0	0	0	0	0	0	0	0	0	0	0
GLYCLTt2r	-0.180468134	-0.093286842	-0.166325179	-0.158550848	-0.09547018	-0.150080291	-0.166228843	-0.096955281	-6.55E-13	-3.03E-12	-1.33E-12	-1.10E-12	-1.19E-10	-5.33E-13	-1.49E-12	-3.55E-13	0	0	0	0	0	0	0	0	-0.010047437	-0.010047437	-0.010047437	-0.010047437	-0.010047437	-0.010047437	-0.010047437	-0.010047437
LYSt3r	2.56E-13	5.68E-14	0	-2.84E-14	0	-2.84E-14	0	2.84E-14	5.18E-12	3.58E-11	1.49E-11	2.46E-11	9.47E-10	2.07E-12	1.47E-11	1.92E-12	11.42873333	-1.24E-13	0	7.361133333	0	0	0	0	1.14E-13	1.14E-13	1.14E-13	1.14E-13	1.14E-13	1.14E-13	1.14E-13	1.14E-13
NAt3	3471.748246	2681.968659	2771.755778	3781.151024	1441.44886	1999.262229	2338.712455	3670.767926	2.39E-04	9.39E-08	5.22E-04	3.45E-09	0.002683563	0.015660976	0.001722308	7.09E-04	27.74293333	23.0364	22.675	26.75446667	57.84083333	27.2792	23.5241	25.0902	141.4428242	141.4428242	141.4428242	141.4428242	141.4428242	141.4428242	141.4428242	141.4428242
PROt2	0	0	0	0	0	0	0	0	-5.27E-17	1.11E-16	5.40E-16	5.23E-18	-1.09E-16	-5.70E-17	1.07E-16	-4.90E-16	0	0	0	0	0	0	0	0	0	0	0	0	0	0	0	0
NH4t	-5862.395448	-4301.068865	-3932.098639	-6800.676854	-2514.103967	-4280.001085	-3588.00532	-5897.198726	-0.0166736	-0.020161845	-0.014267648	-0.022136226	-0.010793694	-0.022329747	-0.013069581	-0.022334972	22.85746666	0	-2.88E-13	31.39126668	-55.5839	0	-4.51E-13	0	-312.8292773	-312.8292773	-312.8292773	-312.8292773	-312.8292773	-312.8292773	-312.8292773	-312.8292773
RIBabc	9.84E-24	6.89E-17	9.30E-26	6.55E-32	3.16E-19	8.94E-17	1.39E-29	2.75E-16	8.55E-13	8.15E-12	1.60E-12	2.33E-12	2.22E-10	8.39E-13	2.93E-12	6.06E-13	0	0	0	0	0	0	0	0	5.55E-14	5.55E-14	5.55E-14	5.55E-14	5.55E-14	5.55E-14	5.55E-14	5.55E-14
TREpts	0	0	0	0	0	0	0	0	1.01E-15	7.01E-16	6.29E-16	2.17E-16	2.51E-14	9.23E-17	1.21E-15	3.79E-16	0	0	0	0	0	0	0	0	0	0	0	0	0	0	0	0
CELBpts	0	0	0	0	0	0	0	0	-1.32E-17	5.81E-17	-3.01E-16	-4.13E-18	4.72E-17	-1.05E-16	4.37E-17	-1.71E-16	0	0	0	0	0	0	0	0	0	0	0	0	0	0	0	0
L_LACt2	-2238.319085	-268.0887124	-301.2602811	-740.8964239	-10506.31439	-6516.177982	-8713.517978	-191.3141802	-0.046014138	-0.03292299	-0.038038797	-0.02947548	-0.034215354	-0.027565322	-0.044367676	-0.021817724	9.2258	0	0	9.790433333	0	-20.5427	0	0	-705.0906147	-705.0906147	-705.0906147	-705.0906147	-705.0906147	-705.0906147	-705.0906147	-705.0906147
NO2t2ir	607.6653979	300.6066955	224.4266202	546.5842203	1002.625187	4.60E-15	2341.309593	316.3694903	4.39E-11	8.49E-05	1.66E-10	2.66E-09	0.007183328	0.006253361	0.003001473	4.20E-04	11.1931	7.8101	9.247133333	11.37506667	9.0943	8.305466667	9.969566667	8.231733333	4.52E-09	4.52E-09	4.52E-09	4.52E-09	4.52E-09	4.52E-09	4.52E-09	4.52E-09
PIt8	188.4885834	329.3322534	204.9033839	364.2789953	1.50E-16	1.69E-15	245.6170101	546.1171553	0.001281147	0.001627161	0.001848686	0.002119807	0.00295667	1.63E-12	0.002227086	0.002468917	7.940266667	7.6788	7.558333333	7.3151	8.5089	9.093066667	7.841366667	8.3634	1.16E-11	1.16E-11	1.16E-11	1.16E-11	1.16E-11	1.16E-11	1.16E-11	1.16E-11
NAabcO	1.54E-23	1.08E-16	1.42E-25	6.55E-32	4.94E-19	1.45E-16	2.00E-29	4.34E-16	2.08E-12	7.34E-12	4.19E-12	3.14E-12	3.46E-10	1.85E-12	6.48E-12	1.01E-12	0	0	0	0	0	0	0	0	8.70E-14	8.70E-14	8.70E-14	8.70E-14	8.70E-14	8.70E-14	8.70E-14	8.70E-14
PIt6	367.5003969	-41.93272896	307.5137634	124.1868747	294.1259862	462.3696482	266.5033442	-247.4158473	0.022182788	0.005974182	0.021169552	0.007137393	0.004034761	0.019177481	0.024695967	0.009113716	-7.940266667	-7.6788	-7.558333333	-7.3151	-8.5089	-9.093066667	-7.841366667	-8.3634	30.954297	30.954297	30.954297	30.954297	30.954297	30.954297	30.954297	30.954297
BUTSabc	0	0	0	0	0	0	0	0	3.64E-16	2.22E-15	7.14E-16	5.73E-16	4.62E-14	-1.84E-16	2.05E-15	8.08E-16	0	0	0	0	0	0	0	0	0	0	0	0	0	0	0	0
CYSabc	0	0	0	0	0	0	0	0	9.69E-16	5.29E-17	5.11E-16	1.59E-17	-1.75E-16	5.13E-17	-1.29E-16	-4.82E-16	0	0	0	0	0	0	0	0	0	0	0	0	0	0	0	0
CYSTabc	0	0	0	0	0	0	0	0	0	0	0	0	0	0	0	0	0	0	0	0	0	0	0	0	0	0	0	0	0	0	0	0
DJENKabc	0	0	0	0	0	0	0	0	0	0	0	0	0	0	0	0	0	0	0	0	0	0	0	0	0	0	0	0	0	0	0	0
ETHSabc	0	0	0	0	0	0	0	0	-2.45E-16	8.80E-16	6.98E-16	3.29E-16	3.16E-14	4.00E-17	1.33E-15	3.74E-16	0	0	0	0	0	0	0	0	0	0	0	0	0	0	0	0
HEXSabc	0	0	0	0	0	0	0	0	0	0	0	0	0	0	0	0	0	0	0	0	0	0	0	0	0	0	0	0	0	0	0	0
ISTNTabc	0	0	0	0	0	0	0	0	5.35E-16	7.91E-16	6.85E-16	3.08E-16	3.17E-14	-5.19E-16	1.42E-15	1.22E-16	0	0	0	0	0	0	0	0	0	0	0	0	0	0	0	0
LANTHabc	0	0	0	0	0	0	0	0	0	0	0	0	0	0	0	0	0	0	0	0	0	0	0	0	0	0	0	0	0	0	0	0
LCYSTabc	0	0	0	0	0	0	0	0	9.13E-16	6.98E-16	8.74E-17	5.91E-16	5.36E-14	1.49E-16	2.32E-15	2.74E-16	0	0	0	0	0	0	0	0	0	0	0	0	0	0	0	0
LIPTabc	0	0	0	0	0	0	0	0	0	0	0	0	0	0	0	0	0	0	0	0	0	0	0	0	0	0	0	0	0	0	0	0
METSRabc	0	0	0	0	0	0	0	0	8.93E-16	2.28E-17	4.26E-16	-2.72E-17	1.08E-17	1.61E-16	-2.39E-17	3.41E-16	0	0	0	0	0	0	0	0	0	0	0	0	0	0	0	0
MOPSabc	0	0	0	0	0	0	0	0	0	0	0	0	0	0	0	0	0	0	0	0	0	0	0	0	0	0	0	0	0	0	0	0
MSO3abc	0	0	0	0	0	0	0	0	3.12E-15	9.83E-16	4.10E-16	3.24E-16	4.63E-14	5.07E-16	2.04E-15	1.32E-16	0	0	0	0	0	0	0	0	0	0	0	0	0	0	0	0
SULAabc	0	0	0	0	0	0	0	0	1.12E-15	6.29E-16	6.91E-16	3.92E-16	3.19E-14	1.71E-16	1.35E-15	3.06E-16	0	0	0	0	0	0	0	0	0	0	0	0	0	0	0	0
TAURabc	0	0	0	0	0	0	0	0	1.02E-15	-3.28E-16	7.35E-16	4.10E-16	4.04E-14	2.55E-16	1.70E-15	-3.09E-17	0	0	0	0	0	0	0	0	0	0	0	0	0	0	0	0
THIOGabc	0	0	0	0	0	0	0	0	0	0	0	0	0	0	0	0	0	0	0	0	0	0	0	0	0	0	0	0	0	0	0	0
ICITt10	8.46E-22	5.16E-15	1.11E-23	13.43718436	8.091097749	4.97E-15	1.13E-26	8.216960058	8.00E-11	1.27E-10	1.05E-10	1.64E-10	1.99E-09	5.62E-12	2.95E-11	1.14E-11	7.863933333	8.142066667	9.575233333	8.1063	9.598866667	9.957966667	8.494833333	8.402966667	5.99E-11	5.99E-11	5.99E-11	5.99E-11	5.99E-11	5.99E-11	5.99E-11	5.99E-11
SBTt2	0	0	0	0	0	0	0	0	4.43E-16	7.62E-16	2.72E-15	1.70E-16	2.64E-14	7.45E-16	1.22E-15	3.15E-16	0	0	0	0	0	0	0	0	0	0	0	0	0	0	0	0
MALt10	5.44E-23	3.65E-16	5.53E-25	324.617204	1.07E-16	563.9689638	598.7458744	3.00E-15	0.003604864	0.005496369	0.005024003	0.007454004	0.006187108	0.004894635	0.007761996	0.011858392	9.2258	0	0	9.790433333	0	0	0	0	39.50684021	39.50684021	39.50684021	39.50684021	39.50684021	39.50684021	39.50684021	39.50684021
MALt4	4.97E-23	3.35E-16	4.88E-25	1.37E-31	1.40E-17	1.64E-14	2.20E-28	2.46E-15	8.97E-12	5.30E-11	1.52E-11	1.31E-10	6.06E-10	0.020555611	0.002803044	8.18E-04	13.14793333	0	0	14.5996	0	0	0	0	4.86E-12	4.86E-12	4.86E-12	4.86E-12	4.86E-12	4.86E-12	4.86E-12	4.86E-12
SPMDt3	2.53E-23	1.81E-16	1.94E-25	6.55E-32	5.48E-19	1.71E-16	2.39E-29	6.48E-16	2.87E-12	1.18E-11	5.45E-12	5.95E-12	4.62E-10	2.08E-12	7.35E-12	1.47E-12	0	0	0	0	0	0	0	0	9.44E-14	9.44E-14	9.44E-14	9.44E-14	9.44E-14	9.44E-14	9.44E-14	9.44E-14
INSTt2	0	0	0	0	0	0	0	0	1.87E-16	9.05E-16	1.40E-15	6.10E-16	5.31E-14	-1.64E-17	2.45E-15	1.29E-16	0	0	0	0	0	0	0	0	0	0	0	0	0	0	0	0
ACTNabc1	2.47E-23	1.71E-16	2.27E-25	6.55E-32	1.04E-18	1.84E-16	3.45E-29	8.67E-16	3.40E-12	2.13E-11	6.73E-12	5.56E-12	8.10E-10	4.52E-12	1.01E-10	1.45E-12	0	0	0	0	0	0	0	0	1.58E-13	1.58E-13	1.58E-13	1.58E-13	1.58E-13	1.58E-13	1.58E-13	1.58E-13
ACTNabc	1.14E-23	7.88E-17	1.04E-25	6.55E-32	3.20E-19	1.05E-16	1.52E-29	2.84E-16	2.15E-12	1.79E-11	4.40E-12	4.22E-12	7.13E-10	4.27E-12	9.96E-11	1.05E-12	0	0	0	0	0	0	0	0	6.06E-14	6.06E-14	6.06E-14	6.06E-14	6.06E-14	6.06E-14	6.06E-14	6.06E-14
2HXMPt6	0	0	0	0	0	0	0	0	-1.33E-15	-2.35E-15	-6.52E-16	-5.00E-16	-4.13E-14	-6.18E-16	-1.92E-15	-8.47E-16	0	0	0	0	0	0	0	0	0	0	0	0	0	0	0	0
2PGLYCt6	0	0	3.64E-12	0	0	0	0	1.82E-12	-3.54E-16	-3.26E-16	-6.94E-17	9.71E-17	-3.37E-16	-6.04E-16	2.36E-16	-4.23E-16	0	0	0	0	0	0	0	0	0	0	0	0	0	0	0	0
2PGt6	0	0	3.64E-12	0	0	0	0	1.82E-12	-8.66E-13	-3.20E-12	-1.56E-12	-1.26E-12	-1.76E-10	-3.60E-13	-1.06E-12	-5.42E-13	0	0	0	0	0	0	0	0	0	0	0	0	0	0	0	0
3AMPt6	0	0	3.64E-12	0	0	0	0	1.82E-12	-2.88E-13	-2.16E-12	-6.84E-13	-4.46E-13	-6.80E-11	-2.00E-13	-5.80E-13	-1.23E-13	0	0	0	0	0	0	0	0	-6.82E-13	-6.82E-13	-6.82E-13	-6.82E-13	-6.82E-13	-6.82E-13	-6.82E-13	-6.82E-13
3CMPt6	0	0	3.64E-12	0	0	0	0	1.82E-12	-2.80E-13	-1.04E-12	-5.73E-13	-5.77E-13	-3.57E-11	-2.06E-13	-4.87E-13	-1.54E-13	0	0	0	0	0	0	0	0	-6.82E-13	-6.82E-13	-6.82E-13	-6.82E-13	-6.82E-13	-6.82E-13	-6.82E-13	-6.82E-13
3GMPt6	-3.64E-12	0	3.64E-12	0	0	0	0	1.82E-12	-2.97E-13	-1.88E-12	-6.66E-13	-4.48E-13	-6.39E-11	-2.14E-13	-6.05E-13	-1.24E-13	0	0	0	0	0	0	0	0	-6.82E-13	-6.82E-13	-6.82E-13	-6.82E-13	-6.82E-13	-6.82E-13	-6.82E-13	-6.82E-13
3PGt6	0	0	3.64E-12	0	0	0	0	1.82E-12	-1.28E-12	-5.55E-12	-2.57E-12	-1.66E-12	-3.31E-10	-4.40E-13	-1.73E-12	-6.57E-13	0	0	0	0	0	0	0	0	-1.14E-13	-1.14E-13	-1.14E-13	-1.14E-13	-1.14E-13	-1.14E-13	-1.14E-13	-1.14E-13
3UMPt6	0	0	3.64E-12	0	0	0	0	1.82E-12	-4.00E-13	-1.40E-12	-8.81E-13	-7.73E-13	-5.13E-11	-2.47E-13	-7.11E-13	-2.08E-13	0	0	0	0	0	0	0	0	-6.82E-13	-6.82E-13	-6.82E-13	-6.82E-13	-6.82E-13	-6.82E-13	-6.82E-13	-6.82E-13
6PGCt6	0	0	3.64E-12	0	0	0	0	1.82E-12	-0.018385391	-0.007601344	-0.020454935	-0.0092572	-0.006991427	-0.019177481	-0.023590438	-0.011582633	0	0	0	0	0	0	0	0	-1.14E-13	-1.14E-13	-1.14E-13	-1.14E-13	-1.14E-13	-1.14E-13	-1.14E-13	-1.14E-13
ABTt	0	0	3.64E-12	0	0	0	0	1.82E-12	-1.28E-15	-2.01E-15	-7.49E-16	-2.54E-15	-3.38E-14	1.67E-16	-1.51E-15	-6.04E-16	0	0	0	0	0	0	0	0	0	0	0	0	0	0	0	0
ACACt2	0	0	3.64E-12	-674.5118599	-197.3386997	0	0	-760.0585071	-0.002533327	-3.41E-12	-0.006817858	-3.25E-12	-0.001911388	-0.017583894	-0.026714814	-9.85E-13	0	0	0	0	0	-9.818033333	0	0	-4.55E-13	-4.55E-13	-4.55E-13	-4.55E-13	-4.55E-13	-4.55E-13	-4.55E-13	-4.55E-13
ACMANAt2	0	0	0	0	0	0	0	0	4.39E-16	4.62E-16	5.01E-16	2.32E-17	1.06E-16	4.32E-17	1.44E-16	3.08E-16	0	0	0	0	0	0	0	0	0	0	0	0	0	0	0	0
ACNAMt2	0	0	0	0	0	0	0	0	6.23E-16	4.03E-16	5.68E-16	-5.61E-17	-1.42E-16	4.64E-17	2.09E-16	1.90E-16	0	0	0	0	0	0	0	0	0	0	0	0	0	0	0	0
AMPt6	0	0	3.64E-12	0	0	0	0	1.82E-12	-2.57E-13	-2.01E-12	-6.28E-13	-4.13E-13	-5.98E-11	-2.05E-13	-6.52E-13	-1.09E-13	0	0	0	0	0	0	0	0	3.41E-13	3.41E-13	3.41E-13	3.41E-13	3.41E-13	3.41E-13	3.41E-13	3.41E-13
ARAB_Dt	0	0	3.64E-12	0	0	0	0	1.82E-12	-1.33E-15	8.81E-16	-4.79E-16	-1.71E-15	-3.30E-16	-3.82E-16	3.47E-17	-8.19E-16	0	0	0	0	0	0	0	0	-1.14E-13	-1.14E-13	-1.14E-13	-1.14E-13	-1.14E-13	-1.14E-13	-1.14E-13	-1.14E-13
ARGPt6	0	0	3.64E-12	0	0	0	0	1.82E-12	-3.31E-13	-2.61E-12	-6.64E-13	-9.34E-13	-8.30E-11	-4.67E-13	-1.16E-12	-2.21E-13	0	0	0	0	0	0	0	0	2.27E-13	2.27E-13	2.27E-13	2.27E-13	2.27E-13	2.27E-13	2.27E-13	2.27E-13
CHORt2	0	0	3.64E-12	0	0	0	0	1.82E-12	-3.57E-13	-1.09E-12	-6.71E-13	-5.87E-13	-4.92E-11	-2.14E-13	-6.29E-13	-2.03E-13	0	0	0	0	0	0	0	0	0	0	0	0	0	0	0	0
CITR_Lt2	0	0	0	0	0	0	0	0	4.93E-16	5.08E-16	4.47E-16	-1.53E-17	-5.93E-17	1.90E-17	1.31E-16	3.75E-16	0	0	0	0	0	0	0	0	0	0	0	0	0	0	0	0
CMPt6	0	0	3.64E-12	0	0	0	0	1.82E-12	-2.72E-13	-9.67E-13	-5.48E-13	-5.41E-13	-3.44E-11	-1.90E-13	-4.47E-13	-1.51E-13	0	0	0	0	0	0	0	0	2.27E-13	2.27E-13	2.27E-13	2.27E-13	2.27E-13	2.27E-13	2.27E-13	2.27E-13
CO2t	-14051.00162	-7433.395443	-11525.86594	-19429.47155	-10506.31439	-12418.87454	-15778.65884	-15958.44135	-0.093529487	-0.08278467	-0.092299415	-0.082184958	-0.07420226	-0.098762869	-0.097370495	-0.08649241	-322.8920667	-162.4323117	-195.2376188	-367.4242111	-218.7643235	-264.0927708	-134.8963333	-155.3492134	-1000	-1000	-1000	-1000	-1000	-1000	-1000	-1000
DEXTRINt2	0	0	0	0	0	0	0	0	4.50E-16	9.83E-17	4.40E-16	-2.65E-16	-1.26E-16	9.18E-17	3.25E-19	9.08E-17	0	0	0	0	0	0	0	0	0	0	0	0	0	0	0	0
DHAt	0	0	3.64E-12	0	0	0	0	1.82E-12	-0.026832776	-0.006459234	-0.020671665	-0.009717727	-0.006468991	-0.008142328	-0.022936129	-0.007610633	0	0	0	0	0	0	0	0	-1.14E-13	-1.14E-13	-1.14E-13	-1.14E-13	-1.14E-13	-1.14E-13	-1.14E-13	-1.14E-13
DTMPt6	0	0	3.64E-12	0	0	0	0	1.82E-12	-4.39E-13	-1.41E-12	-8.14E-13	-7.02E-13	-5.41E-11	-2.60E-13	-7.20E-13	-2.07E-13	0	0	0	0	0	0	0	0	2.27E-13	2.27E-13	2.27E-13	2.27E-13	2.27E-13	2.27E-13	2.27E-13	2.27E-13
F6Pt6_2	0	0	0	0	0	0	0	0	4.21E-17	-1.19E-16	6.24E-16	-1.77E-17	7.60E-17	1.93E-17	1.59E-16	-4.84E-16	0	0	0	0	0	0	0	0	0	0	0	0	0	0	0	0
G1Pt6_2	0	0	0	0	0	0	0	0	9.55E-16	1.13E-16	5.44E-16	5.02E-18	6.74E-17	3.19E-17	1.25E-16	-4.84E-16	0	0	0	0	0	0	0	0	0	0	0	0	0	0	0	0
G6Pt6_2	0	0	0	0	0	0	0	0	-3.48E-16	1.57E-16	5.44E-16	7.22E-18	8.84E-17	-8.82E-18	1.58E-16	-4.84E-16	0	0	0	0	0	0	0	0	0	0	0	0	0	0	0	0
GALTpts	0	0	0	0	0	0	0	0	1.68E-15	5.95E-16	6.52E-16	2.47E-16	2.46E-14	4.17E-16	1.23E-15	2.68E-16	0	0	0	0	0	0	0	0	0	0	0	0	0	0	0	0
GAM6Pt	0	0	3.64E-12	0	0	0	0	1.82E-12	-4.60E-11	-2.78E-11	-1.09E-10	-1.28E-11	-7.33E-10	-2.63E-12	-1.61E-10	-1.66E-12	0	0	0	0	0	0	0	0	-1.14E-13	-1.14E-13	-1.14E-13	-1.14E-13	-1.14E-13	-1.14E-13	-1.14E-13	-1.14E-13
GLU_Dt2	0	0	0	0	0	0	0	0	7.34E-16	6.93E-17	5.06E-16	-2.23E-17	2.03E-16	8.73E-17	-1.80E-18	2.04E-16	0	0	0	0	0	0	0	0	0	0	0	0	0	0	0	0
GLXt2	0	0	0	0	0	0	0	0	8.83E-16	-2.06E-17	5.66E-16	5.26E-18	1.03E-16	9.50E-18	-2.69E-17	-4.81E-16	0	0	0	0	0	0	0	0	0	0	0	0	0	0	0	0
GLYCOGENt	0	0	0	0	0	0	0	0	-3.65E-16	3.53E-16	3.43E-16	5.98E-17	3.98E-17	-3.48E-17	1.78E-16	-4.90E-16	0	0	0	0	0	0	0	0	0	0	0	0	0	0	0	0
GLYt6	0	0	3.64E-12	0	0	0	0	1.82E-12	-1.89E-11	-5.78E-04	-3.74E-10	-9.66E-11	-3.69E-04	-1.21E-11	-9.43E-11	-4.45E-04	0	0	0	0	0	0	0	0	-1.14E-13	-1.14E-13	-1.14E-13	-1.14E-13	-1.14E-13	-1.14E-13	-1.14E-13	-1.14E-13
GMPt6	0	0	3.64E-12	0	0	0	0	1.82E-12	-2.39E-13	-2.94E-12	-6.04E-13	-4.49E-13	-5.67E-11	-2.72E-13	-8.28E-13	-1.03E-13	0	0	0	0	0	0	0	0	-4.55E-13	-4.55E-13	-4.55E-13	-4.55E-13	-4.55E-13	-4.55E-13	-4.55E-13	-4.55E-13
H2Ot5	-19799.76137	-11273.24755	-22366.35525	-19429.47155	-8359.701608	-8651.988922	-15778.65884	-14375.41838	-0.043434961	-0.034370593	-0.044081094	-0.028802693	-0.03746464	-0.039009927	-0.050383832	-0.029387708	-255.1477667	-159.2367117	-184.7062854	-255.3575612	-97.00155099	-55.0263889	-205.6373222	-161.9675467	-652.4298491	-652.4298491	-652.4298491	-652.4298491	-652.4298491	-652.4298491	-652.4298491	-652.4298491
HQNt6	0	0	0	0	0	0	0	0	-1.37E-15	-1.99E-15	-4.44E-16	-5.07E-16	-4.13E-14	-6.21E-16	-1.88E-15	-1.15E-15	0	0	0	0	0	0	0	0	0	0	0	0	0	0	0	0
MAL_Dt2	0	0	0	0	0	0	0	0	-4.64E-16	6.24E-16	6.00E-16	2.24E-16	2.51E-14	4.23E-16	1.11E-15	-2.10E-17	0	0	0	0	0	0	0	0	0	0	0	0	0	0	0	0
MAN1Pt6	0	0	3.64E-12	0	0	0	0	1.82E-12	-0.001904459	-8.43E-12	-9.61E-04	-4.80E-12	-4.31E-10	-1.66E-12	-0.00124973	-1.13E-12	0	0	0	0	0	0	0	0	-1.14E-13	-1.14E-13	-1.14E-13	-1.14E-13	-1.14E-13	-1.14E-13	-1.14E-13	-1.14E-13
MAN6Pt6	0	0	3.64E-12	0	0	0	0	1.82E-12	-0.003174084	-8.48E-12	-0.001602072	-4.72E-12	-4.32E-10	-1.65E-12	-0.002082885	-1.13E-12	0	0	0	0	0	0	0	0	-2.27E-13	-2.27E-13	-2.27E-13	-2.27E-13	-2.27E-13	-2.27E-13	-2.27E-13	-2.27E-13
MELIBt2	0	0	0	0	0	0	0	0	3.27E-16	7.58E-16	1.03E-15	2.15E-16	3.15E-14	4.73E-16	1.52E-15	1.71E-16	0	0	0	0	0	0	0	0	0	0	0	0	0	0	0	0
METt3	3.29E-23	2.28E-16	3.10E-25	6.55E-32	1.14E-18	2.70E-16	4.10E-29	9.43E-16	7.57E-12	1.31E-10	2.16E-11	5.85E-11	7.37E-08	6.17E-12	2.82E-11	7.05E-12	0	0	0	0	0	0	0	0	2.04E-13	2.04E-13	2.04E-13	2.04E-13	2.04E-13	2.04E-13	2.04E-13	2.04E-13
NACUP	0	0	0	0	0	0	0	0	8.28E-16	2.06E-16	4.63E-16	-3.65E-17	2.77E-15	-2.85E-16	9.37E-16	1.49E-16	0	0	0	0	0	0	0	0	0	0	0	0	0	0	0	0
O2t	19164.25119	11273.24755	17980.3509	19429.47155	8540.961167	11488.73131	15222.69208	15958.44135	0.059875419	0.060939376	0.054641341	0.058283315	0.057553455	0.070788881	0.060958942	0.061750788	180.0676167	152.420045	181.3275896	157.8030361	179.3668539	146.0376632	164.6887444	134.48704	874.5668751	874.5668751	874.5668751	874.5668751	874.5668751	874.5668751	874.5668751	874.5668751
PALAt2	0	0	0	0	0	0	0	0	4.87E-16	9.11E-16	8.31E-16	1.55E-16	2.44E-14	1.75E-16	1.20E-15	-3.59E-16	0	0	0	0	0	0	0	0	0	0	0	0	0	0	0	0
PEPt6	0	0	3.64E-12	0	0	0	0	1.82E-12	-5.43E-13	-1.90E-12	-9.24E-13	-8.87E-13	-8.77E-11	-2.72E-13	-6.56E-13	-3.70E-13	0	0	0	0	0	0	0	0	-1.14E-13	-1.14E-13	-1.14E-13	-1.14E-13	-1.14E-13	-1.14E-13	-1.14E-13	-1.14E-13
PHEt6	0	0	3.64E-12	0	0	0	0	1.82E-12	-5.59E-13	-2.90E-12	-1.18E-12	-1.28E-12	-1.03E-10	-3.78E-13	-1.42E-12	-3.45E-13	0	0	0	0	0	0	0	0	2.27E-13	2.27E-13	2.27E-13	2.27E-13	2.27E-13	2.27E-13	2.27E-13	2.27E-13
PPAt6	0	0	3.64E-12	0	0	0	0	1.82E-12	-4.97E-12	-2.62E-11	-1.13E-11	-9.50E-12	-4.76E-10	-1.14E-12	-5.21E-12	-2.83E-12	-29.33823333	-13.63333333	-17.28872501	-15.5722	-12.61606667	-25.3466	-11.15616667	-11.8892	0	0	0	0	0	0	0	0
PSER_Dt6	0	0	3.64E-12	0	0	0	0	1.82E-12	1.59E-15	1.11E-16	3.26E-16	2.71E-16	4.57E-14	5.17E-16	2.26E-15	3.82E-16	0	0	0	0	0	0	0	0	1.14E-13	1.14E-13	1.14E-13	1.14E-13	1.14E-13	1.14E-13	1.14E-13	1.14E-13
PSER_Lt6	0	0	3.64E-12	0	0	0	0	1.82E-12	-8.86E-13	-4.21E-12	-1.74E-12	-1.46E-12	-1.47E-10	-4.01E-13	-1.31E-12	-5.14E-13	0	0	0	0	0	0	0	0	-1.14E-13	-1.14E-13	-1.14E-13	-1.14E-13	-1.14E-13	-1.14E-13	-1.14E-13	-1.14E-13
RAFFINt2	0	0	0	0	0	0	0	0	-2.59E-16	2.32E-15	-1.48E-16	4.85E-16	4.75E-14	6.14E-16	2.21E-15	3.74E-16	0	0	0	0	0	0	0	0	0	0	0	0	0	0	0	0
RMNt	0	0	0	0	0	0	0	0	6.38E-16	9.77E-16	8.28E-16	1.81E-16	4.19E-14	3.66E-16	1.94E-15	2.15E-16	0	0	0	0	0	0	0	0	0	0	0	0	0	0	0	0
SER_Dt6	0	0	3.64E-12	0	0	0	0	1.82E-12	-1.08E-15	-2.08E-16	-8.05E-16	-1.18E-16	-2.31E-14	-6.25E-17	-1.23E-15	-5.83E-16	0	0	0	0	0	0	0	0	-1.14E-13	-1.14E-13	-1.14E-13	-1.14E-13	-1.14E-13	-1.14E-13	-1.14E-13	-1.14E-13
SRB_Lt	0	0	3.64E-12	0	0	0	0	1.82E-12	-9.58E-16	-5.55E-16	-6.34E-15	-1.60E-16	-1.41E-14	-4.27E-16	-5.62E-16	-5.07E-16	0	0	0	0	0	0	0	0	-1.14E-13	-1.14E-13	-1.14E-13	-1.14E-13	-1.14E-13	-1.14E-13	-1.14E-13	-1.14E-13
THMt6	0	0	3.64E-12	0	0	0	0	1.82E-12	-1.12E-12	-8.71E-12	-3.47E-12	-4.03E-12	-2.14E-10	-8.83E-13	-3.06E-12	-7.81E-13	0	0	0	-1.06096667	0	0	0	0	2.27E-13	2.27E-13	2.27E-13	2.27E-13	2.27E-13	2.27E-13	2.27E-13	2.27E-13
TMPt6	0	0	3.64E-12	0	0	0	0	1.82E-12	-1.30E-15	1.67E-16	-2.10E-15	-1.62E-15	4.48E-16	-1.53E-16	2.43E-16	2.15E-16	0	0	0	0	0	0	0	0	0	0	0	0	0	0	0	0
TYRt6	0	0	3.64E-12	0	0	0	0	1.82E-12	-5.77E-13	-2.33E-12	-1.16E-12	-1.18E-12	-8.27E-11	-3.00E-13	-1.24E-12	-3.46E-13	0	0	0	0	0	0	0	0	-2.27E-13	-2.27E-13	-2.27E-13	-2.27E-13	-2.27E-13	-2.27E-13	-2.27E-13	-2.27E-13
UMPt6	0	0	3.64E-12	0	0	0	0	1.82E-12	-3.37E-13	-9.59E-13	-7.10E-13	-6.06E-13	-4.59E-11	-1.98E-13	-6.31E-13	-1.71E-13	0	0	0	0	0	0	0	0	1.14E-13	1.14E-13	1.14E-13	1.14E-13	1.14E-13	1.14E-13	1.14E-13	1.14E-13
EX_2ddglcn(e)	1.64E-23	1.11E-16	5.26E-26	6.55E-32	1.05E-19	1.07E-16	2.64E-29	4.69E-16	7.48E-16	-8.21E-16	1.01E-15	1.45E-15	-9.63E-15	4.82E-16	-5.54E-16	5.76E-16	0	0	0	0	0	0	0	0	5.56E-14	5.56E-14	5.56E-14	5.56E-14	5.56E-14	5.56E-14	5.56E-14	5.56E-14
EX_2hxmp(e)	0	0	0	0	0	0	0	0	1.35E-15	2.11E-15	8.33E-16	4.75E-16	4.16E-14	7.51E-16	2.01E-15	8.39E-16	0	0	0	0	0	0	0	0	0	0	0	0	0	0	0	0
EX_2pg(e)	1.68E-23	1.18E-16	1.57E-25	6.55E-32	5.20E-19	2.63E-16	2.07E-29	1.48E-15	8.66E-13	3.20E-12	1.56E-12	1.26E-12	1.76E-10	3.60E-13	1.06E-12	5.42E-13	0	0	0	0	0	0	0	0	8.73E-14	8.73E-14	8.73E-14	8.73E-14	8.73E-14	8.73E-14	8.73E-14	8.73E-14
EX_2pglyc(e)	1.25E-23	9.49E-17	6.14E-26	6.55E-32	1.92E-19	1.27E-16	2.26E-29	6.11E-16	1.12E-15	3.80E-16	5.39E-16	2.13E-17	2.08E-16	-1.54E-17	-3.12E-16	5.52E-16	0	0	0	0	0	0	0	0	7.79E-14	7.79E-14	7.79E-14	7.79E-14	7.79E-14	7.79E-14	7.79E-14	7.79E-14
EX_3amba(e)	0	0	0	0	0	0	0	0	0	0	0	0	0	0	0	0	0	0	0	0	0	0	0	0	0	0	0	0	0	0	0	0
EX_3amp(e)	9.27E-25	6.59E-18	8.86E-27	6.55E-32	3.64E-20	1.26E-17	1.31E-30	3.99E-17	2.88E-13	2.16E-12	6.84E-13	4.46E-13	6.80E-11	2.00E-13	5.80E-13	1.23E-13	0	0	0	0	0	0	0	0	6.40E-15	6.40E-15	6.40E-15	6.40E-15	6.40E-15	6.40E-15	6.40E-15	6.40E-15
EX_3cmp(e)	1.56E-24	1.09E-17	1.46E-26	6.55E-32	7.08E-20	2.07E-17	2.21E-30	6.96E-17	2.80E-13	1.04E-12	5.73E-13	5.77E-13	3.57E-11	2.06E-13	4.87E-13	1.54E-13	0	0	0	0	0	0	0	0	1.25E-14	1.25E-14	1.25E-14	1.25E-14	1.25E-14	1.25E-14	1.25E-14	1.25E-14
EX_3gmp(e)	8.82E-25	6.16E-18	8.32E-27	6.55E-32	3.54E-20	1.21E-17	1.26E-30	3.75E-17	2.97E-13	1.88E-12	6.66E-13	4.48E-13	6.39E-11	2.14E-13	6.05E-13	1.24E-13	0	0	0	0	0	0	0	0	6.42E-15	6.42E-15	6.42E-15	6.42E-15	6.42E-15	6.42E-15	6.42E-15	6.42E-15
EX_3pg(e)	1.72E-23	1.21E-16	1.61E-25	6.55E-32	5.36E-19	2.87E-16	2.10E-29	1.54E-15	1.28E-12	5.55E-12	2.57E-12	1.66E-12	3.31E-10	4.40E-13	1.73E-12	6.57E-13	0	0	0	0	0	0	0	0	8.96E-14	8.96E-14	8.96E-14	8.96E-14	8.96E-14	8.96E-14	8.96E-14	8.96E-14
EX_3ump(e)	1.80E-24	1.27E-17	1.68E-26	6.55E-32	8.47E-20	2.36E-17	2.61E-30	7.58E-17	4.00E-13	1.40E-12	8.81E-13	7.73E-13	5.13E-11	2.47E-13	7.11E-13	2.08E-13	0	0	0	0	0	0	0	0	1.52E-14	1.52E-14	1.52E-14	1.52E-14	1.52E-14	1.52E-14	1.52E-14	1.52E-14
EX_4abut(e)	0	0	0	0	0	0	0	0	-1.98E-16	-5.28E-17	-2.14E-16	5.74E-17	1.27E-16	-8.21E-17	-7.00E-17	-3.26E-16	0	0	0	0	0	0	0	0	0	0	0	0	0	0	0	0
EX_5mtr(e)	2.27E-24	1.70E-17	1.89E-26	6.55E-32	1.32E-19	1.87E-17	3.48E-30	8.94E-17	6.80E-13	3.17E-12	1.51E-12	1.20E-12	1.39E-10	4.17E-13	2.45E-12	2.49E-13	0	0	0	0	0	0	0	0	8.28E-14	8.28E-14	8.28E-14	8.28E-14	8.28E-14	8.28E-14	8.28E-14	8.28E-14
EX_6pgc(e)	1.19E-23	8.30E-17	1.11E-25	6.55E-32	4.78E-19	1.52E-16	1.53E-29	4.83E-16	0.018385391	0.007601344	0.020454935	0.0092572	0.006991427	0.019177481	0.023590438	0.011582633	0	0	0	0	0	0	0	0	9.16E-14	9.16E-14	9.16E-14	9.16E-14	9.16E-14	9.16E-14	9.16E-14	9.16E-14
EX_abt(e)	2.98E-23	1.90E-16	8.07E-26	6.55E-32	1.38E-19	1.26E-16	3.11E-29	2.58E-15	1.31E-15	7.03E-16	9.37E-16	2.45E-15	3.37E-14	1.67E-16	1.49E-15	4.32E-16	0	0	0	0	0	0	0	0	9.01E-14	9.01E-14	9.01E-14	9.01E-14	9.01E-14	9.01E-14	9.01E-14	9.01E-14
EX_ac(e)	7053.849968	2715.407229	6813.612809	3566.666656	2132.792589	7978.990827	6843.629646	1724.378502	0.023816188	0.009524743	0.026058828	0.015343723	0.016377693	0.036299167	0.037966413	0.014512967	66.02010002	41.69736667	37.90136874	61.59314445	31.84343333	103.7498208	21.92906667	0.61536667	685.2343307	685.2343307	685.2343307	685.2343307	685.2343307	685.2343307	685.2343307	685.2343307
EX_acac(e)	2.75E-22	5.51E-15	2.84E-24	674.5118599	197.3386997	2.13E-16	4.25E-29	760.0585071	0.002533327	3.41E-12	0.006817858	3.25E-12	0.001911388	0.017583894	0.026714814	9.85E-13	0	0	0	0	0	9.818033333	0	0	5.57E-13	5.57E-13	5.57E-13	5.57E-13	5.57E-13	5.57E-13	5.57E-13	5.57E-13
EX_acgam(e)	0	0	0	0	0	0	0	0	2.02E-16	-7.38E-16	-7.96E-16	-2.16E-16	-2.46E-14	-5.09E-16	-1.26E-15	3.72E-16	0	0	0	0	0	0	0	0	0	0	0	0	0	0	0	0
EX_acmana(e)	0	0	0	0	0	0	0	0	1.08E-17	-4.94E-16	-5.09E-16	3.07E-17	-2.99E-16	3.42E-17	-1.52E-16	4.83E-16	0	0	0	0	0	0	0	0	0	0	0	0	0	0	0	0
EX_acnam(e)	0	0	0	0	0	0	0	0	1.20E-16	-4.05E-16	-5.49E-16	2.12E-17	8.19E-17	2.50E-17	-1.74E-16	4.78E-16	0	0	0	0	0	0	0	0	0	0	0	0	0	0	0	0
EX_actn_R(e)	1.33E-23	9.21E-17	1.23E-25	6.55E-32	7.81E-19	8.65E-17	1.93E-29	5.83E-16	1.25E-12	3.37E-12	2.33E-12	1.34E-12	9.73E-11	2.44E-13	1.62E-12	3.98E-13	0	0	0	0	0	0	0	0	1.05E-13	1.05E-13	1.05E-13	1.05E-13	1.05E-13	1.05E-13	1.05E-13	1.05E-13
EX_ade(e)	0	0	0	0	0	0	0	0	-1.92E-16	4.28E-16	-4.37E-16	-1.87E-17	2.71E-16	-1.01E-17	-1.63E-16	-2.39E-16	0	0	0	0	0	0	0	0	0	0	0	0	0	0	0	0
EX_adn(e)	9.61E-25	6.83E-18	9.11E-27	6.55E-32	3.64E-20	1.27E-17	1.35E-30	4.00E-17	3.40E-13	2.90E-12	9.57E-13	5.26E-13	9.33E-11	2.42E-13	8.27E-13	1.35E-13	0	0	0	0	0	0	0	0	6.43E-15	6.43E-15	6.43E-15	6.43E-15	6.43E-15	6.43E-15	6.43E-15	6.43E-15
EX_akg(e)	0	0	0	0	0	0	0	0	-2.57E-16	-2.10E-17	-4.56E-16	4.95E-17	4.24E-17	5.24E-18	-7.44E-18	-1.26E-16	0	0	0	0	0	0	0	0	0	0	0	0	0	0	0	0
EX_alaala(e)	0	0	0	0	0	0	0	0	2.87E-16	-4.62E-17	-6.02E-16	6.70E-17	-1.16E-16	-2.98E-17	4.04E-18	4.75E-16	0	0	0	0	0	0	0	0	0	0	0	0	0	0	0	0
EX_ala_B(e)	0	0	0	0	0	0	0	0	-3.54E-16	7.50E-18	-5.99E-16	-3.28E-19	-1.15E-16	-8.28E-17	-1.80E-17	4.83E-16	0	0	0	0	0	0	0	0	0	0	0	0	0	0	0	0
EX_ala_D(e)	0	0	0	0	0	0	0	0	-1.42E-16	1.93E-17	-4.59E-16	-4.58E-18	-2.06E-17	-2.61E-17	-1.64E-17	-9.64E-17	0	0	0	0	0	0	0	0	0	0	0	0	0	0	0	0
EX_ala_L(e)	0	0	0	0	0	0	0	0	-1.05E-15	-3.73E-17	-4.92E-16	1.52E-17	8.29E-17	-2.10E-17	6.66E-18	-2.39E-16	0	0	0	0	0	0	0	0	0	0	0	0	0	0	0	0
EX_ala_L_asp_L(e)	0	0	0	0	0	0	0	0	0	0	0	0	0	0	0	0	0	0	0	0	0	0	0	0	0	0	0	0	0	0	0	0
EX_ala_L_gln_L(e)	0	0	0	0	0	0	0	0	1.07E-16	-1.88E-16	-5.76E-16	-1.30E-17	-1.35E-16	-1.08E-16	-1.60E-16	4.48E-16	0	0	0	0	0	0	0	0	0	0	0	0	0	0	0	0
EX_ala_L_glu_L(e)	0	0	0	0	0	0	0	0	0	0	0	0	0	0	0	0	0	0	0	0	0	0	0	0	0	0	0	0	0	0	0	0
EX_ala_L_gly(e)	0	0	0	0	0	0	0	0	-9.24E-16	2.12E-17	-6.05E-16	-1.37E-17	-3.91E-17	3.74E-17	-2.64E-17	4.48E-16	0	0	0	0	0	0	0	0	0	0	0	0	0	0	0	0
EX_ala_L_his_L(e)	0	0	0	0	0	0	0	0	1.55E-16	-2.26E-16	-4.89E-16	-1.36E-17	7.25E-17	1.51E-17	-1.97E-16	4.44E-16	0	0	0	0	0	0	0	0	0	0	0	0	0	0	0	0
EX_ala_L_leu_L(e)	0	0	0	0	0	0	0	0	3.78E-16	-4.90E-17	-6.59E-16	-2.84E-18	3.48E-18	-8.05E-17	-6.48E-17	4.49E-16	0	0	0	0	0	0	0	0	0	0	0	0	0	0	0	0
EX_ala_L_Thr_L(e)	0	0	0	0	0	0	0	0	0	0	0	0	0	0	0	0	0	0	0	0	0	0	0	0	0	0	0	0	0	0	0	0
EX_alltn(e)	0	0	0	0	0	0	0	0	-1.29E-15	-4.90E-16	-4.85E-16	6.67E-17	-1.60E-16	-6.70E-17	-9.45E-17	-2.54E-16	0	0	0	0	0	0	0	0	0	0	0	0	0	0	0	0
EX_amp(e)	8.93E-25	6.24E-18	8.36E-27	6.55E-32	3.53E-20	1.20E-17	1.26E-30	3.81E-17	2.57E-13	2.01E-12	6.28E-13	4.13E-13	5.98E-11	2.05E-13	6.52E-13	1.09E-13	0	0	0	0	0	0	0	0	6.33E-15	6.33E-15	6.33E-15	6.33E-15	6.33E-15	6.33E-15	6.33E-15	6.33E-15
EX_antim(e)	0	0	0	0	0	0	0	0	0	0	0	0	0	0	0	0	0	0	0	0	0	0	0	0	0	0	0	0	0	0	0	0
EX_arab_D(e)	2.45E-23	1.64E-16	7.76E-26	6.55E-32	1.92E-19	1.66E-16	3.82E-29	8.35E-16	7.61E-16	8.96E-16	6.66E-16	1.71E-15	3.40E-16	3.57E-17	-4.50E-17	-3.08E-17	0	0	0	0	0	0	0	0	8.53E-14	8.53E-14	8.53E-14	8.53E-14	8.53E-14	8.53E-14	8.53E-14	8.53E-14
EX_arab_L(e)	0	0	0	0	0	0	0	0	-2.34E-16	-4.20E-16	-6.62E-16	6.10E-17	-1.20E-14	9.93E-17	-5.85E-16	-2.04E-16	0	0	0	0	0	0	0	0	0	0	0	0	0	0	0	0
EX_arbt(e)	0	0	0	0	0	0	0	0	-1.14E-15	-4.24E-16	-8.75E-16	-3.97E-16	-4.11E-14	-2.92E-16	-1.99E-15	-3.11E-16	0	0	0	0	0	0	0	0	0	0	0	0	0	0	0	0
EX_arg_L(e)	0	0	0	0	0	0	0	0	-1.28E-16	-2.46E-16	-3.88E-16	-2.80E-17	7.32E-17	6.95E-17	-1.11E-16	-2.23E-16	0	0	0	0	0	0	0	0	0	0	0	0	0	0	0	0
EX_argp(e)	1.76E-24	1.23E-17	1.66E-26	6.55E-32	7.00E-20	1.98E-17	2.40E-30	6.43E-17	3.31E-13	2.61E-12	6.64E-13	9.34E-13	8.30E-11	4.67E-13	1.16E-12	2.21E-13	0	0	0	0	0	0	0	0	1.24E-14	1.24E-14	1.24E-14	1.24E-14	1.24E-14	1.24E-14	1.24E-14	1.24E-14
EX_arsenb(e)	0	0	0	0	0	0	0	0	-1.77E-15	5.19E-19	-9.92E-17	7.21E-17	-1.93E-16	-1.51E-17	-2.54E-18	-3.04E-16	0	0	0	0	0	0	0	0	0	0	0	0	0	0	0	0
EX_arsna(e)	0	0	0	0	0	0	0	0	0	0	0	0	0	0	0	0	0	0	0	0	0	0	0	0	0	0	0	0	0	0	0	0
EX_arsni2(e)	0	0	0	0	0	0	0	0	0	0	0	0	0	0	0	0	0	0	0	0	0	0	0	0	0	0	0	0	0	0	0	0
EX_asn_L(e)	0	0	0	0	0	0	0	0	-1.22E-15	-2.33E-16	-4.82E-16	1.65E-17	6.92E-17	-1.78E-16	-2.00E-16	-3.34E-16	0	0	0	0	0	0	0	0	0	0	0	0	0	0	0	0
EX_asp_L(e)	0	0	0	0	0	0	0	0	-8.97E-16	4.31E-17	-5.55E-16	1.63E-17	-1.36E-16	-5.43E-17	-3.77E-17	-2.44E-16	0	0	0	0	0	0	0	0	0	0	0	0	0	0	0	0
EX_bilea(e)	0	0	0	0	0	0	0	0	0	0	0	0	0	0	0	0	0	0	0	0	0	0	0	0	0	0	0	0	0	0	0	0
EX_btd_RR(e)	619.4059782	452.8482407	817.7845902	473.9020731	452.385622	1.34E-16	7.46E-28	293.0045028	0.008601445	5.57E-04	0.00664684	1.82E-11	4.86E-10	4.69E-13	6.09E-11	1.81E-12	0	0	0	0	0	0	0	0	4.75E-13	4.75E-13	4.75E-13	4.75E-13	4.75E-13	4.75E-13	4.75E-13	4.75E-13
EX_buts(e)	0	0	0	0	0	0	0	0	-4.35E-18	6.33E-16	-5.10E-16	-3.37E-16	-4.66E-14	-3.89E-16	-2.04E-15	3.28E-16	0	0	0	0	0	0	0	0	0	0	0	0	0	0	0	0
EX_ca2(e)	-1.443745074	-0.746294733	-1.330601431	-1.268406783	-0.763761439	-1.200642325	-1.329830743	-0.775642247	-1.08E-14	-7.33E-15	-1.48E-14	-1.08E-14	-4.30E-13	-4.47E-15	-2.89E-15	-2.96E-15	0	0	-1.78E-15	0	0	0	0	0	-0.080379496	-0.080379496	-0.080379496	-0.080379496	-0.080379496	-0.080379496	-0.080379496	-0.080379496
EX_cbl2(e)	0	0	0	0	0	0	0	0	0	0	0	0	0	0	0	0	0	0	0	0	0	0	0	0	0	0	0	0	0	0	0	0
EX_cd2(e)	0	0	0	0	0	0	0	0	1.40E-15	-1.17E-16	7.95E-16	-9.56E-18	2.13E-16	4.96E-17	6.72E-19	-6.34E-18	0	0	0	0	0	0	0	0	0	0	0	0	0	0	0	0
EX_cellb(e)	0	0	0	0	0	0	0	0	-2.56E-16	5.60E-17	-4.15E-16	-1.40E-17	-2.14E-16	-1.04E-16	1.50E-17	-3.45E-16	0	0	0	0	0	0	0	0	0	0	0	0	0	0	0	0
EX_cgly(e)	5.84E-23	3.92E-16	1.78E-25	6.55E-32	4.04E-19	3.82E-16	9.13E-29	1.50E-15	2.55E-15	4.59E-15	1.59E-15	1.42E-15	1.42E-13	7.48E-16	6.61E-15	9.76E-16	0	0	0	0	0	0	0	0	5.49E-14	5.49E-14	5.49E-14	5.49E-14	5.49E-14	5.49E-14	5.49E-14	5.49E-14
EX_chitob(e)	0	0	0	0	0	0	0	0	0	0	0	0	0	0	0	0	0	0	0	0	0	0	0	0	0	0	0	0	0	0	0	0
EX_chol(e)	0	0	0	0	0	0	0	0	-6.11E-16	-1.42E-15	-4.93E-16	-4.84E-16	-5.26E-14	-4.43E-16	-2.48E-15	-1.19E-16	0	0	0	0	0	0	0	0	0	0	0	0	0	0	0	0
EX_chols(e)	0	0	0	0	0	0	0	0	0	0	0	0	0	0	0	0	0	0	0	0	0	0	0	0	0	0	0	0	0	0	0	0
EX_chor(e)	2.58E-24	1.81E-17	2.43E-26	6.55E-32	1.20E-19	2.93E-17	3.54E-30	1.05E-16	3.57E-13	1.09E-12	6.71E-13	5.87E-13	4.92E-11	2.14E-13	6.29E-13	2.03E-13	0	0	0	0	0	0	0	0	2.06E-14	2.06E-14	2.06E-14	2.06E-14	2.06E-14	2.06E-14	2.06E-14	2.06E-14
EX_cit(e)	4616.018858	2961.796066	4581.199601	6.55E-32	1.09E-17	2509.425318	754.6392566	4.27E-15	0.006940813	0.011426849	0.007257109	0.009976896	0.00645435	0.015858092	0.008641461	0.012926981	0	0	0	0	0	0	0	0	53.08643969	53.08643969	53.08643969	53.08643969	53.08643969	53.08643969	53.08643969	53.08643969
EX_citr	0	0	0	0	0	0	0	0	2.18E-16	-4.56E-16	-5.60E-16	2.08E-17	-6.76E-17	-1.49E-17	-1.65E-16	4.89E-16	0	0	0	0	0	0	0	0	0	0	0	0	0	0	0	0
EX_cmp(e)	1.41E-24	9.90E-18	1.32E-26	6.55E-32	6.19E-20	1.80E-17	1.99E-30	6.01E-17	2.72E-13	9.67E-13	5.48E-13	5.41E-13	3.44E-11	1.90E-13	4.47E-13	1.51E-13	0	0	0	0	0	0	0	0	1.09E-14	1.09E-14	1.09E-14	1.09E-14	1.09E-14	1.09E-14	1.09E-14	1.09E-14
EX_co2(e)	14051.00162	7433.395443	11525.86594	19429.47155	10506.31439	12418.87454	15778.65884	15958.44135	0.093529487	0.08278467	0.092299415	0.082184958	0.07420226	0.098762869	0.097370495	0.08649241	322.8920667	162.4323117	195.2376188	367.4242111	218.7643235	264.0927708	134.8963333	155.3492134	1000	1000	1000	1000	1000	1000	1000	1000
EX_cobalt2(e)	0	0	0	0	0	0	0	0	0	6.94E-18	0	-6.94E-18	0	0	0	-6.94E-18	0	0	0	0	0	0	0	0	0	0	0	0	0	0	0	0
EX_crn(e)	0	0	0	0	0	0	0	0	0	0	0	0	0	0	0	0	0	0	0	0	0	0	0	0	0	0	0	0	0	0	0	0
EX_cro4(e)	0	0	0	0	0	0	0	0	0	0	0	0	0	0	0	0	0	0	0	0	0	0	0	0	0	0	0	0	0	0	0	0
EX_csn(e)	0	0	0	0	0	0	0	0	2.21E-16	2.80E-17	-5.19E-16	9.87E-18	-1.10E-16	-6.20E-17	-1.30E-16	4.88E-16	0	0	0	0	0	0	0	0	0	0	0	0	0	0	0	0
EX_ctbt(e)	0	0	0	0	0	0	0	0	0	0	0	0	0	0	0	0	0	0	0	0	0	0	0	0	0	0	0	0	0	0	0	0
EX_cu2(e)	0	0	0	0	0	0	0	0	0	0	-6.94E-18	0	0	3.47E-18	0	6.94E-18	0	0	0	0	0	0	0	0	0	0	0	0	0	0	0	0
EX_cys_L(e)	0	0	0	0	0	0	0	0	-3.40E-16	-1.92E-17	-5.30E-16	-4.45E-17	-3.99E-18	-1.09E-16	1.09E-16	-1.75E-16	0	0	0	0	0	0	0	0	0	0	0	0	0	0	0	0
EX_cyst(e)	0	0	0	0	0	0	0	0	0	0	0	0	0	0	0	0	0	0	0	0	0	0	0	0	0	0	0	0	0	0	0	0
EX_cytd(e)	0	0	0	0	0	0	0	0	-1.24E-15	-2.34E-16	-4.88E-16	2.90E-17	1.64E-17	-6.65E-17	-2.05E-16	-3.35E-16	0	0	0	0	0	0	0	0	0	0	0	0	0	0	0	0
EX_dad_2(e)	0	0	0	0	0	0	0	0	-3.30E-16	4.93E-16	-5.49E-16	4.16E-17	-1.50E-16	-7.45E-17	-1.34E-16	4.95E-16	0	0	0	0	0	0	0	0	0	0	0	0	0	0	0	0
EX_dcyt(e)	0	0	0	0	0	0	0	0	1.30E-16	5.13E-16	-4.95E-16	-5.77E-17	1.05E-16	-2.48E-17	-1.78E-16	4.87E-16	0	0	0	0	0	0	0	0	0	0	0	0	0	0	0	0
EX_dextrin(e)	0	0	0	0	0	0	0	0	1.15E-16	-7.54E-17	3.04E-16	-1.11E-16	9.93E-17	1.37E-16	9.69E-18	3.90E-16	0	0	0	0	0	0	0	0	0	0	0	0	0	0	0	0
EX_dha(e)	1.55E-23	1.08E-16	1.45E-25	6.55E-32	4.87E-19	1.35E-16	1.99E-29	4.36E-16	0.026832776	0.006459234	0.020671665	0.009717727	0.006468991	0.008142328	0.022936129	0.007610633	0	0	0	0	0	0	0	0	8.62E-14	8.62E-14	8.62E-14	8.62E-14	8.62E-14	8.62E-14	8.62E-14	8.62E-14
EX_djenk(e)	0	0	0	0	0	0	0	0	0	0	0	0	0	0	0	0	0	0	0	0	0	0	0	0	0	0	0	0	0	0	0	0
EX_drib(e)	0	0	0	0	0	0	0	0	-1.89E-15	-5.96E-17	-5.08E-16	3.90E-18	1.49E-16	1.55E-17	1.29E-16	4.84E-16	0	0	0	0	0	0	0	0	0	0	0	0	0	0	0	0
EX_dtmp(e)	1.51E-24	1.05E-17	1.42E-26	6.55E-32	8.33E-20	1.85E-17	2.13E-30	6.78E-17	4.39E-13	1.41E-12	8.14E-13	7.02E-13	5.41E-11	2.60E-13	7.20E-13	2.07E-13	0	0	0	0	0	0	0	0	1.42E-14	1.42E-14	1.42E-14	1.42E-14	1.42E-14	1.42E-14	1.42E-14	1.42E-14
EX_ectoine(e)	0	0	0	0	0	0	0	0	0	0	0	0	0	0	0	0	0	0	0	0	0	0	0	0	0	0	0	0	0	0	0	0
EX_etha(e)	1.20E-23	8.19E-17	5.50E-26	6.55E-32	1.90E-19	1.12E-16	2.91E-29	6.20E-16	-5.66E-16	-7.72E-19	6.30E-16	1.67E-15	-9.51E-16	-2.68E-16	2.95E-17	5.15E-16	0	0	0	0	0	0	0	0	7.83E-14	7.83E-14	7.83E-14	7.83E-14	7.83E-14	7.83E-14	7.83E-14	7.83E-14
EX_eths(e)	0	0	0	0	0	0	0	0	3.01E-17	-9.83E-16	-8.04E-16	-2.19E-16	-3.18E-14	-3.58E-16	-1.34E-15	3.45E-16	0	0	0	0	0	0	0	0	0	0	0	0	0	0	0	0
EX_etoh(e)	6.00E-23	4.13E-16	5.51E-25	6.55E-32	1.76E-17	2.98E-16	1.04E-28	8.09E-15	0.004529889	0.010662999	0.008160828	0.010386931	0.005665778	0.005247703	0.00872797	0.009030226	0	3.195599999	0	0	0	0	0	0	1.22E-12	1.22E-12	1.22E-12	1.22E-12	1.22E-12	1.22E-12	1.22E-12	1.22E-12
EX_fe2(e)	0	0	0	0	0	0	0	0	0	0	0	0	0	0	0	0	0	0	0	0	0	0	0	0	0	0	0	0	0	0	0	0
EX_fe3(e)	-1.533979141	-0.792938154	-1.41376402	-1.347682207	-0.811496529	-1.275682471	-1.412945165	-0.824119888	-1.04E-14	-1.24E-14	-1.74E-14	-1.16E-14	-4.27E-13	-5.16E-15	-5.29E-15	-3.16E-15	0	0	0	0	0	0	0	0	-0.085403214	-0.085403214	-0.085403214	-0.085403214	-0.085403214	-0.085403214	-0.085403214	-0.085403214
EX_ferrich(e)	0	0	0	0	0	0	0	0	0	0	0	0	0	0	0	0	0	0	0	0	0	0	0	0	0	0	0	0	0	0	0	0
EX_ferxa(e)	0	0	0	0	0	0	0	0	0	0	0	0	0	0	0	0	0	0	0	0	0	0	0	0	0	0	0	0	0	0	0	0
EX_fol(e)	4.74E-25	3.31E-18	5.28E-27	6.55E-32	1.87E-20	6.40E-18	6.51E-31	1.82E-17	1.18E-12	5.18E-12	2.28E-12	2.02E-12	2.02E-10	9.46E-13	2.47E-12	6.41E-13	0	0	0	0	0	0	0	0	3.43E-15	3.43E-15	3.43E-15	3.43E-15	3.43E-15	3.43E-15	3.43E-15	3.43E-15
EX_for(e)	31.62704053	16.348519	29.14848759	27.78603609	0.09547018	26.30157094	29.13160472	16.99141298	1.85E-11	5.78E-04	3.60E-10	4.40E-11	3.69E-04	1.06E-11	7.61E-11	4.45E-04	0	0	0	7.752266667	0	8.1208	0	0	0.010047437	0.010047437	0.010047437	0.010047437	0.010047437	0.010047437	0.010047437	0.010047437
EX_fru(e)	-6049.659322	-2452.337976	-3130.242854	-4722.687754	-1999.563806	-277.8289904	-1557.725137	-964.3620864	-0.125582105	-0.039694447	-0.080918128	-0.045425984	-0.044065296	-0.04561705	-0.087340602	-0.026089672	0	0	-59.08342188	0	0	0	0	0	-168.9414361	-168.9414361	-168.9414361	-168.9414361	-168.9414361	-168.9414361	-168.9414361	-168.9414361
EX_fum(e)	5.63E-23	4.03E-16	5.25E-25	1975.241812	459.5987071	2.04E-15	6.91E-29	1750.345766	0.006386069	0.012065736	0.005402994	0.013154643	0.004784237	0.004122218	5.93E-10	0.010806513	20.88923333	0	0	23.81753334	0	0	0	0	8.75E-12	8.75E-12	8.75E-12	8.75E-12	8.75E-12	8.75E-12	8.75E-12	8.75E-12
EX_g1p(e)	0	0	0	0	0	0	0	0	-9.18E-16	-1.18E-16	-5.31E-16	3.96E-17	3.89E-17	-1.53E-16	-1.33E-16	-2.48E-16	0	0	0	0	0	0	0	0	0	0	0	0	0	0	0	0
EX_g6p(e)	0	0	0	0	0	0	0	0	-6.18E-16	-1.07E-16	-5.33E-16	6.77E-17	-1.66E-16	-2.57E-16	-1.72E-16	-2.37E-16	0	0	0	0	0	0	0	0	0	0	0	0	0	0	0	0
EX_gal(e)	0	0	0	0	0	0	0	0	-3.91E-16	-3.43E-16	-5.71E-16	-1.02E-16	-1.50E-14	-7.20E-17	-6.96E-16	1.82E-18	0	0	0	0	0	0	0	0	0	0	0	0	0	0	0	0
EX_galctr_D(e)	0	0	0	0	0	0	0	0	6.34E-16	-8.18E-16	-7.84E-16	-3.60E-16	-3.86E-14	-2.87E-17	-1.78E-15	-3.54E-16	0	0	0	0	0	0	0	0	0	0	0	0	0	0	0	0
EX_galt(e)	0	0	0	0	0	0	0	0	-2.77E-17	-7.26E-16	-7.11E-16	-1.77E-16	-2.50E-14	-3.27E-16	-1.21E-15	3.96E-16	0	0	0	0	0	0	0	0	0	0	0	0	0	0	0	0
EX_galur(e)	0	0	0	0	0	0	0	0	1.41E-16	-1.73E-15	-7.70E-16	7.50E-17	-4.76E-14	-1.27E-16	-2.25E-15	3.19E-16	0	0	0	0	0	0	0	0	0	0	0	0	0	0	0	0
EX_gam(e)	0	0	0	0	0	0	0	0	-9.32E-16	-5.72E-17	-4.68E-16	6.78E-17	-1.13E-16	-1.18E-16	-1.05E-16	-1.13E-16	0	0	0	0	0	0	0	0	0	0	0	0	0	0	0	0
EX_gam6p(e)	4.93E-24	3.44E-17	4.64E-26	6.55E-32	2.38E-19	6.39E-17	7.27E-30	2.12E-16	4.60E-11	2.78E-11	1.09E-10	1.28E-11	7.33E-10	2.63E-12	1.61E-10	1.66E-12	0	0	0	0	0	0	0	0	4.23E-14	4.23E-14	4.23E-14	4.23E-14	4.23E-14	4.23E-14	4.23E-14	4.23E-14
EX_gbbtn(e)	0	0	0	0	0	0	0	0	0	0	0	0	0	0	0	0	0	0	0	0	0	0	0	0	0	0	0	0	0	0	0	0
EX_glc(e)	-5857.853755	-4531.816862	-9393.290025	-4223.822063	-5732.566226	-5360.294571	-8557.554001	-2500.371545	-5.70E-12	-0.017174655	-0.03583112	-0.012983979	-0.01278825	-0.017151943	-0.037208667	-0.019018968	-27.68983333	-48.85304083	0	0	0	0	0	0	-211.2320523	-211.2320523	-211.2320523	-211.2320523	-211.2320523	-211.2320523	-211.2320523	-211.2320523
EX_glcn_D(e)	0	0	3.64E-12	0	-256.8074094	0	0	1.82E-12	-9.89E-13	-9.78E-12	-1.58E-12	-2.21E-12	-2.24E-10	-5.49E-13	-1.13E-12	-7.57E-13	0	0	0	0	0	0	0	-36.45348	-1.36E-12	-1.36E-12	-1.36E-12	-1.36E-12	-1.36E-12	-1.36E-12	-1.36E-12	-1.36E-12
EX_glcr(e)	0	0	0	0	0	0	0	0	-1.40E-16	-1.02E-15	-8.37E-16	-4.08E-16	-3.85E-14	-3.33E-16	-1.77E-15	2.98E-16	0	0	0	0	0	0	0	0	0	0	0	0	0	0	0	0
EX_glcur(e)	0	0	0	0	0	0	0	0	4.29E-16	-5.41E-16	-1.10E-15	9.30E-17	-4.76E-14	-1.55E-16	-2.21E-15	3.27E-16	0	0	0	0	0	0	0	0	0	0	0	0	0	0	0	0
EX_gln_L(e)	0	0	0	0	0	0	0	0	-9.05E-16	-1.36E-16	-5.13E-16	-2.13E-17	-8.25E-17	-7.37E-17	9.07E-18	-2.37E-16	0	0	0	0	0	0	0	0	0	0	0	0	0	0	0	0
EX_glu_D(e)	0	0	0	0	0	0	0	0	8.29E-17	-3.94E-17	-5.73E-16	2.61E-17	-4.50E-17	6.09E-17	4.15E-18	4.83E-16	0	0	0	0	0	0	0	0	0	0	0	0	0	0	0	0
EX_glu_L(e)	-9284.313237	-6069.912457	-7085.84703	-9807.013507	-4324.34658	-7125.724616	-6739.927053	-7735.600845	-0.021127046	-0.027083775	-0.020877535	-0.027550684	-0.014274919	-0.022329747	-0.015986667	-0.028605824	0	0	0	0	-55.5839	0	0	0	-503.342153	-503.342153	-503.342153	-503.342153	-503.342153	-503.342153	-503.342153	-503.342153
EX_glx(e)	0	0	0	0	0	0	0	0	-2.35E-15	3.11E-17	-5.61E-16	6.02E-17	1.92E-17	-3.33E-17	8.01E-17	-3.50E-16	0	0	0	0	0	0	0	0	0	0	0	0	0	0	0	0
EX_gly(e)	2.52E-23	1.80E-16	2.17E-25	6.55E-32	3.78E-19	1.01E-15	2.27E-29	1.85E-15	1.89E-11	5.78E-04	3.74E-10	9.66E-11	3.69E-04	1.21E-11	9.43E-11	4.45E-04	0	0	0	0	0	0	0	0	6.97E-14	6.97E-14	6.97E-14	6.97E-14	6.97E-14	6.97E-14	6.97E-14	6.97E-14
EX_gly_asn_L(e)	0	0	0	0	0	0	0	0	0	0	0	0	0	0	0	0	0	0	0	0	0	0	0	0	0	0	0	0	0	0	0	0
EX_gly_asp_L(e)	0	0	0	0	0	0	0	0	0	0	0	0	0	0	0	0	0	0	0	0	0	0	0	0	0	0	0	0	0	0	0	0
EX_glyb(e)	2.46E-23	1.66E-16	7.84E-26	6.55E-32	2.01E-19	1.72E-16	3.96E-29	6.77E-16	6.56E-16	1.47E-15	5.59E-16	6.01E-16	5.62E-14	-2.82E-16	2.54E-15	6.20E-16	0	0	0	0	0	0	0	0	8.46E-14	8.46E-14	8.46E-14	8.46E-14	8.46E-14	8.46E-14	8.46E-14	8.46E-14
EX_glyc(e)	1479.950626	1403.130354	1088.530918	1825.649856	347.2141803	-1915.315933	-333.3437037	-159.7126685	0.041351025	0.02064412	0.038611769	0.019980141	0.017468648	0.021712167	0.039470672	0.013530302	0	0	10.53133333	0	0	0	-70.74098889	0	-308.7046952	-308.7046952	-308.7046952	-308.7046952	-308.7046952	-308.7046952	-308.7046952	-308.7046952
EX_glyc3p(e)	0	0	0	0	0	0	0	0	-9.99E-16	-6.53E-17	-6.01E-16	-1.41E-18	-4.34E-17	-6.24E-17	-1.19E-16	-1.71E-16	0	0	0	0	0	0	0	0	0	0	0	0	0	0	0	0
EX_glyclt(e)	0.180468134	0.093286842	0.166325179	0.158550848	0.09547018	0.150080291	0.166228843	0.096955281	6.55E-13	3.03E-12	1.33E-12	1.10E-12	1.19E-10	5.33E-13	1.49E-12	3.55E-13	0	0	0	0	0	0	0	0	0.010047437	0.010047437	0.010047437	0.010047437	0.010047437	0.010047437	0.010047437	0.010047437
EX_glycogen(e)	0	0	0	0	0	0	0	0	2.54E-17	-3.92E-16	4.98E-16	4.08E-17	-8.44E-18	-4.88E-17	-1.67E-16	-1.47E-16	0	0	0	0	0	0	0	0	0	0	0	0	0	0	0	0
EX_gly_gln_L(e)	0	0	0	0	0	0	0	0	-8.25E-17	-2.04E-16	-5.43E-16	5.19E-18	5.74E-17	6.46E-17	-1.67E-16	4.48E-16	0	0	0	0	0	0	0	0	0	0	0	0	0	0	0	0
EX_gly_glu_L(e)	0	0	0	0	0	0	0	0	0	0	0	0	0	0	0	0	0	0	0	0	0	0	0	0	0	0	0	0	0	0	0	0
EX_gly_met_L(e)	0	0	0	0	0	0	0	0	1.59E-16	-4.44E-16	-5.06E-16	1.35E-17	-2.11E-16	-1.06E-16	-7.71E-17	4.75E-16	0	0	0	0	0	0	0	0	0	0	0	0	0	0	0	0
EX_gly_pro_L(e)	0	0	0	0	0	0	0	0	0	0	0	0	0	0	0	0	0	0	0	0	0	0	0	0	0	0	0	0	0	0	0	0
EX_gmp(e)	7.92E-25	5.54E-18	7.45E-27	6.55E-32	3.10E-20	1.02E-17	1.12E-30	3.20E-17	2.39E-13	2.94E-12	6.04E-13	4.49E-13	5.67E-11	2.72E-13	8.28E-13	1.03E-13	0	0	0	0	0	0	0	0	5.54E-15	5.54E-15	5.54E-15	5.54E-15	5.54E-15	5.54E-15	5.54E-15	5.54E-15
EX_gsn(e)	9.12E-25	6.37E-18	8.62E-27	6.55E-32	3.55E-20	1.22E-17	1.29E-30	3.76E-17	3.52E-13	2.55E-12	9.19E-13	5.29E-13	8.29E-11	2.64E-13	8.95E-13	1.37E-13	0	0	0	0	0	0	0	0	6.41E-15	6.41E-15	6.41E-15	6.41E-15	6.41E-15	6.41E-15	6.41E-15	6.41E-15
EX_gthox(e)	8.49E-24	5.28E-17	2.70E-26	6.55E-32	7.46E-20	6.29E-17	1.39E-29	2.58E-16	5.08E-16	-1.54E-15	-2.13E-16	-5.30E-16	-7.35E-14	-3.42E-16	-3.49E-15	-2.44E-17	0	0	0	0	0	0	0	0	9.80E-15	9.80E-15	9.80E-15	9.80E-15	9.80E-15	9.80E-15	9.80E-15	9.80E-15
EX_gthrd(e)	2.45E-23	1.56E-16	7.72E-26	6.55E-32	1.97E-19	1.72E-16	3.97E-29	7.01E-16	1.57E-15	5.48E-16	3.43E-16	4.42E-17	8.90E-15	7.97E-17	2.88E-16	3.02E-16	0	0	0	0	0	0	0	0	2.75E-14	2.75E-14	2.75E-14	2.75E-14	2.75E-14	2.75E-14	2.75E-14	2.75E-14
EX_gua(e)	0	0	0	0	0	0	0	0	-4.32E-16	-3.31E-16	-5.37E-16	5.20E-17	1.87E-17	3.37E-18	-1.62E-16	-3.03E-16	0	0	0	0	0	0	0	0	0	0	0	0	0	0	0	0
EX_h(e)	19799.76137	11273.24755	22366.35525	10449.22801	10506.31439	12418.87454	15778.65884	179.1949084	0.096075311	0.063129024	0.092189948	0.055751172	0.073671688	0.053157454	0.096596077	0.040497399	-116.1949333	55.3307	55.19009375	-231.9689556	-87.89824511	-51.30646112	33.08523334	-10.71224667	1000	1000	1000	1000	1000	1000	1000	1000
EX_h2o(e)	19799.76137	11273.24755	22366.35525	19429.47155	8359.701608	8651.988922	15778.65884	14375.41838	0.043434961	0.034370593	0.044081094	0.028802693	0.03746464	0.039009927	0.050383832	0.029387708	255.1477667	159.2367117	184.7062854	255.3575612	97.00155099	55.0263889	205.6373222	161.9675467	652.4298491	652.4298491	652.4298491	652.4298491	652.4298491	652.4298491	652.4298491	652.4298491
EX_h2o2(e)	4.06E-23	2.73E-16	1.29E-25	6.55E-32	3.24E-19	2.76E-16	6.44E-29	1.10E-15	8.84E-16	2.26E-15	1.89E-15	5.75E-16	7.59E-14	4.24E-16	3.62E-15	3.84E-16	0	0	0	0	0	0	0	0	4.61E-14	4.61E-14	4.61E-14	4.61E-14	4.61E-14	4.61E-14	4.61E-14	4.61E-14
EX_hexs(e)	0	0	0	0	0	0	0	0	0	0	0	0	0	0	0	0	0	0	0	0	0	0	0	0	0	0	0	0	0	0	0	0
EX_hg2(e)	0	0	0	0	0	0	0	0	1.04E-15	-1.88E-17	5.82E-16	1.71E-15	-1.29E-16	-8.61E-18	-5.53E-17	2.27E-16	0	0	0	0	0	0	0	0	0	0	0	0	0	0	0	0
EX_his_L(e)	0	0	0	0	0	0	0	0	-1.29E-15	-2.74E-16	-5.47E-16	3.26E-17	-4.15E-17	-3.06E-17	-1.72E-16	-3.17E-16	0	0	0	0	0	0	0	0	0	0	0	0	0	0	0	0
EX_hqn(e)	0	0	0	0	0	0	0	0	1.37E-15	2.15E-15	8.35E-16	4.74E-16	4.16E-14	7.53E-16	2.00E-15	8.04E-16	0	0	0	0	0	0	0	0	0	0	0	0	0	0	0	0
EX_hxan(e)	0	0	0	0	0	0	0	0	-5.00E-16	4.58E-16	-4.84E-16	-5.35E-18	2.66E-16	2.54E-17	-1.64E-16	-2.52E-16	0	0	0	0	0	0	0	0	0	0	0	0	0	0	0	0
EX_icit(e)	762.8382281	338.4893581	282.4920911	6.55E-32	1.12E-17	275.5747701	232.9591737	4.34E-15	0.00548183	0.008285658	0.007066749	0.007550166	0.008555317	0.01389897	0.01054421	0.010654272	0	0	0	0	0	0	0	0	79.62965953	79.62965953	79.62965953	79.62965953	79.62965953	79.62965953	79.62965953	79.62965953
EX_ile_L(e)	0	0	0	0	0	0	0	0	-9.90E-16	4.13E-17	-4.87E-16	-2.45E-17	2.38E-16	7.15E-19	-1.39E-16	-3.40E-16	0	0	0	0	0	0	0	0	0	0	0	0	0	0	0	0
EX_inost(e)	0	0	0	0	0	0	0	0	3.72E-16	6.96E-16	-2.18E-16	-5.68E-16	-5.35E-14	-3.04E-16	-2.47E-15	2.68E-16	0	0	0	0	0	0	0	0	0	0	0	0	0	0	0	0
EX_ins(e)	1.17E-24	8.20E-18	1.10E-26	6.55E-32	4.85E-20	1.69E-17	1.72E-30	5.20E-17	6.31E-13	1.10E-11	2.80E-12	8.25E-13	7.48E-10	3.79E-13	2.54E-12	1.87E-13	0	0	0	0	0	0	0	0	8.67E-15	8.67E-15	8.67E-15	8.67E-15	8.67E-15	8.67E-15	8.67E-15	8.67E-15
EX_istnt(e)	0	0	0	0	0	0	0	0	-1.81E-16	-9.77E-16	-8.51E-16	-2.73E-16	-3.16E-14	-2.62E-16	-1.41E-15	3.48E-16	0	0	0	0	0	0	0	0	0	0	0	0	0	0	0	0
EX_k(e)	-318.6616081	-164.7212407	-293.6886845	-279.9611596	-168.5764702	-265.0042732	-293.5185794	-171.1987873	-2.57E-12	-1.86E-12	-3.70E-12	-2.66E-12	-8.98E-11	-6.75E-13	-7.14E-13	-6.25E-14	0	0	0	0	0	0	0	0	-17.7412618	-17.7412618	-17.7412618	-17.7412618	-17.7412618	-17.7412618	-17.7412618	-17.7412618
EX_lac_L(e)	2238.319085	268.0887124	301.2602811	1065.513628	10506.31439	7080.146946	9312.263853	191.3141802	0.049619002	0.038419358	0.0430628	0.036929485	0.040402461	0.032459957	0.052129671	0.033676116	0	0	0	0	0	20.5427	0	0	744.5974549	744.5974549	744.5974549	744.5974549	744.5974549	744.5974549	744.5974549	744.5974549
EX_lanth(e)	0	0	0	0	0	0	0	0	0	0	0	0	0	0	0	0	0	0	0	0	0	0	0	0	0	0	0	0	0	0	0	0
EX_Larab(e)	0	0	0	0	0	0	0	0	5.29E-17	-3.43E-16	-7.18E-16	7.23E-17	-1.80E-14	-1.71E-16	-8.60E-16	3.96E-16	0	0	0	0	0	0	0	0	0	0	0	0	0	0	0	0
EX_lcts(e)	0	0	0	0	0	0	0	0	1.60E-16	-3.68E-16	-8.34E-16	-3.16E-16	-3.55E-14	-3.17E-16	-1.64E-15	3.44E-16	0	0	0	0	0	0	0	0	0	0	0	0	0	0	0	0
EX_Lcyst(e)	0	0	0	0	0	0	0	0	4.15E-16	-1.48E-16	-3.66E-16	-4.23E-16	-5.38E-14	-4.83E-16	-2.38E-15	2.93E-16	0	0	0	0	0	0	0	0	0	0	0	0	0	0	0	0
EX_leu_L(e)	1.40E-23	1.02E-16	1.38E-25	6.55E-32	5.00E-19	5.53E-17	9.26E-30	6.31E-16	0.004453446	0.006344215	0.006609887	0.005414458	0.003112165	1.69E-12	0.002917085	0.005825881	0	0	0	14.54706667	0	0	0	0	6.58E-14	6.58E-14	6.58E-14	6.58E-14	6.58E-14	6.58E-14	6.58E-14	6.58E-14
EX_lipt(e)	0	0	0	0	0	0	0	0	0	0	0	0	0	0	0	0	0	0	0	0	0	0	0	0	0	0	0	0	0	0	0	0
EX_lys_L(e)	8.29E-24	5.90E-17	8.12E-26	6.55E-32	4.12E-19	4.41E-17	7.05E-30	3.54E-16	5.18E-12	3.58E-11	1.49E-11	2.46E-11	9.47E-10	2.07E-12	1.47E-11	1.92E-12	11.42873333	-1.24E-13	0	7.361133333	0	0	0	0	5.97E-14	5.97E-14	5.97E-14	5.97E-14	5.97E-14	5.97E-14	5.97E-14	5.97E-14
EX_madg(e)	0	0	0	0	0	0	0	0	-3.70E-16	-5.84E-16	-7.26E-16	-2.74E-16	-2.19E-14	-3.56E-17	-1.02E-15	-3.39E-16	0	0	0	0	0	0	0	0	0	0	0	0	0	0	0	0
EX_mal_D(e)	0	0	0	0	0	0	0	0	3.87E-16	-5.96E-16	-7.73E-16	-2.06E-16	-2.46E-14	-5.10E-16	-1.12E-15	3.69E-16	0	0	0	0	0	0	0	0	0	0	0	0	0	0	0	0
EX_mal_L(e)	0	0	3.64E-12	-324.617204	0	-563.9689638	-598.7458744	1.82E-12	-0.003604864	-0.005496369	-0.005024003	-0.007454005	-0.006187109	-0.025450246	-0.01056504	-0.012676837	-142.8514333	0	0	-208.5400667	0	0	0	0	-39.50684021	-39.50684021	-39.50684021	-39.50684021	-39.50684021	-39.50684021	-39.50684021	-39.50684021
EX_malt(e)	0	0	0	0	0	0	0	0	-3.15E-16	-9.12E-16	-1.22E-15	1.07E-16	-3.26E-14	-1.60E-16	-1.49E-15	-5.90E-16	0	0	0	0	0	0	0	0	0	0	0	0	0	0	0	0
EX_malttr(e)	0	0	0	0	0	0	0	0	2.25E-15	-1.10E-15	3.10E-16	-2.88E-16	-4.30E-14	-3.06E-16	-2.05E-15	-3.09E-16	0	0	0	0	0	0	0	0	0	0	0	0	0	0	0	0
EX_man(e)	0	0	0	0	0	0	0	0	1.56E-16	-5.75E-18	-5.62E-16	4.82E-17	4.80E-18	6.49E-17	-6.02E-17	4.88E-16	0	0	0	0	0	0	0	0	0	0	0	0	0	0	0	0
EX_man1p(e)	9.75E-24	6.77E-17	9.14E-26	6.55E-32	4.69E-19	1.26E-16	1.44E-29	4.15E-16	0.001904459	8.43E-12	9.61E-04	4.80E-12	4.31E-10	1.66E-12	0.00124973	1.13E-12	0	0	0	0	0	0	0	0	8.39E-14	8.39E-14	8.39E-14	8.39E-14	8.39E-14	8.39E-14	8.39E-14	8.39E-14
EX_man6p(e)	9.75E-24	6.77E-17	9.14E-26	6.55E-32	4.69E-19	1.26E-16	1.44E-29	4.15E-16	0.003174084	8.48E-12	0.001602072	4.72E-12	4.32E-10	1.65E-12	0.002082885	1.13E-12	0	0	0	0	0	0	0	0	8.39E-14	8.39E-14	8.39E-14	8.39E-14	8.39E-14	8.39E-14	8.39E-14	8.39E-14
EX_mbdg(e)	0	0	0	0	0	0	0	0	1.30E-16	-6.13E-16	-1.02E-15	-1.73E-16	-2.24E-14	-1.39E-16	-1.02E-15	3.82E-16	0	0	0	0	0	0	0	0	0	0	0	0	0	0	0	0
EX_melib(e)	0	0	0	0	0	0	0	0	-1.21E-16	-9.89E-16	-8.76E-16	-2.70E-16	-3.16E-14	-1.82E-16	-1.50E-15	3.50E-16	0	0	0	0	0	0	0	0	0	0	0	0	0	0	0	0
EX_meoh(e)	0	0	0	0	0	0	0	0	7.56E-16	1.24E-15	8.44E-16	3.60E-16	4.39E-14	3.42E-16	1.98E-15	3.03E-16	0	0	0	0	0	0	0	0	0	0	0	0	0	0	0	0
EX_met_D(e)	0	0	0	0	0	0	0	0	0	0	0	0	0	0	0	0	0	0	0	0	0	0	0	0	0	0	0	0	0	0	0	0
EX_met_L(e)	2.50E-24	1.74E-17	2.40E-26	6.55E-32	3.61E-19	2.30E-17	3.26E-30	1.12E-16	2.60E-12	9.47E-11	1.13E-11	4.70E-11	6.97E-08	2.03E-12	9.88E-12	1.23E-12	0	0	0	0	0	0	0	0	5.60E-14	5.60E-14	5.60E-14	5.60E-14	5.60E-14	5.60E-14	5.60E-14	5.60E-14
EX_met_L_ala_L(e)	0	0	0	0	0	0	0	0	0	0	0	0	0	0	0	0	0	0	0	0	0	0	0	0	0	0	0	0	0	0	0	0
EX_metox(e)	0	0	0	0	0	0	0	0	-8.75E-16	-1.25E-16	-5.58E-16	-4.81E-18	2.65E-17	-1.31E-17	1.30E-17	4.83E-16	0	0	0	0	0	0	0	0	0	0	0	0	0	0	0	0
EX_metox_R(e)	0	0	0	0	0	0	0	0	-8.70E-16	-9.10E-18	-4.81E-16	-7.18E-18	-1.24E-16	3.22E-17	-9.81E-18	4.83E-16	0	0	0	0	0	0	0	0	0	0	0	0	0	0	0	0
EX_mg2(e)	-45.88402314	-23.71817949	-42.28817671	-40.31155307	-24.27329325	-38.1579139	-42.26368332	-24.65088017	-3.66E-13	-3.62E-13	-4.81E-13	-3.22E-13	-1.33E-11	-2.03E-14	-1.69E-13	-4.80E-14	0	0	0	0	0	0	0	0	-2.554560846	-2.554560846	-2.554560846	-2.554560846	-2.554560846	-2.554560846	-2.554560846	-2.554560846
EX_mn2(e)	0	0	0	0	0	0	0	0	2.26E-15	-3.40E-16	-3.19E-16	4.16E-17	-2.43E-17	8.33E-17	-3.47E-17	-3.89E-16	0	0	0	0	0	0	0	0	0	0	0	0	0	0	0	0
EX_mnl(e)	0	0	0	0	0	0	0	0	-9.59E-16	-2.83E-17	-4.87E-16	1.99E-17	1.04E-16	-4.94E-17	-4.62E-18	4.91E-16	0	0	0	0	0	0	0	0	0	0	0	0	0	0	0	0
EX_mobd(e)	0	0	0	0	0	0	0	0	-6.94E-18	0	0	0	0	0	-6.94E-18	1.39E-17	0	0	0	0	0	0	0	0	0	0	0	0	0	0	0	0
EX_mops(e)	0	0	0	0	0	0	0	0	0	0	0	0	0	0	0	0	0	0	0	0	0	0	0	0	0	0	0	0	0	0	0	0
EX_mso3(e)	0	0	0	0	0	0	0	0	-9.29E-16	-1.42E-15	-3.29E-16	-3.79E-16	-4.66E-14	-2.64E-16	-2.12E-15	-2.32E-16	0	0	0	0	0	0	0	0	0	0	0	0	0	0	0	0
EX_na1(e)	0	0	3.64E-12	0	0	0	0	1.82E-12	0	0	0	0	0	0	6.94E-18	0	0	0	0	0	0.00E+00	0	0	0	-1.14E-13	-1.14E-13	-1.14E-13	-1.14E-13	-1.14E-13	-1.14E-13	-1.14E-13	-1.14E-13
EX_nac(e)	0	0	0	0	0	0	0	0	-8.31E-16	-1.04E-15	-4.47E-16	5.12E-17	-2.75E-15	2.12E-16	-9.65E-16	4.84E-16	0	0	0	0	0	0	0	0	0	0	0	0	0	0	0	0
EX_nh4(e)	5862.395448	4301.068865	3932.098639	6800.676854	2514.103967	4280.001085	3588.00532	5897.198726	0.0166736	0.020161845	0.014267648	0.022136226	0.010793694	0.022329747	0.013069581	0.022334972	-22.85746666	0	2.88E-13	-31.39126668	55.5839	0	4.51E-13	0	312.8292773	312.8292773	312.8292773	312.8292773	312.8292773	312.8292773	312.8292773	312.8292773
EX_ni2(e)	0	0	0	0	0	0	0	0	0	0	0	0	0	0	0	0	0	0	0	0	0	0	0	0	0	0	0	0	0	0	0	0
EX_no2(e)	9.02E-24	6.27E-17	4.76E-26	6.55E-32	1.29E-19	5.79E-18	1.04E-29	3.81E-16	1.98E-15	8.86E-16	5.56E-16	4.78E-16	2.15E-14	5.20E-16	1.14E-15	3.02E-16	0	0	0	0	0	0	0	0	1.33E-14	1.33E-14	1.33E-14	1.33E-14	1.33E-14	1.33E-14	1.33E-14	1.33E-14
EX_no3(e)	0	0	0	0	0	0	0	0	4.95E-16	-3.88E-15	-1.24E-15	-2.75E-16	-4.32E-14	-4.40E-16	-2.00E-15	3.09E-16	0	0	0	0	0	0	0	0	0	0	0	0	0	0	0	0
EX_o2(e)	-19164.25119	-11273.24755	-17980.3509	-19429.47155	-8540.961167	-11488.73131	-15222.69208	-15958.44135	-0.059875419	-0.060939376	-0.054641341	-0.058283315	-0.057553455	-0.070788881	-0.060958942	-0.061750788	-180.0676167	-152.420045	-181.3275896	-157.8030361	-179.3668539	-146.0376632	-164.6887444	-134.48704	-874.5668751	-874.5668751	-874.5668751	-874.5668751	-874.5668751	-874.5668751	-874.5668751	-874.5668751
EX_orn_L(e)	0	0	0	0	0	0	0	0	-7.55E-16	-2.48E-16	-4.24E-16	9.40E-18	-1.46E-16	-9.21E-17	-1.48E-16	-3.66E-16	0	0	0	0	0	0	0	0	0	0	0	0	0	0	0	0
EX_pala(e)	0	0	0	0	0	0	0	0	-2.66E-16	-5.07E-16	-6.71E-16	-2.63E-16	-2.43E-14	-3.59E-17	-1.19E-15	-9.47E-17	0	0	0	0	0	0	0	0	0	0	0	0	0	0	0	0
EX_pep(e)	1.01E-23	7.07E-17	9.53E-26	6.55E-32	4.87E-19	1.23E-16	1.47E-29	4.34E-16	5.43E-13	1.90E-12	9.24E-13	8.87E-13	8.77E-11	2.72E-13	6.56E-13	3.70E-13	0	0	0	0	0	0	0	0	8.25E-14	8.25E-14	8.25E-14	8.25E-14	8.25E-14	8.25E-14	8.25E-14	8.25E-14
EX_phe_L(e)	2.43E-24	1.70E-17	2.31E-26	6.55E-32	1.19E-19	2.66E-17	3.23E-30	1.06E-16	5.59E-13	2.90E-12	1.18E-12	1.28E-12	1.03E-10	3.78E-13	1.42E-12	3.45E-13	0	0	0	0	0	0	0	0	2.01E-14	2.01E-14	2.01E-14	2.01E-14	2.01E-14	2.01E-14	2.01E-14	2.01E-14
EX_pi(e)	-555.9889803	-287.3995244	-512.4171473	-488.46587	-294.1259862	-462.3696482	-512.1203543	-298.701308	-0.023463935	-0.007601343	-0.023018238	-0.0092572	-0.006991431	-0.019177481	-0.026923053	-0.011582633	-2.18E-13	2.83E-13	-1.87E-13	3.42E-13	-2.74E-13	3.85E-13	-4.44E-15	-1.44E-13	-30.954297	-30.954297	-30.954297	-30.954297	-30.954297	-30.954297	-30.954297	-30.954297
EX_pnto_R(e)	2.51E-23	1.72E-16	1.33E-25	6.55E-32	6.15E-19	1.49E-16	2.52E-29	1.47E-15	2.05E-12	1.08E-11	4.61E-12	3.53E-12	2.45E-10	7.13E-13	3.50E-12	8.44E-13	0	0	0	0	0	0	0	0	4.20E-13	4.20E-13	4.20E-13	4.20E-13	4.20E-13	4.20E-13	4.20E-13	4.20E-13
EX_ppa(e)	5.28E-22	1.68E-15	1.38E-24	6.55E-32	3.30E-18	2.71E-16	1.84E-29	7.71E-14	4.97E-12	2.62E-11	1.13E-11	9.50E-12	4.76E-10	1.14E-12	5.21E-12	2.83E-12	29.33823333	13.63333333	17.28872501	15.5722	12.61606667	25.3466	11.15616667	11.8892	1.22E-14	1.22E-14	1.22E-14	1.22E-14	1.22E-14	1.22E-14	1.22E-14	1.22E-14
EX_ppi(e)	0	0	0	0	0	0	0	0	-9.14E-16	1.26E-17	-5.92E-16	9.28E-18	-8.54E-17	-9.85E-17	3.69E-17	-1.53E-16	0	0	0	0	0	0	0	0	0	0	0	0	0	0	0	0
EX_pro_L(e)	0	0	0	0	0	0	0	0	-6.55E-16	-2.37E-17	-3.87E-16	-1.44E-17	2.51E-17	-1.80E-16	-7.51E-17	-1.58E-16	0	0	0	0	0	0	0	0	0	0	0	0	0	0	0	0
EX_prolb(e)	0	0	0	0	0	0	0	0	0	0	0	0	0	0	0	0	0	0	0	0	0	0	0	0	0	0	0	0	0	0	0	0
EX_pser_D(e)	1.04E-23	7.07E-17	4.21E-26	6.55E-32	1.22E-19	9.53E-17	1.83E-29	4.55E-16	8.36E-16	-1.37E-15	-3.88E-17	-3.96E-16	-4.51E-14	1.38E-16	-2.07E-15	1.42E-16	0	0	0	0	0	0	0	0	5.28E-14	5.28E-14	5.28E-14	5.28E-14	5.28E-14	5.28E-14	5.28E-14	5.28E-14
EX_pser_L(e)	1.05E-23	7.39E-17	9.80E-26	6.55E-32	5.17E-19	2.68E-16	1.51E-29	1.34E-15	8.86E-13	4.21E-12	1.74E-12	1.46E-12	1.47E-10	4.01E-13	1.31E-12	5.14E-13	0	0	0	0	0	0	0	0	8.74E-14	8.74E-14	8.74E-14	8.74E-14	8.74E-14	8.74E-14	8.74E-14	8.74E-14
EX_pur(e)	0	0	0	0	0	0	0	0	0	0	0	0	0	0	0	0	0	0	0	0	0	0	0	0	0	0	0	0	0	0	0	0
EX_pyr(e)	7927.802088	6539.364379	9918.517037	4589.673354	1168.962216	-5948.589233	2576.768774	4432.969064	-0.032334396	-0.051906547	-0.035050148	-0.05291499	-0.052141721	-0.08008785	-0.051175943	-0.066787808	0	0	0	0	0	-218.8844153	0	0	-592.3307278	-592.3307278	-592.3307278	-592.3307278	-592.3307278	-592.3307278	-592.3307278	-592.3307278
EX_raffin(e)	0	0	0	0	0	0	0	0	6.76E-16	-4.03E-15	-1.67E-16	-4.03E-16	-4.77E-14	-3.61E-16	-2.32E-15	3.02E-16	0	0	0	0	0	0	0	0	0	0	0	0	0	0	0	0
EX_rib_D(e)	2.68E-23	1.84E-16	2.46E-25	6.55E-32	8.34E-19	2.25E-16	3.12E-29	7.46E-16	0.019348947	0.002534744	0.015729384	0.006350913	0.003715316	0.005911443	0.017526829	0.002841961	0.116726663	0	0	0	0	0	0	0	1.47E-13	1.47E-13	1.47E-13	1.47E-13	1.47E-13	1.47E-13	1.47E-13	1.47E-13
EX_ribflv(e)	1.70E-23	1.19E-16	8.42E-26	6.55E-32	2.89E-19	1.46E-16	3.00E-29	6.18E-16	1.69E-12	9.35E-12	4.03E-12	3.06E-12	2.83E-10	1.27E-12	4.42E-12	7.00E-13	0	0	0	0	0	0	0	0	6.39E-14	6.39E-14	6.39E-14	6.39E-14	6.39E-14	6.39E-14	6.39E-14	6.39E-14
EX_rmn(e)	0	0	0	0	0	0	0	0	-2.74E-17	1.35E-15	-9.37E-16	-2.88E-16	-4.26E-14	-1.62E-16	-1.91E-15	3.10E-16	0	0	0	0	0	0	0	0	0	0	0	0	0	0	0	0
EX_salcn(e)	0	0	0	0	0	0	0	0	-5.41E-16	-7.78E-16	-8.76E-16	-4.05E-16	-4.11E-14	-3.26E-16	-1.99E-15	-2.26E-16	0	0	0	0	0	0	0	0	0	0	0	0	0	0	0	0
EX_sbt_D(e)	0	0	0	0	0	0	0	0	1.84E-16	-7.41E-16	-8.74E-16	-2.12E-16	-2.64E-14	-3.84E-16	-1.22E-15	3.66E-16	0	0	0	0	0	0	0	0	0	0	0	0	0	0	0	0
EX_ser_D(e)	3.17E-23	2.27E-16	9.51E-26	6.55E-32	2.39E-19	1.97E-16	4.68E-29	5.36E-16	1.19E-15	9.00E-16	1.12E-15	2.66E-16	2.27E-14	1.32E-16	1.11E-15	5.93E-16	0	0	0	0	0	0	0	0	1.00E-13	1.00E-13	1.00E-13	1.00E-13	1.00E-13	1.00E-13	1.00E-13	1.00E-13
EX_ser_L(e)	0	0	0	0	0	0	0	0	-8.37E-16	-5.99E-17	-5.09E-16	3.81E-17	1.95E-17	-1.21E-16	-4.13E-17	-3.64E-16	0	0	0	0	0	0	0	0	0	0	0	0	0	0	0	0
EX_so4(e)	-76.69895707	-39.64690771	-70.688201	-67.38411035	-40.57482647	-63.78412353	-70.64725825	-41.20599439	-3.97E-12	-9.84E-11	-1.37E-11	-4.87E-11	-6.98E-08	-2.59E-12	-1.26E-11	-1.66E-12	0	0	0	0	0	0	0	0	-4.270160706	-4.270160706	-4.270160706	-4.270160706	-4.270160706	-4.270160706	-4.270160706	-4.270160706
EX_spmd(e)	2.53E-23	1.81E-16	1.94E-25	6.55E-32	5.48E-19	1.71E-16	2.39E-29	6.48E-16	2.87E-12	1.18E-11	5.45E-12	5.95E-12	4.62E-10	2.08E-12	7.35E-12	1.47E-12	0	0	0	0	0	0	0	0	9.44E-14	9.44E-14	9.44E-14	9.44E-14	9.44E-14	9.44E-14	9.44E-14	9.44E-14
EX_srb_L(e)	2.52E-23	1.70E-16	7.99E-26	6.55E-32	1.74E-19	1.79E-16	4.08E-29	8.00E-16	9.63E-16	2.39E-16	-1.76E-15	7.70E-17	1.43E-14	4.09E-16	5.10E-16	6.14E-16	0	0	0	0	0	0	0	0	8.49E-14	8.49E-14	8.49E-14	8.49E-14	8.49E-14	8.49E-14	8.49E-14	8.49E-14
EX_starch(e)	0	0	0	0	0	0	0	0	-3.70E-16	-1.03E-16	-9.69E-16	3.13E-16	1.01E-17	-1.09E-16	-3.95E-17	1.09E-16	0	0	0	0	0	0	0	0	0	0	0	0	0	0	0	0
EX_succ(e)	1072.406923	1253.670876	1135.618246	7173.400333	1493.572654	3974.220954	3059.864985	1750.345766	0.014513054	0.016940889	0.011130652	0.016420101	0.021303524	0.012884585	-9.55E-12	0.015503103	10.4712	0	0	14.26418333	-10.59497256	0	0	6.61833333	346.0897104	346.0897104	346.0897104	346.0897104	346.0897104	346.0897104	346.0897104	346.0897104
EX_sucr(e)	0	0	0	0	0	0	0	0	-2.85E-16	-6.86E-16	-7.87E-16	-1.97E-16	-2.50E-14	-3.80E-16	-1.20E-15	3.66E-16	0	0	0	0	0	0	0	0	0	0	0	0	0	0	0	0
EX_sula(e)	0	0	0	0	0	0	0	0	-4.29E-16	-9.11E-16	-7.66E-16	-2.81E-16	-3.20E-14	-3.04E-16	-1.34E-15	3.44E-16	0	0	0	0	0	0	0	0	0	0	0	0	0	0	0	0
EX_taur(e)	0	0	0	0	0	0	0	0	7.24E-17	-7.27E-16	-8.42E-16	-4.19E-16	-3.99E-14	-2.54E-16	-1.77E-15	3.48E-16	0	0	0	0	0	0	0	0	0	0	0	0	0	0	0	0
EX_thiog(e)	0	0	0	0	0	0	0	0	0	0	0	0	0	0	0	0	0	0	0	0	0	0	0	0	0	0	0	0	0	0	0	0
EX_thr_L(e)	0	0	0	0	0	0	0	0	-6.10E-16	-2.02E-16	-5.18E-16	1.68E-17	6.40E-17	-7.11E-17	-1.38E-16	-1.93E-16	0	0	0	0	0	0	0	0	0	0	0	0	0	0	0	0
EX_thym(e)	2.12E-24	1.48E-17	2.02E-26	6.55E-32	1.03E-19	2.43E-17	2.71E-30	8.35E-17	1.12E-12	8.71E-12	3.47E-12	4.03E-12	2.14E-10	8.83E-13	3.06E-12	7.81E-13	0	0	0	1.06096667	0	0	0	0	1.78E-14	1.78E-14	1.78E-14	1.78E-14	1.78E-14	1.78E-14	1.78E-14	1.78E-14
EX_thymd(e)	0	0	0	0	0	0	0	0	1.70E-16	-4.05E-16	-5.76E-16	3.82E-17	-1.43E-16	6.32E-17	-1.86E-16	4.86E-16	0	0	0	0	0	0	0	0	0	0	0	0	0	0	0	0
EX_tmp(e)	5.02E-24	3.48E-17	3.31E-26	6.55E-32	2.01E-19	9.08E-17	1.57E-29	2.72E-16	1.37E-15	-3.94E-16	2.64E-16	1.63E-15	-1.61E-16	1.94E-16	-1.46E-16	2.92E-16	0	0	0	0	0	0	0	0	1.20E-13	1.20E-13	1.20E-13	1.20E-13	1.20E-13	1.20E-13	1.20E-13	1.20E-13
EX_tre(e)	0	0	0	0	0	0	0	0	-2.61E-16	-6.95E-16	-8.10E-16	-2.32E-16	-2.47E-14	-2.75E-16	-1.19E-15	3.71E-16	0	0	0	0	0	0	0	0	0	0	0	0	0	0	0	0
EX_trp_L(e)	0	0	0	0	0	0	0	0	-3.28E-15	4.14E-16	-3.61E-16	-4.46E-17	2.53E-16	-4.04E-17	-6.26E-16	-1.67E-16	0	0	0	0	0	0	0	0	0	0	0	0	0	0	0	0
EX_tyr_L(e)	2.35E-24	1.64E-17	2.22E-26	6.55E-32	1.17E-19	2.63E-17	3.19E-30	1.01E-16	5.77E-13	2.33E-12	1.16E-12	1.18E-12	8.27E-11	3.00E-13	1.24E-12	3.46E-13	0	0	0	0	0	0	0	0	1.98E-14	1.98E-14	1.98E-14	1.98E-14	1.98E-14	1.98E-14	1.98E-14	1.98E-14
EX_ump(e)	1.65E-24	1.16E-17	1.55E-26	6.55E-32	7.96E-20	2.14E-17	2.43E-30	6.98E-17	3.37E-13	9.59E-13	7.10E-13	6.06E-13	4.59E-11	1.98E-13	6.31E-13	1.71E-13	0	0	0	0	0	0	0	0	1.39E-14	1.39E-14	1.39E-14	1.39E-14	1.39E-14	1.39E-14	1.39E-14	1.39E-14
EX_ura(e)	2.41E-24	1.70E-17	2.45E-26	6.55E-32	1.00E-19	2.98E-17	3.39E-30	9.25E-17	5.82E-13	2.77E-12	1.66E-12	2.02E-12	9.25E-11	4.07E-13	8.79E-13	4.30E-13	0	0	0	0	0	0	0	0	1.87E-14	1.87E-14	1.87E-14	1.87E-14	1.87E-14	1.87E-14	1.87E-14	1.87E-14
EX_urate(e)	0	0	0	0	0	0	0	0	-4.79E-16	-1.42E-16	-4.31E-16	4.10E-17	-1.31E-16	-7.66E-17	-9.77E-17	-1.66E-16	0	0	0	0	0	0	0	0	0	0	0	0	0	0	0	0
EX_urea(e)	3.57E-24	2.05E-17	3.47E-26	6.55E-32	2.65E-19	5.29E-17	4.45E-30	1.52E-16	3.08E-12	1.87E-11	7.64E-12	8.00E-12	8.82E-10	3.51E-12	7.78E-12	2.04E-12	0	0	0	0	0	0	0	0	2.83E-14	2.83E-14	2.83E-14	2.83E-14	2.83E-14	2.83E-14	2.83E-14	2.83E-14
EX_uri(e)	0	0	0	0	0	0	0	0	-5.75E-16	5.09E-16	-5.77E-16	1.95E-17	9.62E-17	8.02E-17	-1.45E-16	-2.04E-16	0	0	0	0	0	0	0	0	0	0	0	0	0	0	0	0
EX_val_L(e)	0	0	0	0	0	0	0	0	-1.04E-15	-8.85E-17	-4.81E-16	2.14E-17	3.02E-17	-1.56E-16	-6.04E-17	-2.73E-16	0	0	0	0	0	0	0	0	0	0	0	0	0	0	0	0
EX_xan(e)	1.31E-24	9.16E-18	1.24E-26	6.55E-32	5.50E-20	2.02E-17	1.94E-30	5.78E-17	6.17E-13	2.47E-11	2.86E-12	1.03E-12	1.65E-09	4.68E-13	2.24E-12	2.34E-13	0	0	0	0	0	0	0	0	1.05E-14	1.05E-14	1.05E-14	1.05E-14	1.05E-14	1.05E-14	1.05E-14	1.05E-14
EX_xtsn(e)	1.16E-24	8.07E-18	1.09E-26	6.55E-32	4.91E-20	1.68E-17	1.71E-30	5.07E-17	5.37E-13	4.27E-12	1.87E-12	6.57E-13	1.70E-10	3.04E-13	1.66E-12	1.69E-13	0	0	0	0	0	0	0	0	8.94E-15	8.94E-15	8.94E-15	8.94E-15	8.94E-15	8.94E-15	8.94E-15	8.94E-15
EX_xyl_D(e)	0	0	0	0	0	0	0	0	-5.16E-16	-6.50E-16	-6.64E-16	-2.35E-16	-2.44E-14	1.60E-16	-1.19E-15	-1.69E-16	0	0	0	0	0	0	0	0	0	0	0	0	0	0	0	0
EX_zn2(e)	0	0	3.64E-12	0	0	0	0	1.82E-12	-6.94E-18	0	0	0	0	0	0	-1.39E-17	0	0	0	0	0	0	0	0	0	0	0	0	0	0	0	0
Sink_f6p	0	0	0	0	0	0	0	0	-7.13E-16	-1.11E-16	-5.58E-16	4.06E-17	-1.77E-16	-6.93E-17	-1.60E-16	-2.20E-16	0	0	0	0	0	0	0	0	0	0	0	0	0	0	0	0
BM1	0.451170336	0.233217104	0.415812947	0.39637712	0.23867545	0.375200727	0.415572107	0.242388202	9.48E-16	4.90E-14	8.35E-15	1.68E-15	1.42E-13	-1.94E-15	4.35E-16	-3.00E-16	0	0	0	0	0	0	0	0	0.025118592	0.025118592	0.025118592	0.025118592	0.025118592	0.025118592	0.025118592	0.025118592
BM2	0.451170336	0.233217104	0.415812947	0.39637712	0.23867545	0.375200727	0.415572107	0.242388202	2.83E-15	3.47E-15	5.01E-15	3.43E-15	1.34E-13	4.69E-16	1.34E-15	1.18E-15	0	0	0	0	0	0	0	0	0.025118592	0.025118592	0.025118592	0.025118592	0.025118592	0.025118592	0.025118592	0.025118592
