# Supplementary material for: Assessment of transcriptomic constraint-based methods for central carbon flux inference
Source: PLoS One. 2020 Sep 9;15(9):e0238689. doi: 10.1371/journal.pone.0238689 (PMC7480874; doi:10.1371/journal.pone.0238689)
Supplement: S2 Dataset — The genome-scale metabolic model of B. subtilis from Oh et al. [21]. Individual models in SBML format (.xml) with set constraints used AC, DC, etc. are included. Transcriptomic data (.csv) from Oh et al. [19]. Predicted fluxes generated using these data. MATLAB scripts used for calculating correlations (.m). (GZ) [file pone.0238689.s002.gz › Bsub_model_and_data/models/Oh2007_DC_glucose.xml]

<?xml version='1.0' encoding='UTF-8' standalone='no'?>
<!-- Created by MOST version 1.0 on 2019-03-28 13:08 with jsbml version 0.8. -->
<sbml xmlns="http://www.sbml.org/sbml/level2" level="2" version="1">
  <model id="M_Oh2007_DC_glc">
    <listOfUnitDefinitions>
      <unitDefinition name="mmol_per_gDW_per_hr" id="mmol_per_gDW_per_hr">
        <listOfUnits>
          <unit scale="-3" kind="mole"/>
          <unit kind="gram" exponent="-1"/>
          <unit kind="second" multiplier="0.00027777" exponent="-1"/>
        </listOfUnits>
      </unitDefinition>
    </listOfUnitDefinitions>
    <listOfCompartments>
      <compartment/>
      <compartment name="C_11" id="C_11"/>
    </listOfCompartments>
    <listOfSpecies>
      <species compartment="C_11" boundaryCondition="false" id="M_12d3k5m_c">
<notes><body xmlns="http://www.w3.org/1999/xhtml">
     <p>CHARGE:      </p>
  </body></notes>
      </species>
      <species compartment="C_11" boundaryCondition="false" id="M_o2_c">
<notes><body xmlns="http://www.w3.org/1999/xhtml">
     <p>CHARGE:      </p>
  </body></notes>
      </species>
      <species compartment="C_11" boundaryCondition="false" id="M_2kmb_c">
<notes><body xmlns="http://www.w3.org/1999/xhtml">
     <p>CHARGE:      </p>
  </body></notes>
      </species>
      <species compartment="C_11" boundaryCondition="false" id="M_for_c">
<notes><body xmlns="http://www.w3.org/1999/xhtml">
     <p>CHARGE:      </p>
  </body></notes>
      </species>
      <species compartment="C_11" boundaryCondition="false" id="M_3mtp_c">
<notes><body xmlns="http://www.w3.org/1999/xhtml">
     <p>CHARGE:      </p>
  </body></notes>
      </species>
      <species compartment="C_11" boundaryCondition="false" id="M_co_c">
<notes><body xmlns="http://www.w3.org/1999/xhtml">
     <p>CHARGE:      </p>
  </body></notes>
      </species>
      <species compartment="C_11" boundaryCondition="false" id="M_dkmpp_c">
<notes><body xmlns="http://www.w3.org/1999/xhtml">
     <p>CHARGE:      </p>
  </body></notes>
      </species>
      <species compartment="C_11" boundaryCondition="false" id="M_2h3k5m_c">
<notes><body xmlns="http://www.w3.org/1999/xhtml">
     <p>CHARGE:      </p>
  </body></notes>
      </species>
      <species compartment="C_11" boundaryCondition="false" id="M_h_c">
<notes><body xmlns="http://www.w3.org/1999/xhtml">
     <p>CHARGE:      </p>
  </body></notes>
      </species>
      <species compartment="C_11" boundaryCondition="false" id="M_h2o_c">
<notes><body xmlns="http://www.w3.org/1999/xhtml">
     <p>CHARGE:      </p>
  </body></notes>
      </species>
      <species compartment="C_11" boundaryCondition="false" id="M_pi_c">
<notes><body xmlns="http://www.w3.org/1999/xhtml">
     <p>CHARGE:      </p>
  </body></notes>
      </species>
      <species compartment="C_11" boundaryCondition="false" id="M_5mdru1p_c">
<notes><body xmlns="http://www.w3.org/1999/xhtml">
     <p>CHARGE:      </p>
  </body></notes>
      </species>
      <species compartment="C_11" boundaryCondition="false" id="M_5mdr1p_c">
<notes><body xmlns="http://www.w3.org/1999/xhtml">
     <p>CHARGE:      </p>
  </body></notes>
      </species>
      <species compartment="C_11" boundaryCondition="false" id="M_gln_L_c">
<notes><body xmlns="http://www.w3.org/1999/xhtml">
     <p>CHARGE:      </p>
  </body></notes>
      </species>
      <species compartment="C_11" boundaryCondition="false" id="M_prlp_c">
<notes><body xmlns="http://www.w3.org/1999/xhtml">
     <p>CHARGE:      </p>
  </body></notes>
      </species>
      <species compartment="C_11" boundaryCondition="false" id="M_aicar_c">
<notes><body xmlns="http://www.w3.org/1999/xhtml">
     <p>CHARGE:      </p>
  </body></notes>
      </species>
      <species compartment="C_11" boundaryCondition="false" id="M_eig3p_c">
<notes><body xmlns="http://www.w3.org/1999/xhtml">
     <p>CHARGE:      </p>
  </body></notes>
      </species>
      <species compartment="C_11" boundaryCondition="false" id="M_glu_L_c">
<notes><body xmlns="http://www.w3.org/1999/xhtml">
     <p>CHARGE:      </p>
  </body></notes>
      </species>
      <species compartment="C_11" boundaryCondition="false" id="M_akg_c">
<notes><body xmlns="http://www.w3.org/1999/xhtml">
     <p>CHARGE:      </p>
  </body></notes>
      </species>
      <species compartment="C_11" boundaryCondition="false" id="M_nadph_c">
<notes><body xmlns="http://www.w3.org/1999/xhtml">
     <p>CHARGE:      </p>
  </body></notes>
      </species>
      <species compartment="C_11" boundaryCondition="false" id="M_nadp_c">
<notes><body xmlns="http://www.w3.org/1999/xhtml">
     <p>CHARGE:      </p>
  </body></notes>
      </species>
      <species compartment="C_11" boundaryCondition="false" id="M_atp_c">
<notes><body xmlns="http://www.w3.org/1999/xhtml">
     <p>CHARGE:      </p>
  </body></notes>
      </species>
      <species compartment="C_11" boundaryCondition="false" id="M_hco3_c">
<notes><body xmlns="http://www.w3.org/1999/xhtml">
     <p>CHARGE:      </p>
  </body></notes>
      </species>
      <species compartment="C_11" boundaryCondition="false" id="M_adp_c">
<notes><body xmlns="http://www.w3.org/1999/xhtml">
     <p>CHARGE:      </p>
  </body></notes>
      </species>
      <species compartment="C_11" boundaryCondition="false" id="M_cbp_c">
<notes><body xmlns="http://www.w3.org/1999/xhtml">
     <p>CHARGE:      </p>
  </body></notes>
      </species>
      <species compartment="C_11" boundaryCondition="false" id="M_nh4_c">
<notes><body xmlns="http://www.w3.org/1999/xhtml">
     <p>CHARGE:      </p>
  </body></notes>
      </species>
      <species compartment="C_11" boundaryCondition="false" id="M_accoa_c">
<notes><body xmlns="http://www.w3.org/1999/xhtml">
     <p>CHARGE:      </p>
  </body></notes>
      </species>
      <species compartment="C_11" boundaryCondition="false" id="M_acglu_c">
<notes><body xmlns="http://www.w3.org/1999/xhtml">
     <p>CHARGE:      </p>
  </body></notes>
      </species>
      <species compartment="C_11" boundaryCondition="false" id="M_coa_c">
<notes><body xmlns="http://www.w3.org/1999/xhtml">
     <p>CHARGE:      </p>
  </body></notes>
      </species>
      <species compartment="C_11" boundaryCondition="false" id="M_26dapime_c">
<notes><body xmlns="http://www.w3.org/1999/xhtml">
     <p>CHARGE:      </p>
  </body></notes>
      </species>
      <species compartment="C_11" boundaryCondition="false" id="M_26dap_LL_c">
<notes><body xmlns="http://www.w3.org/1999/xhtml">
     <p>CHARGE:      </p>
  </body></notes>
      </species>
      <species compartment="C_11" boundaryCondition="false" id="M_ac_c">
<notes><body xmlns="http://www.w3.org/1999/xhtml">
     <p>CHARGE:      </p>
  </body></notes>
      </species>
      <species compartment="C_11" boundaryCondition="false" id="M_ala_L_c">
<notes><body xmlns="http://www.w3.org/1999/xhtml">
     <p>CHARGE:      </p>
  </body></notes>
      </species>
      <species compartment="C_11" boundaryCondition="false" id="M_nad_c">
<notes><body xmlns="http://www.w3.org/1999/xhtml">
     <p>CHARGE:      </p>
  </body></notes>
      </species>
      <species compartment="C_11" boundaryCondition="false" id="M_nadh_c">
<notes><body xmlns="http://www.w3.org/1999/xhtml">
     <p>CHARGE:      </p>
  </body></notes>
      </species>
      <species compartment="C_11" boundaryCondition="false" id="M_pyr_c">
<notes><body xmlns="http://www.w3.org/1999/xhtml">
     <p>CHARGE:      </p>
  </body></notes>
      </species>
      <species compartment="C_11" boundaryCondition="false" id="M_glu5sa_c">
<notes><body xmlns="http://www.w3.org/1999/xhtml">
     <p>CHARGE:      </p>
  </body></notes>
      </species>
      <species compartment="C_11" boundaryCondition="false" id="M_1pyr5c_c">
<notes><body xmlns="http://www.w3.org/1999/xhtml">
     <p>CHARGE:      </p>
  </body></notes>
      </species>
      <species compartment="C_11" boundaryCondition="false" id="M_pro_L_c">
<notes><body xmlns="http://www.w3.org/1999/xhtml">
     <p>CHARGE:      </p>
  </body></notes>
      </species>
      <species compartment="C_11" boundaryCondition="false" id="M_orn_L_c">
<notes><body xmlns="http://www.w3.org/1999/xhtml">
     <p>CHARGE:      </p>
  </body></notes>
      </species>
      <species compartment="C_11" boundaryCondition="false" id="M_citr_L_c">
<notes><body xmlns="http://www.w3.org/1999/xhtml">
     <p>CHARGE:      </p>
  </body></notes>
      </species>
      <species compartment="C_11" boundaryCondition="false" id="M_acg5p_c">
<notes><body xmlns="http://www.w3.org/1999/xhtml">
     <p>CHARGE:      </p>
  </body></notes>
      </species>
      <species compartment="C_11" boundaryCondition="false" id="M_acorn_c">
<notes><body xmlns="http://www.w3.org/1999/xhtml">
     <p>CHARGE:      </p>
  </body></notes>
      </species>
      <species compartment="C_11" boundaryCondition="false" id="M_acg5sa_c">
<notes><body xmlns="http://www.w3.org/1999/xhtml">
     <p>CHARGE:      </p>
  </body></notes>
      </species>
      <species compartment="C_11" boundaryCondition="false" id="M_agm_c">
<notes><body xmlns="http://www.w3.org/1999/xhtml">
     <p>CHARGE:      </p>
  </body></notes>
      </species>
      <species compartment="C_11" boundaryCondition="false" id="M_ptrc_c">
<notes><body xmlns="http://www.w3.org/1999/xhtml">
     <p>CHARGE:      </p>
  </body></notes>
      </species>
      <species compartment="C_11" boundaryCondition="false" id="M_urea_c">
<notes><body xmlns="http://www.w3.org/1999/xhtml">
     <p>CHARGE:      </p>
  </body></notes>
      </species>
      <species compartment="C_11" boundaryCondition="false" id="M_arg_L_c">
<notes><body xmlns="http://www.w3.org/1999/xhtml">
     <p>CHARGE:      </p>
  </body></notes>
      </species>
      <species compartment="C_11" boundaryCondition="false" id="M_co2_c">
<notes><body xmlns="http://www.w3.org/1999/xhtml">
     <p>CHARGE:      </p>
  </body></notes>
      </species>
      <species compartment="C_11" boundaryCondition="false" id="M_aspsa_c">
<notes><body xmlns="http://www.w3.org/1999/xhtml">
     <p>CHARGE:      </p>
  </body></notes>
      </species>
      <species compartment="C_11" boundaryCondition="false" id="M_4pasp_c">
<notes><body xmlns="http://www.w3.org/1999/xhtml">
     <p>CHARGE:      </p>
  </body></notes>
      </species>
      <species compartment="C_11" boundaryCondition="false" id="M_asp_L_c">
<notes><body xmlns="http://www.w3.org/1999/xhtml">
     <p>CHARGE:      </p>
  </body></notes>
      </species>
      <species compartment="C_11" boundaryCondition="false" id="M_amp_c">
<notes><body xmlns="http://www.w3.org/1999/xhtml">
     <p>CHARGE:      </p>
  </body></notes>
      </species>
      <species compartment="C_11" boundaryCondition="false" id="M_asn_L_c">
<notes><body xmlns="http://www.w3.org/1999/xhtml">
     <p>CHARGE:      </p>
  </body></notes>
      </species>
      <species compartment="C_11" boundaryCondition="false" id="M_ppi_c">
<notes><body xmlns="http://www.w3.org/1999/xhtml">
     <p>CHARGE:      </p>
  </body></notes>
      </species>
      <species compartment="C_11" boundaryCondition="false" id="M_oaa_c">
<notes><body xmlns="http://www.w3.org/1999/xhtml">
     <p>CHARGE:      </p>
  </body></notes>
      </species>
      <species compartment="C_11" boundaryCondition="false" id="M_26dap_M_c">
<notes><body xmlns="http://www.w3.org/1999/xhtml">
     <p>CHARGE:      </p>
  </body></notes>
      </species>
      <species compartment="C_11" boundaryCondition="false" id="M_lys_L_c">
<notes><body xmlns="http://www.w3.org/1999/xhtml">
     <p>CHARGE:      </p>
  </body></notes>
      </species>
      <species compartment="C_11" boundaryCondition="false" id="M_23dhdp_c">
<notes><body xmlns="http://www.w3.org/1999/xhtml">
     <p>CHARGE:      </p>
  </body></notes>
      </species>
      <species compartment="C_11" boundaryCondition="false" id="M_thdp_c">
<notes><body xmlns="http://www.w3.org/1999/xhtml">
     <p>CHARGE:      </p>
  </body></notes>
      </species>
      <species compartment="C_11" boundaryCondition="false" id="M_hom_L_c">
<notes><body xmlns="http://www.w3.org/1999/xhtml">
     <p>CHARGE:      </p>
  </body></notes>
      </species>
      <species compartment="C_11" boundaryCondition="false" id="M_phom_c">
<notes><body xmlns="http://www.w3.org/1999/xhtml">
     <p>CHARGE:      </p>
  </body></notes>
      </species>
      <species compartment="C_11" boundaryCondition="false" id="M_thr_L_c">
<notes><body xmlns="http://www.w3.org/1999/xhtml">
     <p>CHARGE:      </p>
  </body></notes>
      </species>
      <species compartment="C_11" boundaryCondition="false" id="M_aps_c">
<notes><body xmlns="http://www.w3.org/1999/xhtml">
     <p>CHARGE:      </p>
  </body></notes>
      </species>
      <species compartment="C_11" boundaryCondition="false" id="M_trdrd_c">
<notes><body xmlns="http://www.w3.org/1999/xhtml">
     <p>CHARGE:      </p>
  </body></notes>
      </species>
      <species compartment="C_11" boundaryCondition="false" id="M_so3_c">
<notes><body xmlns="http://www.w3.org/1999/xhtml">
     <p>CHARGE:      </p>
  </body></notes>
      </species>
      <species compartment="C_11" boundaryCondition="false" id="M_trdox_c">
<notes><body xmlns="http://www.w3.org/1999/xhtml">
     <p>CHARGE:      </p>
  </body></notes>
      </species>
      <species compartment="C_11" boundaryCondition="false" id="M_glu5p_c">
<notes><body xmlns="http://www.w3.org/1999/xhtml">
     <p>CHARGE:      </p>
  </body></notes>
      </species>
      <species compartment="C_11" boundaryCondition="false" id="M_alaala_e">
<notes><body xmlns="http://www.w3.org/1999/xhtml">
     <p>CHARGE:      </p>
  </body></notes>
      </species>
      <species compartment="C_11" boundaryCondition="false" id="M_h2o_e">
<notes><body xmlns="http://www.w3.org/1999/xhtml">
     <p>CHARGE:      </p>
  </body></notes>
      </species>
      <species compartment="C_11" boundaryCondition="false" id="M_ala_D_e">
<notes><body xmlns="http://www.w3.org/1999/xhtml">
     <p>CHARGE:      </p>
  </body></notes>
      </species>
      <species compartment="C_11" boundaryCondition="false" id="M_alac_S_c">
<notes><body xmlns="http://www.w3.org/1999/xhtml">
     <p>CHARGE:      </p>
  </body></notes>
      </species>
      <species compartment="C_11" boundaryCondition="false" id="M_mmalsa_c">
<notes><body xmlns="http://www.w3.org/1999/xhtml">
     <p>CHARGE:      </p>
  </body></notes>
      </species>
      <species compartment="C_11" boundaryCondition="false" id="M_ppcoa_c">
<notes><body xmlns="http://www.w3.org/1999/xhtml">
     <p>CHARGE:      </p>
  </body></notes>
      </species>
      <species compartment="C_11" boundaryCondition="false" id="M_argp_c">
<notes><body xmlns="http://www.w3.org/1999/xhtml">
     <p>CHARGE:      </p>
  </body></notes>
      </species>
      <species compartment="C_11" boundaryCondition="false" id="M_chor_c">
<notes><body xmlns="http://www.w3.org/1999/xhtml">
     <p>CHARGE:      </p>
  </body></notes>
      </species>
      <species compartment="C_11" boundaryCondition="false" id="M_anth_c">
<notes><body xmlns="http://www.w3.org/1999/xhtml">
     <p>CHARGE:      </p>
  </body></notes>
      </species>
      <species compartment="C_11" boundaryCondition="false" id="M_prpp_c">
<notes><body xmlns="http://www.w3.org/1999/xhtml">
     <p>CHARGE:      </p>
  </body></notes>
      </species>
      <species compartment="C_11" boundaryCondition="false" id="M_pran_c">
<notes><body xmlns="http://www.w3.org/1999/xhtml">
     <p>CHARGE:      </p>
  </body></notes>
      </species>
      <species compartment="C_11" boundaryCondition="false" id="M_pphn_c">
<notes><body xmlns="http://www.w3.org/1999/xhtml">
     <p>CHARGE:      </p>
  </body></notes>
      </species>
      <species compartment="C_11" boundaryCondition="false" id="M_3psme_c">
<notes><body xmlns="http://www.w3.org/1999/xhtml">
     <p>CHARGE:      </p>
  </body></notes>
      </species>
      <species compartment="C_11" boundaryCondition="false" id="M_e4p_c">
<notes><body xmlns="http://www.w3.org/1999/xhtml">
     <p>CHARGE:      </p>
  </body></notes>
      </species>
      <species compartment="C_11" boundaryCondition="false" id="M_pep_c">
<notes><body xmlns="http://www.w3.org/1999/xhtml">
     <p>CHARGE:      </p>
  </body></notes>
      </species>
      <species compartment="C_11" boundaryCondition="false" id="M_2dda7p_c">
<notes><body xmlns="http://www.w3.org/1999/xhtml">
     <p>CHARGE:      </p>
  </body></notes>
      </species>
      <species compartment="C_11" boundaryCondition="false" id="M_3dhq_c">
<notes><body xmlns="http://www.w3.org/1999/xhtml">
     <p>CHARGE:      </p>
  </body></notes>
      </species>
      <species compartment="C_11" boundaryCondition="false" id="M_3dhsk_c">
<notes><body xmlns="http://www.w3.org/1999/xhtml">
     <p>CHARGE:      </p>
  </body></notes>
      </species>
      <species compartment="C_11" boundaryCondition="false" id="M_2cpr5p_c">
<notes><body xmlns="http://www.w3.org/1999/xhtml">
     <p>CHARGE:      </p>
  </body></notes>
      </species>
      <species compartment="C_11" boundaryCondition="false" id="M_3ig3p_c">
<notes><body xmlns="http://www.w3.org/1999/xhtml">
     <p>CHARGE:      </p>
  </body></notes>
      </species>
      <species compartment="C_11" boundaryCondition="false" id="M_34hpp_c">
<notes><body xmlns="http://www.w3.org/1999/xhtml">
     <p>CHARGE:      </p>
  </body></notes>
      </species>
      <species compartment="C_11" boundaryCondition="false" id="M_phpyr_c">
<notes><body xmlns="http://www.w3.org/1999/xhtml">
     <p>CHARGE:      </p>
  </body></notes>
      </species>
      <species compartment="C_11" boundaryCondition="false" id="M_skm5p_c">
<notes><body xmlns="http://www.w3.org/1999/xhtml">
     <p>CHARGE:      </p>
  </body></notes>
      </species>
      <species compartment="C_11" boundaryCondition="false" id="M_skm_c">
<notes><body xmlns="http://www.w3.org/1999/xhtml">
     <p>CHARGE:      </p>
  </body></notes>
      </species>
      <species compartment="C_11" boundaryCondition="false" id="M_ser_L_c">
<notes><body xmlns="http://www.w3.org/1999/xhtml">
     <p>CHARGE:      </p>
  </body></notes>
      </species>
      <species compartment="C_11" boundaryCondition="false" id="M_g3p_c">
<notes><body xmlns="http://www.w3.org/1999/xhtml">
     <p>CHARGE:      </p>
  </body></notes>
      </species>
      <species compartment="C_11" boundaryCondition="false" id="M_trp_L_c">
<notes><body xmlns="http://www.w3.org/1999/xhtml">
     <p>CHARGE:      </p>
  </body></notes>
      </species>
      <species compartment="C_11" boundaryCondition="false" id="M_tyr_L_c">
<notes><body xmlns="http://www.w3.org/1999/xhtml">
     <p>CHARGE:      </p>
  </body></notes>
      </species>
      <species compartment="C_11" boundaryCondition="false" id="M_hcys_L_c">
<notes><body xmlns="http://www.w3.org/1999/xhtml">
     <p>CHARGE:      </p>
  </body></notes>
      </species>
      <species compartment="C_11" boundaryCondition="false" id="M_cysth_L_c">
<notes><body xmlns="http://www.w3.org/1999/xhtml">
     <p>CHARGE:      </p>
  </body></notes>
      </species>
      <species compartment="C_11" boundaryCondition="false" id="M_cys_L_c">
<notes><body xmlns="http://www.w3.org/1999/xhtml">
     <p>CHARGE:      </p>
  </body></notes>
      </species>
      <species compartment="C_11" boundaryCondition="false" id="M_h2s_c">
<notes><body xmlns="http://www.w3.org/1999/xhtml">
     <p>CHARGE:      </p>
  </body></notes>
      </species>
      <species compartment="C_11" boundaryCondition="false" id="M_paps_c">
<notes><body xmlns="http://www.w3.org/1999/xhtml">
     <p>CHARGE:      </p>
  </body></notes>
      </species>
      <species compartment="C_11" boundaryCondition="false" id="M_pap_c">
<notes><body xmlns="http://www.w3.org/1999/xhtml">
     <p>CHARGE:      </p>
  </body></notes>
      </species>
      <species compartment="C_11" boundaryCondition="false" id="M_thf_c">
<notes><body xmlns="http://www.w3.org/1999/xhtml">
     <p>CHARGE:      </p>
  </body></notes>
      </species>
      <species compartment="C_11" boundaryCondition="false" id="M_gly_c">
<notes><body xmlns="http://www.w3.org/1999/xhtml">
     <p>CHARGE:      </p>
  </body></notes>
      </species>
      <species compartment="C_11" boundaryCondition="false" id="M_mlthf_c">
<notes><body xmlns="http://www.w3.org/1999/xhtml">
     <p>CHARGE:      </p>
  </body></notes>
      </species>
      <species compartment="C_11" boundaryCondition="false" id="M_acser_c">
<notes><body xmlns="http://www.w3.org/1999/xhtml">
     <p>CHARGE:      </p>
  </body></notes>
      </species>
      <species compartment="C_11" boundaryCondition="false" id="M_2obut_c">
<notes><body xmlns="http://www.w3.org/1999/xhtml">
     <p>CHARGE:      </p>
  </body></notes>
      </species>
      <species compartment="C_11" boundaryCondition="false" id="M_3pg_c">
<notes><body xmlns="http://www.w3.org/1999/xhtml">
     <p>CHARGE:      </p>
  </body></notes>
      </species>
      <species compartment="C_11" boundaryCondition="false" id="M_3php_c">
<notes><body xmlns="http://www.w3.org/1999/xhtml">
     <p>CHARGE:      </p>
  </body></notes>
      </species>
      <species compartment="C_11" boundaryCondition="false" id="M_pser_L_c">
<notes><body xmlns="http://www.w3.org/1999/xhtml">
     <p>CHARGE:      </p>
  </body></notes>
      </species>
      <species compartment="C_11" boundaryCondition="false" id="M_imacp_c">
<notes><body xmlns="http://www.w3.org/1999/xhtml">
     <p>CHARGE:      </p>
  </body></notes>
      </species>
      <species compartment="C_11" boundaryCondition="false" id="M_hisp_c">
<notes><body xmlns="http://www.w3.org/1999/xhtml">
     <p>CHARGE:      </p>
  </body></notes>
      </species>
      <species compartment="C_11" boundaryCondition="false" id="M_phe_L_c">
<notes><body xmlns="http://www.w3.org/1999/xhtml">
     <p>CHARGE:      </p>
  </body></notes>
      </species>
      <species compartment="C_11" boundaryCondition="false" id="M_ala_D_c">
<notes><body xmlns="http://www.w3.org/1999/xhtml">
     <p>CHARGE:      </p>
  </body></notes>
      </species>
      <species compartment="C_11" boundaryCondition="false" id="M_h2o2_c">
<notes><body xmlns="http://www.w3.org/1999/xhtml">
     <p>CHARGE:      </p>
  </body></notes>
      </species>
      <species compartment="C_11" boundaryCondition="false" id="M_met_L_c">
<notes><body xmlns="http://www.w3.org/1999/xhtml">
     <p>CHARGE:      </p>
  </body></notes>
      </species>
      <species compartment="C_11" boundaryCondition="false" id="M_amet_c">
<notes><body xmlns="http://www.w3.org/1999/xhtml">
     <p>CHARGE:      </p>
  </body></notes>
      </species>
      <species compartment="C_11" boundaryCondition="false" id="M_f6p_c">
<notes><body xmlns="http://www.w3.org/1999/xhtml">
     <p>CHARGE:      </p>
  </body></notes>
      </species>
      <species compartment="C_11" boundaryCondition="false" id="M_gam6p_c">
<notes><body xmlns="http://www.w3.org/1999/xhtml">
     <p>CHARGE:      </p>
  </body></notes>
      </species>
      <species compartment="C_11" boundaryCondition="false" id="M_5mthf_c">
<notes><body xmlns="http://www.w3.org/1999/xhtml">
     <p>CHARGE:      </p>
  </body></notes>
      </species>
      <species compartment="C_11" boundaryCondition="false" id="M_metox_c">
<notes><body xmlns="http://www.w3.org/1999/xhtml">
     <p>CHARGE:      </p>
  </body></notes>
      </species>
      <species compartment="C_11" boundaryCondition="false" id="M_metox_R_c">
<notes><body xmlns="http://www.w3.org/1999/xhtml">
     <p>CHARGE:      </p>
  </body></notes>
      </species>
      <species compartment="C_11" boundaryCondition="false" id="M_gthrd_e">
<notes><body xmlns="http://www.w3.org/1999/xhtml">
     <p>CHARGE:      </p>
  </body></notes>
      </species>
      <species compartment="C_11" boundaryCondition="false" id="M_cgly_e">
<notes><body xmlns="http://www.w3.org/1999/xhtml">
     <p>CHARGE:      </p>
  </body></notes>
      </species>
      <species compartment="C_11" boundaryCondition="false" id="M_glu_L_e">
<notes><body xmlns="http://www.w3.org/1999/xhtml">
     <p>CHARGE:      </p>
  </body></notes>
      </species>
      <species compartment="C_11" boundaryCondition="false" id="M_glx_c">
<notes><body xmlns="http://www.w3.org/1999/xhtml">
     <p>CHARGE:      </p>
  </body></notes>
      </species>
      <species compartment="C_11" boundaryCondition="false" id="M_sarcs_c">
<notes><body xmlns="http://www.w3.org/1999/xhtml">
     <p>CHARGE:      </p>
  </body></notes>
      </species>
      <species compartment="C_11" boundaryCondition="false" id="M_fald_c">
<notes><body xmlns="http://www.w3.org/1999/xhtml">
     <p>CHARGE:      </p>
  </body></notes>
      </species>
      <species compartment="C_11" boundaryCondition="false" id="M_no2_c">
<notes><body xmlns="http://www.w3.org/1999/xhtml">
     <p>CHARGE:      </p>
  </body></notes>
      </species>
      <species compartment="C_11" boundaryCondition="false" id="M_acamoxm_c">
<notes><body xmlns="http://www.w3.org/1999/xhtml">
     <p>CHARGE:      </p>
  </body></notes>
      </species>
      <species compartment="C_11" boundaryCondition="false" id="M_5mta_c">
<notes><body xmlns="http://www.w3.org/1999/xhtml">
     <p>CHARGE:      </p>
  </body></notes>
      </species>
      <species compartment="C_11" boundaryCondition="false" id="M_5mtr_c">
<notes><body xmlns="http://www.w3.org/1999/xhtml">
     <p>CHARGE:      </p>
  </body></notes>
      </species>
      <species compartment="C_11" boundaryCondition="false" id="M_ade_c">
<notes><body xmlns="http://www.w3.org/1999/xhtml">
     <p>CHARGE:      </p>
  </body></notes>
      </species>
      <species compartment="C_11" boundaryCondition="false" id="M_ametam_c">
<notes><body xmlns="http://www.w3.org/1999/xhtml">
     <p>CHARGE:      </p>
  </body></notes>
      </species>
      <species compartment="C_11" boundaryCondition="false" id="M_spmd_c">
<notes><body xmlns="http://www.w3.org/1999/xhtml">
     <p>CHARGE:      </p>
  </body></notes>
      </species>
      <species compartment="C_11" boundaryCondition="false" id="M_sprm_c">
<notes><body xmlns="http://www.w3.org/1999/xhtml">
     <p>CHARGE:      </p>
  </body></notes>
      </species>
      <species compartment="C_11" boundaryCondition="false" id="M_4abut_c">
<notes><body xmlns="http://www.w3.org/1999/xhtml">
     <p>CHARGE:      </p>
  </body></notes>
      </species>
      <species compartment="C_11" boundaryCondition="false" id="M_sucsal_c">
<notes><body xmlns="http://www.w3.org/1999/xhtml">
     <p>CHARGE:      </p>
  </body></notes>
      </species>
      <species compartment="C_11" boundaryCondition="false" id="M_2ahbut_c">
<notes><body xmlns="http://www.w3.org/1999/xhtml">
     <p>CHARGE:      </p>
  </body></notes>
      </species>
      <species compartment="C_11" boundaryCondition="false" id="M_seln_c">
<notes><body xmlns="http://www.w3.org/1999/xhtml">
     <p>CHARGE:      </p>
  </body></notes>
      </species>
      <species compartment="C_11" boundaryCondition="false" id="M_scys_L_c">
<notes><body xmlns="http://www.w3.org/1999/xhtml">
     <p>CHARGE:      </p>
  </body></notes>
      </species>
      <species compartment="C_11" boundaryCondition="false" id="M_tsul_c">
<notes><body xmlns="http://www.w3.org/1999/xhtml">
     <p>CHARGE:      </p>
  </body></notes>
      </species>
      <species compartment="C_11" boundaryCondition="false" id="M_argsuc_c">
<notes><body xmlns="http://www.w3.org/1999/xhtml">
     <p>CHARGE:      </p>
  </body></notes>
      </species>
      <species compartment="C_11" boundaryCondition="false" id="M_fum_c">
<notes><body xmlns="http://www.w3.org/1999/xhtml">
     <p>CHARGE:      </p>
  </body></notes>
      </species>
      <species compartment="C_11" boundaryCondition="false" id="M_prbatp_c">
<notes><body xmlns="http://www.w3.org/1999/xhtml">
     <p>CHARGE:      </p>
  </body></notes>
      </species>
      <species compartment="C_11" boundaryCondition="false" id="M_23dhmb_c">
<notes><body xmlns="http://www.w3.org/1999/xhtml">
     <p>CHARGE:      </p>
  </body></notes>
      </species>
      <species compartment="C_11" boundaryCondition="false" id="M_3mob_c">
<notes><body xmlns="http://www.w3.org/1999/xhtml">
     <p>CHARGE:      </p>
  </body></notes>
      </species>
      <species compartment="C_11" boundaryCondition="false" id="M_23dhmp_c">
<notes><body xmlns="http://www.w3.org/1999/xhtml">
     <p>CHARGE:      </p>
  </body></notes>
      </species>
      <species compartment="C_11" boundaryCondition="false" id="M_3mop_c">
<notes><body xmlns="http://www.w3.org/1999/xhtml">
     <p>CHARGE:      </p>
  </body></notes>
      </species>
      <species compartment="C_11" boundaryCondition="false" id="M_2o3mpt_c">
<notes><body xmlns="http://www.w3.org/1999/xhtml">
     <p>CHARGE:      </p>
  </body></notes>
      </species>
      <species compartment="C_11" boundaryCondition="false" id="M_forglu_c">
<notes><body xmlns="http://www.w3.org/1999/xhtml">
     <p>CHARGE:      </p>
  </body></notes>
      </species>
      <species compartment="C_11" boundaryCondition="false" id="M_frmd_c">
<notes><body xmlns="http://www.w3.org/1999/xhtml">
     <p>CHARGE:      </p>
  </body></notes>
      </species>
      <species compartment="C_11" boundaryCondition="false" id="M_fmet_c">
<notes><body xmlns="http://www.w3.org/1999/xhtml">
     <p>CHARGE:      </p>
  </body></notes>
      </species>
      <species compartment="C_11" boundaryCondition="false" id="M_glu_D_c">
<notes><body xmlns="http://www.w3.org/1999/xhtml">
     <p>CHARGE:      </p>
  </body></notes>
      </species>
      <species compartment="C_11" boundaryCondition="false" id="M_2aobut_c">
<notes><body xmlns="http://www.w3.org/1999/xhtml">
     <p>CHARGE:      </p>
  </body></notes>
      </species>
      <species compartment="C_11" boundaryCondition="false" id="M_3hmp_c">
<notes><body xmlns="http://www.w3.org/1999/xhtml">
     <p>CHARGE:      </p>
  </body></notes>
      </species>
      <species compartment="C_11" boundaryCondition="false" id="M_2mop_c">
<notes><body xmlns="http://www.w3.org/1999/xhtml">
     <p>CHARGE:      </p>
  </body></notes>
      </species>
      <species compartment="C_11" boundaryCondition="false" id="M_his_L_c">
<notes><body xmlns="http://www.w3.org/1999/xhtml">
     <p>CHARGE:      </p>
  </body></notes>
      </species>
      <species compartment="C_11" boundaryCondition="false" id="M_urcan_c">
<notes><body xmlns="http://www.w3.org/1999/xhtml">
     <p>CHARGE:      </p>
  </body></notes>
      </species>
      <species compartment="C_11" boundaryCondition="false" id="M_histd_c">
<notes><body xmlns="http://www.w3.org/1999/xhtml">
     <p>CHARGE:      </p>
  </body></notes>
      </species>
      <species compartment="C_11" boundaryCondition="false" id="M_1p3h5c_c">
<notes><body xmlns="http://www.w3.org/1999/xhtml">
     <p>CHARGE:      </p>
  </body></notes>
      </species>
      <species compartment="C_11" boundaryCondition="false" id="M_4hglu_c">
<notes><body xmlns="http://www.w3.org/1999/xhtml">
     <p>CHARGE:      </p>
  </body></notes>
      </species>
      <species compartment="C_11" boundaryCondition="false" id="M_succoa_c">
<notes><body xmlns="http://www.w3.org/1999/xhtml">
     <p>CHARGE:      </p>
  </body></notes>
      </species>
      <species compartment="C_11" boundaryCondition="false" id="M_suchms_c">
<notes><body xmlns="http://www.w3.org/1999/xhtml">
     <p>CHARGE:      </p>
  </body></notes>
      </species>
      <species compartment="C_11" boundaryCondition="false" id="M_ile_L_c">
<notes><body xmlns="http://www.w3.org/1999/xhtml">
     <p>CHARGE:      </p>
  </body></notes>
      </species>
      <species compartment="C_11" boundaryCondition="false" id="M_3c2hmp_c">
<notes><body xmlns="http://www.w3.org/1999/xhtml">
     <p>CHARGE:      </p>
  </body></notes>
      </species>
      <species compartment="C_11" boundaryCondition="false" id="M_3c4mop_c">
<notes><body xmlns="http://www.w3.org/1999/xhtml">
     <p>CHARGE:      </p>
  </body></notes>
      </species>
      <species compartment="C_11" boundaryCondition="false" id="M_2ippm_c">
<notes><body xmlns="http://www.w3.org/1999/xhtml">
     <p>CHARGE:      </p>
  </body></notes>
      </species>
      <species compartment="C_11" boundaryCondition="false" id="M_3c3hmp_c">
<notes><body xmlns="http://www.w3.org/1999/xhtml">
     <p>CHARGE:      </p>
  </body></notes>
      </species>
      <species compartment="C_11" boundaryCondition="false" id="M_4izp_c">
<notes><body xmlns="http://www.w3.org/1999/xhtml">
     <p>CHARGE:      </p>
  </body></notes>
      </species>
      <species compartment="C_11" boundaryCondition="false" id="M_leu_L_c">
<notes><body xmlns="http://www.w3.org/1999/xhtml">
     <p>CHARGE:      </p>
  </body></notes>
      </species>
      <species compartment="C_11" boundaryCondition="false" id="M_4mop_c">
<notes><body xmlns="http://www.w3.org/1999/xhtml">
     <p>CHARGE:      </p>
  </body></notes>
      </species>
      <species compartment="C_11" boundaryCondition="false" id="M_36dahx_c">
<notes><body xmlns="http://www.w3.org/1999/xhtml">
     <p>CHARGE:      </p>
  </body></notes>
      </species>
      <species compartment="C_11" boundaryCondition="false" id="M_15dap_c">
<notes><body xmlns="http://www.w3.org/1999/xhtml">
     <p>CHARGE:      </p>
  </body></notes>
      </species>
      <species compartment="C_11" boundaryCondition="false" id="M_ppal_c">
<notes><body xmlns="http://www.w3.org/1999/xhtml">
     <p>CHARGE:      </p>
  </body></notes>
      </species>
      <species compartment="C_11" boundaryCondition="false" id="M_prbamp_c">
<notes><body xmlns="http://www.w3.org/1999/xhtml">
     <p>CHARGE:      </p>
  </body></notes>
      </species>
      <species compartment="C_11" boundaryCondition="false" id="M_prfp_c">
<notes><body xmlns="http://www.w3.org/1999/xhtml">
     <p>CHARGE:      </p>
  </body></notes>
      </species>
      <species compartment="C_11" boundaryCondition="false" id="M_pser_D_c">
<notes><body xmlns="http://www.w3.org/1999/xhtml">
     <p>CHARGE:      </p>
  </body></notes>
      </species>
      <species compartment="C_11" boundaryCondition="false" id="M_ser_D_c">
<notes><body xmlns="http://www.w3.org/1999/xhtml">
     <p>CHARGE:      </p>
  </body></notes>
      </species>
      <species compartment="C_11" boundaryCondition="false" id="M_sl26da_c">
<notes><body xmlns="http://www.w3.org/1999/xhtml">
     <p>CHARGE:      </p>
  </body></notes>
      </species>
      <species compartment="C_11" boundaryCondition="false" id="M_succ_c">
<notes><body xmlns="http://www.w3.org/1999/xhtml">
     <p>CHARGE:      </p>
  </body></notes>
      </species>
      <species compartment="C_11" boundaryCondition="false" id="M_ch4s_c">
<notes><body xmlns="http://www.w3.org/1999/xhtml">
     <p>CHARGE:      </p>
  </body></notes>
      </species>
      <species compartment="C_11" boundaryCondition="false" id="M_slcys_c">
<notes><body xmlns="http://www.w3.org/1999/xhtml">
     <p>CHARGE:      </p>
  </body></notes>
      </species>
      <species compartment="C_11" boundaryCondition="false" id="M_val_L_c">
<notes><body xmlns="http://www.w3.org/1999/xhtml">
     <p>CHARGE:      </p>
  </body></notes>
      </species>
      <species compartment="C_11" boundaryCondition="false" id="M_glygly_c">
<notes><body xmlns="http://www.w3.org/1999/xhtml">
     <p>CHARGE:      </p>
  </body></notes>
      </species>
      <species compartment="C_11" boundaryCondition="false" id="M_thr_L_thr_L_c">
<notes><body xmlns="http://www.w3.org/1999/xhtml">
     <p>CHARGE:      </p>
  </body></notes>
      </species>
      <species compartment="C_11" boundaryCondition="false" id="M_ala_L_val_L_c">
<notes><body xmlns="http://www.w3.org/1999/xhtml">
     <p>CHARGE:      </p>
  </body></notes>
      </species>
      <species compartment="C_11" boundaryCondition="false" id="M_ser_L_val_L_c">
<notes><body xmlns="http://www.w3.org/1999/xhtml">
     <p>CHARGE:      </p>
  </body></notes>
      </species>
      <species compartment="C_11" boundaryCondition="false" id="M_gly_leu_L_c">
<notes><body xmlns="http://www.w3.org/1999/xhtml">
     <p>CHARGE:      </p>
  </body></notes>
      </species>
      <species compartment="C_11" boundaryCondition="false" id="M_ser_L_leu_L_c">
<notes><body xmlns="http://www.w3.org/1999/xhtml">
     <p>CHARGE:      </p>
  </body></notes>
      </species>
      <species compartment="C_11" boundaryCondition="false" id="M_ala_L_leu_L_c">
<notes><body xmlns="http://www.w3.org/1999/xhtml">
     <p>CHARGE:      </p>
  </body></notes>
      </species>
      <species compartment="C_11" boundaryCondition="false" id="M_thr_L_leu_L_c">
<notes><body xmlns="http://www.w3.org/1999/xhtml">
     <p>CHARGE:      </p>
  </body></notes>
      </species>
      <species compartment="C_11" boundaryCondition="false" id="M_ala_L_ile_L_c">
<notes><body xmlns="http://www.w3.org/1999/xhtml">
     <p>CHARGE:      </p>
  </body></notes>
      </species>
      <species compartment="C_11" boundaryCondition="false" id="M_ser_L_ile_L_c">
<notes><body xmlns="http://www.w3.org/1999/xhtml">
     <p>CHARGE:      </p>
  </body></notes>
      </species>
      <species compartment="C_11" boundaryCondition="false" id="M_gly_met_L_c">
<notes><body xmlns="http://www.w3.org/1999/xhtml">
     <p>CHARGE:      </p>
  </body></notes>
      </species>
      <species compartment="C_11" boundaryCondition="false" id="M_L_alagly_c">
<notes><body xmlns="http://www.w3.org/1999/xhtml">
     <p>CHARGE:      </p>
  </body></notes>
      </species>
      <species compartment="C_11" boundaryCondition="false" id="M_ala_L_met_L_c">
<notes><body xmlns="http://www.w3.org/1999/xhtml">
     <p>CHARGE:      </p>
  </body></notes>
      </species>
      <species compartment="C_11" boundaryCondition="false" id="M_ser_L_met_L_c">
<notes><body xmlns="http://www.w3.org/1999/xhtml">
     <p>CHARGE:      </p>
  </body></notes>
      </species>
      <species compartment="C_11" boundaryCondition="false" id="M_thr_L_met_L_c">
<notes><body xmlns="http://www.w3.org/1999/xhtml">
     <p>CHARGE:      </p>
  </body></notes>
      </species>
      <species compartment="C_11" boundaryCondition="false" id="M_met_L_met_L_c">
<notes><body xmlns="http://www.w3.org/1999/xhtml">
     <p>CHARGE:      </p>
  </body></notes>
      </species>
      <species compartment="C_11" boundaryCondition="false" id="M_gly_phe_L_c">
<notes><body xmlns="http://www.w3.org/1999/xhtml">
     <p>CHARGE:      </p>
  </body></notes>
      </species>
      <species compartment="C_11" boundaryCondition="false" id="M_ala_L_phe_L_c">
<notes><body xmlns="http://www.w3.org/1999/xhtml">
     <p>CHARGE:      </p>
  </body></notes>
      </species>
      <species compartment="C_11" boundaryCondition="false" id="M_ser_L_phe_L_c">
<notes><body xmlns="http://www.w3.org/1999/xhtml">
     <p>CHARGE:      </p>
  </body></notes>
      </species>
      <species compartment="C_11" boundaryCondition="false" id="M_thr_L_phe_L_c">
<notes><body xmlns="http://www.w3.org/1999/xhtml">
     <p>CHARGE:      </p>
  </body></notes>
      </species>
      <species compartment="C_11" boundaryCondition="false" id="M_met_L_phe_L_c">
<notes><body xmlns="http://www.w3.org/1999/xhtml">
     <p>CHARGE:      </p>
  </body></notes>
      </species>
      <species compartment="C_11" boundaryCondition="false" id="M_gly_tyr_L_c">
<notes><body xmlns="http://www.w3.org/1999/xhtml">
     <p>CHARGE:      </p>
  </body></notes>
      </species>
      <species compartment="C_11" boundaryCondition="false" id="M_L_sergly_c">
<notes><body xmlns="http://www.w3.org/1999/xhtml">
     <p>CHARGE:      </p>
  </body></notes>
      </species>
      <species compartment="C_11" boundaryCondition="false" id="M_ala_L_tyr_L_c">
<notes><body xmlns="http://www.w3.org/1999/xhtml">
     <p>CHARGE:      </p>
  </body></notes>
      </species>
      <species compartment="C_11" boundaryCondition="false" id="M_ser_L_tyr_L_c">
<notes><body xmlns="http://www.w3.org/1999/xhtml">
     <p>CHARGE:      </p>
  </body></notes>
      </species>
      <species compartment="C_11" boundaryCondition="false" id="M_met_L_tyr_L_c">
<notes><body xmlns="http://www.w3.org/1999/xhtml">
     <p>CHARGE:      </p>
  </body></notes>
      </species>
      <species compartment="C_11" boundaryCondition="false" id="M_ala_L_trp_L_c">
<notes><body xmlns="http://www.w3.org/1999/xhtml">
     <p>CHARGE:      </p>
  </body></notes>
      </species>
      <species compartment="C_11" boundaryCondition="false" id="M_ser_L_trp_L_c">
<notes><body xmlns="http://www.w3.org/1999/xhtml">
     <p>CHARGE:      </p>
  </body></notes>
      </species>
      <species compartment="C_11" boundaryCondition="false" id="M_gly_gln_L_c">
<notes><body xmlns="http://www.w3.org/1999/xhtml">
     <p>CHARGE:      </p>
  </body></notes>
      </species>
      <species compartment="C_11" boundaryCondition="false" id="M_ala_L_gln_L_c">
<notes><body xmlns="http://www.w3.org/1999/xhtml">
     <p>CHARGE:      </p>
  </body></notes>
      </species>
      <species compartment="C_11" boundaryCondition="false" id="M_ser_L_gln_L_c">
<notes><body xmlns="http://www.w3.org/1999/xhtml">
     <p>CHARGE:      </p>
  </body></notes>
      </species>
      <species compartment="C_11" boundaryCondition="false" id="M_thr_L_gln_L_c">
<notes><body xmlns="http://www.w3.org/1999/xhtml">
     <p>CHARGE:      </p>
  </body></notes>
      </species>
      <species compartment="C_11" boundaryCondition="false" id="M_ala_L_asn_L_c">
<notes><body xmlns="http://www.w3.org/1999/xhtml">
     <p>CHARGE:      </p>
  </body></notes>
      </species>
      <species compartment="C_11" boundaryCondition="false" id="M_L_thrgly_c">
<notes><body xmlns="http://www.w3.org/1999/xhtml">
     <p>CHARGE:      </p>
  </body></notes>
      </species>
      <species compartment="C_11" boundaryCondition="false" id="M_ala_L_his_L_c">
<notes><body xmlns="http://www.w3.org/1999/xhtml">
     <p>CHARGE:      </p>
  </body></notes>
      </species>
      <species compartment="C_11" boundaryCondition="false" id="M_ser_L_his_L_c">
<notes><body xmlns="http://www.w3.org/1999/xhtml">
     <p>CHARGE:      </p>
  </body></notes>
      </species>
      <species compartment="C_11" boundaryCondition="false" id="M_met_L_his_L_c">
<notes><body xmlns="http://www.w3.org/1999/xhtml">
     <p>CHARGE:      </p>
  </body></notes>
      </species>
      <species compartment="C_11" boundaryCondition="false" id="M_diala_L_c">
<notes><body xmlns="http://www.w3.org/1999/xhtml">
     <p>CHARGE:      </p>
  </body></notes>
      </species>
      <species compartment="C_11" boundaryCondition="false" id="M_ser_L_ala_L_c">
<notes><body xmlns="http://www.w3.org/1999/xhtml">
     <p>CHARGE:      </p>
  </body></notes>
      </species>
      <species compartment="C_11" boundaryCondition="false" id="M_ala_L_ser_L_c">
<notes><body xmlns="http://www.w3.org/1999/xhtml">
     <p>CHARGE:      </p>
  </body></notes>
      </species>
      <species compartment="C_11" boundaryCondition="false" id="M_ser_L_ser_L_c">
<notes><body xmlns="http://www.w3.org/1999/xhtml">
     <p>CHARGE:      </p>
  </body></notes>
      </species>
      <species compartment="C_11" boundaryCondition="false" id="M_gly_cys_L_c">
<notes><body xmlns="http://www.w3.org/1999/xhtml">
     <p>CHARGE:      </p>
  </body></notes>
      </species>
      <species compartment="C_11" boundaryCondition="false" id="M_glutrna_c">
<notes><body xmlns="http://www.w3.org/1999/xhtml">
     <p>CHARGE:      </p>
  </body></notes>
      </species>
      <species compartment="C_11" boundaryCondition="false" id="M_glu1sa_c">
<notes><body xmlns="http://www.w3.org/1999/xhtml">
     <p>CHARGE:      </p>
  </body></notes>
      </species>
      <species compartment="C_11" boundaryCondition="false" id="M_trnaglu_c">
<notes><body xmlns="http://www.w3.org/1999/xhtml">
     <p>CHARGE:      </p>
  </body></notes>
      </species>
      <species compartment="C_11" boundaryCondition="false" id="M_N1aspmd_c">
<notes><body xmlns="http://www.w3.org/1999/xhtml">
     <p>CHARGE:      </p>
  </body></notes>
      </species>
      <species compartment="C_11" boundaryCondition="false" id="M_diasprm_c">
<notes><body xmlns="http://www.w3.org/1999/xhtml">
     <p>CHARGE:      </p>
  </body></notes>
      </species>
      <species compartment="C_11" boundaryCondition="false" id="M_msa_c">
<notes><body xmlns="http://www.w3.org/1999/xhtml">
     <p>CHARGE:      </p>
  </body></notes>
      </species>
      <species compartment="C_11" boundaryCondition="false" id="M_csn_c">
<notes><body xmlns="http://www.w3.org/1999/xhtml">
     <p>CHARGE:      </p>
  </body></notes>
      </species>
      <species compartment="C_11" boundaryCondition="false" id="M_5mcsn_c">
<notes><body xmlns="http://www.w3.org/1999/xhtml">
     <p>CHARGE:      </p>
  </body></notes>
      </species>
      <species compartment="C_11" boundaryCondition="false" id="M_ahcys_c">
<notes><body xmlns="http://www.w3.org/1999/xhtml">
     <p>CHARGE:      </p>
  </body></notes>
      </species>
      <species compartment="C_11" boundaryCondition="false" id="M_hibcoa_c">
<notes><body xmlns="http://www.w3.org/1999/xhtml">
     <p>CHARGE:      </p>
  </body></notes>
      </species>
      <species compartment="C_11" boundaryCondition="false" id="M_rhcys_c">
<notes><body xmlns="http://www.w3.org/1999/xhtml">
     <p>CHARGE:      </p>
  </body></notes>
      </species>
      <species compartment="C_11" boundaryCondition="false" id="M_rib_D_c">
<notes><body xmlns="http://www.w3.org/1999/xhtml">
     <p>CHARGE:      </p>
  </body></notes>
      </species>
      <species compartment="C_11" boundaryCondition="false" id="M_Lcyst_c">
<notes><body xmlns="http://www.w3.org/1999/xhtml">
     <p>CHARGE:      </p>
  </body></notes>
      </species>
      <species compartment="C_11" boundaryCondition="false" id="M_taur_c">
<notes><body xmlns="http://www.w3.org/1999/xhtml">
     <p>CHARGE:      </p>
  </body></notes>
      </species>
      <species compartment="C_11" boundaryCondition="false" id="M_quc_c">
<notes><body xmlns="http://www.w3.org/1999/xhtml">
     <p>CHARGE:      </p>
  </body></notes>
      </species>
      <species compartment="C_11" boundaryCondition="false" id="M_2pcpgc_c">
<notes><body xmlns="http://www.w3.org/1999/xhtml">
     <p>CHARGE:      </p>
  </body></notes>
      </species>
      <species compartment="C_11" boundaryCondition="false" id="M_etoh_c">
<notes><body xmlns="http://www.w3.org/1999/xhtml">
     <p>CHARGE:      </p>
  </body></notes>
      </species>
      <species compartment="C_11" boundaryCondition="false" id="M_acald_c">
<notes><body xmlns="http://www.w3.org/1999/xhtml">
     <p>CHARGE:      </p>
  </body></notes>
      </species>
      <species compartment="C_11" boundaryCondition="false" id="M_btd_RR_c">
<notes><body xmlns="http://www.w3.org/1999/xhtml">
     <p>CHARGE:      </p>
  </body></notes>
      </species>
      <species compartment="C_11" boundaryCondition="false" id="M_actn_R_c">
<notes><body xmlns="http://www.w3.org/1999/xhtml">
     <p>CHARGE:      </p>
  </body></notes>
      </species>
      <species compartment="C_11" boundaryCondition="false" id="M_glyc3p_c">
<notes><body xmlns="http://www.w3.org/1999/xhtml">
     <p>CHARGE:      </p>
  </body></notes>
      </species>
      <species compartment="C_11" boundaryCondition="false" id="M_dhap_c">
<notes><body xmlns="http://www.w3.org/1999/xhtml">
     <p>CHARGE:      </p>
  </body></notes>
      </species>
      <species compartment="C_11" boundaryCondition="false" id="M_glcn_D_c">
<notes><body xmlns="http://www.w3.org/1999/xhtml">
     <p>CHARGE:      </p>
  </body></notes>
      </species>
      <species compartment="C_11" boundaryCondition="false" id="M_6pgc_c">
<notes><body xmlns="http://www.w3.org/1999/xhtml">
     <p>CHARGE:      </p>
  </body></notes>
      </species>
      <species compartment="C_11" boundaryCondition="false" id="M_r5p_c">
<notes><body xmlns="http://www.w3.org/1999/xhtml">
     <p>CHARGE:      </p>
  </body></notes>
      </species>
      <species compartment="C_11" boundaryCondition="false" id="M_sbt_D_c">
<notes><body xmlns="http://www.w3.org/1999/xhtml">
     <p>CHARGE:      </p>
  </body></notes>
      </species>
      <species compartment="C_11" boundaryCondition="false" id="M_fru_c">
<notes><body xmlns="http://www.w3.org/1999/xhtml">
     <p>CHARGE:      </p>
  </body></notes>
      </species>
      <species compartment="C_11" boundaryCondition="false" id="M_13dpg_c">
<notes><body xmlns="http://www.w3.org/1999/xhtml">
     <p>CHARGE:      </p>
  </body></notes>
      </species>
      <species compartment="C_11" boundaryCondition="false" id="M_ru5p_D_c">
<notes><body xmlns="http://www.w3.org/1999/xhtml">
     <p>CHARGE:      </p>
  </body></notes>
      </species>
      <species compartment="C_11" boundaryCondition="false" id="M_g1p_c">
<notes><body xmlns="http://www.w3.org/1999/xhtml">
     <p>CHARGE:      </p>
  </body></notes>
      </species>
      <species compartment="C_11" boundaryCondition="false" id="M_g6p_c">
<notes><body xmlns="http://www.w3.org/1999/xhtml">
     <p>CHARGE:      </p>
  </body></notes>
      </species>
      <species compartment="C_11" boundaryCondition="false" id="M_xu5p_D_c">
<notes><body xmlns="http://www.w3.org/1999/xhtml">
     <p>CHARGE:      </p>
  </body></notes>
      </species>
      <species compartment="C_11" boundaryCondition="false" id="M_mqn7_c">
<notes><body xmlns="http://www.w3.org/1999/xhtml">
     <p>CHARGE:      </p>
  </body></notes>
      </species>
      <species compartment="C_11" boundaryCondition="false" id="M_mql7_c">
<notes><body xmlns="http://www.w3.org/1999/xhtml">
     <p>CHARGE:      </p>
  </body></notes>
      </species>
      <species compartment="C_11" boundaryCondition="false" id="M_6pgl_c">
<notes><body xmlns="http://www.w3.org/1999/xhtml">
     <p>CHARGE:      </p>
  </body></notes>
      </species>
      <species compartment="C_11" boundaryCondition="false" id="M_actp_c">
<notes><body xmlns="http://www.w3.org/1999/xhtml">
     <p>CHARGE:      </p>
  </body></notes>
      </species>
      <species compartment="C_11" boundaryCondition="false" id="M_2pg_c">
<notes><body xmlns="http://www.w3.org/1999/xhtml">
     <p>CHARGE:      </p>
  </body></notes>
      </species>
      <species compartment="C_11" boundaryCondition="false" id="M_fdp_c">
<notes><body xmlns="http://www.w3.org/1999/xhtml">
     <p>CHARGE:      </p>
  </body></notes>
      </species>
      <species compartment="C_11" boundaryCondition="false" id="M_mnl1p_c">
<notes><body xmlns="http://www.w3.org/1999/xhtml">
     <p>CHARGE:      </p>
  </body></notes>
      </species>
      <species compartment="C_11" boundaryCondition="false" id="M_mal_L_c">
<notes><body xmlns="http://www.w3.org/1999/xhtml">
     <p>CHARGE:      </p>
  </body></notes>
      </species>
      <species compartment="C_11" boundaryCondition="false" id="M_glyald_c">
<notes><body xmlns="http://www.w3.org/1999/xhtml">
     <p>CHARGE:      </p>
  </body></notes>
      </species>
      <species compartment="C_11" boundaryCondition="false" id="M_glyc_c">
<notes><body xmlns="http://www.w3.org/1999/xhtml">
     <p>CHARGE:      </p>
  </body></notes>
      </species>
      <species compartment="C_11" boundaryCondition="false" id="M_Lglyald_c">
<notes><body xmlns="http://www.w3.org/1999/xhtml">
     <p>CHARGE:      </p>
  </body></notes>
      </species>
      <species compartment="C_11" boundaryCondition="false" id="M_lcts_c">
<notes><body xmlns="http://www.w3.org/1999/xhtml">
     <p>CHARGE:      </p>
  </body></notes>
      </species>
      <species compartment="C_11" boundaryCondition="false" id="M_gal_c">
<notes><body xmlns="http://www.w3.org/1999/xhtml">
     <p>CHARGE:      </p>
  </body></notes>
      </species>
      <species compartment="C_11" boundaryCondition="false" id="M_glc_D_c">
<notes><body xmlns="http://www.w3.org/1999/xhtml">
     <p>CHARGE:      </p>
  </body></notes>
      </species>
      <species compartment="C_11" boundaryCondition="false" id="M_uacgam_c">
<notes><body xmlns="http://www.w3.org/1999/xhtml">
     <p>CHARGE:      </p>
  </body></notes>
      </species>
      <species compartment="C_11" boundaryCondition="false" id="M_uacmam_c">
<notes><body xmlns="http://www.w3.org/1999/xhtml">
     <p>CHARGE:      </p>
  </body></notes>
      </species>
      <species compartment="C_11" boundaryCondition="false" id="M_galctr_D_c">
<notes><body xmlns="http://www.w3.org/1999/xhtml">
     <p>CHARGE:      </p>
  </body></notes>
      </species>
      <species compartment="C_11" boundaryCondition="false" id="M_5d4dglcr_c">
<notes><body xmlns="http://www.w3.org/1999/xhtml">
     <p>CHARGE:      </p>
  </body></notes>
      </species>
      <species compartment="C_11" boundaryCondition="false" id="M_glcr_c">
<notes><body xmlns="http://www.w3.org/1999/xhtml">
     <p>CHARGE:      </p>
  </body></notes>
      </species>
      <species compartment="C_11" boundaryCondition="false" id="M_oxa_c">
<notes><body xmlns="http://www.w3.org/1999/xhtml">
     <p>CHARGE:      </p>
  </body></notes>
      </species>
      <species compartment="C_11" boundaryCondition="false" id="M_glyclt_c">
<notes><body xmlns="http://www.w3.org/1999/xhtml">
     <p>CHARGE:      </p>
  </body></notes>
      </species>
      <species compartment="C_11" boundaryCondition="false" id="M_gam1p_c">
<notes><body xmlns="http://www.w3.org/1999/xhtml">
     <p>CHARGE:      </p>
  </body></notes>
      </species>
      <species compartment="C_11" boundaryCondition="false" id="M_acgam6p_c">
<notes><body xmlns="http://www.w3.org/1999/xhtml">
     <p>CHARGE:      </p>
  </body></notes>
      </species>
      <species compartment="C_11" boundaryCondition="false" id="M_4c2me_c">
<notes><body xmlns="http://www.w3.org/1999/xhtml">
     <p>CHARGE:      </p>
  </body></notes>
      </species>
      <species compartment="C_11" boundaryCondition="false" id="M_2p4c2me_c">
<notes><body xmlns="http://www.w3.org/1999/xhtml">
     <p>CHARGE:      </p>
  </body></notes>
      </species>
      <species compartment="C_11" boundaryCondition="false" id="M_dxyl5p_c">
<notes><body xmlns="http://www.w3.org/1999/xhtml">
     <p>CHARGE:      </p>
  </body></notes>
      </species>
      <species compartment="C_11" boundaryCondition="false" id="M_2me4p_c">
<notes><body xmlns="http://www.w3.org/1999/xhtml">
     <p>CHARGE:      </p>
  </body></notes>
      </species>
      <species compartment="C_11" boundaryCondition="false" id="M_Larab_e">
<notes><body xmlns="http://www.w3.org/1999/xhtml">
     <p>CHARGE:      </p>
  </body></notes>
      </species>
      <species compartment="C_11" boundaryCondition="false" id="M_arab_L_e">
<notes><body xmlns="http://www.w3.org/1999/xhtml">
     <p>CHARGE:      </p>
  </body></notes>
      </species>
      <species compartment="C_11" boundaryCondition="false" id="M_f1p_c">
<notes><body xmlns="http://www.w3.org/1999/xhtml">
     <p>CHARGE:      </p>
  </body></notes>
      </species>
      <species compartment="C_11" boundaryCondition="false" id="M_altrn_c">
<notes><body xmlns="http://www.w3.org/1999/xhtml">
     <p>CHARGE:      </p>
  </body></notes>
      </species>
      <species compartment="C_11" boundaryCondition="false" id="M_2ddglcn_c">
<notes><body xmlns="http://www.w3.org/1999/xhtml">
     <p>CHARGE:      </p>
  </body></notes>
      </species>
      <species compartment="C_11" boundaryCondition="false" id="M_glcur_c">
<notes><body xmlns="http://www.w3.org/1999/xhtml">
     <p>CHARGE:      </p>
  </body></notes>
      </species>
      <species compartment="C_11" boundaryCondition="false" id="M_fruur_c">
<notes><body xmlns="http://www.w3.org/1999/xhtml">
     <p>CHARGE:      </p>
  </body></notes>
      </species>
      <species compartment="C_11" boundaryCondition="false" id="M_mana_c">
<notes><body xmlns="http://www.w3.org/1999/xhtml">
     <p>CHARGE:      </p>
  </body></notes>
      </species>
      <species compartment="C_11" boundaryCondition="false" id="M_tagur_c">
<notes><body xmlns="http://www.w3.org/1999/xhtml">
     <p>CHARGE:      </p>
  </body></notes>
      </species>
      <species compartment="C_11" boundaryCondition="false" id="M_galur_c">
<notes><body xmlns="http://www.w3.org/1999/xhtml">
     <p>CHARGE:      </p>
  </body></notes>
      </species>
      <species compartment="C_11" boundaryCondition="false" id="M_5dh4dglcn_c">
<notes><body xmlns="http://www.w3.org/1999/xhtml">
     <p>CHARGE:      </p>
  </body></notes>
      </species>
      <species compartment="C_11" boundaryCondition="false" id="M_46dh25dohxn_c">
<notes><body xmlns="http://www.w3.org/1999/xhtml">
     <p>CHARGE:      </p>
  </body></notes>
      </species>
      <species compartment="C_11" boundaryCondition="false" id="M_2ddg6p_c">
<notes><body xmlns="http://www.w3.org/1999/xhtml">
     <p>CHARGE:      </p>
  </body></notes>
      </species>
      <species compartment="C_11" boundaryCondition="false" id="M_malt_c">
<notes><body xmlns="http://www.w3.org/1999/xhtml">
     <p>CHARGE:      </p>
  </body></notes>
      </species>
      <species compartment="C_11" boundaryCondition="false" id="M_malttr_c">
<notes><body xmlns="http://www.w3.org/1999/xhtml">
     <p>CHARGE:      </p>
  </body></notes>
      </species>
      <species compartment="C_11" boundaryCondition="false" id="M_maltttr_c">
<notes><body xmlns="http://www.w3.org/1999/xhtml">
     <p>CHARGE:      </p>
  </body></notes>
      </species>
      <species compartment="C_11" boundaryCondition="false" id="M_maltpt_c">
<notes><body xmlns="http://www.w3.org/1999/xhtml">
     <p>CHARGE:      </p>
  </body></notes>
      </species>
      <species compartment="C_11" boundaryCondition="false" id="M_malthx_c">
<notes><body xmlns="http://www.w3.org/1999/xhtml">
     <p>CHARGE:      </p>
  </body></notes>
      </species>
      <species compartment="C_11" boundaryCondition="false" id="M_malthp_c">
<notes><body xmlns="http://www.w3.org/1999/xhtml">
     <p>CHARGE:      </p>
  </body></notes>
      </species>
      <species compartment="C_11" boundaryCondition="false" id="M_isomal_c">
<notes><body xmlns="http://www.w3.org/1999/xhtml">
     <p>CHARGE:      </p>
  </body></notes>
      </species>
      <species compartment="C_11" boundaryCondition="false" id="M_sucr_c">
<notes><body xmlns="http://www.w3.org/1999/xhtml">
     <p>CHARGE:      </p>
  </body></notes>
      </species>
      <species compartment="C_11" boundaryCondition="false" id="M_drib_c">
<notes><body xmlns="http://www.w3.org/1999/xhtml">
     <p>CHARGE:      </p>
  </body></notes>
      </species>
      <species compartment="C_11" boundaryCondition="false" id="M_2dr5p_c">
<notes><body xmlns="http://www.w3.org/1999/xhtml">
     <p>CHARGE:      </p>
  </body></notes>
      </species>
      <species compartment="C_11" boundaryCondition="false" id="M_arab_L_c">
<notes><body xmlns="http://www.w3.org/1999/xhtml">
     <p>CHARGE:      </p>
  </body></notes>
      </species>
      <species compartment="C_11" boundaryCondition="false" id="M_abt_L_c">
<notes><body xmlns="http://www.w3.org/1999/xhtml">
     <p>CHARGE:      </p>
  </body></notes>
      </species>
      <species compartment="C_11" boundaryCondition="false" id="M_galt1p_c">
<notes><body xmlns="http://www.w3.org/1999/xhtml">
     <p>CHARGE:      </p>
  </body></notes>
      </species>
      <species compartment="C_11" boundaryCondition="false" id="M_tag6p_D_c">
<notes><body xmlns="http://www.w3.org/1999/xhtml">
     <p>CHARGE:      </p>
  </body></notes>
      </species>
      <species compartment="C_11" boundaryCondition="false" id="M_2h3opp_c">
<notes><body xmlns="http://www.w3.org/1999/xhtml">
     <p>CHARGE:      </p>
  </body></notes>
      </species>
      <species compartment="C_11" boundaryCondition="false" id="M_glyc_R_c">
<notes><body xmlns="http://www.w3.org/1999/xhtml">
     <p>CHARGE:      </p>
  </body></notes>
      </species>
      <species compartment="C_11" boundaryCondition="false" id="M_mal_D_c">
<notes><body xmlns="http://www.w3.org/1999/xhtml">
     <p>CHARGE:      </p>
  </body></notes>
      </species>
      <species compartment="C_11" boundaryCondition="false" id="M_tartr_L_c">
<notes><body xmlns="http://www.w3.org/1999/xhtml">
     <p>CHARGE:      </p>
  </body></notes>
      </species>
      <species compartment="C_11" boundaryCondition="false" id="M_oxglyc_c">
<notes><body xmlns="http://www.w3.org/1999/xhtml">
     <p>CHARGE:      </p>
  </body></notes>
      </species>
      <species compartment="C_11" boundaryCondition="false" id="M_tartr_M_c">
<notes><body xmlns="http://www.w3.org/1999/xhtml">
     <p>CHARGE:      </p>
  </body></notes>
      </species>
      <species compartment="C_11" boundaryCondition="false" id="M_imzacd_c">
<notes><body xmlns="http://www.w3.org/1999/xhtml">
     <p>CHARGE:      </p>
  </body></notes>
      </species>
      <species compartment="C_11" boundaryCondition="false" id="M_imzac_c">
<notes><body xmlns="http://www.w3.org/1999/xhtml">
     <p>CHARGE:      </p>
  </body></notes>
      </species>
      <species compartment="C_11" boundaryCondition="false" id="M_hxal_c">
<notes><body xmlns="http://www.w3.org/1999/xhtml">
     <p>CHARGE:      </p>
  </body></notes>
      </species>
      <species compartment="C_11" boundaryCondition="false" id="M_hxa_c">
<notes><body xmlns="http://www.w3.org/1999/xhtml">
     <p>CHARGE:      </p>
  </body></notes>
      </species>
      <species compartment="C_11" boundaryCondition="false" id="M_udpg_c">
<notes><body xmlns="http://www.w3.org/1999/xhtml">
     <p>CHARGE:      </p>
  </body></notes>
      </species>
      <species compartment="C_11" boundaryCondition="false" id="M_udpgal_c">
<notes><body xmlns="http://www.w3.org/1999/xhtml">
     <p>CHARGE:      </p>
  </body></notes>
      </species>
      <species compartment="C_11" boundaryCondition="false" id="M_fad_c">
<notes><body xmlns="http://www.w3.org/1999/xhtml">
     <p>CHARGE:      </p>
  </body></notes>
      </species>
      <species compartment="C_11" boundaryCondition="false" id="M_fadh2_c">
<notes><body xmlns="http://www.w3.org/1999/xhtml">
     <p>CHARGE:      </p>
  </body></notes>
      </species>
      <species compartment="C_11" boundaryCondition="false" id="M_2mcit_c">
<notes><body xmlns="http://www.w3.org/1999/xhtml">
     <p>CHARGE:      </p>
  </body></notes>
      </species>
      <species compartment="C_11" boundaryCondition="false" id="M_micit_c">
<notes><body xmlns="http://www.w3.org/1999/xhtml">
     <p>CHARGE:      </p>
  </body></notes>
      </species>
      <species compartment="C_11" boundaryCondition="false" id="M_cit_c">
<notes><body xmlns="http://www.w3.org/1999/xhtml">
     <p>CHARGE:      </p>
  </body></notes>
      </species>
      <species compartment="C_11" boundaryCondition="false" id="M_icit_c">
<notes><body xmlns="http://www.w3.org/1999/xhtml">
     <p>CHARGE:      </p>
  </body></notes>
      </species>
      <species compartment="C_11" boundaryCondition="false" id="M_madg_e">
<notes><body xmlns="http://www.w3.org/1999/xhtml">
     <p>CHARGE:      </p>
  </body></notes>
      </species>
      <species compartment="C_11" boundaryCondition="false" id="M_glc_D_e">
<notes><body xmlns="http://www.w3.org/1999/xhtml">
     <p>CHARGE:      </p>
  </body></notes>
      </species>
      <species compartment="C_11" boundaryCondition="false" id="M_meoh_e">
<notes><body xmlns="http://www.w3.org/1999/xhtml">
     <p>CHARGE:      </p>
  </body></notes>
      </species>
      <species compartment="C_11" boundaryCondition="false" id="M_mbdg_e">
<notes><body xmlns="http://www.w3.org/1999/xhtml">
     <p>CHARGE:      </p>
  </body></notes>
      </species>
      <species compartment="C_11" boundaryCondition="false" id="M_suc6p_c">
<notes><body xmlns="http://www.w3.org/1999/xhtml">
     <p>CHARGE:      </p>
  </body></notes>
      </species>
      <species compartment="C_11" boundaryCondition="false" id="M_starch_e">
<notes><body xmlns="http://www.w3.org/1999/xhtml">
     <p>CHARGE:      </p>
  </body></notes>
      </species>
      <species compartment="C_11" boundaryCondition="false" id="M_dextrin_e">
<notes><body xmlns="http://www.w3.org/1999/xhtml">
     <p>CHARGE:      </p>
  </body></notes>
      </species>
      <species compartment="C_11" boundaryCondition="false" id="M_arbt6p_c">
<notes><body xmlns="http://www.w3.org/1999/xhtml">
     <p>CHARGE:      </p>
  </body></notes>
      </species>
      <species compartment="C_11" boundaryCondition="false" id="M_hqn_c">
<notes><body xmlns="http://www.w3.org/1999/xhtml">
     <p>CHARGE:      </p>
  </body></notes>
      </species>
      <species compartment="C_11" boundaryCondition="false" id="M_4abutn_c">
<notes><body xmlns="http://www.w3.org/1999/xhtml">
     <p>CHARGE:      </p>
  </body></notes>
      </species>
      <species compartment="C_11" boundaryCondition="false" id="M_adprib_c">
<notes><body xmlns="http://www.w3.org/1999/xhtml">
     <p>CHARGE:      </p>
  </body></notes>
      </species>
      <species compartment="C_11" boundaryCondition="false" id="M_dcal_c">
<notes><body xmlns="http://www.w3.org/1999/xhtml">
     <p>CHARGE:      </p>
  </body></notes>
      </species>
      <species compartment="C_11" boundaryCondition="false" id="M_dca_c">
<notes><body xmlns="http://www.w3.org/1999/xhtml">
     <p>CHARGE:      </p>
  </body></notes>
      </species>
      <species compartment="C_11" boundaryCondition="false" id="M_udcal_c">
<notes><body xmlns="http://www.w3.org/1999/xhtml">
     <p>CHARGE:      </p>
  </body></notes>
      </species>
      <species compartment="C_11" boundaryCondition="false" id="M_udca_c">
<notes><body xmlns="http://www.w3.org/1999/xhtml">
     <p>CHARGE:      </p>
  </body></notes>
      </species>
      <species compartment="C_11" boundaryCondition="false" id="M_ddcal_c">
<notes><body xmlns="http://www.w3.org/1999/xhtml">
     <p>CHARGE:      </p>
  </body></notes>
      </species>
      <species compartment="C_11" boundaryCondition="false" id="M_ddca_c">
<notes><body xmlns="http://www.w3.org/1999/xhtml">
     <p>CHARGE:      </p>
  </body></notes>
      </species>
      <species compartment="C_11" boundaryCondition="false" id="M_trdcal_c">
<notes><body xmlns="http://www.w3.org/1999/xhtml">
     <p>CHARGE:      </p>
  </body></notes>
      </species>
      <species compartment="C_11" boundaryCondition="false" id="M_trdca_c">
<notes><body xmlns="http://www.w3.org/1999/xhtml">
     <p>CHARGE:      </p>
  </body></notes>
      </species>
      <species compartment="C_11" boundaryCondition="false" id="M_ttdcal_c">
<notes><body xmlns="http://www.w3.org/1999/xhtml">
     <p>CHARGE:      </p>
  </body></notes>
      </species>
      <species compartment="C_11" boundaryCondition="false" id="M_ttdca_c">
<notes><body xmlns="http://www.w3.org/1999/xhtml">
     <p>CHARGE:      </p>
  </body></notes>
      </species>
      <species compartment="C_11" boundaryCondition="false" id="M_ptdcal_c">
<notes><body xmlns="http://www.w3.org/1999/xhtml">
     <p>CHARGE:      </p>
  </body></notes>
      </species>
      <species compartment="C_11" boundaryCondition="false" id="M_ptdca_c">
<notes><body xmlns="http://www.w3.org/1999/xhtml">
     <p>CHARGE:      </p>
  </body></notes>
      </species>
      <species compartment="C_11" boundaryCondition="false" id="M_hxdcal_c">
<notes><body xmlns="http://www.w3.org/1999/xhtml">
     <p>CHARGE:      </p>
  </body></notes>
      </species>
      <species compartment="C_11" boundaryCondition="false" id="M_hdca_c">
<notes><body xmlns="http://www.w3.org/1999/xhtml">
     <p>CHARGE:      </p>
  </body></notes>
      </species>
      <species compartment="C_11" boundaryCondition="false" id="M_hpdcal_c">
<notes><body xmlns="http://www.w3.org/1999/xhtml">
     <p>CHARGE:      </p>
  </body></notes>
      </species>
      <species compartment="C_11" boundaryCondition="false" id="M_hpdca_c">
<notes><body xmlns="http://www.w3.org/1999/xhtml">
     <p>CHARGE:      </p>
  </body></notes>
      </species>
      <species compartment="C_11" boundaryCondition="false" id="M_ocdcal_c">
<notes><body xmlns="http://www.w3.org/1999/xhtml">
     <p>CHARGE:      </p>
  </body></notes>
      </species>
      <species compartment="C_11" boundaryCondition="false" id="M_ocdca_c">
<notes><body xmlns="http://www.w3.org/1999/xhtml">
     <p>CHARGE:      </p>
  </body></notes>
      </species>
      <species compartment="C_11" boundaryCondition="false" id="M_ppa_c">
<notes><body xmlns="http://www.w3.org/1999/xhtml">
     <p>CHARGE:      </p>
  </body></notes>
      </species>
      <species compartment="C_11" boundaryCondition="false" id="M_amacald_c">
<notes><body xmlns="http://www.w3.org/1999/xhtml">
     <p>CHARGE:      </p>
  </body></notes>
      </species>
      <species compartment="C_11" boundaryCondition="false" id="M_glcurn_c">
<notes><body xmlns="http://www.w3.org/1999/xhtml">
     <p>CHARGE:      </p>
  </body></notes>
      </species>
      <species compartment="C_11" boundaryCondition="false" id="M_btal_c">
<notes><body xmlns="http://www.w3.org/1999/xhtml">
     <p>CHARGE:      </p>
  </body></notes>
      </species>
      <species compartment="C_11" boundaryCondition="false" id="M_but_c">
<notes><body xmlns="http://www.w3.org/1999/xhtml">
     <p>CHARGE:      </p>
  </body></notes>
      </species>
      <species compartment="C_11" boundaryCondition="false" id="M_mmal_c">
<notes><body xmlns="http://www.w3.org/1999/xhtml">
     <p>CHARGE:      </p>
  </body></notes>
      </species>
      <species compartment="C_11" boundaryCondition="false" id="M_ptal_c">
<notes><body xmlns="http://www.w3.org/1999/xhtml">
     <p>CHARGE:      </p>
  </body></notes>
      </species>
      <species compartment="C_11" boundaryCondition="false" id="M_pta_c">
<notes><body xmlns="http://www.w3.org/1999/xhtml">
     <p>CHARGE:      </p>
  </body></notes>
      </species>
      <species compartment="C_11" boundaryCondition="false" id="M_hpal_c">
<notes><body xmlns="http://www.w3.org/1999/xhtml">
     <p>CHARGE:      </p>
  </body></notes>
      </species>
      <species compartment="C_11" boundaryCondition="false" id="M_hpa_c">
<notes><body xmlns="http://www.w3.org/1999/xhtml">
     <p>CHARGE:      </p>
  </body></notes>
      </species>
      <species compartment="C_11" boundaryCondition="false" id="M_octal_c">
<notes><body xmlns="http://www.w3.org/1999/xhtml">
     <p>CHARGE:      </p>
  </body></notes>
      </species>
      <species compartment="C_11" boundaryCondition="false" id="M_octa_c">
<notes><body xmlns="http://www.w3.org/1999/xhtml">
     <p>CHARGE:      </p>
  </body></notes>
      </species>
      <species compartment="C_11" boundaryCondition="false" id="M_nonal_c">
<notes><body xmlns="http://www.w3.org/1999/xhtml">
     <p>CHARGE:      </p>
  </body></notes>
      </species>
      <species compartment="C_11" boundaryCondition="false" id="M_nona_c">
<notes><body xmlns="http://www.w3.org/1999/xhtml">
     <p>CHARGE:      </p>
  </body></notes>
      </species>
      <species compartment="C_11" boundaryCondition="false" id="M_rbl_L_c">
<notes><body xmlns="http://www.w3.org/1999/xhtml">
     <p>CHARGE:      </p>
  </body></notes>
      </species>
      <species compartment="C_11" boundaryCondition="false" id="M_cellb_e">
<notes><body xmlns="http://www.w3.org/1999/xhtml">
     <p>CHARGE:      </p>
  </body></notes>
      </species>
      <species compartment="C_11" boundaryCondition="false" id="M_butpi_c">
<notes><body xmlns="http://www.w3.org/1999/xhtml">
     <p>CHARGE:      </p>
  </body></notes>
      </species>
      <species compartment="C_11" boundaryCondition="false" id="M_25dop_c">
<notes><body xmlns="http://www.w3.org/1999/xhtml">
     <p>CHARGE:      </p>
  </body></notes>
      </species>
      <species compartment="C_11" boundaryCondition="false" id="M_g15lac_c">
<notes><body xmlns="http://www.w3.org/1999/xhtml">
     <p>CHARGE:      </p>
  </body></notes>
      </species>
      <species compartment="C_11" boundaryCondition="false" id="M_g16bp_c">
<notes><body xmlns="http://www.w3.org/1999/xhtml">
     <p>CHARGE:      </p>
  </body></notes>
      </species>
      <species compartment="C_11" boundaryCondition="false" id="M_g6p_B_c">
<notes><body xmlns="http://www.w3.org/1999/xhtml">
     <p>CHARGE:      </p>
  </body></notes>
      </species>
      <species compartment="C_11" boundaryCondition="false" id="M_gal1p_c">
<notes><body xmlns="http://www.w3.org/1999/xhtml">
     <p>CHARGE:      </p>
  </body></notes>
      </species>
      <species compartment="C_11" boundaryCondition="false" id="M_galman_c">
<notes><body xmlns="http://www.w3.org/1999/xhtml">
     <p>CHARGE:      </p>
  </body></notes>
      </species>
      <species compartment="C_11" boundaryCondition="false" id="M_galogs_c">
<notes><body xmlns="http://www.w3.org/1999/xhtml">
     <p>CHARGE:      </p>
  </body></notes>
      </species>
      <species compartment="C_11" boundaryCondition="false" id="M_melib_c">
<notes><body xmlns="http://www.w3.org/1999/xhtml">
     <p>CHARGE:      </p>
  </body></notes>
      </species>
      <species compartment="C_11" boundaryCondition="false" id="M_stchs_c">
<notes><body xmlns="http://www.w3.org/1999/xhtml">
     <p>CHARGE:      </p>
  </body></notes>
      </species>
      <species compartment="C_11" boundaryCondition="false" id="M_raffin_c">
<notes><body xmlns="http://www.w3.org/1999/xhtml">
     <p>CHARGE:      </p>
  </body></notes>
      </species>
      <species compartment="C_11" boundaryCondition="false" id="M_utp_c">
<notes><body xmlns="http://www.w3.org/1999/xhtml">
     <p>CHARGE:      </p>
  </body></notes>
      </species>
      <species compartment="C_11" boundaryCondition="false" id="M_14glun_c">
<notes><body xmlns="http://www.w3.org/1999/xhtml">
     <p>CHARGE:      </p>
  </body></notes>
      </species>
      <species compartment="C_11" boundaryCondition="false" id="M_glycogen_c">
<notes><body xmlns="http://www.w3.org/1999/xhtml">
     <p>CHARGE:      </p>
  </body></notes>
      </species>
      <species compartment="C_11" boundaryCondition="false" id="M_gcald_c">
<notes><body xmlns="http://www.w3.org/1999/xhtml">
     <p>CHARGE:      </p>
  </body></notes>
      </species>
      <species compartment="C_11" boundaryCondition="false" id="M_adpglc_c">
<notes><body xmlns="http://www.w3.org/1999/xhtml">
     <p>CHARGE:      </p>
  </body></notes>
      </species>
      <species compartment="C_11" boundaryCondition="false" id="M_aacoa_c">
<notes><body xmlns="http://www.w3.org/1999/xhtml">
     <p>CHARGE:      </p>
  </body></notes>
      </species>
      <species compartment="C_11" boundaryCondition="false" id="M_hmgcoa_c">
<notes><body xmlns="http://www.w3.org/1999/xhtml">
     <p>CHARGE:      </p>
  </body></notes>
      </species>
      <species compartment="C_11" boundaryCondition="false" id="M_malt6p_c">
<notes><body xmlns="http://www.w3.org/1999/xhtml">
     <p>CHARGE:      </p>
  </body></notes>
      </species>
      <species compartment="C_11" boundaryCondition="false" id="M_acmalt_c">
<notes><body xmlns="http://www.w3.org/1999/xhtml">
     <p>CHARGE:      </p>
  </body></notes>
      </species>
      <species compartment="C_11" boundaryCondition="false" id="M_man6p_c">
<notes><body xmlns="http://www.w3.org/1999/xhtml">
     <p>CHARGE:      </p>
  </body></notes>
      </species>
      <species compartment="C_11" boundaryCondition="false" id="M_mthgxl_c">
<notes><body xmlns="http://www.w3.org/1999/xhtml">
     <p>CHARGE:      </p>
  </body></notes>
      </species>
      <species compartment="C_11" boundaryCondition="false" id="M_acac_c">
<notes><body xmlns="http://www.w3.org/1999/xhtml">
     <p>CHARGE:      </p>
  </body></notes>
      </species>
      <species compartment="C_11" boundaryCondition="false" id="M_btcoa_c">
<notes><body xmlns="http://www.w3.org/1999/xhtml">
     <p>CHARGE:      </p>
  </body></notes>
      </species>
      <species compartment="C_11" boundaryCondition="false" id="M_tagdp_D_c">
<notes><body xmlns="http://www.w3.org/1999/xhtml">
     <p>CHARGE:      </p>
  </body></notes>
      </species>
      <species compartment="C_11" boundaryCondition="false" id="M_6pgg_c">
<notes><body xmlns="http://www.w3.org/1999/xhtml">
     <p>CHARGE:      </p>
  </body></notes>
      </species>
      <species compartment="C_11" boundaryCondition="false" id="M_2pglyc_c">
<notes><body xmlns="http://www.w3.org/1999/xhtml">
     <p>CHARGE:      </p>
  </body></notes>
      </species>
      <species compartment="C_11" boundaryCondition="false" id="M_g1p_B_c">
<notes><body xmlns="http://www.w3.org/1999/xhtml">
     <p>CHARGE:      </p>
  </body></notes>
      </species>
      <species compartment="C_11" boundaryCondition="false" id="M_inoshp_c">
<notes><body xmlns="http://www.w3.org/1999/xhtml">
     <p>CHARGE:      </p>
  </body></notes>
      </species>
      <species compartment="C_11" boundaryCondition="false" id="M_inospp1_c">
<notes><body xmlns="http://www.w3.org/1999/xhtml">
     <p>CHARGE:      </p>
  </body></notes>
      </species>
      <species compartment="C_11" boundaryCondition="false" id="M_man1p_c">
<notes><body xmlns="http://www.w3.org/1999/xhtml">
     <p>CHARGE:      </p>
  </body></notes>
      </species>
      <species compartment="C_11" boundaryCondition="false" id="M_mmcoa_S_c">
<notes><body xmlns="http://www.w3.org/1999/xhtml">
     <p>CHARGE:      </p>
  </body></notes>
      </species>
      <species compartment="C_11" boundaryCondition="false" id="M_rbl_D_c">
<notes><body xmlns="http://www.w3.org/1999/xhtml">
     <p>CHARGE:      </p>
  </body></notes>
      </species>
      <species compartment="C_11" boundaryCondition="false" id="M_ru5p_L_c">
<notes><body xmlns="http://www.w3.org/1999/xhtml">
     <p>CHARGE:      </p>
  </body></notes>
      </species>
      <species compartment="C_11" boundaryCondition="false" id="M_rml_c">
<notes><body xmlns="http://www.w3.org/1999/xhtml">
     <p>CHARGE:      </p>
  </body></notes>
      </species>
      <species compartment="C_11" boundaryCondition="false" id="M_rml1p_c">
<notes><body xmlns="http://www.w3.org/1999/xhtml">
     <p>CHARGE:      </p>
  </body></notes>
      </species>
      <species compartment="C_11" boundaryCondition="false" id="M_salc6p_c">
<notes><body xmlns="http://www.w3.org/1999/xhtml">
     <p>CHARGE:      </p>
  </body></notes>
      </species>
      <species compartment="C_11" boundaryCondition="false" id="M_2hxmp_c">
<notes><body xmlns="http://www.w3.org/1999/xhtml">
     <p>CHARGE:      </p>
  </body></notes>
      </species>
      <species compartment="C_11" boundaryCondition="false" id="M_s7p_c">
<notes><body xmlns="http://www.w3.org/1999/xhtml">
     <p>CHARGE:      </p>
  </body></notes>
      </species>
      <species compartment="C_11" boundaryCondition="false" id="M_tre6p_c">
<notes><body xmlns="http://www.w3.org/1999/xhtml">
     <p>CHARGE:      </p>
  </body></notes>
      </species>
      <species compartment="C_11" boundaryCondition="false" id="M_acmana_c">
<notes><body xmlns="http://www.w3.org/1999/xhtml">
     <p>CHARGE:      </p>
  </body></notes>
      </species>
      <species compartment="C_11" boundaryCondition="false" id="M_udp_c">
<notes><body xmlns="http://www.w3.org/1999/xhtml">
     <p>CHARGE:      </p>
  </body></notes>
      </species>
      <species compartment="C_11" boundaryCondition="false" id="M_xyl_D_c">
<notes><body xmlns="http://www.w3.org/1999/xhtml">
     <p>CHARGE:      </p>
  </body></notes>
      </species>
      <species compartment="C_11" boundaryCondition="false" id="M_xylu_D_c">
<notes><body xmlns="http://www.w3.org/1999/xhtml">
     <p>CHARGE:      </p>
  </body></notes>
      </species>
      <species compartment="C_11" boundaryCondition="false" id="M_rmn_c">
<notes><body xmlns="http://www.w3.org/1999/xhtml">
     <p>CHARGE:      </p>
  </body></notes>
      </species>
      <species compartment="C_11" boundaryCondition="false" id="M_h_e">
<notes><body xmlns="http://www.w3.org/1999/xhtml">
     <p>CHARGE:      </p>
  </body></notes>
      </species>
      <species compartment="C_11" boundaryCondition="false" id="M_2ins_c">
<notes><body xmlns="http://www.w3.org/1999/xhtml">
     <p>CHARGE:      </p>
  </body></notes>
      </species>
      <species compartment="C_11" boundaryCondition="false" id="M_inost_c">
<notes><body xmlns="http://www.w3.org/1999/xhtml">
     <p>CHARGE:      </p>
  </body></notes>
      </species>
      <species compartment="C_11" boundaryCondition="false" id="M_acnam_c">
<notes><body xmlns="http://www.w3.org/1999/xhtml">
     <p>CHARGE:      </p>
  </body></notes>
      </species>
      <species compartment="C_11" boundaryCondition="false" id="M_arab_D_c">
<notes><body xmlns="http://www.w3.org/1999/xhtml">
     <p>CHARGE:      </p>
  </body></notes>
      </species>
      <species compartment="C_11" boundaryCondition="false" id="M_etha_c">
<notes><body xmlns="http://www.w3.org/1999/xhtml">
     <p>CHARGE:      </p>
  </body></notes>
      </species>
      <species compartment="C_11" boundaryCondition="false" id="M_pala_c">
<notes><body xmlns="http://www.w3.org/1999/xhtml">
     <p>CHARGE:      </p>
  </body></notes>
      </species>
      <species compartment="C_11" boundaryCondition="false" id="M_lald_L_c">
<notes><body xmlns="http://www.w3.org/1999/xhtml">
     <p>CHARGE:      </p>
  </body></notes>
      </species>
      <species compartment="C_11" boundaryCondition="false" id="M_lac_L_c">
<notes><body xmlns="http://www.w3.org/1999/xhtml">
     <p>CHARGE:      </p>
  </body></notes>
      </species>
      <species compartment="C_11" boundaryCondition="false" id="M_mi1p_D_c">
<notes><body xmlns="http://www.w3.org/1999/xhtml">
     <p>CHARGE:      </p>
  </body></notes>
      </species>
      <species compartment="C_11" boundaryCondition="false" id="M_dextrin_c">
<notes><body xmlns="http://www.w3.org/1999/xhtml">
     <p>CHARGE:      </p>
  </body></notes>
      </species>
      <species compartment="C_11" boundaryCondition="false" id="M_ppap_c">
<notes><body xmlns="http://www.w3.org/1999/xhtml">
     <p>CHARGE:      </p>
  </body></notes>
      </species>
      <species compartment="C_11" boundaryCondition="false" id="M_srb_L_c">
<notes><body xmlns="http://www.w3.org/1999/xhtml">
     <p>CHARGE:      </p>
  </body></notes>
      </species>
      <species compartment="C_11" boundaryCondition="false" id="M_uacgala_c">
<notes><body xmlns="http://www.w3.org/1999/xhtml">
     <p>CHARGE:      </p>
  </body></notes>
      </species>
      <species compartment="C_11" boundaryCondition="false" id="M_urdglyc_c">
<notes><body xmlns="http://www.w3.org/1999/xhtml">
     <p>CHARGE:      </p>
  </body></notes>
      </species>
      <species compartment="C_11" boundaryCondition="false" id="M_14bxyl_c">
<notes><body xmlns="http://www.w3.org/1999/xhtml">
     <p>CHARGE:      </p>
  </body></notes>
      </species>
      <species compartment="C_11" boundaryCondition="false" id="M_udcpp_c">
<notes><body xmlns="http://www.w3.org/1999/xhtml">
     <p>CHARGE:      </p>
  </body></notes>
      </species>
      <species compartment="C_11" boundaryCondition="false" id="M_ugmda_c">
<notes><body xmlns="http://www.w3.org/1999/xhtml">
     <p>CHARGE:      </p>
  </body></notes>
      </species>
      <species compartment="C_11" boundaryCondition="false" id="M_uagmda_c">
<notes><body xmlns="http://www.w3.org/1999/xhtml">
     <p>CHARGE:      </p>
  </body></notes>
      </species>
      <species compartment="C_11" boundaryCondition="false" id="M_ump_c">
<notes><body xmlns="http://www.w3.org/1999/xhtml">
     <p>CHARGE:      </p>
  </body></notes>
      </species>
      <species compartment="C_11" boundaryCondition="false" id="M_cdpglyc_c">
<notes><body xmlns="http://www.w3.org/1999/xhtml">
     <p>CHARGE:      </p>
  </body></notes>
      </species>
      <species compartment="C_11" boundaryCondition="false" id="M_d12dg_BS_c">
<notes><body xmlns="http://www.w3.org/1999/xhtml">
     <p>CHARGE:      </p>
  </body></notes>
      </species>
      <species compartment="C_11" boundaryCondition="false" id="M_cmp_c">
<notes><body xmlns="http://www.w3.org/1999/xhtml">
     <p>CHARGE:      </p>
  </body></notes>
      </species>
      <species compartment="C_11" boundaryCondition="false" id="M_lipo4_24_BS_c">
<notes><body xmlns="http://www.w3.org/1999/xhtml">
     <p>CHARGE:      </p>
  </body></notes>
      </species>
      <species compartment="C_11" boundaryCondition="false" id="M_lipo1_24_BS_c">
<notes><body xmlns="http://www.w3.org/1999/xhtml">
     <p>CHARGE:      </p>
  </body></notes>
      </species>
      <species compartment="C_11" boundaryCondition="false" id="M_lipo2_24_BS_c">
<notes><body xmlns="http://www.w3.org/1999/xhtml">
     <p>CHARGE:      </p>
  </body></notes>
      </species>
      <species compartment="C_11" boundaryCondition="false" id="M_gtca1_45_BS_c">
<notes><body xmlns="http://www.w3.org/1999/xhtml">
     <p>CHARGE:      </p>
  </body></notes>
      </species>
      <species compartment="C_11" boundaryCondition="false" id="M_gtca3_45_BS_c">
<notes><body xmlns="http://www.w3.org/1999/xhtml">
     <p>CHARGE:      </p>
  </body></notes>
      </species>
      <species compartment="C_11" boundaryCondition="false" id="M_gtca2_45_BS_c">
<notes><body xmlns="http://www.w3.org/1999/xhtml">
     <p>CHARGE:      </p>
  </body></notes>
      </species>
      <species compartment="C_11" boundaryCondition="false" id="M_tcam_BS_c">
<notes><body xmlns="http://www.w3.org/1999/xhtml">
     <p>CHARGE:      </p>
  </body></notes>
      </species>
      <species compartment="C_11" boundaryCondition="false" id="M_udpglcur_c">
<notes><body xmlns="http://www.w3.org/1999/xhtml">
     <p>CHARGE:      </p>
  </body></notes>
      </species>
      <species compartment="C_11" boundaryCondition="false" id="M_teich_45_BS_c">
<notes><body xmlns="http://www.w3.org/1999/xhtml">
     <p>CHARGE:      </p>
  </body></notes>
      </species>
      <species compartment="C_11" boundaryCondition="false" id="M_ctp_c">
<notes><body xmlns="http://www.w3.org/1999/xhtml">
     <p>CHARGE:      </p>
  </body></notes>
      </species>
      <species compartment="C_11" boundaryCondition="false" id="M_lipo3_24_BS_c">
<notes><body xmlns="http://www.w3.org/1999/xhtml">
     <p>CHARGE:      </p>
  </body></notes>
      </species>
      <species compartment="C_11" boundaryCondition="false" id="M_acgam1p_c">
<notes><body xmlns="http://www.w3.org/1999/xhtml">
     <p>CHARGE:      </p>
  </body></notes>
      </species>
      <species compartment="C_11" boundaryCondition="false" id="M_alaala_c">
<notes><body xmlns="http://www.w3.org/1999/xhtml">
     <p>CHARGE:      </p>
  </body></notes>
      </species>
      <species compartment="C_11" boundaryCondition="false" id="M_acmama_c">
<notes><body xmlns="http://www.w3.org/1999/xhtml">
     <p>CHARGE:      </p>
  </body></notes>
      </species>
      <species compartment="C_11" boundaryCondition="false" id="M_acmam_c">
<notes><body xmlns="http://www.w3.org/1999/xhtml">
     <p>CHARGE:      </p>
  </body></notes>
      </species>
      <species compartment="C_11" boundaryCondition="false" id="M_chitob_c">
<notes><body xmlns="http://www.w3.org/1999/xhtml">
     <p>CHARGE:      </p>
  </body></notes>
      </species>
      <species compartment="C_11" boundaryCondition="false" id="M_acgam_c">
<notes><body xmlns="http://www.w3.org/1999/xhtml">
     <p>CHARGE:      </p>
  </body></notes>
      </species>
      <species compartment="C_11" boundaryCondition="false" id="M_uamag_c">
<notes><body xmlns="http://www.w3.org/1999/xhtml">
     <p>CHARGE:      </p>
  </body></notes>
      </species>
      <species compartment="C_11" boundaryCondition="false" id="M_ugmd_c">
<notes><body xmlns="http://www.w3.org/1999/xhtml">
     <p>CHARGE:      </p>
  </body></notes>
      </species>
      <species compartment="C_11" boundaryCondition="false" id="M_uaccg_c">
<notes><body xmlns="http://www.w3.org/1999/xhtml">
     <p>CHARGE:      </p>
  </body></notes>
      </species>
      <species compartment="C_11" boundaryCondition="false" id="M_uaagmda_c">
<notes><body xmlns="http://www.w3.org/1999/xhtml">
     <p>CHARGE:      </p>
  </body></notes>
      </species>
      <species compartment="C_11" boundaryCondition="false" id="M_uama_c">
<notes><body xmlns="http://www.w3.org/1999/xhtml">
     <p>CHARGE:      </p>
  </body></notes>
      </species>
      <species compartment="C_11" boundaryCondition="false" id="M_uamr_c">
<notes><body xmlns="http://www.w3.org/1999/xhtml">
     <p>CHARGE:      </p>
  </body></notes>
      </species>
      <species compartment="C_11" boundaryCondition="false" id="M_peptido_BS_c">
<notes><body xmlns="http://www.w3.org/1999/xhtml">
     <p>CHARGE:      </p>
  </body></notes>
      </species>
      <species compartment="C_11" boundaryCondition="false" id="M_udcpdp_c">
<notes><body xmlns="http://www.w3.org/1999/xhtml">
     <p>CHARGE:      </p>
  </body></notes>
      </species>
      <species compartment="C_11" boundaryCondition="false" id="M_methf_c">
<notes><body xmlns="http://www.w3.org/1999/xhtml">
     <p>CHARGE:      </p>
  </body></notes>
      </species>
      <species compartment="C_11" boundaryCondition="false" id="M_nmn_c">
<notes><body xmlns="http://www.w3.org/1999/xhtml">
     <p>CHARGE:      </p>
  </body></notes>
      </species>
      <species compartment="C_11" boundaryCondition="false" id="M_pan4p_c">
<notes><body xmlns="http://www.w3.org/1999/xhtml">
     <p>CHARGE:      </p>
  </body></notes>
      </species>
      <species compartment="C_11" boundaryCondition="false" id="M_dpcoa_c">
<notes><body xmlns="http://www.w3.org/1999/xhtml">
     <p>CHARGE:      </p>
  </body></notes>
      </species>
      <species compartment="C_11" boundaryCondition="false" id="M_4adcho_c">
<notes><body xmlns="http://www.w3.org/1999/xhtml">
     <p>CHARGE:      </p>
  </body></notes>
      </species>
      <species compartment="C_11" boundaryCondition="false" id="M_4abz_c">
<notes><body xmlns="http://www.w3.org/1999/xhtml">
     <p>CHARGE:      </p>
  </body></notes>
      </species>
      <species compartment="C_11" boundaryCondition="false" id="M_2dmmq7_c">
<notes><body xmlns="http://www.w3.org/1999/xhtml">
     <p>CHARGE:      </p>
  </body></notes>
      </species>
      <species compartment="C_11" boundaryCondition="false" id="M_dhna_c">
<notes><body xmlns="http://www.w3.org/1999/xhtml">
     <p>CHARGE:      </p>
  </body></notes>
      </species>
      <species compartment="C_11" boundaryCondition="false" id="M_hepdp_c">
<notes><body xmlns="http://www.w3.org/1999/xhtml">
     <p>CHARGE:      </p>
  </body></notes>
      </species>
      <species compartment="C_11" boundaryCondition="false" id="M_2dhp_c">
<notes><body xmlns="http://www.w3.org/1999/xhtml">
     <p>CHARGE:      </p>
  </body></notes>
      </species>
      <species compartment="C_11" boundaryCondition="false" id="M_pant_R_c">
<notes><body xmlns="http://www.w3.org/1999/xhtml">
     <p>CHARGE:      </p>
  </body></notes>
      </species>
      <species compartment="C_11" boundaryCondition="false" id="M_hexdp_c">
<notes><body xmlns="http://www.w3.org/1999/xhtml">
     <p>CHARGE:      </p>
  </body></notes>
      </species>
      <species compartment="C_11" boundaryCondition="false" id="M_ipdp_c">
<notes><body xmlns="http://www.w3.org/1999/xhtml">
     <p>CHARGE:      </p>
  </body></notes>
      </species>
      <species compartment="C_11" boundaryCondition="false" id="M_ichor_c">
<notes><body xmlns="http://www.w3.org/1999/xhtml">
     <p>CHARGE:      </p>
  </body></notes>
      </species>
      <species compartment="C_11" boundaryCondition="false" id="M_nicrnt_c">
<notes><body xmlns="http://www.w3.org/1999/xhtml">
     <p>CHARGE:      </p>
  </body></notes>
      </species>
      <species compartment="C_11" boundaryCondition="false" id="M_nac_c">
<notes><body xmlns="http://www.w3.org/1999/xhtml">
     <p>CHARGE:      </p>
  </body></notes>
      </species>
      <species compartment="C_11" boundaryCondition="false" id="M_ncam_c">
<notes><body xmlns="http://www.w3.org/1999/xhtml">
     <p>CHARGE:      </p>
  </body></notes>
      </species>
      <species compartment="C_11" boundaryCondition="false" id="M_dnad_c">
<notes><body xmlns="http://www.w3.org/1999/xhtml">
     <p>CHARGE:      </p>
  </body></notes>
      </species>
      <species compartment="C_11" boundaryCondition="false" id="M_sbzcoa_c">
<notes><body xmlns="http://www.w3.org/1999/xhtml">
     <p>CHARGE:      </p>
  </body></notes>
      </species>
      <species compartment="C_11" boundaryCondition="false" id="M_ala_B_c">
<notes><body xmlns="http://www.w3.org/1999/xhtml">
     <p>CHARGE:      </p>
  </body></notes>
      </species>
      <species compartment="C_11" boundaryCondition="false" id="M_pnto_R_c">
<notes><body xmlns="http://www.w3.org/1999/xhtml">
     <p>CHARGE:      </p>
  </body></notes>
      </species>
      <species compartment="C_11" boundaryCondition="false" id="M_ptth_c">
<notes><body xmlns="http://www.w3.org/1999/xhtml">
     <p>CHARGE:      </p>
  </body></notes>
      </species>
      <species compartment="C_11" boundaryCondition="false" id="M_sucbz_c">
<notes><body xmlns="http://www.w3.org/1999/xhtml">
     <p>CHARGE:      </p>
  </body></notes>
      </species>
      <species compartment="C_11" boundaryCondition="false" id="M_2shchc_c">
<notes><body xmlns="http://www.w3.org/1999/xhtml">
     <p>CHARGE:      </p>
  </body></notes>
      </species>
      <species compartment="C_11" boundaryCondition="false" id="M_pydx5p_c">
<notes><body xmlns="http://www.w3.org/1999/xhtml">
     <p>CHARGE:      </p>
  </body></notes>
      </species>
      <species compartment="C_11" boundaryCondition="false" id="M_unk2_BS_c">
<notes><body xmlns="http://www.w3.org/1999/xhtml">
     <p>CHARGE:      </p>
  </body></notes>
      </species>
      <species compartment="C_11" boundaryCondition="false" id="M_23dhb_c">
<notes><body xmlns="http://www.w3.org/1999/xhtml">
     <p>CHARGE:      </p>
  </body></notes>
      </species>
      <species compartment="C_11" boundaryCondition="false" id="M_23dhba_c">
<notes><body xmlns="http://www.w3.org/1999/xhtml">
     <p>CHARGE:      </p>
  </body></notes>
      </species>
      <species compartment="C_11" boundaryCondition="false" id="M_pmcoa_c">
<notes><body xmlns="http://www.w3.org/1999/xhtml">
     <p>CHARGE:      </p>
  </body></notes>
      </species>
      <species compartment="C_11" boundaryCondition="false" id="M_8aonn_c">
<notes><body xmlns="http://www.w3.org/1999/xhtml">
     <p>CHARGE:      </p>
  </body></notes>
      </species>
      <species compartment="C_11" boundaryCondition="false" id="M_air_c">
<notes><body xmlns="http://www.w3.org/1999/xhtml">
     <p>CHARGE:      </p>
  </body></notes>
      </species>
      <species compartment="C_11" boundaryCondition="false" id="M_4ahmmp_c">
<notes><body xmlns="http://www.w3.org/1999/xhtml">
     <p>CHARGE:      </p>
  </body></notes>
      </species>
      <species compartment="C_11" boundaryCondition="false" id="M_5apru_c">
<notes><body xmlns="http://www.w3.org/1999/xhtml">
     <p>CHARGE:      </p>
  </body></notes>
      </species>
      <species compartment="C_11" boundaryCondition="false" id="M_5aprbu_c">
<notes><body xmlns="http://www.w3.org/1999/xhtml">
     <p>CHARGE:      </p>
  </body></notes>
      </species>
      <species compartment="C_11" boundaryCondition="false" id="M_dhf_c">
<notes><body xmlns="http://www.w3.org/1999/xhtml">
     <p>CHARGE:      </p>
  </body></notes>
      </species>
      <species compartment="C_11" boundaryCondition="false" id="M_fol_c">
<notes><body xmlns="http://www.w3.org/1999/xhtml">
     <p>CHARGE:      </p>
  </body></notes>
      </species>
      <species compartment="C_11" boundaryCondition="false" id="M_dhpt_c">
<notes><body xmlns="http://www.w3.org/1999/xhtml">
     <p>CHARGE:      </p>
  </body></notes>
      </species>
      <species compartment="C_11" boundaryCondition="false" id="M_2ahhmd_c">
<notes><body xmlns="http://www.w3.org/1999/xhtml">
     <p>CHARGE:      </p>
  </body></notes>
      </species>
      <species compartment="C_11" boundaryCondition="false" id="M_4r5au_c">
<notes><body xmlns="http://www.w3.org/1999/xhtml">
     <p>CHARGE:      </p>
  </body></notes>
      </species>
      <species compartment="C_11" boundaryCondition="false" id="M_dmlz_c">
<notes><body xmlns="http://www.w3.org/1999/xhtml">
     <p>CHARGE:      </p>
  </body></notes>
      </species>
      <species compartment="C_11" boundaryCondition="false" id="M_ribflv_c">
<notes><body xmlns="http://www.w3.org/1999/xhtml">
     <p>CHARGE:      </p>
  </body></notes>
      </species>
      <species compartment="C_11" boundaryCondition="false" id="M_gtp_c">
<notes><body xmlns="http://www.w3.org/1999/xhtml">
     <p>CHARGE:      </p>
  </body></notes>
      </species>
      <species compartment="C_11" boundaryCondition="false" id="M_ahdt_c">
<notes><body xmlns="http://www.w3.org/1999/xhtml">
     <p>CHARGE:      </p>
  </body></notes>
      </species>
      <species compartment="C_11" boundaryCondition="false" id="M_10fthf_c">
<notes><body xmlns="http://www.w3.org/1999/xhtml">
     <p>CHARGE:      </p>
  </body></notes>
      </species>
      <species compartment="C_11" boundaryCondition="false" id="M_dhnpt_c">
<notes><body xmlns="http://www.w3.org/1999/xhtml">
     <p>CHARGE:      </p>
  </body></notes>
      </species>
      <species compartment="C_11" boundaryCondition="false" id="M_2ahhmp_c">
<notes><body xmlns="http://www.w3.org/1999/xhtml">
     <p>CHARGE:      </p>
  </body></notes>
      </species>
      <species compartment="C_11" boundaryCondition="false" id="M_amob_c">
<notes><body xmlns="http://www.w3.org/1999/xhtml">
     <p>CHARGE:      </p>
  </body></notes>
      </species>
      <species compartment="C_11" boundaryCondition="false" id="M_dann_c">
<notes><body xmlns="http://www.w3.org/1999/xhtml">
     <p>CHARGE:      </p>
  </body></notes>
      </species>
      <species compartment="C_11" boundaryCondition="false" id="M_dtbt_c">
<notes><body xmlns="http://www.w3.org/1999/xhtml">
     <p>CHARGE:      </p>
  </body></notes>
      </species>
      <species compartment="C_11" boundaryCondition="false" id="s_c">
<notes><body xmlns="http://www.w3.org/1999/xhtml">
     <p>CHARGE:      </p>
  </body></notes>
      </species>
      <species compartment="C_11" boundaryCondition="false" id="M_btn_c">
<notes><body xmlns="http://www.w3.org/1999/xhtml">
     <p>CHARGE:      </p>
  </body></notes>
      </species>
      <species compartment="C_11" boundaryCondition="false" id="M_pime_c">
<notes><body xmlns="http://www.w3.org/1999/xhtml">
     <p>CHARGE:      </p>
  </body></notes>
      </species>
      <species compartment="C_11" boundaryCondition="false" id="M_db4p_c">
<notes><body xmlns="http://www.w3.org/1999/xhtml">
     <p>CHARGE:      </p>
  </body></notes>
      </species>
      <species compartment="C_11" boundaryCondition="false" id="M_25dhpp_c">
<notes><body xmlns="http://www.w3.org/1999/xhtml">
     <p>CHARGE:      </p>
  </body></notes>
      </species>
      <species compartment="C_11" boundaryCondition="false" id="M_4mhetz_c">
<notes><body xmlns="http://www.w3.org/1999/xhtml">
     <p>CHARGE:      </p>
  </body></notes>
      </species>
      <species compartment="C_11" boundaryCondition="false" id="M_4mpetz_c">
<notes><body xmlns="http://www.w3.org/1999/xhtml">
     <p>CHARGE:      </p>
  </body></notes>
      </species>
      <species compartment="C_11" boundaryCondition="false" id="M_4ampm_c">
<notes><body xmlns="http://www.w3.org/1999/xhtml">
     <p>CHARGE:      </p>
  </body></notes>
      </species>
      <species compartment="C_11" boundaryCondition="false" id="M_2mahmp_c">
<notes><body xmlns="http://www.w3.org/1999/xhtml">
     <p>CHARGE:      </p>
  </body></notes>
      </species>
      <species compartment="C_11" boundaryCondition="false" id="M_thmmp_c">
<notes><body xmlns="http://www.w3.org/1999/xhtml">
     <p>CHARGE:      </p>
  </body></notes>
      </species>
      <species compartment="C_11" boundaryCondition="false" id="M_thmpp_c">
<notes><body xmlns="http://www.w3.org/1999/xhtml">
     <p>CHARGE:      </p>
  </body></notes>
      </species>
      <species compartment="C_11" boundaryCondition="false" id="M_iasp_c">
<notes><body xmlns="http://www.w3.org/1999/xhtml">
     <p>CHARGE:      </p>
  </body></notes>
      </species>
      <species compartment="C_11" boundaryCondition="false" id="M_23ddhb_c">
<notes><body xmlns="http://www.w3.org/1999/xhtml">
     <p>CHARGE:      </p>
  </body></notes>
      </species>
      <species compartment="C_11" boundaryCondition="false" id="M_fmn_c">
<notes><body xmlns="http://www.w3.org/1999/xhtml">
     <p>CHARGE:      </p>
  </body></notes>
      </species>
      <species compartment="C_11" boundaryCondition="false" id="M_cysam_c">
<notes><body xmlns="http://www.w3.org/1999/xhtml">
     <p>CHARGE:      </p>
  </body></notes>
      </species>
      <species compartment="C_11" boundaryCondition="false" id="M_4ppan_c">
<notes><body xmlns="http://www.w3.org/1999/xhtml">
     <p>CHARGE:      </p>
  </body></notes>
      </species>
      <species compartment="C_11" boundaryCondition="false" id="M_pppg9_c">
<notes><body xmlns="http://www.w3.org/1999/xhtml">
     <p>CHARGE:      </p>
  </body></notes>
      </species>
      <species compartment="C_11" boundaryCondition="false" id="M_ppp9_c">
<notes><body xmlns="http://www.w3.org/1999/xhtml">
     <p>CHARGE:      </p>
  </body></notes>
      </species>
      <species compartment="C_11" boundaryCondition="false" id="M_6pthp_c">
<notes><body xmlns="http://www.w3.org/1999/xhtml">
     <p>CHARGE:      </p>
  </body></notes>
      </species>
      <species compartment="C_11" boundaryCondition="false" id="M_pppi_c">
<notes><body xmlns="http://www.w3.org/1999/xhtml">
     <p>CHARGE:      </p>
  </body></notes>
      </species>
      <species compartment="C_11" boundaryCondition="false" id="M_quln_c">
<notes><body xmlns="http://www.w3.org/1999/xhtml">
     <p>CHARGE:      </p>
  </body></notes>
      </species>
      <species compartment="C_11" boundaryCondition="false" id="M_thm_c">
<notes><body xmlns="http://www.w3.org/1999/xhtml">
     <p>CHARGE:      </p>
  </body></notes>
      </species>
      <species compartment="C_11" boundaryCondition="false" id="M_cpppg3_c">
<notes><body xmlns="http://www.w3.org/1999/xhtml">
     <p>CHARGE:      </p>
  </body></notes>
      </species>
      <species compartment="C_11" boundaryCondition="false" id="M_fe2_c">
<notes><body xmlns="http://www.w3.org/1999/xhtml">
     <p>CHARGE:      </p>
  </body></notes>
      </species>
      <species compartment="C_11" boundaryCondition="false" id="M_pheme_c">
<notes><body xmlns="http://www.w3.org/1999/xhtml">
     <p>CHARGE:      </p>
  </body></notes>
      </species>
      <species compartment="C_11" boundaryCondition="false" id="M_5aop_c">
<notes><body xmlns="http://www.w3.org/1999/xhtml">
     <p>CHARGE:      </p>
  </body></notes>
      </species>
      <species compartment="C_11" boundaryCondition="false" id="M_hemeC_c">
<notes><body xmlns="http://www.w3.org/1999/xhtml">
     <p>CHARGE:      </p>
  </body></notes>
      </species>
      <species compartment="C_11" boundaryCondition="false" id="M_hemeD_c">
<notes><body xmlns="http://www.w3.org/1999/xhtml">
     <p>CHARGE:      </p>
  </body></notes>
      </species>
      <species compartment="C_11" boundaryCondition="false" id="M_ppbng_c">
<notes><body xmlns="http://www.w3.org/1999/xhtml">
     <p>CHARGE:      </p>
  </body></notes>
      </species>
      <species compartment="C_11" boundaryCondition="false" id="M_hmbil_c">
<notes><body xmlns="http://www.w3.org/1999/xhtml">
     <p>CHARGE:      </p>
  </body></notes>
      </species>
      <species compartment="C_11" boundaryCondition="false" id="M_shcl_c">
<notes><body xmlns="http://www.w3.org/1999/xhtml">
     <p>CHARGE:      </p>
  </body></notes>
      </species>
      <species compartment="C_11" boundaryCondition="false" id="M_srch_c">
<notes><body xmlns="http://www.w3.org/1999/xhtml">
     <p>CHARGE:      </p>
  </body></notes>
      </species>
      <species compartment="C_11" boundaryCondition="false" id="M_sheme_c">
<notes><body xmlns="http://www.w3.org/1999/xhtml">
     <p>CHARGE:      </p>
  </body></notes>
      </species>
      <species compartment="C_11" boundaryCondition="false" id="M_uppg3_c">
<notes><body xmlns="http://www.w3.org/1999/xhtml">
     <p>CHARGE:      </p>
  </body></notes>
      </species>
      <species compartment="C_11" boundaryCondition="false" id="M_rnam_c">
<notes><body xmlns="http://www.w3.org/1999/xhtml">
     <p>CHARGE:      </p>
  </body></notes>
      </species>
      <species compartment="C_11" boundaryCondition="false" id="M_4ppcys_c">
<notes><body xmlns="http://www.w3.org/1999/xhtml">
     <p>CHARGE:      </p>
  </body></notes>
      </species>
      <species compartment="C_11" boundaryCondition="false" id="M_cdp_c">
<notes><body xmlns="http://www.w3.org/1999/xhtml">
     <p>CHARGE:      </p>
  </body></notes>
      </species>
      <species compartment="C_11" boundaryCondition="false" id="M_cdpdag_BS_c">
<notes><body xmlns="http://www.w3.org/1999/xhtml">
     <p>CHARGE:      </p>
  </body></notes>
      </species>
      <species compartment="C_11" boundaryCondition="false" id="M_pglyp_BS_c">
<notes><body xmlns="http://www.w3.org/1999/xhtml">
     <p>CHARGE:      </p>
  </body></notes>
      </species>
      <species compartment="C_11" boundaryCondition="false" id="M_fa11coa_c">
<notes><body xmlns="http://www.w3.org/1999/xhtml">
     <p>CHARGE:      </p>
  </body></notes>
      </species>
      <species compartment="C_11" boundaryCondition="false" id="M_fa12coa_c">
<notes><body xmlns="http://www.w3.org/1999/xhtml">
     <p>CHARGE:      </p>
  </body></notes>
      </species>
      <species compartment="C_11" boundaryCondition="false" id="M_fa1coa_c">
<notes><body xmlns="http://www.w3.org/1999/xhtml">
     <p>CHARGE:      </p>
  </body></notes>
      </species>
      <species compartment="C_11" boundaryCondition="false" id="M_fa3coa_c">
<notes><body xmlns="http://www.w3.org/1999/xhtml">
     <p>CHARGE:      </p>
  </body></notes>
      </species>
      <species compartment="C_11" boundaryCondition="false" id="M_fa4coa_c">
<notes><body xmlns="http://www.w3.org/1999/xhtml">
     <p>CHARGE:      </p>
  </body></notes>
      </species>
      <species compartment="C_11" boundaryCondition="false" id="M_fa6coa_c">
<notes><body xmlns="http://www.w3.org/1999/xhtml">
     <p>CHARGE:      </p>
  </body></notes>
      </species>
      <species compartment="C_11" boundaryCondition="false" id="M_pmtcoa_c">
<notes><body xmlns="http://www.w3.org/1999/xhtml">
     <p>CHARGE:      </p>
  </body></notes>
      </species>
      <species compartment="C_11" boundaryCondition="false" id="M_strcoa_c">
<notes><body xmlns="http://www.w3.org/1999/xhtml">
     <p>CHARGE:      </p>
  </body></notes>
      </species>
      <species compartment="C_11" boundaryCondition="false" id="M_tdcoa_c">
<notes><body xmlns="http://www.w3.org/1999/xhtml">
     <p>CHARGE:      </p>
  </body></notes>
      </species>
      <species compartment="C_11" boundaryCondition="false" id="M_1ag3p_BS_c">
<notes><body xmlns="http://www.w3.org/1999/xhtml">
     <p>CHARGE:      </p>
  </body></notes>
      </species>
      <species compartment="C_11" boundaryCondition="false" id="M_12dag3p_BS_c">
<notes><body xmlns="http://www.w3.org/1999/xhtml">
     <p>CHARGE:      </p>
  </body></notes>
      </species>
      <species compartment="C_11" boundaryCondition="false" id="M_12dgr_BS_c">
<notes><body xmlns="http://www.w3.org/1999/xhtml">
     <p>CHARGE:      </p>
  </body></notes>
      </species>
      <species compartment="C_11" boundaryCondition="false" id="M_pgly_BS_c">
<notes><body xmlns="http://www.w3.org/1999/xhtml">
     <p>CHARGE:      </p>
  </body></notes>
      </species>
      <species compartment="C_11" boundaryCondition="false" id="M_ps_BS_c">
<notes><body xmlns="http://www.w3.org/1999/xhtml">
     <p>CHARGE:      </p>
  </body></notes>
      </species>
      <species compartment="C_11" boundaryCondition="false" id="M_psetha_BS_c">
<notes><body xmlns="http://www.w3.org/1999/xhtml">
     <p>CHARGE:      </p>
  </body></notes>
      </species>
      <species compartment="C_11" boundaryCondition="false" id="M_malcoa_c">
<notes><body xmlns="http://www.w3.org/1999/xhtml">
     <p>CHARGE:      </p>
  </body></notes>
      </species>
      <species compartment="C_11" boundaryCondition="false" id="M_ivcoa_c">
<notes><body xmlns="http://www.w3.org/1999/xhtml">
     <p>CHARGE:      </p>
  </body></notes>
      </species>
      <species compartment="C_11" boundaryCondition="false" id="M_ibcoa_c">
<notes><body xmlns="http://www.w3.org/1999/xhtml">
     <p>CHARGE:      </p>
  </body></notes>
      </species>
      <species compartment="C_11" boundaryCondition="false" id="M_2mbcoa_c">
<notes><body xmlns="http://www.w3.org/1999/xhtml">
     <p>CHARGE:      </p>
  </body></notes>
      </species>
      <species compartment="C_11" boundaryCondition="false" id="M_h2mb4p_c">
<notes><body xmlns="http://www.w3.org/1999/xhtml">
     <p>CHARGE:      </p>
  </body></notes>
      </species>
      <species compartment="C_11" boundaryCondition="false" id="M_dmpp_c">
<notes><body xmlns="http://www.w3.org/1999/xhtml">
     <p>CHARGE:      </p>
  </body></notes>
      </species>
      <species compartment="C_11" boundaryCondition="false" id="M_grdp_c">
<notes><body xmlns="http://www.w3.org/1999/xhtml">
     <p>CHARGE:      </p>
  </body></notes>
      </species>
      <species compartment="C_11" boundaryCondition="false" id="M_2mecdp_c">
<notes><body xmlns="http://www.w3.org/1999/xhtml">
     <p>CHARGE:      </p>
  </body></notes>
      </species>
      <species compartment="C_11" boundaryCondition="false" id="M_fa1_c">
<notes><body xmlns="http://www.w3.org/1999/xhtml">
     <p>CHARGE:      </p>
  </body></notes>
      </species>
      <species compartment="C_11" boundaryCondition="false" id="M_fa10_c">
<notes><body xmlns="http://www.w3.org/1999/xhtml">
     <p>CHARGE:      </p>
  </body></notes>
      </species>
      <species compartment="C_11" boundaryCondition="false" id="M_fa11_c">
<notes><body xmlns="http://www.w3.org/1999/xhtml">
     <p>CHARGE:      </p>
  </body></notes>
      </species>
      <species compartment="C_11" boundaryCondition="false" id="M_fa12_c">
<notes><body xmlns="http://www.w3.org/1999/xhtml">
     <p>CHARGE:      </p>
  </body></notes>
      </species>
      <species compartment="C_11" boundaryCondition="false" id="M_ocdcea_c">
<notes><body xmlns="http://www.w3.org/1999/xhtml">
     <p>CHARGE:      </p>
  </body></notes>
      </species>
      <species compartment="C_11" boundaryCondition="false" id="M_fa3_c">
<notes><body xmlns="http://www.w3.org/1999/xhtml">
     <p>CHARGE:      </p>
  </body></notes>
      </species>
      <species compartment="C_11" boundaryCondition="false" id="M_fa4_c">
<notes><body xmlns="http://www.w3.org/1999/xhtml">
     <p>CHARGE:      </p>
  </body></notes>
      </species>
      <species compartment="C_11" boundaryCondition="false" id="M_fa5_c">
<notes><body xmlns="http://www.w3.org/1999/xhtml">
     <p>CHARGE:      </p>
  </body></notes>
      </species>
      <species compartment="C_11" boundaryCondition="false" id="M_fa6_c">
<notes><body xmlns="http://www.w3.org/1999/xhtml">
     <p>CHARGE:      </p>
  </body></notes>
      </species>
      <species compartment="C_11" boundaryCondition="false" id="M_hdcea_c">
<notes><body xmlns="http://www.w3.org/1999/xhtml">
     <p>CHARGE:      </p>
  </body></notes>
      </species>
      <species compartment="C_11" boundaryCondition="false" id="M_fa9_c">
<notes><body xmlns="http://www.w3.org/1999/xhtml">
     <p>CHARGE:      </p>
  </body></notes>
      </species>
      <species compartment="C_11" boundaryCondition="false" id="M_apoACP_c">
<notes><body xmlns="http://www.w3.org/1999/xhtml">
     <p>CHARGE:      </p>
  </body></notes>
      </species>
      <species compartment="C_11" boundaryCondition="false" id="M_ACP_c">
<notes><body xmlns="http://www.w3.org/1999/xhtml">
     <p>CHARGE:      </p>
  </body></notes>
      </species>
      <species compartment="C_11" boundaryCondition="false" id="M_hdcoa_c">
<notes><body xmlns="http://www.w3.org/1999/xhtml">
     <p>CHARGE:      </p>
  </body></notes>
      </species>
      <species compartment="C_11" boundaryCondition="false" id="M_fa5coa_c">
<notes><body xmlns="http://www.w3.org/1999/xhtml">
     <p>CHARGE:      </p>
  </body></notes>
      </species>
      <species compartment="C_11" boundaryCondition="false" id="M_fa10coa_c">
<notes><body xmlns="http://www.w3.org/1999/xhtml">
     <p>CHARGE:      </p>
  </body></notes>
      </species>
      <species compartment="C_11" boundaryCondition="false" id="M_fa9coa_c">
<notes><body xmlns="http://www.w3.org/1999/xhtml">
     <p>CHARGE:      </p>
  </body></notes>
      </species>
      <species compartment="C_11" boundaryCondition="false" id="M_frdp_c">
<notes><body xmlns="http://www.w3.org/1999/xhtml">
     <p>CHARGE:      </p>
  </body></notes>
      </species>
      <species compartment="C_11" boundaryCondition="false" id="M_m12dg_BS_c">
<notes><body xmlns="http://www.w3.org/1999/xhtml">
     <p>CHARGE:      </p>
  </body></notes>
      </species>
      <species compartment="C_11" boundaryCondition="false" id="M_t12dg_BS_c">
<notes><body xmlns="http://www.w3.org/1999/xhtml">
     <p>CHARGE:      </p>
  </body></notes>
      </species>
      <species compartment="C_11" boundaryCondition="false" id="M_lysylpgly_BS_c">
<notes><body xmlns="http://www.w3.org/1999/xhtml">
     <p>CHARGE:      </p>
  </body></notes>
      </species>
      <species compartment="C_11" boundaryCondition="false" id="M_cdlp_BS_c">
<notes><body xmlns="http://www.w3.org/1999/xhtml">
     <p>CHARGE:      </p>
  </body></notes>
      </species>
      <species compartment="C_11" boundaryCondition="false" id="M_2maacoa_c">
<notes><body xmlns="http://www.w3.org/1999/xhtml">
     <p>CHARGE:      </p>
  </body></notes>
      </species>
      <species compartment="C_11" boundaryCondition="false" id="M_3ohcoa_c">
<notes><body xmlns="http://www.w3.org/1999/xhtml">
     <p>CHARGE:      </p>
  </body></notes>
      </species>
      <species compartment="C_11" boundaryCondition="false" id="M_hxcoa_c">
<notes><body xmlns="http://www.w3.org/1999/xhtml">
     <p>CHARGE:      </p>
  </body></notes>
      </species>
      <species compartment="C_11" boundaryCondition="false" id="M_3oocoa_c">
<notes><body xmlns="http://www.w3.org/1999/xhtml">
     <p>CHARGE:      </p>
  </body></notes>
      </species>
      <species compartment="C_11" boundaryCondition="false" id="M_occoa_c">
<notes><body xmlns="http://www.w3.org/1999/xhtml">
     <p>CHARGE:      </p>
  </body></notes>
      </species>
      <species compartment="C_11" boundaryCondition="false" id="M_3odcoa_c">
<notes><body xmlns="http://www.w3.org/1999/xhtml">
     <p>CHARGE:      </p>
  </body></notes>
      </species>
      <species compartment="C_11" boundaryCondition="false" id="M_dccoa_c">
<notes><body xmlns="http://www.w3.org/1999/xhtml">
     <p>CHARGE:      </p>
  </body></notes>
      </species>
      <species compartment="C_11" boundaryCondition="false" id="M_3oddcoa_c">
<notes><body xmlns="http://www.w3.org/1999/xhtml">
     <p>CHARGE:      </p>
  </body></notes>
      </species>
      <species compartment="C_11" boundaryCondition="false" id="M_ddcoa_c">
<notes><body xmlns="http://www.w3.org/1999/xhtml">
     <p>CHARGE:      </p>
  </body></notes>
      </species>
      <species compartment="C_11" boundaryCondition="false" id="M_3otdcoa_c">
<notes><body xmlns="http://www.w3.org/1999/xhtml">
     <p>CHARGE:      </p>
  </body></notes>
      </species>
      <species compartment="C_11" boundaryCondition="false" id="M_3ohdcoa_c">
<notes><body xmlns="http://www.w3.org/1999/xhtml">
     <p>CHARGE:      </p>
  </body></notes>
      </species>
      <species compartment="C_11" boundaryCondition="false" id="M_b2coa_c">
<notes><body xmlns="http://www.w3.org/1999/xhtml">
     <p>CHARGE:      </p>
  </body></notes>
      </species>
      <species compartment="C_11" boundaryCondition="false" id="M_2mp2coa_c">
<notes><body xmlns="http://www.w3.org/1999/xhtml">
     <p>CHARGE:      </p>
  </body></notes>
      </species>
      <species compartment="C_11" boundaryCondition="false" id="M_hx2coa_c">
<notes><body xmlns="http://www.w3.org/1999/xhtml">
     <p>CHARGE:      </p>
  </body></notes>
      </species>
      <species compartment="C_11" boundaryCondition="false" id="M_2mb2coa_c">
<notes><body xmlns="http://www.w3.org/1999/xhtml">
     <p>CHARGE:      </p>
  </body></notes>
      </species>
      <species compartment="C_11" boundaryCondition="false" id="M_oc2coa_c">
<notes><body xmlns="http://www.w3.org/1999/xhtml">
     <p>CHARGE:      </p>
  </body></notes>
      </species>
      <species compartment="C_11" boundaryCondition="false" id="M_dc2coa_c">
<notes><body xmlns="http://www.w3.org/1999/xhtml">
     <p>CHARGE:      </p>
  </body></notes>
      </species>
      <species compartment="C_11" boundaryCondition="false" id="M_trans_dd2coa_c">
<notes><body xmlns="http://www.w3.org/1999/xhtml">
     <p>CHARGE:      </p>
  </body></notes>
      </species>
      <species compartment="C_11" boundaryCondition="false" id="M_td2coa_c">
<notes><body xmlns="http://www.w3.org/1999/xhtml">
     <p>CHARGE:      </p>
  </body></notes>
      </species>
      <species compartment="C_11" boundaryCondition="false" id="M_hdd2coa_c">
<notes><body xmlns="http://www.w3.org/1999/xhtml">
     <p>CHARGE:      </p>
  </body></notes>
      </species>
      <species compartment="C_11" boundaryCondition="false" id="M_3hbycoa_c">
<notes><body xmlns="http://www.w3.org/1999/xhtml">
     <p>CHARGE:      </p>
  </body></notes>
      </species>
      <species compartment="C_11" boundaryCondition="false" id="M_3hhcoa_c">
<notes><body xmlns="http://www.w3.org/1999/xhtml">
     <p>CHARGE:      </p>
  </body></notes>
      </species>
      <species compartment="C_11" boundaryCondition="false" id="M_3hocoa_c">
<notes><body xmlns="http://www.w3.org/1999/xhtml">
     <p>CHARGE:      </p>
  </body></notes>
      </species>
      <species compartment="C_11" boundaryCondition="false" id="M_3hdcoa_c">
<notes><body xmlns="http://www.w3.org/1999/xhtml">
     <p>CHARGE:      </p>
  </body></notes>
      </species>
      <species compartment="C_11" boundaryCondition="false" id="M_3hddcoa_c">
<notes><body xmlns="http://www.w3.org/1999/xhtml">
     <p>CHARGE:      </p>
  </body></notes>
      </species>
      <species compartment="C_11" boundaryCondition="false" id="M_3htdcoa_c">
<notes><body xmlns="http://www.w3.org/1999/xhtml">
     <p>CHARGE:      </p>
  </body></notes>
      </species>
      <species compartment="C_11" boundaryCondition="false" id="M_3hhdcoa_c">
<notes><body xmlns="http://www.w3.org/1999/xhtml">
     <p>CHARGE:      </p>
  </body></notes>
      </species>
      <species compartment="C_11" boundaryCondition="false" id="M_3hmbcoa_c">
<notes><body xmlns="http://www.w3.org/1999/xhtml">
     <p>CHARGE:      </p>
  </body></notes>
      </species>
      <species compartment="C_11" boundaryCondition="false" id="M_odecoa_c">
<notes><body xmlns="http://www.w3.org/1999/xhtml">
     <p>CHARGE:      </p>
  </body></notes>
      </species>
      <species compartment="C_11" boundaryCondition="false" id="M_g3pc_c">
<notes><body xmlns="http://www.w3.org/1999/xhtml">
     <p>CHARGE:      </p>
  </body></notes>
      </species>
      <species compartment="C_11" boundaryCondition="false" id="M_chol_c">
<notes><body xmlns="http://www.w3.org/1999/xhtml">
     <p>CHARGE:      </p>
  </body></notes>
      </species>
      <species compartment="C_11" boundaryCondition="false" id="M_g3pe_c">
<notes><body xmlns="http://www.w3.org/1999/xhtml">
     <p>CHARGE:      </p>
  </body></notes>
      </species>
      <species compartment="C_11" boundaryCondition="false" id="M_g3pg_c">
<notes><body xmlns="http://www.w3.org/1999/xhtml">
     <p>CHARGE:      </p>
  </body></notes>
      </species>
      <species compartment="C_11" boundaryCondition="false" id="M_tcggrpp_c">
<notes><body xmlns="http://www.w3.org/1999/xhtml">
     <p>CHARGE:      </p>
  </body></notes>
      </species>
      <species compartment="C_11" boundaryCondition="false" id="M_dtpcudcpp_c">
<notes><body xmlns="http://www.w3.org/1999/xhtml">
     <p>CHARGE:      </p>
  </body></notes>
      </species>
      <species compartment="C_11" boundaryCondition="false" id="M_ggdp_c">
<notes><body xmlns="http://www.w3.org/1999/xhtml">
     <p>CHARGE:      </p>
  </body></notes>
      </species>
      <species compartment="C_11" boundaryCondition="false" id="M_pendp_c">
<notes><body xmlns="http://www.w3.org/1999/xhtml">
     <p>CHARGE:      </p>
  </body></notes>
      </species>
      <species compartment="C_11" boundaryCondition="false" id="M_no3_c">
<notes><body xmlns="http://www.w3.org/1999/xhtml">
     <p>CHARGE:      </p>
  </body></notes>
      </species>
      <species compartment="C_11" boundaryCondition="false" id="M_ribflvRD_c">
<notes><body xmlns="http://www.w3.org/1999/xhtml">
     <p>CHARGE:      </p>
  </body></notes>
      </species>
      <species compartment="C_11" boundaryCondition="false" id="M_focytc_c">
<notes><body xmlns="http://www.w3.org/1999/xhtml">
     <p>CHARGE:      </p>
  </body></notes>
      </species>
      <species compartment="C_11" boundaryCondition="false" id="M_ficytc_c">
<notes><body xmlns="http://www.w3.org/1999/xhtml">
     <p>CHARGE:      </p>
  </body></notes>
      </species>
      <species compartment="C_11" boundaryCondition="false" id="M_hemeO_c">
<notes><body xmlns="http://www.w3.org/1999/xhtml">
     <p>CHARGE:      </p>
  </body></notes>
      </species>
      <species compartment="C_11" boundaryCondition="false" id="M_hemeA_c">
<notes><body xmlns="http://www.w3.org/1999/xhtml">
     <p>CHARGE:      </p>
  </body></notes>
      </species>
      <species compartment="C_11" boundaryCondition="false" id="M_fmnRD_c">
<notes><body xmlns="http://www.w3.org/1999/xhtml">
     <p>CHARGE:      </p>
  </body></notes>
      </species>
      <species compartment="C_11" boundaryCondition="false" id="M_2hbut_c">
<notes><body xmlns="http://www.w3.org/1999/xhtml">
     <p>CHARGE:      </p>
  </body></notes>
      </species>
      <species compartment="C_11" boundaryCondition="false" id="M_dump_c">
<notes><body xmlns="http://www.w3.org/1999/xhtml">
     <p>CHARGE:      </p>
  </body></notes>
      </species>
      <species compartment="C_11" boundaryCondition="false" id="M_duri_c">
<notes><body xmlns="http://www.w3.org/1999/xhtml">
     <p>CHARGE:      </p>
  </body></notes>
      </species>
      <species compartment="C_11" boundaryCondition="false" id="M_xmp_c">
<notes><body xmlns="http://www.w3.org/1999/xhtml">
     <p>CHARGE:      </p>
  </body></notes>
      </species>
      <species compartment="C_11" boundaryCondition="false" id="M_xtsn_c">
<notes><body xmlns="http://www.w3.org/1999/xhtml">
     <p>CHARGE:      </p>
  </body></notes>
      </species>
      <species compartment="C_11" boundaryCondition="false" id="M_uri_c">
<notes><body xmlns="http://www.w3.org/1999/xhtml">
     <p>CHARGE:      </p>
  </body></notes>
      </species>
      <species compartment="C_11" boundaryCondition="false" id="M_dcmp_c">
<notes><body xmlns="http://www.w3.org/1999/xhtml">
     <p>CHARGE:      </p>
  </body></notes>
      </species>
      <species compartment="C_11" boundaryCondition="false" id="M_dcyt_c">
<notes><body xmlns="http://www.w3.org/1999/xhtml">
     <p>CHARGE:      </p>
  </body></notes>
      </species>
      <species compartment="C_11" boundaryCondition="false" id="M_cytd_c">
<notes><body xmlns="http://www.w3.org/1999/xhtml">
     <p>CHARGE:      </p>
  </body></notes>
      </species>
      <species compartment="C_11" boundaryCondition="false" id="M_dtmp_c">
<notes><body xmlns="http://www.w3.org/1999/xhtml">
     <p>CHARGE:      </p>
  </body></notes>
      </species>
      <species compartment="C_11" boundaryCondition="false" id="M_thymd_c">
<notes><body xmlns="http://www.w3.org/1999/xhtml">
     <p>CHARGE:      </p>
  </body></notes>
      </species>
      <species compartment="C_11" boundaryCondition="false" id="M_damp_c">
<notes><body xmlns="http://www.w3.org/1999/xhtml">
     <p>CHARGE:      </p>
  </body></notes>
      </species>
      <species compartment="C_11" boundaryCondition="false" id="M_dad_2_c">
<notes><body xmlns="http://www.w3.org/1999/xhtml">
     <p>CHARGE:      </p>
  </body></notes>
      </species>
      <species compartment="C_11" boundaryCondition="false" id="M_adn_c">
<notes><body xmlns="http://www.w3.org/1999/xhtml">
     <p>CHARGE:      </p>
  </body></notes>
      </species>
      <species compartment="C_11" boundaryCondition="false" id="M_dgmp_c">
<notes><body xmlns="http://www.w3.org/1999/xhtml">
     <p>CHARGE:      </p>
  </body></notes>
      </species>
      <species compartment="C_11" boundaryCondition="false" id="M_dgsn_c">
<notes><body xmlns="http://www.w3.org/1999/xhtml">
     <p>CHARGE:      </p>
  </body></notes>
      </species>
      <species compartment="C_11" boundaryCondition="false" id="M_gmp_c">
<notes><body xmlns="http://www.w3.org/1999/xhtml">
     <p>CHARGE:      </p>
  </body></notes>
      </species>
      <species compartment="C_11" boundaryCondition="false" id="M_gsn_c">
<notes><body xmlns="http://www.w3.org/1999/xhtml">
     <p>CHARGE:      </p>
  </body></notes>
      </species>
      <species compartment="C_11" boundaryCondition="false" id="M_23camp_c">
<notes><body xmlns="http://www.w3.org/1999/xhtml">
     <p>CHARGE:      </p>
  </body></notes>
      </species>
      <species compartment="C_11" boundaryCondition="false" id="M_3amp_c">
<notes><body xmlns="http://www.w3.org/1999/xhtml">
     <p>CHARGE:      </p>
  </body></notes>
      </species>
      <species compartment="C_11" boundaryCondition="false" id="M_23cump_c">
<notes><body xmlns="http://www.w3.org/1999/xhtml">
     <p>CHARGE:      </p>
  </body></notes>
      </species>
      <species compartment="C_11" boundaryCondition="false" id="M_3ump_c">
<notes><body xmlns="http://www.w3.org/1999/xhtml">
     <p>CHARGE:      </p>
  </body></notes>
      </species>
      <species compartment="C_11" boundaryCondition="false" id="M_23ccmp_c">
<notes><body xmlns="http://www.w3.org/1999/xhtml">
     <p>CHARGE:      </p>
  </body></notes>
      </species>
      <species compartment="C_11" boundaryCondition="false" id="M_3cmp_c">
<notes><body xmlns="http://www.w3.org/1999/xhtml">
     <p>CHARGE:      </p>
  </body></notes>
      </species>
      <species compartment="C_11" boundaryCondition="false" id="M_23cgmp_c">
<notes><body xmlns="http://www.w3.org/1999/xhtml">
     <p>CHARGE:      </p>
  </body></notes>
      </species>
      <species compartment="C_11" boundaryCondition="false" id="M_3gmp_c">
<notes><body xmlns="http://www.w3.org/1999/xhtml">
     <p>CHARGE:      </p>
  </body></notes>
      </species>
      <species compartment="C_11" boundaryCondition="false" id="M_gdp_c">
<notes><body xmlns="http://www.w3.org/1999/xhtml">
     <p>CHARGE:      </p>
  </body></notes>
      </species>
      <species compartment="C_11" boundaryCondition="false" id="M_datp_c">
<notes><body xmlns="http://www.w3.org/1999/xhtml">
     <p>CHARGE:      </p>
  </body></notes>
      </species>
      <species compartment="C_11" boundaryCondition="false" id="M_dadp_c">
<notes><body xmlns="http://www.w3.org/1999/xhtml">
     <p>CHARGE:      </p>
  </body></notes>
      </species>
      <species compartment="C_11" boundaryCondition="false" id="M_dgtp_c">
<notes><body xmlns="http://www.w3.org/1999/xhtml">
     <p>CHARGE:      </p>
  </body></notes>
      </species>
      <species compartment="C_11" boundaryCondition="false" id="M_dgdp_c">
<notes><body xmlns="http://www.w3.org/1999/xhtml">
     <p>CHARGE:      </p>
  </body></notes>
      </species>
      <species compartment="C_11" boundaryCondition="false" id="M_dctp_c">
<notes><body xmlns="http://www.w3.org/1999/xhtml">
     <p>CHARGE:      </p>
  </body></notes>
      </species>
      <species compartment="C_11" boundaryCondition="false" id="M_dcdp_c">
<notes><body xmlns="http://www.w3.org/1999/xhtml">
     <p>CHARGE:      </p>
  </body></notes>
      </species>
      <species compartment="C_11" boundaryCondition="false" id="M_dttp_c">
<notes><body xmlns="http://www.w3.org/1999/xhtml">
     <p>CHARGE:      </p>
  </body></notes>
      </species>
      <species compartment="C_11" boundaryCondition="false" id="M_dtdp_c">
<notes><body xmlns="http://www.w3.org/1999/xhtml">
     <p>CHARGE:      </p>
  </body></notes>
      </species>
      <species compartment="C_11" boundaryCondition="false" id="M_dudp_c">
<notes><body xmlns="http://www.w3.org/1999/xhtml">
     <p>CHARGE:      </p>
  </body></notes>
      </species>
      <species compartment="C_11" boundaryCondition="false" id="M_gua_c">
<notes><body xmlns="http://www.w3.org/1999/xhtml">
     <p>CHARGE:      </p>
  </body></notes>
      </species>
      <species compartment="C_11" boundaryCondition="false" id="M_xan_c">
<notes><body xmlns="http://www.w3.org/1999/xhtml">
     <p>CHARGE:      </p>
  </body></notes>
      </species>
      <species compartment="C_11" boundaryCondition="false" id="M_2dr1p_c">
<notes><body xmlns="http://www.w3.org/1999/xhtml">
     <p>CHARGE:      </p>
  </body></notes>
      </species>
      <species compartment="C_11" boundaryCondition="false" id="M_ura_c">
<notes><body xmlns="http://www.w3.org/1999/xhtml">
     <p>CHARGE:      </p>
  </body></notes>
      </species>
      <species compartment="C_11" boundaryCondition="false" id="M_r1p_c">
<notes><body xmlns="http://www.w3.org/1999/xhtml">
     <p>CHARGE:      </p>
  </body></notes>
      </species>
      <species compartment="C_11" boundaryCondition="false" id="M_thym_c">
<notes><body xmlns="http://www.w3.org/1999/xhtml">
     <p>CHARGE:      </p>
  </body></notes>
      </species>
      <species compartment="C_11" boundaryCondition="false" id="M_hxan_c">
<notes><body xmlns="http://www.w3.org/1999/xhtml">
     <p>CHARGE:      </p>
  </body></notes>
      </species>
      <species compartment="C_11" boundaryCondition="false" id="M_alltn_c">
<notes><body xmlns="http://www.w3.org/1999/xhtml">
     <p>CHARGE:      </p>
  </body></notes>
      </species>
      <species compartment="C_11" boundaryCondition="false" id="M_alltt_c">
<notes><body xmlns="http://www.w3.org/1999/xhtml">
     <p>CHARGE:      </p>
  </body></notes>
      </species>
      <species compartment="C_11" boundaryCondition="false" id="M_itp_c">
<notes><body xmlns="http://www.w3.org/1999/xhtml">
     <p>CHARGE:      </p>
  </body></notes>
      </species>
      <species compartment="C_11" boundaryCondition="false" id="M_idp_c">
<notes><body xmlns="http://www.w3.org/1999/xhtml">
     <p>CHARGE:      </p>
  </body></notes>
      </species>
      <species compartment="C_11" boundaryCondition="false" id="M_din_c">
<notes><body xmlns="http://www.w3.org/1999/xhtml">
     <p>CHARGE:      </p>
  </body></notes>
      </species>
      <species compartment="C_11" boundaryCondition="false" id="M_dimp_c">
<notes><body xmlns="http://www.w3.org/1999/xhtml">
     <p>CHARGE:      </p>
  </body></notes>
      </species>
      <species compartment="C_11" boundaryCondition="false" id="M_dutp_c">
<notes><body xmlns="http://www.w3.org/1999/xhtml">
     <p>CHARGE:      </p>
  </body></notes>
      </species>
      <species compartment="C_11" boundaryCondition="false" id="M_imp_c">
<notes><body xmlns="http://www.w3.org/1999/xhtml">
     <p>CHARGE:      </p>
  </body></notes>
      </species>
      <species compartment="C_11" boundaryCondition="false" id="M_gdptp_c">
<notes><body xmlns="http://www.w3.org/1999/xhtml">
     <p>CHARGE:      </p>
  </body></notes>
      </species>
      <species compartment="C_11" boundaryCondition="false" id="M_5aizc_c">
<notes><body xmlns="http://www.w3.org/1999/xhtml">
     <p>CHARGE:      </p>
  </body></notes>
      </species>
      <species compartment="C_11" boundaryCondition="false" id="M_25aics_c">
<notes><body xmlns="http://www.w3.org/1999/xhtml">
     <p>CHARGE:      </p>
  </body></notes>
      </species>
      <species compartment="C_11" boundaryCondition="false" id="M_ins_c">
<notes><body xmlns="http://www.w3.org/1999/xhtml">
     <p>CHARGE:      </p>
  </body></notes>
      </species>
      <species compartment="C_11" boundaryCondition="false" id="M_nebari_c">
<notes><body xmlns="http://www.w3.org/1999/xhtml">
     <p>CHARGE:      </p>
  </body></notes>
      </species>
      <species compartment="C_11" boundaryCondition="false" id="M_purine_c">
<notes><body xmlns="http://www.w3.org/1999/xhtml">
     <p>CHARGE:      </p>
  </body></notes>
      </species>
      <species compartment="C_11" boundaryCondition="false" id="M_urate_c">
<notes><body xmlns="http://www.w3.org/1999/xhtml">
     <p>CHARGE:      </p>
  </body></notes>
      </species>
      <species compartment="C_11" boundaryCondition="false" id="M_pram_c">
<notes><body xmlns="http://www.w3.org/1999/xhtml">
     <p>CHARGE:      </p>
  </body></notes>
      </species>
      <species compartment="C_11" boundaryCondition="false" id="M_gar_c">
<notes><body xmlns="http://www.w3.org/1999/xhtml">
     <p>CHARGE:      </p>
  </body></notes>
      </species>
      <species compartment="C_11" boundaryCondition="false" id="M_fpram_c">
<notes><body xmlns="http://www.w3.org/1999/xhtml">
     <p>CHARGE:      </p>
  </body></notes>
      </species>
      <species compartment="C_11" boundaryCondition="false" id="M_fgam_c">
<notes><body xmlns="http://www.w3.org/1999/xhtml">
     <p>CHARGE:      </p>
  </body></notes>
      </species>
      <species compartment="C_11" boundaryCondition="false" id="M_dcamp_c">
<notes><body xmlns="http://www.w3.org/1999/xhtml">
     <p>CHARGE:      </p>
  </body></notes>
      </species>
      <species compartment="C_11" boundaryCondition="false" id="M_fprica_c">
<notes><body xmlns="http://www.w3.org/1999/xhtml">
     <p>CHARGE:      </p>
  </body></notes>
      </species>
      <species compartment="C_11" boundaryCondition="false" id="M_cbasp_c">
<notes><body xmlns="http://www.w3.org/1999/xhtml">
     <p>CHARGE:      </p>
  </body></notes>
      </species>
      <species compartment="C_11" boundaryCondition="false" id="M_dhor_S_c">
<notes><body xmlns="http://www.w3.org/1999/xhtml">
     <p>CHARGE:      </p>
  </body></notes>
      </species>
      <species compartment="C_11" boundaryCondition="false" id="M_orot_c">
<notes><body xmlns="http://www.w3.org/1999/xhtml">
     <p>CHARGE:      </p>
  </body></notes>
      </species>
      <species compartment="C_11" boundaryCondition="false" id="M_orot5p_c">
<notes><body xmlns="http://www.w3.org/1999/xhtml">
     <p>CHARGE:      </p>
  </body></notes>
      </species>
      <species compartment="C_11" boundaryCondition="false" id="M_betald_c">
<notes><body xmlns="http://www.w3.org/1999/xhtml">
     <p>CHARGE:      </p>
  </body></notes>
      </species>
      <species compartment="C_11" boundaryCondition="false" id="M_glyb_c">
<notes><body xmlns="http://www.w3.org/1999/xhtml">
     <p>CHARGE:      </p>
  </body></notes>
      </species>
      <species compartment="C_11" boundaryCondition="false" id="M_pencil_c">
<notes><body xmlns="http://www.w3.org/1999/xhtml">
     <p>CHARGE:      </p>
  </body></notes>
      </species>
      <species compartment="C_11" boundaryCondition="false" id="M_pencilca_c">
<notes><body xmlns="http://www.w3.org/1999/xhtml">
     <p>CHARGE:      </p>
  </body></notes>
      </species>
      <species compartment="C_11" boundaryCondition="false" id="M_mettrna_c">
<notes><body xmlns="http://www.w3.org/1999/xhtml">
     <p>CHARGE:      </p>
  </body></notes>
      </species>
      <species compartment="C_11" boundaryCondition="false" id="M_fmettrna_c">
<notes><body xmlns="http://www.w3.org/1999/xhtml">
     <p>CHARGE:      </p>
  </body></notes>
      </species>
      <species compartment="C_11" boundaryCondition="false" id="M_DPA_c">
<notes><body xmlns="http://www.w3.org/1999/xhtml">
     <p>CHARGE:      </p>
  </body></notes>
      </species>
      <species compartment="C_11" boundaryCondition="false" id="M_gthox_e">
<notes><body xmlns="http://www.w3.org/1999/xhtml">
     <p>CHARGE:      </p>
  </body></notes>
      </species>
      <species compartment="C_11" boundaryCondition="false" id="M_h2o2_e">
<notes><body xmlns="http://www.w3.org/1999/xhtml">
     <p>CHARGE:      </p>
  </body></notes>
      </species>
      <species compartment="C_11" boundaryCondition="false" id="M_trnamet_c">
<notes><body xmlns="http://www.w3.org/1999/xhtml">
     <p>CHARGE:      </p>
  </body></notes>
      </species>
      <species compartment="C_11" boundaryCondition="false" id="M_6ampenc_c">
<notes><body xmlns="http://www.w3.org/1999/xhtml">
     <p>CHARGE:      </p>
  </body></notes>
      </species>
      <species compartment="C_11" boundaryCondition="false" id="M_o2__c">
<notes><body xmlns="http://www.w3.org/1999/xhtml">
     <p>CHARGE:      </p>
  </body></notes>
      </species>
      <species compartment="C_11" boundaryCondition="false" id="M_so4_c">
<notes><body xmlns="http://www.w3.org/1999/xhtml">
     <p>CHARGE:      </p>
  </body></notes>
      </species>
      <species compartment="C_11" boundaryCondition="false" id="M_eths_c">
<notes><body xmlns="http://www.w3.org/1999/xhtml">
     <p>CHARGE:      </p>
  </body></notes>
      </species>
      <species compartment="C_11" boundaryCondition="false" id="M_buts_c">
<notes><body xmlns="http://www.w3.org/1999/xhtml">
     <p>CHARGE:      </p>
  </body></notes>
      </species>
      <species compartment="C_11" boundaryCondition="false" id="M_hexs_c">
<notes><body xmlns="http://www.w3.org/1999/xhtml">
     <p>CHARGE:      </p>
  </body></notes>
      </species>
      <species compartment="C_11" boundaryCondition="false" id="M_sula_c">
<notes><body xmlns="http://www.w3.org/1999/xhtml">
     <p>CHARGE:      </p>
  </body></notes>
      </species>
      <species compartment="C_11" boundaryCondition="false" id="M_istnt_c">
<notes><body xmlns="http://www.w3.org/1999/xhtml">
     <p>CHARGE:      </p>
  </body></notes>
      </species>
      <species compartment="C_11" boundaryCondition="false" id="M_mso3_c">
<notes><body xmlns="http://www.w3.org/1999/xhtml">
     <p>CHARGE:      </p>
  </body></notes>
      </species>
      <species compartment="C_11" boundaryCondition="false" id="M_dha_c">
<notes><body xmlns="http://www.w3.org/1999/xhtml">
     <p>CHARGE:      </p>
  </body></notes>
      </species>
      <species compartment="C_11" boundaryCondition="false" id="M_tmp_c">
<notes><body xmlns="http://www.w3.org/1999/xhtml">
     <p>CHARGE:      </p>
  </body></notes>
      </species>
      <species compartment="C_11" boundaryCondition="false" id="M_fum_e">
<notes><body xmlns="http://www.w3.org/1999/xhtml">
     <p>CHARGE:      </p>
  </body></notes>
      </species>
      <species compartment="C_11" boundaryCondition="false" id="M_arg_L_e">
<notes><body xmlns="http://www.w3.org/1999/xhtml">
     <p>CHARGE:      </p>
  </body></notes>
      </species>
      <species compartment="C_11" boundaryCondition="false" id="M_pi_e">
<notes><body xmlns="http://www.w3.org/1999/xhtml">
     <p>CHARGE:      </p>
  </body></notes>
      </species>
      <species compartment="C_11" boundaryCondition="false" id="M_gln_L_e">
<notes><body xmlns="http://www.w3.org/1999/xhtml">
     <p>CHARGE:      </p>
  </body></notes>
      </species>
      <species compartment="C_11" boundaryCondition="false" id="M_ade_e">
<notes><body xmlns="http://www.w3.org/1999/xhtml">
     <p>CHARGE:      </p>
  </body></notes>
      </species>
      <species compartment="C_11" boundaryCondition="false" id="M_glyc3p_e">
<notes><body xmlns="http://www.w3.org/1999/xhtml">
     <p>CHARGE:      </p>
  </body></notes>
      </species>
      <species compartment="C_11" boundaryCondition="false" id="M_ser_L_e">
<notes><body xmlns="http://www.w3.org/1999/xhtml">
     <p>CHARGE:      </p>
  </body></notes>
      </species>
      <species compartment="C_11" boundaryCondition="false" id="M_asn_L_e">
<notes><body xmlns="http://www.w3.org/1999/xhtml">
     <p>CHARGE:      </p>
  </body></notes>
      </species>
      <species compartment="C_11" boundaryCondition="false" id="M_3amba_e">
<notes><body xmlns="http://www.w3.org/1999/xhtml">
     <p>CHARGE:      </p>
  </body></notes>
      </species>
      <species compartment="C_11" boundaryCondition="false" id="M_3amba_c">
<notes><body xmlns="http://www.w3.org/1999/xhtml">
     <p>CHARGE:      </p>
  </body></notes>
      </species>
      <species compartment="C_11" boundaryCondition="false" id="M_ala_B_e">
<notes><body xmlns="http://www.w3.org/1999/xhtml">
     <p>CHARGE:      </p>
  </body></notes>
      </species>
      <species compartment="C_11" boundaryCondition="false" id="M_4abut_e">
<notes><body xmlns="http://www.w3.org/1999/xhtml">
     <p>CHARGE:      </p>
  </body></notes>
      </species>
      <species compartment="C_11" boundaryCondition="false" id="M_arsenb_e">
<notes><body xmlns="http://www.w3.org/1999/xhtml">
     <p>CHARGE:      </p>
  </body></notes>
      </species>
      <species compartment="C_11" boundaryCondition="false" id="M_arsenb_c">
<notes><body xmlns="http://www.w3.org/1999/xhtml">
     <p>CHARGE:      </p>
  </body></notes>
      </species>
      <species compartment="C_11" boundaryCondition="false" id="M_glyb_e">
<notes><body xmlns="http://www.w3.org/1999/xhtml">
     <p>CHARGE:      </p>
  </body></notes>
      </species>
      <species compartment="C_11" boundaryCondition="false" id="M_lcts_e">
<notes><body xmlns="http://www.w3.org/1999/xhtml">
     <p>CHARGE:      </p>
  </body></notes>
      </species>
      <species compartment="C_11" boundaryCondition="false" id="M_btd_RR_e">
<notes><body xmlns="http://www.w3.org/1999/xhtml">
     <p>CHARGE:      </p>
  </body></notes>
      </species>
      <species compartment="C_11" boundaryCondition="false" id="M_ppi_e">
<notes><body xmlns="http://www.w3.org/1999/xhtml">
     <p>CHARGE:      </p>
  </body></notes>
      </species>
      <species compartment="C_11" boundaryCondition="false" id="M_rib_D_e">
<notes><body xmlns="http://www.w3.org/1999/xhtml">
     <p>CHARGE:      </p>
  </body></notes>
      </species>
      <species compartment="C_11" boundaryCondition="false" id="M_mnl_e">
<notes><body xmlns="http://www.w3.org/1999/xhtml">
     <p>CHARGE:      </p>
  </body></notes>
      </species>
      <species compartment="C_11" boundaryCondition="false" id="M_thr_L_e">
<notes><body xmlns="http://www.w3.org/1999/xhtml">
     <p>CHARGE:      </p>
  </body></notes>
      </species>
      <species compartment="C_11" boundaryCondition="false" id="M_urea_e">
<notes><body xmlns="http://www.w3.org/1999/xhtml">
     <p>CHARGE:      </p>
  </body></notes>
      </species>
      <species compartment="C_11" boundaryCondition="false" id="M_his_L_e">
<notes><body xmlns="http://www.w3.org/1999/xhtml">
     <p>CHARGE:      </p>
  </body></notes>
      </species>
      <species compartment="C_11" boundaryCondition="false" id="M_ile_L_e">
<notes><body xmlns="http://www.w3.org/1999/xhtml">
     <p>CHARGE:      </p>
  </body></notes>
      </species>
      <species compartment="C_11" boundaryCondition="false" id="M_no3_e">
<notes><body xmlns="http://www.w3.org/1999/xhtml">
     <p>CHARGE:      </p>
  </body></notes>
      </species>
      <species compartment="C_11" boundaryCondition="false" id="M_ectoine_e">
<notes><body xmlns="http://www.w3.org/1999/xhtml">
     <p>CHARGE:      </p>
  </body></notes>
      </species>
      <species compartment="C_11" boundaryCondition="false" id="M_ectoine_c">
<notes><body xmlns="http://www.w3.org/1999/xhtml">
     <p>CHARGE:      </p>
  </body></notes>
      </species>
      <species compartment="C_11" boundaryCondition="false" id="M_ctbt_e">
<notes><body xmlns="http://www.w3.org/1999/xhtml">
     <p>CHARGE:      </p>
  </body></notes>
      </species>
      <species compartment="C_11" boundaryCondition="false" id="M_ctbt_c">
<notes><body xmlns="http://www.w3.org/1999/xhtml">
     <p>CHARGE:      </p>
  </body></notes>
      </species>
      <species compartment="C_11" boundaryCondition="false" id="M_gbbtn_e">
<notes><body xmlns="http://www.w3.org/1999/xhtml">
     <p>CHARGE:      </p>
  </body></notes>
      </species>
      <species compartment="C_11" boundaryCondition="false" id="M_gbbtn_c">
<notes><body xmlns="http://www.w3.org/1999/xhtml">
     <p>CHARGE:      </p>
  </body></notes>
      </species>
      <species compartment="C_11" boundaryCondition="false" id="M_prolb_e">
<notes><body xmlns="http://www.w3.org/1999/xhtml">
     <p>CHARGE:      </p>
  </body></notes>
      </species>
      <species compartment="C_11" boundaryCondition="false" id="M_prolb_c">
<notes><body xmlns="http://www.w3.org/1999/xhtml">
     <p>CHARGE:      </p>
  </body></notes>
      </species>
      <species compartment="C_11" boundaryCondition="false" id="M_chols_e">
<notes><body xmlns="http://www.w3.org/1999/xhtml">
     <p>CHARGE:      </p>
  </body></notes>
      </species>
      <species compartment="C_11" boundaryCondition="false" id="M_chols_c">
<notes><body xmlns="http://www.w3.org/1999/xhtml">
     <p>CHARGE:      </p>
  </body></notes>
      </species>
      <species compartment="C_11" boundaryCondition="false" id="M_chol_e">
<notes><body xmlns="http://www.w3.org/1999/xhtml">
     <p>CHARGE:      </p>
  </body></notes>
      </species>
      <species compartment="C_11" boundaryCondition="false" id="M_crn_e">
<notes><body xmlns="http://www.w3.org/1999/xhtml">
     <p>CHARGE:      </p>
  </body></notes>
      </species>
      <species compartment="C_11" boundaryCondition="false" id="M_crn_c">
<notes><body xmlns="http://www.w3.org/1999/xhtml">
     <p>CHARGE:      </p>
  </body></notes>
      </species>
      <species compartment="C_11" boundaryCondition="false" id="M_k_e">
<notes><body xmlns="http://www.w3.org/1999/xhtml">
     <p>CHARGE:      </p>
  </body></notes>
      </species>
      <species compartment="C_11" boundaryCondition="false" id="M_k_c">
<notes><body xmlns="http://www.w3.org/1999/xhtml">
     <p>CHARGE:      </p>
  </body></notes>
      </species>
      <species compartment="C_11" boundaryCondition="false" id="M_galctr_D_e">
<notes><body xmlns="http://www.w3.org/1999/xhtml">
     <p>CHARGE:      </p>
  </body></notes>
      </species>
      <species compartment="C_11" boundaryCondition="false" id="M_met_D_e">
<notes><body xmlns="http://www.w3.org/1999/xhtml">
     <p>CHARGE:      </p>
  </body></notes>
      </species>
      <species compartment="C_11" boundaryCondition="false" id="M_met_D_c">
<notes><body xmlns="http://www.w3.org/1999/xhtml">
     <p>CHARGE:      </p>
  </body></notes>
      </species>
      <species compartment="C_11" boundaryCondition="false" id="M_met_L_e">
<notes><body xmlns="http://www.w3.org/1999/xhtml">
     <p>CHARGE:      </p>
  </body></notes>
      </species>
      <species compartment="C_11" boundaryCondition="false" id="M_cd2_c">
<notes><body xmlns="http://www.w3.org/1999/xhtml">
     <p>CHARGE:      </p>
  </body></notes>
      </species>
      <species compartment="C_11" boundaryCondition="false" id="M_cd2_e">
<notes><body xmlns="http://www.w3.org/1999/xhtml">
     <p>CHARGE:      </p>
  </body></notes>
      </species>
      <species compartment="C_11" boundaryCondition="false" id="M_ins_e">
<notes><body xmlns="http://www.w3.org/1999/xhtml">
     <p>CHARGE:      </p>
  </body></notes>
      </species>
      <species compartment="C_11" boundaryCondition="false" id="M_gal_e">
<notes><body xmlns="http://www.w3.org/1999/xhtml">
     <p>CHARGE:      </p>
  </body></notes>
      </species>
      <species compartment="C_11" boundaryCondition="false" id="M_mal_L_e">
<notes><body xmlns="http://www.w3.org/1999/xhtml">
     <p>CHARGE:      </p>
  </body></notes>
      </species>
      <species compartment="C_11" boundaryCondition="false" id="M_cit_e">
<notes><body xmlns="http://www.w3.org/1999/xhtml">
     <p>CHARGE:      </p>
  </body></notes>
      </species>
      <species compartment="C_11" boundaryCondition="false" id="M_arbt_e">
<notes><body xmlns="http://www.w3.org/1999/xhtml">
     <p>CHARGE:      </p>
  </body></notes>
      </species>
      <species compartment="C_11" boundaryCondition="false" id="M_salcn_e">
<notes><body xmlns="http://www.w3.org/1999/xhtml">
     <p>CHARGE:      </p>
  </body></notes>
      </species>
      <species compartment="C_11" boundaryCondition="false" id="M_zn2_e">
<notes><body xmlns="http://www.w3.org/1999/xhtml">
     <p>CHARGE:      </p>
  </body></notes>
      </species>
      <species compartment="C_11" boundaryCondition="false" id="M_zn2_c">
<notes><body xmlns="http://www.w3.org/1999/xhtml">
     <p>CHARGE:      </p>
  </body></notes>
      </species>
      <species compartment="C_11" boundaryCondition="false" id="M_mg2_e">
<notes><body xmlns="http://www.w3.org/1999/xhtml">
     <p>CHARGE:      </p>
  </body></notes>
      </species>
      <species compartment="C_11" boundaryCondition="false" id="M_mg2_c">
<notes><body xmlns="http://www.w3.org/1999/xhtml">
     <p>CHARGE:      </p>
  </body></notes>
      </species>
      <species compartment="C_11" boundaryCondition="false" id="M_mn2_e">
<notes><body xmlns="http://www.w3.org/1999/xhtml">
     <p>CHARGE:      </p>
  </body></notes>
      </species>
      <species compartment="C_11" boundaryCondition="false" id="M_mn2_c">
<notes><body xmlns="http://www.w3.org/1999/xhtml">
     <p>CHARGE:      </p>
  </body></notes>
      </species>
      <species compartment="C_11" boundaryCondition="false" id="M_ni2_e">
<notes><body xmlns="http://www.w3.org/1999/xhtml">
     <p>CHARGE:      </p>
  </body></notes>
      </species>
      <species compartment="C_11" boundaryCondition="false" id="M_ni2_c">
<notes><body xmlns="http://www.w3.org/1999/xhtml">
     <p>CHARGE:      </p>
  </body></notes>
      </species>
      <species compartment="C_11" boundaryCondition="false" id="M_cobalt2_e">
<notes><body xmlns="http://www.w3.org/1999/xhtml">
     <p>CHARGE:      </p>
  </body></notes>
      </species>
      <species compartment="C_11" boundaryCondition="false" id="M_cobalt2_c">
<notes><body xmlns="http://www.w3.org/1999/xhtml">
     <p>CHARGE:      </p>
  </body></notes>
      </species>
      <species compartment="C_11" boundaryCondition="false" id="M_ca2_e">
<notes><body xmlns="http://www.w3.org/1999/xhtml">
     <p>CHARGE:      </p>
  </body></notes>
      </species>
      <species compartment="C_11" boundaryCondition="false" id="M_ca2_c">
<notes><body xmlns="http://www.w3.org/1999/xhtml">
     <p>CHARGE:      </p>
  </body></notes>
      </species>
      <species compartment="C_11" boundaryCondition="false" id="M_so4_e">
<notes><body xmlns="http://www.w3.org/1999/xhtml">
     <p>CHARGE:      </p>
  </body></notes>
      </species>
      <species compartment="C_11" boundaryCondition="false" id="M_icit_e">
<notes><body xmlns="http://www.w3.org/1999/xhtml">
     <p>CHARGE:      </p>
  </body></notes>
      </species>
      <species compartment="C_11" boundaryCondition="false" id="M_galur_e">
<notes><body xmlns="http://www.w3.org/1999/xhtml">
     <p>CHARGE:      </p>
  </body></notes>
      </species>
      <species compartment="C_11" boundaryCondition="false" id="M_glcur_e">
<notes><body xmlns="http://www.w3.org/1999/xhtml">
     <p>CHARGE:      </p>
  </body></notes>
      </species>
      <species compartment="C_11" boundaryCondition="false" id="M_cgly_c">
<notes><body xmlns="http://www.w3.org/1999/xhtml">
     <p>CHARGE:      </p>
  </body></notes>
      </species>
      <species compartment="C_11" boundaryCondition="false" id="M_glyc_e">
<notes><body xmlns="http://www.w3.org/1999/xhtml">
     <p>CHARGE:      </p>
  </body></notes>
      </species>
      <species compartment="C_11" boundaryCondition="false" id="M_man_e">
<notes><body xmlns="http://www.w3.org/1999/xhtml">
     <p>CHARGE:      </p>
  </body></notes>
      </species>
      <species compartment="C_11" boundaryCondition="false" id="M_sucr_e">
<notes><body xmlns="http://www.w3.org/1999/xhtml">
     <p>CHARGE:      </p>
  </body></notes>
      </species>
      <species compartment="C_11" boundaryCondition="false" id="M_cbl2_e">
<notes><body xmlns="http://www.w3.org/1999/xhtml">
     <p>CHARGE:      </p>
  </body></notes>
      </species>
      <species compartment="C_11" boundaryCondition="false" id="M_cbl2_c">
<notes><body xmlns="http://www.w3.org/1999/xhtml">
     <p>CHARGE:      </p>
  </body></notes>
      </species>
      <species compartment="C_11" boundaryCondition="false" id="M_fe3_e">
<notes><body xmlns="http://www.w3.org/1999/xhtml">
     <p>CHARGE:      </p>
  </body></notes>
      </species>
      <species compartment="C_11" boundaryCondition="false" id="M_fe3_c">
<notes><body xmlns="http://www.w3.org/1999/xhtml">
     <p>CHARGE:      </p>
  </body></notes>
      </species>
      <species compartment="C_11" boundaryCondition="false" id="M_ferxa_e">
<notes><body xmlns="http://www.w3.org/1999/xhtml">
     <p>CHARGE:      </p>
  </body></notes>
      </species>
      <species compartment="C_11" boundaryCondition="false" id="M_ferxa_c">
<notes><body xmlns="http://www.w3.org/1999/xhtml">
     <p>CHARGE:      </p>
  </body></notes>
      </species>
      <species compartment="C_11" boundaryCondition="false" id="M_no2_e">
<notes><body xmlns="http://www.w3.org/1999/xhtml">
     <p>CHARGE:      </p>
  </body></notes>
      </species>
      <species compartment="C_11" boundaryCondition="false" id="M_pyr_e">
<notes><body xmlns="http://www.w3.org/1999/xhtml">
     <p>CHARGE:      </p>
  </body></notes>
      </species>
      <species compartment="C_11" boundaryCondition="false" id="M_succ_e">
<notes><body xmlns="http://www.w3.org/1999/xhtml">
     <p>CHARGE:      </p>
  </body></notes>
      </species>
      <species compartment="C_11" boundaryCondition="false" id="M_ac_e">
<notes><body xmlns="http://www.w3.org/1999/xhtml">
     <p>CHARGE:      </p>
  </body></notes>
      </species>
      <species compartment="C_11" boundaryCondition="false" id="M_etoh_e">
<notes><body xmlns="http://www.w3.org/1999/xhtml">
     <p>CHARGE:      </p>
  </body></notes>
      </species>
      <species compartment="C_11" boundaryCondition="false" id="M_hxan_e">
<notes><body xmlns="http://www.w3.org/1999/xhtml">
     <p>CHARGE:      </p>
  </body></notes>
      </species>
      <species compartment="C_11" boundaryCondition="false" id="M_asp_L_e">
<notes><body xmlns="http://www.w3.org/1999/xhtml">
     <p>CHARGE:      </p>
  </body></notes>
      </species>
      <species compartment="C_11" boundaryCondition="false" id="M_gam_e">
<notes><body xmlns="http://www.w3.org/1999/xhtml">
     <p>CHARGE:      </p>
  </body></notes>
      </species>
      <species compartment="C_11" boundaryCondition="false" id="M_acgam_e">
<notes><body xmlns="http://www.w3.org/1999/xhtml">
     <p>CHARGE:      </p>
  </body></notes>
      </species>
      <species compartment="C_11" boundaryCondition="false" id="M_cu2_c">
<notes><body xmlns="http://www.w3.org/1999/xhtml">
     <p>CHARGE:      </p>
  </body></notes>
      </species>
      <species compartment="C_11" boundaryCondition="false" id="M_cu2_e">
<notes><body xmlns="http://www.w3.org/1999/xhtml">
     <p>CHARGE:      </p>
  </body></notes>
      </species>
      <species compartment="C_11" boundaryCondition="false" id="M_man_c">
<notes><body xmlns="http://www.w3.org/1999/xhtml">
     <p>CHARGE:      </p>
  </body></notes>
      </species>
      <species compartment="C_11" boundaryCondition="false" id="M_pnto_R_e">
<notes><body xmlns="http://www.w3.org/1999/xhtml">
     <p>CHARGE:      </p>
  </body></notes>
      </species>
      <species compartment="C_11" boundaryCondition="false" id="M_trp_L_e">
<notes><body xmlns="http://www.w3.org/1999/xhtml">
     <p>CHARGE:      </p>
  </body></notes>
      </species>
      <species compartment="C_11" boundaryCondition="false" id="M_cytd_e">
<notes><body xmlns="http://www.w3.org/1999/xhtml">
     <p>CHARGE:      </p>
  </body></notes>
      </species>
      <species compartment="C_11" boundaryCondition="false" id="M_fru_e">
<notes><body xmlns="http://www.w3.org/1999/xhtml">
     <p>CHARGE:      </p>
  </body></notes>
      </species>
      <species compartment="C_11" boundaryCondition="false" id="M_glcn_D_e">
<notes><body xmlns="http://www.w3.org/1999/xhtml">
     <p>CHARGE:      </p>
  </body></notes>
      </species>
      <species compartment="C_11" boundaryCondition="false" id="M_glcr_e">
<notes><body xmlns="http://www.w3.org/1999/xhtml">
     <p>CHARGE:      </p>
  </body></notes>
      </species>
      <species compartment="C_11" boundaryCondition="false" id="M_2ddglcn_e">
<notes><body xmlns="http://www.w3.org/1999/xhtml">
     <p>CHARGE:      </p>
  </body></notes>
      </species>
      <species compartment="C_11" boundaryCondition="false" id="M_dcyt_e">
<notes><body xmlns="http://www.w3.org/1999/xhtml">
     <p>CHARGE:      </p>
  </body></notes>
      </species>
      <species compartment="C_11" boundaryCondition="false" id="M_cro4_c">
<notes><body xmlns="http://www.w3.org/1999/xhtml">
     <p>CHARGE:      </p>
  </body></notes>
      </species>
      <species compartment="C_11" boundaryCondition="false" id="M_cro4_e">
<notes><body xmlns="http://www.w3.org/1999/xhtml">
     <p>CHARGE:      </p>
  </body></notes>
      </species>
      <species compartment="C_11" boundaryCondition="false" id="M_ferrich_e">
<notes><body xmlns="http://www.w3.org/1999/xhtml">
     <p>CHARGE:      </p>
  </body></notes>
      </species>
      <species compartment="C_11" boundaryCondition="false" id="M_ferrich_c">
<notes><body xmlns="http://www.w3.org/1999/xhtml">
     <p>CHARGE:      </p>
  </body></notes>
      </species>
      <species compartment="C_11" boundaryCondition="false" id="M_fe2_e">
<notes><body xmlns="http://www.w3.org/1999/xhtml">
     <p>CHARGE:      </p>
  </body></notes>
      </species>
      <species compartment="C_11" boundaryCondition="false" id="M_for_e">
<notes><body xmlns="http://www.w3.org/1999/xhtml">
     <p>CHARGE:      </p>
  </body></notes>
      </species>
      <species compartment="C_11" boundaryCondition="false" id="M_arsna_c">
<notes><body xmlns="http://www.w3.org/1999/xhtml">
     <p>CHARGE:      </p>
  </body></notes>
      </species>
      <species compartment="C_11" boundaryCondition="false" id="M_arsna_e">
<notes><body xmlns="http://www.w3.org/1999/xhtml">
     <p>CHARGE:      </p>
  </body></notes>
      </species>
      <species compartment="C_11" boundaryCondition="false" id="M_arsni2_c">
<notes><body xmlns="http://www.w3.org/1999/xhtml">
     <p>CHARGE:      </p>
  </body></notes>
      </species>
      <species compartment="C_11" boundaryCondition="false" id="M_arsni2_e">
<notes><body xmlns="http://www.w3.org/1999/xhtml">
     <p>CHARGE:      </p>
  </body></notes>
      </species>
      <species compartment="C_11" boundaryCondition="false" id="M_antim_c">
<notes><body xmlns="http://www.w3.org/1999/xhtml">
     <p>CHARGE:      </p>
  </body></notes>
      </species>
      <species compartment="C_11" boundaryCondition="false" id="M_antim_e">
<notes><body xmlns="http://www.w3.org/1999/xhtml">
     <p>CHARGE:      </p>
  </body></notes>
      </species>
      <species compartment="C_11" boundaryCondition="false" id="M_gua_e">
<notes><body xmlns="http://www.w3.org/1999/xhtml">
     <p>CHARGE:      </p>
  </body></notes>
      </species>
      <species compartment="C_11" boundaryCondition="false" id="M_fol_e">
<notes><body xmlns="http://www.w3.org/1999/xhtml">
     <p>CHARGE:      </p>
  </body></notes>
      </species>
      <species compartment="C_11" boundaryCondition="false" id="M_adn_e">
<notes><body xmlns="http://www.w3.org/1999/xhtml">
     <p>CHARGE:      </p>
  </body></notes>
      </species>
      <species compartment="C_11" boundaryCondition="false" id="M_gsn_e">
<notes><body xmlns="http://www.w3.org/1999/xhtml">
     <p>CHARGE:      </p>
  </body></notes>
      </species>
      <species compartment="C_11" boundaryCondition="false" id="M_ribflv_e">
<notes><body xmlns="http://www.w3.org/1999/xhtml">
     <p>CHARGE:      </p>
  </body></notes>
      </species>
      <species compartment="C_11" boundaryCondition="false" id="M_malttr_e">
<notes><body xmlns="http://www.w3.org/1999/xhtml">
     <p>CHARGE:      </p>
  </body></notes>
      </species>
      <species compartment="C_11" boundaryCondition="false" id="M_drib_e">
<notes><body xmlns="http://www.w3.org/1999/xhtml">
     <p>CHARGE:      </p>
  </body></notes>
      </species>
      <species compartment="C_11" boundaryCondition="false" id="M_thymd_e">
<notes><body xmlns="http://www.w3.org/1999/xhtml">
     <p>CHARGE:      </p>
  </body></notes>
      </species>
      <species compartment="C_11" boundaryCondition="false" id="M_alltn_e">
<notes><body xmlns="http://www.w3.org/1999/xhtml">
     <p>CHARGE:      </p>
  </body></notes>
      </species>
      <species compartment="C_11" boundaryCondition="false" id="M_5mtr_e">
<notes><body xmlns="http://www.w3.org/1999/xhtml">
     <p>CHARGE:      </p>
  </body></notes>
      </species>
      <species compartment="C_11" boundaryCondition="false" id="M_metox_e">
<notes><body xmlns="http://www.w3.org/1999/xhtml">
     <p>CHARGE:      </p>
  </body></notes>
      </species>
      <species compartment="C_11" boundaryCondition="false" id="M_csn_e">
<notes><body xmlns="http://www.w3.org/1999/xhtml">
     <p>CHARGE:      </p>
  </body></notes>
      </species>
      <species compartment="C_11" boundaryCondition="false" id="M_dad_2_e">
<notes><body xmlns="http://www.w3.org/1999/xhtml">
     <p>CHARGE:      </p>
  </body></notes>
      </species>
      <species compartment="C_11" boundaryCondition="false" id="M_ala_L_asp_L_e">
<notes><body xmlns="http://www.w3.org/1999/xhtml">
     <p>CHARGE:      </p>
  </body></notes>
      </species>
      <species compartment="C_11" boundaryCondition="false" id="M_ala_L_asp_L_c">
<notes><body xmlns="http://www.w3.org/1999/xhtml">
     <p>CHARGE:      </p>
  </body></notes>
      </species>
      <species compartment="C_11" boundaryCondition="false" id="M_gly_glu_L_e">
<notes><body xmlns="http://www.w3.org/1999/xhtml">
     <p>CHARGE:      </p>
  </body></notes>
      </species>
      <species compartment="C_11" boundaryCondition="false" id="M_gly_glu_L_c">
<notes><body xmlns="http://www.w3.org/1999/xhtml">
     <p>CHARGE:      </p>
  </body></notes>
      </species>
      <species compartment="C_11" boundaryCondition="false" id="M_gly_met_L_e">
<notes><body xmlns="http://www.w3.org/1999/xhtml">
     <p>CHARGE:      </p>
  </body></notes>
      </species>
      <species compartment="C_11" boundaryCondition="false" id="M_met_L_ala_L_e">
<notes><body xmlns="http://www.w3.org/1999/xhtml">
     <p>CHARGE:      </p>
  </body></notes>
      </species>
      <species compartment="C_11" boundaryCondition="false" id="M_met_L_ala_L_c">
<notes><body xmlns="http://www.w3.org/1999/xhtml">
     <p>CHARGE:      </p>
  </body></notes>
      </species>
      <species compartment="C_11" boundaryCondition="false" id="M_gly_asp_L_e">
<notes><body xmlns="http://www.w3.org/1999/xhtml">
     <p>CHARGE:      </p>
  </body></notes>
      </species>
      <species compartment="C_11" boundaryCondition="false" id="M_gly_asp_L_c">
<notes><body xmlns="http://www.w3.org/1999/xhtml">
     <p>CHARGE:      </p>
  </body></notes>
      </species>
      <species compartment="C_11" boundaryCondition="false" id="M_gly_pro_L_e">
<notes><body xmlns="http://www.w3.org/1999/xhtml">
     <p>CHARGE:      </p>
  </body></notes>
      </species>
      <species compartment="C_11" boundaryCondition="false" id="M_gly_pro_L_c">
<notes><body xmlns="http://www.w3.org/1999/xhtml">
     <p>CHARGE:      </p>
  </body></notes>
      </species>
      <species compartment="C_11" boundaryCondition="false" id="M_ala_L_gln_L_e">
<notes><body xmlns="http://www.w3.org/1999/xhtml">
     <p>CHARGE:      </p>
  </body></notes>
      </species>
      <species compartment="C_11" boundaryCondition="false" id="M_ala_L_glu_L_e">
<notes><body xmlns="http://www.w3.org/1999/xhtml">
     <p>CHARGE:      </p>
  </body></notes>
      </species>
      <species compartment="C_11" boundaryCondition="false" id="M_ala_L_glu_L_c">
<notes><body xmlns="http://www.w3.org/1999/xhtml">
     <p>CHARGE:      </p>
  </body></notes>
      </species>
      <species compartment="C_11" boundaryCondition="false" id="M_L_alagly_e">
<notes><body xmlns="http://www.w3.org/1999/xhtml">
     <p>CHARGE:      </p>
  </body></notes>
      </species>
      <species compartment="C_11" boundaryCondition="false" id="M_ala_L_his_L_e">
<notes><body xmlns="http://www.w3.org/1999/xhtml">
     <p>CHARGE:      </p>
  </body></notes>
      </species>
      <species compartment="C_11" boundaryCondition="false" id="M_ala_L_leu_L_e">
<notes><body xmlns="http://www.w3.org/1999/xhtml">
     <p>CHARGE:      </p>
  </body></notes>
      </species>
      <species compartment="C_11" boundaryCondition="false" id="M_ala_L_Thr_L_e">
<notes><body xmlns="http://www.w3.org/1999/xhtml">
     <p>CHARGE:      </p>
  </body></notes>
      </species>
      <species compartment="C_11" boundaryCondition="false" id="M_ala_L_Thr_L_c">
<notes><body xmlns="http://www.w3.org/1999/xhtml">
     <p>CHARGE:      </p>
  </body></notes>
      </species>
      <species compartment="C_11" boundaryCondition="false" id="M_gly_asn_L_e">
<notes><body xmlns="http://www.w3.org/1999/xhtml">
     <p>CHARGE:      </p>
  </body></notes>
      </species>
      <species compartment="C_11" boundaryCondition="false" id="M_gly_asn_L_c">
<notes><body xmlns="http://www.w3.org/1999/xhtml">
     <p>CHARGE:      </p>
  </body></notes>
      </species>
      <species compartment="C_11" boundaryCondition="false" id="M_gly_gln_L_e">
<notes><body xmlns="http://www.w3.org/1999/xhtml">
     <p>CHARGE:      </p>
  </body></notes>
      </species>
      <species compartment="C_11" boundaryCondition="false" id="M_etha_e">
<notes><body xmlns="http://www.w3.org/1999/xhtml">
     <p>CHARGE:      </p>
  </body></notes>
      </species>
      <species compartment="C_11" boundaryCondition="false" id="M_na1_e">
<notes><body xmlns="http://www.w3.org/1999/xhtml">
     <p>CHARGE:      </p>
  </body></notes>
      </species>
      <species compartment="C_11" boundaryCondition="false" id="M_na1_c">
<notes><body xmlns="http://www.w3.org/1999/xhtml">
     <p>CHARGE:      </p>
  </body></notes>
      </species>
      <species compartment="C_11" boundaryCondition="false" id="M_hg2_e">
<notes><body xmlns="http://www.w3.org/1999/xhtml">
     <p>CHARGE:      </p>
  </body></notes>
      </species>
      <species compartment="C_11" boundaryCondition="false" id="M_hg2_c">
<notes><body xmlns="http://www.w3.org/1999/xhtml">
     <p>CHARGE:      </p>
  </body></notes>
      </species>
      <species compartment="C_11" boundaryCondition="false" id="M_leu_L_e">
<notes><body xmlns="http://www.w3.org/1999/xhtml">
     <p>CHARGE:      </p>
  </body></notes>
      </species>
      <species compartment="C_11" boundaryCondition="false" id="M_orn_L_e">
<notes><body xmlns="http://www.w3.org/1999/xhtml">
     <p>CHARGE:      </p>
  </body></notes>
      </species>
      <species compartment="C_11" boundaryCondition="false" id="M_urate_e">
<notes><body xmlns="http://www.w3.org/1999/xhtml">
     <p>CHARGE:      </p>
  </body></notes>
      </species>
      <species compartment="C_11" boundaryCondition="false" id="M_pur_c">
<notes><body xmlns="http://www.w3.org/1999/xhtml">
     <p>CHARGE:      </p>
  </body></notes>
      </species>
      <species compartment="C_11" boundaryCondition="false" id="M_pur_e">
<notes><body xmlns="http://www.w3.org/1999/xhtml">
     <p>CHARGE:      </p>
  </body></notes>
      </species>
      <species compartment="C_11" boundaryCondition="false" id="M_val_L_e">
<notes><body xmlns="http://www.w3.org/1999/xhtml">
     <p>CHARGE:      </p>
  </body></notes>
      </species>
      <species compartment="C_11" boundaryCondition="false" id="M_xyl_D_e">
<notes><body xmlns="http://www.w3.org/1999/xhtml">
     <p>CHARGE:      </p>
  </body></notes>
      </species>
      <species compartment="C_11" boundaryCondition="false" id="M_uri_e">
<notes><body xmlns="http://www.w3.org/1999/xhtml">
     <p>CHARGE:      </p>
  </body></notes>
      </species>
      <species compartment="C_11" boundaryCondition="false" id="M_xan_e">
<notes><body xmlns="http://www.w3.org/1999/xhtml">
     <p>CHARGE:      </p>
  </body></notes>
      </species>
      <species compartment="C_11" boundaryCondition="false" id="M_xtsn_e">
<notes><body xmlns="http://www.w3.org/1999/xhtml">
     <p>CHARGE:      </p>
  </body></notes>
      </species>
      <species compartment="C_11" boundaryCondition="false" id="M_ura_e">
<notes><body xmlns="http://www.w3.org/1999/xhtml">
     <p>CHARGE:      </p>
  </body></notes>
      </species>
      <species compartment="C_11" boundaryCondition="false" id="M_malt_e">
<notes><body xmlns="http://www.w3.org/1999/xhtml">
     <p>CHARGE:      </p>
  </body></notes>
      </species>
      <species compartment="C_11" boundaryCondition="false" id="M_akg_e">
<notes><body xmlns="http://www.w3.org/1999/xhtml">
     <p>CHARGE:      </p>
  </body></notes>
      </species>
      <species compartment="C_11" boundaryCondition="false" id="M_ala_L_e">
<notes><body xmlns="http://www.w3.org/1999/xhtml">
     <p>CHARGE:      </p>
  </body></notes>
      </species>
      <species compartment="C_11" boundaryCondition="false" id="M_mobd_e">
<notes><body xmlns="http://www.w3.org/1999/xhtml">
     <p>CHARGE:      </p>
  </body></notes>
      </species>
      <species compartment="C_11" boundaryCondition="false" id="M_mobd_c">
<notes><body xmlns="http://www.w3.org/1999/xhtml">
     <p>CHARGE:      </p>
  </body></notes>
      </species>
      <species compartment="C_11" boundaryCondition="false" id="M_bilea_e">
<notes><body xmlns="http://www.w3.org/1999/xhtml">
     <p>CHARGE:      </p>
  </body></notes>
      </species>
      <species compartment="C_11" boundaryCondition="false" id="M_bilea_c">
<notes><body xmlns="http://www.w3.org/1999/xhtml">
     <p>CHARGE:      </p>
  </body></notes>
      </species>
      <species compartment="C_11" boundaryCondition="false" id="M_glyclt_e">
<notes><body xmlns="http://www.w3.org/1999/xhtml">
     <p>CHARGE:      </p>
  </body></notes>
      </species>
      <species compartment="C_11" boundaryCondition="false" id="M_lys_L_e">
<notes><body xmlns="http://www.w3.org/1999/xhtml">
     <p>CHARGE:      </p>
  </body></notes>
      </species>
      <species compartment="C_11" boundaryCondition="false" id="M_pro_L_e">
<notes><body xmlns="http://www.w3.org/1999/xhtml">
     <p>CHARGE:      </p>
  </body></notes>
      </species>
      <species compartment="C_11" boundaryCondition="false" id="M_nh4_e">
<notes><body xmlns="http://www.w3.org/1999/xhtml">
     <p>CHARGE:      </p>
  </body></notes>
      </species>
      <species compartment="C_11" boundaryCondition="false" id="M_tre_e">
<notes><body xmlns="http://www.w3.org/1999/xhtml">
     <p>CHARGE:      </p>
  </body></notes>
      </species>
      <species compartment="C_11" boundaryCondition="false" id="M_lac_L_e">
<notes><body xmlns="http://www.w3.org/1999/xhtml">
     <p>CHARGE:      </p>
  </body></notes>
      </species>
      <species compartment="C_11" boundaryCondition="false" id="M_buts_e">
<notes><body xmlns="http://www.w3.org/1999/xhtml">
     <p>CHARGE:      </p>
  </body></notes>
      </species>
      <species compartment="C_11" boundaryCondition="false" id="M_cys_L_e">
<notes><body xmlns="http://www.w3.org/1999/xhtml">
     <p>CHARGE:      </p>
  </body></notes>
      </species>
      <species compartment="C_11" boundaryCondition="false" id="M_cyst_L_e">
<notes><body xmlns="http://www.w3.org/1999/xhtml">
     <p>CHARGE:      </p>
  </body></notes>
      </species>
      <species compartment="C_11" boundaryCondition="false" id="M_cyst_L_c">
<notes><body xmlns="http://www.w3.org/1999/xhtml">
     <p>CHARGE:      </p>
  </body></notes>
      </species>
      <species compartment="C_11" boundaryCondition="false" id="M_djenk_e">
<notes><body xmlns="http://www.w3.org/1999/xhtml">
     <p>CHARGE:      </p>
  </body></notes>
      </species>
      <species compartment="C_11" boundaryCondition="false" id="M_djenk_c">
<notes><body xmlns="http://www.w3.org/1999/xhtml">
     <p>CHARGE:      </p>
  </body></notes>
      </species>
      <species compartment="C_11" boundaryCondition="false" id="M_eths_e">
<notes><body xmlns="http://www.w3.org/1999/xhtml">
     <p>CHARGE:      </p>
  </body></notes>
      </species>
      <species compartment="C_11" boundaryCondition="false" id="M_hexs_e">
<notes><body xmlns="http://www.w3.org/1999/xhtml">
     <p>CHARGE:      </p>
  </body></notes>
      </species>
      <species compartment="C_11" boundaryCondition="false" id="M_istnt_e">
<notes><body xmlns="http://www.w3.org/1999/xhtml">
     <p>CHARGE:      </p>
  </body></notes>
      </species>
      <species compartment="C_11" boundaryCondition="false" id="M_lanth_e">
<notes><body xmlns="http://www.w3.org/1999/xhtml">
     <p>CHARGE:      </p>
  </body></notes>
      </species>
      <species compartment="C_11" boundaryCondition="false" id="M_lanth_c">
<notes><body xmlns="http://www.w3.org/1999/xhtml">
     <p>CHARGE:      </p>
  </body></notes>
      </species>
      <species compartment="C_11" boundaryCondition="false" id="M_Lcyst_e">
<notes><body xmlns="http://www.w3.org/1999/xhtml">
     <p>CHARGE:      </p>
  </body></notes>
      </species>
      <species compartment="C_11" boundaryCondition="false" id="M_lipt_e">
<notes><body xmlns="http://www.w3.org/1999/xhtml">
     <p>CHARGE:      </p>
  </body></notes>
      </species>
      <species compartment="C_11" boundaryCondition="false" id="M_lipt_c">
<notes><body xmlns="http://www.w3.org/1999/xhtml">
     <p>CHARGE:      </p>
  </body></notes>
      </species>
      <species compartment="C_11" boundaryCondition="false" id="M_metox_R_e">
<notes><body xmlns="http://www.w3.org/1999/xhtml">
     <p>CHARGE:      </p>
  </body></notes>
      </species>
      <species compartment="C_11" boundaryCondition="false" id="M_mops_e">
<notes><body xmlns="http://www.w3.org/1999/xhtml">
     <p>CHARGE:      </p>
  </body></notes>
      </species>
      <species compartment="C_11" boundaryCondition="false" id="M_mops_c">
<notes><body xmlns="http://www.w3.org/1999/xhtml">
     <p>CHARGE:      </p>
  </body></notes>
      </species>
      <species compartment="C_11" boundaryCondition="false" id="M_mso3_e">
<notes><body xmlns="http://www.w3.org/1999/xhtml">
     <p>CHARGE:      </p>
  </body></notes>
      </species>
      <species compartment="C_11" boundaryCondition="false" id="M_sula_e">
<notes><body xmlns="http://www.w3.org/1999/xhtml">
     <p>CHARGE:      </p>
  </body></notes>
      </species>
      <species compartment="C_11" boundaryCondition="false" id="M_taur_e">
<notes><body xmlns="http://www.w3.org/1999/xhtml">
     <p>CHARGE:      </p>
  </body></notes>
      </species>
      <species compartment="C_11" boundaryCondition="false" id="M_thiog_e">
<notes><body xmlns="http://www.w3.org/1999/xhtml">
     <p>CHARGE:      </p>
  </body></notes>
      </species>
      <species compartment="C_11" boundaryCondition="false" id="M_thiog_c">
<notes><body xmlns="http://www.w3.org/1999/xhtml">
     <p>CHARGE:      </p>
  </body></notes>
      </species>
      <species compartment="C_11" boundaryCondition="false" id="M_sbt_D_e">
<notes><body xmlns="http://www.w3.org/1999/xhtml">
     <p>CHARGE:      </p>
  </body></notes>
      </species>
      <species compartment="C_11" boundaryCondition="false" id="M_spmd_e">
<notes><body xmlns="http://www.w3.org/1999/xhtml">
     <p>CHARGE:      </p>
  </body></notes>
      </species>
      <species compartment="C_11" boundaryCondition="false" id="M_inost_e">
<notes><body xmlns="http://www.w3.org/1999/xhtml">
     <p>CHARGE:      </p>
  </body></notes>
      </species>
      <species compartment="C_11" boundaryCondition="false" id="M_actn_R_e">
<notes><body xmlns="http://www.w3.org/1999/xhtml">
     <p>CHARGE:      </p>
  </body></notes>
      </species>
      <species compartment="C_11" boundaryCondition="false" id="M_2hxmp_e">
<notes><body xmlns="http://www.w3.org/1999/xhtml">
     <p>CHARGE:      </p>
  </body></notes>
      </species>
      <species compartment="C_11" boundaryCondition="false" id="M_2pglyc_e">
<notes><body xmlns="http://www.w3.org/1999/xhtml">
     <p>CHARGE:      </p>
  </body></notes>
      </species>
      <species compartment="C_11" boundaryCondition="false" id="M_2pg_e">
<notes><body xmlns="http://www.w3.org/1999/xhtml">
     <p>CHARGE:      </p>
  </body></notes>
      </species>
      <species compartment="C_11" boundaryCondition="false" id="M_3amp_e">
<notes><body xmlns="http://www.w3.org/1999/xhtml">
     <p>CHARGE:      </p>
  </body></notes>
      </species>
      <species compartment="C_11" boundaryCondition="false" id="M_3cmp_e">
<notes><body xmlns="http://www.w3.org/1999/xhtml">
     <p>CHARGE:      </p>
  </body></notes>
      </species>
      <species compartment="C_11" boundaryCondition="false" id="M_3gmp_e">
<notes><body xmlns="http://www.w3.org/1999/xhtml">
     <p>CHARGE:      </p>
  </body></notes>
      </species>
      <species compartment="C_11" boundaryCondition="false" id="M_3pg_e">
<notes><body xmlns="http://www.w3.org/1999/xhtml">
     <p>CHARGE:      </p>
  </body></notes>
      </species>
      <species compartment="C_11" boundaryCondition="false" id="M_3ump_e">
<notes><body xmlns="http://www.w3.org/1999/xhtml">
     <p>CHARGE:      </p>
  </body></notes>
      </species>
      <species compartment="C_11" boundaryCondition="false" id="M_6pgc_e">
<notes><body xmlns="http://www.w3.org/1999/xhtml">
     <p>CHARGE:      </p>
  </body></notes>
      </species>
      <species compartment="C_11" boundaryCondition="false" id="M_abt_L_e">
<notes><body xmlns="http://www.w3.org/1999/xhtml">
     <p>CHARGE:      </p>
  </body></notes>
      </species>
      <species compartment="C_11" boundaryCondition="false" id="M_acac_e">
<notes><body xmlns="http://www.w3.org/1999/xhtml">
     <p>CHARGE:      </p>
  </body></notes>
      </species>
      <species compartment="C_11" boundaryCondition="false" id="M_acmana_e">
<notes><body xmlns="http://www.w3.org/1999/xhtml">
     <p>CHARGE:      </p>
  </body></notes>
      </species>
      <species compartment="C_11" boundaryCondition="false" id="M_acnam_e">
<notes><body xmlns="http://www.w3.org/1999/xhtml">
     <p>CHARGE:      </p>
  </body></notes>
      </species>
      <species compartment="C_11" boundaryCondition="false" id="M_amp_e">
<notes><body xmlns="http://www.w3.org/1999/xhtml">
     <p>CHARGE:      </p>
  </body></notes>
      </species>
      <species compartment="C_11" boundaryCondition="false" id="M_arab_D_e">
<notes><body xmlns="http://www.w3.org/1999/xhtml">
     <p>CHARGE:      </p>
  </body></notes>
      </species>
      <species compartment="C_11" boundaryCondition="false" id="M_argp_e">
<notes><body xmlns="http://www.w3.org/1999/xhtml">
     <p>CHARGE:      </p>
  </body></notes>
      </species>
      <species compartment="C_11" boundaryCondition="false" id="M_chor_e">
<notes><body xmlns="http://www.w3.org/1999/xhtml">
     <p>CHARGE:      </p>
  </body></notes>
      </species>
      <species compartment="C_11" boundaryCondition="false" id="M_citr_L_e">
<notes><body xmlns="http://www.w3.org/1999/xhtml">
     <p>CHARGE:      </p>
  </body></notes>
      </species>
      <species compartment="C_11" boundaryCondition="false" id="M_cmp_e">
<notes><body xmlns="http://www.w3.org/1999/xhtml">
     <p>CHARGE:      </p>
  </body></notes>
      </species>
      <species compartment="C_11" boundaryCondition="false" id="M_co2_e">
<notes><body xmlns="http://www.w3.org/1999/xhtml">
     <p>CHARGE:      </p>
  </body></notes>
      </species>
      <species compartment="C_11" boundaryCondition="false" id="M_dha_e">
<notes><body xmlns="http://www.w3.org/1999/xhtml">
     <p>CHARGE:      </p>
  </body></notes>
      </species>
      <species compartment="C_11" boundaryCondition="false" id="M_dtmp_e">
<notes><body xmlns="http://www.w3.org/1999/xhtml">
     <p>CHARGE:      </p>
  </body></notes>
      </species>
      <species compartment="C_11" boundaryCondition="false" id="M_f6p_e">
<notes><body xmlns="http://www.w3.org/1999/xhtml">
     <p>CHARGE:      </p>
  </body></notes>
      </species>
      <species compartment="C_11" boundaryCondition="false" id="M_g1p_e">
<notes><body xmlns="http://www.w3.org/1999/xhtml">
     <p>CHARGE:      </p>
  </body></notes>
      </species>
      <species compartment="C_11" boundaryCondition="false" id="M_g6p_e">
<notes><body xmlns="http://www.w3.org/1999/xhtml">
     <p>CHARGE:      </p>
  </body></notes>
      </species>
      <species compartment="C_11" boundaryCondition="false" id="M_galt_e">
<notes><body xmlns="http://www.w3.org/1999/xhtml">
     <p>CHARGE:      </p>
  </body></notes>
      </species>
      <species compartment="C_11" boundaryCondition="false" id="M_gam6p_e">
<notes><body xmlns="http://www.w3.org/1999/xhtml">
     <p>CHARGE:      </p>
  </body></notes>
      </species>
      <species compartment="C_11" boundaryCondition="false" id="M_glu_D_e">
<notes><body xmlns="http://www.w3.org/1999/xhtml">
     <p>CHARGE:      </p>
  </body></notes>
      </species>
      <species compartment="C_11" boundaryCondition="false" id="M_glx_e">
<notes><body xmlns="http://www.w3.org/1999/xhtml">
     <p>CHARGE:      </p>
  </body></notes>
      </species>
      <species compartment="C_11" boundaryCondition="false" id="M_glycogen_e">
<notes><body xmlns="http://www.w3.org/1999/xhtml">
     <p>CHARGE:      </p>
  </body></notes>
      </species>
      <species compartment="C_11" boundaryCondition="false" id="M_gly_e">
<notes><body xmlns="http://www.w3.org/1999/xhtml">
     <p>CHARGE:      </p>
  </body></notes>
      </species>
      <species compartment="C_11" boundaryCondition="false" id="M_gmp_e">
<notes><body xmlns="http://www.w3.org/1999/xhtml">
     <p>CHARGE:      </p>
  </body></notes>
      </species>
      <species compartment="C_11" boundaryCondition="false" id="M_hqn_e">
<notes><body xmlns="http://www.w3.org/1999/xhtml">
     <p>CHARGE:      </p>
  </body></notes>
      </species>
      <species compartment="C_11" boundaryCondition="false" id="M_mal_D_e">
<notes><body xmlns="http://www.w3.org/1999/xhtml">
     <p>CHARGE:      </p>
  </body></notes>
      </species>
      <species compartment="C_11" boundaryCondition="false" id="M_man1p_e">
<notes><body xmlns="http://www.w3.org/1999/xhtml">
     <p>CHARGE:      </p>
  </body></notes>
      </species>
      <species compartment="C_11" boundaryCondition="false" id="M_man6p_e">
<notes><body xmlns="http://www.w3.org/1999/xhtml">
     <p>CHARGE:      </p>
  </body></notes>
      </species>
      <species compartment="C_11" boundaryCondition="false" id="M_melib_e">
<notes><body xmlns="http://www.w3.org/1999/xhtml">
     <p>CHARGE:      </p>
  </body></notes>
      </species>
      <species compartment="C_11" boundaryCondition="false" id="M_nac_e">
<notes><body xmlns="http://www.w3.org/1999/xhtml">
     <p>CHARGE:      </p>
  </body></notes>
      </species>
      <species compartment="C_11" boundaryCondition="false" id="M_o2_e">
<notes><body xmlns="http://www.w3.org/1999/xhtml">
     <p>CHARGE:      </p>
  </body></notes>
      </species>
      <species compartment="C_11" boundaryCondition="false" id="M_pala_e">
<notes><body xmlns="http://www.w3.org/1999/xhtml">
     <p>CHARGE:      </p>
  </body></notes>
      </species>
      <species compartment="C_11" boundaryCondition="false" id="M_pep_e">
<notes><body xmlns="http://www.w3.org/1999/xhtml">
     <p>CHARGE:      </p>
  </body></notes>
      </species>
      <species compartment="C_11" boundaryCondition="false" id="M_phe_L_e">
<notes><body xmlns="http://www.w3.org/1999/xhtml">
     <p>CHARGE:      </p>
  </body></notes>
      </species>
      <species compartment="C_11" boundaryCondition="false" id="M_ppa_e">
<notes><body xmlns="http://www.w3.org/1999/xhtml">
     <p>CHARGE:      </p>
  </body></notes>
      </species>
      <species compartment="C_11" boundaryCondition="false" id="M_pser_D_e">
<notes><body xmlns="http://www.w3.org/1999/xhtml">
     <p>CHARGE:      </p>
  </body></notes>
      </species>
      <species compartment="C_11" boundaryCondition="false" id="M_pser_L_e">
<notes><body xmlns="http://www.w3.org/1999/xhtml">
     <p>CHARGE:      </p>
  </body></notes>
      </species>
      <species compartment="C_11" boundaryCondition="false" id="M_raffin_e">
<notes><body xmlns="http://www.w3.org/1999/xhtml">
     <p>CHARGE:      </p>
  </body></notes>
      </species>
      <species compartment="C_11" boundaryCondition="false" id="M_rmn_e">
<notes><body xmlns="http://www.w3.org/1999/xhtml">
     <p>CHARGE:      </p>
  </body></notes>
      </species>
      <species compartment="C_11" boundaryCondition="false" id="M_ser_D_e">
<notes><body xmlns="http://www.w3.org/1999/xhtml">
     <p>CHARGE:      </p>
  </body></notes>
      </species>
      <species compartment="C_11" boundaryCondition="false" id="M_srb_L_e">
<notes><body xmlns="http://www.w3.org/1999/xhtml">
     <p>CHARGE:      </p>
  </body></notes>
      </species>
      <species compartment="C_11" boundaryCondition="false" id="M_thym_e">
<notes><body xmlns="http://www.w3.org/1999/xhtml">
     <p>CHARGE:      </p>
  </body></notes>
      </species>
      <species compartment="C_11" boundaryCondition="false" id="M_tmp_e">
<notes><body xmlns="http://www.w3.org/1999/xhtml">
     <p>CHARGE:      </p>
  </body></notes>
      </species>
      <species compartment="C_11" boundaryCondition="false" id="M_tyr_L_e">
<notes><body xmlns="http://www.w3.org/1999/xhtml">
     <p>CHARGE:      </p>
  </body></notes>
      </species>
      <species compartment="C_11" boundaryCondition="false" id="M_ump_e">
<notes><body xmlns="http://www.w3.org/1999/xhtml">
     <p>CHARGE:      </p>
  </body></notes>
      </species>
      <species compartment="C_11" boundaryCondition="false" id="M_chitob_e">
<notes><body xmlns="http://www.w3.org/1999/xhtml">
     <p>CHARGE:      </p>
  </body></notes>
      </species>
      <species compartment="C_11" boundaryCondition="false" id="M_biomass_c">
<notes><body xmlns="http://www.w3.org/1999/xhtml">
     <p>CHARGE:      </p>
  </body></notes>
      </species>
    </listOfSpecies>
    <listOfReactions>
      <reaction name="1,2-dihydroxy-3-keto-5-methylthiopentene dioxygenase (2-keto-4-methylthiobutyrate)" id="R_DKMD2K" reversible="false">
<notes><body xmlns="http://www.w3.org/1999/xhtml">
     <p>GENE_ASSOCIATION: ykrZ</p>
  
     <p>PROTEIN_ASSOCIATION: </p>
  
     <p>SUBSYSTEM: Amino acids and related molecules</p>
  
     <p>PROTEIN_CLASS: </p>
  
     <p>SYNTHETIC_OBJECTIVE: 0.0</p>
  </body></notes>
              <listOfReactants>
          <speciesReference species="M_12d3k5m_c" stoichiometry="1"/>
          <speciesReference species="M_o2_c" stoichiometry="1"/>
        </listOfReactants>
        <listOfProducts>
          <speciesReference species="M_2kmb_c" stoichiometry="1"/>
          <speciesReference species="M_for_c" stoichiometry="1"/>
        </listOfProducts>
        <kineticLaw>
          <math xmlns="http://www.w3.org/1998/Math/MathML">          
            <apply>
              <ci>  </ci>
            </apply>
          </math>
                  <listOfParameters>
            <parameter id="LOWER_BOUND" units="mmol_per_gDW_per_hr" value="0"/>
            <parameter id="UPPER_BOUND" units="mmol_per_gDW_per_hr" value="1000"/>
            <parameter value="0" id="OBJECTIVE_COEFFICIENT"/>
            <parameter id="FLUX_VALUE" units="mmol_per_gDW_per_hr" value="0"/>
            <parameter value="0" id="REDUCED_COST"/>
          </listOfParameters>
        </kineticLaw>
      </reaction>
      <reaction name="1,2-dihydroxy-3-keto-5-methylthiopentene dioxygenase (3-methylthiopropionate)" id="R_DKMD3M" reversible="false">
<notes><body xmlns="http://www.w3.org/1999/xhtml">
     <p>GENE_ASSOCIATION: ykrZ</p>
  
     <p>PROTEIN_ASSOCIATION: </p>
  
     <p>SUBSYSTEM: Amino acids and related molecules</p>
  
     <p>PROTEIN_CLASS: </p>
  
     <p>SYNTHETIC_OBJECTIVE: 0.0</p>
  </body></notes>
              <listOfReactants>
          <speciesReference species="M_12d3k5m_c" stoichiometry="1"/>
          <speciesReference species="M_o2_c" stoichiometry="1"/>
        </listOfReactants>
        <listOfProducts>
          <speciesReference species="M_3mtp_c" stoichiometry="1"/>
          <speciesReference species="M_co_c" stoichiometry="1"/>
          <speciesReference species="M_for_c" stoichiometry="1"/>
        </listOfProducts>
        <kineticLaw>
          <math xmlns="http://www.w3.org/1998/Math/MathML">          
            <apply>
              <ci>  </ci>
            </apply>
          </math>
                  <listOfParameters>
            <parameter id="LOWER_BOUND" units="mmol_per_gDW_per_hr" value="0"/>
            <parameter id="UPPER_BOUND" units="mmol_per_gDW_per_hr" value="1000"/>
            <parameter value="0" id="OBJECTIVE_COEFFICIENT"/>
            <parameter id="FLUX_VALUE" units="mmol_per_gDW_per_hr" value="0"/>
            <parameter value="0" id="REDUCED_COST"/>
          </listOfParameters>
        </kineticLaw>
      </reaction>
      <reaction name="2,3-diketo-5-methylthiopentyl-1-phosphate enolase" id="R_DM1PE" reversible="true">
<notes><body xmlns="http://www.w3.org/1999/xhtml">
     <p>GENE_ASSOCIATION: ykrW</p>
  
     <p>PROTEIN_ASSOCIATION: </p>
  
     <p>SUBSYSTEM: Amino acids and related molecules</p>
  
     <p>PROTEIN_CLASS: </p>
  
     <p>SYNTHETIC_OBJECTIVE: 0.0</p>
  </body></notes>
              <listOfReactants>
          <speciesReference species="M_dkmpp_c" stoichiometry="1"/>
        </listOfReactants>
        <listOfProducts>
          <speciesReference species="M_2h3k5m_c" stoichiometry="1"/>
          <speciesReference species="M_h_c" stoichiometry="1"/>
        </listOfProducts>
        <kineticLaw>
          <math xmlns="http://www.w3.org/1998/Math/MathML">          
            <apply>
              <ci>  </ci>
            </apply>
          </math>
                  <listOfParameters>
            <parameter id="LOWER_BOUND" units="mmol_per_gDW_per_hr" value="-1000"/>
            <parameter id="UPPER_BOUND" units="mmol_per_gDW_per_hr" value="1000"/>
            <parameter value="0" id="OBJECTIVE_COEFFICIENT"/>
            <parameter id="FLUX_VALUE" units="mmol_per_gDW_per_hr" value="0"/>
            <parameter value="0" id="REDUCED_COST"/>
          </listOfParameters>
        </kineticLaw>
      </reaction>
      <reaction name="2-hydroxy-3-keto-5-methylthiopentenyl-1-phosphate phophatase" id="R_HKM1PP" reversible="false">
<notes><body xmlns="http://www.w3.org/1999/xhtml">
     <p>GENE_ASSOCIATION: ykrX</p>
  
     <p>PROTEIN_ASSOCIATION: </p>
  
     <p>SUBSYSTEM: Amino acids and related molecules</p>
  
     <p>PROTEIN_CLASS: </p>
  
     <p>SYNTHETIC_OBJECTIVE: 0.0</p>
  </body></notes>
              <listOfReactants>
          <speciesReference species="M_2h3k5m_c" stoichiometry="1"/>
          <speciesReference species="M_h2o_c" stoichiometry="1"/>
        </listOfReactants>
        <listOfProducts>
          <speciesReference species="M_12d3k5m_c" stoichiometry="1"/>
          <speciesReference species="M_h_c" stoichiometry="1"/>
          <speciesReference species="M_pi_c" stoichiometry="1"/>
        </listOfProducts>
        <kineticLaw>
          <math xmlns="http://www.w3.org/1998/Math/MathML">          
            <apply>
              <ci>  </ci>
            </apply>
          </math>
                  <listOfParameters>
            <parameter id="LOWER_BOUND" units="mmol_per_gDW_per_hr" value="0"/>
            <parameter id="UPPER_BOUND" units="mmol_per_gDW_per_hr" value="1000"/>
            <parameter value="0" id="OBJECTIVE_COEFFICIENT"/>
            <parameter id="FLUX_VALUE" units="mmol_per_gDW_per_hr" value="0"/>
            <parameter value="0" id="REDUCED_COST"/>
          </listOfParameters>
        </kineticLaw>
      </reaction>
      <reaction name="5-Methylthio-5-deoxy-D-ribulose 1-phosphate dehydratase" id="R_MDRPD" reversible="false">
<notes><body xmlns="http://www.w3.org/1999/xhtml">
     <p>GENE_ASSOCIATION: ykrY</p>
  
     <p>PROTEIN_ASSOCIATION: </p>
  
     <p>SUBSYSTEM: Amino acids and related molecules</p>
  
     <p>PROTEIN_CLASS: </p>
  
     <p>SYNTHETIC_OBJECTIVE: 0.0</p>
  </body></notes>
              <listOfReactants>
          <speciesReference species="M_5mdru1p_c" stoichiometry="1"/>
        </listOfReactants>
        <listOfProducts>
          <speciesReference species="M_dkmpp_c" stoichiometry="1"/>
          <speciesReference species="M_h2o_c" stoichiometry="1"/>
        </listOfProducts>
        <kineticLaw>
          <math xmlns="http://www.w3.org/1998/Math/MathML">          
            <apply>
              <ci>  </ci>
            </apply>
          </math>
                  <listOfParameters>
            <parameter id="LOWER_BOUND" units="mmol_per_gDW_per_hr" value="0"/>
            <parameter id="UPPER_BOUND" units="mmol_per_gDW_per_hr" value="1000"/>
            <parameter value="0" id="OBJECTIVE_COEFFICIENT"/>
            <parameter id="FLUX_VALUE" units="mmol_per_gDW_per_hr" value="0"/>
            <parameter value="0" id="REDUCED_COST"/>
          </listOfParameters>
        </kineticLaw>
      </reaction>
      <reaction name="5-methylthioribose-1-phosphate isomerase" id="R_MTRI" reversible="true">
<notes><body xmlns="http://www.w3.org/1999/xhtml">
     <p>GENE_ASSOCIATION: ykrS</p>
  
     <p>PROTEIN_ASSOCIATION: </p>
  
     <p>SUBSYSTEM: Amino acids and related molecules</p>
  
     <p>PROTEIN_CLASS: EC-5.3.1.23</p>
  
     <p>SYNTHETIC_OBJECTIVE: 0.0</p>
  </body></notes>
              <listOfReactants>
          <speciesReference species="M_5mdr1p_c" stoichiometry="1"/>
        </listOfReactants>
        <listOfProducts>
          <speciesReference species="M_5mdru1p_c" stoichiometry="1"/>
        </listOfProducts>
        <kineticLaw>
          <math xmlns="http://www.w3.org/1998/Math/MathML">          
            <apply>
              <ci>  </ci>
            </apply>
          </math>
                  <listOfParameters>
            <parameter id="LOWER_BOUND" units="mmol_per_gDW_per_hr" value="-1000"/>
            <parameter id="UPPER_BOUND" units="mmol_per_gDW_per_hr" value="1000"/>
            <parameter value="0" id="OBJECTIVE_COEFFICIENT"/>
            <parameter id="FLUX_VALUE" units="mmol_per_gDW_per_hr" value="0"/>
            <parameter value="0" id="REDUCED_COST"/>
          </listOfParameters>
        </kineticLaw>
      </reaction>
      <reaction name="Imidazole-glycerol-3-phosphate synthase" id="R_IG3PS" reversible="false">
<notes><body xmlns="http://www.w3.org/1999/xhtml">
     <p>GENE_ASSOCIATION: hisF</p>
  
     <p>PROTEIN_ASSOCIATION: </p>
  
     <p>SUBSYSTEM: Amino acids and related molecules</p>
  
     <p>PROTEIN_CLASS: </p>
  
     <p>SYNTHETIC_OBJECTIVE: 0.0</p>
  </body></notes>
              <listOfReactants>
          <speciesReference species="M_gln_L_c" stoichiometry="1"/>
          <speciesReference species="M_prlp_c" stoichiometry="1"/>
        </listOfReactants>
        <listOfProducts>
          <speciesReference species="M_aicar_c" stoichiometry="1"/>
          <speciesReference species="M_eig3p_c" stoichiometry="1"/>
          <speciesReference species="M_glu_L_c" stoichiometry="1"/>
          <speciesReference species="M_h_c" stoichiometry="2"/>
        </listOfProducts>
        <kineticLaw>
          <math xmlns="http://www.w3.org/1998/Math/MathML">          
            <apply>
              <ci>  </ci>
            </apply>
          </math>
                  <listOfParameters>
            <parameter id="LOWER_BOUND" units="mmol_per_gDW_per_hr" value="0"/>
            <parameter id="UPPER_BOUND" units="mmol_per_gDW_per_hr" value="1000"/>
            <parameter value="0" id="OBJECTIVE_COEFFICIENT"/>
            <parameter id="FLUX_VALUE" units="mmol_per_gDW_per_hr" value="0"/>
            <parameter value="0" id="REDUCED_COST"/>
          </listOfParameters>
        </kineticLaw>
      </reaction>
      <reaction name="glutamate synthase (NADPH)" id="R_GLUSy" reversible="false">
<notes><body xmlns="http://www.w3.org/1999/xhtml">
     <p>GENE_ASSOCIATION: gltB and gltA</p>
  
     <p>PROTEIN_ASSOCIATION: </p>
  
     <p>SUBSYSTEM: Amino acids and related molecules</p>
  
     <p>PROTEIN_CLASS: EC-1.4.1.13</p>
  
     <p>SYNTHETIC_OBJECTIVE: 0.0</p>
  </body></notes>
              <listOfReactants>
          <speciesReference species="M_akg_c" stoichiometry="1"/>
          <speciesReference species="M_gln_L_c" stoichiometry="1"/>
          <speciesReference species="M_h_c" stoichiometry="1"/>
          <speciesReference species="M_nadph_c" stoichiometry="1"/>
        </listOfReactants>
        <listOfProducts>
          <speciesReference species="M_glu_L_c" stoichiometry="2"/>
          <speciesReference species="M_nadp_c" stoichiometry="1"/>
        </listOfProducts>
        <kineticLaw>
          <math xmlns="http://www.w3.org/1998/Math/MathML">          
            <apply>
              <ci>  </ci>
            </apply>
          </math>
                  <listOfParameters>
            <parameter id="LOWER_BOUND" units="mmol_per_gDW_per_hr" value="0"/>
            <parameter id="UPPER_BOUND" units="mmol_per_gDW_per_hr" value="1000"/>
            <parameter value="0" id="OBJECTIVE_COEFFICIENT"/>
            <parameter id="FLUX_VALUE" units="mmol_per_gDW_per_hr" value="0"/>
            <parameter value="0" id="REDUCED_COST"/>
          </listOfParameters>
        </kineticLaw>
      </reaction>
      <reaction name="carbamoyl-phosphate synthase (glutamine-hydrolysing)" id="R_CBPS" reversible="false">
<notes><body xmlns="http://www.w3.org/1999/xhtml">
     <p>GENE_ASSOCIATION: (carA and carB) or (pyrAB and pyrAA)</p>
  
     <p>PROTEIN_ASSOCIATION: </p>
  
     <p>SUBSYSTEM: Amino acids and related molecules</p>
  
     <p>PROTEIN_CLASS: EC-6.3.5.5</p>
  
     <p>SYNTHETIC_OBJECTIVE: 0.0</p>
  </body></notes>
              <listOfReactants>
          <speciesReference species="M_atp_c" stoichiometry="2"/>
          <speciesReference species="M_gln_L_c" stoichiometry="1"/>
          <speciesReference species="M_h2o_c" stoichiometry="1"/>
          <speciesReference species="M_hco3_c" stoichiometry="1"/>
        </listOfReactants>
        <listOfProducts>
          <speciesReference species="M_adp_c" stoichiometry="2"/>
          <speciesReference species="M_cbp_c" stoichiometry="1"/>
          <speciesReference species="M_glu_L_c" stoichiometry="1"/>
          <speciesReference species="M_h_c" stoichiometry="2"/>
          <speciesReference species="M_pi_c" stoichiometry="1"/>
        </listOfProducts>
        <kineticLaw>
          <math xmlns="http://www.w3.org/1998/Math/MathML">          
            <apply>
              <ci>  </ci>
            </apply>
          </math>
                  <listOfParameters>
            <parameter id="LOWER_BOUND" units="mmol_per_gDW_per_hr" value="0"/>
            <parameter id="UPPER_BOUND" units="mmol_per_gDW_per_hr" value="1000"/>
            <parameter value="0" id="OBJECTIVE_COEFFICIENT"/>
            <parameter id="FLUX_VALUE" units="mmol_per_gDW_per_hr" value="0"/>
            <parameter value="0" id="REDUCED_COST"/>
          </listOfParameters>
        </kineticLaw>
      </reaction>
      <reaction name="glutamine synthetase" id="R_GLNS" reversible="false">
<notes><body xmlns="http://www.w3.org/1999/xhtml">
     <p>GENE_ASSOCIATION: glnA</p>
  
     <p>PROTEIN_ASSOCIATION: </p>
  
     <p>SUBSYSTEM: Amino acids and related molecules</p>
  
     <p>PROTEIN_CLASS: EC-6.3.1.2</p>
  
     <p>SYNTHETIC_OBJECTIVE: 0.0</p>
  </body></notes>
              <listOfReactants>
          <speciesReference species="M_atp_c" stoichiometry="1"/>
          <speciesReference species="M_glu_L_c" stoichiometry="1"/>
          <speciesReference species="M_nh4_c" stoichiometry="1"/>
        </listOfReactants>
        <listOfProducts>
          <speciesReference species="M_adp_c" stoichiometry="1"/>
          <speciesReference species="M_gln_L_c" stoichiometry="1"/>
          <speciesReference species="M_h_c" stoichiometry="1"/>
          <speciesReference species="M_pi_c" stoichiometry="1"/>
        </listOfProducts>
        <kineticLaw>
          <math xmlns="http://www.w3.org/1998/Math/MathML">          
            <apply>
              <ci>  </ci>
            </apply>
          </math>
                  <listOfParameters>
            <parameter id="LOWER_BOUND" units="mmol_per_gDW_per_hr" value="0"/>
            <parameter id="UPPER_BOUND" units="mmol_per_gDW_per_hr" value="1000"/>
            <parameter value="0" id="OBJECTIVE_COEFFICIENT"/>
            <parameter id="FLUX_VALUE" units="mmol_per_gDW_per_hr" value="0"/>
            <parameter value="0" id="REDUCED_COST"/>
          </listOfParameters>
        </kineticLaw>
      </reaction>
      <reaction name="N-acetylglutamate synthase" id="R_ACGS" reversible="false">
<notes><body xmlns="http://www.w3.org/1999/xhtml">
     <p>GENE_ASSOCIATION: argJ</p>
  
     <p>PROTEIN_ASSOCIATION: </p>
  
     <p>SUBSYSTEM: Amino acids and related molecules</p>
  
     <p>PROTEIN_CLASS: EC-2.3.1.1</p>
  
     <p>SYNTHETIC_OBJECTIVE: 0.0</p>
  </body></notes>
              <listOfReactants>
          <speciesReference species="M_accoa_c" stoichiometry="1"/>
          <speciesReference species="M_glu_L_c" stoichiometry="1"/>
        </listOfReactants>
        <listOfProducts>
          <speciesReference species="M_acglu_c" stoichiometry="1"/>
          <speciesReference species="M_coa_c" stoichiometry="1"/>
          <speciesReference species="M_h_c" stoichiometry="1"/>
        </listOfProducts>
        <kineticLaw>
          <math xmlns="http://www.w3.org/1998/Math/MathML">          
            <apply>
              <ci>  </ci>
            </apply>
          </math>
                  <listOfParameters>
            <parameter id="LOWER_BOUND" units="mmol_per_gDW_per_hr" value="0"/>
            <parameter id="UPPER_BOUND" units="mmol_per_gDW_per_hr" value="1000"/>
            <parameter value="0" id="OBJECTIVE_COEFFICIENT"/>
            <parameter id="FLUX_VALUE" units="mmol_per_gDW_per_hr" value="0"/>
            <parameter value="0" id="REDUCED_COST"/>
          </listOfParameters>
        </kineticLaw>
      </reaction>
      <reaction name="N6-acetyl-LL-2,6-diaminoheptanedioate amidohydrolase" id="R_ADPDA" reversible="true">
<notes><body xmlns="http://www.w3.org/1999/xhtml">
     <p>GENE_ASSOCIATION: ykuR</p>
  
     <p>PROTEIN_ASSOCIATION: </p>
  
     <p>SUBSYSTEM: Amino acids and related molecules</p>
  
     <p>PROTEIN_CLASS: EC-3.5.1.47</p>
  
     <p>SYNTHETIC_OBJECTIVE: 0.0</p>
  </body></notes>
              <listOfReactants>
          <speciesReference species="M_26dapime_c" stoichiometry="1"/>
          <speciesReference species="M_h2o_c" stoichiometry="1"/>
        </listOfReactants>
        <listOfProducts>
          <speciesReference species="M_26dap_LL_c" stoichiometry="1"/>
          <speciesReference species="M_ac_c" stoichiometry="1"/>
        </listOfProducts>
        <kineticLaw>
          <math xmlns="http://www.w3.org/1998/Math/MathML">          
            <apply>
              <ci>  </ci>
            </apply>
          </math>
                  <listOfParameters>
            <parameter id="LOWER_BOUND" units="mmol_per_gDW_per_hr" value="-1000"/>
            <parameter id="UPPER_BOUND" units="mmol_per_gDW_per_hr" value="1000"/>
            <parameter value="0" id="OBJECTIVE_COEFFICIENT"/>
            <parameter id="FLUX_VALUE" units="mmol_per_gDW_per_hr" value="0"/>
            <parameter value="0" id="REDUCED_COST"/>
          </listOfParameters>
        </kineticLaw>
      </reaction>
      <reaction name="L-alanine dehydrogenase" id="R_ALAD_L" reversible="false">
<notes><body xmlns="http://www.w3.org/1999/xhtml">
     <p>GENE_ASSOCIATION: ald</p>
  
     <p>PROTEIN_ASSOCIATION: </p>
  
     <p>SUBSYSTEM: Amino acids and related molecules</p>
  
     <p>PROTEIN_CLASS: EC-1.4.1.1</p>
  
     <p>SYNTHETIC_OBJECTIVE: 0.0</p>
  </body></notes>
              <listOfReactants>
          <speciesReference species="M_ala_L_c" stoichiometry="1"/>
          <speciesReference species="M_h2o_c" stoichiometry="1"/>
          <speciesReference species="M_nad_c" stoichiometry="1"/>
        </listOfReactants>
        <listOfProducts>
          <speciesReference species="M_h_c" stoichiometry="1"/>
          <speciesReference species="M_nadh_c" stoichiometry="1"/>
          <speciesReference species="M_nh4_c" stoichiometry="1"/>
          <speciesReference species="M_pyr_c" stoichiometry="1"/>
        </listOfProducts>
        <kineticLaw>
          <math xmlns="http://www.w3.org/1998/Math/MathML">          
            <apply>
              <ci>  </ci>
            </apply>
          </math>
                  <listOfParameters>
            <parameter id="LOWER_BOUND" units="mmol_per_gDW_per_hr" value="0"/>
            <parameter id="UPPER_BOUND" units="mmol_per_gDW_per_hr" value="1000"/>
            <parameter value="0" id="OBJECTIVE_COEFFICIENT"/>
            <parameter id="FLUX_VALUE" units="mmol_per_gDW_per_hr" value="0"/>
            <parameter value="0" id="REDUCED_COST"/>
          </listOfParameters>
        </kineticLaw>
      </reaction>
      <reaction name="L-glutamate 5-semialdehyde dehydratase (spontaneous)" id="R_G5SADs" reversible="true">
<notes><body xmlns="http://www.w3.org/1999/xhtml">
     <p>GENE_ASSOCIATION: </p>
  
     <p>PROTEIN_ASSOCIATION: </p>
  
     <p>SUBSYSTEM: Amino acids and related molecules</p>
  
     <p>PROTEIN_CLASS: </p>
  
     <p>SYNTHETIC_OBJECTIVE: 0.0</p>
  </body></notes>
              <listOfReactants>
          <speciesReference species="M_glu5sa_c" stoichiometry="1"/>
        </listOfReactants>
        <listOfProducts>
          <speciesReference species="M_1pyr5c_c" stoichiometry="1"/>
          <speciesReference species="M_h_c" stoichiometry="1"/>
          <speciesReference species="M_h2o_c" stoichiometry="1"/>
        </listOfProducts>
        <kineticLaw>
          <math xmlns="http://www.w3.org/1998/Math/MathML">          
            <apply>
              <ci>  </ci>
            </apply>
          </math>
                  <listOfParameters>
            <parameter id="LOWER_BOUND" units="mmol_per_gDW_per_hr" value="-1000"/>
            <parameter id="UPPER_BOUND" units="mmol_per_gDW_per_hr" value="1000"/>
            <parameter value="0" id="OBJECTIVE_COEFFICIENT"/>
            <parameter id="FLUX_VALUE" units="mmol_per_gDW_per_hr" value="0"/>
            <parameter value="0" id="REDUCED_COST"/>
          </listOfParameters>
        </kineticLaw>
      </reaction>
      <reaction name="pyrroline-5-carboxylate reductase" id="R_P5CR" reversible="false">
<notes><body xmlns="http://www.w3.org/1999/xhtml">
     <p>GENE_ASSOCIATION: proG or proI or proH</p>
  
     <p>PROTEIN_ASSOCIATION: </p>
  
     <p>SUBSYSTEM: Amino acids and related molecules</p>
  
     <p>PROTEIN_CLASS: EC-1.5.1.2</p>
  
     <p>SYNTHETIC_OBJECTIVE: 0.0</p>
  </body></notes>
              <listOfReactants>
          <speciesReference species="M_1pyr5c_c" stoichiometry="1"/>
          <speciesReference species="M_h_c" stoichiometry="2"/>
          <speciesReference species="M_nadph_c" stoichiometry="1"/>
        </listOfReactants>
        <listOfProducts>
          <speciesReference species="M_nadp_c" stoichiometry="1"/>
          <speciesReference species="M_pro_L_c" stoichiometry="1"/>
        </listOfProducts>
        <kineticLaw>
          <math xmlns="http://www.w3.org/1998/Math/MathML">          
            <apply>
              <ci>  </ci>
            </apply>
          </math>
                  <listOfParameters>
            <parameter id="LOWER_BOUND" units="mmol_per_gDW_per_hr" value="0"/>
            <parameter id="UPPER_BOUND" units="mmol_per_gDW_per_hr" value="1000"/>
            <parameter value="0" id="OBJECTIVE_COEFFICIENT"/>
            <parameter id="FLUX_VALUE" units="mmol_per_gDW_per_hr" value="0"/>
            <parameter value="0" id="REDUCED_COST"/>
          </listOfParameters>
        </kineticLaw>
      </reaction>
      <reaction name="ornithine carbamoyltransferase" id="R_OCBT" reversible="true">
<notes><body xmlns="http://www.w3.org/1999/xhtml">
     <p>GENE_ASSOCIATION: argF</p>
  
     <p>PROTEIN_ASSOCIATION: </p>
  
     <p>SUBSYSTEM: Amino acids and related molecules</p>
  
     <p>PROTEIN_CLASS: EC-2.1.3.3</p>
  
     <p>SYNTHETIC_OBJECTIVE: 0.0</p>
  </body></notes>
              <listOfReactants>
          <speciesReference species="M_cbp_c" stoichiometry="1"/>
          <speciesReference species="M_orn_L_c" stoichiometry="1"/>
        </listOfReactants>
        <listOfProducts>
          <speciesReference species="M_citr_L_c" stoichiometry="1"/>
          <speciesReference species="M_h_c" stoichiometry="1"/>
          <speciesReference species="M_pi_c" stoichiometry="1"/>
        </listOfProducts>
        <kineticLaw>
          <math xmlns="http://www.w3.org/1998/Math/MathML">          
            <apply>
              <ci>  </ci>
            </apply>
          </math>
                  <listOfParameters>
            <parameter id="LOWER_BOUND" units="mmol_per_gDW_per_hr" value="-1000"/>
            <parameter id="UPPER_BOUND" units="mmol_per_gDW_per_hr" value="1000"/>
            <parameter value="0" id="OBJECTIVE_COEFFICIENT"/>
            <parameter id="FLUX_VALUE" units="mmol_per_gDW_per_hr" value="0"/>
            <parameter value="0" id="REDUCED_COST"/>
          </listOfParameters>
        </kineticLaw>
      </reaction>
      <reaction name="acetylglutamate kinase" id="R_ACGK" reversible="false">
<notes><body xmlns="http://www.w3.org/1999/xhtml">
     <p>GENE_ASSOCIATION: argB</p>
  
     <p>PROTEIN_ASSOCIATION: </p>
  
     <p>SUBSYSTEM: Amino acids and related molecules</p>
  
     <p>PROTEIN_CLASS: EC-2.7.2.8</p>
  
     <p>SYNTHETIC_OBJECTIVE: 0.0</p>
  </body></notes>
              <listOfReactants>
          <speciesReference species="M_acglu_c" stoichiometry="1"/>
          <speciesReference species="M_atp_c" stoichiometry="1"/>
        </listOfReactants>
        <listOfProducts>
          <speciesReference species="M_acg5p_c" stoichiometry="1"/>
          <speciesReference species="M_adp_c" stoichiometry="1"/>
        </listOfProducts>
        <kineticLaw>
          <math xmlns="http://www.w3.org/1998/Math/MathML">          
            <apply>
              <ci>  </ci>
            </apply>
          </math>
                  <listOfParameters>
            <parameter id="LOWER_BOUND" units="mmol_per_gDW_per_hr" value="0"/>
            <parameter id="UPPER_BOUND" units="mmol_per_gDW_per_hr" value="1000"/>
            <parameter value="0" id="OBJECTIVE_COEFFICIENT"/>
            <parameter id="FLUX_VALUE" units="mmol_per_gDW_per_hr" value="0"/>
            <parameter value="0" id="REDUCED_COST"/>
          </listOfParameters>
        </kineticLaw>
      </reaction>
      <reaction name="acetylornithine transaminase" id="R_ACOTA" reversible="true">
<notes><body xmlns="http://www.w3.org/1999/xhtml">
     <p>GENE_ASSOCIATION: argD</p>
  
     <p>PROTEIN_ASSOCIATION: </p>
  
     <p>SUBSYSTEM: Amino acids and related molecules</p>
  
     <p>PROTEIN_CLASS: EC-2.6.1.11</p>
  
     <p>SYNTHETIC_OBJECTIVE: 0.0</p>
  </body></notes>
              <listOfReactants>
          <speciesReference species="M_acorn_c" stoichiometry="1"/>
          <speciesReference species="M_akg_c" stoichiometry="1"/>
        </listOfReactants>
        <listOfProducts>
          <speciesReference species="M_acg5sa_c" stoichiometry="1"/>
          <speciesReference species="M_glu_L_c" stoichiometry="1"/>
        </listOfProducts>
        <kineticLaw>
          <math xmlns="http://www.w3.org/1998/Math/MathML">          
            <apply>
              <ci>  </ci>
            </apply>
          </math>
                  <listOfParameters>
            <parameter id="LOWER_BOUND" units="mmol_per_gDW_per_hr" value="-1000"/>
            <parameter id="UPPER_BOUND" units="mmol_per_gDW_per_hr" value="1000"/>
            <parameter value="0" id="OBJECTIVE_COEFFICIENT"/>
            <parameter id="FLUX_VALUE" units="mmol_per_gDW_per_hr" value="0"/>
            <parameter value="0" id="REDUCED_COST"/>
          </listOfParameters>
        </kineticLaw>
      </reaction>
      <reaction name="agmatinase" id="R_AGMT" reversible="false">
<notes><body xmlns="http://www.w3.org/1999/xhtml">
     <p>GENE_ASSOCIATION: speB</p>
  
     <p>PROTEIN_ASSOCIATION: </p>
  
     <p>SUBSYSTEM: Amino acids and related molecules</p>
  
     <p>PROTEIN_CLASS: EC-3.5.3.11</p>
  
     <p>SYNTHETIC_OBJECTIVE: 0.0</p>
  </body></notes>
              <listOfReactants>
          <speciesReference species="M_agm_c" stoichiometry="1"/>
          <speciesReference species="M_h2o_c" stoichiometry="1"/>
        </listOfReactants>
        <listOfProducts>
          <speciesReference species="M_ptrc_c" stoichiometry="1"/>
          <speciesReference species="M_urea_c" stoichiometry="1"/>
        </listOfProducts>
        <kineticLaw>
          <math xmlns="http://www.w3.org/1998/Math/MathML">          
            <apply>
              <ci>  </ci>
            </apply>
          </math>
                  <listOfParameters>
            <parameter id="LOWER_BOUND" units="mmol_per_gDW_per_hr" value="0"/>
            <parameter id="UPPER_BOUND" units="mmol_per_gDW_per_hr" value="1000"/>
            <parameter value="0" id="OBJECTIVE_COEFFICIENT"/>
            <parameter id="FLUX_VALUE" units="mmol_per_gDW_per_hr" value="0"/>
            <parameter value="0" id="REDUCED_COST"/>
          </listOfParameters>
        </kineticLaw>
      </reaction>
      <reaction name="N-acetyl-g-glutamyl-phosphate reductase" id="R_AGPR" reversible="true">
<notes><body xmlns="http://www.w3.org/1999/xhtml">
     <p>GENE_ASSOCIATION: argC</p>
  
     <p>PROTEIN_ASSOCIATION: </p>
  
     <p>SUBSYSTEM: Amino acids and related molecules</p>
  
     <p>PROTEIN_CLASS: EC-1.2.1.38</p>
  
     <p>SYNTHETIC_OBJECTIVE: 0.0</p>
  </body></notes>
              <listOfReactants>
          <speciesReference species="M_acg5sa_c" stoichiometry="1"/>
          <speciesReference species="M_nadp_c" stoichiometry="1"/>
          <speciesReference species="M_pi_c" stoichiometry="1"/>
        </listOfReactants>
        <listOfProducts>
          <speciesReference species="M_acg5p_c" stoichiometry="1"/>
          <speciesReference species="M_h_c" stoichiometry="1"/>
          <speciesReference species="M_nadph_c" stoichiometry="1"/>
        </listOfProducts>
        <kineticLaw>
          <math xmlns="http://www.w3.org/1998/Math/MathML">          
            <apply>
              <ci>  </ci>
            </apply>
          </math>
                  <listOfParameters>
            <parameter id="LOWER_BOUND" units="mmol_per_gDW_per_hr" value="-1000"/>
            <parameter id="UPPER_BOUND" units="mmol_per_gDW_per_hr" value="1000"/>
            <parameter value="0" id="OBJECTIVE_COEFFICIENT"/>
            <parameter id="FLUX_VALUE" units="mmol_per_gDW_per_hr" value="0"/>
            <parameter value="0" id="REDUCED_COST"/>
          </listOfParameters>
        </kineticLaw>
      </reaction>
      <reaction name="L-alanine transaminase" id="R_ALATA_L" reversible="true">
<notes><body xmlns="http://www.w3.org/1999/xhtml">
     <p>GENE_ASSOCIATION: alaT</p>
  
     <p>PROTEIN_ASSOCIATION: </p>
  
     <p>SUBSYSTEM: Amino acids and related molecules</p>
  
     <p>PROTEIN_CLASS: EC-2.6.1.2</p>
  
     <p>SYNTHETIC_OBJECTIVE: 0.0</p>
  </body></notes>
              <listOfReactants>
          <speciesReference species="M_akg_c" stoichiometry="1"/>
          <speciesReference species="M_ala_L_c" stoichiometry="1"/>
        </listOfReactants>
        <listOfProducts>
          <speciesReference species="M_glu_L_c" stoichiometry="1"/>
          <speciesReference species="M_pyr_c" stoichiometry="1"/>
        </listOfProducts>
        <kineticLaw>
          <math xmlns="http://www.w3.org/1998/Math/MathML">          
            <apply>
              <ci>  </ci>
            </apply>
          </math>
                  <listOfParameters>
            <parameter id="LOWER_BOUND" units="mmol_per_gDW_per_hr" value="-1000"/>
            <parameter id="UPPER_BOUND" units="mmol_per_gDW_per_hr" value="1000"/>
            <parameter value="0" id="OBJECTIVE_COEFFICIENT"/>
            <parameter id="FLUX_VALUE" units="mmol_per_gDW_per_hr" value="0"/>
            <parameter value="0" id="REDUCED_COST"/>
          </listOfParameters>
        </kineticLaw>
      </reaction>
      <reaction name="arginine decarboxylase" id="R_ARGDC" reversible="false">
<notes><body xmlns="http://www.w3.org/1999/xhtml">
     <p>GENE_ASSOCIATION: speA</p>
  
     <p>PROTEIN_ASSOCIATION: </p>
  
     <p>SUBSYSTEM: Amino acids and related molecules</p>
  
     <p>PROTEIN_CLASS: EC-4.1.1.19</p>
  
     <p>SYNTHETIC_OBJECTIVE: 0.0</p>
  </body></notes>
              <listOfReactants>
          <speciesReference species="M_arg_L_c" stoichiometry="1"/>
          <speciesReference species="M_h_c" stoichiometry="1"/>
        </listOfReactants>
        <listOfProducts>
          <speciesReference species="M_agm_c" stoichiometry="1"/>
          <speciesReference species="M_co2_c" stoichiometry="1"/>
        </listOfProducts>
        <kineticLaw>
          <math xmlns="http://www.w3.org/1998/Math/MathML">          
            <apply>
              <ci>  </ci>
            </apply>
          </math>
                  <listOfParameters>
            <parameter id="LOWER_BOUND" units="mmol_per_gDW_per_hr" value="0"/>
            <parameter id="UPPER_BOUND" units="mmol_per_gDW_per_hr" value="1000"/>
            <parameter value="0" id="OBJECTIVE_COEFFICIENT"/>
            <parameter id="FLUX_VALUE" units="mmol_per_gDW_per_hr" value="0"/>
            <parameter value="0" id="REDUCED_COST"/>
          </listOfParameters>
        </kineticLaw>
      </reaction>
      <reaction name="aspartate-semialdehyde dehydrogenase" id="R_ASAD" reversible="true">
<notes><body xmlns="http://www.w3.org/1999/xhtml">
     <p>GENE_ASSOCIATION: asd</p>
  
     <p>PROTEIN_ASSOCIATION: </p>
  
     <p>SUBSYSTEM: Amino acids and related molecules</p>
  
     <p>PROTEIN_CLASS: EC-1.2.1.11</p>
  
     <p>SYNTHETIC_OBJECTIVE: 0.0</p>
  </body></notes>
              <listOfReactants>
          <speciesReference species="M_aspsa_c" stoichiometry="1"/>
          <speciesReference species="M_nadp_c" stoichiometry="1"/>
          <speciesReference species="M_pi_c" stoichiometry="1"/>
        </listOfReactants>
        <listOfProducts>
          <speciesReference species="M_4pasp_c" stoichiometry="1"/>
          <speciesReference species="M_h_c" stoichiometry="1"/>
          <speciesReference species="M_nadph_c" stoichiometry="1"/>
        </listOfProducts>
        <kineticLaw>
          <math xmlns="http://www.w3.org/1998/Math/MathML">          
            <apply>
              <ci>  </ci>
            </apply>
          </math>
                  <listOfParameters>
            <parameter id="LOWER_BOUND" units="mmol_per_gDW_per_hr" value="-1000"/>
            <parameter id="UPPER_BOUND" units="mmol_per_gDW_per_hr" value="1000"/>
            <parameter value="0" id="OBJECTIVE_COEFFICIENT"/>
            <parameter id="FLUX_VALUE" units="mmol_per_gDW_per_hr" value="0"/>
            <parameter value="0" id="REDUCED_COST"/>
          </listOfParameters>
        </kineticLaw>
      </reaction>
      <reaction name="asparagine synthase (glutamine-hydrolysing)" id="R_ASNS1" reversible="false">
<notes><body xmlns="http://www.w3.org/1999/xhtml">
     <p>GENE_ASSOCIATION: asnB or asnH or asnO</p>
  
     <p>PROTEIN_ASSOCIATION: </p>
  
     <p>SUBSYSTEM: Amino acids and related molecules</p>
  
     <p>PROTEIN_CLASS: EC-6.3.5.4</p>
  
     <p>SYNTHETIC_OBJECTIVE: 0.0</p>
  </body></notes>
              <listOfReactants>
          <speciesReference species="M_asp_L_c" stoichiometry="1"/>
          <speciesReference species="M_atp_c" stoichiometry="1"/>
          <speciesReference species="M_gln_L_c" stoichiometry="1"/>
          <speciesReference species="M_h2o_c" stoichiometry="1"/>
        </listOfReactants>
        <listOfProducts>
          <speciesReference species="M_amp_c" stoichiometry="1"/>
          <speciesReference species="M_asn_L_c" stoichiometry="1"/>
          <speciesReference species="M_glu_L_c" stoichiometry="1"/>
          <speciesReference species="M_h_c" stoichiometry="1"/>
          <speciesReference species="M_ppi_c" stoichiometry="1"/>
        </listOfProducts>
        <kineticLaw>
          <math xmlns="http://www.w3.org/1998/Math/MathML">          
            <apply>
              <ci>  </ci>
            </apply>
          </math>
                  <listOfParameters>
            <parameter id="LOWER_BOUND" units="mmol_per_gDW_per_hr" value="0"/>
            <parameter id="UPPER_BOUND" units="mmol_per_gDW_per_hr" value="1000"/>
            <parameter value="0" id="OBJECTIVE_COEFFICIENT"/>
            <parameter id="FLUX_VALUE" units="mmol_per_gDW_per_hr" value="0"/>
            <parameter value="0" id="REDUCED_COST"/>
          </listOfParameters>
        </kineticLaw>
      </reaction>
      <reaction name="aspartate kinase" id="R_ASPK" reversible="true">
<notes><body xmlns="http://www.w3.org/1999/xhtml">
     <p>GENE_ASSOCIATION: yclM or dapG or lysC</p>
  
     <p>PROTEIN_ASSOCIATION: </p>
  
     <p>SUBSYSTEM: Amino acids and related molecules</p>
  
     <p>PROTEIN_CLASS: EC-2.7.2.4</p>
  
     <p>SYNTHETIC_OBJECTIVE: 0.0</p>
  </body></notes>
              <listOfReactants>
          <speciesReference species="M_asp_L_c" stoichiometry="1"/>
          <speciesReference species="M_atp_c" stoichiometry="1"/>
        </listOfReactants>
        <listOfProducts>
          <speciesReference species="M_4pasp_c" stoichiometry="1"/>
          <speciesReference species="M_adp_c" stoichiometry="1"/>
        </listOfProducts>
        <kineticLaw>
          <math xmlns="http://www.w3.org/1998/Math/MathML">          
            <apply>
              <ci>  </ci>
            </apply>
          </math>
                  <listOfParameters>
            <parameter id="LOWER_BOUND" units="mmol_per_gDW_per_hr" value="-1000"/>
            <parameter id="UPPER_BOUND" units="mmol_per_gDW_per_hr" value="1000"/>
            <parameter value="0" id="OBJECTIVE_COEFFICIENT"/>
            <parameter id="FLUX_VALUE" units="mmol_per_gDW_per_hr" value="0"/>
            <parameter value="0" id="REDUCED_COST"/>
          </listOfParameters>
        </kineticLaw>
      </reaction>
      <reaction name="aspartate transaminase" id="R_ASPTA1" reversible="true">
<notes><body xmlns="http://www.w3.org/1999/xhtml">
     <p>GENE_ASSOCIATION: aspB</p>
  
     <p>PROTEIN_ASSOCIATION: </p>
  
     <p>SUBSYSTEM: Amino acids and related molecules</p>
  
     <p>PROTEIN_CLASS: EC-2.6.1.1</p>
  
     <p>SYNTHETIC_OBJECTIVE: 0.0</p>
  </body></notes>
              <listOfReactants>
          <speciesReference species="M_akg_c" stoichiometry="1"/>
          <speciesReference species="M_asp_L_c" stoichiometry="1"/>
        </listOfReactants>
        <listOfProducts>
          <speciesReference species="M_glu_L_c" stoichiometry="1"/>
          <speciesReference species="M_oaa_c" stoichiometry="1"/>
        </listOfProducts>
        <kineticLaw>
          <math xmlns="http://www.w3.org/1998/Math/MathML">          
            <apply>
              <ci>  </ci>
            </apply>
          </math>
                  <listOfParameters>
            <parameter id="LOWER_BOUND" units="mmol_per_gDW_per_hr" value="-1000"/>
            <parameter id="UPPER_BOUND" units="mmol_per_gDW_per_hr" value="1000"/>
            <parameter value="0" id="OBJECTIVE_COEFFICIENT"/>
            <parameter id="FLUX_VALUE" units="mmol_per_gDW_per_hr" value="0"/>
            <parameter value="0" id="REDUCED_COST"/>
          </listOfParameters>
        </kineticLaw>
      </reaction>
      <reaction name="diaminopimelate decarboxylase" id="R_DAPDC" reversible="false">
<notes><body xmlns="http://www.w3.org/1999/xhtml">
     <p>GENE_ASSOCIATION: lysA</p>
  
     <p>PROTEIN_ASSOCIATION: </p>
  
     <p>SUBSYSTEM: Amino acids and related molecules</p>
  
     <p>PROTEIN_CLASS: EC-4.1.1.20</p>
  
     <p>SYNTHETIC_OBJECTIVE: 0.0</p>
  </body></notes>
              <listOfReactants>
          <speciesReference species="M_26dap_M_c" stoichiometry="1"/>
          <speciesReference species="M_h_c" stoichiometry="1"/>
        </listOfReactants>
        <listOfProducts>
          <speciesReference species="M_co2_c" stoichiometry="1"/>
          <speciesReference species="M_lys_L_c" stoichiometry="1"/>
        </listOfProducts>
        <kineticLaw>
          <math xmlns="http://www.w3.org/1998/Math/MathML">          
            <apply>
              <ci>  </ci>
            </apply>
          </math>
                  <listOfParameters>
            <parameter id="LOWER_BOUND" units="mmol_per_gDW_per_hr" value="0"/>
            <parameter id="UPPER_BOUND" units="mmol_per_gDW_per_hr" value="1000"/>
            <parameter value="0" id="OBJECTIVE_COEFFICIENT"/>
            <parameter id="FLUX_VALUE" units="mmol_per_gDW_per_hr" value="0"/>
            <parameter value="0" id="REDUCED_COST"/>
          </listOfParameters>
        </kineticLaw>
      </reaction>
      <reaction name="diaminopimelate epimerase" id="R_DAPE" reversible="true">
<notes><body xmlns="http://www.w3.org/1999/xhtml">
     <p>GENE_ASSOCIATION: dapF</p>
  
     <p>PROTEIN_ASSOCIATION: </p>
  
     <p>SUBSYSTEM: Amino acids and related molecules</p>
  
     <p>PROTEIN_CLASS: EC-5.1.1.7</p>
  
     <p>SYNTHETIC_OBJECTIVE: 0.0</p>
  </body></notes>
              <listOfReactants>
          <speciesReference species="M_26dap_LL_c" stoichiometry="1"/>
        </listOfReactants>
        <listOfProducts>
          <speciesReference species="M_26dap_M_c" stoichiometry="1"/>
        </listOfProducts>
        <kineticLaw>
          <math xmlns="http://www.w3.org/1998/Math/MathML">          
            <apply>
              <ci>  </ci>
            </apply>
          </math>
                  <listOfParameters>
            <parameter id="LOWER_BOUND" units="mmol_per_gDW_per_hr" value="-1000"/>
            <parameter id="UPPER_BOUND" units="mmol_per_gDW_per_hr" value="1000"/>
            <parameter value="0" id="OBJECTIVE_COEFFICIENT"/>
            <parameter id="FLUX_VALUE" units="mmol_per_gDW_per_hr" value="0"/>
            <parameter value="0" id="REDUCED_COST"/>
          </listOfParameters>
        </kineticLaw>
      </reaction>
      <reaction name="dihydrodipicolinate reductase (NADPH)" id="R_DHDPRy" reversible="false">
<notes><body xmlns="http://www.w3.org/1999/xhtml">
     <p>GENE_ASSOCIATION: dapB</p>
  
     <p>PROTEIN_ASSOCIATION: </p>
  
     <p>SUBSYSTEM: Amino acids and related molecules</p>
  
     <p>PROTEIN_CLASS: EC-1.3.1.26</p>
  
     <p>SYNTHETIC_OBJECTIVE: 0.0</p>
  </body></notes>
              <listOfReactants>
          <speciesReference species="M_23dhdp_c" stoichiometry="1"/>
          <speciesReference species="M_h_c" stoichiometry="1"/>
          <speciesReference species="M_nadph_c" stoichiometry="1"/>
        </listOfReactants>
        <listOfProducts>
          <speciesReference species="M_nadp_c" stoichiometry="1"/>
          <speciesReference species="M_thdp_c" stoichiometry="1"/>
        </listOfProducts>
        <kineticLaw>
          <math xmlns="http://www.w3.org/1998/Math/MathML">          
            <apply>
              <ci>  </ci>
            </apply>
          </math>
                  <listOfParameters>
            <parameter id="LOWER_BOUND" units="mmol_per_gDW_per_hr" value="0"/>
            <parameter id="UPPER_BOUND" units="mmol_per_gDW_per_hr" value="1000"/>
            <parameter value="0" id="OBJECTIVE_COEFFICIENT"/>
            <parameter id="FLUX_VALUE" units="mmol_per_gDW_per_hr" value="0"/>
            <parameter value="0" id="REDUCED_COST"/>
          </listOfParameters>
        </kineticLaw>
      </reaction>
      <reaction name="dihydrodipicolinate synthase" id="R_DHDPS" reversible="false">
<notes><body xmlns="http://www.w3.org/1999/xhtml">
     <p>GENE_ASSOCIATION: dapA</p>
  
     <p>PROTEIN_ASSOCIATION: </p>
  
     <p>SUBSYSTEM: Amino acids and related molecules</p>
  
     <p>PROTEIN_CLASS: EC-4.2.1.52</p>
  
     <p>SYNTHETIC_OBJECTIVE: 0.0</p>
  </body></notes>
              <listOfReactants>
          <speciesReference species="M_aspsa_c" stoichiometry="1"/>
          <speciesReference species="M_pyr_c" stoichiometry="1"/>
        </listOfReactants>
        <listOfProducts>
          <speciesReference species="M_23dhdp_c" stoichiometry="1"/>
          <speciesReference species="M_h_c" stoichiometry="1"/>
          <speciesReference species="M_h2o_c" stoichiometry="2"/>
        </listOfProducts>
        <kineticLaw>
          <math xmlns="http://www.w3.org/1998/Math/MathML">          
            <apply>
              <ci>  </ci>
            </apply>
          </math>
                  <listOfParameters>
            <parameter id="LOWER_BOUND" units="mmol_per_gDW_per_hr" value="0"/>
            <parameter id="UPPER_BOUND" units="mmol_per_gDW_per_hr" value="1000"/>
            <parameter value="0" id="OBJECTIVE_COEFFICIENT"/>
            <parameter id="FLUX_VALUE" units="mmol_per_gDW_per_hr" value="0"/>
            <parameter value="0" id="REDUCED_COST"/>
          </listOfParameters>
        </kineticLaw>
      </reaction>
      <reaction name="homoserine dehydrogenase (NADPH)" id="R_HSDy" reversible="true">
<notes><body xmlns="http://www.w3.org/1999/xhtml">
     <p>GENE_ASSOCIATION: hom</p>
  
     <p>PROTEIN_ASSOCIATION: </p>
  
     <p>SUBSYSTEM: Amino acids and related molecules</p>
  
     <p>PROTEIN_CLASS: EC-1.1.1.3</p>
  
     <p>SYNTHETIC_OBJECTIVE: 0.0</p>
  </body></notes>
              <listOfReactants>
          <speciesReference species="M_hom_L_c" stoichiometry="1"/>
          <speciesReference species="M_nadp_c" stoichiometry="1"/>
        </listOfReactants>
        <listOfProducts>
          <speciesReference species="M_aspsa_c" stoichiometry="1"/>
          <speciesReference species="M_h_c" stoichiometry="1"/>
          <speciesReference species="M_nadph_c" stoichiometry="1"/>
        </listOfProducts>
        <kineticLaw>
          <math xmlns="http://www.w3.org/1998/Math/MathML">          
            <apply>
              <ci>  </ci>
            </apply>
          </math>
                  <listOfParameters>
            <parameter id="LOWER_BOUND" units="mmol_per_gDW_per_hr" value="-1000"/>
            <parameter id="UPPER_BOUND" units="mmol_per_gDW_per_hr" value="1000"/>
            <parameter value="0" id="OBJECTIVE_COEFFICIENT"/>
            <parameter id="FLUX_VALUE" units="mmol_per_gDW_per_hr" value="0"/>
            <parameter value="0" id="REDUCED_COST"/>
          </listOfParameters>
        </kineticLaw>
      </reaction>
      <reaction name="homoserine kinase" id="R_HSK" reversible="false">
<notes><body xmlns="http://www.w3.org/1999/xhtml">
     <p>GENE_ASSOCIATION: thrB</p>
  
     <p>PROTEIN_ASSOCIATION: </p>
  
     <p>SUBSYSTEM: Amino acids and related molecules</p>
  
     <p>PROTEIN_CLASS: EC-2.7.1.39</p>
  
     <p>SYNTHETIC_OBJECTIVE: 0.0</p>
  </body></notes>
              <listOfReactants>
          <speciesReference species="M_atp_c" stoichiometry="1"/>
          <speciesReference species="M_hom_L_c" stoichiometry="1"/>
        </listOfReactants>
        <listOfProducts>
          <speciesReference species="M_adp_c" stoichiometry="1"/>
          <speciesReference species="M_h_c" stoichiometry="1"/>
          <speciesReference species="M_phom_c" stoichiometry="1"/>
        </listOfProducts>
        <kineticLaw>
          <math xmlns="http://www.w3.org/1998/Math/MathML">          
            <apply>
              <ci>  </ci>
            </apply>
          </math>
                  <listOfParameters>
            <parameter id="LOWER_BOUND" units="mmol_per_gDW_per_hr" value="0"/>
            <parameter id="UPPER_BOUND" units="mmol_per_gDW_per_hr" value="1000"/>
            <parameter value="0" id="OBJECTIVE_COEFFICIENT"/>
            <parameter id="FLUX_VALUE" units="mmol_per_gDW_per_hr" value="0"/>
            <parameter value="0" id="REDUCED_COST"/>
          </listOfParameters>
        </kineticLaw>
      </reaction>
      <reaction name="threonine synthase" id="R_THRS" reversible="false">
<notes><body xmlns="http://www.w3.org/1999/xhtml">
     <p>GENE_ASSOCIATION: thrC</p>
  
     <p>PROTEIN_ASSOCIATION: </p>
  
     <p>SUBSYSTEM: Amino acids and related molecules</p>
  
     <p>PROTEIN_CLASS: EC-4.2.3.1</p>
  
     <p>SYNTHETIC_OBJECTIVE: 0.0</p>
  </body></notes>
              <listOfReactants>
          <speciesReference species="M_h2o_c" stoichiometry="1"/>
          <speciesReference species="M_phom_c" stoichiometry="1"/>
        </listOfReactants>
        <listOfProducts>
          <speciesReference species="M_pi_c" stoichiometry="1"/>
          <speciesReference species="M_thr_L_c" stoichiometry="1"/>
        </listOfProducts>
        <kineticLaw>
          <math xmlns="http://www.w3.org/1998/Math/MathML">          
            <apply>
              <ci>  </ci>
            </apply>
          </math>
                  <listOfParameters>
            <parameter id="LOWER_BOUND" units="mmol_per_gDW_per_hr" value="0"/>
            <parameter id="UPPER_BOUND" units="mmol_per_gDW_per_hr" value="1000"/>
            <parameter value="0" id="OBJECTIVE_COEFFICIENT"/>
            <parameter id="FLUX_VALUE" units="mmol_per_gDW_per_hr" value="0"/>
            <parameter value="0" id="REDUCED_COST"/>
          </listOfParameters>
        </kineticLaw>
      </reaction>
      <reaction name="adenosine 5'-phosphosulfate reductase;" id="R_APSPTi" reversible="false">
<notes><body xmlns="http://www.w3.org/1999/xhtml">
     <p>GENE_ASSOCIATION: cysH</p>
  
     <p>PROTEIN_ASSOCIATION: </p>
  
     <p>SUBSYSTEM: Amino acids and related molecules</p>
  
     <p>PROTEIN_CLASS: </p>
  
     <p>SYNTHETIC_OBJECTIVE: 0.0</p>
  </body></notes>
              <listOfReactants>
          <speciesReference species="M_aps_c" stoichiometry="1"/>
          <speciesReference species="M_trdrd_c" stoichiometry="1"/>
        </listOfReactants>
        <listOfProducts>
          <speciesReference species="M_amp_c" stoichiometry="1"/>
          <speciesReference species="M_h_c" stoichiometry="2"/>
          <speciesReference species="M_so3_c" stoichiometry="1"/>
          <speciesReference species="M_trdox_c" stoichiometry="1"/>
        </listOfProducts>
        <kineticLaw>
          <math xmlns="http://www.w3.org/1998/Math/MathML">          
            <apply>
              <ci>  </ci>
            </apply>
          </math>
                  <listOfParameters>
            <parameter id="LOWER_BOUND" units="mmol_per_gDW_per_hr" value="0"/>
            <parameter id="UPPER_BOUND" units="mmol_per_gDW_per_hr" value="1000"/>
            <parameter value="0" id="OBJECTIVE_COEFFICIENT"/>
            <parameter id="FLUX_VALUE" units="mmol_per_gDW_per_hr" value="0"/>
            <parameter value="0" id="REDUCED_COST"/>
          </listOfParameters>
        </kineticLaw>
      </reaction>
      <reaction name="glutamate-5-semialdehyde dehydrogenase" id="R_G5SD" reversible="false">
<notes><body xmlns="http://www.w3.org/1999/xhtml">
     <p>GENE_ASSOCIATION: proA</p>
  
     <p>PROTEIN_ASSOCIATION: </p>
  
     <p>SUBSYSTEM: Amino acids and related molecules</p>
  
     <p>PROTEIN_CLASS: EC-1.2.1.41</p>
  
     <p>SYNTHETIC_OBJECTIVE: 0.0</p>
  </body></notes>
              <listOfReactants>
          <speciesReference species="M_glu5p_c" stoichiometry="1"/>
          <speciesReference species="M_h_c" stoichiometry="1"/>
          <speciesReference species="M_nadph_c" stoichiometry="1"/>
        </listOfReactants>
        <listOfProducts>
          <speciesReference species="M_glu5sa_c" stoichiometry="1"/>
          <speciesReference species="M_nadp_c" stoichiometry="1"/>
          <speciesReference species="M_pi_c" stoichiometry="1"/>
        </listOfProducts>
        <kineticLaw>
          <math xmlns="http://www.w3.org/1998/Math/MathML">          
            <apply>
              <ci>  </ci>
            </apply>
          </math>
                  <listOfParameters>
            <parameter id="LOWER_BOUND" units="mmol_per_gDW_per_hr" value="0"/>
            <parameter id="UPPER_BOUND" units="mmol_per_gDW_per_hr" value="1000"/>
            <parameter value="0" id="OBJECTIVE_COEFFICIENT"/>
            <parameter id="FLUX_VALUE" units="mmol_per_gDW_per_hr" value="0"/>
            <parameter value="0" id="REDUCED_COST"/>
          </listOfParameters>
        </kineticLaw>
      </reaction>
      <reaction name="glutamate 5-kinase" id="R_GLU5K" reversible="false">
<notes><body xmlns="http://www.w3.org/1999/xhtml">
     <p>GENE_ASSOCIATION: proB or proJ</p>
  
     <p>PROTEIN_ASSOCIATION: </p>
  
     <p>SUBSYSTEM: Amino acids and related molecules</p>
  
     <p>PROTEIN_CLASS: EC-2.7.2.11</p>
  
     <p>SYNTHETIC_OBJECTIVE: 0.0</p>
  </body></notes>
              <listOfReactants>
          <speciesReference species="M_atp_c" stoichiometry="1"/>
          <speciesReference species="M_glu_L_c" stoichiometry="1"/>
        </listOfReactants>
        <listOfProducts>
          <speciesReference species="M_adp_c" stoichiometry="1"/>
          <speciesReference species="M_glu5p_c" stoichiometry="1"/>
        </listOfProducts>
        <kineticLaw>
          <math xmlns="http://www.w3.org/1998/Math/MathML">          
            <apply>
              <ci>  </ci>
            </apply>
          </math>
                  <listOfParameters>
            <parameter id="LOWER_BOUND" units="mmol_per_gDW_per_hr" value="0"/>
            <parameter id="UPPER_BOUND" units="mmol_per_gDW_per_hr" value="1000"/>
            <parameter value="0" id="OBJECTIVE_COEFFICIENT"/>
            <parameter id="FLUX_VALUE" units="mmol_per_gDW_per_hr" value="0"/>
            <parameter value="0" id="REDUCED_COST"/>
          </listOfParameters>
        </kineticLaw>
      </reaction>
      <reaction name="D-alanyl-aminopeptidase" id="R_DAAOP" reversible="false">
<notes><body xmlns="http://www.w3.org/1999/xhtml">
     <p>GENE_ASSOCIATION: dppA</p>
  
     <p>PROTEIN_ASSOCIATION: </p>
  
     <p>SUBSYSTEM: Amino acids and related molecules</p>
  
     <p>PROTEIN_CLASS: </p>
  
     <p>SYNTHETIC_OBJECTIVE: 0.0</p>
  </body></notes>
              <listOfReactants>
          <speciesReference species="M_alaala_e" stoichiometry="1"/>
          <speciesReference species="M_h2o_e" stoichiometry="1"/>
        </listOfReactants>
        <listOfProducts>
          <speciesReference species="M_ala_D_e" stoichiometry="2"/>
        </listOfProducts>
        <kineticLaw>
          <math xmlns="http://www.w3.org/1998/Math/MathML">          
            <apply>
              <ci>  </ci>
            </apply>
          </math>
                  <listOfParameters>
            <parameter id="LOWER_BOUND" units="mmol_per_gDW_per_hr" value="0"/>
            <parameter id="UPPER_BOUND" units="mmol_per_gDW_per_hr" value="1000"/>
            <parameter value="0" id="OBJECTIVE_COEFFICIENT"/>
            <parameter id="FLUX_VALUE" units="mmol_per_gDW_per_hr" value="0"/>
            <parameter value="0" id="REDUCED_COST"/>
          </listOfParameters>
        </kineticLaw>
      </reaction>
      <reaction name="acetolactate synthase (Also catalyzes ACHBS)" id="R_ACLS" reversible="false">
<notes><body xmlns="http://www.w3.org/1999/xhtml">
     <p>GENE_ASSOCIATION: alsS or (ilvH and ilvB)</p>
  
     <p>PROTEIN_ASSOCIATION: </p>
  
     <p>SUBSYSTEM: Amino acids and related molecules</p>
  
     <p>PROTEIN_CLASS: EC-4.1.3.18</p>
  
     <p>SYNTHETIC_OBJECTIVE: 0.0</p>
  </body></notes>
              <listOfReactants>
          <speciesReference species="M_h_c" stoichiometry="1"/>
          <speciesReference species="M_pyr_c" stoichiometry="2"/>
        </listOfReactants>
        <listOfProducts>
          <speciesReference species="M_alac_S_c" stoichiometry="1"/>
          <speciesReference species="M_co2_c" stoichiometry="1"/>
        </listOfProducts>
        <kineticLaw>
          <math xmlns="http://www.w3.org/1998/Math/MathML">          
            <apply>
              <ci>  </ci>
            </apply>
          </math>
                  <listOfParameters>
            <parameter id="LOWER_BOUND" units="mmol_per_gDW_per_hr" value="0"/>
            <parameter id="UPPER_BOUND" units="mmol_per_gDW_per_hr" value="1000"/>
            <parameter value="0" id="OBJECTIVE_COEFFICIENT"/>
            <parameter id="FLUX_VALUE" units="mmol_per_gDW_per_hr" value="0"/>
            <parameter value="0" id="REDUCED_COST"/>
          </listOfParameters>
        </kineticLaw>
      </reaction>
      <reaction name="methylmalonate-semialdehyde dehydrogenase (acylating)" id="R_MMSDHir" reversible="false">
<notes><body xmlns="http://www.w3.org/1999/xhtml">
     <p>GENE_ASSOCIATION: mmsA</p>
  
     <p>PROTEIN_ASSOCIATION: </p>
  
     <p>SUBSYSTEM: Amino acids and related molecules</p>
  
     <p>PROTEIN_CLASS: EC-1.2.1.27</p>
  
     <p>SYNTHETIC_OBJECTIVE: 0.0</p>
  </body></notes>
              <listOfReactants>
          <speciesReference species="M_coa_c" stoichiometry="1"/>
          <speciesReference species="M_mmalsa_c" stoichiometry="1"/>
          <speciesReference species="M_nad_c" stoichiometry="1"/>
        </listOfReactants>
        <listOfProducts>
          <speciesReference species="M_co2_c" stoichiometry="1"/>
          <speciesReference species="M_nadh_c" stoichiometry="1"/>
          <speciesReference species="M_ppcoa_c" stoichiometry="1"/>
        </listOfProducts>
        <kineticLaw>
          <math xmlns="http://www.w3.org/1998/Math/MathML">          
            <apply>
              <ci>  </ci>
            </apply>
          </math>
                  <listOfParameters>
            <parameter id="LOWER_BOUND" units="mmol_per_gDW_per_hr" value="0"/>
            <parameter id="UPPER_BOUND" units="mmol_per_gDW_per_hr" value="1000"/>
            <parameter value="0" id="OBJECTIVE_COEFFICIENT"/>
            <parameter id="FLUX_VALUE" units="mmol_per_gDW_per_hr" value="0"/>
            <parameter value="0" id="REDUCED_COST"/>
          </listOfParameters>
        </kineticLaw>
      </reaction>
      <reaction name="glutamate dehydrogenase (NAD)" id="R_GLUDxi" reversible="false">
<notes><body xmlns="http://www.w3.org/1999/xhtml">
     <p>GENE_ASSOCIATION: gudB or rocG</p>
  
     <p>PROTEIN_ASSOCIATION: </p>
  
     <p>SUBSYSTEM: Amino acids and related molecules</p>
  
     <p>PROTEIN_CLASS: EC-1.4.1.2</p>
  
     <p>SYNTHETIC_OBJECTIVE: 0.0</p>
  </body></notes>
              <listOfReactants>
          <speciesReference species="M_glu_L_c" stoichiometry="1"/>
          <speciesReference species="M_h2o_c" stoichiometry="1"/>
          <speciesReference species="M_nad_c" stoichiometry="1"/>
        </listOfReactants>
        <listOfProducts>
          <speciesReference species="M_akg_c" stoichiometry="1"/>
          <speciesReference species="M_h_c" stoichiometry="1"/>
          <speciesReference species="M_nadh_c" stoichiometry="1"/>
          <speciesReference species="M_nh4_c" stoichiometry="1"/>
        </listOfProducts>
        <kineticLaw>
          <math xmlns="http://www.w3.org/1998/Math/MathML">          
            <apply>
              <ci>  </ci>
            </apply>
          </math>
                  <listOfParameters>
            <parameter id="LOWER_BOUND" units="mmol_per_gDW_per_hr" value="0"/>
            <parameter id="UPPER_BOUND" units="mmol_per_gDW_per_hr" value="1000"/>
            <parameter value="0" id="OBJECTIVE_COEFFICIENT"/>
            <parameter id="FLUX_VALUE" units="mmol_per_gDW_per_hr" value="0"/>
            <parameter value="0" id="REDUCED_COST"/>
          </listOfParameters>
        </kineticLaw>
      </reaction>
      <reaction name="ATP:L-arginine N-phosphotransferase" id="R_ARGKr" reversible="true">
<notes><body xmlns="http://www.w3.org/1999/xhtml">
     <p>GENE_ASSOCIATION: </p>
  
     <p>PROTEIN_ASSOCIATION: </p>
  
     <p>SUBSYSTEM: Amino acids and related molecules</p>
  
     <p>PROTEIN_CLASS: </p>
  
     <p>SYNTHETIC_OBJECTIVE: 0.0</p>
  </body></notes>
              <listOfReactants>
          <speciesReference species="M_arg_L_c" stoichiometry="1"/>
          <speciesReference species="M_atp_c" stoichiometry="1"/>
        </listOfReactants>
        <listOfProducts>
          <speciesReference species="M_adp_c" stoichiometry="1"/>
          <speciesReference species="M_argp_c" stoichiometry="1"/>
          <speciesReference species="M_h_c" stoichiometry="1"/>
        </listOfProducts>
        <kineticLaw>
          <math xmlns="http://www.w3.org/1998/Math/MathML">          
            <apply>
              <ci>  </ci>
            </apply>
          </math>
                  <listOfParameters>
            <parameter id="LOWER_BOUND" units="mmol_per_gDW_per_hr" value="-1000"/>
            <parameter id="UPPER_BOUND" units="mmol_per_gDW_per_hr" value="1000"/>
            <parameter value="0" id="OBJECTIVE_COEFFICIENT"/>
            <parameter id="FLUX_VALUE" units="mmol_per_gDW_per_hr" value="0"/>
            <parameter value="0" id="REDUCED_COST"/>
          </listOfParameters>
        </kineticLaw>
      </reaction>
      <reaction name="anthranilate synthase" id="R_ANS1" reversible="false">
<notes><body xmlns="http://www.w3.org/1999/xhtml">
     <p>GENE_ASSOCIATION: trpE and pabA</p>
  
     <p>PROTEIN_ASSOCIATION: </p>
  
     <p>SUBSYSTEM: Amino acids and related molecules</p>
  
     <p>PROTEIN_CLASS: EC-4.1.3.27</p>
  
     <p>SYNTHETIC_OBJECTIVE: 0.0</p>
  </body></notes>
              <listOfReactants>
          <speciesReference species="M_chor_c" stoichiometry="1"/>
          <speciesReference species="M_gln_L_c" stoichiometry="1"/>
        </listOfReactants>
        <listOfProducts>
          <speciesReference species="M_anth_c" stoichiometry="1"/>
          <speciesReference species="M_glu_L_c" stoichiometry="1"/>
          <speciesReference species="M_h_c" stoichiometry="1"/>
          <speciesReference species="M_pyr_c" stoichiometry="1"/>
        </listOfProducts>
        <kineticLaw>
          <math xmlns="http://www.w3.org/1998/Math/MathML">          
            <apply>
              <ci>  </ci>
            </apply>
          </math>
                  <listOfParameters>
            <parameter id="LOWER_BOUND" units="mmol_per_gDW_per_hr" value="0"/>
            <parameter id="UPPER_BOUND" units="mmol_per_gDW_per_hr" value="1000"/>
            <parameter value="0" id="OBJECTIVE_COEFFICIENT"/>
            <parameter id="FLUX_VALUE" units="mmol_per_gDW_per_hr" value="0"/>
            <parameter value="0" id="REDUCED_COST"/>
          </listOfParameters>
        </kineticLaw>
      </reaction>
      <reaction name="anthranilate phosphoribosyltransferase" id="R_ANPRT" reversible="false">
<notes><body xmlns="http://www.w3.org/1999/xhtml">
     <p>GENE_ASSOCIATION: trpD</p>
  
     <p>PROTEIN_ASSOCIATION: </p>
  
     <p>SUBSYSTEM: Amino acids and related molecules</p>
  
     <p>PROTEIN_CLASS: EC-2.4.2.18</p>
  
     <p>SYNTHETIC_OBJECTIVE: 0.0</p>
  </body></notes>
              <listOfReactants>
          <speciesReference species="M_anth_c" stoichiometry="1"/>
          <speciesReference species="M_prpp_c" stoichiometry="1"/>
        </listOfReactants>
        <listOfProducts>
          <speciesReference species="M_ppi_c" stoichiometry="1"/>
          <speciesReference species="M_pran_c" stoichiometry="1"/>
        </listOfProducts>
        <kineticLaw>
          <math xmlns="http://www.w3.org/1998/Math/MathML">          
            <apply>
              <ci>  </ci>
            </apply>
          </math>
                  <listOfParameters>
            <parameter id="LOWER_BOUND" units="mmol_per_gDW_per_hr" value="0"/>
            <parameter id="UPPER_BOUND" units="mmol_per_gDW_per_hr" value="1000"/>
            <parameter value="0" id="OBJECTIVE_COEFFICIENT"/>
            <parameter id="FLUX_VALUE" units="mmol_per_gDW_per_hr" value="0"/>
            <parameter value="0" id="REDUCED_COST"/>
          </listOfParameters>
        </kineticLaw>
      </reaction>
      <reaction name="chorismate mutase" id="R_CHORM" reversible="false">
<notes><body xmlns="http://www.w3.org/1999/xhtml">
     <p>GENE_ASSOCIATION: pheB or aroH or aroA</p>
  
     <p>PROTEIN_ASSOCIATION: </p>
  
     <p>SUBSYSTEM: Amino acids and related molecules</p>
  
     <p>PROTEIN_CLASS: EC-5.4.99.5</p>
  
     <p>SYNTHETIC_OBJECTIVE: 0.0</p>
  </body></notes>
              <listOfReactants>
          <speciesReference species="M_chor_c" stoichiometry="1"/>
        </listOfReactants>
        <listOfProducts>
          <speciesReference species="M_pphn_c" stoichiometry="1"/>
        </listOfProducts>
        <kineticLaw>
          <math xmlns="http://www.w3.org/1998/Math/MathML">          
            <apply>
              <ci>  </ci>
            </apply>
          </math>
                  <listOfParameters>
            <parameter id="LOWER_BOUND" units="mmol_per_gDW_per_hr" value="0"/>
            <parameter id="UPPER_BOUND" units="mmol_per_gDW_per_hr" value="1000"/>
            <parameter value="0" id="OBJECTIVE_COEFFICIENT"/>
            <parameter id="FLUX_VALUE" units="mmol_per_gDW_per_hr" value="0"/>
            <parameter value="0" id="REDUCED_COST"/>
          </listOfParameters>
        </kineticLaw>
      </reaction>
      <reaction name="chorismate synthase" id="R_CHORS" reversible="false">
<notes><body xmlns="http://www.w3.org/1999/xhtml">
     <p>GENE_ASSOCIATION: aroF</p>
  
     <p>PROTEIN_ASSOCIATION: </p>
  
     <p>SUBSYSTEM: Amino acids and related molecules</p>
  
     <p>PROTEIN_CLASS: EC-4.2.3.5</p>
  
     <p>SYNTHETIC_OBJECTIVE: 0.0</p>
  </body></notes>
              <listOfReactants>
          <speciesReference species="M_3psme_c" stoichiometry="1"/>
        </listOfReactants>
        <listOfProducts>
          <speciesReference species="M_chor_c" stoichiometry="1"/>
          <speciesReference species="M_pi_c" stoichiometry="1"/>
        </listOfProducts>
        <kineticLaw>
          <math xmlns="http://www.w3.org/1998/Math/MathML">          
            <apply>
              <ci>  </ci>
            </apply>
          </math>
                  <listOfParameters>
            <parameter id="LOWER_BOUND" units="mmol_per_gDW_per_hr" value="0"/>
            <parameter id="UPPER_BOUND" units="mmol_per_gDW_per_hr" value="1000"/>
            <parameter value="0" id="OBJECTIVE_COEFFICIENT"/>
            <parameter id="FLUX_VALUE" units="mmol_per_gDW_per_hr" value="0"/>
            <parameter value="0" id="REDUCED_COST"/>
          </listOfParameters>
        </kineticLaw>
      </reaction>
      <reaction name="3-deoxy-D-arabino-heptulosonate 7-phosphate synthetase" id="R_DAHPS" reversible="false">
<notes><body xmlns="http://www.w3.org/1999/xhtml">
     <p>GENE_ASSOCIATION: aroA</p>
  
     <p>PROTEIN_ASSOCIATION: </p>
  
     <p>SUBSYSTEM: Amino acids and related molecules</p>
  
     <p>PROTEIN_CLASS: EC-4.1.2.15</p>
  
     <p>SYNTHETIC_OBJECTIVE: 0.0</p>
  </body></notes>
              <listOfReactants>
          <speciesReference species="M_e4p_c" stoichiometry="1"/>
          <speciesReference species="M_h2o_c" stoichiometry="1"/>
          <speciesReference species="M_pep_c" stoichiometry="1"/>
        </listOfReactants>
        <listOfProducts>
          <speciesReference species="M_2dda7p_c" stoichiometry="1"/>
          <speciesReference species="M_pi_c" stoichiometry="1"/>
        </listOfProducts>
        <kineticLaw>
          <math xmlns="http://www.w3.org/1998/Math/MathML">          
            <apply>
              <ci>  </ci>
            </apply>
          </math>
                  <listOfParameters>
            <parameter id="LOWER_BOUND" units="mmol_per_gDW_per_hr" value="0"/>
            <parameter id="UPPER_BOUND" units="mmol_per_gDW_per_hr" value="1000"/>
            <parameter value="0" id="OBJECTIVE_COEFFICIENT"/>
            <parameter id="FLUX_VALUE" units="mmol_per_gDW_per_hr" value="0"/>
            <parameter value="0" id="REDUCED_COST"/>
          </listOfParameters>
        </kineticLaw>
      </reaction>
      <reaction name="3-dehydroquinate dehydratase" id="R_DHQD1" reversible="true">
<notes><body xmlns="http://www.w3.org/1999/xhtml">
     <p>GENE_ASSOCIATION: aroC</p>
  
     <p>PROTEIN_ASSOCIATION: </p>
  
     <p>SUBSYSTEM: Amino acids and related molecules</p>
  
     <p>PROTEIN_CLASS: EC-4.2.1.10</p>
  
     <p>SYNTHETIC_OBJECTIVE: 0.0</p>
  </body></notes>
              <listOfReactants>
          <speciesReference species="M_3dhq_c" stoichiometry="1"/>
        </listOfReactants>
        <listOfProducts>
          <speciesReference species="M_3dhsk_c" stoichiometry="1"/>
          <speciesReference species="M_h2o_c" stoichiometry="1"/>
        </listOfProducts>
        <kineticLaw>
          <math xmlns="http://www.w3.org/1998/Math/MathML">          
            <apply>
              <ci>  </ci>
            </apply>
          </math>
                  <listOfParameters>
            <parameter id="LOWER_BOUND" units="mmol_per_gDW_per_hr" value="-1000"/>
            <parameter id="UPPER_BOUND" units="mmol_per_gDW_per_hr" value="1000"/>
            <parameter value="0" id="OBJECTIVE_COEFFICIENT"/>
            <parameter id="FLUX_VALUE" units="mmol_per_gDW_per_hr" value="0"/>
            <parameter value="0" id="REDUCED_COST"/>
          </listOfParameters>
        </kineticLaw>
      </reaction>
      <reaction name="3-dehydroquinate synthase" id="R_DHQS" reversible="false">
<notes><body xmlns="http://www.w3.org/1999/xhtml">
     <p>GENE_ASSOCIATION: aroB</p>
  
     <p>PROTEIN_ASSOCIATION: </p>
  
     <p>SUBSYSTEM: Amino acids and related molecules</p>
  
     <p>PROTEIN_CLASS: EC-4.2.3.4</p>
  
     <p>SYNTHETIC_OBJECTIVE: 0.0</p>
  </body></notes>
              <listOfReactants>
          <speciesReference species="M_2dda7p_c" stoichiometry="1"/>
        </listOfReactants>
        <listOfProducts>
          <speciesReference species="M_3dhq_c" stoichiometry="1"/>
          <speciesReference species="M_pi_c" stoichiometry="1"/>
        </listOfProducts>
        <kineticLaw>
          <math xmlns="http://www.w3.org/1998/Math/MathML">          
            <apply>
              <ci>  </ci>
            </apply>
          </math>
                  <listOfParameters>
            <parameter id="LOWER_BOUND" units="mmol_per_gDW_per_hr" value="0"/>
            <parameter id="UPPER_BOUND" units="mmol_per_gDW_per_hr" value="1000"/>
            <parameter value="0" id="OBJECTIVE_COEFFICIENT"/>
            <parameter id="FLUX_VALUE" units="mmol_per_gDW_per_hr" value="0"/>
            <parameter value="0" id="REDUCED_COST"/>
          </listOfParameters>
        </kineticLaw>
      </reaction>
      <reaction name="indole-3-glycerol-phosphate synthase" id="R_IGPS" reversible="false">
<notes><body xmlns="http://www.w3.org/1999/xhtml">
     <p>GENE_ASSOCIATION: trpC</p>
  
     <p>PROTEIN_ASSOCIATION: </p>
  
     <p>SUBSYSTEM: Amino acids and related molecules</p>
  
     <p>PROTEIN_CLASS: EC-4.1.1.48</p>
  
     <p>SYNTHETIC_OBJECTIVE: 0.0</p>
  </body></notes>
              <listOfReactants>
          <speciesReference species="M_2cpr5p_c" stoichiometry="1"/>
          <speciesReference species="M_h_c" stoichiometry="1"/>
        </listOfReactants>
        <listOfProducts>
          <speciesReference species="M_3ig3p_c" stoichiometry="1"/>
          <speciesReference species="M_co2_c" stoichiometry="1"/>
          <speciesReference species="M_h2o_c" stoichiometry="1"/>
        </listOfProducts>
        <kineticLaw>
          <math xmlns="http://www.w3.org/1998/Math/MathML">          
            <apply>
              <ci>  </ci>
            </apply>
          </math>
                  <listOfParameters>
            <parameter id="LOWER_BOUND" units="mmol_per_gDW_per_hr" value="0"/>
            <parameter id="UPPER_BOUND" units="mmol_per_gDW_per_hr" value="1000"/>
            <parameter value="0" id="OBJECTIVE_COEFFICIENT"/>
            <parameter id="FLUX_VALUE" units="mmol_per_gDW_per_hr" value="0"/>
            <parameter value="0" id="REDUCED_COST"/>
          </listOfParameters>
        </kineticLaw>
      </reaction>
      <reaction name="prephenate dehydrogenase" id="R_PPND" reversible="false">
<notes><body xmlns="http://www.w3.org/1999/xhtml">
     <p>GENE_ASSOCIATION: tyrA</p>
  
     <p>PROTEIN_ASSOCIATION: </p>
  
     <p>SUBSYSTEM: Amino acids and related molecules</p>
  
     <p>PROTEIN_CLASS: EC-1.3.1.12</p>
  
     <p>SYNTHETIC_OBJECTIVE: 0.0</p>
  </body></notes>
              <listOfReactants>
          <speciesReference species="M_nad_c" stoichiometry="1"/>
          <speciesReference species="M_pphn_c" stoichiometry="1"/>
        </listOfReactants>
        <listOfProducts>
          <speciesReference species="M_34hpp_c" stoichiometry="1"/>
          <speciesReference species="M_co2_c" stoichiometry="1"/>
          <speciesReference species="M_nadh_c" stoichiometry="1"/>
        </listOfProducts>
        <kineticLaw>
          <math xmlns="http://www.w3.org/1998/Math/MathML">          
            <apply>
              <ci>  </ci>
            </apply>
          </math>
                  <listOfParameters>
            <parameter id="LOWER_BOUND" units="mmol_per_gDW_per_hr" value="0"/>
            <parameter id="UPPER_BOUND" units="mmol_per_gDW_per_hr" value="1000"/>
            <parameter value="0" id="OBJECTIVE_COEFFICIENT"/>
            <parameter id="FLUX_VALUE" units="mmol_per_gDW_per_hr" value="0"/>
            <parameter value="0" id="REDUCED_COST"/>
          </listOfParameters>
        </kineticLaw>
      </reaction>
      <reaction name="prephenate dehydratase" id="R_PPNDH" reversible="false">
<notes><body xmlns="http://www.w3.org/1999/xhtml">
     <p>GENE_ASSOCIATION: pheA</p>
  
     <p>PROTEIN_ASSOCIATION: </p>
  
     <p>SUBSYSTEM: Amino acids and related molecules</p>
  
     <p>PROTEIN_CLASS: EC-4.2.1.51</p>
  
     <p>SYNTHETIC_OBJECTIVE: 0.0</p>
  </body></notes>
              <listOfReactants>
          <speciesReference species="M_h_c" stoichiometry="1"/>
          <speciesReference species="M_pphn_c" stoichiometry="1"/>
        </listOfReactants>
        <listOfProducts>
          <speciesReference species="M_co2_c" stoichiometry="1"/>
          <speciesReference species="M_h2o_c" stoichiometry="1"/>
          <speciesReference species="M_phpyr_c" stoichiometry="1"/>
        </listOfProducts>
        <kineticLaw>
          <math xmlns="http://www.w3.org/1998/Math/MathML">          
            <apply>
              <ci>  </ci>
            </apply>
          </math>
                  <listOfParameters>
            <parameter id="LOWER_BOUND" units="mmol_per_gDW_per_hr" value="0"/>
            <parameter id="UPPER_BOUND" units="mmol_per_gDW_per_hr" value="1000"/>
            <parameter value="0" id="OBJECTIVE_COEFFICIENT"/>
            <parameter id="FLUX_VALUE" units="mmol_per_gDW_per_hr" value="0"/>
            <parameter value="0" id="REDUCED_COST"/>
          </listOfParameters>
        </kineticLaw>
      </reaction>
      <reaction name="phosphoribosylanthranilate isomerase" id="R_PRAI" reversible="true">
<notes><body xmlns="http://www.w3.org/1999/xhtml">
     <p>GENE_ASSOCIATION: trpF</p>
  
     <p>PROTEIN_ASSOCIATION: </p>
  
     <p>SUBSYSTEM: Amino acids and related molecules</p>
  
     <p>PROTEIN_CLASS: EC-5.3.1.24</p>
  
     <p>SYNTHETIC_OBJECTIVE: 0.0</p>
  </body></notes>
              <listOfReactants>
          <speciesReference species="M_pran_c" stoichiometry="1"/>
        </listOfReactants>
        <listOfProducts>
          <speciesReference species="M_2cpr5p_c" stoichiometry="1"/>
        </listOfProducts>
        <kineticLaw>
          <math xmlns="http://www.w3.org/1998/Math/MathML">          
            <apply>
              <ci>  </ci>
            </apply>
          </math>
                  <listOfParameters>
            <parameter id="LOWER_BOUND" units="mmol_per_gDW_per_hr" value="-1000"/>
            <parameter id="UPPER_BOUND" units="mmol_per_gDW_per_hr" value="1000"/>
            <parameter value="0" id="OBJECTIVE_COEFFICIENT"/>
            <parameter id="FLUX_VALUE" units="mmol_per_gDW_per_hr" value="0"/>
            <parameter value="0" id="REDUCED_COST"/>
          </listOfParameters>
        </kineticLaw>
      </reaction>
      <reaction name="3-phosphoshikimate 1-carboxyvinyltransferase" id="R_PSCVT" reversible="true">
<notes><body xmlns="http://www.w3.org/1999/xhtml">
     <p>GENE_ASSOCIATION: aroE</p>
  
     <p>PROTEIN_ASSOCIATION: </p>
  
     <p>SUBSYSTEM: Amino acids and related molecules</p>
  
     <p>PROTEIN_CLASS: EC-2.5.1.19</p>
  
     <p>SYNTHETIC_OBJECTIVE: 0.0</p>
  </body></notes>
              <listOfReactants>
          <speciesReference species="M_pep_c" stoichiometry="1"/>
          <speciesReference species="M_skm5p_c" stoichiometry="1"/>
        </listOfReactants>
        <listOfProducts>
          <speciesReference species="M_3psme_c" stoichiometry="1"/>
          <speciesReference species="M_pi_c" stoichiometry="1"/>
        </listOfProducts>
        <kineticLaw>
          <math xmlns="http://www.w3.org/1998/Math/MathML">          
            <apply>
              <ci>  </ci>
            </apply>
          </math>
                  <listOfParameters>
            <parameter id="LOWER_BOUND" units="mmol_per_gDW_per_hr" value="-1000"/>
            <parameter id="UPPER_BOUND" units="mmol_per_gDW_per_hr" value="1000"/>
            <parameter value="0" id="OBJECTIVE_COEFFICIENT"/>
            <parameter id="FLUX_VALUE" units="mmol_per_gDW_per_hr" value="0"/>
            <parameter value="0" id="REDUCED_COST"/>
          </listOfParameters>
        </kineticLaw>
      </reaction>
      <reaction name="shikimate dehydrogenase" id="R_SHK3D" reversible="true">
<notes><body xmlns="http://www.w3.org/1999/xhtml">
     <p>GENE_ASSOCIATION: aroD</p>
  
     <p>PROTEIN_ASSOCIATION: </p>
  
     <p>SUBSYSTEM: Amino acids and related molecules</p>
  
     <p>PROTEIN_CLASS: EC-1.1.1.25</p>
  
     <p>SYNTHETIC_OBJECTIVE: 0.0</p>
  </body></notes>
              <listOfReactants>
          <speciesReference species="M_3dhsk_c" stoichiometry="1"/>
          <speciesReference species="M_h_c" stoichiometry="1"/>
          <speciesReference species="M_nadph_c" stoichiometry="1"/>
        </listOfReactants>
        <listOfProducts>
          <speciesReference species="M_nadp_c" stoichiometry="1"/>
          <speciesReference species="M_skm_c" stoichiometry="1"/>
        </listOfProducts>
        <kineticLaw>
          <math xmlns="http://www.w3.org/1998/Math/MathML">          
            <apply>
              <ci>  </ci>
            </apply>
          </math>
                  <listOfParameters>
            <parameter id="LOWER_BOUND" units="mmol_per_gDW_per_hr" value="-1000"/>
            <parameter id="UPPER_BOUND" units="mmol_per_gDW_per_hr" value="1000"/>
            <parameter value="0" id="OBJECTIVE_COEFFICIENT"/>
            <parameter id="FLUX_VALUE" units="mmol_per_gDW_per_hr" value="0"/>
            <parameter value="0" id="REDUCED_COST"/>
          </listOfParameters>
        </kineticLaw>
      </reaction>
      <reaction name="shikimate kinase" id="R_SHKK" reversible="false">
<notes><body xmlns="http://www.w3.org/1999/xhtml">
     <p>GENE_ASSOCIATION: aroK</p>
  
     <p>PROTEIN_ASSOCIATION: </p>
  
     <p>SUBSYSTEM: Amino acids and related molecules</p>
  
     <p>PROTEIN_CLASS: EC-2.7.1.71</p>
  
     <p>SYNTHETIC_OBJECTIVE: 0.0</p>
  </body></notes>
              <listOfReactants>
          <speciesReference species="M_atp_c" stoichiometry="1"/>
          <speciesReference species="M_skm_c" stoichiometry="1"/>
        </listOfReactants>
        <listOfProducts>
          <speciesReference species="M_adp_c" stoichiometry="1"/>
          <speciesReference species="M_h_c" stoichiometry="1"/>
          <speciesReference species="M_skm5p_c" stoichiometry="1"/>
        </listOfProducts>
        <kineticLaw>
          <math xmlns="http://www.w3.org/1998/Math/MathML">          
            <apply>
              <ci>  </ci>
            </apply>
          </math>
                  <listOfParameters>
            <parameter id="LOWER_BOUND" units="mmol_per_gDW_per_hr" value="0"/>
            <parameter id="UPPER_BOUND" units="mmol_per_gDW_per_hr" value="1000"/>
            <parameter value="0" id="OBJECTIVE_COEFFICIENT"/>
            <parameter id="FLUX_VALUE" units="mmol_per_gDW_per_hr" value="0"/>
            <parameter value="0" id="REDUCED_COST"/>
          </listOfParameters>
        </kineticLaw>
      </reaction>
      <reaction name="tryptophan synthase (indoleglycerol phosphate)" id="R_TRPS1" reversible="false">
<notes><body xmlns="http://www.w3.org/1999/xhtml">
     <p>GENE_ASSOCIATION: trpA and trpB</p>
  
     <p>PROTEIN_ASSOCIATION: </p>
  
     <p>SUBSYSTEM: Amino acids and related molecules</p>
  
     <p>PROTEIN_CLASS: EC-4.2.1.20</p>
  
     <p>SYNTHETIC_OBJECTIVE: 0.0</p>
  </body></notes>
              <listOfReactants>
          <speciesReference species="M_3ig3p_c" stoichiometry="1"/>
          <speciesReference species="M_ser_L_c" stoichiometry="1"/>
        </listOfReactants>
        <listOfProducts>
          <speciesReference species="M_g3p_c" stoichiometry="1"/>
          <speciesReference species="M_h2o_c" stoichiometry="1"/>
          <speciesReference species="M_trp_L_c" stoichiometry="1"/>
        </listOfProducts>
        <kineticLaw>
          <math xmlns="http://www.w3.org/1998/Math/MathML">          
            <apply>
              <ci>  </ci>
            </apply>
          </math>
                  <listOfParameters>
            <parameter id="LOWER_BOUND" units="mmol_per_gDW_per_hr" value="0"/>
            <parameter id="UPPER_BOUND" units="mmol_per_gDW_per_hr" value="1000"/>
            <parameter value="0" id="OBJECTIVE_COEFFICIENT"/>
            <parameter id="FLUX_VALUE" units="mmol_per_gDW_per_hr" value="0"/>
            <parameter value="0" id="REDUCED_COST"/>
          </listOfParameters>
        </kineticLaw>
      </reaction>
      <reaction name="tyrosine transaminase" id="R_TYRTA" reversible="true">
<notes><body xmlns="http://www.w3.org/1999/xhtml">
     <p>GENE_ASSOCIATION: hisC or hisH</p>
  
     <p>PROTEIN_ASSOCIATION: </p>
  
     <p>SUBSYSTEM: Amino acids and related molecules</p>
  
     <p>PROTEIN_CLASS: EC-2.6.1.5</p>
  
     <p>SYNTHETIC_OBJECTIVE: 0.0</p>
  </body></notes>
              <listOfReactants>
          <speciesReference species="M_akg_c" stoichiometry="1"/>
          <speciesReference species="M_tyr_L_c" stoichiometry="1"/>
        </listOfReactants>
        <listOfProducts>
          <speciesReference species="M_34hpp_c" stoichiometry="1"/>
          <speciesReference species="M_glu_L_c" stoichiometry="1"/>
        </listOfProducts>
        <kineticLaw>
          <math xmlns="http://www.w3.org/1998/Math/MathML">          
            <apply>
              <ci>  </ci>
            </apply>
          </math>
                  <listOfParameters>
            <parameter id="LOWER_BOUND" units="mmol_per_gDW_per_hr" value="-1000"/>
            <parameter id="UPPER_BOUND" units="mmol_per_gDW_per_hr" value="1000"/>
            <parameter value="0" id="OBJECTIVE_COEFFICIENT"/>
            <parameter id="FLUX_VALUE" units="mmol_per_gDW_per_hr" value="0"/>
            <parameter value="0" id="REDUCED_COST"/>
          </listOfParameters>
        </kineticLaw>
      </reaction>
      <reaction name="cystathionine b-synthase" id="R_CYSTS" reversible="false">
<notes><body xmlns="http://www.w3.org/1999/xhtml">
     <p>GENE_ASSOCIATION: yrhA</p>
  
     <p>PROTEIN_ASSOCIATION: </p>
  
     <p>SUBSYSTEM: Amino acids and related molecules</p>
  
     <p>PROTEIN_CLASS: EC-4.2.1.22</p>
  
     <p>SYNTHETIC_OBJECTIVE: 0.0</p>
  </body></notes>
              <listOfReactants>
          <speciesReference species="M_hcys_L_c" stoichiometry="1"/>
          <speciesReference species="M_ser_L_c" stoichiometry="1"/>
        </listOfReactants>
        <listOfProducts>
          <speciesReference species="M_cysth_L_c" stoichiometry="1"/>
          <speciesReference species="M_h2o_c" stoichiometry="1"/>
        </listOfProducts>
        <kineticLaw>
          <math xmlns="http://www.w3.org/1998/Math/MathML">          
            <apply>
              <ci>  </ci>
            </apply>
          </math>
                  <listOfParameters>
            <parameter id="LOWER_BOUND" units="mmol_per_gDW_per_hr" value="0"/>
            <parameter id="UPPER_BOUND" units="mmol_per_gDW_per_hr" value="1000"/>
            <parameter value="0" id="OBJECTIVE_COEFFICIENT"/>
            <parameter id="FLUX_VALUE" units="mmol_per_gDW_per_hr" value="0"/>
            <parameter value="0" id="REDUCED_COST"/>
          </listOfParameters>
        </kineticLaw>
      </reaction>
      <reaction name="Tryptophanase (L-cysteine)" id="R_TRPAS1" reversible="false">
<notes><body xmlns="http://www.w3.org/1999/xhtml">
     <p>GENE_ASSOCIATION: yrhB</p>
  
     <p>PROTEIN_ASSOCIATION: </p>
  
     <p>SUBSYSTEM: Amino acids and related molecules</p>
  
     <p>PROTEIN_CLASS: EC-4.1.99.1</p>
  
     <p>SYNTHETIC_OBJECTIVE: 0.0</p>
  </body></notes>
              <listOfReactants>
          <speciesReference species="M_cys_L_c" stoichiometry="1"/>
          <speciesReference species="M_h2o_c" stoichiometry="1"/>
        </listOfReactants>
        <listOfProducts>
          <speciesReference species="M_h_c" stoichiometry="1"/>
          <speciesReference species="M_h2s_c" stoichiometry="1"/>
          <speciesReference species="M_nh4_c" stoichiometry="1"/>
          <speciesReference species="M_pyr_c" stoichiometry="1"/>
        </listOfProducts>
        <kineticLaw>
          <math xmlns="http://www.w3.org/1998/Math/MathML">          
            <apply>
              <ci>  </ci>
            </apply>
          </math>
                  <listOfParameters>
            <parameter id="LOWER_BOUND" units="mmol_per_gDW_per_hr" value="0"/>
            <parameter id="UPPER_BOUND" units="mmol_per_gDW_per_hr" value="1000"/>
            <parameter value="0" id="OBJECTIVE_COEFFICIENT"/>
            <parameter id="FLUX_VALUE" units="mmol_per_gDW_per_hr" value="0"/>
            <parameter value="0" id="REDUCED_COST"/>
          </listOfParameters>
        </kineticLaw>
      </reaction>
      <reaction name="phosphoadenylyl-sulfate reductase (thioredoxin)" id="R_PAPSR" reversible="false">
<notes><body xmlns="http://www.w3.org/1999/xhtml">
     <p>GENE_ASSOCIATION: cysH</p>
  
     <p>PROTEIN_ASSOCIATION: </p>
  
     <p>SUBSYSTEM: Amino acids and related molecules</p>
  
     <p>PROTEIN_CLASS: </p>
  
     <p>SYNTHETIC_OBJECTIVE: 0.0</p>
  </body></notes>
              <listOfReactants>
          <speciesReference species="M_paps_c" stoichiometry="1"/>
          <speciesReference species="M_trdrd_c" stoichiometry="1"/>
        </listOfReactants>
        <listOfProducts>
          <speciesReference species="M_h_c" stoichiometry="2"/>
          <speciesReference species="M_pap_c" stoichiometry="1"/>
          <speciesReference species="M_so3_c" stoichiometry="1"/>
          <speciesReference species="M_trdox_c" stoichiometry="1"/>
        </listOfProducts>
        <kineticLaw>
          <math xmlns="http://www.w3.org/1998/Math/MathML">          
            <apply>
              <ci>  </ci>
            </apply>
          </math>
                  <listOfParameters>
            <parameter id="LOWER_BOUND" units="mmol_per_gDW_per_hr" value="0"/>
            <parameter id="UPPER_BOUND" units="mmol_per_gDW_per_hr" value="1000"/>
            <parameter value="0" id="OBJECTIVE_COEFFICIENT"/>
            <parameter id="FLUX_VALUE" units="mmol_per_gDW_per_hr" value="0"/>
            <parameter value="0" id="REDUCED_COST"/>
          </listOfParameters>
        </kineticLaw>
      </reaction>
      <reaction name="glycine hydroxymethyltransferase" id="R_GHMT" reversible="true">
<notes><body xmlns="http://www.w3.org/1999/xhtml">
     <p>GENE_ASSOCIATION: glyA</p>
  
     <p>PROTEIN_ASSOCIATION: </p>
  
     <p>SUBSYSTEM: Amino acids and related molecules</p>
  
     <p>PROTEIN_CLASS: EC-2.1.2.1</p>
  
     <p>SYNTHETIC_OBJECTIVE: 0.0</p>
  </body></notes>
              <listOfReactants>
          <speciesReference species="M_ser_L_c" stoichiometry="1"/>
          <speciesReference species="M_thf_c" stoichiometry="1"/>
        </listOfReactants>
        <listOfProducts>
          <speciesReference species="M_gly_c" stoichiometry="1"/>
          <speciesReference species="M_h2o_c" stoichiometry="1"/>
          <speciesReference species="M_mlthf_c" stoichiometry="1"/>
        </listOfProducts>
        <kineticLaw>
          <math xmlns="http://www.w3.org/1998/Math/MathML">          
            <apply>
              <ci>  </ci>
            </apply>
          </math>
                  <listOfParameters>
            <parameter id="LOWER_BOUND" units="mmol_per_gDW_per_hr" value="-1000"/>
            <parameter id="UPPER_BOUND" units="mmol_per_gDW_per_hr" value="1000"/>
            <parameter value="0" id="OBJECTIVE_COEFFICIENT"/>
            <parameter id="FLUX_VALUE" units="mmol_per_gDW_per_hr" value="0"/>
            <parameter value="0" id="REDUCED_COST"/>
          </listOfParameters>
        </kineticLaw>
      </reaction>
      <reaction name="adenylyl-sulfate kinase" id="R_ADSKr" reversible="true">
<notes><body xmlns="http://www.w3.org/1999/xhtml">
     <p>GENE_ASSOCIATION: cysC</p>
  
     <p>PROTEIN_ASSOCIATION: </p>
  
     <p>SUBSYSTEM: Amino acids and related molecules</p>
  
     <p>PROTEIN_CLASS: EC-2.7.1.25</p>
  
     <p>SYNTHETIC_OBJECTIVE: 0.0</p>
  </body></notes>
              <listOfReactants>
          <speciesReference species="M_aps_c" stoichiometry="1"/>
          <speciesReference species="M_atp_c" stoichiometry="1"/>
        </listOfReactants>
        <listOfProducts>
          <speciesReference species="M_adp_c" stoichiometry="1"/>
          <speciesReference species="M_h_c" stoichiometry="1"/>
          <speciesReference species="M_paps_c" stoichiometry="1"/>
        </listOfProducts>
        <kineticLaw>
          <math xmlns="http://www.w3.org/1998/Math/MathML">          
            <apply>
              <ci>  </ci>
            </apply>
          </math>
                  <listOfParameters>
            <parameter id="LOWER_BOUND" units="mmol_per_gDW_per_hr" value="-1000"/>
            <parameter id="UPPER_BOUND" units="mmol_per_gDW_per_hr" value="1000"/>
            <parameter value="0" id="OBJECTIVE_COEFFICIENT"/>
            <parameter id="FLUX_VALUE" units="mmol_per_gDW_per_hr" value="0"/>
            <parameter value="0" id="REDUCED_COST"/>
          </listOfParameters>
        </kineticLaw>
      </reaction>
      <reaction name="cysteine synthase" id="R_CYSS" reversible="false">
<notes><body xmlns="http://www.w3.org/1999/xhtml">
     <p>GENE_ASSOCIATION: cysK</p>
  
     <p>PROTEIN_ASSOCIATION: </p>
  
     <p>SUBSYSTEM: Amino acids and related molecules</p>
  
     <p>PROTEIN_CLASS: EC-4.2.99.8</p>
  
     <p>SYNTHETIC_OBJECTIVE: 0.0</p>
  </body></notes>
              <listOfReactants>
          <speciesReference species="M_acser_c" stoichiometry="1"/>
          <speciesReference species="M_h2s_c" stoichiometry="1"/>
        </listOfReactants>
        <listOfProducts>
          <speciesReference species="M_ac_c" stoichiometry="1"/>
          <speciesReference species="M_cys_L_c" stoichiometry="1"/>
        </listOfProducts>
        <kineticLaw>
          <math xmlns="http://www.w3.org/1998/Math/MathML">          
            <apply>
              <ci>  </ci>
            </apply>
          </math>
                  <listOfParameters>
            <parameter id="LOWER_BOUND" units="mmol_per_gDW_per_hr" value="0"/>
            <parameter id="UPPER_BOUND" units="mmol_per_gDW_per_hr" value="1000"/>
            <parameter value="0" id="OBJECTIVE_COEFFICIENT"/>
            <parameter id="FLUX_VALUE" units="mmol_per_gDW_per_hr" value="0"/>
            <parameter value="0" id="REDUCED_COST"/>
          </listOfParameters>
        </kineticLaw>
      </reaction>
      <reaction name="cystathionine g-lyase" id="R_CYSTGL" reversible="false">
<notes><body xmlns="http://www.w3.org/1999/xhtml">
     <p>GENE_ASSOCIATION: yrhB</p>
  
     <p>PROTEIN_ASSOCIATION: </p>
  
     <p>SUBSYSTEM: Amino acids and related molecules</p>
  
     <p>PROTEIN_CLASS: EC-4.4.1.1</p>
  
     <p>SYNTHETIC_OBJECTIVE: 0.0</p>
  </body></notes>
              <listOfReactants>
          <speciesReference species="M_cysth_L_c" stoichiometry="1"/>
          <speciesReference species="M_h2o_c" stoichiometry="1"/>
        </listOfReactants>
        <listOfProducts>
          <speciesReference species="M_2obut_c" stoichiometry="1"/>
          <speciesReference species="M_cys_L_c" stoichiometry="1"/>
          <speciesReference species="M_nh4_c" stoichiometry="1"/>
        </listOfProducts>
        <kineticLaw>
          <math xmlns="http://www.w3.org/1998/Math/MathML">          
            <apply>
              <ci>  </ci>
            </apply>
          </math>
                  <listOfParameters>
            <parameter id="LOWER_BOUND" units="mmol_per_gDW_per_hr" value="0"/>
            <parameter id="UPPER_BOUND" units="mmol_per_gDW_per_hr" value="1000"/>
            <parameter value="0" id="OBJECTIVE_COEFFICIENT"/>
            <parameter id="FLUX_VALUE" units="mmol_per_gDW_per_hr" value="0"/>
            <parameter value="0" id="REDUCED_COST"/>
          </listOfParameters>
        </kineticLaw>
      </reaction>
      <reaction name="cystathionine b-lyase" id="R_CYSTL" reversible="false">
<notes><body xmlns="http://www.w3.org/1999/xhtml">
     <p>GENE_ASSOCIATION: yjcJ</p>
  
     <p>PROTEIN_ASSOCIATION: </p>
  
     <p>SUBSYSTEM: Amino acids and related molecules</p>
  
     <p>PROTEIN_CLASS: EC-4.4.1.8</p>
  
     <p>SYNTHETIC_OBJECTIVE: 0.0</p>
  </body></notes>
              <listOfReactants>
          <speciesReference species="M_cysth_L_c" stoichiometry="1"/>
          <speciesReference species="M_h2o_c" stoichiometry="1"/>
        </listOfReactants>
        <listOfProducts>
          <speciesReference species="M_hcys_L_c" stoichiometry="1"/>
          <speciesReference species="M_nh4_c" stoichiometry="1"/>
          <speciesReference species="M_pyr_c" stoichiometry="1"/>
        </listOfProducts>
        <kineticLaw>
          <math xmlns="http://www.w3.org/1998/Math/MathML">          
            <apply>
              <ci>  </ci>
            </apply>
          </math>
                  <listOfParameters>
            <parameter id="LOWER_BOUND" units="mmol_per_gDW_per_hr" value="0"/>
            <parameter id="UPPER_BOUND" units="mmol_per_gDW_per_hr" value="1000"/>
            <parameter value="0" id="OBJECTIVE_COEFFICIENT"/>
            <parameter id="FLUX_VALUE" units="mmol_per_gDW_per_hr" value="0"/>
            <parameter value="0" id="REDUCED_COST"/>
          </listOfParameters>
        </kineticLaw>
      </reaction>
      <reaction name="phosphoglycerate dehydrogenase" id="R_PGCDr" reversible="true">
<notes><body xmlns="http://www.w3.org/1999/xhtml">
     <p>GENE_ASSOCIATION: serA</p>
  
     <p>PROTEIN_ASSOCIATION: </p>
  
     <p>SUBSYSTEM: Amino acids and related molecules</p>
  
     <p>PROTEIN_CLASS: EC-1.1.1.95</p>
  
     <p>SYNTHETIC_OBJECTIVE: 0.0</p>
  </body></notes>
              <listOfReactants>
          <speciesReference species="M_3pg_c" stoichiometry="1"/>
          <speciesReference species="M_nad_c" stoichiometry="1"/>
        </listOfReactants>
        <listOfProducts>
          <speciesReference species="M_3php_c" stoichiometry="1"/>
          <speciesReference species="M_h_c" stoichiometry="1"/>
          <speciesReference species="M_nadh_c" stoichiometry="1"/>
        </listOfProducts>
        <kineticLaw>
          <math xmlns="http://www.w3.org/1998/Math/MathML">          
            <apply>
              <ci>  </ci>
            </apply>
          </math>
                  <listOfParameters>
            <parameter id="LOWER_BOUND" units="mmol_per_gDW_per_hr" value="-1000"/>
            <parameter id="UPPER_BOUND" units="mmol_per_gDW_per_hr" value="1000"/>
            <parameter value="0" id="OBJECTIVE_COEFFICIENT"/>
            <parameter id="FLUX_VALUE" units="mmol_per_gDW_per_hr" value="0"/>
            <parameter value="0" id="REDUCED_COST"/>
          </listOfParameters>
        </kineticLaw>
      </reaction>
      <reaction name="3-phosphoserine aminotransferase" id="R_PSERTr" reversible="true">
<notes><body xmlns="http://www.w3.org/1999/xhtml">
     <p>GENE_ASSOCIATION: serC</p>
  
     <p>PROTEIN_ASSOCIATION: </p>
  
     <p>SUBSYSTEM: Amino acids and related molecules</p>
  
     <p>PROTEIN_CLASS: EC-2.6.1.52</p>
  
     <p>SYNTHETIC_OBJECTIVE: 0.0</p>
  </body></notes>
              <listOfReactants>
          <speciesReference species="M_3php_c" stoichiometry="1"/>
          <speciesReference species="M_glu_L_c" stoichiometry="1"/>
        </listOfReactants>
        <listOfProducts>
          <speciesReference species="M_akg_c" stoichiometry="1"/>
          <speciesReference species="M_pser_L_c" stoichiometry="1"/>
        </listOfProducts>
        <kineticLaw>
          <math xmlns="http://www.w3.org/1998/Math/MathML">          
            <apply>
              <ci>  </ci>
            </apply>
          </math>
                  <listOfParameters>
            <parameter id="LOWER_BOUND" units="mmol_per_gDW_per_hr" value="-1000"/>
            <parameter id="UPPER_BOUND" units="mmol_per_gDW_per_hr" value="1000"/>
            <parameter value="0" id="OBJECTIVE_COEFFICIENT"/>
            <parameter id="FLUX_VALUE" units="mmol_per_gDW_per_hr" value="0"/>
            <parameter value="0" id="REDUCED_COST"/>
          </listOfParameters>
        </kineticLaw>
      </reaction>
      <reaction name="serine O-acetyltransferase" id="R_SERAT" reversible="true">
<notes><body xmlns="http://www.w3.org/1999/xhtml">
     <p>GENE_ASSOCIATION: cysE</p>
  
     <p>PROTEIN_ASSOCIATION: </p>
  
     <p>SUBSYSTEM: Amino acids and related molecules</p>
  
     <p>PROTEIN_CLASS: EC-2.3.1.30</p>
  
     <p>SYNTHETIC_OBJECTIVE: 0.0</p>
  </body></notes>
              <listOfReactants>
          <speciesReference species="M_accoa_c" stoichiometry="1"/>
          <speciesReference species="M_ser_L_c" stoichiometry="1"/>
        </listOfReactants>
        <listOfProducts>
          <speciesReference species="M_acser_c" stoichiometry="1"/>
          <speciesReference species="M_coa_c" stoichiometry="1"/>
        </listOfProducts>
        <kineticLaw>
          <math xmlns="http://www.w3.org/1998/Math/MathML">          
            <apply>
              <ci>  </ci>
            </apply>
          </math>
                  <listOfParameters>
            <parameter id="LOWER_BOUND" units="mmol_per_gDW_per_hr" value="-1000"/>
            <parameter id="UPPER_BOUND" units="mmol_per_gDW_per_hr" value="1000"/>
            <parameter value="0" id="OBJECTIVE_COEFFICIENT"/>
            <parameter id="FLUX_VALUE" units="mmol_per_gDW_per_hr" value="0"/>
            <parameter value="0" id="REDUCED_COST"/>
          </listOfParameters>
        </kineticLaw>
      </reaction>
      <reaction name="histidinol-phosphate transaminase" id="R_HSTPTr" reversible="true">
<notes><body xmlns="http://www.w3.org/1999/xhtml">
     <p>GENE_ASSOCIATION: hisH or hisC</p>
  
     <p>PROTEIN_ASSOCIATION: </p>
  
     <p>SUBSYSTEM: Amino acids and related molecules</p>
  
     <p>PROTEIN_CLASS: EC-2.6.1.9</p>
  
     <p>SYNTHETIC_OBJECTIVE: 0.0</p>
  </body></notes>
              <listOfReactants>
          <speciesReference species="M_glu_L_c" stoichiometry="1"/>
          <speciesReference species="M_imacp_c" stoichiometry="1"/>
        </listOfReactants>
        <listOfProducts>
          <speciesReference species="M_akg_c" stoichiometry="1"/>
          <speciesReference species="M_h_c" stoichiometry="1"/>
          <speciesReference species="M_hisp_c" stoichiometry="1"/>
        </listOfProducts>
        <kineticLaw>
          <math xmlns="http://www.w3.org/1998/Math/MathML">          
            <apply>
              <ci>  </ci>
            </apply>
          </math>
                  <listOfParameters>
            <parameter id="LOWER_BOUND" units="mmol_per_gDW_per_hr" value="-1000"/>
            <parameter id="UPPER_BOUND" units="mmol_per_gDW_per_hr" value="1000"/>
            <parameter value="0" id="OBJECTIVE_COEFFICIENT"/>
            <parameter id="FLUX_VALUE" units="mmol_per_gDW_per_hr" value="0"/>
            <parameter value="0" id="REDUCED_COST"/>
          </listOfParameters>
        </kineticLaw>
      </reaction>
      <reaction name="phenylalanine transaminase" id="R_PHETA1" reversible="true">
<notes><body xmlns="http://www.w3.org/1999/xhtml">
     <p>GENE_ASSOCIATION: hisC or hisH</p>
  
     <p>PROTEIN_ASSOCIATION: </p>
  
     <p>SUBSYSTEM: Amino acids and related molecules</p>
  
     <p>PROTEIN_CLASS: EC-2.6.1.58</p>
  
     <p>SYNTHETIC_OBJECTIVE: 0.0</p>
  </body></notes>
              <listOfReactants>
          <speciesReference species="M_akg_c" stoichiometry="1"/>
          <speciesReference species="M_phe_L_c" stoichiometry="1"/>
        </listOfReactants>
        <listOfProducts>
          <speciesReference species="M_glu_L_c" stoichiometry="1"/>
          <speciesReference species="M_phpyr_c" stoichiometry="1"/>
        </listOfProducts>
        <kineticLaw>
          <math xmlns="http://www.w3.org/1998/Math/MathML">          
            <apply>
              <ci>  </ci>
            </apply>
          </math>
                  <listOfParameters>
            <parameter id="LOWER_BOUND" units="mmol_per_gDW_per_hr" value="-1000"/>
            <parameter id="UPPER_BOUND" units="mmol_per_gDW_per_hr" value="1000"/>
            <parameter value="0" id="OBJECTIVE_COEFFICIENT"/>
            <parameter id="FLUX_VALUE" units="mmol_per_gDW_per_hr" value="0"/>
            <parameter value="0" id="REDUCED_COST"/>
          </listOfParameters>
        </kineticLaw>
      </reaction>
      <reaction name="D-amino acid oxidase" id="R_DAMOX_ALA" reversible="false">
<notes><body xmlns="http://www.w3.org/1999/xhtml">
     <p>GENE_ASSOCIATION: goxB</p>
  
     <p>PROTEIN_ASSOCIATION: </p>
  
     <p>SUBSYSTEM: Amino acids and related molecules</p>
  
     <p>PROTEIN_CLASS: EC-1.4.3.3</p>
  
     <p>SYNTHETIC_OBJECTIVE: 0.0</p>
  </body></notes>
              <listOfReactants>
          <speciesReference species="M_ala_D_c" stoichiometry="1"/>
          <speciesReference species="M_h2o_c" stoichiometry="1"/>
          <speciesReference species="M_o2_c" stoichiometry="1"/>
        </listOfReactants>
        <listOfProducts>
          <speciesReference species="M_h2o2_c" stoichiometry="1"/>
          <speciesReference species="M_nh4_c" stoichiometry="1"/>
          <speciesReference species="M_pyr_c" stoichiometry="1"/>
        </listOfProducts>
        <kineticLaw>
          <math xmlns="http://www.w3.org/1998/Math/MathML">          
            <apply>
              <ci>  </ci>
            </apply>
          </math>
                  <listOfParameters>
            <parameter id="LOWER_BOUND" units="mmol_per_gDW_per_hr" value="0"/>
            <parameter id="UPPER_BOUND" units="mmol_per_gDW_per_hr" value="1000"/>
            <parameter value="0" id="OBJECTIVE_COEFFICIENT"/>
            <parameter id="FLUX_VALUE" units="mmol_per_gDW_per_hr" value="0"/>
            <parameter value="0" id="REDUCED_COST"/>
          </listOfParameters>
        </kineticLaw>
      </reaction>
      <reaction name="methionine adenosyltransferase" id="R_METAT" reversible="false">
<notes><body xmlns="http://www.w3.org/1999/xhtml">
     <p>GENE_ASSOCIATION: metK</p>
  
     <p>PROTEIN_ASSOCIATION: </p>
  
     <p>SUBSYSTEM: Amino acids and related molecules</p>
  
     <p>PROTEIN_CLASS: EC-2.5.1.6</p>
  
     <p>SYNTHETIC_OBJECTIVE: 0.0</p>
  </body></notes>
              <listOfReactants>
          <speciesReference species="M_atp_c" stoichiometry="1"/>
          <speciesReference species="M_h2o_c" stoichiometry="1"/>
          <speciesReference species="M_met_L_c" stoichiometry="1"/>
        </listOfReactants>
        <listOfProducts>
          <speciesReference species="M_amet_c" stoichiometry="1"/>
          <speciesReference species="M_pi_c" stoichiometry="1"/>
          <speciesReference species="M_ppi_c" stoichiometry="1"/>
        </listOfProducts>
        <kineticLaw>
          <math xmlns="http://www.w3.org/1998/Math/MathML">          
            <apply>
              <ci>  </ci>
            </apply>
          </math>
                  <listOfParameters>
            <parameter id="LOWER_BOUND" units="mmol_per_gDW_per_hr" value="0"/>
            <parameter id="UPPER_BOUND" units="mmol_per_gDW_per_hr" value="1000"/>
            <parameter value="0" id="OBJECTIVE_COEFFICIENT"/>
            <parameter id="FLUX_VALUE" units="mmol_per_gDW_per_hr" value="0"/>
            <parameter value="0" id="REDUCED_COST"/>
          </listOfParameters>
        </kineticLaw>
      </reaction>
      <reaction name="glutamine-fructose-6-phosphate transaminase" id="R_GF6PTA" reversible="false">
<notes><body xmlns="http://www.w3.org/1999/xhtml">
     <p>GENE_ASSOCIATION: glmS</p>
  
     <p>PROTEIN_ASSOCIATION: </p>
  
     <p>SUBSYSTEM: Amino acids and related molecules</p>
  
     <p>PROTEIN_CLASS: EC-2.6.1.16</p>
  
     <p>SYNTHETIC_OBJECTIVE: 0.0</p>
  </body></notes>
              <listOfReactants>
          <speciesReference species="M_f6p_c" stoichiometry="1"/>
          <speciesReference species="M_gln_L_c" stoichiometry="1"/>
        </listOfReactants>
        <listOfProducts>
          <speciesReference species="M_gam6p_c" stoichiometry="1"/>
          <speciesReference species="M_glu_L_c" stoichiometry="1"/>
        </listOfProducts>
        <kineticLaw>
          <math xmlns="http://www.w3.org/1998/Math/MathML">          
            <apply>
              <ci>  </ci>
            </apply>
          </math>
                  <listOfParameters>
            <parameter id="LOWER_BOUND" units="mmol_per_gDW_per_hr" value="0"/>
            <parameter id="UPPER_BOUND" units="mmol_per_gDW_per_hr" value="1000"/>
            <parameter value="0" id="OBJECTIVE_COEFFICIENT"/>
            <parameter id="FLUX_VALUE" units="mmol_per_gDW_per_hr" value="0"/>
            <parameter value="0" id="REDUCED_COST"/>
          </listOfParameters>
        </kineticLaw>
      </reaction>
      <reaction name="methionine synthase" id="R_METS" reversible="false">
<notes><body xmlns="http://www.w3.org/1999/xhtml">
     <p>GENE_ASSOCIATION: metE</p>
  
     <p>PROTEIN_ASSOCIATION: </p>
  
     <p>SUBSYSTEM: Amino acids and related molecules</p>
  
     <p>PROTEIN_CLASS: EC-2.1.1.13</p>
  
     <p>SYNTHETIC_OBJECTIVE: 0.0</p>
  </body></notes>
              <listOfReactants>
          <speciesReference species="M_5mthf_c" stoichiometry="1"/>
          <speciesReference species="M_hcys_L_c" stoichiometry="1"/>
        </listOfReactants>
        <listOfProducts>
          <speciesReference species="M_h_c" stoichiometry="1"/>
          <speciesReference species="M_met_L_c" stoichiometry="1"/>
          <speciesReference species="M_thf_c" stoichiometry="1"/>
        </listOfProducts>
        <kineticLaw>
          <math xmlns="http://www.w3.org/1998/Math/MathML">          
            <apply>
              <ci>  </ci>
            </apply>
          </math>
                  <listOfParameters>
            <parameter id="LOWER_BOUND" units="mmol_per_gDW_per_hr" value="0"/>
            <parameter id="UPPER_BOUND" units="mmol_per_gDW_per_hr" value="1000"/>
            <parameter value="0" id="OBJECTIVE_COEFFICIENT"/>
            <parameter id="FLUX_VALUE" units="mmol_per_gDW_per_hr" value="0"/>
            <parameter value="0" id="REDUCED_COST"/>
          </listOfParameters>
        </kineticLaw>
      </reaction>
      <reaction name="L-methionine-S-oxide reductase (trdrd)" id="R_METSR_S1" reversible="false">
<notes><body xmlns="http://www.w3.org/1999/xhtml">
     <p>GENE_ASSOCIATION: msrA</p>
  
     <p>PROTEIN_ASSOCIATION: </p>
  
     <p>SUBSYSTEM: Amino acids and related molecules</p>
  
     <p>PROTEIN_CLASS: </p>
  
     <p>SYNTHETIC_OBJECTIVE: 0.0</p>
  </body></notes>
              <listOfReactants>
          <speciesReference species="M_metox_c" stoichiometry="1"/>
          <speciesReference species="M_trdrd_c" stoichiometry="1"/>
        </listOfReactants>
        <listOfProducts>
          <speciesReference species="M_h2o_c" stoichiometry="1"/>
          <speciesReference species="M_met_L_c" stoichiometry="1"/>
          <speciesReference species="M_trdox_c" stoichiometry="1"/>
        </listOfProducts>
        <kineticLaw>
          <math xmlns="http://www.w3.org/1998/Math/MathML">          
            <apply>
              <ci>  </ci>
            </apply>
          </math>
                  <listOfParameters>
            <parameter id="LOWER_BOUND" units="mmol_per_gDW_per_hr" value="0"/>
            <parameter id="UPPER_BOUND" units="mmol_per_gDW_per_hr" value="1000"/>
            <parameter value="0" id="OBJECTIVE_COEFFICIENT"/>
            <parameter id="FLUX_VALUE" units="mmol_per_gDW_per_hr" value="0"/>
            <parameter value="0" id="REDUCED_COST"/>
          </listOfParameters>
        </kineticLaw>
      </reaction>
      <reaction name="L-methionine S-oxide reductase (H2O2)" id="R_METSR_S2" reversible="false">
<notes><body xmlns="http://www.w3.org/1999/xhtml">
     <p>GENE_ASSOCIATION: msrA</p>
  
     <p>PROTEIN_ASSOCIATION: </p>
  
     <p>SUBSYSTEM: Amino acids and related molecules</p>
  
     <p>PROTEIN_CLASS: </p>
  
     <p>SYNTHETIC_OBJECTIVE: 0.0</p>
  </body></notes>
              <listOfReactants>
          <speciesReference species="M_h2o2_c" stoichiometry="1"/>
          <speciesReference species="M_met_L_c" stoichiometry="1"/>
        </listOfReactants>
        <listOfProducts>
          <speciesReference species="M_h2o_c" stoichiometry="1"/>
          <speciesReference species="M_metox_c" stoichiometry="1"/>
        </listOfProducts>
        <kineticLaw>
          <math xmlns="http://www.w3.org/1998/Math/MathML">          
            <apply>
              <ci>  </ci>
            </apply>
          </math>
                  <listOfParameters>
            <parameter id="LOWER_BOUND" units="mmol_per_gDW_per_hr" value="0"/>
            <parameter id="UPPER_BOUND" units="mmol_per_gDW_per_hr" value="1000"/>
            <parameter value="0" id="OBJECTIVE_COEFFICIENT"/>
            <parameter id="FLUX_VALUE" units="mmol_per_gDW_per_hr" value="0"/>
            <parameter value="0" id="REDUCED_COST"/>
          </listOfParameters>
        </kineticLaw>
      </reaction>
      <reaction name="L-methionine R-oxide reductase (trdrd)" id="R_METSR_R1" reversible="false">
<notes><body xmlns="http://www.w3.org/1999/xhtml">
     <p>GENE_ASSOCIATION: yppQ</p>
  
     <p>PROTEIN_ASSOCIATION: </p>
  
     <p>SUBSYSTEM: Amino acids and related molecules</p>
  
     <p>PROTEIN_CLASS: </p>
  
     <p>SYNTHETIC_OBJECTIVE: 0.0</p>
  </body></notes>
              <listOfReactants>
          <speciesReference species="M_metox_R_c" stoichiometry="1"/>
          <speciesReference species="M_trdrd_c" stoichiometry="1"/>
        </listOfReactants>
        <listOfProducts>
          <speciesReference species="M_h2o_c" stoichiometry="1"/>
          <speciesReference species="M_met_L_c" stoichiometry="1"/>
          <speciesReference species="M_trdox_c" stoichiometry="1"/>
        </listOfProducts>
        <kineticLaw>
          <math xmlns="http://www.w3.org/1998/Math/MathML">          
            <apply>
              <ci>  </ci>
            </apply>
          </math>
                  <listOfParameters>
            <parameter id="LOWER_BOUND" units="mmol_per_gDW_per_hr" value="0"/>
            <parameter id="UPPER_BOUND" units="mmol_per_gDW_per_hr" value="1000"/>
            <parameter value="0" id="OBJECTIVE_COEFFICIENT"/>
            <parameter id="FLUX_VALUE" units="mmol_per_gDW_per_hr" value="0"/>
            <parameter value="0" id="REDUCED_COST"/>
          </listOfParameters>
        </kineticLaw>
      </reaction>
      <reaction name="L-methionine R-oxide (H2O2)" id="R_METSR_R2" reversible="false">
<notes><body xmlns="http://www.w3.org/1999/xhtml">
     <p>GENE_ASSOCIATION: yppQ</p>
  
     <p>PROTEIN_ASSOCIATION: </p>
  
     <p>SUBSYSTEM: Amino acids and related molecules</p>
  
     <p>PROTEIN_CLASS: </p>
  
     <p>SYNTHETIC_OBJECTIVE: 0.0</p>
  </body></notes>
              <listOfReactants>
          <speciesReference species="M_h2o2_c" stoichiometry="1"/>
          <speciesReference species="M_met_L_c" stoichiometry="1"/>
        </listOfReactants>
        <listOfProducts>
          <speciesReference species="M_h2o_c" stoichiometry="1"/>
          <speciesReference species="M_metox_R_c" stoichiometry="1"/>
        </listOfProducts>
        <kineticLaw>
          <math xmlns="http://www.w3.org/1998/Math/MathML">          
            <apply>
              <ci>  </ci>
            </apply>
          </math>
                  <listOfParameters>
            <parameter id="LOWER_BOUND" units="mmol_per_gDW_per_hr" value="0"/>
            <parameter id="UPPER_BOUND" units="mmol_per_gDW_per_hr" value="1000"/>
            <parameter value="0" id="OBJECTIVE_COEFFICIENT"/>
            <parameter id="FLUX_VALUE" units="mmol_per_gDW_per_hr" value="0"/>
            <parameter value="0" id="REDUCED_COST"/>
          </listOfParameters>
        </kineticLaw>
      </reaction>
      <reaction name="gamma-glutamyltransferase" id="R_GGTAe2" reversible="false">
<notes><body xmlns="http://www.w3.org/1999/xhtml">
     <p>GENE_ASSOCIATION: ggt</p>
  
     <p>PROTEIN_ASSOCIATION: </p>
  
     <p>SUBSYSTEM: Amino acids and related molecules</p>
  
     <p>PROTEIN_CLASS: EC-2.3.2.2</p>
  
     <p>SYNTHETIC_OBJECTIVE: 0.0</p>
  </body></notes>
              <listOfReactants>
          <speciesReference species="M_gthrd_e" stoichiometry="1"/>
          <speciesReference species="M_h2o_e" stoichiometry="1"/>
        </listOfReactants>
        <listOfProducts>
          <speciesReference species="M_cgly_e" stoichiometry="1"/>
          <speciesReference species="M_glu_L_e" stoichiometry="1"/>
        </listOfProducts>
        <kineticLaw>
          <math xmlns="http://www.w3.org/1998/Math/MathML">          
            <apply>
              <ci>  </ci>
            </apply>
          </math>
                  <listOfParameters>
            <parameter id="LOWER_BOUND" units="mmol_per_gDW_per_hr" value="0"/>
            <parameter id="UPPER_BOUND" units="mmol_per_gDW_per_hr" value="1000"/>
            <parameter value="0" id="OBJECTIVE_COEFFICIENT"/>
            <parameter id="FLUX_VALUE" units="mmol_per_gDW_per_hr" value="0"/>
            <parameter value="0" id="REDUCED_COST"/>
          </listOfParameters>
        </kineticLaw>
      </reaction>
      <reaction name="glycine oxidase" id="R_GLYO1" reversible="false">
<notes><body xmlns="http://www.w3.org/1999/xhtml">
     <p>GENE_ASSOCIATION: goxB</p>
  
     <p>PROTEIN_ASSOCIATION: </p>
  
     <p>SUBSYSTEM: Amino acids and related molecules</p>
  
     <p>PROTEIN_CLASS: </p>
  
     <p>SYNTHETIC_OBJECTIVE: 0.0</p>
  </body></notes>
              <listOfReactants>
          <speciesReference species="M_gly_c" stoichiometry="1"/>
          <speciesReference species="M_h2o_c" stoichiometry="1"/>
          <speciesReference species="M_o2_c" stoichiometry="1"/>
        </listOfReactants>
        <listOfProducts>
          <speciesReference species="M_glx_c" stoichiometry="1"/>
          <speciesReference species="M_h2o2_c" stoichiometry="1"/>
          <speciesReference species="M_nh4_c" stoichiometry="1"/>
        </listOfProducts>
        <kineticLaw>
          <math xmlns="http://www.w3.org/1998/Math/MathML">          
            <apply>
              <ci>  </ci>
            </apply>
          </math>
                  <listOfParameters>
            <parameter id="LOWER_BOUND" units="mmol_per_gDW_per_hr" value="0"/>
            <parameter id="UPPER_BOUND" units="mmol_per_gDW_per_hr" value="1000"/>
            <parameter value="0" id="OBJECTIVE_COEFFICIENT"/>
            <parameter id="FLUX_VALUE" units="mmol_per_gDW_per_hr" value="0"/>
            <parameter value="0" id="REDUCED_COST"/>
          </listOfParameters>
        </kineticLaw>
      </reaction>
      <reaction name="sarcosine oxidase" id="R_SARCO" reversible="false">
<notes><body xmlns="http://www.w3.org/1999/xhtml">
     <p>GENE_ASSOCIATION: goxB</p>
  
     <p>PROTEIN_ASSOCIATION: </p>
  
     <p>SUBSYSTEM: Amino acids and related molecules</p>
  
     <p>PROTEIN_CLASS: EC-1.5.3.1</p>
  
     <p>SYNTHETIC_OBJECTIVE: 0.0</p>
  </body></notes>
              <listOfReactants>
          <speciesReference species="M_h2o_c" stoichiometry="1"/>
          <speciesReference species="M_o2_c" stoichiometry="1"/>
          <speciesReference species="M_sarcs_c" stoichiometry="1"/>
        </listOfReactants>
        <listOfProducts>
          <speciesReference species="M_fald_c" stoichiometry="1"/>
          <speciesReference species="M_gly_c" stoichiometry="1"/>
          <speciesReference species="M_h2o2_c" stoichiometry="1"/>
        </listOfProducts>
        <kineticLaw>
          <math xmlns="http://www.w3.org/1998/Math/MathML">          
            <apply>
              <ci>  </ci>
            </apply>
          </math>
                  <listOfParameters>
            <parameter id="LOWER_BOUND" units="mmol_per_gDW_per_hr" value="0"/>
            <parameter id="UPPER_BOUND" units="mmol_per_gDW_per_hr" value="1000"/>
            <parameter value="0" id="OBJECTIVE_COEFFICIENT"/>
            <parameter id="FLUX_VALUE" units="mmol_per_gDW_per_hr" value="0"/>
            <parameter value="0" id="REDUCED_COST"/>
          </listOfParameters>
        </kineticLaw>
      </reaction>
      <reaction name="Nitrite Reductase" id="R_NTRIR2x" reversible="false">
<notes><body xmlns="http://www.w3.org/1999/xhtml">
     <p>GENE_ASSOCIATION: nasD and nasE</p>
  
     <p>PROTEIN_ASSOCIATION: </p>
  
     <p>SUBSYSTEM: Amino acids and related molecules</p>
  
     <p>PROTEIN_CLASS: </p>
  
     <p>SYNTHETIC_OBJECTIVE: 0.0</p>
  </body></notes>
              <listOfReactants>
          <speciesReference species="M_h_c" stoichiometry="5"/>
          <speciesReference species="M_nadh_c" stoichiometry="3"/>
          <speciesReference species="M_no2_c" stoichiometry="1"/>
        </listOfReactants>
        <listOfProducts>
          <speciesReference species="M_h2o_c" stoichiometry="2"/>
          <speciesReference species="M_nad_c" stoichiometry="3"/>
          <speciesReference species="M_nh4_c" stoichiometry="1"/>
        </listOfProducts>
        <kineticLaw>
          <math xmlns="http://www.w3.org/1998/Math/MathML">          
            <apply>
              <ci>  </ci>
            </apply>
          </math>
                  <listOfParameters>
            <parameter id="LOWER_BOUND" units="mmol_per_gDW_per_hr" value="0"/>
            <parameter id="UPPER_BOUND" units="mmol_per_gDW_per_hr" value="1000"/>
            <parameter value="0" id="OBJECTIVE_COEFFICIENT"/>
            <parameter id="FLUX_VALUE" units="mmol_per_gDW_per_hr" value="0"/>
            <parameter value="0" id="REDUCED_COST"/>
          </listOfParameters>
        </kineticLaw>
      </reaction>
      <reaction name="Tetrahydrodipicolinate acetyltransferase" id="R_APATi" reversible="false">
<notes><body xmlns="http://www.w3.org/1999/xhtml">
     <p>GENE_ASSOCIATION: ykuQ</p>
  
     <p>PROTEIN_ASSOCIATION: </p>
  
     <p>SUBSYSTEM: Amino acids and related molecules</p>
  
     <p>PROTEIN_CLASS: </p>
  
     <p>SYNTHETIC_OBJECTIVE: 0.0</p>
  </body></notes>
              <listOfReactants>
          <speciesReference species="M_accoa_c" stoichiometry="1"/>
          <speciesReference species="M_h2o_c" stoichiometry="1"/>
          <speciesReference species="M_thdp_c" stoichiometry="1"/>
        </listOfReactants>
        <listOfProducts>
          <speciesReference species="M_acamoxm_c" stoichiometry="1"/>
          <speciesReference species="M_coa_c" stoichiometry="1"/>
        </listOfProducts>
        <kineticLaw>
          <math xmlns="http://www.w3.org/1998/Math/MathML">          
            <apply>
              <ci>  </ci>
            </apply>
          </math>
                  <listOfParameters>
            <parameter id="LOWER_BOUND" units="mmol_per_gDW_per_hr" value="0"/>
            <parameter id="UPPER_BOUND" units="mmol_per_gDW_per_hr" value="1000"/>
            <parameter value="0" id="OBJECTIVE_COEFFICIENT"/>
            <parameter id="FLUX_VALUE" units="mmol_per_gDW_per_hr" value="0"/>
            <parameter value="0" id="REDUCED_COST"/>
          </listOfParameters>
        </kineticLaw>
      </reaction>
      <reaction name="Acetyl-L,L-diaminopimelate aminotransferase" id="R_APTA1i" reversible="false">
<notes><body xmlns="http://www.w3.org/1999/xhtml">
     <p>GENE_ASSOCIATION: patA</p>
  
     <p>PROTEIN_ASSOCIATION: </p>
  
     <p>SUBSYSTEM: Amino acids and related molecules</p>
  
     <p>PROTEIN_CLASS: </p>
  
     <p>SYNTHETIC_OBJECTIVE: 0.0</p>
  </body></notes>
              <listOfReactants>
          <speciesReference species="M_acamoxm_c" stoichiometry="1"/>
          <speciesReference species="M_glu_L_c" stoichiometry="1"/>
        </listOfReactants>
        <listOfProducts>
          <speciesReference species="M_26dapime_c" stoichiometry="1"/>
          <speciesReference species="M_akg_c" stoichiometry="1"/>
        </listOfProducts>
        <kineticLaw>
          <math xmlns="http://www.w3.org/1998/Math/MathML">          
            <apply>
              <ci>  </ci>
            </apply>
          </math>
                  <listOfParameters>
            <parameter id="LOWER_BOUND" units="mmol_per_gDW_per_hr" value="0"/>
            <parameter id="UPPER_BOUND" units="mmol_per_gDW_per_hr" value="1000"/>
            <parameter value="0" id="OBJECTIVE_COEFFICIENT"/>
            <parameter id="FLUX_VALUE" units="mmol_per_gDW_per_hr" value="0"/>
            <parameter value="0" id="REDUCED_COST"/>
          </listOfParameters>
        </kineticLaw>
      </reaction>
      <reaction name="methylthioadenosine nucleosidase" id="R_MTAN" reversible="false">
<notes><body xmlns="http://www.w3.org/1999/xhtml">
     <p>GENE_ASSOCIATION: mtn</p>
  
     <p>PROTEIN_ASSOCIATION: </p>
  
     <p>SUBSYSTEM: Amino acids and related molecules</p>
  
     <p>PROTEIN_CLASS: EC-3.2.2.16</p>
  
     <p>SYNTHETIC_OBJECTIVE: 0.0</p>
  </body></notes>
              <listOfReactants>
          <speciesReference species="M_5mta_c" stoichiometry="1"/>
          <speciesReference species="M_h2o_c" stoichiometry="1"/>
        </listOfReactants>
        <listOfProducts>
          <speciesReference species="M_5mtr_c" stoichiometry="1"/>
          <speciesReference species="M_ade_c" stoichiometry="1"/>
        </listOfProducts>
        <kineticLaw>
          <math xmlns="http://www.w3.org/1998/Math/MathML">          
            <apply>
              <ci>  </ci>
            </apply>
          </math>
                  <listOfParameters>
            <parameter id="LOWER_BOUND" units="mmol_per_gDW_per_hr" value="0"/>
            <parameter id="UPPER_BOUND" units="mmol_per_gDW_per_hr" value="1000"/>
            <parameter value="0" id="OBJECTIVE_COEFFICIENT"/>
            <parameter id="FLUX_VALUE" units="mmol_per_gDW_per_hr" value="0"/>
            <parameter value="0" id="REDUCED_COST"/>
          </listOfParameters>
        </kineticLaw>
      </reaction>
      <reaction name="Adenosylmethionine decarboxylase" id="R_ADMDC" reversible="true">
<notes><body xmlns="http://www.w3.org/1999/xhtml">
     <p>GENE_ASSOCIATION: speD</p>
  
     <p>PROTEIN_ASSOCIATION: </p>
  
     <p>SUBSYSTEM: Amino acids and related molecules</p>
  
     <p>PROTEIN_CLASS: EC-4.1.1.50</p>
  
     <p>SYNTHETIC_OBJECTIVE: 0.0</p>
  </body></notes>
              <listOfReactants>
          <speciesReference species="M_amet_c" stoichiometry="1"/>
          <speciesReference species="M_h_c" stoichiometry="1"/>
        </listOfReactants>
        <listOfProducts>
          <speciesReference species="M_ametam_c" stoichiometry="1"/>
          <speciesReference species="M_co2_c" stoichiometry="1"/>
        </listOfProducts>
        <kineticLaw>
          <math xmlns="http://www.w3.org/1998/Math/MathML">          
            <apply>
              <ci>  </ci>
            </apply>
          </math>
                  <listOfParameters>
            <parameter id="LOWER_BOUND" units="mmol_per_gDW_per_hr" value="-1000"/>
            <parameter id="UPPER_BOUND" units="mmol_per_gDW_per_hr" value="1000"/>
            <parameter value="0" id="OBJECTIVE_COEFFICIENT"/>
            <parameter id="FLUX_VALUE" units="mmol_per_gDW_per_hr" value="0"/>
            <parameter value="0" id="REDUCED_COST"/>
          </listOfParameters>
        </kineticLaw>
      </reaction>
      <reaction name="5-methylthioribose kinase" id="R_MTRK" reversible="false">
<notes><body xmlns="http://www.w3.org/1999/xhtml">
     <p>GENE_ASSOCIATION: ykrT</p>
  
     <p>PROTEIN_ASSOCIATION: </p>
  
     <p>SUBSYSTEM: Amino acids and related molecules</p>
  
     <p>PROTEIN_CLASS: EC-2.7.1.100</p>
  
     <p>SYNTHETIC_OBJECTIVE: 0.0</p>
  </body></notes>
              <listOfReactants>
          <speciesReference species="M_5mtr_c" stoichiometry="1"/>
          <speciesReference species="M_atp_c" stoichiometry="1"/>
        </listOfReactants>
        <listOfProducts>
          <speciesReference species="M_5mdr1p_c" stoichiometry="1"/>
          <speciesReference species="M_adp_c" stoichiometry="1"/>
          <speciesReference species="M_h_c" stoichiometry="1"/>
        </listOfProducts>
        <kineticLaw>
          <math xmlns="http://www.w3.org/1998/Math/MathML">          
            <apply>
              <ci>  </ci>
            </apply>
          </math>
                  <listOfParameters>
            <parameter id="LOWER_BOUND" units="mmol_per_gDW_per_hr" value="0"/>
            <parameter id="UPPER_BOUND" units="mmol_per_gDW_per_hr" value="1000"/>
            <parameter value="0" id="OBJECTIVE_COEFFICIENT"/>
            <parameter id="FLUX_VALUE" units="mmol_per_gDW_per_hr" value="0"/>
            <parameter value="0" id="REDUCED_COST"/>
          </listOfParameters>
        </kineticLaw>
      </reaction>
      <reaction name="2-keto-4-methylthiobutyrate transamination" id="R_UNK5" reversible="false">
<notes><body xmlns="http://www.w3.org/1999/xhtml">
     <p>GENE_ASSOCIATION: ykrV</p>
  
     <p>PROTEIN_ASSOCIATION: </p>
  
     <p>SUBSYSTEM: Amino acids and related molecules</p>
  
     <p>PROTEIN_CLASS: </p>
  
     <p>SYNTHETIC_OBJECTIVE: 0.0</p>
  </body></notes>
              <listOfReactants>
          <speciesReference species="M_2kmb_c" stoichiometry="1"/>
          <speciesReference species="M_asp_L_c" stoichiometry="1"/>
        </listOfReactants>
        <listOfProducts>
          <speciesReference species="M_met_L_c" stoichiometry="1"/>
          <speciesReference species="M_oaa_c" stoichiometry="1"/>
        </listOfProducts>
        <kineticLaw>
          <math xmlns="http://www.w3.org/1998/Math/MathML">          
            <apply>
              <ci>  </ci>
            </apply>
          </math>
                  <listOfParameters>
            <parameter id="LOWER_BOUND" units="mmol_per_gDW_per_hr" value="0"/>
            <parameter id="UPPER_BOUND" units="mmol_per_gDW_per_hr" value="1000"/>
            <parameter value="0" id="OBJECTIVE_COEFFICIENT"/>
            <parameter id="FLUX_VALUE" units="mmol_per_gDW_per_hr" value="0"/>
            <parameter value="0" id="REDUCED_COST"/>
          </listOfParameters>
        </kineticLaw>
      </reaction>
      <reaction name="spermidine synthase" id="R_SPMS" reversible="false">
<notes><body xmlns="http://www.w3.org/1999/xhtml">
     <p>GENE_ASSOCIATION: speE</p>
  
     <p>PROTEIN_ASSOCIATION: </p>
  
     <p>SUBSYSTEM: Amino acids and related molecules</p>
  
     <p>PROTEIN_CLASS: EC-2.5.1.16</p>
  
     <p>SYNTHETIC_OBJECTIVE: 0.0</p>
  </body></notes>
              <listOfReactants>
          <speciesReference species="M_ametam_c" stoichiometry="1"/>
          <speciesReference species="M_ptrc_c" stoichiometry="1"/>
        </listOfReactants>
        <listOfProducts>
          <speciesReference species="M_5mta_c" stoichiometry="1"/>
          <speciesReference species="M_h_c" stoichiometry="1"/>
          <speciesReference species="M_spmd_c" stoichiometry="1"/>
        </listOfProducts>
        <kineticLaw>
          <math xmlns="http://www.w3.org/1998/Math/MathML">          
            <apply>
              <ci>  </ci>
            </apply>
          </math>
                  <listOfParameters>
            <parameter id="LOWER_BOUND" units="mmol_per_gDW_per_hr" value="0"/>
            <parameter id="UPPER_BOUND" units="mmol_per_gDW_per_hr" value="1000"/>
            <parameter value="0" id="OBJECTIVE_COEFFICIENT"/>
            <parameter id="FLUX_VALUE" units="mmol_per_gDW_per_hr" value="0"/>
            <parameter value="0" id="REDUCED_COST"/>
          </listOfParameters>
        </kineticLaw>
      </reaction>
      <reaction name="spermine synthase" id="R_SPRS" reversible="false">
<notes><body xmlns="http://www.w3.org/1999/xhtml">
     <p>GENE_ASSOCIATION: speE</p>
  
     <p>PROTEIN_ASSOCIATION: </p>
  
     <p>SUBSYSTEM: Amino acids and related molecules</p>
  
     <p>PROTEIN_CLASS: EC-2.5.1.22</p>
  
     <p>SYNTHETIC_OBJECTIVE: 0.0</p>
  </body></notes>
              <listOfReactants>
          <speciesReference species="M_ametam_c" stoichiometry="1"/>
          <speciesReference species="M_spmd_c" stoichiometry="1"/>
        </listOfReactants>
        <listOfProducts>
          <speciesReference species="M_5mta_c" stoichiometry="1"/>
          <speciesReference species="M_h_c" stoichiometry="1"/>
          <speciesReference species="M_sprm_c" stoichiometry="1"/>
        </listOfProducts>
        <kineticLaw>
          <math xmlns="http://www.w3.org/1998/Math/MathML">          
            <apply>
              <ci>  </ci>
            </apply>
          </math>
                  <listOfParameters>
            <parameter id="LOWER_BOUND" units="mmol_per_gDW_per_hr" value="0"/>
            <parameter id="UPPER_BOUND" units="mmol_per_gDW_per_hr" value="1000"/>
            <parameter value="0" id="OBJECTIVE_COEFFICIENT"/>
            <parameter id="FLUX_VALUE" units="mmol_per_gDW_per_hr" value="0"/>
            <parameter value="0" id="REDUCED_COST"/>
          </listOfParameters>
        </kineticLaw>
      </reaction>
      <reaction name="4-aminobutyrate transaminase" id="R_ABTAr" reversible="true">
<notes><body xmlns="http://www.w3.org/1999/xhtml">
     <p>GENE_ASSOCIATION: gabT</p>
  
     <p>PROTEIN_ASSOCIATION: </p>
  
     <p>SUBSYSTEM: Amino acids and related molecules</p>
  
     <p>PROTEIN_CLASS: EC-2.6.1.19</p>
  
     <p>SYNTHETIC_OBJECTIVE: 0.0</p>
  </body></notes>
              <listOfReactants>
          <speciesReference species="M_4abut_c" stoichiometry="1"/>
          <speciesReference species="M_akg_c" stoichiometry="1"/>
        </listOfReactants>
        <listOfProducts>
          <speciesReference species="M_glu_L_c" stoichiometry="1"/>
          <speciesReference species="M_sucsal_c" stoichiometry="1"/>
        </listOfProducts>
        <kineticLaw>
          <math xmlns="http://www.w3.org/1998/Math/MathML">          
            <apply>
              <ci>  </ci>
            </apply>
          </math>
                  <listOfParameters>
            <parameter id="LOWER_BOUND" units="mmol_per_gDW_per_hr" value="-1000"/>
            <parameter id="UPPER_BOUND" units="mmol_per_gDW_per_hr" value="1000"/>
            <parameter value="0" id="OBJECTIVE_COEFFICIENT"/>
            <parameter id="FLUX_VALUE" units="mmol_per_gDW_per_hr" value="0"/>
            <parameter value="0" id="REDUCED_COST"/>
          </listOfParameters>
        </kineticLaw>
      </reaction>
      <reaction name="2-aceto-2-hydroxybutanoate synthase" id="R_ACHBS" reversible="false">
<notes><body xmlns="http://www.w3.org/1999/xhtml">
     <p>GENE_ASSOCIATION: (ilvH and ilvB) or alsS</p>
  
     <p>PROTEIN_ASSOCIATION: </p>
  
     <p>SUBSYSTEM: Amino acids and related molecules</p>
  
     <p>PROTEIN_CLASS: </p>
  
     <p>SYNTHETIC_OBJECTIVE: 0.0</p>
  </body></notes>
              <listOfReactants>
          <speciesReference species="M_2obut_c" stoichiometry="1"/>
          <speciesReference species="M_h_c" stoichiometry="1"/>
          <speciesReference species="M_pyr_c" stoichiometry="1"/>
        </listOfReactants>
        <listOfProducts>
          <speciesReference species="M_2ahbut_c" stoichiometry="1"/>
          <speciesReference species="M_co2_c" stoichiometry="1"/>
        </listOfProducts>
        <kineticLaw>
          <math xmlns="http://www.w3.org/1998/Math/MathML">          
            <apply>
              <ci>  </ci>
            </apply>
          </math>
                  <listOfParameters>
            <parameter id="LOWER_BOUND" units="mmol_per_gDW_per_hr" value="0"/>
            <parameter id="UPPER_BOUND" units="mmol_per_gDW_per_hr" value="1000"/>
            <parameter value="0" id="OBJECTIVE_COEFFICIENT"/>
            <parameter id="FLUX_VALUE" units="mmol_per_gDW_per_hr" value="0"/>
            <parameter value="0" id="REDUCED_COST"/>
          </listOfParameters>
        </kineticLaw>
      </reaction>
      <reaction name="acetylornithine deacetylase" id="R_ACODA" reversible="false">
<notes><body xmlns="http://www.w3.org/1999/xhtml">
     <p>GENE_ASSOCIATION: ylmB</p>
  
     <p>PROTEIN_ASSOCIATION: </p>
  
     <p>SUBSYSTEM: Amino acids and related molecules</p>
  
     <p>PROTEIN_CLASS: EC-3.5.1.16</p>
  
     <p>SYNTHETIC_OBJECTIVE: 0.0</p>
  </body></notes>
              <listOfReactants>
          <speciesReference species="M_acorn_c" stoichiometry="1"/>
          <speciesReference species="M_h2o_c" stoichiometry="1"/>
        </listOfReactants>
        <listOfProducts>
          <speciesReference species="M_ac_c" stoichiometry="1"/>
          <speciesReference species="M_orn_L_c" stoichiometry="1"/>
        </listOfProducts>
        <kineticLaw>
          <math xmlns="http://www.w3.org/1998/Math/MathML">          
            <apply>
              <ci>  </ci>
            </apply>
          </math>
                  <listOfParameters>
            <parameter id="LOWER_BOUND" units="mmol_per_gDW_per_hr" value="0"/>
            <parameter id="UPPER_BOUND" units="mmol_per_gDW_per_hr" value="1000"/>
            <parameter value="0" id="OBJECTIVE_COEFFICIENT"/>
            <parameter id="FLUX_VALUE" units="mmol_per_gDW_per_hr" value="0"/>
            <parameter value="0" id="REDUCED_COST"/>
          </listOfParameters>
        </kineticLaw>
      </reaction>
      <reaction name="cysteine synthase (Selenide)" id="R_AHSERL3" reversible="true">
<notes><body xmlns="http://www.w3.org/1999/xhtml">
     <p>GENE_ASSOCIATION: cysK</p>
  
     <p>PROTEIN_ASSOCIATION: </p>
  
     <p>SUBSYSTEM: Amino acids and related molecules</p>
  
     <p>PROTEIN_CLASS: EC-4.2.99.8</p>
  
     <p>SYNTHETIC_OBJECTIVE: 0.0</p>
  </body></notes>
              <listOfReactants>
          <speciesReference species="M_acser_c" stoichiometry="1"/>
          <speciesReference species="M_seln_c" stoichiometry="1"/>
        </listOfReactants>
        <listOfProducts>
          <speciesReference species="M_ac_c" stoichiometry="1"/>
          <speciesReference species="M_scys_L_c" stoichiometry="1"/>
        </listOfProducts>
        <kineticLaw>
          <math xmlns="http://www.w3.org/1998/Math/MathML">          
            <apply>
              <ci>  </ci>
            </apply>
          </math>
                  <listOfParameters>
            <parameter id="LOWER_BOUND" units="mmol_per_gDW_per_hr" value="-1000"/>
            <parameter id="UPPER_BOUND" units="mmol_per_gDW_per_hr" value="1000"/>
            <parameter value="0" id="OBJECTIVE_COEFFICIENT"/>
            <parameter id="FLUX_VALUE" units="mmol_per_gDW_per_hr" value="0"/>
            <parameter value="0" id="REDUCED_COST"/>
          </listOfParameters>
        </kineticLaw>
      </reaction>
      <reaction name="cysteine synthase (Thiosulfate)" id="R_AHSERL4" reversible="true">
<notes><body xmlns="http://www.w3.org/1999/xhtml">
     <p>GENE_ASSOCIATION: cysK</p>
  
     <p>PROTEIN_ASSOCIATION: </p>
  
     <p>SUBSYSTEM: Amino acids and related molecules</p>
  
     <p>PROTEIN_CLASS: EC-4.2.99.8</p>
  
     <p>SYNTHETIC_OBJECTIVE: 0.0</p>
  </body></notes>
              <listOfReactants>
          <speciesReference species="M_acser_c" stoichiometry="1"/>
          <speciesReference species="M_trdrd_c" stoichiometry="1"/>
          <speciesReference species="M_tsul_c" stoichiometry="1"/>
        </listOfReactants>
        <listOfProducts>
          <speciesReference species="M_ac_c" stoichiometry="1"/>
          <speciesReference species="M_cys_L_c" stoichiometry="1"/>
          <speciesReference species="M_h_c" stoichiometry="1"/>
          <speciesReference species="M_so3_c" stoichiometry="1"/>
          <speciesReference species="M_trdox_c" stoichiometry="1"/>
        </listOfProducts>
        <kineticLaw>
          <math xmlns="http://www.w3.org/1998/Math/MathML">          
            <apply>
              <ci>  </ci>
            </apply>
          </math>
                  <listOfParameters>
            <parameter id="LOWER_BOUND" units="mmol_per_gDW_per_hr" value="-1000"/>
            <parameter id="UPPER_BOUND" units="mmol_per_gDW_per_hr" value="1000"/>
            <parameter value="0" id="OBJECTIVE_COEFFICIENT"/>
            <parameter id="FLUX_VALUE" units="mmol_per_gDW_per_hr" value="0"/>
            <parameter value="0" id="REDUCED_COST"/>
          </listOfParameters>
        </kineticLaw>
      </reaction>
      <reaction name="alanine racemase" id="R_ALAR" reversible="true">
<notes><body xmlns="http://www.w3.org/1999/xhtml">
     <p>GENE_ASSOCIATION: alr</p>
  
     <p>PROTEIN_ASSOCIATION: </p>
  
     <p>SUBSYSTEM: Amino acids and related molecules</p>
  
     <p>PROTEIN_CLASS: EC-5.1.1.1</p>
  
     <p>SYNTHETIC_OBJECTIVE: 0.0</p>
  </body></notes>
              <listOfReactants>
          <speciesReference species="M_ala_L_c" stoichiometry="1"/>
        </listOfReactants>
        <listOfProducts>
          <speciesReference species="M_ala_D_c" stoichiometry="1"/>
        </listOfProducts>
        <kineticLaw>
          <math xmlns="http://www.w3.org/1998/Math/MathML">          
            <apply>
              <ci>  </ci>
            </apply>
          </math>
                  <listOfParameters>
            <parameter id="LOWER_BOUND" units="mmol_per_gDW_per_hr" value="-1000"/>
            <parameter id="UPPER_BOUND" units="mmol_per_gDW_per_hr" value="1000"/>
            <parameter value="0" id="OBJECTIVE_COEFFICIENT"/>
            <parameter id="FLUX_VALUE" units="mmol_per_gDW_per_hr" value="0"/>
            <parameter value="0" id="REDUCED_COST"/>
          </listOfParameters>
        </kineticLaw>
      </reaction>
      <reaction name="arginase" id="R_ARGN" reversible="false">
<notes><body xmlns="http://www.w3.org/1999/xhtml">
     <p>GENE_ASSOCIATION: rocF</p>
  
     <p>PROTEIN_ASSOCIATION: </p>
  
     <p>SUBSYSTEM: Amino acids and related molecules</p>
  
     <p>PROTEIN_CLASS: EC-3.5.3.1</p>
  
     <p>SYNTHETIC_OBJECTIVE: 0.0</p>
  </body></notes>
              <listOfReactants>
          <speciesReference species="M_arg_L_c" stoichiometry="1"/>
          <speciesReference species="M_h2o_c" stoichiometry="1"/>
        </listOfReactants>
        <listOfProducts>
          <speciesReference species="M_orn_L_c" stoichiometry="1"/>
          <speciesReference species="M_urea_c" stoichiometry="1"/>
        </listOfProducts>
        <kineticLaw>
          <math xmlns="http://www.w3.org/1998/Math/MathML">          
            <apply>
              <ci>  </ci>
            </apply>
          </math>
                  <listOfParameters>
            <parameter id="LOWER_BOUND" units="mmol_per_gDW_per_hr" value="0"/>
            <parameter id="UPPER_BOUND" units="mmol_per_gDW_per_hr" value="1000"/>
            <parameter value="0" id="OBJECTIVE_COEFFICIENT"/>
            <parameter id="FLUX_VALUE" units="mmol_per_gDW_per_hr" value="0"/>
            <parameter value="0" id="REDUCED_COST"/>
          </listOfParameters>
        </kineticLaw>
      </reaction>
      <reaction name="argininosuccinate lyase" id="R_ARGSL" reversible="true">
<notes><body xmlns="http://www.w3.org/1999/xhtml">
     <p>GENE_ASSOCIATION: argH</p>
  
     <p>PROTEIN_ASSOCIATION: </p>
  
     <p>SUBSYSTEM: Amino acids and related molecules</p>
  
     <p>PROTEIN_CLASS: EC-4.3.2.1</p>
  
     <p>SYNTHETIC_OBJECTIVE: 0.0</p>
  </body></notes>
              <listOfReactants>
          <speciesReference species="M_argsuc_c" stoichiometry="1"/>
        </listOfReactants>
        <listOfProducts>
          <speciesReference species="M_arg_L_c" stoichiometry="1"/>
          <speciesReference species="M_fum_c" stoichiometry="1"/>
        </listOfProducts>
        <kineticLaw>
          <math xmlns="http://www.w3.org/1998/Math/MathML">          
            <apply>
              <ci>  </ci>
            </apply>
          </math>
                  <listOfParameters>
            <parameter id="LOWER_BOUND" units="mmol_per_gDW_per_hr" value="-1000"/>
            <parameter id="UPPER_BOUND" units="mmol_per_gDW_per_hr" value="1000"/>
            <parameter value="0" id="OBJECTIVE_COEFFICIENT"/>
            <parameter id="FLUX_VALUE" units="mmol_per_gDW_per_hr" value="0"/>
            <parameter value="0" id="REDUCED_COST"/>
          </listOfParameters>
        </kineticLaw>
      </reaction>
      <reaction name="argininosuccinate synthase, reversible" id="R_ARGSSr" reversible="true">
<notes><body xmlns="http://www.w3.org/1999/xhtml">
     <p>GENE_ASSOCIATION: argG</p>
  
     <p>PROTEIN_ASSOCIATION: </p>
  
     <p>SUBSYSTEM: Amino acids and related molecules</p>
  
     <p>PROTEIN_CLASS: EC-6.3.4.5</p>
  
     <p>SYNTHETIC_OBJECTIVE: 0.0</p>
  </body></notes>
              <listOfReactants>
          <speciesReference species="M_asp_L_c" stoichiometry="1"/>
          <speciesReference species="M_atp_c" stoichiometry="1"/>
          <speciesReference species="M_citr_L_c" stoichiometry="1"/>
        </listOfReactants>
        <listOfProducts>
          <speciesReference species="M_amp_c" stoichiometry="1"/>
          <speciesReference species="M_argsuc_c" stoichiometry="1"/>
          <speciesReference species="M_h_c" stoichiometry="1"/>
          <speciesReference species="M_ppi_c" stoichiometry="1"/>
        </listOfProducts>
        <kineticLaw>
          <math xmlns="http://www.w3.org/1998/Math/MathML">          
            <apply>
              <ci>  </ci>
            </apply>
          </math>
                  <listOfParameters>
            <parameter id="LOWER_BOUND" units="mmol_per_gDW_per_hr" value="-1000"/>
            <parameter id="UPPER_BOUND" units="mmol_per_gDW_per_hr" value="1000"/>
            <parameter value="0" id="OBJECTIVE_COEFFICIENT"/>
            <parameter id="FLUX_VALUE" units="mmol_per_gDW_per_hr" value="0"/>
            <parameter value="0" id="REDUCED_COST"/>
          </listOfParameters>
        </kineticLaw>
      </reaction>
      <reaction name="ATP phosphoribosyltransferase" id="R_ATPPRTr" reversible="true">
<notes><body xmlns="http://www.w3.org/1999/xhtml">
     <p>GENE_ASSOCIATION: hisG</p>
  
     <p>PROTEIN_ASSOCIATION: </p>
  
     <p>SUBSYSTEM: Amino acids and related molecules</p>
  
     <p>PROTEIN_CLASS: EC-2.4.2.17</p>
  
     <p>SYNTHETIC_OBJECTIVE: 0.0</p>
  </body></notes>
              <listOfReactants>
          <speciesReference species="M_atp_c" stoichiometry="1"/>
          <speciesReference species="M_prpp_c" stoichiometry="1"/>
        </listOfReactants>
        <listOfProducts>
          <speciesReference species="M_ppi_c" stoichiometry="1"/>
          <speciesReference species="M_prbatp_c" stoichiometry="1"/>
        </listOfProducts>
        <kineticLaw>
          <math xmlns="http://www.w3.org/1998/Math/MathML">          
            <apply>
              <ci>  </ci>
            </apply>
          </math>
                  <listOfParameters>
            <parameter id="LOWER_BOUND" units="mmol_per_gDW_per_hr" value="-1000"/>
            <parameter id="UPPER_BOUND" units="mmol_per_gDW_per_hr" value="1000"/>
            <parameter value="0" id="OBJECTIVE_COEFFICIENT"/>
            <parameter id="FLUX_VALUE" units="mmol_per_gDW_per_hr" value="0"/>
            <parameter value="0" id="REDUCED_COST"/>
          </listOfParameters>
        </kineticLaw>
      </reaction>
      <reaction name="dihydroxy-acid dehydratase (2,3-dihydroxy-3-methylbutanoate)" id="R_DHAD1" reversible="false">
<notes><body xmlns="http://www.w3.org/1999/xhtml">
     <p>GENE_ASSOCIATION: ilvD</p>
  
     <p>PROTEIN_ASSOCIATION: </p>
  
     <p>SUBSYSTEM: Amino acids and related molecules</p>
  
     <p>PROTEIN_CLASS: EC-4.2.1.9</p>
  
     <p>SYNTHETIC_OBJECTIVE: 0.0</p>
  </body></notes>
              <listOfReactants>
          <speciesReference species="M_23dhmb_c" stoichiometry="1"/>
        </listOfReactants>
        <listOfProducts>
          <speciesReference species="M_3mob_c" stoichiometry="1"/>
          <speciesReference species="M_h2o_c" stoichiometry="1"/>
        </listOfProducts>
        <kineticLaw>
          <math xmlns="http://www.w3.org/1998/Math/MathML">          
            <apply>
              <ci>  </ci>
            </apply>
          </math>
                  <listOfParameters>
            <parameter id="LOWER_BOUND" units="mmol_per_gDW_per_hr" value="0"/>
            <parameter id="UPPER_BOUND" units="mmol_per_gDW_per_hr" value="1000"/>
            <parameter value="0" id="OBJECTIVE_COEFFICIENT"/>
            <parameter id="FLUX_VALUE" units="mmol_per_gDW_per_hr" value="0"/>
            <parameter value="0" id="REDUCED_COST"/>
          </listOfParameters>
        </kineticLaw>
      </reaction>
      <reaction name="Dihydroxy-acid dehydratase (2,3-dihydroxy-3-methylpentanoate)" id="R_DHAD2" reversible="false">
<notes><body xmlns="http://www.w3.org/1999/xhtml">
     <p>GENE_ASSOCIATION: ilvD</p>
  
     <p>PROTEIN_ASSOCIATION: </p>
  
     <p>SUBSYSTEM: Amino acids and related molecules</p>
  
     <p>PROTEIN_CLASS: </p>
  
     <p>SYNTHETIC_OBJECTIVE: 0.0</p>
  </body></notes>
              <listOfReactants>
          <speciesReference species="M_23dhmp_c" stoichiometry="1"/>
        </listOfReactants>
        <listOfProducts>
          <speciesReference species="M_3mop_c" stoichiometry="1"/>
          <speciesReference species="M_h2o_c" stoichiometry="1"/>
        </listOfProducts>
        <kineticLaw>
          <math xmlns="http://www.w3.org/1998/Math/MathML">          
            <apply>
              <ci>  </ci>
            </apply>
          </math>
                  <listOfParameters>
            <parameter id="LOWER_BOUND" units="mmol_per_gDW_per_hr" value="0"/>
            <parameter id="UPPER_BOUND" units="mmol_per_gDW_per_hr" value="1000"/>
            <parameter value="0" id="OBJECTIVE_COEFFICIENT"/>
            <parameter id="FLUX_VALUE" units="mmol_per_gDW_per_hr" value="0"/>
            <parameter value="0" id="REDUCED_COST"/>
          </listOfParameters>
        </kineticLaw>
      </reaction>
      <reaction name="dihydroxy-acid dehydratase (2,3-dihydroxy-3-methylpentanoate)" id="R_DHAD3" reversible="false">
<notes><body xmlns="http://www.w3.org/1999/xhtml">
     <p>GENE_ASSOCIATION: ilvD</p>
  
     <p>PROTEIN_ASSOCIATION: </p>
  
     <p>SUBSYSTEM: Amino acids and related molecules</p>
  
     <p>PROTEIN_CLASS: EC-4.2.1.9</p>
  
     <p>SYNTHETIC_OBJECTIVE: 0.0</p>
  </body></notes>
              <listOfReactants>
          <speciesReference species="M_23dhmp_c" stoichiometry="1"/>
        </listOfReactants>
        <listOfProducts>
          <speciesReference species="M_2o3mpt_c" stoichiometry="1"/>
          <speciesReference species="M_h2o_c" stoichiometry="1"/>
        </listOfProducts>
        <kineticLaw>
          <math xmlns="http://www.w3.org/1998/Math/MathML">          
            <apply>
              <ci>  </ci>
            </apply>
          </math>
                  <listOfParameters>
            <parameter id="LOWER_BOUND" units="mmol_per_gDW_per_hr" value="0"/>
            <parameter id="UPPER_BOUND" units="mmol_per_gDW_per_hr" value="1000"/>
            <parameter value="0" id="OBJECTIVE_COEFFICIENT"/>
            <parameter id="FLUX_VALUE" units="mmol_per_gDW_per_hr" value="0"/>
            <parameter value="0" id="REDUCED_COST"/>
          </listOfParameters>
        </kineticLaw>
      </reaction>
      <reaction name="formimidoylglutamase" id="R_FGLU" reversible="false">
<notes><body xmlns="http://www.w3.org/1999/xhtml">
     <p>GENE_ASSOCIATION: hutG</p>
  
     <p>PROTEIN_ASSOCIATION: </p>
  
     <p>SUBSYSTEM: Amino acids and related molecules</p>
  
     <p>PROTEIN_CLASS: EC-3.5.3.8</p>
  
     <p>SYNTHETIC_OBJECTIVE: 0.0</p>
  </body></notes>
              <listOfReactants>
          <speciesReference species="M_forglu_c" stoichiometry="1"/>
          <speciesReference species="M_h2o_c" stoichiometry="1"/>
        </listOfReactants>
        <listOfProducts>
          <speciesReference species="M_frmd_c" stoichiometry="1"/>
          <speciesReference species="M_glu_L_c" stoichiometry="1"/>
        </listOfProducts>
        <kineticLaw>
          <math xmlns="http://www.w3.org/1998/Math/MathML">          
            <apply>
              <ci>  </ci>
            </apply>
          </math>
                  <listOfParameters>
            <parameter id="LOWER_BOUND" units="mmol_per_gDW_per_hr" value="0"/>
            <parameter id="UPPER_BOUND" units="mmol_per_gDW_per_hr" value="1000"/>
            <parameter value="0" id="OBJECTIVE_COEFFICIENT"/>
            <parameter id="FLUX_VALUE" units="mmol_per_gDW_per_hr" value="0"/>
            <parameter value="0" id="REDUCED_COST"/>
          </listOfParameters>
        </kineticLaw>
      </reaction>
      <reaction name="formylmethionine deformylase" id="R_FMETDF" reversible="false">
<notes><body xmlns="http://www.w3.org/1999/xhtml">
     <p>GENE_ASSOCIATION: def</p>
  
     <p>PROTEIN_ASSOCIATION: </p>
  
     <p>SUBSYSTEM: Amino acids and related molecules</p>
  
     <p>PROTEIN_CLASS: EC-3.5.1.31</p>
  
     <p>SYNTHETIC_OBJECTIVE: 0.0</p>
  </body></notes>
              <listOfReactants>
          <speciesReference species="M_fmet_c" stoichiometry="1"/>
          <speciesReference species="M_h2o_c" stoichiometry="1"/>
        </listOfReactants>
        <listOfProducts>
          <speciesReference species="M_for_c" stoichiometry="1"/>
          <speciesReference species="M_met_L_c" stoichiometry="1"/>
        </listOfProducts>
        <kineticLaw>
          <math xmlns="http://www.w3.org/1998/Math/MathML">          
            <apply>
              <ci>  </ci>
            </apply>
          </math>
                  <listOfParameters>
            <parameter id="LOWER_BOUND" units="mmol_per_gDW_per_hr" value="0"/>
            <parameter id="UPPER_BOUND" units="mmol_per_gDW_per_hr" value="1000"/>
            <parameter value="0" id="OBJECTIVE_COEFFICIENT"/>
            <parameter id="FLUX_VALUE" units="mmol_per_gDW_per_hr" value="0"/>
            <parameter value="0" id="REDUCED_COST"/>
          </listOfParameters>
        </kineticLaw>
      </reaction>
      <reaction name="glutaminase" id="R_GLUN" reversible="false">
<notes><body xmlns="http://www.w3.org/1999/xhtml">
     <p>GENE_ASSOCIATION: ybgJ or ylaM</p>
  
     <p>PROTEIN_ASSOCIATION: </p>
  
     <p>SUBSYSTEM: Amino acids and related molecules</p>
  
     <p>PROTEIN_CLASS: EC-3.5.1.2</p>
  
     <p>SYNTHETIC_OBJECTIVE: 0.0</p>
  </body></notes>
              <listOfReactants>
          <speciesReference species="M_gln_L_c" stoichiometry="1"/>
          <speciesReference species="M_h2o_c" stoichiometry="1"/>
        </listOfReactants>
        <listOfProducts>
          <speciesReference species="M_glu_L_c" stoichiometry="1"/>
          <speciesReference species="M_nh4_c" stoichiometry="1"/>
        </listOfProducts>
        <kineticLaw>
          <math xmlns="http://www.w3.org/1998/Math/MathML">          
            <apply>
              <ci>  </ci>
            </apply>
          </math>
                  <listOfParameters>
            <parameter id="LOWER_BOUND" units="mmol_per_gDW_per_hr" value="0"/>
            <parameter id="UPPER_BOUND" units="mmol_per_gDW_per_hr" value="1000"/>
            <parameter value="0" id="OBJECTIVE_COEFFICIENT"/>
            <parameter id="FLUX_VALUE" units="mmol_per_gDW_per_hr" value="0"/>
            <parameter value="0" id="REDUCED_COST"/>
          </listOfParameters>
        </kineticLaw>
      </reaction>
      <reaction name="glutamate racemase" id="R_GLUR" reversible="true">
<notes><body xmlns="http://www.w3.org/1999/xhtml">
     <p>GENE_ASSOCIATION: yrpC or racE</p>
  
     <p>PROTEIN_ASSOCIATION: </p>
  
     <p>SUBSYSTEM: Amino acids and related molecules</p>
  
     <p>PROTEIN_CLASS: EC-5.1.1.3</p>
  
     <p>SYNTHETIC_OBJECTIVE: 0.0</p>
  </body></notes>
              <listOfReactants>
          <speciesReference species="M_glu_D_c" stoichiometry="1"/>
        </listOfReactants>
        <listOfProducts>
          <speciesReference species="M_glu_L_c" stoichiometry="1"/>
        </listOfProducts>
        <kineticLaw>
          <math xmlns="http://www.w3.org/1998/Math/MathML">          
            <apply>
              <ci>  </ci>
            </apply>
          </math>
                  <listOfParameters>
            <parameter id="LOWER_BOUND" units="mmol_per_gDW_per_hr" value="-1000"/>
            <parameter id="UPPER_BOUND" units="mmol_per_gDW_per_hr" value="1000"/>
            <parameter value="0" id="OBJECTIVE_COEFFICIENT"/>
            <parameter id="FLUX_VALUE" units="mmol_per_gDW_per_hr" value="0"/>
            <parameter value="0" id="REDUCED_COST"/>
          </listOfParameters>
        </kineticLaw>
      </reaction>
      <reaction name="glycine C-acetyltransferase" id="R_GLYAT" reversible="true">
<notes><body xmlns="http://www.w3.org/1999/xhtml">
     <p>GENE_ASSOCIATION: kbl</p>
  
     <p>PROTEIN_ASSOCIATION: </p>
  
     <p>SUBSYSTEM: Amino acids and related molecules</p>
  
     <p>PROTEIN_CLASS: EC-2.3.1.29</p>
  
     <p>SYNTHETIC_OBJECTIVE: 0.0</p>
  </body></notes>
              <listOfReactants>
          <speciesReference species="M_accoa_c" stoichiometry="1"/>
          <speciesReference species="M_gly_c" stoichiometry="1"/>
        </listOfReactants>
        <listOfProducts>
          <speciesReference species="M_2aobut_c" stoichiometry="1"/>
          <speciesReference species="M_coa_c" stoichiometry="1"/>
        </listOfProducts>
        <kineticLaw>
          <math xmlns="http://www.w3.org/1998/Math/MathML">          
            <apply>
              <ci>  </ci>
            </apply>
          </math>
                  <listOfParameters>
            <parameter id="LOWER_BOUND" units="mmol_per_gDW_per_hr" value="-1000"/>
            <parameter id="UPPER_BOUND" units="mmol_per_gDW_per_hr" value="1000"/>
            <parameter value="0" id="OBJECTIVE_COEFFICIENT"/>
            <parameter id="FLUX_VALUE" units="mmol_per_gDW_per_hr" value="0"/>
            <parameter value="0" id="REDUCED_COST"/>
          </listOfParameters>
        </kineticLaw>
      </reaction>
      <reaction name="3-hydroxyisobutyrate dehydrogenase" id="R_HIBD" reversible="false">
<notes><body xmlns="http://www.w3.org/1999/xhtml">
     <p>GENE_ASSOCIATION: yfjR</p>
  
     <p>PROTEIN_ASSOCIATION: </p>
  
     <p>SUBSYSTEM: Amino acids and related molecules</p>
  
     <p>PROTEIN_CLASS: EC-1.1.1.31</p>
  
     <p>SYNTHETIC_OBJECTIVE: 0.0</p>
  </body></notes>
              <listOfReactants>
          <speciesReference species="M_3hmp_c" stoichiometry="1"/>
          <speciesReference species="M_nad_c" stoichiometry="1"/>
        </listOfReactants>
        <listOfProducts>
          <speciesReference species="M_2mop_c" stoichiometry="1"/>
          <speciesReference species="M_h_c" stoichiometry="1"/>
          <speciesReference species="M_nadh_c" stoichiometry="1"/>
        </listOfProducts>
        <kineticLaw>
          <math xmlns="http://www.w3.org/1998/Math/MathML">          
            <apply>
              <ci>  </ci>
            </apply>
          </math>
                  <listOfParameters>
            <parameter id="LOWER_BOUND" units="mmol_per_gDW_per_hr" value="0"/>
            <parameter id="UPPER_BOUND" units="mmol_per_gDW_per_hr" value="1000"/>
            <parameter value="0" id="OBJECTIVE_COEFFICIENT"/>
            <parameter id="FLUX_VALUE" units="mmol_per_gDW_per_hr" value="0"/>
            <parameter value="0" id="REDUCED_COST"/>
          </listOfParameters>
        </kineticLaw>
      </reaction>
      <reaction name="histidase" id="R_HISD1r" reversible="true">
<notes><body xmlns="http://www.w3.org/1999/xhtml">
     <p>GENE_ASSOCIATION: hutH</p>
  
     <p>PROTEIN_ASSOCIATION: </p>
  
     <p>SUBSYSTEM: Amino acids and related molecules</p>
  
     <p>PROTEIN_CLASS: EC-4.3.1.3</p>
  
     <p>SYNTHETIC_OBJECTIVE: 0.0</p>
  </body></notes>
              <listOfReactants>
          <speciesReference species="M_his_L_c" stoichiometry="1"/>
        </listOfReactants>
        <listOfProducts>
          <speciesReference species="M_nh4_c" stoichiometry="1"/>
          <speciesReference species="M_urcan_c" stoichiometry="1"/>
        </listOfProducts>
        <kineticLaw>
          <math xmlns="http://www.w3.org/1998/Math/MathML">          
            <apply>
              <ci>  </ci>
            </apply>
          </math>
                  <listOfParameters>
            <parameter id="LOWER_BOUND" units="mmol_per_gDW_per_hr" value="-1000"/>
            <parameter id="UPPER_BOUND" units="mmol_per_gDW_per_hr" value="1000"/>
            <parameter value="0" id="OBJECTIVE_COEFFICIENT"/>
            <parameter id="FLUX_VALUE" units="mmol_per_gDW_per_hr" value="0"/>
            <parameter value="0" id="REDUCED_COST"/>
          </listOfParameters>
        </kineticLaw>
      </reaction>
      <reaction name="histidinol dehydrogenase" id="R_HISTD" reversible="false">
<notes><body xmlns="http://www.w3.org/1999/xhtml">
     <p>GENE_ASSOCIATION: hisD</p>
  
     <p>PROTEIN_ASSOCIATION: </p>
  
     <p>SUBSYSTEM: Amino acids and related molecules</p>
  
     <p>PROTEIN_CLASS: EC-1.1.1.23</p>
  
     <p>SYNTHETIC_OBJECTIVE: 0.0</p>
  </body></notes>
              <listOfReactants>
          <speciesReference species="M_h2o_c" stoichiometry="1"/>
          <speciesReference species="M_histd_c" stoichiometry="1"/>
          <speciesReference species="M_nad_c" stoichiometry="2"/>
        </listOfReactants>
        <listOfProducts>
          <speciesReference species="M_h_c" stoichiometry="3"/>
          <speciesReference species="M_his_L_c" stoichiometry="1"/>
          <speciesReference species="M_nadh_c" stoichiometry="2"/>
        </listOfProducts>
        <kineticLaw>
          <math xmlns="http://www.w3.org/1998/Math/MathML">          
            <apply>
              <ci>  </ci>
            </apply>
          </math>
                  <listOfParameters>
            <parameter id="LOWER_BOUND" units="mmol_per_gDW_per_hr" value="0"/>
            <parameter id="UPPER_BOUND" units="mmol_per_gDW_per_hr" value="1000"/>
            <parameter value="0" id="OBJECTIVE_COEFFICIENT"/>
            <parameter id="FLUX_VALUE" units="mmol_per_gDW_per_hr" value="0"/>
            <parameter value="0" id="REDUCED_COST"/>
          </listOfParameters>
        </kineticLaw>
      </reaction>
      <reaction name="histidinol-phosphatase" id="R_HISTP" reversible="false">
<notes><body xmlns="http://www.w3.org/1999/xhtml">
     <p>GENE_ASSOCIATION: hisJ</p>
  
     <p>PROTEIN_ASSOCIATION: </p>
  
     <p>SUBSYSTEM: Amino acids and related molecules</p>
  
     <p>PROTEIN_CLASS: EC-3.1.3.15</p>
  
     <p>SYNTHETIC_OBJECTIVE: 0.0</p>
  </body></notes>
              <listOfReactants>
          <speciesReference species="M_h2o_c" stoichiometry="1"/>
          <speciesReference species="M_hisp_c" stoichiometry="1"/>
        </listOfReactants>
        <listOfProducts>
          <speciesReference species="M_histd_c" stoichiometry="1"/>
          <speciesReference species="M_pi_c" stoichiometry="1"/>
        </listOfProducts>
        <kineticLaw>
          <math xmlns="http://www.w3.org/1998/Math/MathML">          
            <apply>
              <ci>  </ci>
            </apply>
          </math>
                  <listOfParameters>
            <parameter id="LOWER_BOUND" units="mmol_per_gDW_per_hr" value="0"/>
            <parameter id="UPPER_BOUND" units="mmol_per_gDW_per_hr" value="1000"/>
            <parameter value="0" id="OBJECTIVE_COEFFICIENT"/>
            <parameter id="FLUX_VALUE" units="mmol_per_gDW_per_hr" value="0"/>
            <parameter value="0" id="REDUCED_COST"/>
          </listOfParameters>
        </kineticLaw>
      </reaction>
      <reaction name="3-hydroxy-1-pyrroline-5-carboxylate dehydrogenase" id="R_HP5CD" reversible="false">
<notes><body xmlns="http://www.w3.org/1999/xhtml">
     <p>GENE_ASSOCIATION: rocA</p>
  
     <p>PROTEIN_ASSOCIATION: </p>
  
     <p>SUBSYSTEM: Amino acids and related molecules</p>
  
     <p>PROTEIN_CLASS: EC-1.5.1.12</p>
  
     <p>SYNTHETIC_OBJECTIVE: 0.0</p>
  </body></notes>
              <listOfReactants>
          <speciesReference species="M_1p3h5c_c" stoichiometry="1"/>
          <speciesReference species="M_h2o_c" stoichiometry="2"/>
          <speciesReference species="M_nad_c" stoichiometry="1"/>
        </listOfReactants>
        <listOfProducts>
          <speciesReference species="M_4hglu_c" stoichiometry="1"/>
          <speciesReference species="M_h_c" stoichiometry="1"/>
          <speciesReference species="M_nadh_c" stoichiometry="1"/>
        </listOfProducts>
        <kineticLaw>
          <math xmlns="http://www.w3.org/1998/Math/MathML">          
            <apply>
              <ci>  </ci>
            </apply>
          </math>
                  <listOfParameters>
            <parameter id="LOWER_BOUND" units="mmol_per_gDW_per_hr" value="0"/>
            <parameter id="UPPER_BOUND" units="mmol_per_gDW_per_hr" value="1000"/>
            <parameter value="0" id="OBJECTIVE_COEFFICIENT"/>
            <parameter id="FLUX_VALUE" units="mmol_per_gDW_per_hr" value="0"/>
            <parameter value="0" id="REDUCED_COST"/>
          </listOfParameters>
        </kineticLaw>
      </reaction>
      <reaction name="homoserine O-succinyltransferase" id="R_HSSTr" reversible="true">
<notes><body xmlns="http://www.w3.org/1999/xhtml">
     <p>GENE_ASSOCIATION: metA</p>
  
     <p>PROTEIN_ASSOCIATION: </p>
  
     <p>SUBSYSTEM: Amino acids and related molecules</p>
  
     <p>PROTEIN_CLASS: EC-2.3.1.46</p>
  
     <p>SYNTHETIC_OBJECTIVE: 0.0</p>
  </body></notes>
              <listOfReactants>
          <speciesReference species="M_hom_L_c" stoichiometry="1"/>
          <speciesReference species="M_succoa_c" stoichiometry="1"/>
        </listOfReactants>
        <listOfProducts>
          <speciesReference species="M_coa_c" stoichiometry="1"/>
          <speciesReference species="M_suchms_c" stoichiometry="1"/>
        </listOfProducts>
        <kineticLaw>
          <math xmlns="http://www.w3.org/1998/Math/MathML">          
            <apply>
              <ci>  </ci>
            </apply>
          </math>
                  <listOfParameters>
            <parameter id="LOWER_BOUND" units="mmol_per_gDW_per_hr" value="-1000"/>
            <parameter id="UPPER_BOUND" units="mmol_per_gDW_per_hr" value="1000"/>
            <parameter value="0" id="OBJECTIVE_COEFFICIENT"/>
            <parameter id="FLUX_VALUE" units="mmol_per_gDW_per_hr" value="0"/>
            <parameter value="0" id="REDUCED_COST"/>
          </listOfParameters>
        </kineticLaw>
      </reaction>
      <reaction name="imidazoleglycerol-phosphate dehydratase" id="R_IGPDH" reversible="false">
<notes><body xmlns="http://www.w3.org/1999/xhtml">
     <p>GENE_ASSOCIATION: hisB</p>
  
     <p>PROTEIN_ASSOCIATION: </p>
  
     <p>SUBSYSTEM: Amino acids and related molecules</p>
  
     <p>PROTEIN_CLASS: EC-4.2.1.19</p>
  
     <p>SYNTHETIC_OBJECTIVE: 0.0</p>
  </body></notes>
              <listOfReactants>
          <speciesReference species="M_eig3p_c" stoichiometry="1"/>
          <speciesReference species="M_h_c" stoichiometry="1"/>
        </listOfReactants>
        <listOfProducts>
          <speciesReference species="M_h2o_c" stoichiometry="1"/>
          <speciesReference species="M_imacp_c" stoichiometry="1"/>
        </listOfProducts>
        <kineticLaw>
          <math xmlns="http://www.w3.org/1998/Math/MathML">          
            <apply>
              <ci>  </ci>
            </apply>
          </math>
                  <listOfParameters>
            <parameter id="LOWER_BOUND" units="mmol_per_gDW_per_hr" value="0"/>
            <parameter id="UPPER_BOUND" units="mmol_per_gDW_per_hr" value="1000"/>
            <parameter value="0" id="OBJECTIVE_COEFFICIENT"/>
            <parameter id="FLUX_VALUE" units="mmol_per_gDW_per_hr" value="0"/>
            <parameter value="0" id="REDUCED_COST"/>
          </listOfParameters>
        </kineticLaw>
      </reaction>
      <reaction name="isoleucine dehydrogenase" id="R_ILEDHr" reversible="true">
<notes><body xmlns="http://www.w3.org/1999/xhtml">
     <p>GENE_ASSOCIATION: bcd</p>
  
     <p>PROTEIN_ASSOCIATION: </p>
  
     <p>SUBSYSTEM: Amino acids and related molecules</p>
  
     <p>PROTEIN_CLASS: EC-1.4.1.9</p>
  
     <p>SYNTHETIC_OBJECTIVE: 0.0</p>
  </body></notes>
              <listOfReactants>
          <speciesReference species="M_h2o_c" stoichiometry="1"/>
          <speciesReference species="M_ile_L_c" stoichiometry="1"/>
          <speciesReference species="M_nad_c" stoichiometry="1"/>
        </listOfReactants>
        <listOfProducts>
          <speciesReference species="M_2o3mpt_c" stoichiometry="1"/>
          <speciesReference species="M_h_c" stoichiometry="1"/>
          <speciesReference species="M_nadh_c" stoichiometry="1"/>
          <speciesReference species="M_nh4_c" stoichiometry="1"/>
        </listOfProducts>
        <kineticLaw>
          <math xmlns="http://www.w3.org/1998/Math/MathML">          
            <apply>
              <ci>  </ci>
            </apply>
          </math>
                  <listOfParameters>
            <parameter id="LOWER_BOUND" units="mmol_per_gDW_per_hr" value="-1000"/>
            <parameter id="UPPER_BOUND" units="mmol_per_gDW_per_hr" value="1000"/>
            <parameter value="0" id="OBJECTIVE_COEFFICIENT"/>
            <parameter id="FLUX_VALUE" units="mmol_per_gDW_per_hr" value="0"/>
            <parameter value="0" id="REDUCED_COST"/>
          </listOfParameters>
        </kineticLaw>
      </reaction>
      <reaction name="isoleucine transaminase" id="R_ILETA" reversible="true">
<notes><body xmlns="http://www.w3.org/1999/xhtml">
     <p>GENE_ASSOCIATION: ywaA or ybgE</p>
  
     <p>PROTEIN_ASSOCIATION: </p>
  
     <p>SUBSYSTEM: Amino acids and related molecules</p>
  
     <p>PROTEIN_CLASS: EC-2.6.1.42</p>
  
     <p>SYNTHETIC_OBJECTIVE: 0.0</p>
  </body></notes>
              <listOfReactants>
          <speciesReference species="M_akg_c" stoichiometry="1"/>
          <speciesReference species="M_ile_L_c" stoichiometry="1"/>
        </listOfReactants>
        <listOfProducts>
          <speciesReference species="M_3mop_c" stoichiometry="1"/>
          <speciesReference species="M_glu_L_c" stoichiometry="1"/>
        </listOfProducts>
        <kineticLaw>
          <math xmlns="http://www.w3.org/1998/Math/MathML">          
            <apply>
              <ci>  </ci>
            </apply>
          </math>
                  <listOfParameters>
            <parameter id="LOWER_BOUND" units="mmol_per_gDW_per_hr" value="-1000"/>
            <parameter id="UPPER_BOUND" units="mmol_per_gDW_per_hr" value="1000"/>
            <parameter value="0" id="OBJECTIVE_COEFFICIENT"/>
            <parameter id="FLUX_VALUE" units="mmol_per_gDW_per_hr" value="0"/>
            <parameter value="0" id="REDUCED_COST"/>
          </listOfParameters>
        </kineticLaw>
      </reaction>
      <reaction name="3-isopropylmalate dehydrogenase" id="R_IPMD" reversible="false">
<notes><body xmlns="http://www.w3.org/1999/xhtml">
     <p>GENE_ASSOCIATION: leuB</p>
  
     <p>PROTEIN_ASSOCIATION: </p>
  
     <p>SUBSYSTEM: Amino acids and related molecules</p>
  
     <p>PROTEIN_CLASS: EC-1.1.1.85</p>
  
     <p>SYNTHETIC_OBJECTIVE: 0.0</p>
  </body></notes>
              <listOfReactants>
          <speciesReference species="M_3c2hmp_c" stoichiometry="1"/>
          <speciesReference species="M_nad_c" stoichiometry="1"/>
        </listOfReactants>
        <listOfProducts>
          <speciesReference species="M_3c4mop_c" stoichiometry="1"/>
          <speciesReference species="M_h_c" stoichiometry="1"/>
          <speciesReference species="M_nadh_c" stoichiometry="1"/>
        </listOfProducts>
        <kineticLaw>
          <math xmlns="http://www.w3.org/1998/Math/MathML">          
            <apply>
              <ci>  </ci>
            </apply>
          </math>
                  <listOfParameters>
            <parameter id="LOWER_BOUND" units="mmol_per_gDW_per_hr" value="0"/>
            <parameter id="UPPER_BOUND" units="mmol_per_gDW_per_hr" value="1000"/>
            <parameter value="0" id="OBJECTIVE_COEFFICIENT"/>
            <parameter id="FLUX_VALUE" units="mmol_per_gDW_per_hr" value="0"/>
            <parameter value="0" id="REDUCED_COST"/>
          </listOfParameters>
        </kineticLaw>
      </reaction>
      <reaction name="3-isopropylmalate dehydratase" id="R_IPPMIa" reversible="true">
<notes><body xmlns="http://www.w3.org/1999/xhtml">
     <p>GENE_ASSOCIATION: leuC and leuD</p>
  
     <p>PROTEIN_ASSOCIATION: </p>
  
     <p>SUBSYSTEM: Amino acids and related molecules</p>
  
     <p>PROTEIN_CLASS: EC-4.2.1.33</p>
  
     <p>SYNTHETIC_OBJECTIVE: 0.0</p>
  </body></notes>
              <listOfReactants>
          <speciesReference species="M_3c2hmp_c" stoichiometry="1"/>
        </listOfReactants>
        <listOfProducts>
          <speciesReference species="M_2ippm_c" stoichiometry="1"/>
          <speciesReference species="M_h2o_c" stoichiometry="1"/>
        </listOfProducts>
        <kineticLaw>
          <math xmlns="http://www.w3.org/1998/Math/MathML">          
            <apply>
              <ci>  </ci>
            </apply>
          </math>
                  <listOfParameters>
            <parameter id="LOWER_BOUND" units="mmol_per_gDW_per_hr" value="-1000"/>
            <parameter id="UPPER_BOUND" units="mmol_per_gDW_per_hr" value="1000"/>
            <parameter value="0" id="OBJECTIVE_COEFFICIENT"/>
            <parameter id="FLUX_VALUE" units="mmol_per_gDW_per_hr" value="0"/>
            <parameter value="0" id="REDUCED_COST"/>
          </listOfParameters>
        </kineticLaw>
      </reaction>
      <reaction name="2-isopropylmalate hydratase" id="R_IPPMIb" reversible="true">
<notes><body xmlns="http://www.w3.org/1999/xhtml">
     <p>GENE_ASSOCIATION: leuC and leuD</p>
  
     <p>PROTEIN_ASSOCIATION: </p>
  
     <p>SUBSYSTEM: Amino acids and related molecules</p>
  
     <p>PROTEIN_CLASS: </p>
  
     <p>SYNTHETIC_OBJECTIVE: 0.0</p>
  </body></notes>
              <listOfReactants>
          <speciesReference species="M_2ippm_c" stoichiometry="1"/>
          <speciesReference species="M_h2o_c" stoichiometry="1"/>
        </listOfReactants>
        <listOfProducts>
          <speciesReference species="M_3c3hmp_c" stoichiometry="1"/>
        </listOfProducts>
        <kineticLaw>
          <math xmlns="http://www.w3.org/1998/Math/MathML">          
            <apply>
              <ci>  </ci>
            </apply>
          </math>
                  <listOfParameters>
            <parameter id="LOWER_BOUND" units="mmol_per_gDW_per_hr" value="-1000"/>
            <parameter id="UPPER_BOUND" units="mmol_per_gDW_per_hr" value="1000"/>
            <parameter value="0" id="OBJECTIVE_COEFFICIENT"/>
            <parameter id="FLUX_VALUE" units="mmol_per_gDW_per_hr" value="0"/>
            <parameter value="0" id="REDUCED_COST"/>
          </listOfParameters>
        </kineticLaw>
      </reaction>
      <reaction name="2-isopropylmalate synthase" id="R_IPPS" reversible="false">
<notes><body xmlns="http://www.w3.org/1999/xhtml">
     <p>GENE_ASSOCIATION: leuA</p>
  
     <p>PROTEIN_ASSOCIATION: </p>
  
     <p>SUBSYSTEM: Amino acids and related molecules</p>
  
     <p>PROTEIN_CLASS: EC-4.1.3.12</p>
  
     <p>SYNTHETIC_OBJECTIVE: 0.0</p>
  </body></notes>
              <listOfReactants>
          <speciesReference species="M_3mob_c" stoichiometry="1"/>
          <speciesReference species="M_accoa_c" stoichiometry="1"/>
          <speciesReference species="M_h2o_c" stoichiometry="1"/>
        </listOfReactants>
        <listOfProducts>
          <speciesReference species="M_3c3hmp_c" stoichiometry="1"/>
          <speciesReference species="M_coa_c" stoichiometry="1"/>
          <speciesReference species="M_h_c" stoichiometry="1"/>
        </listOfProducts>
        <kineticLaw>
          <math xmlns="http://www.w3.org/1998/Math/MathML">          
            <apply>
              <ci>  </ci>
            </apply>
          </math>
                  <listOfParameters>
            <parameter id="LOWER_BOUND" units="mmol_per_gDW_per_hr" value="0"/>
            <parameter id="UPPER_BOUND" units="mmol_per_gDW_per_hr" value="1000"/>
            <parameter value="0" id="OBJECTIVE_COEFFICIENT"/>
            <parameter id="FLUX_VALUE" units="mmol_per_gDW_per_hr" value="0"/>
            <parameter value="0" id="REDUCED_COST"/>
          </listOfParameters>
        </kineticLaw>
      </reaction>
      <reaction name="imidazolonepropionase" id="R_IZPN" reversible="false">
<notes><body xmlns="http://www.w3.org/1999/xhtml">
     <p>GENE_ASSOCIATION: hutI</p>
  
     <p>PROTEIN_ASSOCIATION: </p>
  
     <p>SUBSYSTEM: Amino acids and related molecules</p>
  
     <p>PROTEIN_CLASS: EC-3.5.2.7</p>
  
     <p>SYNTHETIC_OBJECTIVE: 0.0</p>
  </body></notes>
              <listOfReactants>
          <speciesReference species="M_4izp_c" stoichiometry="1"/>
          <speciesReference species="M_h2o_c" stoichiometry="1"/>
        </listOfReactants>
        <listOfProducts>
          <speciesReference species="M_forglu_c" stoichiometry="1"/>
        </listOfProducts>
        <kineticLaw>
          <math xmlns="http://www.w3.org/1998/Math/MathML">          
            <apply>
              <ci>  </ci>
            </apply>
          </math>
                  <listOfParameters>
            <parameter id="LOWER_BOUND" units="mmol_per_gDW_per_hr" value="0"/>
            <parameter id="UPPER_BOUND" units="mmol_per_gDW_per_hr" value="1000"/>
            <parameter value="0" id="OBJECTIVE_COEFFICIENT"/>
            <parameter id="FLUX_VALUE" units="mmol_per_gDW_per_hr" value="0"/>
            <parameter value="0" id="REDUCED_COST"/>
          </listOfParameters>
        </kineticLaw>
      </reaction>
      <reaction name="ketol-acid reductoisomerase (2,3-dihydroxy-3-methylbutanoate)" id="R_KARA1" reversible="true">
<notes><body xmlns="http://www.w3.org/1999/xhtml">
     <p>GENE_ASSOCIATION: ilvC</p>
  
     <p>PROTEIN_ASSOCIATION: </p>
  
     <p>SUBSYSTEM: Amino acids and related molecules</p>
  
     <p>PROTEIN_CLASS: EC-1.1.1.86</p>
  
     <p>SYNTHETIC_OBJECTIVE: 0.0</p>
  </body></notes>
              <listOfReactants>
          <speciesReference species="M_23dhmb_c" stoichiometry="1"/>
          <speciesReference species="M_nadp_c" stoichiometry="1"/>
        </listOfReactants>
        <listOfProducts>
          <speciesReference species="M_alac_S_c" stoichiometry="1"/>
          <speciesReference species="M_h_c" stoichiometry="1"/>
          <speciesReference species="M_nadph_c" stoichiometry="1"/>
        </listOfProducts>
        <kineticLaw>
          <math xmlns="http://www.w3.org/1998/Math/MathML">          
            <apply>
              <ci>  </ci>
            </apply>
          </math>
                  <listOfParameters>
            <parameter id="LOWER_BOUND" units="mmol_per_gDW_per_hr" value="-1000"/>
            <parameter id="UPPER_BOUND" units="mmol_per_gDW_per_hr" value="1000"/>
            <parameter value="0" id="OBJECTIVE_COEFFICIENT"/>
            <parameter id="FLUX_VALUE" units="mmol_per_gDW_per_hr" value="0"/>
            <parameter value="0" id="REDUCED_COST"/>
          </listOfParameters>
        </kineticLaw>
      </reaction>
      <reaction name="ketol-acid reductoisomerase (2-Acetolactate)" id="R_KARA2" reversible="true">
<notes><body xmlns="http://www.w3.org/1999/xhtml">
     <p>GENE_ASSOCIATION: ilvC</p>
  
     <p>PROTEIN_ASSOCIATION: </p>
  
     <p>SUBSYSTEM: Amino acids and related molecules</p>
  
     <p>PROTEIN_CLASS: EC-1.1.1.86</p>
  
     <p>SYNTHETIC_OBJECTIVE: 0.0</p>
  </body></notes>
              <listOfReactants>
          <speciesReference species="M_2ahbut_c" stoichiometry="1"/>
          <speciesReference species="M_h_c" stoichiometry="1"/>
          <speciesReference species="M_nadph_c" stoichiometry="1"/>
        </listOfReactants>
        <listOfProducts>
          <speciesReference species="M_23dhmp_c" stoichiometry="1"/>
          <speciesReference species="M_nadp_c" stoichiometry="1"/>
        </listOfProducts>
        <kineticLaw>
          <math xmlns="http://www.w3.org/1998/Math/MathML">          
            <apply>
              <ci>  </ci>
            </apply>
          </math>
                  <listOfParameters>
            <parameter id="LOWER_BOUND" units="mmol_per_gDW_per_hr" value="-1000"/>
            <parameter id="UPPER_BOUND" units="mmol_per_gDW_per_hr" value="1000"/>
            <parameter value="0" id="OBJECTIVE_COEFFICIENT"/>
            <parameter id="FLUX_VALUE" units="mmol_per_gDW_per_hr" value="0"/>
            <parameter value="0" id="REDUCED_COST"/>
          </listOfParameters>
        </kineticLaw>
      </reaction>
      <reaction name="leucine transaminase" id="R_LEUTA" reversible="true">
<notes><body xmlns="http://www.w3.org/1999/xhtml">
     <p>GENE_ASSOCIATION: ybgE or ywaA</p>
  
     <p>PROTEIN_ASSOCIATION: </p>
  
     <p>SUBSYSTEM: Amino acids and related molecules</p>
  
     <p>PROTEIN_CLASS: EC-2.6.1.42</p>
  
     <p>SYNTHETIC_OBJECTIVE: 0.0</p>
  </body></notes>
              <listOfReactants>
          <speciesReference species="M_akg_c" stoichiometry="1"/>
          <speciesReference species="M_leu_L_c" stoichiometry="1"/>
        </listOfReactants>
        <listOfProducts>
          <speciesReference species="M_4mop_c" stoichiometry="1"/>
          <speciesReference species="M_glu_L_c" stoichiometry="1"/>
        </listOfProducts>
        <kineticLaw>
          <math xmlns="http://www.w3.org/1998/Math/MathML">          
            <apply>
              <ci>  </ci>
            </apply>
          </math>
                  <listOfParameters>
            <parameter id="LOWER_BOUND" units="mmol_per_gDW_per_hr" value="-1000"/>
            <parameter id="UPPER_BOUND" units="mmol_per_gDW_per_hr" value="1000"/>
            <parameter value="0" id="OBJECTIVE_COEFFICIENT"/>
            <parameter id="FLUX_VALUE" units="mmol_per_gDW_per_hr" value="0"/>
            <parameter value="0" id="REDUCED_COST"/>
          </listOfParameters>
        </kineticLaw>
      </reaction>
      <reaction name="L-leucine dehydrogenase" id="R_LLEUDr" reversible="true">
<notes><body xmlns="http://www.w3.org/1999/xhtml">
     <p>GENE_ASSOCIATION: bcd</p>
  
     <p>PROTEIN_ASSOCIATION: </p>
  
     <p>SUBSYSTEM: Amino acids and related molecules</p>
  
     <p>PROTEIN_CLASS: EC-1.4.1.9</p>
  
     <p>SYNTHETIC_OBJECTIVE: 0.0</p>
  </body></notes>
              <listOfReactants>
          <speciesReference species="M_h2o_c" stoichiometry="1"/>
          <speciesReference species="M_leu_L_c" stoichiometry="1"/>
          <speciesReference species="M_nad_c" stoichiometry="1"/>
        </listOfReactants>
        <listOfProducts>
          <speciesReference species="M_4mop_c" stoichiometry="1"/>
          <speciesReference species="M_h_c" stoichiometry="1"/>
          <speciesReference species="M_nadh_c" stoichiometry="1"/>
          <speciesReference species="M_nh4_c" stoichiometry="1"/>
        </listOfProducts>
        <kineticLaw>
          <math xmlns="http://www.w3.org/1998/Math/MathML">          
            <apply>
              <ci>  </ci>
            </apply>
          </math>
                  <listOfParameters>
            <parameter id="LOWER_BOUND" units="mmol_per_gDW_per_hr" value="-1000"/>
            <parameter id="UPPER_BOUND" units="mmol_per_gDW_per_hr" value="1000"/>
            <parameter value="0" id="OBJECTIVE_COEFFICIENT"/>
            <parameter id="FLUX_VALUE" units="mmol_per_gDW_per_hr" value="0"/>
            <parameter value="0" id="REDUCED_COST"/>
          </listOfParameters>
        </kineticLaw>
      </reaction>
      <reaction name="lysine 2,3-aminomutase" id="R_LYSAM" reversible="true">
<notes><body xmlns="http://www.w3.org/1999/xhtml">
     <p>GENE_ASSOCIATION: kamA</p>
  
     <p>PROTEIN_ASSOCIATION: </p>
  
     <p>SUBSYSTEM: Amino acids and related molecules</p>
  
     <p>PROTEIN_CLASS: EC-5.4.3.2</p>
  
     <p>SYNTHETIC_OBJECTIVE: 0.0</p>
  </body></notes>
              <listOfReactants>
          <speciesReference species="M_lys_L_c" stoichiometry="1"/>
        </listOfReactants>
        <listOfProducts>
          <speciesReference species="M_36dahx_c" stoichiometry="1"/>
        </listOfProducts>
        <kineticLaw>
          <math xmlns="http://www.w3.org/1998/Math/MathML">          
            <apply>
              <ci>  </ci>
            </apply>
          </math>
                  <listOfParameters>
            <parameter id="LOWER_BOUND" units="mmol_per_gDW_per_hr" value="-1000"/>
            <parameter id="UPPER_BOUND" units="mmol_per_gDW_per_hr" value="1000"/>
            <parameter value="0" id="OBJECTIVE_COEFFICIENT"/>
            <parameter id="FLUX_VALUE" units="mmol_per_gDW_per_hr" value="0"/>
            <parameter value="0" id="REDUCED_COST"/>
          </listOfParameters>
        </kineticLaw>
      </reaction>
      <reaction name="lysine decarboxylase" id="R_LYSDC" reversible="false">
<notes><body xmlns="http://www.w3.org/1999/xhtml">
     <p>GENE_ASSOCIATION: yaaO</p>
  
     <p>PROTEIN_ASSOCIATION: </p>
  
     <p>SUBSYSTEM: Amino acids and related molecules</p>
  
     <p>PROTEIN_CLASS: EC-4.1.1.18</p>
  
     <p>SYNTHETIC_OBJECTIVE: 0.0</p>
  </body></notes>
              <listOfReactants>
          <speciesReference species="M_h_c" stoichiometry="1"/>
          <speciesReference species="M_lys_L_c" stoichiometry="1"/>
        </listOfReactants>
        <listOfProducts>
          <speciesReference species="M_15dap_c" stoichiometry="1"/>
          <speciesReference species="M_co2_c" stoichiometry="1"/>
        </listOfProducts>
        <kineticLaw>
          <math xmlns="http://www.w3.org/1998/Math/MathML">          
            <apply>
              <ci>  </ci>
            </apply>
          </math>
                  <listOfParameters>
            <parameter id="LOWER_BOUND" units="mmol_per_gDW_per_hr" value="0"/>
            <parameter id="UPPER_BOUND" units="mmol_per_gDW_per_hr" value="1000"/>
            <parameter value="0" id="OBJECTIVE_COEFFICIENT"/>
            <parameter id="FLUX_VALUE" units="mmol_per_gDW_per_hr" value="0"/>
            <parameter value="0" id="REDUCED_COST"/>
          </listOfParameters>
        </kineticLaw>
      </reaction>
      <reaction name="methylmalonate-semialdehyde dehydrogenase" id="R_MMSAD1" reversible="false">
<notes><body xmlns="http://www.w3.org/1999/xhtml">
     <p>GENE_ASSOCIATION: mmsA</p>
  
     <p>PROTEIN_ASSOCIATION: </p>
  
     <p>SUBSYSTEM: Amino acids and related molecules</p>
  
     <p>PROTEIN_CLASS: EC-1.2.1.27</p>
  
     <p>SYNTHETIC_OBJECTIVE: 0.0</p>
  </body></notes>
              <listOfReactants>
          <speciesReference species="M_2mop_c" stoichiometry="1"/>
          <speciesReference species="M_coa_c" stoichiometry="1"/>
          <speciesReference species="M_nad_c" stoichiometry="1"/>
        </listOfReactants>
        <listOfProducts>
          <speciesReference species="M_co2_c" stoichiometry="1"/>
          <speciesReference species="M_nadh_c" stoichiometry="1"/>
          <speciesReference species="M_ppcoa_c" stoichiometry="1"/>
        </listOfProducts>
        <kineticLaw>
          <math xmlns="http://www.w3.org/1998/Math/MathML">          
            <apply>
              <ci>  </ci>
            </apply>
          </math>
                  <listOfParameters>
            <parameter id="LOWER_BOUND" units="mmol_per_gDW_per_hr" value="0"/>
            <parameter id="UPPER_BOUND" units="mmol_per_gDW_per_hr" value="1000"/>
            <parameter value="0" id="OBJECTIVE_COEFFICIENT"/>
            <parameter id="FLUX_VALUE" units="mmol_per_gDW_per_hr" value="0"/>
            <parameter value="0" id="REDUCED_COST"/>
          </listOfParameters>
        </kineticLaw>
      </reaction>
      <reaction name="methylmalonate-semialdehyde dehydrogenase (propanol)" id="R_MMSAD2" reversible="false">
<notes><body xmlns="http://www.w3.org/1999/xhtml">
     <p>GENE_ASSOCIATION: mmsA</p>
  
     <p>PROTEIN_ASSOCIATION: </p>
  
     <p>SUBSYSTEM: Amino acids and related molecules</p>
  
     <p>PROTEIN_CLASS: EC-1.2.1.27</p>
  
     <p>SYNTHETIC_OBJECTIVE: 0.0</p>
  </body></notes>
              <listOfReactants>
          <speciesReference species="M_coa_c" stoichiometry="1"/>
          <speciesReference species="M_nad_c" stoichiometry="1"/>
          <speciesReference species="M_ppal_c" stoichiometry="1"/>
        </listOfReactants>
        <listOfProducts>
          <speciesReference species="M_h_c" stoichiometry="1"/>
          <speciesReference species="M_nadh_c" stoichiometry="1"/>
          <speciesReference species="M_ppcoa_c" stoichiometry="1"/>
        </listOfProducts>
        <kineticLaw>
          <math xmlns="http://www.w3.org/1998/Math/MathML">          
            <apply>
              <ci>  </ci>
            </apply>
          </math>
                  <listOfParameters>
            <parameter id="LOWER_BOUND" units="mmol_per_gDW_per_hr" value="0"/>
            <parameter id="UPPER_BOUND" units="mmol_per_gDW_per_hr" value="1000"/>
            <parameter value="0" id="OBJECTIVE_COEFFICIENT"/>
            <parameter id="FLUX_VALUE" units="mmol_per_gDW_per_hr" value="0"/>
            <parameter value="0" id="REDUCED_COST"/>
          </listOfParameters>
        </kineticLaw>
      </reaction>
      <reaction name="ornithine transaminase" id="R_ORNTA" reversible="false">
<notes><body xmlns="http://www.w3.org/1999/xhtml">
     <p>GENE_ASSOCIATION: rocD</p>
  
     <p>PROTEIN_ASSOCIATION: </p>
  
     <p>SUBSYSTEM: Amino acids and related molecules</p>
  
     <p>PROTEIN_CLASS: EC-2.6.1.13</p>
  
     <p>SYNTHETIC_OBJECTIVE: 0.0</p>
  </body></notes>
              <listOfReactants>
          <speciesReference species="M_akg_c" stoichiometry="1"/>
          <speciesReference species="M_orn_L_c" stoichiometry="1"/>
        </listOfReactants>
        <listOfProducts>
          <speciesReference species="M_glu_L_c" stoichiometry="1"/>
          <speciesReference species="M_glu5sa_c" stoichiometry="1"/>
        </listOfProducts>
        <kineticLaw>
          <math xmlns="http://www.w3.org/1998/Math/MathML">          
            <apply>
              <ci>  </ci>
            </apply>
          </math>
                  <listOfParameters>
            <parameter id="LOWER_BOUND" units="mmol_per_gDW_per_hr" value="0"/>
            <parameter id="UPPER_BOUND" units="mmol_per_gDW_per_hr" value="1000"/>
            <parameter value="0" id="OBJECTIVE_COEFFICIENT"/>
            <parameter id="FLUX_VALUE" units="mmol_per_gDW_per_hr" value="0"/>
            <parameter value="0" id="REDUCED_COST"/>
          </listOfParameters>
        </kineticLaw>
      </reaction>
      <reaction name="ornithine transacetylase" id="R_ORNTAC" reversible="true">
<notes><body xmlns="http://www.w3.org/1999/xhtml">
     <p>GENE_ASSOCIATION: argJ</p>
  
     <p>PROTEIN_ASSOCIATION: </p>
  
     <p>SUBSYSTEM: Amino acids and related molecules</p>
  
     <p>PROTEIN_CLASS: EC-2.3.1.35</p>
  
     <p>SYNTHETIC_OBJECTIVE: 0.0</p>
  </body></notes>
              <listOfReactants>
          <speciesReference species="M_acorn_c" stoichiometry="1"/>
          <speciesReference species="M_glu_L_c" stoichiometry="1"/>
        </listOfReactants>
        <listOfProducts>
          <speciesReference species="M_acglu_c" stoichiometry="1"/>
          <speciesReference species="M_orn_L_c" stoichiometry="1"/>
        </listOfProducts>
        <kineticLaw>
          <math xmlns="http://www.w3.org/1998/Math/MathML">          
            <apply>
              <ci>  </ci>
            </apply>
          </math>
                  <listOfParameters>
            <parameter id="LOWER_BOUND" units="mmol_per_gDW_per_hr" value="-1000"/>
            <parameter id="UPPER_BOUND" units="mmol_per_gDW_per_hr" value="1000"/>
            <parameter value="0" id="OBJECTIVE_COEFFICIENT"/>
            <parameter id="FLUX_VALUE" units="mmol_per_gDW_per_hr" value="0"/>
            <parameter value="0" id="REDUCED_COST"/>
          </listOfParameters>
        </kineticLaw>
      </reaction>
      <reaction name="1-pyrroline-5-carboxylate dehydrogenase" id="R_P5CD" reversible="false">
<notes><body xmlns="http://www.w3.org/1999/xhtml">
     <p>GENE_ASSOCIATION: rocA</p>
  
     <p>PROTEIN_ASSOCIATION: </p>
  
     <p>SUBSYSTEM: Amino acids and related molecules</p>
  
     <p>PROTEIN_CLASS: EC-1.5.1.12</p>
  
     <p>SYNTHETIC_OBJECTIVE: 0.0</p>
  </body></notes>
              <listOfReactants>
          <speciesReference species="M_1pyr5c_c" stoichiometry="1"/>
          <speciesReference species="M_h2o_c" stoichiometry="2"/>
          <speciesReference species="M_nad_c" stoichiometry="1"/>
        </listOfReactants>
        <listOfProducts>
          <speciesReference species="M_glu_L_c" stoichiometry="1"/>
          <speciesReference species="M_h_c" stoichiometry="1"/>
          <speciesReference species="M_nadh_c" stoichiometry="1"/>
        </listOfProducts>
        <kineticLaw>
          <math xmlns="http://www.w3.org/1998/Math/MathML">          
            <apply>
              <ci>  </ci>
            </apply>
          </math>
                  <listOfParameters>
            <parameter id="LOWER_BOUND" units="mmol_per_gDW_per_hr" value="0"/>
            <parameter id="UPPER_BOUND" units="mmol_per_gDW_per_hr" value="1000"/>
            <parameter value="0" id="OBJECTIVE_COEFFICIENT"/>
            <parameter id="FLUX_VALUE" units="mmol_per_gDW_per_hr" value="0"/>
            <parameter value="0" id="REDUCED_COST"/>
          </listOfParameters>
        </kineticLaw>
      </reaction>
      <reaction name="phosphoribosyl-AMP cyclohydrolase" id="R_PRAMPC" reversible="false">
<notes><body xmlns="http://www.w3.org/1999/xhtml">
     <p>GENE_ASSOCIATION: hisI</p>
  
     <p>PROTEIN_ASSOCIATION: </p>
  
     <p>SUBSYSTEM: Amino acids and related molecules</p>
  
     <p>PROTEIN_CLASS: EC-3.5.4.19</p>
  
     <p>SYNTHETIC_OBJECTIVE: 0.0</p>
  </body></notes>
              <listOfReactants>
          <speciesReference species="M_h_c" stoichiometry="1"/>
          <speciesReference species="M_h2o_c" stoichiometry="1"/>
          <speciesReference species="M_prbamp_c" stoichiometry="1"/>
        </listOfReactants>
        <listOfProducts>
          <speciesReference species="M_prfp_c" stoichiometry="1"/>
        </listOfProducts>
        <kineticLaw>
          <math xmlns="http://www.w3.org/1998/Math/MathML">          
            <apply>
              <ci>  </ci>
            </apply>
          </math>
                  <listOfParameters>
            <parameter id="LOWER_BOUND" units="mmol_per_gDW_per_hr" value="0"/>
            <parameter id="UPPER_BOUND" units="mmol_per_gDW_per_hr" value="1000"/>
            <parameter value="0" id="OBJECTIVE_COEFFICIENT"/>
            <parameter id="FLUX_VALUE" units="mmol_per_gDW_per_hr" value="0"/>
            <parameter value="0" id="REDUCED_COST"/>
          </listOfParameters>
        </kineticLaw>
      </reaction>
      <reaction name="phosphoribosyl-ATP pyrophosphatase" id="R_PRATPP" reversible="false">
<notes><body xmlns="http://www.w3.org/1999/xhtml">
     <p>GENE_ASSOCIATION: hisI</p>
  
     <p>PROTEIN_ASSOCIATION: </p>
  
     <p>SUBSYSTEM: Amino acids and related molecules</p>
  
     <p>PROTEIN_CLASS: EC-3.6.1.31</p>
  
     <p>SYNTHETIC_OBJECTIVE: 0.0</p>
  </body></notes>
              <listOfReactants>
          <speciesReference species="M_h2o_c" stoichiometry="1"/>
          <speciesReference species="M_prbatp_c" stoichiometry="1"/>
        </listOfReactants>
        <listOfProducts>
          <speciesReference species="M_h_c" stoichiometry="1"/>
          <speciesReference species="M_ppi_c" stoichiometry="1"/>
          <speciesReference species="M_prbamp_c" stoichiometry="1"/>
        </listOfProducts>
        <kineticLaw>
          <math xmlns="http://www.w3.org/1998/Math/MathML">          
            <apply>
              <ci>  </ci>
            </apply>
          </math>
                  <listOfParameters>
            <parameter id="LOWER_BOUND" units="mmol_per_gDW_per_hr" value="0"/>
            <parameter id="UPPER_BOUND" units="mmol_per_gDW_per_hr" value="1000"/>
            <parameter value="0" id="OBJECTIVE_COEFFICIENT"/>
            <parameter id="FLUX_VALUE" units="mmol_per_gDW_per_hr" value="0"/>
            <parameter value="0" id="REDUCED_COST"/>
          </listOfParameters>
        </kineticLaw>
      </reaction>
      <reaction name="1-(5-phosphoribosyl)-5-[(5-phosphoribosylamino)methylideneamino)imidazole-4-carboxamide isomerase" id="R_PRMICI" reversible="true">
<notes><body xmlns="http://www.w3.org/1999/xhtml">
     <p>GENE_ASSOCIATION: hisA</p>
  
     <p>PROTEIN_ASSOCIATION: </p>
  
     <p>SUBSYSTEM: Amino acids and related molecules</p>
  
     <p>PROTEIN_CLASS: EC-5.3.1.16</p>
  
     <p>SYNTHETIC_OBJECTIVE: 0.0</p>
  </body></notes>
              <listOfReactants>
          <speciesReference species="M_prfp_c" stoichiometry="1"/>
        </listOfReactants>
        <listOfProducts>
          <speciesReference species="M_prlp_c" stoichiometry="1"/>
        </listOfProducts>
        <kineticLaw>
          <math xmlns="http://www.w3.org/1998/Math/MathML">          
            <apply>
              <ci>  </ci>
            </apply>
          </math>
                  <listOfParameters>
            <parameter id="LOWER_BOUND" units="mmol_per_gDW_per_hr" value="-1000"/>
            <parameter id="UPPER_BOUND" units="mmol_per_gDW_per_hr" value="1000"/>
            <parameter value="0" id="OBJECTIVE_COEFFICIENT"/>
            <parameter id="FLUX_VALUE" units="mmol_per_gDW_per_hr" value="0"/>
            <parameter value="0" id="REDUCED_COST"/>
          </listOfParameters>
        </kineticLaw>
      </reaction>
      <reaction name="proline oxidase (L-proline, NAD)" id="R_PRO1x" reversible="false">
<notes><body xmlns="http://www.w3.org/1999/xhtml">
     <p>GENE_ASSOCIATION: ycgM</p>
  
     <p>PROTEIN_ASSOCIATION: </p>
  
     <p>SUBSYSTEM: Amino acids and related molecules</p>
  
     <p>PROTEIN_CLASS: EC-1.5.1.2</p>
  
     <p>SYNTHETIC_OBJECTIVE: 0.0</p>
  </body></notes>
              <listOfReactants>
          <speciesReference species="M_nad_c" stoichiometry="1"/>
          <speciesReference species="M_pro_L_c" stoichiometry="1"/>
        </listOfReactants>
        <listOfProducts>
          <speciesReference species="M_1pyr5c_c" stoichiometry="1"/>
          <speciesReference species="M_h_c" stoichiometry="2"/>
          <speciesReference species="M_nadh_c" stoichiometry="1"/>
        </listOfProducts>
        <kineticLaw>
          <math xmlns="http://www.w3.org/1998/Math/MathML">          
            <apply>
              <ci>  </ci>
            </apply>
          </math>
                  <listOfParameters>
            <parameter id="LOWER_BOUND" units="mmol_per_gDW_per_hr" value="0"/>
            <parameter id="UPPER_BOUND" units="mmol_per_gDW_per_hr" value="1000"/>
            <parameter value="0" id="OBJECTIVE_COEFFICIENT"/>
            <parameter id="FLUX_VALUE" units="mmol_per_gDW_per_hr" value="0"/>
            <parameter value="0" id="REDUCED_COST"/>
          </listOfParameters>
        </kineticLaw>
      </reaction>
      <reaction name="phosphoserine phosphatase (D-serine)" id="R_PSP_D" reversible="false">
<notes><body xmlns="http://www.w3.org/1999/xhtml">
     <p>GENE_ASSOCIATION: rsbX</p>
  
     <p>PROTEIN_ASSOCIATION: </p>
  
     <p>SUBSYSTEM: Amino acids and related molecules</p>
  
     <p>PROTEIN_CLASS: EC-3.1.3.3</p>
  
     <p>SYNTHETIC_OBJECTIVE: 0.0</p>
  </body></notes>
              <listOfReactants>
          <speciesReference species="M_h2o_c" stoichiometry="1"/>
          <speciesReference species="M_pser_D_c" stoichiometry="1"/>
        </listOfReactants>
        <listOfProducts>
          <speciesReference species="M_pi_c" stoichiometry="1"/>
          <speciesReference species="M_ser_D_c" stoichiometry="1"/>
        </listOfProducts>
        <kineticLaw>
          <math xmlns="http://www.w3.org/1998/Math/MathML">          
            <apply>
              <ci>  </ci>
            </apply>
          </math>
                  <listOfParameters>
            <parameter id="LOWER_BOUND" units="mmol_per_gDW_per_hr" value="0"/>
            <parameter id="UPPER_BOUND" units="mmol_per_gDW_per_hr" value="1000"/>
            <parameter value="0" id="OBJECTIVE_COEFFICIENT"/>
            <parameter id="FLUX_VALUE" units="mmol_per_gDW_per_hr" value="0"/>
            <parameter value="0" id="REDUCED_COST"/>
          </listOfParameters>
        </kineticLaw>
      </reaction>
      <reaction name="succinyl-diaminopimelate desuccinylase" id="R_SDPDS" reversible="false">
<notes><body xmlns="http://www.w3.org/1999/xhtml">
     <p>GENE_ASSOCIATION: yodQ</p>
  
     <p>PROTEIN_ASSOCIATION: </p>
  
     <p>SUBSYSTEM: Amino acids and related molecules</p>
  
     <p>PROTEIN_CLASS: EC-3.5.1.18</p>
  
     <p>SYNTHETIC_OBJECTIVE: 0.0</p>
  </body></notes>
              <listOfReactants>
          <speciesReference species="M_h2o_c" stoichiometry="1"/>
          <speciesReference species="M_sl26da_c" stoichiometry="1"/>
        </listOfReactants>
        <listOfProducts>
          <speciesReference species="M_26dap_LL_c" stoichiometry="1"/>
          <speciesReference species="M_succ_c" stoichiometry="1"/>
        </listOfProducts>
        <kineticLaw>
          <math xmlns="http://www.w3.org/1998/Math/MathML">          
            <apply>
              <ci>  </ci>
            </apply>
          </math>
                  <listOfParameters>
            <parameter id="LOWER_BOUND" units="mmol_per_gDW_per_hr" value="0"/>
            <parameter id="UPPER_BOUND" units="mmol_per_gDW_per_hr" value="1000"/>
            <parameter value="0" id="OBJECTIVE_COEFFICIENT"/>
            <parameter id="FLUX_VALUE" units="mmol_per_gDW_per_hr" value="0"/>
            <parameter value="0" id="REDUCED_COST"/>
          </listOfParameters>
        </kineticLaw>
      </reaction>
      <reaction name="D-serine deaminase" id="R_SERD_D" reversible="false">
<notes><body xmlns="http://www.w3.org/1999/xhtml">
     <p>GENE_ASSOCIATION: dsdA</p>
  
     <p>PROTEIN_ASSOCIATION: </p>
  
     <p>SUBSYSTEM: Amino acids and related molecules</p>
  
     <p>PROTEIN_CLASS: EC-4.3.1.18</p>
  
     <p>SYNTHETIC_OBJECTIVE: 0.0</p>
  </body></notes>
              <listOfReactants>
          <speciesReference species="M_ser_D_c" stoichiometry="1"/>
        </listOfReactants>
        <listOfProducts>
          <speciesReference species="M_nh4_c" stoichiometry="1"/>
          <speciesReference species="M_pyr_c" stoichiometry="1"/>
        </listOfProducts>
        <kineticLaw>
          <math xmlns="http://www.w3.org/1998/Math/MathML">          
            <apply>
              <ci>  </ci>
            </apply>
          </math>
                  <listOfParameters>
            <parameter id="LOWER_BOUND" units="mmol_per_gDW_per_hr" value="0"/>
            <parameter id="UPPER_BOUND" units="mmol_per_gDW_per_hr" value="1000"/>
            <parameter value="0" id="OBJECTIVE_COEFFICIENT"/>
            <parameter id="FLUX_VALUE" units="mmol_per_gDW_per_hr" value="0"/>
            <parameter value="0" id="REDUCED_COST"/>
          </listOfParameters>
        </kineticLaw>
      </reaction>
      <reaction name="L-serine deaminase" id="R_SERD_L" reversible="false">
<notes><body xmlns="http://www.w3.org/1999/xhtml">
     <p>GENE_ASSOCIATION: sdaAB and sdaAA</p>
  
     <p>PROTEIN_ASSOCIATION: </p>
  
     <p>SUBSYSTEM: Amino acids and related molecules</p>
  
     <p>PROTEIN_CLASS: EC-4.3.1.17</p>
  
     <p>SYNTHETIC_OBJECTIVE: 0.0</p>
  </body></notes>
              <listOfReactants>
          <speciesReference species="M_ser_L_c" stoichiometry="1"/>
        </listOfReactants>
        <listOfProducts>
          <speciesReference species="M_nh4_c" stoichiometry="1"/>
          <speciesReference species="M_pyr_c" stoichiometry="1"/>
        </listOfProducts>
        <kineticLaw>
          <math xmlns="http://www.w3.org/1998/Math/MathML">          
            <apply>
              <ci>  </ci>
            </apply>
          </math>
                  <listOfParameters>
            <parameter id="LOWER_BOUND" units="mmol_per_gDW_per_hr" value="0"/>
            <parameter id="UPPER_BOUND" units="mmol_per_gDW_per_hr" value="1000"/>
            <parameter value="0" id="OBJECTIVE_COEFFICIENT"/>
            <parameter id="FLUX_VALUE" units="mmol_per_gDW_per_hr" value="0"/>
            <parameter value="0" id="REDUCED_COST"/>
          </listOfParameters>
        </kineticLaw>
      </reaction>
      <reaction name="O-succinylhomoserine lyase (L-cysteine)" id="R_SHSL1" reversible="false">
<notes><body xmlns="http://www.w3.org/1999/xhtml">
     <p>GENE_ASSOCIATION: yjcI</p>
  
     <p>PROTEIN_ASSOCIATION: </p>
  
     <p>SUBSYSTEM: Amino acids and related molecules</p>
  
     <p>PROTEIN_CLASS: EC-4.2.99.9</p>
  
     <p>SYNTHETIC_OBJECTIVE: 0.0</p>
  </body></notes>
              <listOfReactants>
          <speciesReference species="M_cys_L_c" stoichiometry="1"/>
          <speciesReference species="M_suchms_c" stoichiometry="1"/>
        </listOfReactants>
        <listOfProducts>
          <speciesReference species="M_cysth_L_c" stoichiometry="1"/>
          <speciesReference species="M_h_c" stoichiometry="1"/>
          <speciesReference species="M_succ_c" stoichiometry="1"/>
        </listOfProducts>
        <kineticLaw>
          <math xmlns="http://www.w3.org/1998/Math/MathML">          
            <apply>
              <ci>  </ci>
            </apply>
          </math>
                  <listOfParameters>
            <parameter id="LOWER_BOUND" units="mmol_per_gDW_per_hr" value="0"/>
            <parameter id="UPPER_BOUND" units="mmol_per_gDW_per_hr" value="1000"/>
            <parameter value="0" id="OBJECTIVE_COEFFICIENT"/>
            <parameter id="FLUX_VALUE" units="mmol_per_gDW_per_hr" value="0"/>
            <parameter value="0" id="REDUCED_COST"/>
          </listOfParameters>
        </kineticLaw>
      </reaction>
      <reaction name="O-succinylhomoserine lyase (H2S)" id="R_SHSL2" reversible="false">
<notes><body xmlns="http://www.w3.org/1999/xhtml">
     <p>GENE_ASSOCIATION: yjcI</p>
  
     <p>PROTEIN_ASSOCIATION: </p>
  
     <p>SUBSYSTEM: Amino acids and related molecules</p>
  
     <p>PROTEIN_CLASS: EC-4.2.99.9</p>
  
     <p>SYNTHETIC_OBJECTIVE: 0.0</p>
  </body></notes>
              <listOfReactants>
          <speciesReference species="M_h2s_c" stoichiometry="1"/>
          <speciesReference species="M_suchms_c" stoichiometry="1"/>
        </listOfReactants>
        <listOfProducts>
          <speciesReference species="M_hcys_L_c" stoichiometry="1"/>
          <speciesReference species="M_succ_c" stoichiometry="1"/>
        </listOfProducts>
        <kineticLaw>
          <math xmlns="http://www.w3.org/1998/Math/MathML">          
            <apply>
              <ci>  </ci>
            </apply>
          </math>
                  <listOfParameters>
            <parameter id="LOWER_BOUND" units="mmol_per_gDW_per_hr" value="0"/>
            <parameter id="UPPER_BOUND" units="mmol_per_gDW_per_hr" value="1000"/>
            <parameter value="0" id="OBJECTIVE_COEFFICIENT"/>
            <parameter id="FLUX_VALUE" units="mmol_per_gDW_per_hr" value="0"/>
            <parameter value="0" id="REDUCED_COST"/>
          </listOfParameters>
        </kineticLaw>
      </reaction>
      <reaction name="O-succinylhomoserine lyase (methanethiol)" id="R_SHSL3" reversible="false">
<notes><body xmlns="http://www.w3.org/1999/xhtml">
     <p>GENE_ASSOCIATION: yjcI</p>
  
     <p>PROTEIN_ASSOCIATION: </p>
  
     <p>SUBSYSTEM: Amino acids and related molecules</p>
  
     <p>PROTEIN_CLASS: EC-4.2.99.9</p>
  
     <p>SYNTHETIC_OBJECTIVE: 0.0</p>
  </body></notes>
              <listOfReactants>
          <speciesReference species="M_ch4s_c" stoichiometry="1"/>
          <speciesReference species="M_suchms_c" stoichiometry="1"/>
        </listOfReactants>
        <listOfProducts>
          <speciesReference species="M_h_c" stoichiometry="1"/>
          <speciesReference species="M_met_L_c" stoichiometry="1"/>
          <speciesReference species="M_succ_c" stoichiometry="1"/>
        </listOfProducts>
        <kineticLaw>
          <math xmlns="http://www.w3.org/1998/Math/MathML">          
            <apply>
              <ci>  </ci>
            </apply>
          </math>
                  <listOfParameters>
            <parameter id="LOWER_BOUND" units="mmol_per_gDW_per_hr" value="0"/>
            <parameter id="UPPER_BOUND" units="mmol_per_gDW_per_hr" value="1000"/>
            <parameter value="0" id="OBJECTIVE_COEFFICIENT"/>
            <parameter id="FLUX_VALUE" units="mmol_per_gDW_per_hr" value="0"/>
            <parameter value="0" id="REDUCED_COST"/>
          </listOfParameters>
        </kineticLaw>
      </reaction>
      <reaction name="O-acetyl-L-serine sulfhydrylase" id="R_SLCYSS" reversible="false">
<notes><body xmlns="http://www.w3.org/1999/xhtml">
     <p>GENE_ASSOCIATION: cysK or yjcI</p>
  
     <p>PROTEIN_ASSOCIATION: </p>
  
     <p>SUBSYSTEM: Amino acids and related molecules</p>
  
     <p>PROTEIN_CLASS: </p>
  
     <p>SYNTHETIC_OBJECTIVE: 0.0</p>
  </body></notes>
              <listOfReactants>
          <speciesReference species="M_acser_c" stoichiometry="1"/>
          <speciesReference species="M_tsul_c" stoichiometry="1"/>
        </listOfReactants>
        <listOfProducts>
          <speciesReference species="M_ac_c" stoichiometry="1"/>
          <speciesReference species="M_slcys_c" stoichiometry="1"/>
        </listOfProducts>
        <kineticLaw>
          <math xmlns="http://www.w3.org/1998/Math/MathML">          
            <apply>
              <ci>  </ci>
            </apply>
          </math>
                  <listOfParameters>
            <parameter id="LOWER_BOUND" units="mmol_per_gDW_per_hr" value="0"/>
            <parameter id="UPPER_BOUND" units="mmol_per_gDW_per_hr" value="1000"/>
            <parameter value="0" id="OBJECTIVE_COEFFICIENT"/>
            <parameter id="FLUX_VALUE" units="mmol_per_gDW_per_hr" value="0"/>
            <parameter value="0" id="REDUCED_COST"/>
          </listOfParameters>
        </kineticLaw>
      </reaction>
      <reaction name="succinate-semialdehyde dehydrogenase (NADP)" id="R_SSALy" reversible="false">
<notes><body xmlns="http://www.w3.org/1999/xhtml">
     <p>GENE_ASSOCIATION: gabD</p>
  
     <p>PROTEIN_ASSOCIATION: </p>
  
     <p>SUBSYSTEM: Amino acids and related molecules</p>
  
     <p>PROTEIN_CLASS: EC-1.2.1.16</p>
  
     <p>SYNTHETIC_OBJECTIVE: 0.0</p>
  </body></notes>
              <listOfReactants>
          <speciesReference species="M_h2o_c" stoichiometry="1"/>
          <speciesReference species="M_nadp_c" stoichiometry="1"/>
          <speciesReference species="M_sucsal_c" stoichiometry="1"/>
        </listOfReactants>
        <listOfProducts>
          <speciesReference species="M_h_c" stoichiometry="2"/>
          <speciesReference species="M_nadph_c" stoichiometry="1"/>
          <speciesReference species="M_succ_c" stoichiometry="1"/>
        </listOfProducts>
        <kineticLaw>
          <math xmlns="http://www.w3.org/1998/Math/MathML">          
            <apply>
              <ci>  </ci>
            </apply>
          </math>
                  <listOfParameters>
            <parameter id="LOWER_BOUND" units="mmol_per_gDW_per_hr" value="0"/>
            <parameter id="UPPER_BOUND" units="mmol_per_gDW_per_hr" value="1000"/>
            <parameter value="0" id="OBJECTIVE_COEFFICIENT"/>
            <parameter id="FLUX_VALUE" units="mmol_per_gDW_per_hr" value="0"/>
            <parameter value="0" id="REDUCED_COST"/>
          </listOfParameters>
        </kineticLaw>
      </reaction>
      <reaction name="L-threonine dehydrogenase (w/ AOBUTDs)" id="R_THRD" reversible="false">
<notes><body xmlns="http://www.w3.org/1999/xhtml">
     <p>GENE_ASSOCIATION: tdh</p>
  
     <p>PROTEIN_ASSOCIATION: </p>
  
     <p>SUBSYSTEM: Amino acids and related molecules</p>
  
     <p>PROTEIN_CLASS: EC-1.1.1.103</p>
  
     <p>SYNTHETIC_OBJECTIVE: 0.0</p>
  </body></notes>
              <listOfReactants>
          <speciesReference species="M_nad_c" stoichiometry="1"/>
          <speciesReference species="M_thr_L_c" stoichiometry="1"/>
        </listOfReactants>
        <listOfProducts>
          <speciesReference species="M_2aobut_c" stoichiometry="1"/>
          <speciesReference species="M_h_c" stoichiometry="1"/>
          <speciesReference species="M_nadh_c" stoichiometry="1"/>
        </listOfProducts>
        <kineticLaw>
          <math xmlns="http://www.w3.org/1998/Math/MathML">          
            <apply>
              <ci>  </ci>
            </apply>
          </math>
                  <listOfParameters>
            <parameter id="LOWER_BOUND" units="mmol_per_gDW_per_hr" value="0"/>
            <parameter id="UPPER_BOUND" units="mmol_per_gDW_per_hr" value="1000"/>
            <parameter value="0" id="OBJECTIVE_COEFFICIENT"/>
            <parameter id="FLUX_VALUE" units="mmol_per_gDW_per_hr" value="0"/>
            <parameter value="0" id="REDUCED_COST"/>
          </listOfParameters>
        </kineticLaw>
      </reaction>
      <reaction name="L-threonine deaminase" id="R_THRD_L" reversible="false">
<notes><body xmlns="http://www.w3.org/1999/xhtml">
     <p>GENE_ASSOCIATION: ilvA</p>
  
     <p>PROTEIN_ASSOCIATION: </p>
  
     <p>SUBSYSTEM: Amino acids and related molecules</p>
  
     <p>PROTEIN_CLASS: </p>
  
     <p>SYNTHETIC_OBJECTIVE: 0.0</p>
  </body></notes>
              <listOfReactants>
          <speciesReference species="M_thr_L_c" stoichiometry="1"/>
        </listOfReactants>
        <listOfProducts>
          <speciesReference species="M_2obut_c" stoichiometry="1"/>
          <speciesReference species="M_nh4_c" stoichiometry="1"/>
        </listOfProducts>
        <kineticLaw>
          <math xmlns="http://www.w3.org/1998/Math/MathML">          
            <apply>
              <ci>  </ci>
            </apply>
          </math>
                  <listOfParameters>
            <parameter id="LOWER_BOUND" units="mmol_per_gDW_per_hr" value="0"/>
            <parameter id="UPPER_BOUND" units="mmol_per_gDW_per_hr" value="1000"/>
            <parameter value="0" id="OBJECTIVE_COEFFICIENT"/>
            <parameter id="FLUX_VALUE" units="mmol_per_gDW_per_hr" value="0"/>
            <parameter value="0" id="REDUCED_COST"/>
          </listOfParameters>
        </kineticLaw>
      </reaction>
      <reaction name="urocanase" id="R_URCN" reversible="false">
<notes><body xmlns="http://www.w3.org/1999/xhtml">
     <p>GENE_ASSOCIATION: hutU</p>
  
     <p>PROTEIN_ASSOCIATION: </p>
  
     <p>SUBSYSTEM: Amino acids and related molecules</p>
  
     <p>PROTEIN_CLASS: EC-4.2.1.49</p>
  
     <p>SYNTHETIC_OBJECTIVE: 0.0</p>
  </body></notes>
              <listOfReactants>
          <speciesReference species="M_h2o_c" stoichiometry="1"/>
          <speciesReference species="M_urcan_c" stoichiometry="1"/>
        </listOfReactants>
        <listOfProducts>
          <speciesReference species="M_4izp_c" stoichiometry="1"/>
        </listOfProducts>
        <kineticLaw>
          <math xmlns="http://www.w3.org/1998/Math/MathML">          
            <apply>
              <ci>  </ci>
            </apply>
          </math>
                  <listOfParameters>
            <parameter id="LOWER_BOUND" units="mmol_per_gDW_per_hr" value="0"/>
            <parameter id="UPPER_BOUND" units="mmol_per_gDW_per_hr" value="1000"/>
            <parameter value="0" id="OBJECTIVE_COEFFICIENT"/>
            <parameter id="FLUX_VALUE" units="mmol_per_gDW_per_hr" value="0"/>
            <parameter value="0" id="REDUCED_COST"/>
          </listOfParameters>
        </kineticLaw>
      </reaction>
      <reaction name="urease" id="R_UREA2" reversible="false">
<notes><body xmlns="http://www.w3.org/1999/xhtml">
     <p>GENE_ASSOCIATION: ureC and ureA and ureB</p>
  
     <p>PROTEIN_ASSOCIATION: </p>
  
     <p>SUBSYSTEM: Amino acids and related molecules</p>
  
     <p>PROTEIN_CLASS: EC-3.5.1.5</p>
  
     <p>SYNTHETIC_OBJECTIVE: 0.0</p>
  </body></notes>
              <listOfReactants>
          <speciesReference species="M_h_c" stoichiometry="2"/>
[truncated: 1,507,566 more chars]
