# Supplementary material for: Assessment of transcriptomic constraint-based methods for central carbon flux inference
Source: PLoS One. 2020 Sep 9;15(9):e0238689. doi: 10.1371/journal.pone.0238689 (PMC7480874; doi:10.1371/journal.pone.0238689)
Supplement: S3 Dataset — The genome-scale metabolic model of PCC 6803 developed by Knoop et al. [24]. Individual models in SBML format (.xml) with set constraints used AC, DC, etc. are included. Transcriptomic data (.csv) from by Dr. Le You (University of California San Diego, USA) and Dr. Yinjie Tang (Washington University in St. Louis, USA) [12]. Predicted fluxes generated using these data. MATLAB scripts used for calculating correlations (.m). (GZ) [file pone.0238689.s003.gz › PCC6803_model_and_data/expression/pcc6803_mixo.csv]

BAA10018	282
BAA10019	426
BAA10020	5230
BAA10021	151
BAA10022	2957
BAA10023	8115
BAA10024	685
BAA10025	192
BAA10026	356
BAA10027	286
BAA10028	2799
BAA10029	937
BAA10030	262
BAA10031	306
BAA10032	658
BAA10033	519
BAA10034	489
BAA10035	311
BAA10036	30870
BAA10037	6940
BAA10038	4038
BAA10039	12539
BAA10040	3445
BAA10041	1179
BAA10042	27225
BAA10043	859
BAA10044	648
BAA10045	663
BAA10046	1349
BAA10047	1203
BAA10048	731
BAA10049	1500
BAA10050	1329
BAA10051	747
BAA10052	249
BAA10053	1103
BAA10054	678
BAA10055	678
BAA10056	665
BAA10057	428
BAA10058	354
BAA10059	85638
BAA10060	3819
BAA10061	353
BAA10062	847
BAA10063	800
BAA10064	2259
BAA10065	224
BAA10066	959
BAA10067	135
BAA10068	7
BAA10069	0
BAA10070	1331
BAA10071	1212
BAA10072	364
BAA10073	2374
BAA10074	321
BAA10075	431
BAA10076	332
BAA10077	420
BAA10078	2488
BAA10079	5406
BAA10080	2145
BAA10081	747
BAA10082	296
BAA10083	311
BAA10084	1926
BAA10085	6233
BAA10086	336
BAA10087	2731
BAA10088	2329
BAA10089	5431
BAA10090	1543
BAA10091	706
BAA10092	1127
BAA10093	557
BAA10094	21921
BAA10095	37469
BAA10096	20706
BAA10097	1219
BAA10098	778
BAA10099	490
BAA10100	605
BAA10101	569
BAA10102	632
BAA10103	228
BAA10104	612
BAA10105	10357
BAA10106	275
BAA10107	252
BAA10108	823
BAA10109	385
BAA10110	227
BAA10111	1653
BAA10112	1264
BAA10113	722
BAA10114	3861
BAA10115	980
BAA10116	1511
BAA10117	7723
BAA10118	974
BAA10119	689
BAA10120	1726
BAA10121	20509
BAA10122	8886
BAA10123	483
BAA10124	607
BAA10125	753
BAA10126	118
BAA10127	953
BAA10128	1084
BAA10129	1464
BAA10130	960
BAA10131	622
BAA10132	2832
BAA10133	16228
BAA10134	1032
BAA10135	415
BAA10136	859
BAA10137	695
BAA10138	350
BAA10139	489
BAA10140	431
BAA10141	630
BAA10142	526
BAA10143	2630
BAA10144	299
BAA10145	1842
BAA10146	2148
BAA10147	373
BAA10148	515
BAA10149	10831
BAA10150	18274
BAA10151	748
BAA10152	777
BAA10153	495
BAA10154	1014
BAA10155	598
BAA10156	299
BAA10157	993
BAA10158	1768
BAA10159	914
BAA10160	649
BAA10161	2
BAA10162	814
BAA10163	0
BAA10164	48
BAA10165	459
BAA10166	461
BAA10167	853
BAA10168	906
BAA10169	20728
BAA10170	720
BAA10171	666
BAA10172	275
BAA10173	451
BAA10174	2080
BAA10175	151
BAA10176	218
BAA10177	1553
BAA10178	768
BAA10179	471
BAA10180	1710
BAA10181	551
BAA10182	14923
BAA10183	732
BAA10184	31495
BAA10185	4650
BAA10186	819
BAA10187	2548
BAA10188	1232
BAA10189	1053
BAA10190	44584
BAA10191	15006
BAA10192	25791
BAA10193	722
BAA10194	438
BAA10195	20
BAA10196	822
BAA10197	53728
BAA10198	210
BAA10199	6351
BAA10200	291
BAA10201	534
BAA10202	997
BAA10203	1730
BAA10204	467
BAA10205	991
BAA10206	1791
BAA10207	632
BAA10208	334
BAA10209	1673
BAA10210	3049
BAA10211	477
BAA10212	364
BAA10213	151
BAA10214	328
BAA10215	129
BAA10216	1581
BAA10217	6519
BAA10218	665
BAA10219	1354
BAA10220	1033
BAA10221	525
BAA10222	3429
BAA10223	993
BAA10224	885
BAA10225	0
BAA10226	0
BAA10227	25697
BAA10228	1598
BAA10229	225
BAA10230	2958
BAA10231	189
BAA10232	452
BAA10233	371
BAA10234	7
BAA10235	175
BAA10236	158
BAA10237	135
BAA10238	694
BAA10239	4584
BAA10240	14033
BAA10241	480
BAA10242	1310
BAA10243	1114
BAA10244	480
BAA10245	375
BAA10246	784
BAA10247	273
BAA10248	193
BAA10249	145
BAA10250	3624
BAA10251	2430
BAA10252	637
BAA10253	650
BAA10254	420
BAA10255	2772
BAA10256	881
BAA10257	272
BAA10258	1339
BAA10259	374
BAA10260	312
BAA10261	1025
BAA10262	1727
BAA10263	523
BAA10264	508
BAA10265	1105
BAA10266	304
BAA10267	543
BAA10268	461
BAA10269	700
BAA10270	795
BAA10271	669
BAA10272	283
BAA10273	2576
BAA10274	455
BAA10275	729
BAA10276	1238
BAA10277	422
BAA10278	585
BAA10279	717
BAA10280	441
BAA10281	2641
BAA10282	1307
BAA10283	758
BAA10284	486
BAA10285	1003
BAA10286	190
BAA10287	748
BAA10288	158
BAA10289	217
BAA10290	1154
BAA10291	3219
BAA10292	1463
BAA10293	504
BAA10294	124
BAA10295	217
BAA10296	472
BAA10297	908
BAA10298	679
BAA10299	482
BAA10300	2353
BAA10301	313
BAA10302	310
BAA10303	14888
BAA10304	15886
BAA10305	815
BAA10306	1510
BAA10307	3610
BAA10308	2012
BAA10309	695
BAA10310	7575
BAA10311	3833
BAA10312	352
BAA10313	672
BAA10314	541
BAA10315	493
BAA10316	16871
BAA10317	3315
BAA10318	230
BAA10319	886
BAA10320	189
BAA10321	93
BAA10322	281
BAA10323	357
BAA10324	459
BAA10325	809
BAA10326	123
BAA10327	271
BAA10328	853
BAA10329	438
BAA10330	271
BAA10331	222
BAA10332	2079
BAA10333	143
BAA10334	65
BAA10335	269
BAA10336	252
BAA10337	1326
BAA10338	1404
BAA10339	1926
BAA10340	5311
BAA10341	27033
BAA10342	1714
BAA10343	1411
BAA10344	18224
BAA10345	3467
BAA10346	475
BAA10347	2099
BAA10348	483
BAA10349	214
BAA10350	247
BAA10351	1987
BAA10352	254
BAA10353	377
BAA10354	1176
BAA10355	132
BAA10356	731
BAA10357	674
BAA10358	570
BAA10359	342
BAA10360	109
BAA10361	368
BAA10362	638
BAA10363	572
BAA10364	370
BAA10365	216
BAA10366	896
BAA10367	1360
BAA10368	1199
BAA10369	910
BAA10370	578
BAA10371	2025
BAA10372	684
BAA10373	542
BAA10374	959
BAA10375	409
BAA10376	442
BAA10377	358
BAA10378	900
BAA10379	368
BAA10380	2890
BAA10381	764
BAA10382	859
BAA10383	889
BAA10384	1598
BAA10385	3035
BAA10386	7938
BAA10387	75811
BAA10388	105
BAA10389	1018
BAA10390	501
BAA10391	539
BAA10392	1518
BAA10393	1528
BAA10394	263
BAA10395	826
BAA10396	439
BAA10397	3793
BAA10398	557
BAA10399	538
BAA10400	1416
BAA10401	124
BAA10402	5028
BAA10403	2117
BAA10404	84
BAA10405	373
BAA10406	2125
BAA10407	556
BAA10408	214
BAA10409	1492
BAA10410	822
BAA10411	275
BAA10412	1306
BAA10413	1103
BAA10414	219
BAA10415	131
BAA10416	637
BAA10417	4399
BAA10418	560
BAA10419	422
BAA10420	534
BAA10421	284
BAA10422	1589
BAA10423	1796
BAA10424	2345
BAA10425	3466
BAA10426	3279
BAA10427	2407
BAA10428	69
BAA10429	834
BAA10430	480
BAA10431	1142
BAA10432	400
BAA10433	4592
BAA10434	449
BAA10435	606
BAA10436	2842
BAA10437	475
BAA10438	3717
BAA10439	3410
BAA10440	13978
BAA10441	465
BAA10442	65
BAA10443	802
BAA10444	298
BAA10445	189
BAA10446	266
BAA10447	1009
BAA10448	1076
BAA10449	325
BAA10450	1114
BAA10451	1471
BAA10452	945
BAA10453	594
BAA10454	283
BAA10455	1527
BAA10456	1964
BAA10457	569
BAA10458	29085
BAA10459	2524
BAA10460	4120
BAA10461	3117
BAA10462	11154
BAA10463	5177
BAA10464	183526
BAA10465	16179
BAA10466	441
BAA10467	1483
BAA10468	173
BAA10469	329
BAA10470	1695
BAA10471	1816
BAA10472	443
BAA10473	399
BAA10474	4853
BAA10475	2862
BAA10476	5072
BAA10477	1339
BAA10478	2511
BAA10479	645
BAA10480	496
BAA10481	166
BAA10482	4118
BAA10483	2871
BAA10484	417
BAA10485	745
BAA10486	430
BAA10487	282
BAA10488	314
BAA10489	554
BAA10490	1224
BAA10491	2493
BAA10492	1930
BAA10493	1374
BAA10494	94
BAA10495	38
BAA10496	658
BAA10497	729
BAA10498	1896
BAA10499	337
BAA10500	23667
BAA10501	10398
BAA10502	914
BAA10503	760
BAA10504	637
BAA10505	866
BAA10506	836
BAA10507	1372
BAA10508	4746
BAA10509	3100
BAA10510	3403
BAA10511	2528
BAA10512	525
BAA10513	315
BAA10514	57
BAA10515	356
BAA10516	6129
BAA10517	364
BAA10518	366
BAA10519	416
BAA10520	988
BAA10521	309
BAA10522	531
BAA10523	2052
BAA10524	925
BAA10525	1229
BAA10526	517
BAA10527	691
BAA10528	441
BAA10529	376
BAA10530	8817
BAA10531	2314
BAA10532	389
BAA10533	828
BAA10534	10716
BAA10535	87
BAA10536	1400
BAA10537	258
BAA10538	734
BAA10539	602
BAA10540	1594
BAA10541	563
BAA10542	1372
BAA10543	783
BAA10544	794
BAA10545	682
BAA10546	837
BAA10547	545
BAA10548	296
BAA10549	1045
BAA10550	304
BAA10551	1207
BAA10552	221
BAA10553	948
BAA10554	1984
BAA10555	3552
BAA10556	15849
BAA10557	5301
BAA10558	800
BAA10559	1642
BAA10560	465
BAA10561	404
BAA10562	718
BAA10563	547
BAA10564	568
BAA10565	259
BAA10566	487
BAA10567	265
BAA10568	355
BAA10569	360
BAA10570	392
BAA10571	473
BAA10572	388
BAA10573	558
BAA10574	276
BAA10575	357
BAA10576	340
BAA10577	310
BAA10578	1359
BAA10579	205
BAA10580	1780
BAA10581	1029
BAA10582	970
BAA10583	1696
BAA10584	1432
BAA10585	402
BAA10586	95
BAA10587	91
BAA10588	78
BAA10589	115
BAA10590	436
BAA10591	11649
BAA10592	413
BAA10593	88
BAA10594	558
BAA10595	300
BAA10596	612
BAA10597	1692
BAA10598	239
BAA10599	611
BAA10600	325
BAA10601	1460
BAA10602	549
BAA10603	1122
BAA10604	3406
BAA10605	393
BAA10606	241
BAA10607	470
BAA10608	251
BAA10609	155
BAA10610	790
BAA10611	359
BAA10612	2201
BAA10613	621
BAA10614	1786
BAA10615	1293
BAA10616	2187
BAA10617	1017
BAA10618	1019
BAA10619	99
BAA10620	7314
BAA10621	554
BAA10622	212
BAA10623	12094
BAA10624	593
BAA10625	397
BAA10626	777
BAA10627	803
BAA10628	1118
BAA10629	562
BAA10630	579
BAA10631	13222
BAA10632	669
BAA10633	237
BAA10634	970
BAA10635	541
BAA10636	213
BAA10637	1158
BAA10638	1471
BAA10639	1257
BAA10640	507
BAA10641	171
BAA10642	673
BAA10643	237
BAA10644	176
BAA10645	202
BAA10646	601
BAA10647	1386
BAA10648	456
BAA10649	647
BAA10650	307
BAA10651	1128
BAA10652	1924
BAA10653	506
BAA10654	865
BAA10655	1199
BAA10656	8006
BAA10657	619
BAA10658	171
BAA10659	904
BAA10660	1285
BAA10661	220
BAA10662	585
BAA10664	517
BAA10665	462
BAA10666	3345
BAA10667	638
BAA10668	1653
BAA10669	1442
BAA10670	240
BAA10671	660
BAA10672	286
BAA10673	924
BAA10674	317
BAA10675	804
BAA10676	1780
BAA10677	574
BAA10678	137
BAA10679	145
BAA10680	197
BAA10681	2156
BAA10682	776
BAA10683	412
BAA10684	227
BAA10685	200
BAA10686	308
BAA10687	216
BAA10688	390
BAA10689	4200
BAA10690	129
BAA10691	144
BAA10692	81
BAA10693	255
BAA10694	311
BAA10695	1063
BAA10696	249
BAA10697	431
BAA10698	131
BAA10699	84
BAA10700	898
BAA10701	233
BAA10702	413
BAA10703	516
BAA10704	653
BAA10705	172
BAA10706	166
BAA10707	835
BAA10708	163
BAA10709	362
BAA10710	142
BAA10711	98
BAA10712	589
BAA10713	323
BAA10714	142
BAA10715	45
BAA10716	300
BAA10717	248
BAA10718	1099
BAA10719	300
BAA10720	183
BAA10721	865
BAA10722	345
BAA10723	1146
BAA10724	786
BAA10725	228
BAA10726	1080
BAA10727	123
BAA10728	1923
BAA10729	536
BAA10730	448
BAA10731	471
BAA10732	500
BAA10733	144
BAA10734	641
BAA10735	167
BAA10736	6
BAA10737	283
BAA10738	367
BAA10739	228
BAA10740	14
BAA10741	66
BAA10742	2
BAA10743	0
BAA10744	1144
BAA10745	680
BAA10746	327
BAA10747	58
BAA10748	930
BAA10749	1083
BAA10750	2048
BAA10751	91
BAA10752	377
BAA10753	24
BAA10754	5481
BAA10755	384
BAA10756	990
BAA10757	572
BAA10758	436
BAA10759	1366
BAA10760	3739
BAA10761	4353
BAA10762	219
BAA10763	3027
BAA10764	2035
BAA10765	898
BAA10766	352
BAA10767	640
BAA10768	657
BAA10769	1062
BAA10770	494
BAA10771	316
BAA10772	740
BAA10773	481
BAA10774	1310
BAA10775	337
BAA10776	346
BAA10777	122
BAA10778	617
BAA10779	1513
BAA10780	5782
BAA10781	222
BAA10782	483
BAA10783	234
BAA10784	205
BAA10785	1981
BAA10786	457
BAA10787	3194
BAA10788	6643
BAA10789	801
BAA10790	1655
BAA10791	1227
BAA10792	1412
BAA10793	626
BAA10794	2252
BAA10795	688
BAA10796	365
BAA10797	540
BAA10798	772
BAA10799	1043
BAA10800	477
BAA10801	729
BAA10802	204
BAA10803	3702
BAA10804	933
BAA10805	3500
BAA10806	2544
BAA10807	2393
BAA10808	2031
BAA10809	2162
BAA10810	1371
BAA10811	31339
BAA10812	472
BAA10813	424
BAA10814	309
BAA10815	1408
BAA10816	2181
BAA10817	312
BAA10818	216
BAA10819	355
BAA10820	1237
BAA10821	562
BAA10822	1889
BAA10823	1526
BAA10824	2373
BAA10825	282
BAA10826	283
BAA10827	2736
BAA10828	1033
BAA10829	462
BAA10830	652
BAA10831	1495
BAA10832	2764
BAA10833	979
BAA10834	370
BAA10835	374
BAA10836	1515
BAA10837	1473
BAA10838	711
BAA10839	370
BAA10840	877
BAA10841	281
BAA10842	263
BAA10843	744
BAA10844	661
BAA10845	2844
BAA10846	300
BAA10847	1404
BAA10848	315
BAA10849	1520
BAA10850	1195
BAA10851	20313
BAA10852	392
BAA10853	738
BAA10854	144
BAA10855	385
BAA10856	1036
BAA10857	1669
BAA10858	1425
BAA10859	168
BAA10860	1288
BAA10861	166
BAA10862	374
BAA10863	250
BAA10864	295
BAA10865	459
BAA10866	1703
BAA10867	1096
BAA10868	2069
BAA10869	2036
BAA10870	1856
BAA10871	15697
BAA10872	4135
BAA10873	791
BAA10874	1595
BAA10875	1523
BAA10876	1378
BAA10877	448
BAA10878	637
BAA10879	901
BAA10880	858
BAA10881	2058
BAA10882	1276
BAA10883	2121
BAA10884	1099
BAA10885	2349
BAA16580	134
BAA16581	422
BAA16582	688
BAA16583	13133
BAA16584	847
BAA16585	1016
BAA16586	60699
BAA16587	1667
BAA16588	624
BAA16589	1104
BAA16590	439
BAA16591	730
BAA16592	1140
BAA16593	899
BAA16594	1146
BAA16595	822
BAA16596	1405
BAA16597	1755
BAA16598	4159
BAA16599	5980
BAA16600	18508
BAA16601	5589
BAA16602	12259
BAA16603	1516
BAA16604	4179
BAA16605	2481
BAA16606	973
BAA16607	1222
BAA16608	884
BAA16609	841
BAA16610	443
BAA16611	222
BAA16612	138
BAA16613	610
BAA16614	4343
BAA16615	1062
BAA16616	1591
BAA16617	2026
BAA16618	4134
BAA16619	517
BAA16620	24
BAA16621	854
BAA16622	327
BAA16623	544
BAA16624	687
BAA16625	2910
BAA16626	148
BAA16627	581
BAA16628	672
BAA16629	746
BAA16630	223
BAA16631	670
BAA16632	894
BAA16633	740
BAA16634	337
BAA16635	272
BAA16636	468
BAA16637	468
BAA16638	1866
BAA16639	1039
BAA16640	111
BAA16641	431
BAA16642	422
BAA16643	367
BAA16644	437
BAA16645	693
BAA16646	1041
BAA16647	461
BAA16648	306
BAA16649	1032
BAA16650	111
BAA16651	614
BAA16652	353
BAA16653	140
BAA16654	253
BAA16655	1179
BAA16656	3331
BAA16657	1417
BAA16658	3018
BAA16659	774
BAA16660	117
BAA16661	13754
BAA16662	198
BAA16663	504
BAA16664	481
BAA16665	733
BAA16666	26212
BAA16667	16789
BAA16668	105
BAA16669	465
BAA16670	387
BAA16671	135
BAA16672	94
BAA16673	7351
BAA16674	649
BAA16675	484
BAA16676	190
BAA16677	786
BAA16678	953
BAA16679	978
BAA16680	230
BAA16681	117
BAA16682	279
BAA16683	1243
BAA16684	163
BAA16685	12
BAA16686	0
BAA16687	1890
BAA16688	60677
BAA16689	2944
BAA16690	1016
BAA16691	422
BAA16692	251
BAA16693	209
BAA16694	667
BAA16695	920
BAA16696	5625
BAA16697	1229
BAA16698	1297
BAA16699	1307
BAA16700	3200
BAA16701	216
BAA16702	698
BAA16703	1205
BAA16704	547
BAA16705	357
BAA16706	604
BAA16707	3936
BAA16708	35551
BAA16709	370
BAA16710	1000
BAA16711	920
BAA16712	1668
BAA16713	1088
BAA16714	1244
BAA16715	147
BAA16716	940
BAA16717	437
BAA16718	303
BAA16719	6609
BAA16720	2741
BAA16721	12862
BAA16722	1432
BAA16723	1433
BAA16724	1539
BAA16725	324
BAA16726	314
BAA16727	1344
BAA16728	813
BAA16729	195
BAA16730	24352
BAA16731	1789
BAA16732	225
BAA16733	620
BAA16734	11004
BAA16735	8425
BAA16736	1225
BAA16737	1174
BAA16738	2596
BAA16739	9177
BAA16740	28481
BAA16741	30990
BAA16742	789
BAA16743	685
BAA16744	468
BAA16745	990
BAA16746	6114
BAA16747	401
BAA16748	217
BAA16749	1060
BAA16750	1277
BAA16751	443
BAA16752	261
BAA16753	548
BAA16754	209
BAA16755	1887
BAA16756	587
BAA16757	736
BAA16758	242
BAA16759	439
BAA16760	222
BAA16761	1826
BAA16762	2277
BAA16763	3224
BAA16764	2579
BAA16765	762
BAA16766	554
BAA16767	348
BAA16768	804
BAA16769	352
BAA16770	507
BAA16771	1279
BAA16772	916
BAA16773	6286
BAA16774	1016
BAA16775	1179
BAA16776	2534
BAA16777	2644
BAA16778	1043
BAA16779	292
BAA16780	455
BAA16781	626
BAA16782	103
BAA16783	184
BAA16784	242
BAA16785	459
BAA16786	306
BAA16787	732
BAA16788	889
BAA16789	264
BAA16790	229
BAA16791	748
BAA16792	384
BAA16793	1290
BAA16794	1493
BAA16795	801
BAA16796	435
BAA16797	383
BAA16798	305
BAA16799	839
BAA16800	1137
BAA16801	277
BAA16802	430
BAA16803	244
BAA16804	456
BAA16805	1755
BAA16806	4271
BAA16807	200
BAA16808	1082
BAA16809	435
BAA16810	578
BAA16811	240
BAA16812	3646
BAA16813	3135
BAA16814	995
BAA16815	761
BAA16816	278
BAA16817	375
BAA16818	228
BAA16819	453
BAA16820	4371
BAA16821	673
BAA16822	918
BAA16823	1154
BAA16824	2615
BAA16825	312
BAA16826	494
BAA16827	143
BAA16828	868
BAA16829	346
BAA16830	988
BAA16831	1208
BAA16832	1321
BAA16833	411
BAA16834	713
BAA16835	1603
BAA16836	1035
BAA16837	1055
BAA16838	1212
BAA16839	474
BAA16840	207
BAA16841	4902
BAA16842	18854
BAA16843	2713
BAA16844	1856
BAA16845	1375
BAA16846	820
BAA16847	14568
BAA16848	851
BAA16849	906
BAA16850	693
BAA16851	140
BAA16852	458
BAA16853	12520
BAA16854	1126
BAA16855	1431
BAA16856	439
BAA16857	894
BAA16858	1354
BAA16859	2358
BAA16860	998
BAA16861	1298
BAA16862	621
BAA16863	2154
BAA16864	44576
BAA16865	272
BAA16866	7217
BAA16867	2367
BAA16868	356
BAA16869	1538
BAA16870	806
BAA16871	598
BAA16872	1280
BAA16873	6408
BAA16874	2084
BAA16875	408
BAA16876	60
BAA16877	778
BAA16878	747
BAA16879	1504
BAA16880	9642
BAA16881	2352
BAA16882	4865
BAA16883	534
BAA16884	338
BAA16885	1215
BAA16886	22365
BAA16887	4740
BAA16888	1109
BAA16889	311
BAA16890	4568
BAA16891	1637
BAA16892	341
BAA16893	7496
BAA16894	708
BAA16895	616
BAA16896	476
BAA16897	675
BAA16898	414
BAA16899	1968
BAA16900	796
BAA16901	1441
BAA16902	1131
BAA16903	594
BAA16904	494
BAA16905	1464
BAA16906	4959
BAA16907	4475
BAA16908	3644
BAA16909	1880
BAA16910	5269
BAA16911	11522
BAA16912	3140
BAA16913	2463
BAA16914	1474
BAA16915	35146
BAA16916	7983
BAA16917	17049
BAA16918	14305
BAA16919	4295
BAA16920	7148
BAA16921	2810
BAA16922	4109
BAA16923	9510
BAA16924	1381
BAA16925	4652
BAA16926	14756
BAA16927	325
BAA16928	4448
BAA16929	1015
BAA16930	2094
BAA16931	475
BAA16932	264
BAA16933	667
BAA16934	980
BAA16935	810
BAA16936	352
BAA16937	617
BAA16938	440
BAA16939	840
BAA16940	518
BAA16941	1023
BAA16942	472
BAA16943	431
BAA16944	691
BAA16945	5926
BAA16946	1395
BAA16947	1160
BAA16948	577
BAA16949	394
BAA16950	385
BAA16951	900
BAA16952	1580
BAA16953	1331
BAA16954	1133
BAA16955	7038
BAA16956	11672
BAA16957	562
BAA16958	1176
BAA16959	792
BAA16960	1531
BAA16961	765
BAA16962	864
BAA16963	1249
BAA16964	2
BAA16965	169
BAA16966	295
BAA16967	1122
BAA16968	416
BAA16969	849
BAA16970	405
BAA16971	209
BAA16972	1935
BAA16973	696
BAA16974	838
BAA16975	817
BAA16976	1153
BAA16977	421
BAA16978	435
BAA16979	2753
BAA16980	832
BAA16981	756
BAA16982	1249
BAA16983	535
BAA16984	702
BAA16985	613
BAA16986	1644
BAA16987	209
BAA16988	130
BAA16989	406
BAA16990	542
BAA16991	504
BAA16992	589
BAA16993	563
BAA16994	17895
BAA16995	222
BAA16996	10741
BAA16997	2022
BAA16998	352
BAA16999	621
BAA17000	198
BAA17001	545
BAA17002	132
BAA17003	739
BAA17004	2009
BAA17005	4459
BAA17006	462
BAA17007	494
BAA17008	636
BAA17009	1087
BAA17010	4370
BAA17011	30
BAA17012	615
BAA17013	682
BAA17014	995
BAA17015	1723
BAA17016	2847
BAA17017	14306
BAA17018	3808
BAA17019	99
BAA17020	101
BAA17021	512
BAA17022	1028
BAA17023	326
BAA17024	1209
BAA17025	726
BAA17026	2808
BAA17027	2623
BAA17028	3352
BAA17029	839
BAA17030	587
BAA17031	1558
BAA17032	6161
BAA17033	241
BAA17034	1886
BAA17035	1978
BAA17036	457
BAA17037	320
BAA17038	323
BAA17039	6770
BAA17040	5951
BAA17041	18676
BAA17042	681
BAA17043	125
BAA17044	361
BAA17045	2455
BAA17046	125
BAA17047	29
BAA17048	79
BAA17049	363
BAA17050	351
BAA17051	227
BAA17052	1943
BAA17053	679
BAA17054	362
BAA17055	8397
BAA17056	2230
BAA17057	391
BAA17058	3134
BAA17059	953
BAA17060	298
BAA17061	1449
BAA17062	1540
BAA17063	4057
BAA17064	1638
BAA17065	337
BAA17066	380
BAA17067	274
BAA17068	986
BAA17069	7397
BAA17070	584
BAA17071	270
BAA17072	447
BAA17073	667
BAA17074	244
BAA17075	16955
BAA17076	394
BAA17077	529
BAA17078	1524
BAA17079	2555
BAA17080	2535
BAA17081	597
BAA17082	626
BAA17083	2192
BAA17084	376
BAA17085	3987
BAA17086	502
BAA17087	966
BAA17088	7040
BAA17089	68613
BAA17090	1167
BAA17091	1310
BAA17092	5746
BAA17093	2806
BAA17094	2892
BAA17095	1836
BAA17096	435
BAA17097	417
BAA17098	607
BAA17099	409
BAA17100	301
BAA17101	1046
BAA17102	937
BAA17103	333
BAA17104	459
BAA17105	238
BAA17106	2120
BAA17107	330
BAA17108	410
BAA17109	300
BAA17110	212
BAA17111	123
BAA17112	347
BAA17113	1614
BAA17114	10027
BAA17115	362
BAA17116	564
BAA17117	957
BAA17118	66040
BAA17119	2620
BAA17120	874
BAA17121	433
BAA17122	431
BAA17123	1934
BAA17124	4740
BAA17125	14
BAA17126	692
BAA17127	174
BAA17128	553
BAA17129	122591
BAA17130	321
BAA17131	372
BAA17132	589
BAA17133	1408
BAA17134	629
BAA17135	171
BAA17136	498
BAA17137	2003
BAA17138	343
BAA17139	3014
BAA17140	1335
BAA17141	800
BAA17142	1807
BAA17143	1285
BAA17144	1576
BAA17145	685
BAA17146	2107
BAA17147	644
BAA17148	759
BAA17149	2112
BAA17150	41302
BAA17151	315
BAA17152	1017
BAA17153	577
BAA17154	14676
BAA17155	176
BAA17156	517
BAA17157	299
BAA17158	1046
BAA17159	1430
BAA17160	163
BAA17161	241
BAA17162	125
BAA17163	397
BAA17164	692
BAA17165	9893
BAA17166	738
BAA17167	1192
BAA17168	1401
BAA17169	5929
BAA17170	19
BAA17171	943
BAA17172	231
BAA17173	480
BAA17174	800
BAA17175	69
BAA17176	156
BAA17177	182
BAA17178	620
BAA17179	355
BAA17180	499
BAA17181	510
BAA17182	587
BAA17183	456
BAA17184	717
BAA17185	519
BAA17186	324
BAA17187	227
BAA17188	535
BAA17189	644
BAA17190	1089
BAA17191	2212
BAA17192	424
BAA17193	445
BAA17194	1100
BAA17195	149
BAA17196	1023
BAA17197	209
BAA17198	1586
BAA17199	1870
BAA17200	656
BAA17201	916
BAA17202	1038
BAA17203	1408
BAA17204	882
BAA17205	2476
BAA17206	323
BAA17207	405
BAA17208	2120
BAA17209	196
BAA17210	758
BAA17211	1961
BAA17212	973
BAA17213	267
BAA17214	10917
BAA17215	6901
BAA17216	1528
BAA17217	534
BAA17218	201
BAA17219	885
BAA17220	351
BAA17221	224
BAA17222	2876
BAA17223	8732
BAA17224	1728
BAA17225	162
BAA17226	474
BAA17227	1647
BAA17228	8290
BAA17229	32629
BAA17230	23456
BAA17231	197505
BAA17232	165224
BAA17233	166
BAA17234	3449
BAA17235	499
BAA17236	368
BAA17237	385
BAA17238	975
BAA17239	881
BAA17240	243
BAA17241	4829
BAA17242	1426
BAA17243	1198
BAA17244	1761
BAA17245	1305
BAA17246	663
BAA17247	1569
BAA17248	1740
BAA17249	531
BAA17250	568
BAA17251	111
BAA17252	413
BAA17253	374
BAA17254	700
BAA17255	135
BAA17256	139
BAA17257	90
BAA17258	267
BAA17259	251
BAA17260	522
BAA17261	562
BAA17262	372
BAA17263	329
BAA17264	679
BAA17265	2379
BAA17266	780
BAA17267	439
BAA17268	910
BAA17269	344
BAA17270	801
BAA17271	818
BAA17272	354
BAA17273	268
BAA17274	335
BAA17275	564
BAA17276	419
BAA17277	501
BAA17278	182
BAA17279	381
BAA17280	331
BAA17281	1739
BAA17282	711
BAA17283	440
BAA17284	567
BAA17285	284
BAA17286	7163
BAA17287	1301
BAA17288	1670
BAA17289	1864
BAA17290	643
BAA17291	488
BAA17292	788
BAA17293	167
BAA17294	145
BAA17295	336
BAA17296	220
BAA17297	141
BAA17298	596
BAA17299	1178
BAA17300	418
BAA17301	1369
BAA17302	2102
BAA17303	813
BAA17304	994
BAA17305	179
BAA17306	599
BAA17307	724
BAA17308	358
BAA17309	312
BAA17310	15299
BAA17311	3098
BAA17312	1580
BAA17313	233
BAA17314	157
BAA17315	5113
BAA17316	1704
BAA17317	8499
BAA17318	4411
BAA17319	100
BAA17320	10313
BAA17321	5063
BAA17322	3377
BAA17323	5342
BAA17324	3595
BAA17325	6603
BAA17326	2615
BAA17327	4200
BAA17328	21336
BAA17329	185
BAA17330	657
BAA17331	11991
BAA17332	2545
BAA17333	2986
BAA17334	1376
BAA17335	2398
BAA17336	1820
BAA17337	2575
BAA17338	1396
BAA17339	1243
BAA17340	847
BAA17341	478
BAA17342	837
BAA17343	1913
BAA17344	1010
BAA17345	579
BAA17346	2700
BAA17347	1327
BAA17348	3155
BAA17349	3411
BAA17350	3695
BAA17351	903
BAA17352	1368
BAA17353	188
BAA17354	992
BAA17355	1011
BAA17356	392
BAA17357	645
BAA17358	1842
BAA17359	1152
BAA17360	2062
BAA17361	347
BAA17362	64
BAA17363	98
BAA17364	13588
BAA17365	9211
BAA17366	3851
BAA17367	3898
BAA17368	3105
BAA17369	361
BAA17370	691
BAA17371	2180
BAA17372	362
BAA17373	1092
BAA17374	440
BAA17375	1087
BAA17376	512
BAA17377	266
BAA17378	214
BAA17379	19838
BAA17380	430
BAA17381	1264
BAA17382	519
BAA17383	343
BAA17384	486
BAA17385	1992
BAA17386	2437
BAA17387	307
BAA17388	2225
BAA17389	93
BAA17390	678
BAA17391	602
BAA17392	766
BAA17393	1206
BAA17394	1735
BAA17395	408
BAA17396	858
BAA17397	570
BAA17398	1049
BAA17399	421
BAA17400	413
BAA17401	907
BAA17402	235
BAA17403	415
BAA17404	409
BAA17405	578
BAA17406	670
BAA17407	16900
BAA17408	292
BAA17409	391
BAA17410	4579
BAA17411	16915
BAA17412	3542
BAA17413	193
BAA17414	84
BAA17415	700
BAA17416	21339
BAA17417	21453
BAA17418	25882
BAA17419	4413
BAA17420	2504
BAA17421	1844
BAA17422	8313
BAA17423	200
BAA17424	506
BAA17425	3168
BAA17426	644
BAA17427	1745
BAA17428	2580
BAA17429	1005
BAA17430	730
BAA17431	574
BAA17432	1054
BAA17433	2358
BAA17434	1721
BAA17435	2557
BAA17436	594
BAA17437	154477
BAA17438	143455
BAA17439	291
BAA17440	480
BAA17441	180
BAA17442	231
BAA17443	441
BAA17444	718
BAA17445	1121
BAA17446	949
BAA17447	709
BAA17448	1310
BAA17449	285474
BAA17450	635
BAA17451	1248
BAA17452	1414
BAA17453	1639
BAA17454	239
BAA17455	706
BAA17456	550
BAA17457	2801
BAA17458	20743
BAA17459	280
BAA17460	941
BAA17461	942
BAA17462	508
BAA17463	365
BAA17464	590
BAA17465	294
BAA17466	223
BAA17467	440
BAA17468	1360
BAA17469	241
BAA17470	415
BAA17471	12914
BAA17472	1976
BAA17473	889
BAA17474	958
BAA17475	443
BAA17476	846
BAA17477	1725
BAA17478	376
BAA17479	433
BAA17480	366
BAA17481	865
BAA17482	231
BAA17483	861
BAA17484	448
BAA17485	382
BAA17486	1957
BAA17487	726
BAA17488	1652
BAA17489	1140
BAA17490	1464
BAA17491	522
BAA17492	1343
BAA17493	433
BAA17494	1285
BAA17495	1949
BAA17496	2723
BAA17497	688
BAA17498	3746
BAA17499	532
BAA17500	314
BAA17501	793
BAA17502	166
BAA17503	1266
BAA17504	602
BAA17505	1886
BAA17506	540
BAA17507	352
BAA17508	740
BAA17509	706
BAA17510	470
BAA17511	495
BAA17512	5502
BAA17513	1241
BAA17514	495
BAA17515	385
BAA17516	347
BAA17517	342
BAA17518	839
BAA17519	862
BAA17520	326
BAA17521	725
BAA17522	601
BAA17523	3608
BAA17524	775
BAA17525	1054
BAA17526	562
BAA17527	13790
BAA17528	9080
BAA17529	12112
BAA17530	247
BAA17531	309
BAA17532	886
BAA17533	713
BAA17534	1131
BAA17535	986
BAA17536	3288
BAA17537	1359
BAA17538	2576
BAA17539	513
BAA17540	1770
BAA17541	419
BAA17542	1052
BAA17543	776
BAA17544	2444
BAA17545	3556
BAA17546	189
BAA17547	1821
BAA17548	160
BAA17549	1395
BAA17550	4558
BAA17551	1549
BAA17552	96
BAA17553	501
BAA17554	1042
BAA17555	553
BAA17556	481
BAA17557	817
BAA17558	1690
BAA17559	1252
BAA17560	348
BAA17561	664
BAA17562	1812
BAA17563	354
BAA17564	495
BAA17565	1167
BAA17566	249
BAA17567	1146
BAA17568	2613
BAA17569	692
BAA17570	17901
BAA17571	23
BAA17572	456
BAA17573	605
BAA17574	953
BAA17575	553
BAA17576	353
BAA17577	1029
BAA17578	1837
BAA17579	1320
BAA17580	356
BAA17581	6824
BAA17582	2027
BAA17583	1126
BAA17584	2145
BAA17585	11429
BAA17586	4429
BAA17587	355
BAA17588	873
BAA17589	1667
BAA17590	3719
BAA17591	5628
BAA17592	867
BAA17593	1918
BAA17594	353
BAA17595	222
BAA17596	1294
BAA17597	38947
BAA17598	1275
BAA17599	390
BAA17600	398
BAA17601	731
BAA17602	387
BAA17603	2949
BAA17604	604
BAA17605	2938
BAA17606	1111
BAA17607	1131
BAA17608	252
BAA17609	1519
BAA17610	378
BAA17611	359
BAA17612	230
BAA17613	557
BAA17614	569
BAA17615	523
BAA17616	3000
BAA17617	1965
BAA17618	78
BAA17619	991
BAA17620	767
BAA17621	505
BAA17622	90
BAA17623	83
BAA17624	943
BAA17625	307
BAA17626	202
BAA17627	4268
BAA17628	3244
BAA17629	29202
BAA17630	906
BAA17631	1240
BAA17632	1093
BAA17633	1729
BAA17634	3488
BAA17635	206
BAA17636	1747
BAA17637	965
BAA17638	880
BAA17639	1924
BAA17640	1859
BAA17641	1332
BAA17642	1830
BAA17643	1199
BAA17644	2175
BAA17645	2971
BAA17646	4925
BAA17647	3953
BAA17648	1217
BAA17649	2319
BAA17650	5697
BAA17651	799
BAA17652	3706
BAA17653	8971
BAA17654	7463
BAA17655	1664
BAA17656	680
BAA17657	0
BAA17658	5964
BAA17659	1540
BAA17660	1207
BAA17661	2923
BAA17662	921
BAA17663	386
BAA17664	1605
BAA17665	684
BAA17666	956
BAA17667	1066
BAA17668	439
BAA17669	322
BAA17670	1144
BAA17671	1572
BAA17672	1292
BAA17673	382
BAA17674	383
BAA17675	661
BAA17676	370
BAA17677	503
BAA17678	334
BAA17679	210
BAA17680	1531
BAA17681	5624
BAA17682	1000
BAA17683	393
BAA17684	970
BAA17685	933
BAA17686	235
BAA17687	500
BAA17688	1317
BAA17689	160
BAA17690	161
BAA17691	1326
BAA17692	882
BAA17693	3713
BAA17694	484
BAA17695	347
BAA17696	335
BAA17697	1020
BAA17698	1066
BAA17699	20706
BAA17700	692
BAA17701	5546
BAA17702	447
BAA17703	1095
BAA17704	607
BAA17705	1741
BAA17706	701
BAA17707	902
BAA17708	428
BAA17709	431
BAA17710	312
BAA17711	363
BAA17712	194
[truncated: 1,559 more rows]
