# Supplementary material for: Assessment of transcriptomic constraint-based methods for central carbon flux inference
Source: PLoS One. 2020 Sep 9;15(9):e0238689. doi: 10.1371/journal.pone.0238689 (PMC7480874; doi:10.1371/journal.pone.0238689)
Supplement: S3 Dataset — The genome-scale metabolic model of PCC 6803 developed by Knoop et al. [24]. Individual models in SBML format (.xml) with set constraints used AC, DC, etc. are included. Transcriptomic data (.csv) from by Dr. Le You (University of California San Diego, USA) and Dr. Yinjie Tang (Washington University in St. Louis, USA) [12]. Predicted fluxes generated using these data. MATLAB scripts used for calculating correlations (.m). (GZ) [file pone.0238689.s003.gz › PCC6803_model_and_data/expression/pcc6803_hetero.csv]

BAA10018	199
BAA10019	150
BAA10020	2117
BAA10021	56
BAA10022	1171
BAA10023	1979
BAA10024	152
BAA10025	34
BAA10026	240
BAA10027	103
BAA10028	582
BAA10029	437
BAA10030	64
BAA10031	129
BAA10032	362
BAA10033	282
BAA10034	185
BAA10035	144
BAA10036	92265
BAA10037	9453
BAA10038	3506
BAA10039	7130
BAA10040	2019
BAA10041	649
BAA10042	42154
BAA10043	369
BAA10044	247
BAA10045	465
BAA10046	471
BAA10047	428
BAA10048	420
BAA10049	532
BAA10050	676
BAA10051	430
BAA10052	68
BAA10053	288
BAA10054	265
BAA10055	251
BAA10056	675
BAA10057	527
BAA10058	140
BAA10059	91909
BAA10060	1429
BAA10061	140
BAA10062	324
BAA10063	334
BAA10064	743
BAA10065	47
BAA10066	772
BAA10067	37
BAA10068	1
BAA10069	0
BAA10070	474
BAA10071	776
BAA10072	240
BAA10073	1133
BAA10074	103
BAA10075	166
BAA10076	117
BAA10077	285
BAA10078	2665
BAA10079	2088
BAA10080	818
BAA10081	577
BAA10082	120
BAA10083	179
BAA10084	751
BAA10085	11425
BAA10086	118
BAA10087	190
BAA10088	412
BAA10089	3126
BAA10090	826
BAA10091	233
BAA10092	457
BAA10093	295
BAA10094	46488
BAA10095	89705
BAA10096	98072
BAA10097	497
BAA10098	234
BAA10099	306
BAA10100	230
BAA10101	433
BAA10102	310
BAA10103	96
BAA10104	314
BAA10105	9759
BAA10106	66
BAA10107	80
BAA10108	582
BAA10109	70
BAA10110	68
BAA10111	2198
BAA10112	568
BAA10113	265
BAA10114	3485
BAA10115	588
BAA10116	692
BAA10117	1255
BAA10118	432
BAA10119	371
BAA10120	1515
BAA10121	27902
BAA10122	9051
BAA10123	186
BAA10124	188
BAA10125	306
BAA10126	26
BAA10127	354
BAA10128	427
BAA10129	696
BAA10130	268
BAA10131	193
BAA10132	1721
BAA10133	45021
BAA10134	403
BAA10135	133
BAA10136	256
BAA10137	360
BAA10138	229
BAA10139	130
BAA10140	152
BAA10141	270
BAA10142	146
BAA10143	1429
BAA10144	87
BAA10145	1067
BAA10146	1096
BAA10147	166
BAA10148	188
BAA10149	21177
BAA10150	41855
BAA10151	352
BAA10152	568
BAA10153	267
BAA10154	211
BAA10155	217
BAA10156	180
BAA10157	504
BAA10158	1328
BAA10159	338
BAA10160	243
BAA10161	0
BAA10162	422
BAA10163	0
BAA10164	9
BAA10165	159
BAA10166	156
BAA10167	480
BAA10168	256
BAA10169	23013
BAA10170	869
BAA10171	426
BAA10172	114
BAA10173	171
BAA10174	667
BAA10175	31
BAA10176	51
BAA10177	759
BAA10178	342
BAA10179	224
BAA10180	1422
BAA10181	196
BAA10182	13662
BAA10183	238
BAA10184	30858
BAA10185	3391
BAA10186	505
BAA10187	1429
BAA10188	486
BAA10189	514
BAA10190	27537
BAA10191	10226
BAA10192	14475
BAA10193	384
BAA10194	185
BAA10195	7
BAA10196	368
BAA10197	53758
BAA10198	101
BAA10199	4027
BAA10200	87
BAA10201	99
BAA10202	298
BAA10203	489
BAA10204	235
BAA10205	334
BAA10206	385
BAA10207	117
BAA10208	103
BAA10209	950
BAA10210	1344
BAA10211	106
BAA10212	255
BAA10213	54
BAA10214	320
BAA10215	73
BAA10216	514
BAA10217	5936
BAA10218	310
BAA10219	593
BAA10220	377
BAA10221	294
BAA10222	851
BAA10223	356
BAA10224	376
BAA10225	0
BAA10226	0
BAA10227	25159
BAA10228	1819
BAA10229	157
BAA10230	4332
BAA10231	62
BAA10232	313
BAA10233	211
BAA10234	1
BAA10235	20
BAA10236	45
BAA10237	57
BAA10238	617
BAA10239	1596
BAA10240	14129
BAA10241	205
BAA10242	387
BAA10243	676
BAA10244	289
BAA10245	212
BAA10246	390
BAA10247	115
BAA10248	82
BAA10249	35
BAA10250	4580
BAA10251	673
BAA10252	291
BAA10253	188
BAA10254	103
BAA10255	430
BAA10256	426
BAA10257	216
BAA10258	714
BAA10259	176
BAA10260	55
BAA10261	505
BAA10262	486
BAA10263	334
BAA10264	208
BAA10265	608
BAA10266	133
BAA10267	167
BAA10268	148
BAA10269	211
BAA10270	333
BAA10271	399
BAA10272	86
BAA10273	1367
BAA10274	182
BAA10275	264
BAA10276	659
BAA10277	279
BAA10278	245
BAA10279	412
BAA10280	110
BAA10281	2247
BAA10282	2097
BAA10283	370
BAA10284	328
BAA10285	688
BAA10286	102
BAA10287	219
BAA10288	35
BAA10289	58
BAA10290	353
BAA10291	3344
BAA10292	535
BAA10293	216
BAA10294	35
BAA10295	84
BAA10296	197
BAA10297	619
BAA10298	180
BAA10299	475
BAA10300	3251
BAA10301	128
BAA10302	119
BAA10303	4729
BAA10304	17181
BAA10305	327
BAA10306	782
BAA10307	1924
BAA10308	1196
BAA10309	201
BAA10310	8537
BAA10311	2164
BAA10312	105
BAA10313	133
BAA10314	160
BAA10315	172
BAA10316	27724
BAA10317	955
BAA10318	35
BAA10319	495
BAA10320	75
BAA10321	43
BAA10322	60
BAA10323	287
BAA10324	175
BAA10325	347
BAA10326	33
BAA10327	35
BAA10328	285
BAA10329	132
BAA10330	68
BAA10331	98
BAA10332	1090
BAA10333	31
BAA10334	11
BAA10335	102
BAA10336	69
BAA10337	122
BAA10338	158
BAA10339	185
BAA10340	907
BAA10341	2797
BAA10342	212
BAA10343	615
BAA10344	18594
BAA10345	5045
BAA10346	235
BAA10347	721
BAA10348	174
BAA10349	40
BAA10350	71
BAA10351	970
BAA10352	58
BAA10353	80
BAA10354	289
BAA10355	26
BAA10356	253
BAA10357	241
BAA10358	273
BAA10359	102
BAA10360	69
BAA10361	199
BAA10362	253
BAA10363	174
BAA10364	139
BAA10365	47
BAA10366	195
BAA10367	493
BAA10368	590
BAA10369	668
BAA10370	309
BAA10371	694
BAA10372	264
BAA10373	162
BAA10374	198
BAA10375	134
BAA10376	224
BAA10377	129
BAA10378	389
BAA10379	163
BAA10380	1333
BAA10381	406
BAA10382	131
BAA10383	170
BAA10384	401
BAA10385	477
BAA10386	1458
BAA10387	27230
BAA10388	25
BAA10389	610
BAA10390	151
BAA10391	174
BAA10392	2168
BAA10393	378
BAA10394	58
BAA10395	214
BAA10396	436
BAA10397	1553
BAA10398	350
BAA10399	213
BAA10400	678
BAA10401	18
BAA10402	1776
BAA10403	925
BAA10404	38
BAA10405	315
BAA10406	736
BAA10407	235
BAA10408	67
BAA10409	511
BAA10410	505
BAA10411	161
BAA10412	698
BAA10413	836
BAA10414	74
BAA10415	62
BAA10416	282
BAA10417	2200
BAA10418	136
BAA10419	104
BAA10420	324
BAA10421	191
BAA10422	1224
BAA10423	865
BAA10424	657
BAA10425	1179
BAA10426	1176
BAA10427	1584
BAA10428	12
BAA10429	340
BAA10430	177
BAA10431	416
BAA10432	187
BAA10433	1612
BAA10434	150
BAA10435	316
BAA10436	1795
BAA10437	117
BAA10438	970
BAA10439	1012
BAA10440	3399
BAA10441	115
BAA10442	23
BAA10443	458
BAA10444	146
BAA10445	63
BAA10446	89
BAA10447	491
BAA10448	382
BAA10449	146
BAA10450	303
BAA10451	222
BAA10452	215
BAA10453	148
BAA10454	52
BAA10455	502
BAA10456	773
BAA10457	94
BAA10458	92004
BAA10459	1501
BAA10460	2411
BAA10461	1861
BAA10462	4526
BAA10463	1488
BAA10464	167367
BAA10465	15905
BAA10466	125
BAA10467	1058
BAA10468	55
BAA10469	81
BAA10470	1195
BAA10471	1532
BAA10472	395
BAA10473	259
BAA10474	1954
BAA10475	2089
BAA10476	12482
BAA10477	780
BAA10478	1944
BAA10479	180
BAA10480	303
BAA10481	85
BAA10482	3876
BAA10483	1765
BAA10484	98
BAA10485	151
BAA10486	192
BAA10487	116
BAA10488	104
BAA10489	191
BAA10490	1882
BAA10491	7931
BAA10492	3186
BAA10493	645
BAA10494	43
BAA10495	8
BAA10496	254
BAA10497	688
BAA10498	1241
BAA10499	183
BAA10500	42811
BAA10501	9793
BAA10502	305
BAA10503	200
BAA10504	101
BAA10505	227
BAA10506	286
BAA10507	556
BAA10508	3181
BAA10509	2910
BAA10510	1390
BAA10511	945
BAA10512	741
BAA10513	114
BAA10514	6
BAA10515	143
BAA10516	1112
BAA10517	116
BAA10518	146
BAA10519	422
BAA10520	767
BAA10521	123
BAA10522	199
BAA10523	941
BAA10524	486
BAA10525	428
BAA10526	296
BAA10527	195
BAA10528	112
BAA10529	294
BAA10530	7330
BAA10531	2224
BAA10532	179
BAA10533	592
BAA10534	10870
BAA10535	29
BAA10536	580
BAA10537	112
BAA10538	185
BAA10539	202
BAA10540	930
BAA10541	273
BAA10542	552
BAA10543	324
BAA10544	286
BAA10545	271
BAA10546	227
BAA10547	158
BAA10548	88
BAA10549	594
BAA10550	178
BAA10551	412
BAA10552	76
BAA10553	684
BAA10554	1432
BAA10555	627
BAA10556	9695
BAA10557	5864
BAA10558	456
BAA10559	628
BAA10560	142
BAA10561	99
BAA10562	224
BAA10563	67
BAA10564	98
BAA10565	30
BAA10566	115
BAA10567	61
BAA10568	182
BAA10569	80
BAA10570	165
BAA10571	296
BAA10572	141
BAA10573	225
BAA10574	103
BAA10575	169
BAA10576	116
BAA10577	102
BAA10578	679
BAA10579	64
BAA10580	3442
BAA10581	950
BAA10582	568
BAA10583	1485
BAA10584	407
BAA10585	94
BAA10586	51
BAA10587	28
BAA10588	30
BAA10589	28
BAA10590	261
BAA10591	13818
BAA10592	387
BAA10593	40
BAA10594	119
BAA10595	110
BAA10596	264
BAA10597	595
BAA10598	89
BAA10599	292
BAA10600	131
BAA10601	329
BAA10602	152
BAA10603	1411
BAA10604	1765
BAA10605	190
BAA10606	84
BAA10607	389
BAA10608	164
BAA10609	29
BAA10610	72
BAA10611	142
BAA10612	684
BAA10613	163
BAA10614	818
BAA10615	759
BAA10616	979
BAA10617	321
BAA10618	327
BAA10619	32
BAA10620	18261
BAA10621	210
BAA10622	77
BAA10623	28281
BAA10624	223
BAA10625	262
BAA10626	353
BAA10627	319
BAA10628	605
BAA10629	199
BAA10630	333
BAA10631	27926
BAA10632	203
BAA10633	67
BAA10634	299
BAA10635	299
BAA10636	53
BAA10637	381
BAA10638	532
BAA10639	461
BAA10640	225
BAA10641	43
BAA10642	340
BAA10643	80
BAA10644	60
BAA10645	65
BAA10646	245
BAA10647	897
BAA10648	141
BAA10649	246
BAA10650	90
BAA10651	451
BAA10652	606
BAA10653	245
BAA10654	346
BAA10655	633
BAA10656	9024
BAA10657	366
BAA10658	75
BAA10659	574
BAA10660	278
BAA10661	37
BAA10662	243
BAA10664	192
BAA10665	213
BAA10666	707
BAA10667	124
BAA10668	2100
BAA10669	283
BAA10670	87
BAA10671	261
BAA10672	86
BAA10673	299
BAA10674	103
BAA10675	235
BAA10676	1931
BAA10677	414
BAA10678	25
BAA10679	35
BAA10680	60
BAA10681	277
BAA10682	361
BAA10683	170
BAA10684	71
BAA10685	42
BAA10686	95
BAA10687	42
BAA10688	170
BAA10689	460
BAA10690	25
BAA10691	43
BAA10692	34
BAA10693	76
BAA10694	49
BAA10695	322
BAA10696	35
BAA10697	101
BAA10698	22
BAA10699	19
BAA10700	256
BAA10701	102
BAA10702	121
BAA10703	135
BAA10704	80
BAA10705	46
BAA10706	54
BAA10707	147
BAA10708	69
BAA10709	160
BAA10710	103
BAA10711	20
BAA10712	137
BAA10713	85
BAA10714	19
BAA10715	16
BAA10716	84
BAA10717	67
BAA10718	1154
BAA10719	53
BAA10720	40
BAA10721	321
BAA10722	62
BAA10723	282
BAA10724	192
BAA10725	123
BAA10726	432
BAA10727	60
BAA10728	1334
BAA10729	150
BAA10730	163
BAA10731	209
BAA10732	93
BAA10733	41
BAA10734	303
BAA10735	61
BAA10736	2
BAA10737	68
BAA10738	207
BAA10739	240
BAA10740	5
BAA10741	23
BAA10742	2
BAA10743	0
BAA10744	334
BAA10745	166
BAA10746	72
BAA10747	12
BAA10748	260
BAA10749	1099
BAA10750	1180
BAA10751	108
BAA10752	143
BAA10753	4
BAA10754	2180
BAA10755	312
BAA10756	429
BAA10757	177
BAA10758	206
BAA10759	2071
BAA10760	8616
BAA10761	9371
BAA10762	86
BAA10763	3542
BAA10764	1274
BAA10765	210
BAA10766	82
BAA10767	312
BAA10768	361
BAA10769	513
BAA10770	131
BAA10771	132
BAA10772	432
BAA10773	218
BAA10774	576
BAA10775	115
BAA10776	93
BAA10777	25
BAA10778	224
BAA10779	744
BAA10780	5461
BAA10781	97
BAA10782	120
BAA10783	100
BAA10784	51
BAA10785	587
BAA10786	247
BAA10787	1860
BAA10788	3120
BAA10789	518
BAA10790	935
BAA10791	377
BAA10792	459
BAA10793	369
BAA10794	982
BAA10795	257
BAA10796	108
BAA10797	246
BAA10798	253
BAA10799	613
BAA10800	230
BAA10801	320
BAA10802	66
BAA10803	135
BAA10804	11
BAA10805	153
BAA10806	77
BAA10807	83
BAA10808	993
BAA10809	1237
BAA10810	687
BAA10811	30520
BAA10812	112
BAA10813	191
BAA10814	74
BAA10815	652
BAA10816	1630
BAA10817	100
BAA10818	62
BAA10819	117
BAA10820	602
BAA10821	281
BAA10822	704
BAA10823	637
BAA10824	3778
BAA10825	82
BAA10826	79
BAA10827	1361
BAA10828	313
BAA10829	146
BAA10830	387
BAA10831	556
BAA10832	723
BAA10833	348
BAA10834	115
BAA10835	160
BAA10836	687
BAA10837	1217
BAA10838	174
BAA10839	99
BAA10840	386
BAA10841	142
BAA10842	92
BAA10843	257
BAA10844	229
BAA10845	659
BAA10846	113
BAA10847	391
BAA10848	193
BAA10849	894
BAA10850	601
BAA10851	114463
BAA10852	227
BAA10853	224
BAA10854	51
BAA10855	174
BAA10856	377
BAA10857	694
BAA10858	483
BAA10859	21
BAA10860	333
BAA10861	35
BAA10862	180
BAA10863	64
BAA10864	68
BAA10865	205
BAA10866	351
BAA10867	570
BAA10868	641
BAA10869	841
BAA10870	838
BAA10871	2594
BAA10872	1665
BAA10873	148
BAA10874	458
BAA10875	663
BAA10876	427
BAA10877	156
BAA10878	125
BAA10879	255
BAA10880	283
BAA10881	880
BAA10882	803
BAA10883	1843
BAA10884	557
BAA10885	985
BAA16580	41
BAA16581	116
BAA16582	349
BAA16583	32565
BAA16584	449
BAA16585	621
BAA16586	260864
BAA16587	620
BAA16588	225
BAA16589	543
BAA16590	204
BAA16591	378
BAA16592	259
BAA16593	436
BAA16594	320
BAA16595	512
BAA16596	329
BAA16597	194
BAA16598	570
BAA16599	758
BAA16600	6236
BAA16601	1657
BAA16602	6371
BAA16603	1121
BAA16604	2540
BAA16605	1054
BAA16606	493
BAA16607	702
BAA16608	202
BAA16609	147
BAA16610	336
BAA16611	80
BAA16612	29
BAA16613	138
BAA16614	1132
BAA16615	257
BAA16616	669
BAA16617	1954
BAA16618	5406
BAA16619	162
BAA16620	3
BAA16621	401
BAA16622	124
BAA16623	243
BAA16624	407
BAA16625	1645
BAA16626	34
BAA16627	108
BAA16628	274
BAA16629	305
BAA16630	67
BAA16631	184
BAA16632	223
BAA16633	201
BAA16634	132
BAA16635	122
BAA16636	122
BAA16637	136
BAA16638	746
BAA16639	334
BAA16640	33
BAA16641	200
BAA16642	215
BAA16643	143
BAA16644	180
BAA16645	456
BAA16646	468
BAA16647	169
BAA16648	133
BAA16649	675
BAA16650	32
BAA16651	329
BAA16652	139
BAA16653	73
BAA16654	75
BAA16655	674
BAA16656	1091
BAA16657	711
BAA16658	508
BAA16659	187
BAA16660	41
BAA16661	7751
BAA16662	106
BAA16663	214
BAA16664	174
BAA16665	200
BAA16666	8382
BAA16667	4651
BAA16668	30
BAA16669	84
BAA16670	128
BAA16671	34
BAA16672	15
BAA16673	3338
BAA16674	328
BAA16675	420
BAA16676	82
BAA16677	261
BAA16678	388
BAA16679	391
BAA16680	68
BAA16681	51
BAA16682	152
BAA16683	309
BAA16684	56
BAA16685	3
BAA16686	0
BAA16687	704
BAA16688	168496
BAA16689	1996
BAA16690	410
BAA16691	387
BAA16692	136
BAA16693	103
BAA16694	282
BAA16695	319
BAA16696	2587
BAA16697	616
BAA16698	483
BAA16699	462
BAA16700	770
BAA16701	52
BAA16702	335
BAA16703	730
BAA16704	260
BAA16705	113
BAA16706	315
BAA16707	4236
BAA16708	8557
BAA16709	169
BAA16710	394
BAA16711	446
BAA16712	1177
BAA16713	254
BAA16714	392
BAA16715	36
BAA16716	369
BAA16717	101
BAA16718	44
BAA16719	28631
BAA16720	863
BAA16721	7946
BAA16722	1161
BAA16723	1766
BAA16724	1474
BAA16725	147
BAA16726	176
BAA16727	388
BAA16728	141
BAA16729	27
BAA16730	19052
BAA16731	933
BAA16732	72
BAA16733	201
BAA16734	11950
BAA16735	5817
BAA16736	710
BAA16737	608
BAA16738	1995
BAA16739	13237
BAA16740	33799
BAA16741	33655
BAA16742	331
BAA16743	337
BAA16744	124
BAA16745	392
BAA16746	4525
BAA16747	69
BAA16748	36
BAA16749	359
BAA16750	242
BAA16751	174
BAA16752	101
BAA16753	213
BAA16754	51
BAA16755	589
BAA16756	311
BAA16757	401
BAA16758	90
BAA16759	168
BAA16760	80
BAA16761	574
BAA16762	665
BAA16763	700
BAA16764	511
BAA16765	189
BAA16766	166
BAA16767	96
BAA16768	306
BAA16769	176
BAA16770	180
BAA16771	478
BAA16772	405
BAA16773	3443
BAA16774	590
BAA16775	736
BAA16776	1963
BAA16777	1908
BAA16778	292
BAA16779	107
BAA16780	282
BAA16781	180
BAA16782	46
BAA16783	83
BAA16784	67
BAA16785	186
BAA16786	157
BAA16787	272
BAA16788	255
BAA16789	43
BAA16790	74
BAA16791	322
BAA16792	266
BAA16793	893
BAA16794	1004
BAA16795	336
BAA16796	202
BAA16797	86
BAA16798	105
BAA16799	208
BAA16800	441
BAA16801	144
BAA16802	242
BAA16803	73
BAA16804	98
BAA16805	371
BAA16806	2108
BAA16807	38
BAA16808	535
BAA16809	184
BAA16810	252
BAA16811	126
BAA16812	3570
BAA16813	2053
BAA16814	376
BAA16815	388
BAA16816	72
BAA16817	143
BAA16818	92
BAA16819	610
BAA16820	5660
BAA16821	378
BAA16822	540
BAA16823	360
BAA16824	1416
BAA16825	78
BAA16826	172
BAA16827	65
BAA16828	372
BAA16829	157
BAA16830	636
BAA16831	902
BAA16832	1140
BAA16833	166
BAA16834	291
BAA16835	855
BAA16836	295
BAA16837	317
BAA16838	429
BAA16839	273
BAA16840	46
BAA16841	10191
BAA16842	26969
BAA16843	2829
BAA16844	1264
BAA16845	1814
BAA16846	365
BAA16847	36675
BAA16848	426
BAA16849	314
BAA16850	208
BAA16851	54
BAA16852	148
BAA16853	14621
BAA16854	260
BAA16855	956
BAA16856	137
BAA16857	254
BAA16858	295
BAA16859	1411
BAA16860	629
BAA16861	746
BAA16862	392
BAA16863	2665
BAA16864	95881
BAA16865	84
BAA16866	11507
BAA16867	1103
BAA16868	88
BAA16869	426
BAA16870	597
BAA16871	295
BAA16872	1067
BAA16873	1947
BAA16874	506
BAA16875	104
BAA16876	17
BAA16877	392
BAA16878	207
BAA16879	705
BAA16880	8602
BAA16881	2027
BAA16882	2664
BAA16883	239
BAA16884	128
BAA16885	982
BAA16886	43068
BAA16887	3506
BAA16888	648
BAA16889	110
BAA16890	1286
BAA16891	773
BAA16892	199
BAA16893	8287
BAA16894	410
BAA16895	344
BAA16896	271
BAA16897	441
BAA16898	161
BAA16899	1396
BAA16900	274
BAA16901	437
BAA16902	372
BAA16903	187
BAA16904	238
BAA16905	488
BAA16906	3197
BAA16907	1690
BAA16908	1730
BAA16909	661
BAA16910	2027
BAA16911	4383
BAA16912	1468
BAA16913	1274
BAA16914	465
BAA16915	20707
BAA16916	2173
BAA16917	7065
BAA16918	5844
BAA16919	1598
BAA16920	3858
BAA16921	1053
BAA16922	2074
BAA16923	5690
BAA16924	673
BAA16925	2437
BAA16926	9081
BAA16927	149
BAA16928	2394
BAA16929	477
BAA16930	1398
BAA16931	262
BAA16932	103
BAA16933	276
BAA16934	220
BAA16935	238
BAA16936	162
BAA16937	145
BAA16938	251
BAA16939	375
BAA16940	224
BAA16941	535
BAA16942	317
BAA16943	111
BAA16944	309
BAA16945	4100
BAA16946	1109
BAA16947	367
BAA16948	143
BAA16949	419
BAA16950	188
BAA16951	240
BAA16952	794
BAA16953	480
BAA16954	952
BAA16955	1067
BAA16956	629
BAA16957	130
BAA16958	861
BAA16959	457
BAA16960	994
BAA16961	674
BAA16962	385
BAA16963	306
BAA16964	0
BAA16965	80
BAA16966	65
BAA16967	601
BAA16968	127
BAA16969	365
BAA16970	225
BAA16971	56
BAA16972	1972
BAA16973	617
BAA16974	239
BAA16975	364
BAA16976	424
BAA16977	128
BAA16978	224
BAA16979	1414
BAA16980	226
BAA16981	277
BAA16982	670
BAA16983	307
BAA16984	324
BAA16985	304
BAA16986	1305
BAA16987	61
BAA16988	22
BAA16989	118
BAA16990	167
BAA16991	189
BAA16992	146
BAA16993	222
BAA16994	2217
BAA16995	68
BAA16996	4554
BAA16997	1841
BAA16998	173
BAA16999	166
BAA17000	61
BAA17001	149
BAA17002	105
BAA17003	578
BAA17004	2136
BAA17005	6179
BAA17006	262
BAA17007	335
BAA17008	419
BAA17009	400
BAA17010	6142
BAA17011	8
BAA17012	117
BAA17013	195
BAA17014	346
BAA17015	285
BAA17016	785
BAA17017	6725
BAA17018	2864
BAA17019	60
BAA17020	32
BAA17021	287
BAA17022	1212
BAA17023	113
BAA17024	834
BAA17025	224
BAA17026	567
BAA17027	969
BAA17028	1524
BAA17029	731
BAA17030	403
BAA17031	507
BAA17032	1371
BAA17033	83
BAA17034	3751
BAA17035	1892
BAA17036	340
BAA17037	148
BAA17038	193
BAA17039	7489
BAA17040	4615
BAA17041	9840
BAA17042	151
BAA17043	31
BAA17044	161
BAA17045	549
BAA17046	43
BAA17047	2
BAA17048	18
BAA17049	114
BAA17050	116
BAA17051	85
BAA17052	871
BAA17053	394
BAA17054	165
BAA17055	8410
BAA17056	790
BAA17057	128
BAA17058	7292
BAA17059	852
BAA17060	176
BAA17061	755
BAA17062	638
BAA17063	734
BAA17064	1717
BAA17065	90
BAA17066	76
BAA17067	76
BAA17068	1696
BAA17069	22189
BAA17070	443
BAA17071	161
BAA17072	778
BAA17073	643
BAA17074	138
BAA17075	22914
BAA17076	312
BAA17077	325
BAA17078	1975
BAA17079	2735
BAA17080	1445
BAA17081	186
BAA17082	234
BAA17083	1337
BAA17084	174
BAA17085	1007
BAA17086	312
BAA17087	438
BAA17088	11301
BAA17089	20652
BAA17090	384
BAA17091	433
BAA17092	8950
BAA17093	5583
BAA17094	7247
BAA17095	3571
BAA17096	274
BAA17097	58
BAA17098	153
BAA17099	110
BAA17100	85
BAA17101	490
BAA17102	441
BAA17103	113
BAA17104	247
BAA17105	166
BAA17106	782
BAA17107	89
BAA17108	110
BAA17109	151
BAA17110	60
BAA17111	34
BAA17112	102
BAA17113	723
BAA17114	3612
BAA17115	127
BAA17116	302
BAA17117	1510
BAA17118	171385
BAA17119	2788
BAA17120	699
BAA17121	257
BAA17122	104
BAA17123	549
BAA17124	4506
BAA17125	3
BAA17126	311
BAA17127	70
BAA17128	252
BAA17129	66828
BAA17130	115
BAA17131	126
BAA17132	415
BAA17133	1056
BAA17134	456
BAA17135	56
BAA17136	218
BAA17137	1026
BAA17138	144
BAA17139	759
BAA17140	642
BAA17141	855
BAA17142	1147
BAA17143	523
BAA17144	1008
BAA17145	436
BAA17146	1622
BAA17147	152
BAA17148	280
BAA17149	884
BAA17150	4848
BAA17151	68
BAA17152	608
BAA17153	206
BAA17154	13986
BAA17155	117
BAA17156	325
BAA17157	104
BAA17158	447
BAA17159	1341
BAA17160	58
BAA17161	74
BAA17162	34
BAA17163	180
BAA17164	264
BAA17165	1914
BAA17166	348
BAA17167	300
BAA17168	429
BAA17169	2572
BAA17170	7
BAA17171	802
BAA17172	116
BAA17173	84
BAA17174	485
BAA17175	25
BAA17176	52
BAA17177	51
BAA17178	340
BAA17179	101
BAA17180	157
BAA17181	174
BAA17182	208
BAA17183	262
BAA17184	201
BAA17185	344
BAA17186	142
BAA17187	100
BAA17188	170
BAA17189	306
BAA17190	264
BAA17191	365
BAA17192	162
BAA17193	118
BAA17194	383
BAA17195	36
BAA17196	128
BAA17197	52
BAA17198	454
BAA17199	929
BAA17200	427
BAA17201	592
BAA17202	529
BAA17203	527
BAA17204	266
BAA17205	1227
BAA17206	184
BAA17207	101
BAA17208	1031
BAA17209	194
BAA17210	316
BAA17211	1064
BAA17212	627
BAA17213	127
BAA17214	7333
BAA17215	1424
BAA17216	434
BAA17217	136
BAA17218	168
BAA17219	535
BAA17220	130
BAA17221	160
BAA17222	1209
BAA17223	2417
BAA17224	803
BAA17225	71
BAA17226	295
BAA17227	868
BAA17228	14270
BAA17229	114918
BAA17230	90246
BAA17231	731324
BAA17232	547122
BAA17233	75
BAA17234	2009
BAA17235	126
BAA17236	171
BAA17237	100
BAA17238	283
BAA17239	315
BAA17240	139
BAA17241	5367
BAA17242	652
BAA17243	1006
BAA17244	394
BAA17245	477
BAA17246	216
BAA17247	1221
BAA17248	3638
BAA17249	322
BAA17250	996
BAA17251	48
BAA17252	168
BAA17253	191
BAA17254	324
BAA17255	78
BAA17256	86
BAA17257	51
BAA17258	82
BAA17259	105
BAA17260	178
BAA17261	66
BAA17262	99
BAA17263	60
BAA17264	193
BAA17265	777
BAA17266	336
BAA17267	189
BAA17268	526
BAA17269	136
BAA17270	270
BAA17271	575
BAA17272	153
BAA17273	76
BAA17274	161
BAA17275	218
BAA17276	116
BAA17277	84
BAA17278	55
BAA17279	118
BAA17280	314
BAA17281	523
BAA17282	324
BAA17283	184
BAA17284	237
BAA17285	112
BAA17286	3913
BAA17287	462
BAA17288	1006
BAA17289	2107
BAA17290	478
BAA17291	190
BAA17292	334
BAA17293	52
BAA17294	79
BAA17295	210
BAA17296	101
BAA17297	112
BAA17298	729
BAA17299	431
BAA17300	122
BAA17301	352
BAA17302	694
BAA17303	469
BAA17304	326
BAA17305	32
BAA17306	234
BAA17307	498
BAA17308	139
BAA17309	105
BAA17310	18298
BAA17311	1120
BAA17312	1455
BAA17313	69
BAA17314	68
BAA17315	3150
BAA17316	1068
BAA17317	13141
BAA17318	3902
BAA17319	66
BAA17320	9122
BAA17321	4758
BAA17322	2415
BAA17323	3994
BAA17324	3292
BAA17325	3749
BAA17326	1706
BAA17327	1952
BAA17328	3291
BAA17329	107
BAA17330	446
BAA17331	15442
BAA17332	2191
BAA17333	1945
BAA17334	794
BAA17335	1552
BAA17336	1009
BAA17337	1367
BAA17338	657
BAA17339	596
BAA17340	387
BAA17341	194
BAA17342	295
BAA17343	1334
BAA17344	432
BAA17345	239
BAA17346	1415
BAA17347	750
BAA17348	1969
BAA17349	2384
BAA17350	4173
BAA17351	571
BAA17352	644
BAA17353	95
BAA17354	3879
BAA17355	456
BAA17356	247
BAA17357	161
BAA17358	1728
BAA17359	688
BAA17360	616
BAA17361	264
BAA17362	16
BAA17363	30
BAA17364	8668
BAA17365	3892
BAA17366	2032
BAA17367	2290
BAA17368	1238
BAA17369	77
BAA17370	213
BAA17371	513
BAA17372	131
BAA17373	448
BAA17374	127
BAA17375	473
BAA17376	138
BAA17377	101
BAA17378	55
BAA17379	45409
BAA17380	110
BAA17381	1418
BAA17382	473
BAA17383	168
BAA17384	139
BAA17385	920
BAA17386	4811
BAA17387	129
BAA17388	1400
BAA17389	31
BAA17390	186
BAA17391	251
BAA17392	354
BAA17393	303
BAA17394	843
BAA17395	158
BAA17396	562
BAA17397	291
BAA17398	351
BAA17399	181
BAA17400	230
BAA17401	538
BAA17402	124
BAA17403	166
BAA17404	110
BAA17405	137
BAA17406	204
BAA17407	17154
BAA17408	141
BAA17409	107
BAA17410	3369
BAA17411	13295
BAA17412	771
BAA17413	67
BAA17414	39
BAA17415	241
BAA17416	28821
BAA17417	30570
BAA17418	20289
BAA17419	3372
BAA17420	1696
BAA17421	868
BAA17422	4926
BAA17423	60
BAA17424	123
BAA17425	808
BAA17426	424
BAA17427	1421
BAA17428	1605
BAA17429	509
BAA17430	324
BAA17431	167
BAA17432	188
BAA17433	248
BAA17434	242
BAA17435	692
BAA17436	426
BAA17437	215603
BAA17438	273688
BAA17439	112
BAA17440	148
BAA17441	40
BAA17442	70
BAA17443	86
BAA17444	314
BAA17445	448
BAA17446	385
BAA17447	373
BAA17448	269
BAA17449	288937
BAA17450	496
BAA17451	675
BAA17452	396
BAA17453	490
BAA17454	42
BAA17455	242
BAA17456	175
BAA17457	2663
BAA17458	33676
BAA17459	205
BAA17460	6161
BAA17461	800
BAA17462	260
BAA17463	98
BAA17464	246
BAA17465	112
BAA17466	73
BAA17467	144
BAA17468	739
BAA17469	276
BAA17470	632
BAA17471	10588
BAA17472	1082
BAA17473	391
BAA17474	394
BAA17475	108
BAA17476	273
BAA17477	1165
BAA17478	127
BAA17479	195
BAA17480	171
BAA17481	381
BAA17482	151
BAA17483	431
BAA17484	216
BAA17485	178
BAA17486	1016
BAA17487	375
BAA17488	541
BAA17489	842
BAA17490	747
BAA17491	307
BAA17492	563
BAA17493	222
BAA17494	572
BAA17495	1292
BAA17496	1789
BAA17497	261
BAA17498	1454
BAA17499	267
BAA17500	85
BAA17501	337
BAA17502	56
BAA17503	597
BAA17504	171
BAA17505	696
BAA17506	170
BAA17507	102
BAA17508	235
BAA17509	329
BAA17510	90
BAA17511	331
BAA17512	3980
BAA17513	370
BAA17514	161
BAA17515	60
BAA17516	110
BAA17517	149
BAA17518	260
BAA17519	263
BAA17520	170
BAA17521	689
BAA17522	342
BAA17523	4411
BAA17524	453
BAA17525	413
BAA17526	335
BAA17527	14367
BAA17528	9431
BAA17529	9230
BAA17530	77
BAA17531	102
BAA17532	187
BAA17533	299
BAA17534	1163
BAA17535	531
BAA17536	2206
BAA17537	952
BAA17538	1329
BAA17539	196
BAA17540	1741
BAA17541	143
BAA17542	247
BAA17543	1069
BAA17544	2791
BAA17545	1266
BAA17546	98
BAA17547	437
BAA17548	37
BAA17549	553
BAA17550	2439
BAA17551	1218
BAA17552	19
BAA17553	316
BAA17554	741
BAA17555	175
BAA17556	86
BAA17557	81
BAA17558	659
BAA17559	521
BAA17560	127
BAA17561	304
BAA17562	1123
BAA17563	166
BAA17564	270
BAA17565	288
BAA17566	63
BAA17567	1193
BAA17568	4881
BAA17569	655
BAA17570	16090
BAA17571	3
BAA17572	135
BAA17573	221
BAA17574	310
BAA17575	223
BAA17576	211
BAA17577	440
BAA17578	889
BAA17579	1119
BAA17580	134
BAA17581	2709
BAA17582	663
BAA17583	908
BAA17584	2469
BAA17585	16696
BAA17586	3574
BAA17587	161
BAA17588	569
BAA17589	711
BAA17590	6223
BAA17591	2746
BAA17592	230
BAA17593	1779
BAA17594	232
BAA17595	107
BAA17596	653
BAA17597	40006
BAA17598	501
BAA17599	100
BAA17600	323
BAA17601	275
BAA17602	279
BAA17603	2684
BAA17604	803
BAA17605	3837
BAA17606	795
BAA17607	535
BAA17608	115
BAA17609	2532
BAA17610	236
BAA17611	163
BAA17612	54
BAA17613	273
BAA17614	277
BAA17615	205
BAA17616	15460
BAA17617	3317
BAA17618	24
BAA17619	288
BAA17620	152
BAA17621	235
BAA17622	21
BAA17623	38
BAA17624	434
BAA17625	97
BAA17626	72
BAA17627	5052
BAA17628	3061
BAA17629	63544
BAA17630	980
BAA17631	1312
BAA17632	596
BAA17633	1220
BAA17634	775
BAA17635	85
BAA17636	1061
BAA17637	404
BAA17638	403
BAA17639	1027
BAA17640	1449
BAA17641	537
BAA17642	647
BAA17643	496
BAA17644	1369
BAA17645	1918
BAA17646	3118
BAA17647	2029
BAA17648	513
BAA17649	860
BAA17650	2230
BAA17651	268
BAA17652	1450
BAA17653	3739
BAA17654	2628
BAA17655	498
BAA17656	181
BAA17657	0
BAA17658	1152
BAA17659	502
BAA17660	434
BAA17661	906
BAA17662	618
BAA17663	188
BAA17664	422
BAA17665	151
BAA17666	606
BAA17667	468
BAA17668	237
BAA17669	114
BAA17670	241
BAA17671	424
BAA17672	390
BAA17673	113
BAA17674	437
BAA17675	951
BAA17676	203
BAA17677	143
BAA17678	139
BAA17679	56
BAA17680	1591
BAA17681	7256
BAA17682	531
BAA17683	158
BAA17684	535
BAA17685	241
BAA17686	94
BAA17687	386
BAA17688	905
BAA17689	44
BAA17690	35
BAA17691	1129
BAA17692	277
BAA17693	1695
BAA17694	167
BAA17695	115
BAA17696	112
BAA17697	494
BAA17698	757
BAA17699	15796
BAA17700	399
BAA17701	4794
BAA17702	222
BAA17703	535
BAA17704	270
BAA17705	922
BAA17706	195
BAA17707	173
BAA17708	191
BAA17709	249
BAA17710	1037
BAA17711	169
BAA17712	49
[truncated: 1,559 more rows]
