# Supplementary material for: Assessment of transcriptomic constraint-based methods for central carbon flux inference
Source: PLoS One. 2020 Sep 9;15(9):e0238689. doi: 10.1371/journal.pone.0238689 (PMC7480874; doi:10.1371/journal.pone.0238689)
Supplement: S3 Dataset — The genome-scale metabolic model of PCC 6803 developed by Knoop et al. [24]. Individual models in SBML format (.xml) with set constraints used AC, DC, etc. are included. Transcriptomic data (.csv) from by Dr. Le You (University of California San Diego, USA) and Dr. Yinjie Tang (Washington University in St. Louis, USA) [12]. Predicted fluxes generated using these data. MATLAB scripts used for calculating correlations (.m). (GZ) [file pone.0238689.s003.gz › PCC6803_model_and_data/expression/pcc6803_auto.csv]

BAA10018	158
BAA10019	539
BAA10020	3940
BAA10021	108
BAA10022	3139
BAA10023	4502
BAA10024	362
BAA10025	98
BAA10026	441
BAA10027	293
BAA10028	1434
BAA10029	984
BAA10030	163
BAA10031	391
BAA10032	934
BAA10033	583
BAA10034	595
BAA10035	465
BAA10036	36956
BAA10037	19686
BAA10038	6820
BAA10039	5276
BAA10040	8997
BAA10041	1333
BAA10042	18200
BAA10043	629
BAA10044	547
BAA10045	641
BAA10046	1315
BAA10047	1056
BAA10048	628
BAA10049	973
BAA10050	1195
BAA10051	580
BAA10052	215
BAA10053	603
BAA10054	522
BAA10055	545
BAA10056	564
BAA10057	249
BAA10058	514
BAA10059	50158
BAA10060	3544
BAA10061	442
BAA10062	943
BAA10063	793
BAA10064	2323
BAA10065	280
BAA10066	2650
BAA10067	144
BAA10068	4
BAA10069	0
BAA10070	938
BAA10071	699
BAA10072	567
BAA10073	2990
BAA10074	261
BAA10075	532
BAA10076	269
BAA10077	259
BAA10078	3054
BAA10079	3839
BAA10080	2625
BAA10081	1085
BAA10082	324
BAA10083	222
BAA10084	1654
BAA10085	5605
BAA10086	284
BAA10087	1228
BAA10088	1627
BAA10089	8631
BAA10090	1987
BAA10091	584
BAA10092	907
BAA10093	315
BAA10094	40485
BAA10095	78362
BAA10096	82428
BAA10097	1305
BAA10098	973
BAA10099	657
BAA10100	808
BAA10101	475
BAA10102	383
BAA10103	216
BAA10104	466
BAA10105	4000
BAA10106	231
BAA10107	235
BAA10108	808
BAA10109	419
BAA10110	175
BAA10111	2217
BAA10112	1253
BAA10113	714
BAA10114	8816
BAA10115	1847
BAA10116	2581
BAA10117	5399
BAA10118	1598
BAA10119	1169
BAA10120	1529
BAA10121	10901
BAA10122	4100
BAA10123	324
BAA10124	885
BAA10125	572
BAA10126	133
BAA10127	793
BAA10128	1176
BAA10129	1805
BAA10130	677
BAA10131	516
BAA10132	3440
BAA10133	25401
BAA10134	1116
BAA10135	297
BAA10136	668
BAA10137	589
BAA10138	264
BAA10139	497
BAA10140	404
BAA10141	627
BAA10142	508
BAA10143	1728
BAA10144	378
BAA10145	1468
BAA10146	2321
BAA10147	352
BAA10148	424
BAA10149	8608
BAA10150	20620
BAA10151	647
BAA10152	991
BAA10153	576
BAA10154	624
BAA10155	582
BAA10156	425
BAA10157	921
BAA10158	1060
BAA10159	765
BAA10160	606
BAA10161	3
BAA10162	825
BAA10163	0
BAA10164	30
BAA10165	369
BAA10166	358
BAA10167	978
BAA10168	655
BAA10169	5166
BAA10170	763
BAA10171	482
BAA10172	388
BAA10173	383
BAA10174	2428
BAA10175	195
BAA10176	209
BAA10177	3664
BAA10178	2160
BAA10179	753
BAA10180	639
BAA10181	453
BAA10182	10767
BAA10183	670
BAA10184	11835
BAA10185	3378
BAA10186	1079
BAA10187	2379
BAA10188	1080
BAA10189	1987
BAA10190	17997
BAA10191	6825
BAA10192	10922
BAA10193	782
BAA10194	352
BAA10195	9
BAA10196	680
BAA10197	23395
BAA10198	271
BAA10199	5824
BAA10200	283
BAA10201	376
BAA10202	801
BAA10203	840
BAA10204	541
BAA10205	522
BAA10206	1332
BAA10207	419
BAA10208	351
BAA10209	1886
BAA10210	2610
BAA10211	296
BAA10212	331
BAA10213	211
BAA10214	824
BAA10215	195
BAA10216	1090
BAA10217	3666
BAA10218	611
BAA10219	1245
BAA10220	988
BAA10221	613
BAA10222	2377
BAA10223	1050
BAA10224	731
BAA10225	0
BAA10226	0
BAA10227	12295
BAA10228	2350
BAA10229	198
BAA10230	6665
BAA10231	153
BAA10232	665
BAA10233	327
BAA10234	2
BAA10235	69
BAA10236	186
BAA10237	139
BAA10238	1342
BAA10239	3992
BAA10240	2383
BAA10241	665
BAA10242	1384
BAA10243	759
BAA10244	321
BAA10245	304
BAA10246	585
BAA10247	227
BAA10248	207
BAA10249	169
BAA10250	5720
BAA10251	1746
BAA10252	344
BAA10253	596
BAA10254	312
BAA10255	1638
BAA10256	1301
BAA10257	280
BAA10258	841
BAA10259	975
BAA10260	250
BAA10261	1018
BAA10262	1648
BAA10263	526
BAA10264	487
BAA10265	1617
BAA10266	254
BAA10267	502
BAA10268	325
BAA10269	419
BAA10270	814
BAA10271	854
BAA10272	323
BAA10273	2563
BAA10274	354
BAA10275	605
BAA10276	1111
BAA10277	659
BAA10278	526
BAA10279	549
BAA10280	261
BAA10281	2600
BAA10282	893
BAA10283	1012
BAA10284	680
BAA10285	1428
BAA10286	212
BAA10287	534
BAA10288	122
BAA10289	240
BAA10290	1337
BAA10291	2547
BAA10292	1908
BAA10293	495
BAA10294	128
BAA10295	216
BAA10296	525
BAA10297	768
BAA10298	517
BAA10299	499
BAA10300	3209
BAA10301	305
BAA10302	327
BAA10303	7266
BAA10304	6745
BAA10305	626
BAA10306	1531
BAA10307	7062
BAA10308	2123
BAA10309	766
BAA10310	5718
BAA10311	1036
BAA10312	304
BAA10313	429
BAA10314	373
BAA10315	376
BAA10316	18664
BAA10317	2315
BAA10318	144
BAA10319	966
BAA10320	226
BAA10321	95
BAA10322	213
BAA10323	426
BAA10324	493
BAA10325	773
BAA10326	97
BAA10327	158
BAA10328	567
BAA10329	524
BAA10330	173
BAA10331	412
BAA10332	1964
BAA10333	116
BAA10334	51
BAA10335	245
BAA10336	114
BAA10337	289
BAA10338	474
BAA10339	455
BAA10340	816
BAA10341	2066
BAA10342	310
BAA10343	1196
BAA10344	8090
BAA10345	2967
BAA10346	427
BAA10347	2124
BAA10348	689
BAA10349	127
BAA10350	207
BAA10351	1586
BAA10352	151
BAA10353	404
BAA10354	1410
BAA10355	139
BAA10356	728
BAA10357	868
BAA10358	680
BAA10359	316
BAA10360	126
BAA10361	325
BAA10362	614
BAA10363	767
BAA10364	371
BAA10365	155
BAA10366	641
BAA10367	1442
BAA10368	1325
BAA10369	1186
BAA10370	524
BAA10371	1866
BAA10372	769
BAA10373	513
BAA10374	464
BAA10375	426
BAA10376	482
BAA10377	331
BAA10378	1042
BAA10379	374
BAA10380	2268
BAA10381	571
BAA10382	380
BAA10383	598
BAA10384	743
BAA10385	1101
BAA10386	4098
BAA10387	110771
BAA10388	197
BAA10389	4161
BAA10390	574
BAA10391	333
BAA10392	2092
BAA10393	1075
BAA10394	154
BAA10395	722
BAA10396	1330
BAA10397	3500
BAA10398	679
BAA10399	495
BAA10400	1376
BAA10401	65
BAA10402	1336
BAA10403	1849
BAA10404	98
BAA10405	480
BAA10406	1781
BAA10407	428
BAA10408	228
BAA10409	1617
BAA10410	853
BAA10411	369
BAA10412	874
BAA10413	515
BAA10414	132
BAA10415	122
BAA10416	665
BAA10417	2642
BAA10418	462
BAA10419	544
BAA10420	482
BAA10421	379
BAA10422	2399
BAA10423	1810
BAA10424	2511
BAA10425	3276
BAA10426	3748
BAA10427	4609
BAA10428	70
BAA10429	824
BAA10430	475
BAA10431	751
BAA10432	274
BAA10433	2205
BAA10434	350
BAA10435	468
BAA10436	2659
BAA10437	332
BAA10438	3467
BAA10439	3067
BAA10440	5145
BAA10441	344
BAA10442	49
BAA10443	635
BAA10444	366
BAA10445	168
BAA10446	223
BAA10447	1047
BAA10448	367
BAA10449	153
BAA10450	567
BAA10451	472
BAA10452	472
BAA10453	262
BAA10454	131
BAA10455	2261
BAA10456	2535
BAA10457	390
BAA10458	78291
BAA10459	2685
BAA10460	2870
BAA10461	3237
BAA10462	6043
BAA10463	3369
BAA10464	147119
BAA10465	10391
BAA10466	348
BAA10467	3241
BAA10468	153
BAA10469	265
BAA10470	1790
BAA10471	1921
BAA10472	430
BAA10473	301
BAA10474	1646
BAA10475	3122
BAA10476	3730
BAA10477	1688
BAA10478	1536
BAA10479	433
BAA10480	580
BAA10481	194
BAA10482	3609
BAA10483	2610
BAA10484	282
BAA10485	608
BAA10486	442
BAA10487	459
BAA10488	339
BAA10489	562
BAA10490	4876
BAA10491	15613
BAA10492	5599
BAA10493	1454
BAA10494	103
BAA10495	49
BAA10496	725
BAA10497	1036
BAA10498	2150
BAA10499	331
BAA10500	31716
BAA10501	7457
BAA10502	893
BAA10503	740
BAA10504	577
BAA10505	1011
BAA10506	693
BAA10507	1321
BAA10508	1300
BAA10509	919
BAA10510	3440
BAA10511	2559
BAA10512	638
BAA10513	399
BAA10514	60
BAA10515	435
BAA10516	2114
BAA10517	241
BAA10518	326
BAA10519	556
BAA10520	2278
BAA10521	309
BAA10522	463
BAA10523	1339
BAA10524	713
BAA10525	1086
BAA10526	765
BAA10527	643
BAA10528	365
BAA10529	505
BAA10530	12248
BAA10531	5317
BAA10532	186
BAA10533	426
BAA10534	4039
BAA10535	82
BAA10536	1381
BAA10537	265
BAA10538	659
BAA10539	411
BAA10540	2120
BAA10541	686
BAA10542	1368
BAA10543	698
BAA10544	782
BAA10545	589
BAA10546	786
BAA10547	333
BAA10548	251
BAA10549	1351
BAA10550	309
BAA10551	1331
BAA10552	179
BAA10553	543
BAA10554	2436
BAA10555	1492
BAA10556	3036
BAA10557	5608
BAA10558	745
BAA10559	1232
BAA10560	322
BAA10561	317
BAA10562	685
BAA10563	365
BAA10564	346
BAA10565	133
BAA10566	388
BAA10567	169
BAA10568	401
BAA10569	335
BAA10570	328
BAA10571	421
BAA10572	324
BAA10573	497
BAA10574	260
BAA10575	625
BAA10576	376
BAA10577	280
BAA10578	1756
BAA10579	178
BAA10580	1415
BAA10581	946
BAA10582	654
BAA10583	1195
BAA10584	2267
BAA10585	341
BAA10586	136
BAA10587	56
BAA10588	89
BAA10589	146
BAA10590	694
BAA10591	10478
BAA10592	398
BAA10593	107
BAA10594	580
BAA10595	443
BAA10596	573
BAA10597	4834
BAA10598	214
BAA10599	429
BAA10600	251
BAA10601	726
BAA10602	464
BAA10603	1917
BAA10604	3148
BAA10605	416
BAA10606	211
BAA10607	581
BAA10608	271
BAA10609	118
BAA10610	282
BAA10611	393
BAA10612	2047
BAA10613	989
BAA10614	9883
BAA10615	1294
BAA10616	2240
BAA10617	944
BAA10618	824
BAA10619	89
BAA10620	6036
BAA10621	631
BAA10622	220
BAA10623	13951
BAA10624	367
BAA10625	505
BAA10626	911
BAA10627	1090
BAA10628	810
BAA10629	481
BAA10630	642
BAA10631	11873
BAA10632	307
BAA10633	220
BAA10634	848
BAA10635	618
BAA10636	218
BAA10637	1409
BAA10638	2046
BAA10639	1060
BAA10640	482
BAA10641	141
BAA10642	773
BAA10643	217
BAA10644	154
BAA10645	214
BAA10646	452
BAA10647	1055
BAA10648	485
BAA10649	590
BAA10650	353
BAA10651	1610
BAA10652	1420
BAA10653	597
BAA10654	546
BAA10655	971
BAA10656	3888
BAA10657	421
BAA10658	139
BAA10659	1009
BAA10660	774
BAA10661	191
BAA10662	442
BAA10664	292
BAA10665	354
BAA10666	2662
BAA10667	891
BAA10668	3105
BAA10669	898
BAA10670	232
BAA10671	681
BAA10672	274
BAA10673	613
BAA10674	291
BAA10675	719
BAA10676	6443
BAA10677	882
BAA10678	128
BAA10679	129
BAA10680	201
BAA10681	1753
BAA10682	1028
BAA10683	444
BAA10684	187
BAA10685	192
BAA10686	242
BAA10687	177
BAA10688	294
BAA10689	1602
BAA10690	187
BAA10691	106
BAA10692	103
BAA10693	287
BAA10694	242
BAA10695	2591
BAA10696	243
BAA10697	349
BAA10698	108
BAA10699	52
BAA10700	894
BAA10701	221
BAA10702	347
BAA10703	494
BAA10704	1267
BAA10705	146
BAA10706	165
BAA10707	607
BAA10708	180
BAA10709	640
BAA10710	351
BAA10711	119
BAA10712	392
BAA10713	172
BAA10714	89
BAA10715	34
BAA10716	129
BAA10717	126
BAA10718	542
BAA10719	166
BAA10720	158
BAA10721	994
BAA10722	250
BAA10723	1089
BAA10724	756
BAA10725	418
BAA10726	1533
BAA10727	279
BAA10728	1902
BAA10729	620
BAA10730	368
BAA10731	463
BAA10732	319
BAA10733	207
BAA10734	483
BAA10735	132
BAA10736	5
BAA10737	287
BAA10738	531
BAA10739	444
BAA10740	12
BAA10741	96
BAA10742	7
BAA10743	0
BAA10744	1407
BAA10745	442
BAA10746	362
BAA10747	47
BAA10748	869
BAA10749	2764
BAA10750	2351
BAA10751	319
BAA10752	267
BAA10753	23
BAA10754	1925
BAA10755	304
BAA10756	810
BAA10757	464
BAA10758	525
BAA10759	2376
BAA10760	6654
BAA10761	8780
BAA10762	207
BAA10763	3437
BAA10764	1739
BAA10765	592
BAA10766	365
BAA10767	1014
BAA10768	996
BAA10769	1585
BAA10770	532
BAA10771	581
BAA10772	1048
BAA10773	908
BAA10774	1902
BAA10775	453
BAA10776	290
BAA10777	84
BAA10778	830
BAA10779	1737
BAA10780	3803
BAA10781	325
BAA10782	468
BAA10783	208
BAA10784	184
BAA10785	2411
BAA10786	675
BAA10787	5114
BAA10788	3433
BAA10789	744
BAA10790	1881
BAA10791	1318
BAA10792	1047
BAA10793	577
BAA10794	1517
BAA10795	664
BAA10796	359
BAA10797	490
BAA10798	637
BAA10799	996
BAA10800	547
BAA10801	951
BAA10802	139
BAA10803	2649
BAA10804	1322
BAA10805	4434
BAA10806	1968
BAA10807	1868
BAA10808	2240
BAA10809	2735
BAA10810	1419
BAA10811	17976
BAA10812	390
BAA10813	316
BAA10814	278
BAA10815	1831
BAA10816	2157
BAA10817	311
BAA10818	199
BAA10819	334
BAA10820	1267
BAA10821	550
BAA10822	1360
BAA10823	2655
BAA10824	1533
BAA10825	174
BAA10826	304
BAA10827	2253
BAA10828	796
BAA10829	390
BAA10830	609
BAA10831	1076
BAA10832	1048
BAA10833	726
BAA10834	334
BAA10835	263
BAA10836	1671
BAA10837	1406
BAA10838	555
BAA10839	414
BAA10840	843
BAA10841	308
BAA10842	451
BAA10843	862
BAA10844	686
BAA10845	2168
BAA10846	316
BAA10847	857
BAA10848	328
BAA10849	1107
BAA10850	738
BAA10851	119160
BAA10852	434
BAA10853	726
BAA10854	121
BAA10855	329
BAA10856	1069
BAA10857	4485
BAA10858	3526
BAA10859	100
BAA10860	833
BAA10861	114
BAA10862	362
BAA10863	213
BAA10864	240
BAA10865	322
BAA10866	1257
BAA10867	917
BAA10868	987
BAA10869	1214
BAA10870	1158
BAA10871	4043
BAA10872	1192
BAA10873	300
BAA10874	2052
BAA10875	1118
BAA10876	1503
BAA10877	602
BAA10878	525
BAA10879	669
BAA10880	786
BAA10881	2115
BAA10882	1035
BAA10883	3158
BAA10884	1511
BAA10885	3372
BAA16580	87
BAA16581	277
BAA16582	625
BAA16583	12739
BAA16584	685
BAA16585	808
BAA16586	223202
BAA16587	1396
BAA16588	657
BAA16589	1084
BAA16590	564
BAA16591	860
BAA16592	704
BAA16593	809
BAA16594	679
BAA16595	549
BAA16596	564
BAA16597	461
BAA16598	727
BAA16599	1486
BAA16600	13773
BAA16601	5171
BAA16602	5880
BAA16603	1660
BAA16604	4631
BAA16605	2389
BAA16606	1211
BAA16607	2104
BAA16608	609
BAA16609	515
BAA16610	431
BAA16611	266
BAA16612	105
BAA16613	498
BAA16614	1805
BAA16615	744
BAA16616	1865
BAA16617	1537
BAA16618	2329
BAA16619	415
BAA16620	8
BAA16621	586
BAA16622	286
BAA16623	375
BAA16624	483
BAA16625	1986
BAA16626	132
BAA16627	572
BAA16628	1049
BAA16629	1532
BAA16630	273
BAA16631	634
BAA16632	800
BAA16633	620
BAA16634	533
BAA16635	193
BAA16636	429
BAA16637	296
BAA16638	1482
BAA16639	1268
BAA16640	97
BAA16641	579
BAA16642	643
BAA16643	264
BAA16644	425
BAA16645	650
BAA16646	936
BAA16647	560
BAA16648	229
BAA16649	1114
BAA16650	101
BAA16651	573
BAA16652	264
BAA16653	188
BAA16654	211
BAA16655	958
BAA16656	3357
BAA16657	2337
BAA16658	2379
BAA16659	511
BAA16660	95
BAA16661	5744
BAA16662	193
BAA16663	556
BAA16664	355
BAA16665	322
BAA16666	9633
BAA16667	9251
BAA16668	113
BAA16669	369
BAA16670	407
BAA16671	138
BAA16672	49
BAA16673	4657
BAA16674	644
BAA16675	438
BAA16676	141
BAA16677	522
BAA16678	811
BAA16679	753
BAA16680	217
BAA16681	98
BAA16682	307
BAA16683	1086
BAA16684	187
BAA16685	9
BAA16686	0
BAA16687	1854
BAA16688	50944
BAA16689	1775
BAA16690	958
BAA16691	486
BAA16692	288
BAA16693	264
BAA16694	474
BAA16695	637
BAA16696	5158
BAA16697	842
BAA16698	1327
BAA16699	1178
BAA16700	2280
BAA16701	158
BAA16702	804
BAA16703	1978
BAA16704	425
BAA16705	262
BAA16706	553
BAA16707	3512
BAA16708	7185
BAA16709	317
BAA16710	710
BAA16711	988
BAA16712	1764
BAA16713	870
BAA16714	1405
BAA16715	137
BAA16716	1359
BAA16717	386
BAA16718	171
BAA16719	12301
BAA16720	1128
BAA16721	14350
BAA16722	1174
BAA16723	1828
BAA16724	1961
BAA16725	383
BAA16726	488
BAA16727	1320
BAA16728	1148
BAA16729	372
BAA16730	9219
BAA16731	2151
BAA16732	259
BAA16733	546
BAA16734	6173
BAA16735	3894
BAA16736	675
BAA16737	839
BAA16738	1502
BAA16739	5809
BAA16740	17462
BAA16741	26010
BAA16742	651
BAA16743	891
BAA16744	620
BAA16745	818
BAA16746	5473
BAA16747	223
BAA16748	170
BAA16749	884
BAA16750	1033
BAA16751	374
BAA16752	471
BAA16753	374
BAA16754	282
BAA16755	1429
BAA16756	731
BAA16757	430
BAA16758	201
BAA16759	628
BAA16760	227
BAA16761	1851
BAA16762	2574
BAA16763	2692
BAA16764	1028
BAA16765	537
BAA16766	462
BAA16767	379
BAA16768	659
BAA16769	519
BAA16770	748
BAA16771	1304
BAA16772	641
BAA16773	5269
BAA16774	737
BAA16775	606
BAA16776	1758
BAA16777	3504
BAA16778	750
BAA16779	214
BAA16780	630
BAA16781	474
BAA16782	66
BAA16783	153
BAA16784	247
BAA16785	716
BAA16786	389
BAA16787	649
BAA16788	565
BAA16789	190
BAA16790	268
BAA16791	504
BAA16792	224
BAA16793	1097
BAA16794	853
BAA16795	783
BAA16796	374
BAA16797	326
BAA16798	409
BAA16799	964
BAA16800	635
BAA16801	250
BAA16802	339
BAA16803	410
BAA16804	532
BAA16805	1437
BAA16806	5560
BAA16807	135
BAA16808	1101
BAA16809	394
BAA16810	689
BAA16811	245
BAA16812	3175
BAA16813	1285
BAA16814	929
BAA16815	1001
BAA16816	242
BAA16817	383
BAA16818	254
BAA16819	596
BAA16820	11876
BAA16821	852
BAA16822	930
BAA16823	806
BAA16824	5322
BAA16825	218
BAA16826	568
BAA16827	190
BAA16828	777
BAA16829	356
BAA16830	1537
BAA16831	1535
BAA16832	2326
BAA16833	390
BAA16834	823
BAA16835	830
BAA16836	904
BAA16837	1862
BAA16838	1556
BAA16839	887
BAA16840	192
BAA16841	8412
BAA16842	10992
BAA16843	2757
BAA16844	2267
BAA16845	1508
BAA16846	969
BAA16847	28745
BAA16848	1098
BAA16849	884
BAA16850	527
BAA16851	117
BAA16852	515
BAA16853	15001
BAA16854	1506
BAA16855	1379
BAA16856	360
BAA16857	740
BAA16858	1063
BAA16859	2755
BAA16860	1108
BAA16861	2069
BAA16862	648
BAA16863	2305
BAA16864	39142
BAA16865	225
BAA16866	7113
BAA16867	3793
BAA16868	388
BAA16869	1094
BAA16870	804
BAA16871	747
BAA16872	990
BAA16873	3921
BAA16874	907
BAA16875	282
BAA16876	52
BAA16877	818
BAA16878	739
BAA16879	1127
BAA16880	7429
BAA16881	931
BAA16882	1564
BAA16883	441
BAA16884	310
BAA16885	1261
BAA16886	13829
BAA16887	2139
BAA16888	797
BAA16889	391
BAA16890	2081
BAA16891	1439
BAA16892	459
BAA16893	9641
BAA16894	964
BAA16895	778
BAA16896	841
BAA16897	937
BAA16898	424
BAA16899	2526
BAA16900	921
BAA16901	1386
BAA16902	712
BAA16903	422
BAA16904	582
BAA16905	1561
BAA16906	6854
BAA16907	5511
BAA16908	4394
BAA16909	2255
BAA16910	4866
BAA16911	10960
BAA16912	2681
BAA16913	1814
BAA16914	1079
BAA16915	24457
BAA16916	4909
BAA16917	16294
BAA16918	12210
BAA16919	3228
BAA16920	6691
BAA16921	2411
BAA16922	4435
BAA16923	12469
BAA16924	1298
BAA16925	5406
BAA16926	16852
BAA16927	300
BAA16928	4515
BAA16929	1158
BAA16930	1605
BAA16931	289
BAA16932	186
BAA16933	656
BAA16934	670
BAA16935	531
BAA16936	319
BAA16937	476
BAA16938	544
BAA16939	847
BAA16940	609
BAA16941	918
BAA16942	540
BAA16943	454
BAA16944	724
BAA16945	3810
BAA16946	2744
BAA16947	896
BAA16948	574
BAA16949	376
BAA16950	345
BAA16951	592
BAA16952	1212
BAA16953	1333
BAA16954	1429
BAA16955	2151
BAA16956	1547
BAA16957	274
BAA16958	1497
BAA16959	997
BAA16960	2017
BAA16961	977
BAA16962	1096
BAA16963	1084
BAA16964	4
BAA16965	111
BAA16966	230
BAA16967	1457
BAA16968	289
BAA16969	820
BAA16970	410
BAA16971	279
BAA16972	3775
BAA16973	1178
BAA16974	845
BAA16975	872
BAA16976	1355
BAA16977	349
BAA16978	897
BAA16979	2100
BAA16980	662
BAA16981	739
BAA16982	1443
BAA16983	408
BAA16984	474
BAA16985	601
BAA16986	1330
BAA16987	217
BAA16988	94
BAA16989	165
BAA16990	362
BAA16991	509
BAA16992	616
BAA16993	813
BAA16994	59710
BAA16995	307
BAA16996	4301
BAA16997	3487
BAA16998	391
BAA16999	543
BAA17000	187
BAA17001	532
BAA17002	218
BAA17003	944
BAA17004	615
BAA17005	4280
BAA17006	449
BAA17007	459
BAA17008	853
BAA17009	1175
BAA17010	6845
BAA17011	21
BAA17012	209
BAA17013	313
BAA17014	405
BAA17015	356
BAA17016	1158
BAA17017	7181
BAA17018	6979
BAA17019	133
BAA17020	127
BAA17021	784
BAA17022	899
BAA17023	257
BAA17024	1464
BAA17025	829
BAA17026	1442
BAA17027	2279
BAA17028	3214
BAA17029	833
BAA17030	372
BAA17031	1196
BAA17032	3385
BAA17033	210
BAA17034	1430
BAA17035	1356
BAA17036	420
BAA17037	288
BAA17038	361
BAA17039	25826
BAA17040	6143
BAA17041	14545
BAA17042	510
BAA17043	104
BAA17044	469
BAA17045	2444
BAA17046	164
BAA17047	27
BAA17048	65
BAA17049	417
BAA17050	244
BAA17051	299
BAA17052	2794
BAA17053	463
BAA17054	242
BAA17055	1365
BAA17056	928
BAA17057	335
BAA17058	3350
BAA17059	944
BAA17060	246
BAA17061	1527
BAA17062	1059
BAA17063	1699
BAA17064	1426
BAA17065	345
BAA17066	208
BAA17067	200
BAA17068	1082
BAA17069	9372
BAA17070	1077
BAA17071	352
BAA17072	1364
BAA17073	1129
BAA17074	154
BAA17075	11163
BAA17076	634
BAA17077	439
BAA17078	966
BAA17079	1466
BAA17080	1445
BAA17081	445
BAA17082	404
BAA17083	2063
BAA17084	408
BAA17085	4422
BAA17086	778
BAA17087	922
BAA17088	4429
BAA17089	33383
BAA17090	513
BAA17091	833
BAA17092	3761
BAA17093	2783
BAA17094	3464
BAA17095	2029
BAA17096	411
BAA17097	328
BAA17098	305
BAA17099	317
BAA17100	317
BAA17101	993
BAA17102	811
BAA17103	253
BAA17104	414
BAA17105	321
BAA17106	2548
BAA17107	702
BAA17108	598
BAA17109	366
BAA17110	205
BAA17111	130
BAA17112	322
BAA17113	1480
BAA17114	9244
BAA17115	388
BAA17116	481
BAA17117	871
BAA17118	52695
BAA17119	4184
BAA17120	1505
BAA17121	566
BAA17122	302
BAA17123	1959
BAA17124	3319
BAA17125	9
BAA17126	873
BAA17127	167
BAA17128	414
BAA17129	57951
BAA17130	322
BAA17131	306
BAA17132	534
BAA17133	1306
BAA17134	525
BAA17135	200
BAA17136	436
BAA17137	2049
BAA17138	550
BAA17139	2061
BAA17140	977
BAA17141	1345
BAA17142	2021
BAA17143	1285
BAA17144	1170
BAA17145	481
BAA17146	1435
BAA17147	419
BAA17148	699
BAA17149	1855
BAA17150	128499
BAA17151	313
BAA17152	1710
BAA17153	484
BAA17154	7534
BAA17155	124
BAA17156	529
BAA17157	375
BAA17158	1009
BAA17159	1405
BAA17160	159
BAA17161	240
BAA17162	124
BAA17163	293
BAA17164	588
BAA17165	10163
BAA17166	716
BAA17167	644
BAA17168	1033
BAA17169	3541
BAA17170	19
BAA17171	933
BAA17172	218
BAA17173	351
BAA17174	967
BAA17175	47
BAA17176	142
BAA17177	134
BAA17178	742
BAA17179	230
BAA17180	451
BAA17181	475
BAA17182	823
BAA17183	447
BAA17184	571
BAA17185	1253
BAA17186	470
BAA17187	232
BAA17188	433
BAA17189	547
BAA17190	1609
BAA17191	803
BAA17192	488
BAA17193	312
BAA17194	932
BAA17195	176
BAA17196	606
BAA17197	233
BAA17198	1509
BAA17199	1926
BAA17200	646
BAA17201	836
BAA17202	892
BAA17203	1326
BAA17204	973
BAA17205	2065
BAA17206	237
BAA17207	562
BAA17208	3830
BAA17209	157
BAA17210	952
BAA17211	1019
BAA17212	2272
BAA17213	373
BAA17214	12062
BAA17215	4291
BAA17216	1403
BAA17217	296
BAA17218	210
BAA17219	783
BAA17220	470
BAA17221	308
BAA17222	4898
BAA17223	5265
BAA17224	2714
BAA17225	181
BAA17226	392
BAA17227	1480
BAA17228	8552
BAA17229	25207
BAA17230	16472
BAA17231	90723
BAA17232	59012
BAA17233	184
BAA17234	4118
BAA17235	372
BAA17236	441
BAA17237	332
BAA17238	1352
BAA17239	647
BAA17240	203
BAA17241	4266
BAA17242	1233
BAA17243	2384
BAA17244	1457
BAA17245	1671
BAA17246	579
BAA17247	2861
BAA17248	7224
BAA17249	592
BAA17250	1501
BAA17251	83
BAA17252	407
BAA17253	336
BAA17254	916
BAA17255	228
BAA17256	262
BAA17257	187
BAA17258	381
BAA17259	441
BAA17260	705
BAA17261	431
BAA17262	570
BAA17263	405
BAA17264	652
BAA17265	2228
BAA17266	1061
BAA17267	647
BAA17268	1193
BAA17269	346
BAA17270	793
BAA17271	1005
BAA17272	248
BAA17273	192
BAA17274	546
BAA17275	384
BAA17276	471
BAA17277	356
BAA17278	131
BAA17279	489
BAA17280	183
BAA17281	1133
BAA17282	766
BAA17283	504
BAA17284	646
BAA17285	285
BAA17286	2664
BAA17287	1047
BAA17288	3765
BAA17289	4164
BAA17290	1111
BAA17291	402
BAA17292	518
BAA17293	128
BAA17294	192
BAA17295	655
BAA17296	327
BAA17297	200
BAA17298	777
BAA17299	814
BAA17300	375
BAA17301	1195
BAA17302	1929
BAA17303	841
BAA17304	1048
BAA17305	123
BAA17306	837
BAA17307	637
BAA17308	324
BAA17309	288
BAA17310	9858
BAA17311	1519
BAA17312	653
BAA17313	166
BAA17314	86
BAA17315	3117
BAA17316	1401
BAA17317	4942
BAA17318	2320
BAA17319	100
BAA17320	5472
BAA17321	1848
BAA17322	1172
BAA17323	2658
BAA17324	2708
BAA17325	3191
BAA17326	1522
BAA17327	2002
BAA17328	6739
BAA17329	155
BAA17330	631
BAA17331	14247
BAA17332	1465
BAA17333	1677
BAA17334	696
BAA17335	1049
BAA17336	951
BAA17337	1467
BAA17338	754
BAA17339	632
BAA17340	497
BAA17341	252
BAA17342	424
BAA17343	1729
BAA17344	601
BAA17345	411
BAA17346	2038
BAA17347	1174
BAA17348	2600
BAA17349	2417
BAA17350	1084
BAA17351	458
BAA17352	1208
BAA17353	136
BAA17354	2052
BAA17355	926
BAA17356	308
BAA17357	498
BAA17358	995
BAA17359	788
BAA17360	1306
BAA17361	490
BAA17362	78
BAA17363	175
BAA17364	9094
BAA17365	5582
BAA17366	2130
BAA17367	3152
BAA17368	2480
BAA17369	336
BAA17370	707
BAA17371	2161
BAA17372	202
BAA17373	1969
BAA17374	389
BAA17375	949
BAA17376	491
BAA17377	203
BAA17378	179
BAA17379	16071
BAA17380	343
BAA17381	633
BAA17382	497
BAA17383	404
BAA17384	409
BAA17385	2412
BAA17386	2666
BAA17387	324
BAA17388	1325
BAA17389	43
BAA17390	697
BAA17391	624
BAA17392	367
BAA17393	661
BAA17394	1744
BAA17395	330
BAA17396	1792
BAA17397	770
BAA17398	1110
BAA17399	505
BAA17400	411
BAA17401	1340
BAA17402	353
BAA17403	413
BAA17404	428
BAA17405	404
BAA17406	634
BAA17407	11278
BAA17408	284
BAA17409	248
BAA17410	665
BAA17411	3236
BAA17412	2033
BAA17413	253
BAA17414	112
BAA17415	712
BAA17416	7524
BAA17417	5920
BAA17418	8857
BAA17419	1188
BAA17420	1844
BAA17421	1892
BAA17422	3418
BAA17423	241
BAA17424	416
BAA17425	2798
BAA17426	721
BAA17427	2049
BAA17428	1186
BAA17429	1274
BAA17430	817
BAA17431	659
BAA17432	1302
BAA17433	2888
BAA17434	2293
BAA17435	3697
BAA17436	773
BAA17437	248302
BAA17438	203131
BAA17439	364
BAA17440	495
BAA17441	178
BAA17442	197
BAA17443	600
BAA17444	734
BAA17445	1180
BAA17446	834
BAA17447	675
BAA17448	805
BAA17449	155413
BAA17450	912
BAA17451	1873
BAA17452	991
BAA17453	1052
BAA17454	233
BAA17455	967
BAA17456	669
BAA17457	1881
BAA17458	28921
BAA17459	322
BAA17460	661
BAA17461	1114
BAA17462	780
BAA17463	304
BAA17464	518
BAA17465	272
BAA17466	155
BAA17467	456
BAA17468	1858
BAA17469	261
BAA17470	695
BAA17471	17495
BAA17472	2389
BAA17473	977
BAA17474	666
BAA17475	294
BAA17476	742
BAA17477	2408
BAA17478	290
BAA17479	465
BAA17480	277
BAA17481	761
BAA17482	168
BAA17483	650
BAA17484	429
BAA17485	311
BAA17486	2010
BAA17487	478
BAA17488	788
BAA17489	714
BAA17490	954
BAA17491	407
BAA17492	520
BAA17493	349
BAA17494	1015
BAA17495	2352
BAA17496	2827
BAA17497	943
BAA17498	6641
BAA17499	843
BAA17500	343
BAA17501	995
BAA17502	143
BAA17503	1082
BAA17504	397
BAA17505	1448
BAA17506	569
BAA17507	386
BAA17508	653
BAA17509	663
BAA17510	498
BAA17511	428
BAA17512	6653
BAA17513	1116
BAA17514	391
BAA17515	263
BAA17516	458
BAA17517	1066
BAA17518	1239
BAA17519	1196
BAA17520	272
BAA17521	661
BAA17522	535
BAA17523	5363
BAA17524	1538
BAA17525	1226
BAA17526	701
BAA17527	5932
BAA17528	3353
BAA17529	4800
BAA17530	208
BAA17531	199
BAA17532	615
BAA17533	737
BAA17534	3898
BAA17535	1293
BAA17536	5579
BAA17537	2465
BAA17538	3517
BAA17539	713
BAA17540	5151
BAA17541	343
BAA17542	663
BAA17543	1404
BAA17544	3222
BAA17545	2804
BAA17546	179
BAA17547	1361
BAA17548	155
BAA17549	1994
BAA17550	9281
BAA17551	2673
BAA17552	102
BAA17553	680
BAA17554	2007
BAA17555	516
BAA17556	366
BAA17557	394
BAA17558	2047
BAA17559	1473
BAA17560	514
BAA17561	590
BAA17562	2362
BAA17563	319
BAA17564	707
BAA17565	633
BAA17566	145
BAA17567	890
BAA17568	2411
BAA17569	771
BAA17570	7991
BAA17571	21
BAA17572	338
BAA17573	589
BAA17574	1016
BAA17575	310
BAA17576	356
BAA17577	946
BAA17578	1613
BAA17579	1448
BAA17580	299
BAA17581	6421
BAA17582	1817
BAA17583	1027
BAA17584	2230
BAA17585	4844
BAA17586	2249
BAA17587	261
BAA17588	1658
BAA17589	1528
BAA17590	5893
BAA17591	5449
BAA17592	904
BAA17593	2706
BAA17594	452
BAA17595	291
BAA17596	839
BAA17597	15205
BAA17598	1351
BAA17599	241
BAA17600	526
BAA17601	688
BAA17602	255
BAA17603	2855
BAA17604	718
BAA17605	2898
BAA17606	1420
BAA17607	1169
BAA17608	366
BAA17609	1291
BAA17610	584
BAA17611	423
BAA17612	264
BAA17613	653
BAA17614	504
BAA17615	382
BAA17616	30826
BAA17617	5351
BAA17618	73
BAA17619	1141
BAA17620	788
BAA17621	460
BAA17622	52
BAA17623	56
BAA17624	1181
BAA17625	328
BAA17626	263
BAA17627	3013
BAA17628	1802
BAA17629	36626
BAA17630	1121
BAA17631	1659
BAA17632	1556
BAA17633	3773
BAA17634	2320
BAA17635	325
BAA17636	1532
BAA17637	1071
BAA17638	954
BAA17639	1169
BAA17640	1151
BAA17641	921
BAA17642	1790
BAA17643	1357
BAA17644	3755
BAA17645	5083
BAA17646	5920
BAA17647	3594
BAA17648	1234
BAA17649	1726
BAA17650	6034
BAA17651	538
BAA17652	2546
BAA17653	3531
BAA17654	4143
BAA17655	893
BAA17656	404
BAA17657	0
BAA17658	1648
BAA17659	955
BAA17660	635
BAA17661	1914
BAA17662	759
BAA17663	330
BAA17664	1245
BAA17665	931
BAA17666	1157
BAA17667	1379
BAA17668	404
BAA17669	189
BAA17670	602
BAA17671	1380
BAA17672	1000
BAA17673	276
BAA17674	570
BAA17675	1187
BAA17676	497
BAA17677	363
BAA17678	262
BAA17679	172
BAA17680	869
BAA17681	3210
BAA17682	673
BAA17683	357
BAA17684	1051
BAA17685	413
BAA17686	238
BAA17687	792
BAA17688	2040
BAA17689	120
BAA17690	139
BAA17691	1279
BAA17692	832
BAA17693	3538
BAA17694	181
BAA17695	189
BAA17696	222
BAA17697	1097
BAA17698	870
BAA17699	11794
BAA17700	426
BAA17701	3604
BAA17702	318
BAA17703	1028
BAA17704	567
BAA17705	1538
BAA17706	673
BAA17707	1105
BAA17708	523
BAA17709	523
BAA17710	924
BAA17711	409
BAA17712	150
[truncated: 1,559 more rows]
