# Supplementary material for: Assessment of transcriptomic constraint-based methods for central carbon flux inference
Source: PLoS One. 2020 Sep 9;15(9):e0238689. doi: 10.1371/journal.pone.0238689 (PMC7480874; doi:10.1371/journal.pone.0238689)
Supplement: S3 Dataset — The genome-scale metabolic model of PCC 6803 developed by Knoop et al. [24]. Individual models in SBML format (.xml) with set constraints used AC, DC, etc. are included. Transcriptomic data (.csv) from by Dr. Le You (University of California San Diego, USA) and Dr. Yinjie Tang (Washington University in St. Louis, USA) [12]. Predicted fluxes generated using these data. MATLAB scripts used for calculating correlations (.m). (GZ) [file pone.0238689.s003.gz › PCC6803_model_and_data/predicted_fluxes_and_correlation_scripts/AC_mixocond_pcc6803_pfba_mf_pf.txt]

Reaction Name	E-Flux2 auto	E-Flux2 mixo	E-Flux2 hetero	SPOT auto	SPOT mixo	SPOT hetero	pFBA_mf Auto	pFBA_mf Mixo	pFBA_mf Hetero	pFBA auto	pFBA mixo	pFBA hetero
R1	-4.506800856	-4.506800856	-4.506800856	-3.08E-11	-3.08E-11	-3.08E-11	-0.200529689	-0.200529689	-0.200529689	-2.919738372	-2.919738372	-2.919738372
R2	-4.506800856	-4.506800856	-4.506800856	2.49E-11	2.49E-11	2.49E-11	-0.200529689	-0.200529689	-0.200529689	-2.919738372	-2.919738372	-2.919738372
R3	-6.559882749	-6.559882749	-6.559882749	-4.30E-12	-4.30E-12	-4.30E-12	-0.291881378	-0.291881378	-0.291881378	-4.249830864	-4.249830864	-4.249830864
R4	19.2208734	19.2208734	19.2208734	1.26E-11	1.26E-11	1.26E-11	0.85523099	0.85523099	0.85523099	12.45227455	12.45227455	12.45227455
R5	19.2208734	19.2208734	19.2208734	1.26E-11	1.26E-11	1.26E-11	0.85523099	0.85523099	0.85523099	12.45227455	12.45227455	12.45227455
R6	19.2208734	19.2208734	19.2208734	1.26E-11	1.26E-11	1.26E-11	0.85523099	0.85523099	0.85523099	12.45227455	12.45227455	12.45227455
R7	-19.2208734	-19.2208734	-19.2208734	-1.26E-11	-1.26E-11	-1.26E-11	-0.85523099	-0.85523099	-0.85523099	-12.45227455	-12.45227455	-12.45227455
R8	19.2208734	19.2208734	19.2208734	1.26E-11	1.26E-11	1.26E-11	0.85523099	0.85523099	0.85523099	12.45227455	12.45227455	12.45227455
R9	19.2208734	19.2208734	19.2208734	1.26E-11	1.26E-11	1.26E-11	0.85523099	0.85523099	0.85523099	12.45227455	12.45227455	12.45227455
R10	19.2208734	19.2208734	19.2208734	1.26E-11	1.26E-11	1.26E-11	0.85523099	0.85523099	0.85523099	12.45227455	12.45227455	12.45227455
R11	9.97E-17	9.97E-17	9.97E-17	1.11E-12	1.11E-12	1.11E-12	5.91E-14	5.91E-14	5.91E-14	6.94E-16	6.94E-16	6.94E-16
R12	3.485923314	3.485923314	3.485923314	1.16E-12	1.16E-12	1.16E-12	0.155105836	0.155105836	0.155105836	2.258361171	2.258361171	2.258361171
R13	3.485923314	3.485923314	3.485923314	2.27E-12	2.27E-12	2.27E-12	0.155105836	0.155105836	0.155105836	2.258361171	2.258361171	2.258361171
R14	3.485923314	3.485923314	3.485923314	2.27E-12	2.27E-12	2.27E-12	0.155105836	0.155105836	0.155105836	2.258361171	2.258361171	2.258361171
R15	3.485923314	3.485923314	3.485923314	2.27E-12	2.27E-12	2.27E-12	0.155105836	0.155105836	0.155105836	2.258361171	2.258361171	2.258361171
R16	1.161974438	1.161974438	1.161974438	1.13E-12	1.13E-12	1.13E-12	0.051701958	0.051701958	0.051701958	0.752787057	0.752787057	0.752787057
R17	2.323948876	2.323948876	2.323948876	1.13E-12	1.13E-12	1.13E-12	0.103403879	0.103403879	0.103403879	1.505574114	1.505574114	1.505574114
R18	1.161974438	1.161974438	1.161974438	1.13E-12	1.13E-12	1.13E-12	0.051701958	0.051701958	0.051701958	0.752787057	0.752787057	0.752787057
R19	15.59850109	15.59850109	15.59850109	1.02E-11	1.02E-11	1.02E-11	0.694053868	0.694053868	0.694053868	10.10551467	10.10551467	10.10551467
R20	9.013601711	9.013601711	9.013601711	5.86E-12	5.86E-12	5.86E-12	0.401059377	0.401059377	0.401059377	5.839476743	5.839476743	5.839476743
R21	6.584899375	6.584899375	6.584899375	4.32E-12	4.32E-12	4.32E-12	0.292994491	0.292994491	0.292994491	4.266037927	4.266037927	4.266037927
R22	-3.801316375	-3.801316375	-3.801316375	-1.73E-09	-1.73E-09	-1.73E-09	-0.169139222	-0.169139222	-0.169139222	-2.462689087	-2.462689087	-2.462689087
R23	-3.801316375	-3.801316375	-3.801316375	1.68E-09	1.68E-09	1.68E-09	-0.169139222	-0.169139222	-0.169139222	-2.462689087	-2.462689087	-2.462689087
R24	9.78E-17	9.78E-17	9.78E-17	0.015966433	0.015966433	0.015966433	6.25E-14	6.25E-14	6.25E-14	6.99E-16	6.99E-16	6.99E-16
R25	34.94761643	34.94761643	34.94761643	2.12E-11	2.12E-11	2.12E-11	1.554990971	1.554990971	1.554990971	22.64087097	22.64087097	22.64087097
R26	34.94761643	34.94761643	34.94761643	0.015966466	0.015966466	0.015966466	1.554990971	1.554990971	1.554990971	22.64087097	22.64087097	22.64087097
R27	9.97E-17	9.97E-17	9.97E-17	3.34E-08	3.34E-08	3.34E-08	6.20E-14	6.20E-14	6.20E-14	6.93E-16	6.93E-16	6.93E-16
R28	-79.07011817	-79.07011817	-79.07011817	0.035781686	0.035781686	0.035781686	-8.848867265	-8.848867265	-8.848867265	-32.4724395	-32.4724395	-32.4724395
R29	15.25506441	15.25506441	15.25506441	4.95E-11	4.95E-11	4.95E-11	0.678772684	0.678772684	0.678772684	9.88301865	9.88301865	9.88301865
R30	7.627532203	7.627532203	7.627532203	2.83E-11	2.83E-11	2.83E-11	0.339386342	0.339386342	0.339386342	4.941509325	4.941509325	4.941509325
R31	7.627532203	7.627532203	7.627532203	2.13E-11	2.13E-11	2.13E-11	0.339386342	0.339386342	0.339386342	4.941509325	4.941509325	4.941509325
R32	1.01E-16	1.01E-16	1.01E-16	1.39E-11	1.39E-11	1.39E-11	6.92E-14	6.92E-14	6.92E-14	6.87E-16	6.87E-16	6.87E-16
R33	1.01E-16	1.01E-16	1.01E-16	1.42E-11	1.42E-11	1.42E-11	6.92E-14	6.92E-14	6.92E-14	6.87E-16	6.87E-16	6.87E-16
R34	5.32E-14	5.32E-14	5.32E-14	3.59E-11	3.59E-11	3.59E-11	7.12E-14	7.12E-14	7.12E-14	8.11E-16	8.11E-16	8.11E-16
R35	6.64E-14	6.64E-14	6.64E-14	4.01E-11	4.01E-11	4.01E-11	6.73E-14	6.73E-14	6.73E-14	8.14E-16	8.14E-16	8.14E-16
R36	11.52844639	11.52844639	11.52844639	1.26E-10	1.26E-10	1.26E-10	0.512957159	0.512957159	0.512957159	7.468723017	7.468723017	7.468723017
R37	1.02E-16	1.02E-16	1.02E-16	5.88E-12	5.88E-12	5.88E-12	6.02E-14	6.02E-14	6.02E-14	6.90E-16	6.90E-16	6.90E-16
R38	7.602632751	7.602632751	7.602632751	4.49E-11	4.49E-11	4.49E-11	0.338278444	0.338278444	0.338278444	4.925378174	4.925378174	4.925378174
R39	5.68E-13	5.68E-13	5.68E-13	-1.00E-10	-1.00E-10	-1.00E-10	0	0	0	1.14E-13	1.14E-13	1.14E-13
R40	5.12E-13	5.12E-13	5.12E-13	1.06E-10	1.06E-10	1.06E-10	0	0	0	1.14E-13	1.14E-13	1.14E-13
R41	-11.52844639	-11.52844639	-11.52844639	-6.47E-11	-6.47E-11	-6.47E-11	-0.512957159	-0.512957159	-0.512957159	-7.468723017	-7.468723017	-7.468723017
R42	7.602632751	7.602632751	7.602632751	5.08E-11	5.08E-11	5.08E-11	0.338278444	0.338278444	0.338278444	4.925378174	4.925378174	4.925378174
R43	-7.602632751	-7.602632751	-7.602632751	-5.08E-11	-5.08E-11	-5.08E-11	-0.338278444	-0.338278444	-0.338278444	-4.925378174	-4.925378174	-4.925378174
R44	11.32925077	11.32925077	11.32925077	2.18E-11	2.18E-11	2.18E-11	0.504093969	0.504093969	0.504093969	7.339673807	7.339673807	7.339673807
R45	11.32925077	11.32925077	11.32925077	3.88E-11	3.88E-11	3.88E-11	0.504093969	0.504093969	0.504093969	7.339673807	7.339673807	7.339673807
R46	11.32925077	11.32925077	11.32925077	3.88E-11	3.88E-11	3.88E-11	0.504093969	0.504093969	0.504093969	7.339673807	7.339673807	7.339673807
R47	8.96E-17	8.96E-17	8.96E-17	7.74E-12	7.74E-12	7.74E-12	4.44E-14	4.44E-14	4.44E-14	3.47E-16	3.47E-16	3.47E-16
R48	26.91394487	26.91394487	26.91394487	2.42E-11	2.42E-11	2.42E-11	1.197533496	1.197533496	1.197533496	17.4362436	17.4362436	17.4362436
R49	3.62E-16	3.62E-16	3.62E-16	8.19E-12	8.19E-12	8.19E-12	3.10E-14	3.10E-14	3.10E-14	1.05E-15	1.05E-15	1.05E-15
R50	3.62E-16	3.62E-16	3.62E-16	8.19E-12	8.19E-12	8.19E-12	3.10E-14	3.10E-14	3.10E-14	1.05E-15	1.05E-15	1.05E-15
R51	1.04E-16	1.04E-16	1.04E-16	5.04E-11	5.04E-11	5.04E-11	6.44E-14	6.44E-14	6.44E-14	6.97E-16	6.97E-16	6.97E-16
R52	4.17E-17	4.17E-17	4.17E-17	1.70E-11	1.70E-11	1.70E-11	6.48E-14	6.48E-14	6.48E-14	6.83E-16	6.83E-16	6.83E-16
R53	-3.726618019	-3.726618019	-3.726618019	2.91E-11	2.91E-11	2.91E-11	-0.165815525	-0.165815525	-0.165815525	-2.414295633	-2.414295633	-2.414295633
R54	6.95E-17	6.95E-17	6.95E-17	6.71E-12	6.71E-12	6.71E-12	1.09E-14	1.09E-14	1.09E-14	2.36E-16	2.36E-16	2.36E-16
R55	6.90E-17	6.90E-17	6.90E-17	6.84E-12	6.84E-12	6.84E-12	1.38E-14	1.38E-14	1.38E-14	2.36E-16	2.36E-16	2.36E-16
R56	7.23E-17	7.23E-17	7.23E-17	1.36E-11	1.36E-11	1.36E-11	2.42E-14	2.42E-14	2.42E-14	3.80E-16	3.80E-16	3.80E-16
R57	7.23E-17	7.23E-17	7.23E-17	1.36E-11	1.36E-11	1.36E-11	2.42E-14	2.42E-14	2.42E-14	3.80E-16	3.80E-16	3.80E-16
R58	3.26E-16	3.26E-16	3.26E-16	1.44E-11	1.44E-11	1.44E-11	2.81E-14	2.81E-14	2.81E-14	4.05E-16	4.05E-16	4.05E-16
R59	9.59E-16	9.59E-16	9.59E-16	4.30E-11	4.30E-11	4.30E-11	2.50E-14	2.50E-14	2.50E-14	2.58E-16	2.58E-16	2.58E-16
R60	9.59E-16	9.59E-16	9.59E-16	4.30E-11	4.30E-11	4.30E-11	2.50E-14	2.50E-14	2.50E-14	2.58E-16	2.58E-16	2.58E-16
R61	9.59E-16	9.59E-16	9.59E-16	4.30E-11	4.30E-11	4.30E-11	2.50E-14	2.50E-14	2.50E-14	2.58E-16	2.58E-16	2.58E-16
R62	2.27E-13	2.27E-13	2.27E-13	4.30E-11	4.30E-11	4.30E-11	0	0	0	0	0	0
R63	4.52E-14	4.52E-14	4.52E-14	4.30E-11	4.30E-11	4.30E-11	1.39E-14	1.39E-14	1.39E-14	5.03E-16	5.03E-16	5.03E-16
R64	3.19E-16	3.19E-16	3.19E-16	8.31E-13	8.31E-13	8.31E-13	4.44E-15	4.44E-15	4.44E-15	1.16E-16	1.16E-16	1.16E-16
R65	3.32E-17	3.32E-17	3.32E-17	3.22E-12	3.22E-12	3.22E-12	0.627070739	0.627070739	0.627070739	6.52E-16	6.52E-16	6.52E-16
R66	6.180727561	6.180727561	6.180727561	5.14E-12	5.14E-12	5.14E-12	0.588546272	0.588546272	0.588546272	4.00419455	4.00419455	4.00419455
R67	6.180727561	6.180727561	6.180727561	6.13E-12	6.13E-12	6.13E-12	0.588546272	0.588546272	0.588546272	4.00419455	4.00419455	4.00419455
R68	12.36145512	12.36145512	12.36145512	1.13E-11	1.13E-11	1.13E-11	1.177092545	1.177092545	1.177092545	8.0083891	8.0083891	8.0083891
R69	16.77998498	16.77998498	16.77998498	1.43E-11	1.43E-11	1.43E-11	1.373694623	1.373694623	1.373694623	10.87094096	10.87094096	10.87094096
R70	27.42369036	27.42369036	27.42369036	2.12E-11	2.12E-11	2.12E-11	1.847285313	1.847285313	1.847285313	17.76648305	17.76648305	17.76648305
R71	27.42369036	27.42369036	27.42369036	2.12E-11	2.12E-11	2.12E-11	1.847285313	1.847285313	1.847285313	17.76648305	17.76648305	17.76648305
R72	10.64370538	10.64370538	10.64370538	6.92E-12	6.92E-12	6.92E-12	0.47359069	0.47359069	0.47359069	6.895542095	6.895542095	6.895542095
R73	10.64370538	10.64370538	10.64370538	6.92E-12	6.92E-12	6.92E-12	0.47359069	0.47359069	0.47359069	6.895542095	6.895542095	6.895542095
R74	10.64370538	10.64370538	10.64370538	6.92E-12	6.92E-12	6.92E-12	0.47359069	0.47359069	0.47359069	6.895542095	6.895542095	6.895542095
R75	10.64370538	10.64370538	10.64370538	6.92E-12	6.92E-12	6.92E-12	0.47359069	0.47359069	0.47359069	6.895542095	6.895542095	6.895542095
R76	9.411992947	9.411992947	9.411992947	6.12E-12	6.12E-12	6.12E-12	0.418785758	0.418785758	0.418785758	6.097575163	6.097575163	6.097575163
R77	9.11319952	9.11319952	9.11319952	2.09E-11	2.09E-11	2.09E-11	0.405490972	0.405490972	0.405490972	5.904001348	5.904001348	5.904001348
R78	4.97E-17	4.97E-17	4.97E-17	7.52E-12	7.52E-12	7.52E-12	3.29E-14	3.29E-14	3.29E-14	3.46E-16	3.46E-16	3.46E-16
R79	4.97E-17	4.97E-17	4.97E-17	7.43E-12	7.43E-12	7.43E-12	3.29E-14	3.29E-14	3.29E-14	3.46E-16	3.46E-16	3.46E-16
R80	0.01132681	0.01132681	0.01132681	1.11E-14	1.11E-14	1.11E-14	5.04E-04	5.04E-04	5.04E-04	0.007338092	0.007338092	0.007338092
R81	0.01132681	0.01132681	0.01132681	1.39E-14	1.39E-14	1.39E-14	5.04E-04	5.04E-04	5.04E-04	0.007338092	0.007338092	0.007338092
R82	24.89945224	24.89945224	24.89945224	1.62E-11	1.62E-11	1.62E-11	1.107898832	1.107898832	1.107898832	16.13115122	16.13115122	16.13115122
R83	1.513496117	1.513496117	1.513496117	9.84E-13	9.84E-13	9.84E-13	0.06734287	0.06734287	0.06734287	0.980520957	0.980520957	0.980520957
R84	8.299817414	8.299817414	8.299817414	5.40E-12	5.40E-12	5.40E-12	0.369299611	0.369299611	0.369299611	5.377050408	5.377050408	5.377050408
R85	2.880524867	2.880524867	2.880524867	1.87E-12	1.87E-12	1.87E-12	0.128168688	0.128168688	0.128168688	1.866152789	1.866152789	1.866152789
R86	5.858694645	5.858694645	5.858694645	3.81E-12	3.81E-12	3.81E-12	0.260682078	0.260682078	0.260682078	3.795564994	3.795564994	3.795564994
R87	1.415851206	1.415851206	1.415851206	9.21E-13	9.21E-13	9.21E-13	0.062998169	0.062998169	0.062998169	0.91726154	0.91726154	0.91726154
R88	0.488224554	0.488224554	0.488224554	3.17E-13	3.17E-13	3.17E-13	0.021723507	0.021723507	0.021723507	0.316297083	0.316297083	0.316297083
R89	1.191267911	1.191267911	1.191267911	7.75E-13	7.75E-13	7.75E-13	0.053005356	0.053005356	0.053005356	0.771764882	0.771764882	0.771764882
R90	48.82245538	48.82245538	48.82245538	3.17E-11	3.17E-11	3.17E-11	2.172350651	2.172350651	2.172350651	31.62970828	31.62970828	31.62970828
R91	0.486037308	0.486037308	0.486037308	3.16E-13	3.16E-13	3.16E-13	0.021626185	0.021626185	0.021626185	0.314880072	0.314880072	0.314880072
R92	0.486037308	0.486037308	0.486037308	3.16E-13	3.16E-13	3.16E-13	0.021626185	0.021626185	0.021626185	0.314880072	0.314880072	0.314880072
R93	0.486037308	0.486037308	0.486037308	3.16E-13	3.16E-13	3.16E-13	0.021626185	0.021626185	0.021626185	0.314880072	0.314880072	0.314880072
R94	0.486037308	0.486037308	0.486037308	3.16E-13	3.16E-13	3.16E-13	0.021626185	0.021626185	0.021626185	0.314880072	0.314880072	0.314880072
R95	0.486037308	0.486037308	0.486037308	3.16E-13	3.16E-13	3.16E-13	0.021626185	0.021626185	0.021626185	0.314880072	0.314880072	0.314880072
R96	0.486037308	0.486037308	0.486037308	3.16E-13	3.16E-13	3.16E-13	0.021626185	0.021626185	0.021626185	0.314880072	0.314880072	0.314880072
R97	0.486037308	0.486037308	0.486037308	3.16E-13	3.16E-13	3.16E-13	0.021626185	0.021626185	0.021626185	0.314880072	0.314880072	0.314880072
R98	0.410987429	0.410987429	0.410987429	2.67E-13	2.67E-13	2.67E-13	0.018286848	0.018286848	0.018286848	0.266258884	0.266258884	0.266258884
R99	0.134613274	0.134613274	0.134613274	8.76E-14	8.76E-14	8.76E-14	0.005989605	0.005989605	0.005989605	0.087209432	0.087209432	0.087209432
R100	0.134613274	0.134613274	0.134613274	8.75E-14	8.75E-14	8.75E-14	0.005989605	0.005989605	0.005989605	0.087209432	0.087209432	0.087209432
R101	0	0	0	0	0	0	0	0	0	0	0	0
R102	0.116744255	0.116744255	0.116744255	7.57E-14	7.57E-14	7.57E-14	0.005194525	0.005194525	0.005194525	0.075632958	0.075632958	0.075632958
R103	8.243886409	8.243886409	8.243886409	5.61E-12	5.61E-12	5.61E-12	0.366810966	0.366810966	0.366810966	5.340815414	5.340815414	5.340815414
R104	8.243886409	8.243886409	8.243886409	5.61E-12	5.61E-12	5.61E-12	0.366810966	0.366810966	0.366810966	5.340815414	5.340815414	5.340815414
R105	-8.243886409	-8.243886409	-8.243886409	-5.61E-12	-5.61E-12	-5.61E-12	-0.366810966	-0.366810966	-0.366810966	-5.340815414	-5.340815414	-5.340815414
R106	4.121943204	4.121943204	4.121943204	2.80E-12	2.80E-12	2.80E-12	0.183405483	0.183405483	0.183405483	2.670407707	2.670407707	2.670407707
R107	1.030485801	1.030485801	1.030485801	7.01E-13	7.01E-13	7.01E-13	0.045851371	0.045851371	0.045851371	0.667601927	0.667601927	0.667601927
R108	1.030485801	1.030485801	1.030485801	7.01E-13	7.01E-13	7.01E-13	0.045851371	0.045851371	0.045851371	0.667601927	0.667601927	0.667601927
R109	1.019158991	1.019158991	1.019158991	6.64E-13	6.64E-13	6.64E-13	0.045347385	0.045347385	0.045347385	0.660263834	0.660263834	0.660263834
R110	1.019158991	1.019158991	1.019158991	1.45E-13	1.45E-13	1.45E-13	0.045347385	0.045347385	0.045347385	0.660263834	0.660263834	0.660263834
R111	1.25E-17	1.25E-17	1.25E-17	2.59E-13	2.59E-13	2.59E-13	1.08E-15	1.08E-15	1.08E-15	2.16E-16	2.16E-16	2.16E-16
R112	1.26E-17	1.26E-17	1.26E-17	2.59E-13	2.59E-13	2.59E-13	1.08E-15	1.08E-15	1.08E-15	2.16E-16	2.16E-16	2.16E-16
R113	0.254789748	0.254789748	0.254789748	1.66E-13	1.66E-13	1.66E-13	0.011336846	0.011336846	0.011336846	0.165065959	0.165065959	0.165065959
R114	0.254789748	0.254789748	0.254789748	1.66E-13	1.66E-13	1.66E-13	0.011336846	0.011336846	0.011336846	0.165065959	0.165065959	0.165065959
R115	0.985178563	0.985178563	0.985178563	6.41E-13	6.41E-13	6.41E-13	0.043835429	0.043835429	0.043835429	0.638249558	0.638249558	0.638249558
R116	0.985178563	0.985178563	0.985178563	6.41E-13	6.41E-13	6.41E-13	0.043835429	0.043835429	0.043835429	0.638249558	0.638249558	0.638249558
R117	0.328392854	0.328392854	0.328392854	2.11E-13	2.11E-13	2.11E-13	0.01461181	0.01461181	0.01461181	0.212749853	0.212749853	0.212749853
R118	0.328392854	0.328392854	0.328392854	2.19E-13	2.19E-13	2.19E-13	0.01461181	0.01461181	0.01461181	0.212749853	0.212749853	0.212749853
R119	0.328392854	0.328392854	0.328392854	2.10E-13	2.10E-13	2.10E-13	0.01461181	0.01461181	0.01461181	0.212749853	0.212749853	0.212749853
R120	0.328392854	0.328392854	0.328392854	2.11E-13	2.11E-13	2.11E-13	0.01461181	0.01461181	0.01461181	0.212749853	0.212749853	0.212749853
R121	0.328392854	0.328392854	0.328392854	2.19E-13	2.19E-13	2.19E-13	0.01461181	0.01461181	0.01461181	0.212749853	0.212749853	0.212749853
R122	0.328392854	0.328392854	0.328392854	2.10E-13	2.10E-13	2.10E-13	0.01461181	0.01461181	0.01461181	0.212749853	0.212749853	0.212749853
R123	0.328392854	0.328392854	0.328392854	2.11E-13	2.11E-13	2.11E-13	0.01461181	0.01461181	0.01461181	0.212749853	0.212749853	0.212749853
R124	0.328392854	0.328392854	0.328392854	2.19E-13	2.19E-13	2.19E-13	0.01461181	0.01461181	0.01461181	0.212749853	0.212749853	0.212749853
R125	0.328392855	0.328392855	0.328392855	2.10E-13	2.10E-13	2.10E-13	0.01461181	0.01461181	0.01461181	0.212749853	0.212749853	0.212749853
R126	0.985178563	0.985178563	0.985178563	6.41E-13	6.41E-13	6.41E-13	0.043835429	0.043835429	0.043835429	0.638249558	0.638249558	0.638249558
R127	5.27E-17	5.27E-17	5.27E-17	2.95E-13	2.95E-13	2.95E-13	1.84E-14	1.84E-14	1.84E-14	9.59E-17	9.59E-17	9.59E-17
R128	0.985178563	0.985178563	0.985178563	3.46E-13	3.46E-13	3.46E-13	0.043835429	0.043835429	0.043835429	0.638249558	0.638249558	0.638249558
R129	0.985178563	0.985178563	0.985178563	6.40E-13	6.40E-13	6.40E-13	0.043835429	0.043835429	0.043835429	0.638249558	0.638249558	0.638249558
R130	5.61167255	5.61167255	5.61167255	0.006942955	0.006942955	0.006942955	0.249690853	0.249690853	0.249690853	3.635531322	3.635531322	3.635531322
R131	0.045307239	0.045307239	0.045307239	5.89E-14	5.89E-14	5.89E-14	0.002015941	0.002015941	0.002015941	0.029352369	0.029352369	0.029352369
R132	0.045307239	0.045307239	0.045307239	5.87E-14	5.87E-14	5.87E-14	0.002015941	0.002015941	0.002015941	0.029352369	0.029352369	0.029352369
R133	0.045307239	0.045307239	0.045307239	5.89E-14	5.89E-14	5.89E-14	0.002015941	0.002015941	0.002015941	0.029352369	0.029352369	0.029352369
R134	0.045307239	0.045307239	0.045307239	5.91E-14	5.91E-14	5.91E-14	0.002015941	0.002015941	0.002015941	0.029352369	0.029352369	0.029352369
R135	0.045307239	0.045307239	0.045307239	5.90E-14	5.90E-14	5.90E-14	0.002015941	0.002015941	0.002015941	0.029352369	0.029352369	0.029352369
R136	1.14E-13	1.14E-13	1.14E-13	3.09E-14	3.09E-14	3.09E-14	0	0	0	0	0	0
R137	1.02E-16	1.02E-16	1.02E-16	2.55E-14	2.55E-14	2.55E-14	6.15E-14	6.15E-14	6.15E-14	8.18E-16	8.18E-16	8.18E-16
R138	0.045307239	0.045307239	0.045307239	3.08E-14	3.08E-14	3.08E-14	0.002015941	0.002015941	0.002015941	0.029352369	0.029352369	0.029352369
R139	0.045307239	0.045307239	0.045307239	5.81E-14	5.81E-14	5.81E-14	0.002015941	0.002015941	0.002015941	0.029352369	0.029352369	0.029352369
R140	0.045307239	0.045307239	0.045307239	5.81E-14	5.81E-14	5.81E-14	0.002015941	0.002015941	0.002015941	0.029352369	0.029352369	0.029352369
R141	0.022653619	0.022653619	0.022653619	2.91E-14	2.91E-14	2.91E-14	0.001007971	0.001007971	0.001007971	0.014676185	0.014676185	0.014676185
R142	0.022653619	0.022653619	0.022653619	2.91E-14	2.91E-14	2.91E-14	0.001007971	0.001007971	0.001007971	0.014676185	0.014676185	0.014676185
R143	0.045307239	0.045307239	0.045307239	5.16E-14	5.16E-14	5.16E-14	0.002015941	0.002015941	0.002015941	0.029352369	0.029352369	0.029352369
R144	1.37E-14	1.37E-14	1.37E-14	7.36E-11	7.36E-11	7.36E-11	5.90E-14	5.90E-14	5.90E-14	213.606929	213.606929	213.606929
R145	19.67520052	19.67520052	19.67520052	9.02E-11	9.02E-11	9.02E-11	0.875446592	0.875446592	0.875446592	226.3535401	226.3535401	226.3535401
R146	35.17861988	35.17861988	35.17861988	9.40E-11	9.40E-11	9.40E-11	1.558213653	1.558213653	1.558213653	236.3974559	236.3974559	236.3974559
R147	1.00E-16	1.00E-16	1.00E-16	8.43E-12	8.43E-12	8.43E-12	5.97E-14	5.97E-14	5.97E-14	6.93E-16	6.93E-16	6.93E-16
R148	1.35E-15	1.35E-15	1.35E-15	0.041812403	0.041812403	0.041812403	90.64175624	90.64175624	90.64175624	0	0	0
R149	1.43E-13	1.43E-13	1.43E-13	1.90E-07	1.90E-07	1.90E-07	1.60E-12	1.60E-12	1.60E-12	2.40E-13	2.40E-13	2.40E-13
R150	1.14E-13	1.14E-13	1.14E-13	0.020717951	0.020717951	0.020717951	45.32087812	45.32087812	45.32087812	0	0	0
R151	0	0	0	0.021094452	0.021094452	0.021094452	45.32087812	45.32087812	45.32087812	0	0	0
R152	9.82E-17	9.82E-17	9.82E-17	1.78E-11	1.78E-11	1.78E-11	5.99E-14	5.99E-14	5.99E-14	6.95E-16	6.95E-16	6.95E-16
R153	-0.01132681	-0.01132681	-0.01132681	-1.64E-14	-1.64E-14	-1.64E-14	-5.04E-04	-5.04E-04	-5.04E-04	-0.007338092	-0.007338092	-0.007338092
R154	-168.9656031	-168.9656031	-168.9656031	-0.048313056	-0.048313056	-0.048313056	-18.67340246	-18.67340246	-18.67340246	-160.6960934	-160.6960934	-160.6960934
R155	-958.2936928	-958.2936928	-958.2936928	-0.073503998	-0.073503998	-0.073503998	-29.93704625	-29.93704625	-29.93704625	-485.2182371	-485.2182371	-485.2182371
R156	1.40E-13	1.40E-13	1.40E-13	0.036856581	0.036856581	0.036856581	1.83E-13	1.83E-13	1.83E-13	1.87E-15	1.87E-15	1.87E-15
R157	0.062297453	0.062297453	0.062297453	0.018428291	0.018428291	0.018428291	0.002771919	0.002771919	0.002771919	0.040359508	0.040359508	0.040359508
R158	3.56E-14	3.56E-14	3.56E-14	1.08E-11	1.08E-11	1.08E-11	3.74E-14	3.74E-14	3.74E-14	4.17E-16	4.17E-16	4.17E-16
R159	3.56E-14	3.56E-14	3.56E-14	1.01E-11	1.01E-11	1.01E-11	3.74E-14	3.74E-14	3.74E-14	4.17E-16	4.17E-16	4.17E-16
R160	-5.68E-14	-5.68E-14	-5.68E-14	-2.09E-11	-2.09E-11	-2.09E-11	0	0	0	0	0	0
R161	433.3802098	433.3802098	433.3802098	2.77E-10	2.77E-10	2.77E-10	19.28321248	19.28321248	19.28321248	280.7660841	280.7660841	280.7660841
R162	2.226303965	2.226303965	2.226303965	1.45E-12	1.45E-12	1.45E-12	0.09905919	0.09905919	0.09905919	1.442314698	1.442314698	1.442314698
R163	1.552554081	1.552554081	1.552554081	1.01E-12	1.01E-12	1.01E-12	0.069080751	0.069080751	0.069080751	1.005824723	1.005824723	1.005824723
R164	1.493967134	1.493967134	1.493967134	9.71E-13	9.71E-13	9.71E-13	0.06647393	0.06647393	0.06647393	0.967869073	0.967869073	0.967869073
R165	0.585869465	0.585869465	0.585869465	3.81E-13	3.81E-13	3.81E-13	0.026068208	0.026068208	0.026068208	0.379556499	0.379556499	0.379556499
R166	2.226303965	2.226303965	2.226303965	2.07E-11	2.07E-11	2.07E-11	0.09905919	0.09905919	0.09905919	1.442314698	1.442314698	1.442314698
R167	1.552554081	1.552554081	1.552554081	2.05E-11	2.05E-11	2.05E-11	0.069080751	0.069080751	0.069080751	1.005824723	1.005824723	1.005824723
R168	1.493967134	1.493967134	1.493967134	2.05E-11	2.05E-11	2.05E-11	0.06647393	0.06647393	0.06647393	0.967869073	0.967869073	0.967869073
R169	9.84E-17	9.84E-17	9.84E-17	1.93E-11	1.93E-11	1.93E-11	5.85E-14	5.85E-14	5.85E-14	6.91E-16	6.91E-16	6.91E-16
R170	9.74E-17	9.74E-17	9.74E-17	1.95E-11	1.95E-11	1.95E-11	5.78E-14	5.78E-14	5.78E-14	6.91E-16	6.91E-16	6.91E-16
R171	9.74E-17	9.74E-17	9.74E-17	1.95E-11	1.95E-11	1.95E-11	5.78E-14	5.78E-14	5.78E-14	6.91E-16	6.91E-16	6.91E-16
R172	0.585869465	0.585869465	0.585869465	3.81E-13	3.81E-13	3.81E-13	0.026068208	0.026068208	0.026068208	0.379556499	0.379556499	0.379556499
R173	0.585869465	0.585869465	0.585869465	3.81E-13	3.81E-13	3.81E-13	0.026068208	0.026068208	0.026068208	0.379556499	0.379556499	0.379556499
R174	0.585869465	0.585869465	0.585869465	3.81E-13	3.81E-13	3.81E-13	0.026068208	0.026068208	0.026068208	0.379556499	0.379556499	0.379556499
R175	1.493967134	1.493967134	1.493967134	9.71E-13	9.71E-13	9.71E-13	0.06647393	0.06647393	0.06647393	0.967869073	0.967869073	0.967869073
R176	1.493967134	1.493967134	1.493967134	9.71E-13	9.71E-13	9.71E-13	0.06647393	0.06647393	0.06647393	0.967869073	0.967869073	0.967869073
R177	2.226303965	2.226303965	2.226303965	1.45E-12	1.45E-12	1.45E-12	0.09905919	0.09905919	0.09905919	1.442314698	1.442314698	1.442314698
R178	3.105108162	3.105108162	3.105108162	2.02E-12	2.02E-12	2.02E-12	0.138161501	0.138161501	0.138161501	2.011649447	2.011649447	2.011649447
R179	2.226303965	2.226303965	2.226303965	1.45E-12	1.45E-12	1.45E-12	0.09905919	0.09905919	0.09905919	1.442314698	1.442314698	1.442314698
R180	3.105108162	3.105108162	3.105108162	2.02E-12	2.02E-12	2.02E-12	0.138161501	0.138161501	0.138161501	2.011649447	2.011649447	2.011649447
R181	1.552554081	1.552554081	1.552554081	1.01E-12	1.01E-12	1.01E-12	0.069080751	0.069080751	0.069080751	1.005824723	1.005824723	1.005824723
R182	2.291921345	2.291921345	2.291921345	1.41E-11	1.41E-11	1.41E-11	0.101978829	0.101978829	0.101978829	1.484825026	1.484825026	1.484825026
R183	1.145960673	1.145960673	1.145960673	7.07E-12	7.07E-12	7.07E-12	0.050989414	0.050989414	0.050989414	0.742412513	0.742412513	0.742412513
R184	1.145960673	1.145960673	1.145960673	6.98E-12	6.98E-12	6.98E-12	0.050989414	0.050989414	0.050989414	0.742412513	0.742412513	0.742412513
R185	8.204418336	8.204418336	8.204418336	1.81E-11	1.81E-11	1.81E-11	0.365054837	0.365054837	0.365054837	5.315245958	5.315245958	5.315245958
R186	8.204418336	8.204418336	8.204418336	3.21E-11	3.21E-11	3.21E-11	0.365054837	0.365054837	0.365054837	5.315245958	5.315245958	5.315245958
R187	8.204418336	8.204418336	8.204418336	1.81E-11	1.81E-11	1.81E-11	0.365054837	0.365054837	0.365054837	5.315245958	5.315245958	5.315245958
R188	8.204418336	8.204418336	8.204418336	1.81E-11	1.81E-11	1.81E-11	0.365054837	0.365054837	0.365054837	5.315245958	5.315245958	5.315245958
R189	6.710451201	6.710451201	6.710451201	1.71E-11	1.71E-11	1.71E-11	0.298580908	0.298580908	0.298580908	4.347376885	4.347376885	4.347376885
R190	9.80E-17	9.80E-17	9.80E-17	7.69E-12	7.69E-12	7.69E-12	5.80E-14	5.80E-14	5.80E-14	6.88E-16	6.88E-16	6.88E-16
R191	-42.10765409	-42.10765409	-42.10765409	-0.006942955	-0.006942955	-0.006942955	-1.866520392	-1.866520392	-1.866520392	-167.4532692	-167.4532692	-167.4532692
R192	9.04E-14	9.04E-14	9.04E-14	1.42E-10	1.42E-10	1.42E-10	1.47E-11	1.47E-11	1.47E-11	73.43317305	73.43317305	73.43317305
R193	5.60034574	5.60034574	5.60034574	0.006942955	0.006942955	0.006942955	0.249186867	0.249186867	0.249186867	3.62819323	3.62819323	3.62819323
R194	1.181815884	1.181815884	1.181815884	0.006942955	0.006942955	0.006942955	0.052584789	0.052584789	0.052584789	0.765641371	0.765641371	0.765641371
R195	1.08E-16	1.08E-16	1.08E-16	0.006942955	0.006942955	0.006942955	1.06E-14	1.06E-14	1.06E-14	2.24E-16	2.24E-16	2.24E-16
R196	1.215796313	1.215796313	1.215796313	0.006942955	0.006942955	0.006942955	0.054096745	0.054096745	0.054096745	0.787655648	0.787655648	0.787655648
R197	5.033253392	5.033253392	5.033253392	0.004118061	0.004118061	0.004118061	-27.375567	-27.375567	-27.375567	36.63109297	36.63109297	36.63109297
R198	-5.033253392	-5.033253392	-5.033253392	-0.004118061	-0.004118061	-0.004118061	27.375567	27.375567	27.375567	-36.63109297	-36.63109297	-36.63109297
R199	1.02E-16	1.02E-16	1.02E-16	5.78E-12	5.78E-12	5.78E-12	5.82E-14	5.82E-14	5.82E-14	6.81E-16	6.81E-16	6.81E-16
R200	5.033253392	5.033253392	5.033253392	0.004118061	0.004118061	0.004118061	1.622102891	1.622102891	1.622102891	36.63109297	36.63109297	36.63109297
R201	5.033253392	5.033253392	5.033253392	0.004118061	0.004118061	0.004118061	1.622102891	1.622102891	1.622102891	36.63109297	36.63109297	36.63109297
R202	1.88E-14	1.88E-14	1.88E-14	2.69E-11	2.69E-11	2.69E-11	5.58E-14	5.58E-14	5.58E-14	7.98E-16	7.98E-16	7.98E-16
R203	2.02E-17	2.02E-17	2.02E-17	4.22E-12	4.22E-12	4.22E-12	1.29E-14	1.29E-14	1.29E-14	5.17E-17	5.17E-17	5.17E-17
R204	1.99E-17	1.99E-17	1.99E-17	4.16E-12	4.16E-12	4.16E-12	1.29E-14	1.29E-14	1.29E-14	5.17E-17	5.17E-17	5.17E-17
R205	1.45E-17	1.45E-17	1.45E-17	4.11E-12	4.11E-12	4.11E-12	1.29E-14	1.29E-14	1.29E-14	5.17E-17	5.17E-17	5.17E-17
R206	233.9879462	233.9879462	233.9879462	0.022640147	0.022640147	0.022640147	33.30015854	33.30015854	33.30015854	277.1462086	277.1462086	277.1462086
R207	4.418529856	4.418529856	4.418529856	3.05E-12	3.05E-12	3.05E-12	0.196602079	0.196602079	0.196602079	2.862551859	2.862551859	2.862551859
R208	4.418529856	4.418529856	4.418529856	3.05E-12	3.05E-12	3.05E-12	0.196602079	0.196602079	0.196602079	2.862551859	2.862551859	2.862551859
R209	2.86E-14	2.86E-14	2.86E-14	2.11E-11	2.11E-11	2.11E-11	3.62E-14	3.62E-14	3.62E-14	3.96E-16	3.96E-16	3.96E-16
R210	9.85E-17	9.85E-17	9.85E-17	1.40E-11	1.40E-11	1.40E-11	5.94E-14	5.94E-14	5.94E-14	6.92E-16	6.92E-16	6.92E-16
R211	-229	-229	-229	-0.019815254	-0.019815254	-0.019815254	-5.48575498	-5.48575498	-5.48575498	-240.544468	-240.544468	-240.544468
R212	6.16E-17	6.16E-17	6.16E-17	1.78E-13	1.78E-13	1.78E-13	3.77E-15	3.77E-15	3.77E-15	7.99E-17	7.99E-17	7.99E-17
R213	0.01132681	0.01132681	0.01132681	2.84E-11	2.84E-11	2.84E-11	5.04E-04	5.04E-04	5.04E-04	0.007338092	0.007338092	0.007338092
R214	0.01132681	0.01132681	0.01132681	2.84E-11	2.84E-11	2.84E-11	5.04E-04	5.04E-04	5.04E-04	0.007338092	0.007338092	0.007338092
R215	1.05E-16	1.05E-16	1.05E-16	2.84E-11	2.84E-11	2.84E-11	5.41E-14	5.41E-14	5.41E-14	1.25E-15	1.25E-15	1.25E-15
R216	8.55E-17	8.55E-17	8.55E-17	1.44E-11	1.44E-11	1.44E-11	2.73E-14	2.73E-14	2.73E-14	6.69E-16	6.69E-16	6.69E-16
R217	8.55E-17	8.55E-17	8.55E-17	1.40E-11	1.40E-11	1.40E-11	2.73E-14	2.73E-14	2.73E-14	6.69E-16	6.69E-16	6.69E-16
R218	55.89955833	55.89955833	55.89955833	0.002824894	0.002824894	0.002824894	30.07971105	30.07971105	30.07971105	143.0180856	143.0180856	143.0180856
R219	-55.89955833	-55.89955833	-55.89955833	-0.002824894	-0.002824894	-0.002824894	-30.07971105	-30.07971105	-30.07971105	-143.0180856	-143.0180856	-143.0180856
R220	55.89955833	55.89955833	55.89955833	0.002824894	0.002824894	0.002824894	30.07971105	30.07971105	30.07971105	143.0180856	143.0180856	143.0180856
R221	260.8710834	260.8710834	260.8710834	0.006418896	0.006418896	0.006418896	0.12	0.12	0.12	148.2883358	148.2883358	148.2883358
R222	260.8710834	260.8710834	260.8710834	0.006989014	0.006989014	0.006989014	0.12	0.12	0.12	148.2883358	148.2883358	148.2883358
R223	462.8868792	462.8868792	462.8868792	-0.037527371	-0.037527371	-0.037527371	-0.520561686	-0.520561686	-0.520561686	285.5027945	285.5027945	285.5027945
R224	1.01E-16	1.01E-16	1.01E-16	0.003780821	0.003780821	0.003780821	20.66083574	20.66083574	20.66083574	6.92E-16	6.92E-16	6.92E-16
R225	9.92E-17	9.92E-17	9.92E-17	6.92E-12	6.92E-12	6.92E-12	20.66083574	20.66083574	20.66083574	6.92E-16	6.92E-16	6.92E-16
R226	226.7102126	226.7102126	226.7102126	0.049024655	0.049024655	0.049024655	6.00E-14	6.00E-14	6.00E-14	113.5892794	113.5892794	113.5892794
R227	226.7102126	226.7102126	226.7102126	0.039547529	0.039547529	0.039547529	6.00E-14	6.00E-14	6.00E-14	113.5892794	113.5892794	113.5892794
R228	226.7102126	226.7102126	226.7102126	0.044400634	0.044400634	0.044400634	-20.66083574	-20.66083574	-20.66083574	113.5892794	113.5892794	113.5892794
R229	226.7102126	226.7102126	226.7102126	0.040390729	0.040390729	0.040390729	-20.66083574	-20.66083574	-20.66083574	113.5892794	113.5892794	113.5892794
R230	-445.0393292	-445.0393292	-445.0393292	0.034584752	0.034584752	0.034584752	43.28941819	43.28941819	43.28941819	-221.748852	-221.748852	-221.748852
R231	3.42E-14	3.42E-14	3.42E-14	0.143957024	0.143957024	0.143957024	140.2804285	140.2804285	140.2804285	8.62E-14	8.62E-14	8.62E-14
R232	881.6953367	881.6953367	881.6953367	0.079674612	0.079674612	0.079674612	2.81E-12	2.81E-12	2.81E-12	463.2023149	463.2023149	463.2023149
R233	-881.6953367	-881.6953367	-881.6953367	0.064282412	0.064282412	0.064282412	140.2804285	140.2804285	140.2804285	-463.2023149	-463.2023149	-463.2023149
R234	-206.4489446	-206.4489446	-206.4489446	-0.004452727	-0.004452727	-0.004452727	-3.431681548	-3.431681548	-3.431681548	-80.04605733	-80.04605733	-80.04605733
R235	-206.4489446	-206.4489446	-206.4489446	-0.004452646	-0.004452646	-0.004452646	-3.431681548	-3.431681548	-3.431681548	-80.04605733	-80.04605733	-80.04605733
R236	-206.4489446	-206.4489446	-206.4489446	-0.00445258	-0.00445258	-0.00445258	-3.431681548	-3.431681548	-3.431681548	-80.04605733	-80.04605733	-80.04605733
R237	-206.4489446	-206.4489446	-206.4489446	-0.004452715	-0.004452715	-0.004452715	-3.431681548	-3.431681548	-3.431681548	-80.04605733	-80.04605733	-80.04605733
R238	825.7957784	825.7957784	825.7957784	0.017810667	0.017810667	0.017810667	13.72672619	13.72672619	13.72672619	320.1842293	320.1842293	320.1842293
R239	-17.09322985	-17.09322985	-17.09322985	-2.73E-11	-2.73E-11	-2.73E-11	-0.760561686	-0.760561686	-0.760561686	-11.07387717	-11.07387717	-11.07387717
R240	0	0	0	0	0	0	0	0	0	0	0	0
R241	-3.98E-13	-3.98E-13	-3.98E-13	5.77E-17	5.77E-17	5.77E-17	1.14E-13	1.14E-13	1.14E-13	0	0	0
R242	1.14E-13	1.14E-13	1.14E-13	-2.95E-17	-2.95E-17	-2.95E-17	0	0	0	0	0	0
R243	2.27E-13	2.27E-13	2.27E-13	-2.78E-17	-2.78E-17	-2.78E-17	0	0	0	0	0	0
R244	0	0	0	6.96E-16	6.96E-16	6.96E-16	0	0	0	0	0	0
R245	0	0	0	7.32E-16	7.32E-16	7.32E-16	0	0	0	0	0	0
R246	0	0	0	-5.95E-16	-5.95E-16	-5.95E-16	0	0	0	0	0	0
R247	0	0	0	-6.59E-16	-6.59E-16	-6.59E-16	0	0	0	0	0	0
R248	8.74E-17	8.74E-17	8.74E-17	2.38E-14	2.38E-14	2.38E-14	3.14E-16	3.14E-16	3.14E-16	9.69E-17	9.69E-17	9.69E-17
R249	0	0	0	0	0	0	0	0	0	0	0	0
R250	-4.55E-13	-4.55E-13	-4.55E-13	7.11E-17	7.11E-17	7.11E-17	0	0	0	0	0	0
R251	9.09E-13	9.09E-13	9.09E-13	9.02E-17	9.02E-17	9.02E-17	0	0	0	0	0	0
R252	-4.55E-13	-4.55E-13	-4.55E-13	7.16E-17	7.16E-17	7.16E-17	0	0	0	0	0	0
R253	0	0	0	1.85E-15	1.85E-15	1.85E-15	0	0	0	0	0	0
R254	0	0	0	1.63E-15	1.63E-15	1.63E-15	0	0	0	0	0	0
R255	0	0	0	-1.51E-15	-1.51E-15	-1.51E-15	0	0	0	0	0	0
R256	0	0	0	1.44E-15	1.44E-15	1.44E-15	0	0	0	0	0	0
R257	0	0	0	0	0	0	0	0	0	0	0	0
R258	6.825379261	6.825379261	6.825379261	4.44E-12	4.44E-12	4.44E-12	0.303694621	0.303694621	0.303694621	4.421833218	4.421833218	4.421833218
R259	0	0	0	1.30E-18	1.30E-18	1.30E-18	0	0	0	0	0	0
R260	0	0	0	-7.28E-12	-7.28E-12	-7.28E-12	-28.99766989	-28.99766989	-28.99766989	0	0	0
R261	0	0	0	-7.28E-12	-7.28E-12	-7.28E-12	-28.99766989	-28.99766989	-28.99766989	0	0	0
R262	1.41E-14	1.41E-14	1.41E-14	7.28E-12	7.28E-12	7.28E-12	28.99766989	28.99766989	28.99766989	2.96E-14	2.96E-14	2.96E-14
R263	-17.44503746	-17.44503746	-17.44503746	-1.15E-09	-1.15E-09	-1.15E-09	28.62979365	28.62979365	28.62979365	-5.356325991	-5.356325991	-5.356325991
R264	3.26E-13	3.26E-13	3.26E-13	3.74E-10	3.74E-10	3.74E-10	7.04E-14	7.04E-14	7.04E-14	8.20E-16	8.20E-16	8.20E-16
R265	9.177209494	9.177209494	9.177209494	7.79E-10	7.79E-10	7.79E-10	6.75E-14	6.75E-14	6.75E-14	8.23E-16	8.23E-16	8.23E-16
R266	0	0	0	0	0	0	0	0	0	0	0	0
R267	0	0	0	0	0	0	0	0	0	0	0	0
R268	0.033980429	0.033980429	0.033980429	2.33E-14	2.33E-14	2.33E-14	0.001511956	0.001511956	0.001511956	0.022014277	0.022014277	0.022014277
R269	0.022653619	0.022653619	0.022653619	1.60E-14	1.60E-14	1.60E-14	0.001007971	0.001007971	0.001007971	0.014676185	0.014676185	0.014676185
R270	0.01132681	0.01132681	0.01132681	8.86E-15	8.86E-15	8.86E-15	5.04E-04	5.04E-04	5.04E-04	0.007338092	0.007338092	0.007338092
R271	4.183107977	4.183107977	4.183107977	2.72E-12	2.72E-12	2.72E-12	0.186127004	0.186127004	0.186127004	2.710033406	2.710033406	2.710033406
R272	4.183107977	4.183107977	4.183107977	2.72E-12	2.72E-12	2.72E-12	0.186127004	0.186127004	0.186127004	2.710033406	2.710033406	2.710033406
R273	4.183107977	4.183107977	4.183107977	2.72E-12	2.72E-12	2.72E-12	0.186127004	0.186127004	0.186127004	2.710033406	2.710033406	2.710033406
R274	4.183107977	4.183107977	4.183107977	2.72E-12	2.72E-12	2.72E-12	0.186127004	0.186127004	0.186127004	2.710033406	2.710033406	2.710033406
R275	2.091553988	2.091553988	2.091553988	1.35E-12	1.35E-12	1.35E-12	0.093063502	0.093063502	0.093063502	1.355016703	1.355016703	1.355016703
R276	2.091553988	2.091553988	2.091553988	1.37E-12	1.37E-12	1.37E-12	0.093063502	0.093063502	0.093063502	1.355016703	1.355016703	1.355016703
R277	4.183107977	4.183107977	4.183107977	2.72E-12	2.72E-12	2.72E-12	0.186127004	0.186127004	0.186127004	2.710033406	2.710033406	2.710033406
R278	-4.183107977	-4.183107977	-4.183107977	-2.72E-12	-2.72E-12	-2.72E-12	-0.186127004	-0.186127004	-0.186127004	-2.710033406	-2.710033406	-2.710033406
R279	4.183107977	4.183107977	4.183107977	2.72E-12	2.72E-12	2.72E-12	0.186127004	0.186127004	0.186127004	2.710033406	2.710033406	2.710033406
R280	2.091553988	2.091553988	2.091553988	1.35E-12	1.35E-12	1.35E-12	0.093063502	0.093063502	0.093063502	1.355016703	1.355016703	1.355016703
R281	2.091553988	2.091553988	2.091553988	1.37E-12	1.37E-12	1.37E-12	0.093063502	0.093063502	0.093063502	1.355016703	1.355016703	1.355016703
R282	2.091553988	2.091553988	2.091553988	1.35E-12	1.35E-12	1.35E-12	0.093063502	0.093063502	0.093063502	1.355016703	1.355016703	1.355016703
R283	2.091553988	2.091553988	2.091553988	1.37E-12	1.37E-12	1.37E-12	0.093063502	0.093063502	0.093063502	1.355016703	1.355016703	1.355016703
R284	54.88181031	54.88181031	54.88181031	3.57E-11	3.57E-11	3.57E-11	2.44196109	2.44196109	2.44196109	35.55527138	35.55527138	35.55527138
R285	40.78872034	40.78872034	40.78872034	2.66E-11	2.66E-11	2.66E-11	1.814890351	1.814890351	1.814890351	26.42503979	26.42503979	26.42503979
R286	14.09308997	14.09308997	14.09308997	9.16E-12	9.16E-12	9.16E-12	0.627070739	0.627070739	0.627070739	9.130231593	9.130231593	9.130231593
R287	40.78872034	40.78872034	40.78872034	2.66E-11	2.66E-11	2.66E-11	1.814890351	1.814890351	1.814890351	26.42503979	26.42503979	26.42503979
R288	14.09308997	14.09308997	14.09308997	9.16E-12	9.16E-12	9.16E-12	0.627070739	0.627070739	0.627070739	9.130231593	9.130231593	9.130231593
R289	14.09308997	14.09308997	14.09308997	9.16E-12	9.16E-12	9.16E-12	0.627070739	0.627070739	0.627070739	9.130231593	9.130231593	9.130231593
R290	40.78872034	40.78872034	40.78872034	2.66E-11	2.66E-11	2.66E-11	1.814890351	1.814890351	1.814890351	26.42503979	26.42503979	26.42503979
R291	14.09308997	14.09308997	14.09308997	9.16E-12	9.16E-12	9.16E-12	0.627070739	0.627070739	0.627070739	9.130231593	9.130231593	9.130231593
R292	-25.62153636	-25.62153636	-25.62153636	-1.67E-11	-1.67E-11	-1.67E-11	-1.140027898	-1.140027898	-1.140027898	-16.59895461	-16.59895461	-16.59895461
R293	-15.13886696	-15.13886696	-15.13886696	-9.84E-12	-9.84E-12	-9.84E-12	-0.67360249	-0.67360249	-0.67360249	-9.807739944	-9.807739944	-9.807739944
R294	-14.09308997	-14.09308997	-14.09308997	-9.16E-12	-9.16E-12	-9.16E-12	-0.627070739	-0.627070739	-0.627070739	-9.130231593	-9.130231593	-9.130231593
R295	12.81076818	12.81076818	12.81076818	6.54E-12	6.54E-12	6.54E-12	0.570013949	0.570013949	0.570013949	8.299477305	8.299477305	8.299477305
R296	12.81076818	12.81076818	12.81076818	1.01E-11	1.01E-11	1.01E-11	0.570013949	0.570013949	0.570013949	8.299477305	8.299477305	8.299477305
R297	25.62153636	25.62153636	25.62153636	1.67E-11	1.67E-11	1.67E-11	1.140027898	1.140027898	1.140027898	16.59895461	16.59895461	16.59895461
R298	25.62153636	25.62153636	25.62153636	1.67E-11	1.67E-11	1.67E-11	1.140027898	1.140027898	1.140027898	16.59895461	16.59895461	16.59895461
R299	25.62153636	25.62153636	25.62153636	1.67E-11	1.67E-11	1.67E-11	1.140027898	1.140027898	1.140027898	16.59895461	16.59895461	16.59895461
R300	25.62153636	25.62153636	25.62153636	1.67E-11	1.67E-11	1.67E-11	1.140027898	1.140027898	1.140027898	16.59895461	16.59895461	16.59895461
R301	14.09308997	14.09308997	14.09308997	5.94E-12	5.94E-12	5.94E-12	5.07E-14	5.07E-14	5.07E-14	9.130231593	9.130231593	9.130231593
R302	14.09308997	14.09308997	14.09308997	5.94E-12	5.94E-12	5.94E-12	1.14E-13	1.14E-13	1.14E-13	9.130231593	9.130231593	9.130231593
R303	14.09308997	14.09308997	14.09308997	5.94E-12	5.94E-12	5.94E-12	1.14E-13	1.14E-13	1.14E-13	9.130231593	9.130231593	9.130231593
R304	14.09308997	14.09308997	14.09308997	5.94E-12	5.94E-12	5.94E-12	5.44E-14	5.44E-14	5.44E-14	9.130231593	9.130231593	9.130231593
R305	0	0	0	5.79E-16	5.79E-16	5.79E-16	0	0	0	0	0	0
R306	0	0	0	6.06E-17	6.06E-17	6.06E-17	0	0	0	0	0	0
R307	0	0	0	1.30E-16	1.30E-16	1.30E-16	0	0	0	0	0	0
R308	0	0	0	2.25E-16	2.25E-16	2.25E-16	0	0	0	0	0	0
R309	0	0	0	2.52E-16	2.52E-16	2.52E-16	0	0	0	0	0	0
R310	20.29076673	20.29076673	20.29076673	1.32E-11	1.32E-11	1.32E-11	0.902835795	0.902835795	0.902835795	13.14540671	13.14540671	13.14540671
R311	6.763588911	6.763588911	6.763588911	4.23E-12	4.23E-12	4.23E-12	0.300945265	0.300945265	0.300945265	4.381802237	4.381802237	4.381802237
R312	6.763588911	6.763588911	6.763588911	4.81E-12	4.81E-12	4.81E-12	0.300945265	0.300945265	0.300945265	4.381802237	4.381802237	4.381802237
R313	6.763588911	6.763588911	6.763588911	4.15E-12	4.15E-12	4.15E-12	0.300945265	0.300945265	0.300945265	4.381802237	4.381802237	4.381802237
R314	143.7665118	143.7665118	143.7665118	9.35E-11	9.35E-11	9.35E-11	6.396877688	6.396877688	6.396877688	93.13937192	93.13937192	93.13937192
R315	143.7650959	143.7650959	143.7650959	9.35E-11	9.35E-11	9.35E-11	6.39681469	6.39681469	6.39681469	93.13845466	93.13845466	93.13845466
R316	10.14538337	10.14538337	10.14538337	7.29E-12	7.29E-12	7.29E-12	0.451417898	0.451417898	0.451417898	6.572703356	6.572703356	6.572703356
R317	10.14538337	10.14538337	10.14538337	5.90E-12	5.90E-12	5.90E-12	0.451417898	0.451417898	0.451417898	6.572703356	6.572703356	6.572703356
R318	10.14538337	10.14538337	10.14538337	7.29E-12	7.29E-12	7.29E-12	0.451417898	0.451417898	0.451417898	6.572703356	6.572703356	6.572703356
R319	10.14538337	10.14538337	10.14538337	5.90E-12	5.90E-12	5.90E-12	0.451417898	0.451417898	0.451417898	6.572703356	6.572703356	6.572703356
R320	10.14538337	10.14538337	10.14538337	7.29E-12	7.29E-12	7.29E-12	0.451417898	0.451417898	0.451417898	6.572703356	6.572703356	6.572703356
R321	10.14538337	10.14538337	10.14538337	5.90E-12	5.90E-12	5.90E-12	0.451417898	0.451417898	0.451417898	6.572703356	6.572703356	6.572703356
R322	10.14538337	10.14538337	10.14538337	7.29E-12	7.29E-12	7.29E-12	0.451417898	0.451417898	0.451417898	6.572703356	6.572703356	6.572703356
R323	10.14538337	10.14538337	10.14538337	5.90E-12	5.90E-12	5.90E-12	0.451417898	0.451417898	0.451417898	6.572703356	6.572703356	6.572703356
R324	10.14538337	10.14538337	10.14538337	7.29E-12	7.29E-12	7.29E-12	0.451417898	0.451417898	0.451417898	6.572703356	6.572703356	6.572703356
R325	10.14538337	10.14538337	10.14538337	5.90E-12	5.90E-12	5.90E-12	0.451417898	0.451417898	0.451417898	6.572703356	6.572703356	6.572703356
R326	7.6819585	7.6819585	7.6819585	5.41E-12	5.41E-12	5.41E-12	0.341808035	0.341808035	0.341808035	4.976769491	4.976769491	4.976769491
R327	7.6819585	7.6819585	7.6819585	4.58E-12	4.58E-12	4.58E-12	0.341808035	0.341808035	0.341808035	4.976769491	4.976769491	4.976769491
R328	3.328289276	3.328289276	3.328289276	2.24E-12	2.24E-12	2.24E-12	0.148091924	0.148091924	0.148091924	2.1562377	2.1562377	2.1562377
R329	3.328289276	3.328289276	3.328289276	2.08E-12	2.08E-12	2.08E-12	0.148091924	0.148091924	0.148091924	2.1562377	2.1562377	2.1562377
R330	-6.763588911	-6.763588911	-6.763588911	-3.69E-12	-3.69E-12	-3.69E-12	-0.300945265	-0.300945265	-0.300945265	-4.381802237	-4.381802237	-4.381802237
R331	-6.763588911	-6.763588911	-6.763588911	-1.36E-11	-1.36E-11	-1.36E-11	-0.300945265	-0.300945265	-0.300945265	-4.381802237	-4.381802237	-4.381802237
R332	-6.763588911	-6.763588911	-6.763588911	4.08E-12	4.08E-12	4.08E-12	-0.300945265	-0.300945265	-0.300945265	-4.381802237	-4.381802237	-4.381802237
R333	-6.763588911	-6.763588911	-6.763588911	-3.69E-12	-3.69E-12	-3.69E-12	-0.300945265	-0.300945265	-0.300945265	-4.381802237	-4.381802237	-4.381802237
R334	-6.763588911	-6.763588911	-6.763588911	-1.36E-11	-1.36E-11	-1.36E-11	-0.300945265	-0.300945265	-0.300945265	-4.381802237	-4.381802237	-4.381802237
R335	-6.763588911	-6.763588911	-6.763588911	4.08E-12	4.08E-12	4.08E-12	-0.300945265	-0.300945265	-0.300945265	-4.381802237	-4.381802237	-4.381802237
R336	-6.763588911	-6.763588911	-6.763588911	-3.69E-12	-3.69E-12	-3.69E-12	-0.300945265	-0.300945265	-0.300945265	-4.381802237	-4.381802237	-4.381802237
R337	-6.763588911	-6.763588911	-6.763588911	-1.36E-11	-1.36E-11	-1.36E-11	-0.300945265	-0.300945265	-0.300945265	-4.381802237	-4.381802237	-4.381802237
R338	-6.763588911	-6.763588911	-6.763588911	4.08E-12	4.08E-12	4.08E-12	-0.300945265	-0.300945265	-0.300945265	-4.381802237	-4.381802237	-4.381802237
R339	-6.763588911	-6.763588911	-6.763588911	-3.69E-12	-3.69E-12	-3.69E-12	-0.300945265	-0.300945265	-0.300945265	-4.381802237	-4.381802237	-4.381802237
R340	-6.763588911	-6.763588911	-6.763588911	-1.36E-11	-1.36E-11	-1.36E-11	-0.300945265	-0.300945265	-0.300945265	-4.381802237	-4.381802237	-4.381802237
R341	-6.763588911	-6.763588911	-6.763588911	4.08E-12	4.08E-12	4.08E-12	-0.300945265	-0.300945265	-0.300945265	-4.381802237	-4.381802237	-4.381802237
R342	-6.763588911	-6.763588911	-6.763588911	-3.69E-12	-3.69E-12	-3.69E-12	-0.300945265	-0.300945265	-0.300945265	-4.381802237	-4.381802237	-4.381802237
R343	-6.763588911	-6.763588911	-6.763588911	-1.36E-11	-1.36E-11	-1.36E-11	-0.300945265	-0.300945265	-0.300945265	-4.381802237	-4.381802237	-4.381802237
R344	-6.763588911	-6.763588911	-6.763588911	4.08E-12	4.08E-12	4.08E-12	-0.300945265	-0.300945265	-0.300945265	-4.381802237	-4.381802237	-4.381802237
R345	-6.763588911	-6.763588911	-6.763588911	-3.69E-12	-3.69E-12	-3.69E-12	-0.300945265	-0.300945265	-0.300945265	-4.381802237	-4.381802237	-4.381802237
R346	-6.763588911	-6.763588911	-6.763588911	-1.36E-11	-1.36E-11	-1.36E-11	-0.300945265	-0.300945265	-0.300945265	-4.381802237	-4.381802237	-4.381802237
R347	-6.763588911	-6.763588911	-6.763588911	4.08E-12	4.08E-12	4.08E-12	-0.300945265	-0.300945265	-0.300945265	-4.381802237	-4.381802237	-4.381802237
R348	-5.121305667	-5.121305667	-5.121305667	-2.80E-12	-2.80E-12	-2.80E-12	-0.227872023	-0.227872023	-0.227872023	-3.317846328	-3.317846328	-3.317846328
R349	-5.121305667	-5.121305667	-5.121305667	-1.03E-11	-1.03E-11	-1.03E-11	-0.227872023	-0.227872023	-0.227872023	-3.317846328	-3.317846328	-3.317846328
R350	-5.121305667	-5.121305667	-5.121305667	3.09E-12	3.09E-12	3.09E-12	-0.227872023	-0.227872023	-0.227872023	-3.317846328	-3.317846328	-3.317846328
R351	2.218859517	2.218859517	2.218859517	1.21E-12	1.21E-12	1.21E-12	0.09872795	0.09872795	0.09872795	1.4374918	1.4374918	1.4374918
R352	2.218859517	2.218859517	2.218859517	4.45E-12	4.45E-12	4.45E-12	0.09872795	0.09872795	0.09872795	1.4374918	1.4374918	1.4374918
R353	2.218859517	2.218859517	2.218859517	-1.34E-12	-1.34E-12	-1.34E-12	0.09872795	0.09872795	0.09872795	1.4374918	1.4374918	1.4374918
R354	20.29076673	20.29076673	20.29076673	1.32E-11	1.32E-11	1.32E-11	0.902835795	0.902835795	0.902835795	13.14540671	13.14540671	13.14540671
R355	20.29076673	20.29076673	20.29076673	1.32E-11	1.32E-11	1.32E-11	0.902835795	0.902835795	0.902835795	13.14540671	13.14540671	13.14540671
R356	20.29076673	20.29076673	20.29076673	1.32E-11	1.32E-11	1.32E-11	0.902835795	0.902835795	0.902835795	13.14540671	13.14540671	13.14540671
R357	20.29076673	20.29076673	20.29076673	1.32E-11	1.32E-11	1.32E-11	0.902835795	0.902835795	0.902835795	13.14540671	13.14540671	13.14540671
R358	20.29076673	20.29076673	20.29076673	1.32E-11	1.32E-11	1.32E-11	0.902835795	0.902835795	0.902835795	13.14540671	13.14540671	13.14540671
R359	15.363917	15.363917	15.363917	9.99E-12	9.99E-12	9.99E-12	0.68361607	0.68361607	0.68361607	9.953538983	9.953538983	9.953538983
R360	15.363917	15.363917	15.363917	9.99E-12	9.99E-12	9.99E-12	0.68361607	0.68361607	0.68361607	9.953538983	9.953538983	9.953538983
R361	6.656578551	6.656578551	6.656578551	4.33E-12	4.33E-12	4.33E-12	0.296183849	0.296183849	0.296183849	4.312475399	4.312475399	4.312475399
R362	-20.29076673	-20.29076673	-20.29076673	-1.32E-11	-1.32E-11	-1.32E-11	-0.902835795	-0.902835795	-0.902835795	-13.14540671	-13.14540671	-13.14540671
R363	-20.29076673	-20.29076673	-20.29076673	-1.32E-11	-1.32E-11	-1.32E-11	-0.902835795	-0.902835795	-0.902835795	-13.14540671	-13.14540671	-13.14540671
R364	-20.29076673	-20.29076673	-20.29076673	-1.32E-11	-1.32E-11	-1.32E-11	-0.902835795	-0.902835795	-0.902835795	-13.14540671	-13.14540671	-13.14540671
R365	-20.29076673	-20.29076673	-20.29076673	-1.32E-11	-1.32E-11	-1.32E-11	-0.902835795	-0.902835795	-0.902835795	-13.14540671	-13.14540671	-13.14540671
R366	-20.29076673	-20.29076673	-20.29076673	-1.32E-11	-1.32E-11	-1.32E-11	-0.902835795	-0.902835795	-0.902835795	-13.14540671	-13.14540671	-13.14540671
R367	-15.363917	-15.363917	-15.363917	-9.99E-12	-9.99E-12	-9.99E-12	-0.68361607	-0.68361607	-0.68361607	-9.953538983	-9.953538983	-9.953538983
R368	-15.363917	-15.363917	-15.363917	-9.99E-12	-9.99E-12	-9.99E-12	-0.68361607	-0.68361607	-0.68361607	-9.953538983	-9.953538983	-9.953538983
R369	6.656578551	6.656578551	6.656578551	4.33E-12	4.33E-12	4.33E-12	0.296183849	0.296183849	0.296183849	4.312475399	4.312475399	4.312475399
R370	0.604948304	0.604948304	0.604948304	3.94E-13	3.94E-13	3.94E-13	0.026917119	0.026917119	0.026917119	0.391916757	0.391916757	0.391916757
R371	6.536369855	6.536369855	6.536369855	4.25E-12	4.25E-12	4.25E-12	0.290835174	0.290835174	0.290835174	4.234597997	4.234597997	4.234597997
R372	5.605443781	5.605443781	5.605443781	3.64E-12	3.64E-12	3.64E-12	0.249413704	0.249413704	0.249413704	3.631496004	3.631496004	3.631496004
R373	2.69247151	2.69247151	2.69247151	1.75E-12	1.75E-12	1.75E-12	0.119801272	0.119801272	0.119801272	1.744322111	1.744322111	1.744322111
R374	0.149839045	0.149839045	0.149839045	9.72E-14	9.72E-14	9.72E-14	0.006667074	0.006667074	0.006667074	0.097073473	0.097073473	0.097073473
R375	0.103315151	0.103315151	0.103315151	6.78E-14	6.78E-14	6.78E-14	0.004596998	0.004596998	0.004596998	0.066932891	0.066932891	0.066932891
R376	2.463424866	2.463424866	2.463424866	1.60E-12	1.60E-12	1.60E-12	0.109609862	0.109609862	0.109609862	1.595933865	1.595933865	1.595933865
R377	2.463424866	2.463424866	2.463424866	1.60E-12	1.60E-12	1.60E-12	0.109609862	0.109609862	0.109609862	1.595933865	1.595933865	1.595933865
R378	2.463424866	2.463424866	2.463424866	1.60E-12	1.60E-12	1.60E-12	0.109609862	0.109609862	0.109609862	1.595933865	1.595933865	1.595933865
R379	1.231712433	1.231712433	1.231712433	8.01E-13	8.01E-13	8.01E-13	0.054804931	0.054804931	0.054804931	0.797966932	0.797966932	0.797966932
R380	1.231712433	1.231712433	1.231712433	8.01E-13	8.01E-13	8.01E-13	0.054804931	0.054804931	0.054804931	0.797966932	0.797966932	0.797966932
R381	0.113268096	0.113268096	0.113268096	1.25E-13	1.25E-13	1.25E-13	0.005039854	0.005039854	0.005039854	0.073380923	0.073380923	0.073380923
R382	0.113268096	0.113268096	0.113268096	1.25E-13	1.25E-13	1.25E-13	0.005039854	0.005039854	0.005039854	0.073380923	0.073380923	0.073380923
R383	0.113268096	0.113268096	0.113268096	1.25E-13	1.25E-13	1.25E-13	0.005039854	0.005039854	0.005039854	0.073380923	0.073380923	0.073380923
R384	0.056634048	0.056634048	0.056634048	3.58E-14	3.58E-14	3.58E-14	0.002519927	0.002519927	0.002519927	0.036690462	0.036690462	0.036690462
R385	0.056634048	0.056634048	0.056634048	8.87E-14	8.87E-14	8.87E-14	0.002519927	0.002519927	0.002519927	0.036690462	0.036690462	0.036690462
R386	0.113268096	0.113268096	0.113268096	1.24E-13	1.24E-13	1.24E-13	0.005039854	0.005039854	0.005039854	0.073380923	0.073380923	0.073380923
R387	0.011326809	0.011326809	0.011326809	3.44E-14	3.44E-14	3.44E-14	5.04E-04	5.04E-04	5.04E-04	0.007338092	0.007338092	0.007338092
R388	0.01132681	0.01132681	0.01132681	3.45E-14	3.45E-14	3.45E-14	5.04E-04	5.04E-04	5.04E-04	0.007338092	0.007338092	0.007338092
R389	-0.01132681	-0.01132681	-0.01132681	-1.17E-14	-1.17E-14	-1.17E-14	-5.04E-04	-5.04E-04	-5.04E-04	-0.007338092	-0.007338092	-0.007338092
R390	0.014158517	0.014158517	0.014158517	3.36E-14	3.36E-14	3.36E-14	6.30E-04	6.30E-04	6.30E-04	0.009172615	0.009172615	0.009172615
R391	0.014158508	0.014158508	0.014158508	3.30E-14	3.30E-14	3.30E-14	6.30E-04	6.30E-04	6.30E-04	0.009172615	0.009172615	0.009172615
R392	0.028317024	0.028317024	0.028317024	6.71E-14	6.71E-14	6.71E-14	0.001259963	0.001259963	0.001259963	0.018345231	0.018345231	0.018345231
R393	-0.028317024	-0.028317024	-0.028317024	-6.63E-14	-6.63E-14	-6.63E-14	-0.001259963	-0.001259963	-0.001259963	-0.018345231	-0.018345231	-0.018345231
R394	0.028317024	0.028317024	0.028317024	6.66E-14	6.66E-14	6.66E-14	0.001259963	0.001259963	0.001259963	0.018345231	0.018345231	0.018345231
R395	0.028317024	0.028317024	0.028317024	6.65E-14	6.65E-14	6.65E-14	0.001259963	0.001259963	0.001259963	0.018345231	0.018345231	0.018345231
R396	0.028317024	0.028317024	0.028317024	6.60E-14	6.60E-14	6.60E-14	0.001259963	0.001259963	0.001259963	0.018345231	0.018345231	0.018345231
R397	2.09E-12	2.09E-12	2.09E-12	3.30E-14	3.30E-14	3.30E-14	9.91E-11	9.91E-11	9.91E-11	3.86E-12	3.86E-12	3.86E-12
R398	0.028317024	0.028317024	0.028317024	3.35E-14	3.35E-14	3.35E-14	0.001259963	0.001259963	0.001259963	0.018345231	0.018345231	0.018345231
R399	0.028317024	0.028317024	0.028317024	6.53E-14	6.53E-14	6.53E-14	0.001259963	0.001259963	0.001259963	0.018345231	0.018345231	0.018345231
R400	0.028317024	0.028317024	0.028317024	6.62E-14	6.62E-14	6.62E-14	0.001259963	0.001259963	0.001259963	0.018345231	0.018345231	0.018345231
R401	4.926849733	4.926849733	4.926849733	3.20E-12	3.20E-12	3.20E-12	0.219219725	0.219219725	0.219219725	3.19186773	3.19186773	3.19186773
R402	-4.926849733	-4.926849733	-4.926849733	-3.20E-12	-3.20E-12	-3.20E-12	-0.219219725	-0.219219725	-0.219219725	-3.19186773	-3.19186773	-3.19186773
R403	4.926849733	4.926849733	4.926849733	3.20E-12	3.20E-12	3.20E-12	0.219219725	0.219219725	0.219219725	3.19186773	3.19186773	3.19186773
R404	4.926849733	4.926849733	4.926849733	3.20E-12	3.20E-12	3.20E-12	0.219219725	0.219219725	0.219219725	3.19186773	3.19186773	3.19186773
R405	1.231712433	1.231712433	1.231712433	8.01E-13	8.01E-13	8.01E-13	0.054804931	0.054804931	0.054804931	0.797966932	0.797966932	0.797966932
R406	-1.231712433	-1.231712433	-1.231712433	-8.02E-13	-8.02E-13	-8.02E-13	-0.054804931	-0.054804931	-0.054804931	-0.797966932	-0.797966932	-0.797966932
R407	1.231712433	1.231712433	1.231712433	8.01E-13	8.01E-13	8.01E-13	0.054804931	0.054804931	0.054804931	0.797966932	0.797966932	0.797966932
R408	1.231712433	1.231712433	1.231712433	8.01E-13	8.01E-13	8.01E-13	0.054804931	0.054804931	0.054804931	0.797966932	0.797966932	0.797966932
R409	1.231712433	1.231712433	1.231712433	8.01E-13	8.01E-13	8.01E-13	0.054804931	0.054804931	0.054804931	0.797966932	0.797966932	0.797966932
R410	1.231712433	1.231712433	1.231712433	8.01E-13	8.01E-13	8.01E-13	0.054804931	0.054804931	0.054804931	0.797966932	0.797966932	0.797966932
R411	1.231712433	1.231712433	1.231712433	8.01E-13	8.01E-13	8.01E-13	0.054804931	0.054804931	0.054804931	0.797966932	0.797966932	0.797966932
R412	1.231712433	1.231712433	1.231712433	8.01E-13	8.01E-13	8.01E-13	0.054804931	0.054804931	0.054804931	0.797966932	0.797966932	0.797966932
R413	1.231712433	1.231712433	1.231712433	8.01E-13	8.01E-13	8.01E-13	0.054804931	0.054804931	0.054804931	0.797966932	0.797966932	0.797966932
R414	1.231712433	1.231712433	1.231712433	8.01E-13	8.01E-13	8.01E-13	0.054804931	0.054804931	0.054804931	0.797966932	0.797966932	0.797966932
R415	1.231712433	1.231712433	1.231712433	8.01E-13	8.01E-13	8.01E-13	0.054804931	0.054804931	0.054804931	0.797966932	0.797966932	0.797966932
R416	0.615856217	0.615856217	0.615856217	4.00E-13	4.00E-13	4.00E-13	0.027402466	0.027402466	0.027402466	0.398983466	0.398983466	0.398983466
R417	0.615856217	0.615856217	0.615856217	4.00E-13	4.00E-13	4.00E-13	0.027402466	0.027402466	0.027402466	0.398983466	0.398983466	0.398983466
R418	1.231712433	1.231712433	1.231712433	8.01E-13	8.01E-13	8.01E-13	0.054804931	0.054804931	0.054804931	0.797966932	0.797966932	0.797966932
R419	1.39E-16	1.39E-16	1.39E-16	0.119376115	0.119376115	0.119376115	15.29625026	15.29625026	15.29625026	8.35E-16	8.35E-16	8.35E-16
R420	1.39E-16	1.39E-16	1.39E-16	4.39E-12	4.39E-12	4.39E-12	15.29625026	15.29625026	15.29625026	8.35E-16	8.35E-16	8.35E-16
R421	3.51E-16	3.51E-16	3.51E-16	0.119376115	0.119376115	0.119376115	30.59250051	30.59250051	30.59250051	3.08E-15	3.08E-15	3.08E-15
R422	41.76205763	41.76205763	41.76205763	0.050935281	0.050935281	0.050935281	8.94E-14	8.94E-14	8.94E-14	2.17E-15	2.17E-15	2.17E-15
R423	41.76205763	41.76205763	41.76205763	0.050935281	0.050935281	0.050935281	8.94E-14	8.94E-14	8.94E-14	2.17E-15	2.17E-15	2.17E-15
R424	41.76205763	41.76205763	41.76205763	0.050935281	0.050935281	0.050935281	8.94E-14	8.94E-14	8.94E-14	2.17E-15	2.17E-15	2.17E-15
R425	-23.11685051	-23.11685051	-23.11685051	-7.36E-04	-7.36E-04	-7.36E-04	16.71451819	16.71451819	16.71451819	-1.928445319	-1.928445319	-1.928445319
R426	-23.11685051	-23.11685051	-23.11685051	-7.36E-04	-7.36E-04	-7.36E-04	16.71451819	16.71451819	16.71451819	-1.928445319	-1.928445319	-1.928445319
R427	-7.340634571	-7.340634571	-7.340634571	-0.00147131	-0.00147131	-0.00147131	35.1595798	35.1595798	35.1595798	21.34004665	21.34004665	21.34004665
R428	11.88023883	11.88023883	11.88023883	-0.00254344	-0.00254344	-0.00254344	24.85951726	24.85951726	24.85951726	4.088298436	4.088298436	4.088298436
R429	-4.539604256	-4.539604256	-4.539604256	0.0063584	0.0063584	0.0063584	-60.01909705	-60.01909705	-60.01909705	-3.900919193	-3.900919193	-3.900919193
R430	7.340634571	7.340634571	7.340634571	0.120847424	0.120847424	0.120847424	-4.567079285	-4.567079285	-4.567079285	-21.34004665	-21.34004665	-21.34004665
R431	1.61E-16	1.61E-16	1.61E-16	0.04310557	0.04310557	0.04310557	93.44510953	93.44510953	93.44510953	4.99E-15	4.99E-15	4.99E-15
R432	1.61E-16	1.61E-16	1.61E-16	0.04310557	0.04310557	0.04310557	93.44510953	93.44510953	93.44510953	4.99E-15	4.99E-15	4.99E-15
R433	38.89306646	38.89306646	38.89306646	2.68E-11	2.68E-11	2.68E-11	1.730543406	1.730543406	1.730543406	25.19693729	25.19693729	25.19693729
R434	7.97E-17	7.97E-17	7.97E-17	1.18E-11	1.18E-11	1.18E-11	4.31E-14	4.31E-14	4.31E-14	3.69E-16	3.69E-16	3.69E-16
R435	0	0	0	-1.18E-11	-1.18E-11	-1.18E-11	-1.14E-13	-1.14E-13	-1.14E-13	0	0	0
R436	1.06E-16	1.06E-16	1.06E-16	1.18E-11	1.18E-11	1.18E-11	7.30E-14	7.30E-14	7.30E-14	1.03E-15	1.03E-15	1.03E-15
R437	7.67E-17	7.67E-17	7.67E-17	0.00107213	0.00107213	0.00107213	5.577646763	5.577646763	5.577646763	14.85201138	14.85201138	14.85201138
R438	7.67E-17	7.67E-17	7.67E-17	7.91E-11	7.91E-11	7.91E-11	5.577646763	5.577646763	5.577646763	14.85201138	14.85201138	14.85201138
R439	7.68E-17	7.68E-17	7.68E-17	0.002343651	0.002343651	0.002343651	5.51E-11	5.51E-11	5.51E-11	10.76371295	10.76371295	10.76371295
R440	7.68E-17	7.68E-17	7.68E-17	8.06E-11	8.06E-11	8.06E-11	5.51E-11	5.51E-11	5.51E-11	10.76371295	10.76371295	10.76371295
R441	1.36E-16	1.36E-16	1.36E-16	1.55E-11	1.55E-11	1.55E-11	5.96E-14	5.96E-14	5.96E-14	8.39E-16	8.39E-16	8.39E-16
R442	1.36E-16	1.36E-16	1.36E-16	1.33E-11	1.33E-11	1.33E-11	5.96E-14	5.96E-14	5.96E-14	8.39E-16	8.39E-16	8.39E-16
R443	289	289	289	0.073713163	0.073713163	0.073713163	1000	1000	1000	1000	1000	1000
R444	289	289	289	0.041176913	0.041176913	0.041176913	395.5177933	395.5177933	395.5177933	524.076909	524.076909	524.076909
R445	1.76E-15	1.76E-15	1.76E-15	0.03253625	0.03253625	0.03253625	604.4822067	604.4822067	604.4822067	475.923091	475.923091	475.923091
R446	413	413	413	0.023224956	0.023224956	0.023224956	1.15E-13	1.15E-13	1.15E-13	121.7389324	121.7389324	121.7389324
R447	413	413	413	0.027990947	0.027990947	0.027990947	1.10E-13	1.10E-13	1.10E-13	307.6114713	307.6114713	307.6114713
R448	18.6556963	18.6556963	18.6556963	0.018523206	0.018523206	0.018523206	103.7889562	103.7889562	103.7889562	2.81E-08	2.81E-08	2.81E-08
R449	262.7277201	262.7277201	262.7277201	0.023289198	0.023289198	0.023289198	2.30E-12	2.30E-12	2.30E-12	182.2947107	182.2947107	182.2947107
R450	3.45E-13	3.45E-13	3.45E-13	2.67E-10	2.67E-10	2.67E-10	7.03E-14	7.03E-14	7.03E-14	8.20E-16	8.20E-16	8.20E-16
R451	3.42E-13	3.42E-13	3.42E-13	3.44E-10	3.44E-10	3.44E-10	7.03E-14	7.03E-14	7.03E-14	8.20E-16	8.20E-16	8.20E-16
R452	3.47E-13	3.47E-13	3.47E-13	2.41E-10	2.41E-10	2.41E-10	7.03E-14	7.03E-14	7.03E-14	8.20E-16	8.20E-16	8.20E-16
R453	26.62224695	26.62224695	26.62224695	5.20E-10	5.20E-10	5.20E-10	6.74E-14	6.74E-14	6.74E-14	8.23E-16	8.23E-16	8.23E-16
R454	26.62224695	26.62224695	26.62224695	7.54E-10	7.54E-10	7.54E-10	6.74E-14	6.74E-14	6.74E-14	8.23E-16	8.23E-16	8.23E-16
R455	26.62224695	26.62224695	26.62224695	4.50E-10	4.50E-10	4.50E-10	6.74E-14	6.74E-14	6.74E-14	8.23E-16	8.23E-16	8.23E-16
R456	90.75	90.75	90.75	0.011164109	0.011164109	0.011164109	6.72E-14	6.72E-14	6.72E-14	66.88869346	66.88869346	66.88869346
R457	90.75	90.75	90.75	0.009109504	0.009109504	0.009109504	6.72E-14	6.72E-14	6.72E-14	66.88869346	66.88869346	66.88869346
R458	90.75	90.75	90.75	0.01451811	0.01451811	0.01451811	9.62E-13	9.62E-13	9.62E-13	125	125	125
R459	90.75	90.75	90.75	0.012463494	0.012463494	0.012463494	9.62E-13	9.62E-13	9.62E-13	125	125	125
R460	324	324	324	0.008657894	0.008657894	0.008657894	4.89E-14	4.89E-14	4.89E-14	8.14E-16	8.14E-16	8.14E-16
R461	324	324	324	0.004692685	0.004692685	0.004692685	5.27E-14	5.27E-14	5.27E-14	8.08E-16	8.08E-16	8.08E-16
R462	242	242	242	0.049086471	0.049086471	0.049086471	73.06192749	73.06192749	73.06192749	5.516319339	5.516319339	5.516319339
R463	242	242	242	0.0463546	0.0463546	0.0463546	1.70E-13	1.70E-13	1.70E-13	4.01E-13	4.01E-13	4.01E-13
R464	242	242	242	0.015457757	0.015457757	0.015457757	458.3583517	458.3583517	458.3583517	1000	1000	1000
R465	242	242	242	0.015457757	0.015457757	0.015457757	458.3583517	458.3583517	458.3583517	1000	1000	1000
R466	242	242	242	0.015457757	0.015457757	0.015457757	458.3583517	458.3583517	458.3583517	1000	1000	1000
R467	121	121	121	0.007728878	0.007728878	0.007728878	229.1791759	229.1791759	229.1791759	500	500	500
R468	121	121	121	0.007728878	0.007728878	0.007728878	229.1791759	229.1791759	229.1791759	500	500	500
R469	121	121	121	0.007728878	0.007728878	0.007728878	229.1791759	229.1791759	229.1791759	500	500	500
R470	242	242	242	0.015217213	0.015217213	0.015217213	7.35E-12	7.35E-12	7.35E-12	1000	1000	1000
R471	242	242	242	0.015217213	0.015217213	0.015217213	7.35E-12	7.35E-12	7.35E-12	1000	1000	1000
R472	242	242	242	0.015217213	0.015217213	0.015217213	7.35E-12	7.35E-12	7.35E-12	1000	1000	1000
R473	121	121	121	0.007608607	0.007608607	0.007608607	3.68E-12	3.68E-12	3.68E-12	500	500	500
R474	121	121	121	0.007608607	0.007608607	0.007608607	3.68E-12	3.68E-12	3.68E-12	500	500	500
R475	121	121	121	0.007608607	0.007608607	0.007608607	3.68E-12	3.68E-12	3.68E-12	500	500	500
R476	8.07E-16	8.07E-16	8.07E-16	8.68E-12	8.68E-12	8.68E-12	604.4822067	604.4822067	604.4822067	475.923091	475.923091	475.923091
R477	1.76E-15	1.76E-15	1.76E-15	0.03253625	0.03253625	0.03253625	604.4822067	604.4822067	604.4822067	475.923091	475.923091	475.923091
R478	461.1032411	461.1032411	461.1032411	0.01354429	0.01354429	0.01354429	300.4117719	300.4117719	300.4117719	331.6475498	331.6475498	331.6475498
R479	13.12706446	13.12706446	13.12706446	-1.90E-07	-1.90E-07	-1.90E-07	0.584087523	0.584087523	0.584087523	8.50439037	8.50439037	8.50439037
R480	1.02E-15	1.02E-15	1.02E-15	0.03253625	0.03253625	0.03253625	9.62E-14	9.62E-14	9.62E-14	1.02E-15	1.02E-15	1.02E-15
R481	1.55E-14	1.55E-14	1.55E-14	4.07E-12	4.07E-12	4.07E-12	1.84E-14	1.84E-14	1.84E-14	2.03E-16	2.03E-16	2.03E-16
R482	2.79E-13	2.79E-13	2.79E-13	0.041176913	0.041176913	0.041176913	2.70E-13	2.70E-13	2.70E-13	2.71E-15	2.71E-15	2.71E-15
R483	413	413	413	0.023224956	0.023224956	0.023224956	1.15E-13	1.15E-13	1.15E-13	121.7389324	121.7389324	121.7389324
R484	289	289	289	0.041176913	0.041176913	0.041176913	395.5177933	395.5177933	395.5177933	524.076909	524.076909	524.076909
R485	144.5	144.5	144.5	7.67E-12	7.67E-12	7.67E-12	197.7588967	197.7588967	197.7588967	262.0384545	262.0384545	262.0384545
R486	144.5	144.5	144.5	7.67E-12	7.67E-12	7.67E-12	197.7588967	197.7588967	197.7588967	262.0384545	262.0384545	262.0384545
R487	72.25	72.25	72.25	0.010294228	0.010294228	0.010294228	98.87944833	98.87944833	98.87944833	131.0192273	131.0192273	131.0192273
R488	72.25	72.25	72.25	0.010294228	0.010294228	0.010294228	98.87944833	98.87944833	98.87944833	131.0192273	131.0192273	131.0192273
R489	72.25	72.25	72.25	0.010294228	0.010294228	0.010294228	98.87944833	98.87944833	98.87944833	131.0192273	131.0192273	131.0192273
R490	72.25	72.25	72.25	0.010294228	0.010294228	0.010294228	98.87944833	98.87944833	98.87944833	131.0192273	131.0192273	131.0192273
R491	72.25	72.25	72.25	0.010294228	0.010294228	0.010294228	98.87944833	98.87944833	98.87944833	131.0192273	131.0192273	131.0192273
R492	475.5444847	475.5444847	475.5444847	0.038991704	0.038991704	0.038991704	133.8224412	133.8224412	133.8224412	288.8664682	288.8664682	288.8664682
R493	406.6364915	406.6364915	406.6364915	0.03249724	0.03249724	0.03249724	2.33E-12	2.33E-12	2.33E-12	354.2589091	354.2589091	354.2589091
R494	331.9930901	331.9930901	331.9930901	0.006759294	0.006759294	0.006759294	2.949976152	2.949976152	2.949976152	107.6778071	107.6778071	107.6778071
R495	331.9930901	331.9930901	331.9930901	0.011051373	0.011051373	0.011051373	2.949976152	2.949976152	2.949976152	107.6778071	107.6778071	107.6778071
R496	5.026066842	5.026066842	5.026066842	0.004266567	0.004266567	0.004266567	5.15E-14	5.15E-14	5.15E-14	9.74E-12	9.74E-12	9.74E-12
R497	5.026066842	5.026066842	5.026066842	4.57E-11	4.57E-11	4.57E-11	5.15E-14	5.15E-14	5.15E-14	9.74E-12	9.74E-12	9.74E-12
R498	5.026066842	5.026066842	5.026066842	3.27E-11	3.27E-11	3.27E-11	5.15E-14	5.15E-14	5.15E-14	9.74E-12	9.74E-12	9.74E-12
R499	9.185202877	9.185202877	9.185202877	0.003415781	0.003415781	0.003415781	11.56398828	11.56398828	11.56398828	57.1820975	57.1820975	57.1820975
R500	0	0	0	-2.72E-16	-2.72E-16	-2.72E-16	0	0	0	0	0	0
R501	0	0	0	-1.17E-15	-1.17E-15	-1.17E-15	0	0	0	0	0	0
R502	0	0	0	6.77E-16	6.77E-16	6.77E-16	0	0	0	0	0	0
R503	122.1361389	122.1361389	122.1361389	6.07E-10	6.07E-10	6.07E-10	6.06150698	6.06150698	6.06150698	79.12609915	79.12609915	79.12609915
R504	291	291	291	0.021226448	0.021226448	0.021226448	1.713401605	1.713401605	1.713401605	24.94735042	24.94735042	24.94735042
R505	-102.0795813	-102.0795813	-102.0795813	-1.15E-10	-1.15E-10	-1.15E-10	-5.169092298	-5.169092298	-5.169092298	-66.13242521	-66.13242521	-66.13242521
R506	9.99E-17	9.99E-17	9.99E-17	9.28E-12	9.28E-12	9.28E-12	6.14E-14	6.14E-14	6.14E-14	6.91E-16	6.91E-16	6.91E-16
R507	-21.52507847	-21.52507847	-21.52507847	-1.48E-12	-1.48E-12	-1.48E-12	-0.957756382	-0.957756382	-0.957756382	-13.94505761	-13.94505761	-13.94505761
R508	311.0565576	311.0565576	311.0565576	0.021226448	0.021226448	0.021226448	2.605816286	2.605816286	2.605816286	37.94102436	37.94102436	37.94102436
R509	-311.0565576	-311.0565576	-311.0565576	-0.021226448	-0.021226448	-0.021226448	-2.605816286	-2.605816286	-2.605816286	-37.94102436	-37.94102436	-37.94102436
R510	311.0565576	311.0565576	311.0565576	0.021226448	0.021226448	0.021226448	2.605816286	2.605816286	2.605816286	37.94102436	37.94102436	37.94102436
R511	0.004247554	0.004247554	0.004247554	4.45E-15	4.45E-15	4.45E-15	1.89E-04	1.89E-04	1.89E-04	0.002751785	0.002751785	0.002751785
R512	-291	-291	-291	-0.021226448	-0.021226448	-0.021226448	-1.713401605	-1.713401605	-1.713401605	-24.94735042	-24.94735042	-24.94735042
R513	21.8443037	21.8443037	21.8443037	0.00915802	0.00915802	0.00915802	0.693250533	0.693250533	0.693250533	6.55E-13	6.55E-13	6.55E-13
R514	246.2283295	246.2283295	246.2283295	0.012068428	0.012068428	0.012068428	1.19E-12	1.19E-12	1.19E-12	10.093818	10.093818	10.093818
R515	311.0565576	311.0565576	311.0565576	0.021226448	0.021226448	0.021226448	2.605816286	2.605816286	2.605816286	37.94102436	37.94102436	37.94102436
R516	4.55E-13	4.55E-13	4.55E-13	1.18E-11	1.18E-11	1.18E-11	0	0	0	0	0	0
R517	6.82E-16	6.82E-16	6.82E-16	4.80E-10	4.80E-10	4.80E-10	6.49E-14	6.49E-14	6.49E-14	7.01E-16	7.01E-16	7.01E-16
R518	2.94E-13	2.94E-13	2.94E-13	1.06E-10	1.06E-10	1.06E-10	1.50E-11	1.50E-11	1.50E-11	2.63E-13	2.63E-13	2.63E-13
R519	-3.41E-13	-3.41E-13	-3.41E-13	-0.003415781	-0.003415781	-0.003415781	-11.15529353	-11.15529353	-11.15529353	-51.23144865	-51.23144865	-51.23144865
R520	6.73E-17	6.73E-17	6.73E-17	0.001293167	0.001293167	0.001293167	0.934451095	0.934451095	0.934451095	1.40E-16	1.40E-16	1.40E-16
R521	6.71E-17	6.71E-17	6.71E-17	1.12E-10	1.12E-10	1.12E-10	0.934451095	0.934451095	0.934451095	1.40E-16	1.40E-16	1.40E-16
R522	6.71E-17	6.71E-17	6.71E-17	1.26E-10	1.26E-10	1.26E-10	0.934451095	0.934451095	0.934451095	1.40E-16	1.40E-16	1.40E-16
R523	502.2165185	502.2165185	502.2165185	0.0135441	0.0135441	0.0135441	5.08E-14	5.08E-14	5.08E-14	120.3213089	120.3213089	120.3213089
R524	1.88E-14	1.88E-14	1.88E-14	2.69E-11	2.69E-11	2.69E-11	5.58E-14	5.58E-14	5.58E-14	7.98E-16	7.98E-16	7.98E-16
R525	0.158575335	0.158575335	0.158575335	9.80E-11	9.80E-11	9.80E-11	1.52E-14	1.52E-14	1.52E-14	213.7096623	213.7096623	213.7096623
R526	2.51E-14	2.51E-14	2.51E-14	1.37E-11	1.37E-11	1.37E-11	3.61E-14	3.61E-14	3.61E-14	3.94E-16	3.94E-16	3.94E-16
R527	84.16406222	84.16406222	84.16406222	0.008537911	0.008537911	0.008537911	4.63E-15	4.63E-15	4.63E-15	3.77E-16	3.77E-16	3.77E-16
R528	168.3281244	168.3281244	168.3281244	0.012688537	0.012688537	0.012688537	4.63E-15	4.63E-15	4.63E-15	3.77E-16	3.77E-16	3.77E-16
R529	252.4921867	252.4921867	252.4921867	0.021226448	0.021226448	0.021226448	7.58E-14	7.58E-14	7.58E-14	8.49E-16	8.49E-16	8.49E-16
R530	84.16406222	84.16406222	84.16406222	0.008537911	0.008537911	0.008537911	0	0	0	0	0	0
R531	0.022653617	0.022653617	0.022653617	1.13E-10	1.13E-10	1.13E-10	1.402684614	1.402684614	1.402684614	0.014676185	0.014676185	0.014676185
R532	0.022653621	0.022653621	0.022653621	0.001293167	0.001293167	0.001293167	1.402684614	1.402684614	1.402684614	0.014676185	0.014676185	0.014676185
R533	15.49209255	15.49209255	15.49209255	1.02E-11	1.02E-11	1.02E-11	0.68931923	0.68931923	0.68931923	10.03657772	10.03657772	10.03657772
R534	15.49209255	15.49209255	15.49209255	1.02E-11	1.02E-11	1.02E-11	0.68931923	0.68931923	0.68931923	10.03657772	10.03657772	10.03657772
R535	5.38E-10	5.38E-10	5.38E-10	3.71E-12	3.71E-12	3.71E-12	3.59E-07	3.59E-07	3.59E-07	4.85E-13	4.85E-13	4.85E-13
R536	15.49209254	15.49209254	15.49209254	3.69E-12	3.69E-12	3.69E-12	0.682263076	0.682263076	0.682263076	10.03657772	10.03657772	10.03657772
R537	15.49209255	15.49209255	15.49209255	1.02E-11	1.02E-11	1.02E-11	0.68931923	0.68931923	0.68931923	10.03657772	10.03657772	10.03657772
R538	15.49209255	15.49209255	15.49209255	1.02E-11	1.02E-11	1.02E-11	0.68931923	0.68931923	0.68931923	10.03657772	10.03657772	10.03657772
R539	15.48076574	15.48076574	15.48076574	1.02E-11	1.02E-11	1.02E-11	0.688815244	0.688815244	0.688815244	10.02923963	10.02923963	10.02923963
R540	15.48076574	15.48076574	15.48076574	1.02E-11	1.02E-11	1.02E-11	0.688815244	0.688815244	0.688815244	10.02923963	10.02923963	10.02923963
R541	15.48076574	15.48076574	15.48076574	1.02E-11	1.02E-11	1.02E-11	0.688815244	0.688815244	0.688815244	10.02923963	10.02923963	10.02923963
R542	15.48076574	15.48076574	15.48076574	1.02E-11	1.02E-11	1.02E-11	0.688815244	0.688815244	0.688815244	10.02923963	10.02923963	10.02923963
R543	19.66387371	19.66387371	19.66387371	1.29E-11	1.29E-11	1.29E-11	0.874942248	0.874942248	0.874942248	12.73927303	12.73927303	12.73927303
R544	-19.66387371	-19.66387371	-19.66387371	-1.29E-11	-1.29E-11	-1.29E-11	-0.874942248	-0.874942248	-0.874942248	-12.73927303	-12.73927303	-12.73927303
R545	11.70204439	11.70204439	11.70204439	7.65E-12	7.65E-12	7.65E-12	0.520681386	0.520681386	0.520681386	7.581188771	7.581188771	7.581188771
R546	11.70204439	11.70204439	11.70204439	7.65E-12	7.65E-12	7.65E-12	0.520681386	0.520681386	0.520681386	7.581188771	7.581188771	7.581188771
R547	1.284504154	1.284504154	1.284504154	8.35E-13	8.35E-13	8.35E-13	0.057153894	0.057153894	0.057153894	0.832168136	0.832168136	0.832168136
R548	2.27E-13	2.27E-13	2.27E-13	-3.47E-18	-3.47E-18	-3.47E-18	0	0	0	0	0	0
R549	0	0	0	-1.73E-18	-1.73E-18	-1.73E-18	0	0	0	0	0	0
R550	1.176289182	1.176289182	1.176289182	7.65E-13	7.65E-13	7.65E-13	0.052338879	0.052338879	0.052338879	0.762060888	0.762060888	0.762060888
R551	-0.022653619	-0.022653619	-0.022653619	-1.29E-12	-1.29E-12	-1.29E-12	-0.001007971	-0.001007971	-0.001007971	-0.014676185	-0.014676185	-0.014676185
R552	9.98E-17	9.98E-17	9.98E-17	6.70E-12	6.70E-12	6.70E-12	5.96E-14	5.96E-14	5.96E-14	6.91E-16	6.91E-16	6.91E-16
R553	18.86586091	18.86586091	18.86586091	2.58E-11	2.58E-11	2.58E-11	0.839434742	0.839434742	0.839434742	12.22227913	12.22227913	12.22227913
R554	1.284504154	1.284504154	1.284504154	8.35E-13	8.35E-13	8.35E-13	0.057153894	0.057153894	0.057153894	0.832168136	0.832168136	0.832168136
R555	1.176289182	1.176289182	1.176289182	7.65E-13	7.65E-13	7.65E-13	0.052338879	0.052338879	0.052338879	0.762060888	0.762060888	0.762060888
R556	0.022653619	0.022653619	0.022653619	1.11E-12	1.11E-12	1.11E-12	0.001007971	0.001007971	0.001007971	0.014676185	0.014676185	0.014676185
R557	-0.590907942	-0.590907942	-0.590907942	-0.003471406	-0.003471406	-0.003471406	-0.026292394	-0.026292394	-0.026292394	-0.382820685	-0.382820685	-0.382820685
R558	-0.590907942	-0.590907942	-0.590907942	-0.003471549	-0.003471549	-0.003471549	-0.026292394	-0.026292394	-0.026292394	-0.382820685	-0.382820685	-0.382820685
R559	7.96182932	7.96182932	7.96182932	5.24E-12	5.24E-12	5.24E-12	0.354260862	0.354260862	0.354260862	5.158084264	5.158084264	5.158084264
R560	7.96182932	7.96182932	7.96182932	5.24E-12	5.24E-12	5.24E-12	0.354260862	0.354260862	0.354260862	5.158084264	5.158084264	5.158084264
R561	7.973156129	7.973156129	7.973156129	1.86E-11	1.86E-11	1.86E-11	0.354764847	0.354764847	0.354764847	5.165422356	5.165422356	5.165422356
R562	9.01E-17	9.01E-17	9.01E-17	2.80E-12	2.80E-12	2.80E-12	0.007055795	0.007055795	0.007055795	6.92E-16	6.92E-16	6.92E-16
R563	53.03504723	53.03504723	53.03504723	0.005179455	0.005179455	0.005179455	7.9374363	7.9374363	7.9374363	59.9745672	59.9745672	59.9745672
R564	53.03504723	53.03504723	53.03504723	0.005179282	0.005179282	0.005179282	7.9374363	7.9374363	7.9374363	59.9745672	59.9745672	59.9745672
R565	-1.14E-13	-1.14E-13	-1.14E-13	0	0	0	0	0	0	-1.14E-13	-1.14E-13	-1.14E-13
R566	-1.71E-13	-1.71E-13	-1.71E-13	0	0	0	0	0	0	-1.14E-13	-1.14E-13	-1.14E-13
R567	9.96E-17	9.96E-17	9.96E-17	6.67E-12	6.67E-12	6.67E-12	5.96E-14	5.96E-14	5.96E-14	6.91E-16	6.91E-16	6.91E-16
R568	1.172808141	1.172808141	1.172808141	1.26E-12	1.26E-12	1.26E-12	0.05218399	0.05218399	0.05218399	0.759805689	0.759805689	0.759805689
R569	0	0	0	-5.00E-13	-5.00E-13	-5.00E-13	0	0	0	0	0	0
R570	15.5846941	15.5846941	15.5846941	1.02E-11	1.02E-11	1.02E-11	0.693439527	0.693439527	0.693439527	10.09656979	10.09656979	10.09656979
R571	-7.792347048	-7.792347048	-7.792347048	9.51E-11	9.51E-11	9.51E-11	-0.346719764	-0.346719764	-0.346719764	-5.048284894	-5.048284894	-5.048284894
R572	-7.792347048	-7.792347048	-7.792347048	-1.05E-10	-1.05E-10	-1.05E-10	-0.346719764	-0.346719764	-0.346719764	-5.048284894	-5.048284894	-5.048284894
R573	7.792347048	7.792347048	7.792347048	5.06E-12	5.06E-12	5.06E-12	0.346719764	0.346719764	0.346719764	5.048284894	5.048284894	5.048284894
R574	7.792347048	7.792347048	7.792347048	5.09E-12	5.09E-12	5.09E-12	0.346719764	0.346719764	0.346719764	5.048284894	5.048284894	5.048284894
R575	-15.5846941	-15.5846941	-15.5846941	-1.02E-11	-1.02E-11	-1.02E-11	-0.693439527	-0.693439527	-0.693439527	-10.09656979	-10.09656979	-10.09656979
R576	15.5846941	15.5846941	15.5846941	1.02E-11	1.02E-11	1.02E-11	0.693439527	0.693439527	0.693439527	10.09656979	10.09656979	10.09656979
R577	8.96163509	8.96163509	8.96163509	6.46E-12	6.46E-12	6.46E-12	0.398747127	0.398747127	0.398747127	5.805810082	5.805810082	5.805810082
R578	9.024059481	9.024059481	9.024059481	-1.88E-10	-1.88E-10	-1.88E-10	0.401524695	0.401524695	0.401524695	5.846251827	5.846251827	5.846251827
R579	9.024059481	9.024059481	9.024059481	2.06E-10	2.06E-10	2.06E-10	0.401524695	0.401524695	0.401524695	5.846251827	5.846251827	5.846251827
R580	26.04787845	26.04787845	26.04787845	2.41E-11	2.41E-11	2.41E-11	1.15899795	1.15899795	1.15899795	16.87516104	16.87516104	16.87516104
R581	7.788826949	7.788826949	7.788826949	5.20E-12	5.20E-12	5.20E-12	0.346563137	0.346563137	0.346563137	5.046004392	5.046004392	5.046004392
R582	7.645835742	7.645835742	7.645835742	1.86E-11	1.86E-11	1.86E-11	0.340200756	0.340200756	0.340200756	4.953367303	4.953367303	4.953367303
R583	9.93E-17	9.93E-17	9.93E-17	1.05E-11	1.05E-11	1.05E-11	6.09E-14	6.09E-14	6.09E-14	6.93E-16	6.93E-16	6.93E-16
R584	1.01E-16	1.01E-16	1.01E-16	5.00E-13	5.00E-13	5.00E-13	5.68E-14	5.68E-14	5.68E-14	7.05E-16	7.05E-16	7.05E-16
R585	9.91E-17	9.91E-17	9.91E-17	2.36E-11	2.36E-11	2.36E-11	6.21E-14	6.21E-14	6.21E-14	6.92E-16	6.92E-16	6.92E-16
R586	1.289044643	1.289044643	1.289044643	8.62E-13	8.62E-13	8.62E-13	0.057355923	0.057355923	0.057355923	0.835109699	0.835109699	0.835109699
R587	-1.289044643	-1.289044643	-1.289044643	-8.62E-13	-8.62E-13	-8.62E-13	-0.057355923	-0.057355923	-0.057355923	-0.835109699	-0.835109699	-0.835109699
R588	1.289044643	1.289044643	1.289044643	8.62E-13	8.62E-13	8.62E-13	0.057355923	0.057355923	0.057355923	0.835109699	0.835109699	0.835109699
R589	9.98E-17	9.98E-17	9.98E-17	6.70E-12	6.70E-12	6.70E-12	5.96E-14	5.96E-14	5.96E-14	6.91E-16	6.91E-16	6.91E-16
R590	1.172808141	1.172808141	1.172808141	1.26E-12	1.26E-12	1.26E-12	0.05218399	0.05218399	0.05218399	0.759805689	0.759805689	0.759805689
R591	1.289044643	1.289044643	1.289044643	3.62E-13	3.62E-13	3.62E-13	0.057355923	0.057355923	0.057355923	0.835109699	0.835109699	0.835109699
R592	1.289044643	1.289044643	1.289044643	8.62E-13	8.62E-13	8.62E-13	0.057355923	0.057355923	0.057355923	0.835109699	0.835109699	0.835109699
R593	0.025016626	0.025016626	0.025016626	2.24E-14	2.24E-14	2.24E-14	0.001113112	0.001113112	0.001113112	0.016207063	0.016207063	0.016207063
R594	0.011912679	0.011912679	0.011912679	7.96E-15	7.96E-15	7.96E-15	5.30E-04	5.30E-04	5.30E-04	0.007717649	0.007717649	0.007717649
R595	0.013103947	0.013103947	0.013103947	1.29E-14	1.29E-14	1.29E-14	5.83E-04	5.83E-04	5.83E-04	0.008489414	0.008489414	0.008489414
R596	0.011912679	0.011912679	0.011912679	7.34E-15	7.34E-15	7.34E-15	5.30E-04	5.30E-04	5.30E-04	0.007717649	0.007717649	0.007717649
R597	0.001191268	0.001191268	0.001191268	2.53E-15	2.53E-15	2.53E-15	5.30E-05	5.30E-05	5.30E-05	7.72E-04	7.72E-04	7.72E-04
R598	7.56E-17	7.56E-17	7.56E-17	3.70E-14	3.70E-14	3.70E-14	6.32E-15	6.32E-15	6.32E-15	1.47E-16	1.47E-16	1.47E-16
R599	7.56E-17	7.56E-17	7.56E-17	3.67E-14	3.67E-14	3.67E-14	6.32E-15	6.32E-15	6.32E-15	1.47E-16	1.47E-16	1.47E-16
R600	7.56E-17	7.56E-17	7.56E-17	3.71E-14	3.71E-14	3.71E-14	6.32E-15	6.32E-15	6.32E-15	1.47E-16	1.47E-16	1.47E-16
R601	7.56E-17	7.56E-17	7.56E-17	3.73E-14	3.73E-14	3.73E-14	6.32E-15	6.32E-15	6.32E-15	1.47E-16	1.47E-16	1.47E-16
R602	0.013103947	0.013103947	0.013103947	1.40E-14	1.40E-14	1.40E-14	5.83E-04	5.83E-04	5.83E-04	0.008489414	0.008489414	0.008489414
R603	0.039907475	0.039907475	0.039907475	2.73E-13	2.73E-13	2.73E-13	0.001775679	0.001775679	0.001775679	0.025854124	0.025854124	0.025854124
R604	0.039907475	0.039907475	0.039907475	-2.21E-13	-2.21E-13	-2.21E-13	0.001775679	0.001775679	0.001775679	0.025854124	0.025854124	0.025854124
R605	0.07981495	0.07981495	0.07981495	5.26E-14	5.26E-14	5.26E-14	0.003551359	0.003551359	0.003551359	0.051708247	0.051708247	0.051708247
R606	0.07981495	0.07981495	0.07981495	5.26E-14	5.26E-14	5.26E-14	0.003551359	0.003551359	0.003551359	0.051708247	0.051708247	0.051708247
R607	0.07981495	0.07981495	0.07981495	5.25E-14	5.25E-14	5.25E-14	0.003551359	0.003551359	0.003551359	0.051708247	0.051708247	0.051708247
R608	0.07981495	0.07981495	0.07981495	5.27E-14	5.27E-14	5.27E-14	0.003551359	0.003551359	0.003551359	0.051708247	0.051708247	0.051708247
R609	0.07981495	0.07981495	0.07981495	5.16E-14	5.16E-14	5.16E-14	0.003551359	0.003551359	0.003551359	0.051708247	0.051708247	0.051708247
R610	0.07981495	0.07981495	0.07981495	5.25E-14	5.25E-14	5.25E-14	0.003551359	0.003551359	0.003551359	0.051708247	0.051708247	0.051708247
R611	0.07981495	0.07981495	0.07981495	5.21E-14	5.21E-14	5.21E-14	0.003551359	0.003551359	0.003551359	0.051708247	0.051708247	0.051708247
R612	0.07981495	0.07981495	0.07981495	5.20E-14	5.20E-14	5.20E-14	0.003551359	0.003551359	0.003551359	0.051708247	0.051708247	0.051708247
R613	0.025016626	0.025016626	0.025016626	2.27E-14	2.27E-14	2.27E-14	0.001113112	0.001113112	0.001113112	0.016207063	0.016207063	0.016207063
R614	0.033980429	0.033980429	0.033980429	4.80E-14	4.80E-14	4.80E-14	0.001511956	0.001511956	0.001511956	0.022014277	0.022014277	0.022014277
R615	0.033980429	0.033980429	0.033980429	4.75E-14	4.75E-14	4.75E-14	0.001511956	0.001511956	0.001511956	0.022014277	0.022014277	0.022014277
R616	0.033980429	0.033980429	0.033980429	4.71E-14	4.71E-14	4.71E-14	0.001511956	0.001511956	0.001511956	0.022014277	0.022014277	0.022014277
R617	0.033980429	0.033980429	0.033980429	4.78E-14	4.78E-14	4.78E-14	0.001511956	0.001511956	0.001511956	0.022014277	0.022014277	0.022014277
R618	0.067960858	0.067960858	0.067960858	9.60E-14	9.60E-14	9.60E-14	0.003023912	0.003023912	0.003023912	0.044028554	0.044028554	0.044028554
R619	0.067960858	0.067960858	0.067960858	9.64E-14	9.64E-14	9.64E-14	0.003023912	0.003023912	0.003023912	0.044028554	0.044028554	0.044028554
R620	0.033980429	0.033980429	0.033980429	4.49E-14	4.49E-14	4.49E-14	0.001511956	0.001511956	0.001511956	0.022014277	0.022014277	0.022014277
R621	0.022653619	0.022653619	0.022653619	3.37E-14	3.37E-14	3.37E-14	0.001007971	0.001007971	0.001007971	0.014676185	0.014676185	0.014676185
R622	0.01132681	0.01132681	0.01132681	7.44E-15	7.44E-15	7.44E-15	5.04E-04	5.04E-04	5.04E-04	0.007338092	0.007338092	0.007338092
R623	-0.016990214	-0.016990214	-0.016990214	-2.31E-14	-2.31E-14	-2.31E-14	-7.56E-04	-7.56E-04	-7.56E-04	-0.011007138	-0.011007138	-0.011007138
R624	0.01132681	0.01132681	0.01132681	1.18E-14	1.18E-14	1.18E-14	5.04E-04	5.04E-04	5.04E-04	0.007338092	0.007338092	0.007338092
R625	0	0	0	0	0	0	0	0	0	0	0	0
R626	0	0	0	0	0	0	0	0	0	0	0	0
R627	0	0	0	0	0	0	0	0	0	0	0	0
R628	3.19E-16	3.19E-16	3.19E-16	8.31E-13	8.31E-13	8.31E-13	4.44E-15	4.44E-15	4.44E-15	1.16E-16	1.16E-16	1.16E-16
R629	6.16E-17	6.16E-17	6.16E-17	1.78E-13	1.78E-13	1.78E-13	3.77E-15	3.77E-15	3.77E-15	7.99E-17	7.99E-17	7.99E-17
R630	0	0	0	0	0	0	0	0	0	0	0	0
R631	6.16E-17	6.16E-17	6.16E-17	1.78E-13	1.78E-13	1.78E-13	3.77E-15	3.77E-15	3.77E-15	7.99E-17	7.99E-17	7.99E-17
R632	1.14E-13	1.14E-13	1.14E-13	1.78E-13	1.78E-13	1.78E-13	0	0	0	0	0	0
R633	10.26785059	10.26785059	10.26785059	0.03795432	0.03795432	0.03795432	0.456867066	0.456867066	0.456867066	6.652043949	6.652043949	6.652043949
R634	5.133925295	5.133925295	5.133925295	0.024812932	0.024812932	0.024812932	0.228433533	0.228433533	0.228433533	3.326021974	3.326021974	3.326021974
R635	5.133925295	5.133925295	5.133925295	0.013141388	0.013141388	0.013141388	0.228433533	0.228433533	0.228433533	3.326021974	3.326021974	3.326021974
R636	10.26785059	10.26785059	10.26785059	0.021163968	0.021163968	0.021163968	0.456867066	0.456867066	0.456867066	6.652043949	6.652043949	6.652043949
R637	3.57E-13	3.57E-13	3.57E-13	1.14E-10	1.14E-10	1.14E-10	1.13E-11	1.13E-11	1.13E-11	4.03E-13	4.03E-13	4.03E-13
R638	3.55E-13	3.55E-13	3.55E-13	0.016790352	0.016790352	0.016790352	1.13E-11	1.13E-11	1.13E-11	4.03E-13	4.03E-13	4.03E-13
R639	3.24E-13	3.24E-13	3.24E-13	2.15E-10	2.15E-10	2.15E-10	6.67E-11	6.67E-11	6.67E-11	3.33E-13	3.33E-13	3.33E-13
R640	3.23E-13	3.23E-13	3.23E-13	0.021163968	0.021163968	0.021163968	6.67E-11	6.67E-11	6.67E-11	3.33E-13	3.33E-13	3.33E-13
R641	1.01E-16	1.01E-16	1.01E-16	8.98E-12	8.98E-12	8.98E-12	5.83E-14	5.83E-14	5.83E-14	6.87E-16	6.87E-16	6.87E-16
R642	1.01E-16	1.01E-16	1.01E-16	7.15E-12	7.15E-12	7.15E-12	5.83E-14	5.83E-14	5.83E-14	6.87E-16	6.87E-16	6.87E-16
R643	0	0	0	1.49E-15	1.49E-15	1.49E-15	0	0	0	0	0	0
R644	0	0	0	-6.94E-16	-6.94E-16	-6.94E-16	0	0	0	0	0	0
R645	0	0	0	9.78E-16	9.78E-16	9.78E-16	0	0	0	0	0	0
R646	9.97E-17	9.97E-17	9.97E-17	1.03E-11	1.03E-11	1.03E-11	5.97E-14	5.97E-14	5.97E-14	6.93E-16	6.93E-16	6.93E-16
R647	9.97E-17	9.97E-17	9.97E-17	1.03E-11	1.03E-11	1.03E-11	5.97E-14	5.97E-14	5.97E-14	6.93E-16	6.93E-16	6.93E-16
R648	8.370102221	8.370102221	8.370102221	6.09E-12	6.09E-12	6.09E-12	0.372426927	0.372426927	0.372426927	5.422584536	5.422584536	5.422584536
R649	8.347448601	8.347448601	8.347448601	6.05E-12	6.05E-12	6.05E-12	0.371418956	0.371418956	0.371418956	5.407908352	5.407908352	5.407908352
R650	8.347448601	8.347448601	8.347448601	6.05E-12	6.05E-12	6.05E-12	0.371418956	0.371418956	0.371418956	5.407908352	5.407908352	5.407908352
R651	8.347448601	8.347448601	8.347448601	6.05E-12	6.05E-12	6.05E-12	0.371418956	0.371418956	0.371418956	5.407908352	5.407908352	5.407908352
R652	8.347448601	8.347448601	8.347448601	6.05E-12	6.05E-12	6.05E-12	0.371418956	0.371418956	0.371418956	5.407908352	5.407908352	5.407908352
R653	8.347448601	8.347448601	8.347448601	6.05E-12	6.05E-12	6.05E-12	0.371418956	0.371418956	0.371418956	5.407908352	5.407908352	5.407908352
R654	4.869109042	4.869109042	4.869109042	3.02E-12	3.02E-12	3.02E-12	0.216650557	0.216650557	0.216650557	3.154460328	3.154460328	3.154460328
R655	3.478339559	3.478339559	3.478339559	3.02E-12	3.02E-12	3.02E-12	0.154768399	0.154768399	0.154768399	2.253448023	2.253448023	2.253448023
R656	-1.390769483	-1.390769483	-1.390769483	-1.60E-12	-1.60E-12	-1.60E-12	-0.061882161	-0.061882161	-0.061882161	-0.901012305	-0.901012305	-0.901012305
R657	2.087570076	2.087570076	2.087570076	1.43E-12	1.43E-12	1.43E-12	0.092886238	0.092886238	0.092886238	1.352435719	1.352435719	1.352435719
R658	2.087570076	2.087570076	2.087570076	1.41E-12	1.41E-12	1.41E-12	0.092886238	0.092886238	0.092886238	1.352435719	1.352435719	1.352435719
R659	2.062084754	2.062084754	2.062084754	1.37E-12	1.37E-12	1.37E-12	0.091752271	0.091752271	0.091752271	1.335925011	1.335925011	1.335925011
R660	0.002831702	0.002831702	0.002831702	2.54E-14	2.54E-14	2.54E-14	1.26E-04	1.26E-04	1.26E-04	0.001834523	0.001834523	0.001834523
R661	1.090010139	1.090010139	1.090010139	7.15E-13	7.15E-13	7.15E-13	0.048499901	0.048499901	0.048499901	0.706164867	0.706164867	0.706164867
R662	7.09E-17	7.09E-17	7.09E-17	1.62E-14	1.62E-14	1.62E-14	3.36E-15	3.36E-15	3.36E-15	1.20E-16	1.20E-16	1.20E-16
R663	7.09E-17	7.09E-17	7.09E-17	2.07E-14	2.07E-14	2.07E-14	3.47E-15	3.47E-15	3.47E-15	1.18E-16	1.18E-16	1.18E-16
R664	0.01132681	0.01132681	0.01132681	3.85E-14	3.85E-14	3.85E-14	5.04E-04	5.04E-04	5.04E-04	0.007338092	0.007338092	0.007338092
R665	0.01132681	0.01132681	0.01132681	3.84E-14	3.84E-14	3.84E-14	5.04E-04	5.04E-04	5.04E-04	0.007338092	0.007338092	0.007338092
R666	0.01132681	0.01132681	0.01132681	3.82E-14	3.82E-14	3.82E-14	5.04E-04	5.04E-04	5.04E-04	0.007338092	0.007338092	0.007338092
R667	0.01132681	0.01132681	0.01132681	3.83E-14	3.83E-14	3.83E-14	5.04E-04	5.04E-04	5.04E-04	0.007338092	0.007338092	0.007338092
R668	0.01132681	0.01132681	0.01132681	3.83E-14	3.83E-14	3.83E-14	5.04E-04	5.04E-04	5.04E-04	0.007338092	0.007338092	0.007338092
R669	-948.088955	-948.088955	-948.088955	-0.01340791	-0.01340791	-0.01340791	-19.19614945	-19.19614945	-19.19614945	-1000	-1000	-1000
R670	961.4138339	961.4138339	961.4138339	0.070033025	0.070033025	0.070033025	-95.06766984	-95.06766984	-95.06766984	267.4409619	267.4409619	267.4409619
R671	1116.852561	1116.852561	1116.852561	0.073504502	0.073504502	0.073504502	5.42E-12	5.42E-12	5.42E-12	474.9456623	474.9456623	474.9456623
R672	-2257.022948	-2257.022948	-2257.022948	-0.073504503	-0.073504503	-0.073504503	37.41613386	37.41613386	37.41613386	-1000	-1000	-1000
R673	0	0	0	9.95E-16	9.95E-16	9.95E-16	0	0	0	1.98E-16	1.98E-16	1.98E-16
R674	0	0	0	-1.24E-16	-1.24E-16	-1.24E-16	0	0	0	2.06E-16	2.06E-16	2.06E-16
R675	0	0	0	-6.29E-16	-6.29E-16	-6.29E-16	0	0	0	2.06E-16	2.06E-16	2.06E-16
R676	521.7421667	521.7421667	521.7421667	0.01340791	0.01340791	0.01340791	0.24	0.24	0.24	296.5766716	296.5766716	296.5766716
R677	0	0	0	0	0	0	0	0	0	0	0	0
R678	0	0	0	0	0	0	0	0	0	0	0	0
R679	0	0	0	-1.11E-16	-1.11E-16	-1.11E-16	0	0	0	0	0	0
R680	0	0	0	-2.45E-17	-2.45E-17	-2.45E-17	0	0	0	0	0	0
R681	0	0	0	0	0	0	0	0	0	0	0	0
R682	0	0	0	0	0	0	0	0	0	0	0	0
R683	2.14E-16	2.14E-16	2.14E-16	4.14E-12	4.14E-12	4.14E-12	1.58E-14	1.58E-14	1.58E-14	5.73E-16	5.73E-16	5.73E-16
R684	2.14E-16	2.14E-16	2.14E-16	4.06E-12	4.06E-12	4.06E-12	1.58E-14	1.58E-14	1.58E-14	5.73E-16	5.73E-16	5.73E-16
R685	144.6449443	144.6449443	144.6449443	2.63E-10	2.63E-10	2.63E-10	6.435963461	6.435963461	6.435963461	93.70846586	93.70846586	93.70846586
R686	144.6449443	144.6449443	144.6449443	7.53E-12	7.53E-12	7.53E-12	6.435963461	6.435963461	6.435963461	93.70846586	93.70846586	93.70846586
R687	144.6449443	144.6449443	144.6449443	6.75E-12	6.75E-12	6.75E-12	6.435963461	6.435963461	6.435963461	93.70846586	93.70846586	93.70846586
R688	9.97E-17	9.97E-17	9.97E-17	4.95E-12	4.95E-12	4.95E-12	5.77E-14	5.77E-14	5.77E-14	6.99E-16	6.99E-16	6.99E-16
R689	8.389455442	8.389455442	8.389455442	1.32E-11	1.32E-11	1.32E-11	0.373288046	0.373288046	0.373288046	5.435122553	5.435122553	5.435122553
R690	17.52212731	17.52212731	17.52212731	1.17E-11	1.17E-11	1.17E-11	0.779645439	0.779645439	0.779645439	11.35173909	11.35173909	11.35173909
R691	17.52212731	17.52212731	17.52212731	1.16E-11	1.16E-11	1.16E-11	0.779645439	0.779645439	0.779645439	11.35173909	11.35173909	11.35173909
R692	0	0	0	0	0	0	0	0	0	0	0	0
R693	0.14793204	0.14793204	0.14793204	9.62E-14	9.62E-14	9.62E-14	0.006582222	0.006582222	0.006582222	0.095838016	0.095838016	0.095838016
R694	1.03E-16	1.03E-16	1.03E-16	2.28E-12	2.28E-12	2.28E-12	5.75E-14	5.75E-14	5.75E-14	4.50E-16	4.50E-16	4.50E-16
R695	8.319346396	8.319346396	8.319346396	3.13E-12	3.13E-12	3.13E-12	0.370168551	0.370168551	0.370168551	5.389702291	5.389702291	5.389702291
R696	0.07396602	0.07396602	0.07396602	4.80E-14	4.80E-14	4.80E-14	0.003291111	0.003291111	0.003291111	0.047919008	0.047919008	0.047919008
R697	0.07396602	0.07396602	0.07396602	4.82E-14	4.82E-14	4.82E-14	0.003291111	0.003291111	0.003291111	0.047919008	0.047919008	0.047919008
R698	0	0	0	0	0	0	0	0	0	0	0	0
R699	0.079629425	0.079629425	0.079629425	5.98E-14	5.98E-14	5.98E-14	0.003543104	0.003543104	0.003543104	0.051588054	0.051588054	0.051588054
R700	0.079629425	0.079629425	0.079629425	5.99E-14	5.99E-14	5.99E-14	0.003543104	0.003543104	0.003543104	0.051588054	0.051588054	0.051588054
R701	0.366949575	0.366949575	0.366949575	2.40E-13	2.40E-13	2.40E-13	0.016327387	0.016327387	0.016327387	0.237728887	0.237728887	0.237728887
R702	0.677382275	0.677382275	0.677382275	2.98E-13	2.98E-13	2.98E-13	0.030140062	0.030140062	0.030140062	0.438843225	0.438843225	0.438843225
R703	0.677382275	0.677382275	0.677382275	2.98E-13	2.98E-13	2.98E-13	0.030140062	0.030140062	0.030140062	0.438843225	0.438843225	0.438843225
R704	1.08E-16	1.08E-16	1.08E-16	2.85E-13	2.85E-13	2.85E-13	7.01E-14	7.01E-14	7.01E-14	6.98E-16	6.98E-16	6.98E-16
R705	1.02E-16	1.02E-16	1.02E-16	8.67E-12	8.67E-12	8.67E-12	5.96E-14	5.96E-14	5.96E-14	4.50E-16	4.50E-16	4.50E-16
R706	0.221653947	0.221653947	0.221653947	-8.52E-12	-8.52E-12	-8.52E-12	0.009862472	0.009862472	0.009862472	0.143598876	0.143598876	0.143598876
R707	8.504383502	8.504383502	8.504383502	3.25E-12	3.25E-12	3.25E-12	0.37840176	0.37840176	0.37840176	5.509578886	5.509578886	5.509578886
R708	0.14793204	0.14793204	0.14793204	9.62E-14	9.62E-14	9.62E-14	0.006582222	0.006582222	0.006582222	0.095838016	0.095838016	0.095838016
R709	0.14793204	0.14793204	0.14793204	9.62E-14	9.62E-14	9.62E-14	0.006582222	0.006582222	0.006582222	0.095838016	0.095838016	0.095838016
R710	0.166484573	0.166484573	0.166484573	1.08E-13	1.08E-13	1.08E-13	0.007407716	0.007407716	0.007407716	0.107857305	0.107857305	0.107857305
R711	0.166484573	0.166484573	0.166484573	1.08E-13	1.08E-13	1.08E-13	0.007407716	0.007407716	0.007407716	0.107857305	0.107857305	0.107857305
R712	1.623981333	1.623981333	1.623981333	4.03E-13	4.03E-13	4.03E-13	0.0722589	0.0722589	0.0722589	1.052098987	1.052098987	1.052098987
R713	0.329893331	0.329893331	0.329893331	3.66E-14	3.66E-14	3.66E-14	0.014678573	0.014678573	0.014678573	0.213721939	0.213721939	0.213721939
R714	0.022653619	0.022653619	0.022653619	1.11E-12	1.11E-12	1.11E-12	0.001007971	0.001007971	0.001007971	0.014676185	0.014676185	0.014676185
R715	6.23E-17	6.23E-17	6.23E-17	1.78E-13	1.78E-13	1.78E-13	4.09E-15	4.09E-15	4.09E-15	8.00E-17	8.00E-17	8.00E-17
R716	0.01132681	0.01132681	0.01132681	3.83E-14	3.83E-14	3.83E-14	5.04E-04	5.04E-04	5.04E-04	0.007338092	0.007338092	0.007338092
R717	0.01132681	0.01132681	0.01132681	3.85E-14	3.85E-14	3.85E-14	5.04E-04	5.04E-04	5.04E-04	0.007338092	0.007338092	0.007338092
R718	1.31E-15	1.31E-15	1.31E-15	0.041812403	0.041812403	0.041812403	90.64175624	90.64175624	90.64175624	0	0	0
R719	6.91E-17	6.91E-17	6.91E-17	0.001293167	0.001293167	0.001293167	2.803353286	2.803353286	2.803353286	2.38E-16	2.38E-16	2.38E-16
R720	1.40E-15	1.40E-15	1.40E-15	0.041812403	0.041812403	0.041812403	90.64175624	90.64175624	90.64175624	3.13E-16	3.13E-16	3.13E-16
R721	1.61E-16	1.61E-16	1.61E-16	0.04310557	0.04310557	0.04310557	93.44510953	93.44510953	93.44510953	4.99E-15	4.99E-15	4.99E-15
R722	2.53E-16	2.53E-16	2.53E-16	0.084917974	0.084917974	0.084917974	184.0868658	184.0868658	184.0868658	9.73E-15	9.73E-15	9.73E-15
R723	6.91E-17	6.91E-17	6.91E-17	0.001293167	0.001293167	0.001293167	2.803353286	2.803353286	2.803353286	2.38E-16	2.38E-16	2.38E-16
R724	144.5	144.5	144.5	0.020588456	0.020588456	0.020588456	197.7588967	197.7588967	197.7588967	262.0384545	262.0384545	262.0384545
R725	72.25	72.25	72.25	0.010294228	0.010294228	0.010294228	98.87944833	98.87944833	98.87944833	131.0192273	131.0192273	131.0192273
R726	3.22E-17	3.22E-17	3.22E-17	1.33E-14	1.33E-14	1.33E-14	6.32E-15	6.32E-15	6.32E-15	1.32E-16	1.32E-16	1.32E-16
R727	0	0	0	0	0	0	0	0	0	0	0	0
R728	0	0	0	-1.02E-20	-1.02E-20	-1.02E-20	0	0	0	0	0	0
R729	1.10E-16	1.10E-16	1.10E-16	2.47E-14	2.47E-14	2.47E-14	5.15E-16	5.15E-16	5.15E-16	1.06E-16	1.06E-16	1.06E-16
R730	0.01132681	0.01132681	0.01132681	1.21E-14	1.21E-14	1.21E-14	5.04E-04	5.04E-04	5.04E-04	0.007338092	0.007338092	0.007338092
R731	0.01132681	0.01132681	0.01132681	1.04E-14	1.04E-14	1.04E-14	5.04E-04	5.04E-04	5.04E-04	0.007338092	0.007338092	0.007338092
R732	-0.01132681	-0.01132681	-0.01132681	-1.24E-14	-1.24E-14	-1.24E-14	-5.04E-04	-5.04E-04	-5.04E-04	-0.007338092	-0.007338092	-0.007338092
R733	0.01132681	0.01132681	0.01132681	9.17E-15	9.17E-15	9.17E-15	5.04E-04	5.04E-04	5.04E-04	0.007338092	0.007338092	0.007338092
R734	0.01132681	0.01132681	0.01132681	9.50E-15	9.50E-15	9.50E-15	5.04E-04	5.04E-04	5.04E-04	0.007338092	0.007338092	0.007338092
R735	0.01132681	0.01132681	0.01132681	1.02E-14	1.02E-14	1.02E-14	5.04E-04	5.04E-04	5.04E-04	0.007338092	0.007338092	0.007338092
R736	0.01132681	0.01132681	0.01132681	7.02E-15	7.02E-15	7.02E-15	5.04E-04	5.04E-04	5.04E-04	0.007338092	0.007338092	0.007338092
R737	0.01132681	0.01132681	0.01132681	3.72E-14	3.72E-14	3.72E-14	5.04E-04	5.04E-04	5.04E-04	0.007338092	0.007338092	0.007338092
R738	0.01132681	0.01132681	0.01132681	3.73E-14	3.73E-14	3.73E-14	5.04E-04	5.04E-04	5.04E-04	0.007338092	0.007338092	0.007338092
R739	0.01132681	0.01132681	0.01132681	3.71E-14	3.71E-14	3.71E-14	5.04E-04	5.04E-04	5.04E-04	0.007338092	0.007338092	0.007338092
R740	0.01132681	0.01132681	0.01132681	3.69E-14	3.69E-14	3.69E-14	5.04E-04	5.04E-04	5.04E-04	0.007338092	0.007338092	0.007338092
R741	0.01132681	0.01132681	0.01132681	3.66E-14	3.66E-14	3.66E-14	5.04E-04	5.04E-04	5.04E-04	0.007338092	0.007338092	0.007338092
R742	0.01132681	0.01132681	0.01132681	3.68E-14	3.68E-14	3.68E-14	5.04E-04	5.04E-04	5.04E-04	0.007338092	0.007338092	0.007338092
R743	-0.01132681	-0.01132681	-0.01132681	-3.75E-14	-3.75E-14	-3.75E-14	-5.04E-04	-5.04E-04	-5.04E-04	-0.007338092	-0.007338092	-0.007338092
R744	0.005663404	0.005663404	0.005663404	1.88E-14	1.88E-14	1.88E-14	2.52E-04	2.52E-04	2.52E-04	0.003669046	0.003669046	0.003669046
R745	0.005663406	0.005663406	0.005663406	1.91E-14	1.91E-14	1.91E-14	2.52E-04	2.52E-04	2.52E-04	0.003669046	0.003669046	0.003669046
R746	0.003775603	0.003775603	0.003775603	-1.47E-14	-1.47E-14	-1.47E-14	1.68E-04	1.68E-04	1.68E-04	0.002446031	0.002446031	0.002446031
R747	0.003775603	0.003775603	0.003775603	6.58E-14	6.58E-14	6.58E-14	1.68E-04	1.68E-04	1.68E-04	0.002446031	0.002446031	0.002446031
R748	0.003775603	0.003775603	0.003775603	-1.40E-14	-1.40E-14	-1.40E-14	1.68E-04	1.68E-04	1.68E-04	0.002446031	0.002446031	0.002446031
R749	0.01132681	0.01132681	0.01132681	2.25E-14	2.25E-14	2.25E-14	5.04E-04	5.04E-04	5.04E-04	0.007338092	0.007338092	0.007338092
R750	0.005663405	0.005663405	0.005663405	1.24E-14	1.24E-14	1.24E-14	2.52E-04	2.52E-04	2.52E-04	0.003669046	0.003669046	0.003669046
R751	0.005663405	0.005663405	0.005663405	1.18E-14	1.18E-14	1.18E-14	2.52E-04	2.52E-04	2.52E-04	0.003669046	0.003669046	0.003669046
R752	0.005663405	0.005663405	0.005663405	-1.89E-15	-1.89E-15	-1.89E-15	2.52E-04	2.52E-04	2.52E-04	0.003669046	0.003669046	0.003669046
R753	0.01132681	0.01132681	0.01132681	1.35E-14	1.35E-14	1.35E-14	5.04E-04	5.04E-04	5.04E-04	0.007338092	0.007338092	0.007338092
R754	0.01132681	0.01132681	0.01132681	1.52E-14	1.52E-14	1.52E-14	5.04E-04	5.04E-04	5.04E-04	0.007338092	0.007338092	0.007338092
R755	0.01132681	0.01132681	0.01132681	1.19E-14	1.19E-14	1.19E-14	5.04E-04	5.04E-04	5.04E-04	0.007338092	0.007338092	0.007338092
R756	0.01132681	0.01132681	0.01132681	9.84E-15	9.84E-15	9.84E-15	5.04E-04	5.04E-04	5.04E-04	0.007338092	0.007338092	0.007338092
R757	0.01132681	0.01132681	0.01132681	1.25E-14	1.25E-14	1.25E-14	5.04E-04	5.04E-04	5.04E-04	0.007338092	0.007338092	0.007338092
R758	0.01132681	0.01132681	0.01132681	9.06E-15	9.06E-15	9.06E-15	5.04E-04	5.04E-04	5.04E-04	0.007338092	0.007338092	0.007338092
R759	0.01132681	0.01132681	0.01132681	9.62E-15	9.62E-15	9.62E-15	5.04E-04	5.04E-04	5.04E-04	0.007338092	0.007338092	0.007338092
Glutamate_bnd	0	0	0	0	0	0	0	0	0	0	0	0
Na_bnd	0.185037106	0.185037106	0.185037106	1.20E-13	1.20E-13	1.20E-13	0.008233209	0.008233209	0.008233209	0.119876594	0.119876594	0.119876594
HCO3_bnd	0	0	0	0	0	0	0	0	0	4.28E-16	4.28E-16	4.28E-16
NH4_bnd	433.9348329	433.9348329	433.9348329	2.77E-10	2.77E-10	2.77E-10	19.30789038	19.30789038	19.30789038	281.1253976	281.1253976	281.1253976
Mg2_bnd	1.35476455	1.35476455	1.35476455	8.81E-13	8.81E-13	8.81E-13	0.060280124	0.060280124	0.060280124	0.877686449	0.877686449	0.877686449
NO3_bnd	1.14E-13	1.14E-13	1.14E-13	8.19E-12	8.19E-12	8.19E-12	0	0	0	0	0	0
SO4-_bnd	8.389455442	8.389455442	8.389455442	1.82E-11	1.82E-11	1.82E-11	0.373288046	0.373288046	0.373288046	5.435122553	5.435122553	5.435122553
CO2_bnd	5.71E-14	5.71E-14	5.71E-14	1.40E-11	1.40E-11	1.40E-11	88.1549659	88.1549659	88.1549659	1.72E-13	1.72E-13	1.72E-13
