# Supplementary material for: Assessment of transcriptomic constraint-based methods for central carbon flux inference
Source: PLoS One. 2020 Sep 9;15(9):e0238689. doi: 10.1371/journal.pone.0238689 (PMC7480874; doi:10.1371/journal.pone.0238689)
Supplement: S3 Dataset — The genome-scale metabolic model of PCC 6803 developed by Knoop et al. [24]. Individual models in SBML format (.xml) with set constraints used AC, DC, etc. are included. Transcriptomic data (.csv) from by Dr. Le You (University of California San Diego, USA) and Dr. Yinjie Tang (Washington University in St. Louis, USA) [12]. Predicted fluxes generated using these data. MATLAB scripts used for calculating correlations (.m). (GZ) [file pone.0238689.s003.gz › PCC6803_model_and_data/predicted_fluxes_and_correlation_scripts/DC_pcc6803_all_conds_pf.txt]

Reaction Name	E-Flux2 auto	E-Flux2 mixo	E-Flux2 hetero	SPOT auto	SPOT mixo	SPOT hetero	pfba_mf Auto	pFBA_mf Mixo	pFBA_mf Hetero	pFBA auto	pFBA mixo	pFBA hetero
R1	-0.019860898	-4.506800856	-1.821273333	-2.43E-12	-3.08E-11	5.84E-11	-0.199066014	-0.200529689	-0.014626429	-0.205488893	-2.919738372	-2.8959996
R2	-0.019860898	-4.506800856	-1.821273333	-2.46E-12	2.49E-11	-6.68E-11	-0.199066014	-0.200529689	-0.014626429	-0.205488893	-2.919738372	-2.8959996
R3	-0.028908568	-6.559882749	-2.650957942	-3.56E-12	-4.30E-12	-6.16E-12	-0.289750924	-0.291881378	-0.021289527	-0.299099758	-4.249830864	-4.215277849
R4	0.084703942	19.2208734	7.767475263	1.05E-11	1.26E-11	1.81E-11	0.848988622	0.85523099	0.062379666	0.876381301	12.45227455	12.35103202
R5	0.084703942	19.2208734	7.767475263	1.05E-11	1.26E-11	1.81E-11	0.848988622	0.85523099	0.062379666	0.876381301	12.45227455	12.35103202
R6	0.084703942	19.2208734	7.767475263	1.05E-11	1.26E-11	1.81E-11	0.848988622	0.85523099	0.062379666	0.876381301	12.45227455	12.35103202
R7	-0.084703942	-19.2208734	-7.767475263	-1.05E-11	-1.26E-11	-1.81E-11	-0.848988622	-0.85523099	-0.062379666	-0.876381301	-12.45227455	-12.35103202
R8	0.084703942	19.2208734	7.767475263	1.05E-11	1.26E-11	1.81E-11	0.848988622	0.85523099	0.062379666	0.876381301	12.45227455	12.35103202
R9	0.084703942	19.2208734	7.767475263	1.05E-11	1.26E-11	1.81E-11	0.848988622	0.85523099	0.062379666	0.876381301	12.45227455	12.35103202
R10	0.084703942	19.2208734	7.767475263	1.05E-11	1.26E-11	1.81E-11	0.848988622	0.85523099	0.062379666	0.876381301	12.45227455	12.35103202
R11	8.75E-14	9.97E-17	6.04E-16	8.41E-13	1.11E-12	1.69E-12	2.03E-15	5.91E-14	3.29E-14	5.78E-14	6.94E-16	4.60E-16
R12	0.01536202	3.485923314	1.408719705	1.05E-12	1.16E-12	1.58E-12	0.153973712	0.155105836	0.01131326	0.158941685	2.258361171	2.239999691
R13	0.01536202	3.485923314	1.408719705	1.89E-12	2.27E-12	3.27E-12	0.153973712	0.155105836	0.01131326	0.158941685	2.258361171	2.239999691
R14	0.01536202	3.485923314	1.408719705	1.89E-12	2.27E-12	3.27E-12	0.153973712	0.155105836	0.01131326	0.158941685	2.258361171	2.239999691
R15	0.01536202	3.485923314	1.408719705	1.89E-12	2.27E-12	3.27E-12	0.153973712	0.155105836	0.01131326	0.158941685	2.258361171	2.239999691
R16	0.005120699	1.161974438	0.469573237	9.46E-13	1.13E-12	1.64E-12	0.051324573	0.051701958	0.003771243	0.052980668	0.752787057	0.746666564
R17	0.010241322	2.323948876	0.939146468	9.46E-13	1.13E-12	1.64E-12	0.10264914	0.103403879	0.007542016	0.105961018	1.505574114	1.493333127
R18	0.005120699	1.161974438	0.469573237	9.46E-13	1.13E-12	1.64E-12	0.051324573	0.051701958	0.003771243	0.052980668	0.752787057	0.746666564
R19	0.068740609	15.59850109	6.303614243	8.47E-12	1.02E-11	1.46E-11	0.688987939	0.694053868	0.050623573	0.711218184	10.10551467	10.02335234
R20	0.039721795	9.013601711	3.642546666	4.89E-12	5.86E-12	8.46E-12	0.398132028	0.401059377	0.029252857	0.410977786	5.839476743	5.7919992
R21	0.029018813	6.584899375	2.661067577	3.57E-12	4.32E-12	6.18E-12	0.290855911	0.292994491	0.021370716	0.300240398	4.266037927	4.231353141
R22	-0.016751917	-3.801316375	-1.536175298	2.77E-11	-1.73E-09	7.30E-09	-0.167904667	-0.169139222	-0.012336841	-0.173322125	-2.462689087	-2.442666329
R23	-0.016751917	-3.801316375	-1.536175298	-4.40E-11	1.68E-09	-7.35E-09	-0.167904667	-0.169139222	-0.012336841	-0.173322125	-2.462689087	-2.442666329
R24	8.83E-14	9.78E-17	6.06E-16	6.66E-12	0.015966433	0.009738523	2.04E-15	6.25E-14	3.28E-14	5.80E-14	6.99E-16	4.66E-16
R25	0.154009697	34.94761643	14.12291421	2.69E-11	2.12E-11	1.97E-11	1.543641026	1.554990971	0.113419438	1.593446714	22.64087097	22.45679062
R26	0.154009697	34.94761643	14.12291421	3.68E-11	0.015966466	0.009738524	1.543641026	1.554990971	0.113419438	1.593446714	22.64087097	22.45679062
R27	8.76E-14	9.97E-17	5.97E-16	4.71E-12	3.34E-08	2.12E-10	2.03E-15	6.20E-14	3.28E-14	5.79E-14	6.93E-16	4.65E-16
R28	-0.875291054	-79.07011817	-50.49626885	0.009975169	0.035781686	0.023046265	-8.773052649	-8.848867265	-0.663921763	-9.056115823	-32.4724395	-10.53717618
R29	0.067227127	15.25506441	6.164825758	1.88E-11	4.95E-11	5.46E-11	0.673818294	0.678772684	0.049508979	0.695559087	9.88301865	9.802665313
R30	0.033613563	7.627532203	3.082412879	1.04E-11	2.83E-11	2.97E-11	0.336909147	0.339386342	0.024754489	0.347779543	4.941509325	4.901332656
R31	0.033613563	7.627532203	3.082412879	8.32E-12	2.13E-11	2.49E-11	0.336909147	0.339386342	0.024754489	0.347779543	4.941509325	4.901332656
R32	8.83E-14	1.01E-16	6.02E-16	7.45E-12	1.39E-11	1.38E-11	2.06E-15	6.92E-14	3.29E-14	5.83E-14	6.87E-16	4.78E-16
R33	8.83E-14	1.01E-16	6.02E-16	7.52E-12	1.42E-11	1.48E-11	2.05E-15	6.92E-14	3.29E-14	5.84E-14	6.87E-16	4.79E-16
R34	6.27E-16	5.32E-14	1.38E-12	5.80E-12	3.59E-11	3.34E-11	5.66E-16	7.12E-14	3.62E-14	6.23E-14	8.11E-16	5.35E-16
R35	6.29E-16	6.64E-14	1.55E-12	5.86E-12	4.01E-11	3.55E-11	5.18E-16	6.73E-14	3.62E-14	6.77E-14	8.14E-16	5.37E-16
R36	0.050804396	11.52844639	4.658837311	2.14E-11	1.26E-10	1.10E-10	0.509213063	0.512957159	0.037414566	0.525642859	7.468723017	7.407998977
R37	8.73E-14	1.02E-16	6.04E-16	2.59E-12	5.88E-12	7.55E-12	2.02E-15	6.02E-14	3.28E-14	5.79E-14	6.90E-16	4.58E-16
R38	0.033503835	7.602632751	3.072350595	1.37E-11	4.49E-11	4.06E-11	0.335809335	0.338278444	0.024673681	0.346644249	4.925378174	4.885332659
R39	-1.14E-13	5.68E-13	1.71E-13	2.23E-13	-1.00E-10	1.01E-10	0	0	1.14E-13	0	1.14E-13	-1.14E-13
R40	-5.68E-14	5.12E-13	1.42E-13	2.37E-12	1.06E-10	-9.37E-11	0	0	1.14E-13	0	1.14E-13	-1.14E-13
R41	-0.050804396	-11.52844639	-4.658837311	-1.73E-11	-6.47E-11	-5.58E-11	-0.509213063	-0.512957159	-0.037414566	-0.525642859	-7.468723017	-7.407998977
R42	0.033503835	7.602632751	3.072350595	1.63E-11	5.08E-11	4.81E-11	0.335809335	0.338278444	0.024673681	0.346644249	4.925378174	4.885332659
R43	-0.033503835	-7.602632751	-3.072350595	-1.63E-11	-5.08E-11	-4.81E-11	-0.335809335	-0.338278444	-0.024673681	-0.346644249	-4.925378174	-4.885332659
R44	0.049926566	11.32925077	4.578339042	1.04E-11	2.18E-11	3.31E-11	0.500414565	0.504093969	0.036768094	0.516560477	7.339673807	7.279998995
R45	0.049926566	11.32925077	4.578339042	1.69E-11	3.88E-11	5.41E-11	0.500414565	0.504093969	0.036768094	0.516560477	7.339673807	7.279998995
R46	0.049926566	11.32925077	4.578339042	1.69E-11	3.88E-11	5.41E-11	0.500414565	0.504093969	0.036768094	0.516560477	7.339673807	7.279998995
R47	6.24E-16	8.96E-17	5.28E-16	1.86E-12	7.74E-12	1.07E-11	4.02E-16	4.44E-14	1.60E-14	2.89E-14	3.47E-16	2.30E-16
R48	0.118606329	26.91394487	10.87637365	1.70E-11	2.42E-11	3.69E-11	1.188792648	1.197533496	0.087346858	1.227149128	17.4362436	17.29447918
R49	6.21E-16	3.62E-16	2.33E-15	1.51E-12	8.19E-12	5.71E-12	2.50E-16	3.10E-14	1.30E-14	2.20E-14	1.05E-15	2.36E-16
R50	6.21E-16	3.62E-16	2.33E-15	1.51E-12	8.19E-12	5.71E-12	2.50E-16	3.10E-14	1.30E-14	2.20E-14	1.05E-15	2.36E-16
R51	9.19E-14	1.04E-16	6.03E-16	4.91E-12	5.04E-11	3.66E-11	2.11E-15	6.44E-14	3.29E-14	5.86E-14	6.97E-16	4.65E-16
R52	8.70E-14	4.17E-17	3.03E-16	6.50E-12	1.70E-11	2.11E-11	2.04E-15	6.48E-14	3.29E-14	5.83E-14	6.83E-16	4.76E-16
R53	-0.016422731	-3.726618019	-1.505988447	5.94E-12	2.91E-11	1.50E-11	-0.164605231	-0.165815525	-0.012094413	-0.169916228	-2.414295633	-2.394666336
R54	3.31E-16	6.95E-17	3.33E-16	1.75E-12	6.71E-12	1.05E-11	1.22E-16	1.09E-14	4.84E-15	1.16E-14	2.36E-16	1.46E-16
R55	3.32E-16	6.90E-17	3.33E-16	1.75E-12	6.84E-12	1.06E-11	1.42E-16	1.38E-14	4.98E-15	1.18E-14	2.36E-16	1.46E-16
R56	6.62E-16	7.23E-17	5.46E-16	3.50E-12	1.36E-11	2.11E-11	2.54E-16	2.42E-14	9.83E-15	2.19E-14	3.80E-16	2.36E-16
R57	6.62E-16	7.23E-17	5.46E-16	3.50E-12	1.36E-11	2.11E-11	2.54E-16	2.42E-14	9.83E-15	2.19E-14	3.80E-16	2.36E-16
R58	7.60E-16	3.26E-16	2.37E-15	4.21E-12	1.44E-11	2.36E-11	2.82E-16	2.81E-14	7.17E-14	2.33E-14	4.05E-16	139.4198615
R59	3.79E-16	9.59E-16	6.60E-15	3.48E-12	4.30E-11	3.02E-11	1.96E-16	2.50E-14	7.76E-15	1.44E-14	2.58E-16	3.73E-16
R60	3.79E-16	9.59E-16	6.60E-15	3.48E-12	4.30E-11	3.02E-11	1.96E-16	2.50E-14	7.76E-15	1.44E-14	2.58E-16	3.73E-16
R61	3.79E-16	9.59E-16	6.60E-15	3.48E-12	4.30E-11	3.02E-11	1.96E-16	2.50E-14	7.76E-15	1.44E-14	2.58E-16	3.73E-16
R62	0	2.27E-13	5.68E-14	3.48E-12	4.30E-11	3.02E-11	0	0	1.14E-13	1.14E-13	0	0
R63	3.55E-16	4.52E-14	1.11E-13	3.48E-12	4.30E-11	3.02E-11	1.94E-16	1.39E-14	9.22E-15	1.47E-14	5.03E-16	2.88E-16
R64	9.81E-17	3.19E-16	1.27E-15	7.02E-13	8.31E-13	1.33E-12	3.71E-17	4.44E-15	1.59E-15	3.00E-15	1.16E-16	1.13E-16
R65	0.062106454	3.32E-17	1.93E-16	1.26E-12	3.22E-12	4.79E-12	0.622493723	0.627070739	0.045737893	0.642578527	6.52E-16	1.20E-16
R66	0.058290906	6.180727561	2.497735011	3.32E-12	5.14E-12	6.40E-12	0.584250448	0.588546272	0.042927958	0.603101331	4.00419455	3.971638667
R67	0.058290906	6.180727561	2.497735011	4.65E-12	6.13E-12	9.98E-12	0.584250448	0.588546272	0.042927958	0.603101331	4.00419455	3.971638667
R68	0.116581813	12.36145512	4.995470022	7.97E-12	1.13E-11	1.64E-11	1.168500896	1.177092545	0.085855916	1.206202661	8.0083891	7.943277334
R69	0.136053711	16.77998498	6.781071574	1.05E-11	1.43E-11	2.08E-11	1.363667968	1.373694623	0.100195869	1.407666813	10.87094096	10.78255537
R70	0.182959166	27.42369036	11.0823703	1.63E-11	2.12E-11	3.08E-11	1.833801899	1.847285313	0.134739085	1.892969649	17.76648305	17.62203364
R71	0.182959166	27.42369036	11.0823703	1.63E-11	2.12E-11	3.08E-11	1.833801899	1.847285313	0.134739085	1.892969649	17.76648305	17.62203364
R72	0.046905455	10.64370538	4.301298725	5.78E-12	6.92E-12	9.99E-12	0.470133931	0.47359069	0.034543216	0.485302836	6.895542095	6.839478271
R73	0.046905455	10.64370538	4.301298725	5.78E-12	6.92E-12	9.99E-12	0.470133931	0.47359069	0.034543216	0.485302836	6.895542095	6.839478271
R74	0.046905455	10.64370538	4.301298725	5.78E-12	6.92E-12	9.99E-12	0.470133931	0.47359069	0.034543216	0.485302836	6.895542095	6.839478271
R75	0.046905455	10.64370538	4.301298725	5.78E-12	6.92E-12	9.99E-12	0.470133931	0.47359069	0.034543216	0.485302836	6.895542095	6.839478271
R76	0.041477455	9.411992947	3.803543204	5.11E-12	6.12E-12	8.84E-12	0.415729023	0.418785758	0.030545801	0.42914255	6.097575163	6.047999165
R77	0.04016071	9.11319952	3.682795801	8.97E-12	2.09E-11	3.30E-11	0.402531277	0.405490972	0.029576093	0.415518977	5.904001348	5.855999191
R78	4.37E-14	4.97E-17	2.97E-16	2.02E-12	7.52E-12	1.24E-11	1.02E-15	3.29E-14	1.64E-14	2.90E-14	3.46E-16	2.34E-16
R79	4.37E-14	4.97E-17	2.98E-16	2.00E-12	7.43E-12	1.21E-11	1.02E-15	3.29E-14	1.64E-14	2.90E-14	3.46E-16	2.34E-16
R80	4.99E-05	0.01132681	0.004577353	6.65E-15	1.11E-14	2.14E-15	5.00E-04	5.04E-04	3.68E-05	5.16E-04	0.007338092	0.00727843
R81	4.99E-05	0.01132681	0.004577353	6.58E-15	1.39E-14	2.90E-15	5.00E-04	5.04E-04	3.68E-05	5.16E-04	0.007338092	0.00727843
R82	0.109728716	24.89945224	10.06228361	1.35E-11	1.62E-11	2.34E-11	1.099812231	1.107898832	0.080808998	1.135297752	16.13115122	15.99999779
R83	0.006669785	1.513496117	0.611629004	8.22E-13	9.84E-13	1.42E-12	0.066851332	0.06734287	0.004911919	0.069008295	0.980520957	0.972548885
R84	0.036576239	8.299817414	3.354094536	4.51E-12	5.40E-12	7.79E-12	0.366604077	0.369299611	0.026936333	0.378432584	5.377050408	5.333332597
R85	0.012694106	2.880524867	1.164068104	1.56E-12	1.87E-12	2.70E-12	0.12723318	0.128168688	0.009348492	0.131338367	1.866152789	1.850980137
R86	0.025818522	5.858694645	2.367596143	3.18E-12	3.81E-12	5.50E-12	0.258779349	0.260682078	0.019013882	0.267128883	3.795564994	3.764705362
R87	0.006239476	1.415851206	0.572169068	7.69E-13	9.21E-13	1.33E-12	0.062538343	0.062998169	0.004595021	0.064556147	0.91726154	0.909803796
R88	0.002151543	0.488224554	0.197299679	2.65E-13	3.17E-13	4.58E-13	0.021564946	0.021723507	0.00158449	0.02226074	0.316297083	0.313725447
R89	0.005249766	1.191267911	0.481411216	6.47E-13	7.75E-13	1.12E-12	0.052618468	0.053005356	0.003866156	0.054316206	0.771764882	0.76549009
R90	0.215154346	48.82245538	19.72996786	2.65E-11	3.17E-11	4.58E-11	2.156494571	2.172350651	0.158449016	2.226074023	31.62970828	31.37254469
R91	0.002141905	0.486037308	0.196415776	2.64E-13	3.16E-13	4.56E-13	0.021468335	0.021626185	0.001577392	0.022161012	0.314880072	0.312319957
R92	0.002141905	0.486037308	0.196415776	2.64E-13	3.16E-13	4.56E-13	0.021468335	0.021626185	0.001577392	0.022161012	0.314880072	0.312319957
R93	0.002141905	0.486037308	0.196415776	2.64E-13	3.16E-13	4.56E-13	0.021468335	0.021626185	0.001577392	0.022161012	0.314880072	0.312319957
R94	0.002141905	0.486037308	0.196415776	2.64E-13	3.16E-13	4.56E-13	0.021468335	0.021626185	0.001577392	0.022161012	0.314880072	0.312319957
R95	0.002141905	0.486037308	0.196415776	2.64E-13	3.16E-13	4.56E-13	0.021468335	0.021626185	0.001577392	0.022161012	0.314880072	0.312319957
R96	0.002141905	0.486037308	0.196415776	2.64E-13	3.16E-13	4.56E-13	0.021468335	0.021626185	0.001577392	0.022161012	0.314880072	0.312319957
R97	0.002141905	0.486037308	0.196415776	2.64E-13	3.16E-13	4.56E-13	0.021468335	0.021626185	0.001577392	0.022161012	0.314880072	0.312319957
R98	0.001811169	0.410987429	0.166086869	2.23E-13	2.67E-13	3.86E-13	0.018153371	0.018286848	0.001333824	0.018739091	0.266258884	0.264094081
R99	5.93E-04	0.134613274	0.054399467	7.31E-14	8.76E-14	1.26E-13	0.005945887	0.005989605	4.37E-04	0.006137731	0.087209432	0.08650038
R100	5.93E-04	0.134613274	0.054399467	7.31E-14	8.75E-14	1.26E-13	0.005945887	0.005989605	4.37E-04	0.006137731	0.087209432	0.08650038
R101	0	0	0	0	0	0	0	0	0	0	0	0
R102	5.14E-04	0.116744255	0.047178299	6.33E-14	7.57E-14	1.10E-13	0.00515661	0.005194525	3.79E-04	0.005322988	0.075632958	0.075018029
R103	0.036329758	8.243886409	3.331491885	4.47E-12	5.61E-12	7.91E-12	0.364133597	0.366810966	0.026754813	0.375882393	5.340815414	5.29739221
R104	0.036329758	8.243886409	3.331491885	4.47E-12	5.61E-12	7.91E-12	0.364133597	0.366810966	0.026754813	0.375882393	5.340815414	5.29739221
R105	-0.036329758	-8.243886409	-3.331491885	-4.47E-12	-5.61E-12	-7.91E-12	-0.364133597	-0.366810966	-0.026754813	-0.375882393	-5.340815414	-5.29739221
R106	0.018164879	4.121943204	1.665745943	2.23E-12	2.80E-12	3.95E-12	0.182066798	0.183405483	0.013377407	0.187941197	2.670407707	2.648696105
R107	0.00454122	1.030485801	0.416436486	5.58E-13	7.01E-13	9.89E-13	0.0455167	0.045851371	0.003344352	0.046985299	0.667601927	0.662174026
R108	0.00454122	1.030485801	0.416436486	5.58E-13	7.01E-13	9.89E-13	0.0455167	0.045851371	0.003344352	0.046985299	0.667601927	0.662174026
R109	0.004491304	1.019158991	0.411859133	5.53E-13	6.64E-13	9.57E-13	0.045016393	0.045347385	0.003307592	0.04646885	0.660263834	0.654895596
R110	0.004491304	1.019158991	0.411859133	9.13E-14	1.45E-13	2.00E-13	0.045016393	0.045347385	0.003307592	0.04646885	0.660263834	0.654895596
R111	2.96E-17	1.25E-17	2.17E-16	2.31E-13	2.59E-13	3.79E-13	1.04E-17	1.08E-15	4.11E-16	6.38E-16	2.16E-16	5.65E-17
R112	2.96E-17	1.26E-17	2.17E-16	2.31E-13	2.59E-13	3.78E-13	1.04E-17	1.08E-15	4.11E-16	6.38E-16	2.16E-16	5.65E-17
R113	0.001122826	0.254789748	0.102964783	1.38E-13	1.66E-13	2.39E-13	0.011254098	0.011336846	8.27E-04	0.011617213	0.165065959	0.163723899
R114	0.001122826	0.254789748	0.102964783	1.38E-13	1.66E-13	2.39E-13	0.011254098	0.011336846	8.27E-04	0.011617213	0.165065959	0.163723899
R115	0.004341557	0.985178563	0.398127075	5.35E-13	6.41E-13	9.25E-13	0.043515473	0.043835429	0.003197311	0.044919502	0.638249558	0.633060305
R116	0.004341557	0.985178563	0.398127075	5.35E-13	6.41E-13	9.25E-13	0.043515473	0.043835429	0.003197311	0.044919502	0.638249558	0.633060305
R117	0.001447186	0.328392854	0.132709025	1.75E-13	2.11E-13	2.97E-13	0.014505158	0.01461181	0.00106577	0.014973167	0.212749853	0.211020102
R118	0.001447184	0.328392854	0.132709025	1.84E-13	2.19E-13	3.31E-13	0.014505158	0.01461181	0.00106577	0.014973167	0.212749853	0.211020102
R119	0.001447187	0.328392854	0.132709025	1.75E-13	2.10E-13	2.97E-13	0.014505158	0.01461181	0.00106577	0.014973167	0.212749853	0.211020102
R120	0.001447186	0.328392854	0.132709025	1.75E-13	2.11E-13	2.97E-13	0.014505158	0.01461181	0.00106577	0.014973167	0.212749853	0.211020102
R121	0.001447184	0.328392854	0.132709025	1.84E-13	2.19E-13	3.31E-13	0.014505158	0.01461181	0.00106577	0.014973167	0.212749853	0.211020102
R122	0.001447187	0.328392854	0.132709025	1.75E-13	2.10E-13	2.97E-13	0.014505158	0.01461181	0.00106577	0.014973167	0.212749853	0.211020102
R123	0.001447184	0.328392854	0.132709025	1.75E-13	2.11E-13	2.97E-13	0.014505158	0.01461181	0.00106577	0.014973167	0.212749853	0.211020102
R124	0.001447184	0.328392854	0.132709025	1.84E-13	2.19E-13	3.31E-13	0.014505158	0.01461181	0.00106577	0.014973167	0.212749853	0.211020102
R125	0.001447189	0.328392855	0.132709025	1.75E-13	2.10E-13	2.97E-13	0.014505158	0.01461181	0.00106577	0.014973167	0.212749853	0.211020102
R126	0.004341557	0.985178563	0.398127075	5.35E-13	6.41E-13	9.25E-13	0.043515473	0.043835429	0.003197311	0.044919502	0.638249558	0.633060305
R127	4.12E-16	5.27E-17	3.01E-16	2.26E-13	2.95E-13	5.02E-13	1.56E-16	1.84E-14	6.21E-15	1.12E-14	9.59E-17	5.79E-17
R128	0.004341557	0.985178563	0.398127075	3.09E-13	3.46E-13	4.23E-13	0.043515473	0.043835429	0.003197311	0.044919502	0.638249558	0.633060305
R129	0.004341557	0.985178563	0.398127075	5.35E-13	6.40E-13	9.25E-13	0.043515473	0.043835429	0.003197311	0.044919502	0.638249558	0.633060305
R130	0.024729926	5.61167255	2.267770398	1.94E-11	0.006942955	7.55E-04	0.247868349	0.249690853	0.018212193	0.255865839	3.635531322	3.605972835
R131	2.00E-04	0.045307239	0.01830941	2.34E-14	5.89E-14	5.41E-14	0.002001227	0.002015941	1.47E-04	0.002065797	0.029352369	0.029113721
R132	2.00E-04	0.045307239	0.01830941	2.34E-14	5.87E-14	5.40E-14	0.002001227	0.002015941	1.47E-04	0.002065797	0.029352369	0.029113721
R133	2.00E-04	0.045307239	0.01830941	2.34E-14	5.89E-14	5.42E-14	0.002001227	0.002015941	1.47E-04	0.002065797	0.029352369	0.029113721
R134	2.00E-04	0.045307239	0.01830941	2.36E-14	5.91E-14	5.46E-14	0.002001227	0.002015941	1.47E-04	0.002065797	0.029352369	0.029113721
R135	2.00E-04	0.045307239	0.01830941	2.34E-14	5.90E-14	5.42E-14	0.002001227	0.002015941	1.47E-04	0.002065797	0.029352369	0.029113721
R136	1.14E-13	1.14E-13	0	1.13E-14	3.09E-14	2.62E-14	0	0	1.14E-13	1.14E-13	0	0
R137	8.64E-14	1.02E-16	6.05E-16	1.18E-14	2.55E-14	2.73E-14	2.30E-15	6.15E-14	3.28E-14	5.92E-14	8.18E-16	4.67E-16
R138	2.00E-04	0.045307239	0.01830941	1.21E-14	3.08E-14	2.77E-14	0.002001227	0.002015941	1.47E-04	0.002065797	0.029352369	0.029113721
R139	2.00E-04	0.045307239	0.01830941	2.36E-14	5.81E-14	5.43E-14	0.002001227	0.002015941	1.47E-04	0.002065797	0.029352369	0.029113721
R140	2.00E-04	0.045307239	0.01830941	2.36E-14	5.81E-14	5.43E-14	0.002001227	0.002015941	1.47E-04	0.002065797	0.029352369	0.029113721
R141	9.98E-05	0.022653619	0.009154705	1.22E-14	2.91E-14	2.74E-14	0.001000613	0.001007971	7.35E-05	0.001032898	0.014676185	0.014556861
R142	9.98E-05	0.022653619	0.009154705	1.22E-14	2.91E-14	2.74E-14	0.001000613	0.001007971	7.35E-05	0.001032898	0.014676185	0.014556861
R143	2.00E-04	0.045307239	0.01830941	2.43E-14	5.16E-14	5.46E-14	0.002001227	0.002015941	1.47E-04	0.002065797	0.029352369	0.029113721
R144	8.74E-14	1.37E-14	4.27E-13	3.29E-12	7.36E-11	6.33E-11	1.98E-15	5.90E-14	3.28E-14	5.68E-14	213.606929	332.9679559
R145	0.086706879	19.67520052	7.951076464	1.68E-11	9.02E-11	8.79E-11	0.869056372	0.875446592	0.063855858	0.897100052	226.3535401	345.6109314
R146	0.154328879	35.17861988	14.21626656	1.96E-11	9.40E-11	9.34E-11	1.546840185	1.558213653	0.113654497	1.596749095	236.3974559	355.5731857
R147	8.78E-14	1.00E-16	6.04E-16	3.22E-12	8.43E-12	1.02E-11	2.04E-15	5.97E-14	3.28E-14	5.78E-14	6.93E-16	4.58E-16
R148	9.12221807	1.35E-15	7.48E-15	0.007411584	0.041812403	0.024406716	91.43210029	90.64175624	4.219359299	94.38216357	0	0
R149	1.99E-12	1.43E-13	3.27E-12	8.76E-04	1.90E-07	2.25E-09	5.70E-14	1.60E-12	1.28E-11	1.07E-11	2.40E-13	2.77E-13
R150	4.561109035	1.14E-13	2.84E-14	0.003705792	0.020717951	0.011528278	45.71605015	45.32087812	2.109679649	47.19108178	0	0
R151	4.561109035	0	0	0.003705792	0.021094452	0.012878438	45.71605015	45.32087812	2.109679649	47.19108178	0	0
R152	8.81E-14	9.82E-17	6.05E-16	3.68E-12	1.78E-11	2.76E-11	2.04E-15	5.99E-14	3.28E-14	5.78E-14	6.95E-16	4.54E-16
R153	-4.99E-05	-0.01132681	-0.004577353	-6.77E-15	-1.64E-14	-1.55E-15	-5.00E-04	-5.04E-04	-3.68E-05	-5.16E-04	-0.007338092	-0.00727843
R154	-1.849454503	-168.9656031	-68.28181607	-0.030596974	-0.048313056	-0.021172279	-18.5371045	-18.67340246	-1.362018715	-19.1352055	-160.6960934	-108.5746485
R155	-3.018108661	-958.2936928	-294.8978326	-0.034550471	-0.073503998	-0.05688379	-30.25053903	-29.93704625	-1.307142892	-31.22657484	-485.2182371	-655.6389555
R156	2.54E-13	1.40E-13	1.10E-12	1.10E-10	0.036856581	0.014889874	1.46E-15	1.83E-13	6.30E-14	1.19E-13	1.87E-15	8.87E-16
R157	2.75E-04	0.062297453	0.025175439	5.55E-11	0.018428291	0.007444937	0.002751687	0.002771919	2.02E-04	0.00284047	0.040359508	0.040031367
R158	6.24E-16	3.56E-14	4.98E-13	2.04E-12	1.08E-11	1.68E-11	2.94E-16	3.74E-14	1.50E-14	2.82E-14	4.17E-16	2.19E-16
R159	6.24E-16	3.56E-14	4.98E-13	1.96E-12	1.01E-11	1.92E-11	2.94E-16	3.74E-14	1.50E-14	2.82E-14	4.17E-16	2.19E-16
R160	-5.68E-14	-5.68E-14	-9.95E-13	-4.00E-12	-2.09E-11	-3.60E-11	0	0	1.14E-13	0	0	0
R161	1.909851418	433.3802098	175.1361652	2.36E-10	2.77E-10	4.03E-10	19.14246349	19.28321248	1.406497629	19.76009645	280.7660841	-0.356392108
R162	0.009811038	2.226303965	0.899686534	1.21E-12	1.45E-12	2.09E-12	0.098336152	0.09905919	0.007225275	0.101508975	1.442314698	1.430588038
R163	0.006841908	1.552554081	0.627412978	8.43E-13	1.01E-12	1.46E-12	0.068576527	0.069080751	0.005038679	0.070789154	1.005824723	0.997646921
R164	0.006583723	1.493967134	0.603737017	8.11E-13	9.71E-13	1.40E-12	0.065988734	0.06647393	0.00484854	0.068117865	0.967869073	0.959999867
R165	0.002581852	0.585869465	0.236759614	3.18E-13	3.81E-13	5.50E-13	0.025877935	0.026068208	0.001901388	0.026712888	0.379556499	0.376470536
R166	0.009811038	2.226303965	0.899686534	7.40E-12	2.07E-11	2.53E-11	0.098336152	0.09905919	0.007225275	0.101508975	1.442314698	1.430588038
R167	0.006841908	1.552554081	0.627412978	7.19E-12	2.05E-11	2.49E-11	0.068576527	0.069080751	0.005038679	0.070789154	1.005824723	0.997646921
R168	0.006583723	1.493967134	0.603737017	7.18E-12	2.05E-11	2.49E-11	0.065988734	0.06647393	0.00484854	0.068117865	0.967869073	0.959999867
R169	8.80E-14	9.84E-17	6.06E-16	6.19E-12	1.93E-11	2.32E-11	2.05E-15	5.85E-14	3.28E-14	5.69E-14	6.91E-16	4.50E-16
R170	8.80E-14	9.74E-17	6.02E-16	6.35E-12	1.95E-11	2.35E-11	2.05E-15	5.78E-14	3.28E-14	5.68E-14	6.91E-16	4.46E-16
R171	8.80E-14	9.74E-17	6.02E-16	6.37E-12	1.95E-11	2.35E-11	2.05E-15	5.78E-14	3.28E-14	5.68E-14	6.91E-16	4.46E-16
R172	0.002581852	0.585869465	0.236759614	3.18E-13	3.81E-13	5.50E-13	0.025877935	0.026068208	0.001901388	0.026712888	0.379556499	0.376470536
R173	0.002581852	0.585869465	0.236759614	3.18E-13	3.81E-13	5.50E-13	0.025877935	0.026068208	0.001901388	0.026712888	0.379556499	0.376470536
R174	0.002581852	0.585869465	0.236759614	3.18E-13	3.81E-13	5.50E-13	0.025877935	0.026068208	0.001901388	0.026712888	0.379556499	0.376470536
R175	0.006583723	1.493967134	0.603737017	8.11E-13	9.71E-13	1.40E-12	0.065988734	0.06647393	0.00484854	0.068117865	0.967869073	0.959999867
R176	0.006583723	1.493967134	0.603737017	8.11E-13	9.71E-13	1.40E-12	0.065988734	0.06647393	0.00484854	0.068117865	0.967869073	0.959999867
R177	0.009811038	2.226303965	0.899686534	1.21E-12	1.45E-12	2.09E-12	0.098336152	0.09905919	0.007225275	0.101508975	1.442314698	1.430588038
R178	0.013683816	3.105108162	1.254825956	1.69E-12	2.02E-12	2.92E-12	0.137153055	0.138161501	0.010077357	0.141578308	2.011649447	1.995293842
R179	0.009811038	2.226303965	0.899686534	1.21E-12	1.45E-12	2.09E-12	0.098336152	0.09905919	0.007225275	0.101508975	1.442314698	1.430588038
R180	0.013683816	3.105108162	1.254825956	1.69E-12	2.02E-12	2.92E-12	0.137153055	0.138161501	0.010077357	0.141578308	2.011649447	1.995293842
R181	0.006841908	1.552554081	0.627412978	8.43E-13	1.01E-12	1.46E-12	0.068576527	0.069080751	0.005038679	0.070789154	1.005824723	0.997646921
R182	0.010100206	2.291921345	0.926203611	3.99E-12	1.41E-11	1.82E-11	0.101234481	0.101978829	0.007438231	0.104500819	1.484825026	1.472752738
R183	0.005050103	1.145960673	0.463101806	2.02E-12	7.07E-12	9.25E-12	0.050617241	0.050989414	0.003719115	0.052250409	0.742412513	0.736376369
R184	0.005050103	1.145960673	0.463101806	1.97E-12	6.98E-12	8.95E-12	0.050617241	0.050989414	0.003719115	0.052250409	0.742412513	0.736376369
R185	0.036155827	8.204418336	3.315542179	7.34E-12	1.81E-11	2.40E-11	0.362390287	0.365054837	0.026626723	0.374082835	5.315245958	5.272030644
R186	0.036155827	8.204418336	3.315542179	1.19E-11	3.21E-11	4.05E-11	0.362390287	0.365054837	0.026626723	0.374082835	5.315245958	5.272030644
R187	0.036155827	8.204418336	3.315542179	7.34E-12	1.81E-11	2.40E-11	0.362390287	0.365054837	0.026626723	0.374082835	5.315245958	5.272030644
R188	0.036155827	8.204418336	3.315542179	7.34E-12	1.81E-11	2.40E-11	0.362390287	0.365054837	0.026626723	0.374082835	5.315245958	5.272030644
R189	0.029572104	6.710451201	2.711805162	6.53E-12	1.71E-11	2.26E-11	0.296401553	0.298580908	0.021778183	0.30596497	4.347376885	4.312030777
R190	8.60E-14	9.80E-17	6.04E-16	6.00E-12	7.69E-12	8.50E-12	2.01E-15	5.80E-14	3.28E-14	5.73E-14	6.88E-16	4.56E-16
R191	-0.18486425	-42.10765409	-17.01640476	6.70E-11	-0.006942955	-7.55E-04	-1.85289658	-1.866520392	-0.136142072	-1.912680421	-167.4532692	-238.3864043
R192	7.62E-12	9.04E-14	3.69E-12	1.07E-10	1.42E-10	3.53E-10	3.32E-13	1.47E-11	7.68E-11	5.06E-11	73.43317305	121.6392702
R193	0.024680011	5.60034574	2.263193045	1.94E-11	0.006942955	7.55E-04	0.247368042	0.249186867	0.018175433	0.255349389	3.62819323	3.598694405
R194	0.005208112	1.181815884	0.477591494	1.68E-11	0.006942955	7.55E-04	0.05220097	0.052584789	0.00383548	0.053885238	0.765641371	0.759416366
R195	1.71E-16	1.08E-16	6.02E-16	1.62E-11	0.006942955	7.55E-04	6.25E-17	1.06E-14	2.72E-15	4.65E-15	2.24E-16	1.32E-16
R196	0.005357859	1.215796313	0.491323552	1.79E-11	0.006942955	7.55E-04	0.05370189	0.054096745	0.003945761	0.055434586	0.787655648	0.781251657
R197	-2.761053995	5.033253392	2.034021577	-5.57E-11	0.004118061	7.55E-04	-27.67407706	-27.375567	-1.175794774	-28.56698314	36.63109297	48.07899747
R198	2.761053995	-5.033253392	-2.034021577	5.57E-11	-0.004118061	-7.55E-04	27.67407706	27.375567	1.175794774	28.56698314	-36.63109297	-48.07899747
R199	8.41E-14	1.02E-16	6.03E-16	6.02E-12	5.78E-12	6.01E-12	1.99E-15	5.82E-14	3.28E-14	5.72E-14	6.81E-16	4.53E-16
R200	0.162896724	5.033253392	2.034021577	1.15E-04	0.004118061	7.55E-04	1.632715806	1.622102891	0.081325487	1.685395498	36.63109297	48.07899747
R201	0.162896724	5.033253392	2.034021577	1.15E-04	0.004118061	7.55E-04	1.632715806	1.622102891	0.081325487	1.685395498	36.63109297	48.07899747
R202	1.24E-15	1.88E-14	3.40E-13	4.37E-12	2.69E-11	3.72E-11	4.93E-16	5.58E-14	2.06E-14	3.60E-14	7.98E-16	4.29E-16
R203	2.06E-16	2.02E-17	2.16E-16	8.93E-13	4.22E-12	5.39E-12	8.00E-17	1.29E-14	3.11E-15	5.61E-15	5.17E-17	3.08E-17
R204	2.06E-16	1.99E-17	2.17E-16	8.89E-13	4.16E-12	5.35E-12	8.00E-17	1.29E-14	3.11E-15	5.61E-15	5.17E-17	3.08E-17
R205	2.06E-16	1.45E-17	2.14E-16	8.86E-13	4.11E-12	5.28E-12	8.00E-17	1.29E-14	3.11E-15	5.61E-15	5.17E-17	3.08E-17
R206	3.348958519	233.9879462	76.01571217	0.009975169	0.022640147	0.013307743	33.5666511	33.30015854	1.589433858	34.64968151	277.1462086	357.1130077
R207	0.019471899	4.418529856	1.785601551	2.55E-12	3.05E-12	4.40E-12	0.195167072	0.196602079	0.014339953	0.201464151	2.862551859	2.839278039
R208	0.019471899	4.418529856	1.785601551	2.55E-12	3.05E-12	4.40E-12	0.195167072	0.196602079	0.014339953	0.201464151	2.862551859	2.839278039
R209	6.24E-16	2.86E-14	3.10E-13	2.37E-12	2.11E-11	2.58E-11	2.93E-16	3.62E-14	1.50E-14	2.70E-14	3.96E-16	2.16E-16
R210	8.78E-14	9.85E-17	5.97E-16	4.55E-12	1.40E-11	1.65E-11	2.04E-15	5.94E-14	3.28E-14	5.80E-14	6.92E-16	4.60E-16
R211	-0.544441195	-229	-74	-0.00997517	-0.019815254	-0.013307743	-5.456940577	-5.48575498	-0.381630798	-5.633009156	-240.544468	-309.0631239
R212	9.08E-17	6.16E-17	1.93E-16	1.48E-13	1.78E-13	2.56E-13	3.15E-17	3.77E-15	1.43E-15	2.58E-15	7.99E-17	5.73E-17
R213	4.99E-05	0.01132681	0.004577353	9.34E-12	2.84E-11	3.16E-11	5.00E-04	5.04E-04	3.68E-05	5.16E-04	0.007338092	0.00727843
R214	4.99E-05	0.01132681	0.004577353	9.34E-12	2.84E-11	3.16E-11	5.00E-04	5.04E-04	3.68E-05	5.16E-04	0.007338092	0.00727843
R215	1.30E-13	1.05E-16	9.72E-16	9.34E-12	2.84E-11	3.16E-11	3.21E-15	5.41E-14	4.87E-14	8.19E-14	1.25E-15	6.72E-16
R216	6.50E-14	8.55E-17	5.46E-16	4.79E-12	1.44E-11	1.59E-11	1.61E-15	2.73E-14	2.44E-14	4.17E-14	6.69E-16	3.64E-16
R217	6.50E-14	8.55E-17	5.45E-16	4.55E-12	1.40E-11	1.57E-11	1.61E-15	2.73E-14	2.44E-14	4.17E-14	6.69E-16	3.64E-16
R218	3.028878319	55.89955833	22.58994311	7.66E-12	0.002824894	8.81E-10	30.35848344	30.07971105	1.373032252	31.33800209	143.0180856	202.4041581
R219	-3.028878319	-55.89955833	-22.58994311	-7.66E-12	-0.002824894	-8.81E-10	-30.35848344	-30.07971105	-1.373032252	-31.33800209	-143.0180856	-202.4041581
R220	3.028878319	55.89955833	22.58994311	7.66E-12	0.002824894	8.81E-10	30.35848344	30.07971105	1.373032252	31.33800209	143.0180856	202.4041581
R221	1.75E-13	260.8710834	106.912809	7.22E-12	0.006418896	0.003873042	4.06E-15	0.12	0.205	1.16E-13	148.2883358	169.4700234
R222	1.75E-13	260.8710834	106.912809	7.22E-12	0.006989014	0.003976899	4.06E-15	0.12	0.205	1.16E-13	148.2883358	169.4700234
R223	-0.075327688	462.8868792	80.36188622	-0.007296969	-0.037527371	-0.027791442	-0.755010314	-0.520561686	0.354525415	-0.779370776	285.5027945	327.9562052
R224	2.083229481	1.01E-16	6.04E-16	5.65E-12	0.003780821	0.006061474	20.88023389	20.66083574	0.897101492	21.55393613	6.92E-16	4.61E-16
R225	2.083229481	9.92E-17	6.04E-16	3.38E-12	6.92E-12	7.51E-12	20.88023389	20.66083574	0.897101492	21.55393613	6.92E-16	4.61E-16
R226	8.73E-14	226.7102126	74.82794362	0.007185412	0.049024655	0.041701665	2.04E-15	6.00E-14	3.28E-14	5.77E-14	113.5892794	151.9913905
R227	8.73E-14	226.7102126	74.82794362	6.94E-10	0.039547529	0.028255934	2.04E-15	6.00E-14	3.28E-14	5.77E-14	113.5892794	151.9913905
R228	-2.083229481	226.7102126	74.82794362	0.003592706	0.044400634	0.036797263	-20.88023389	-20.66083574	-0.897101492	-21.55393613	113.5892794	151.9913905
R229	-2.083229481	226.7102126	74.82794362	0.003592706	0.040390729	0.027098861	-20.88023389	-20.66083574	-0.897101492	-21.55393613	113.5892794	151.9913905
R230	4.358850981	-445.0393292	-146.2689466	0.007411583	0.034584752	0.022851682	43.68881526	43.28941819	1.978974097	45.09843802	-221.748852	-298.59722
R231	14.13816338	3.42E-14	7.63E-13	0.059348807	0.143957024	0.10686336	141.7069798	140.2804285	6.194968745	146.2791657	8.62E-14	2.52E-14
R232	2.47E-12	881.6953367	325.7098297	0.044296416	0.079674612	0.066700058	9.93E-14	2.81E-12	2.49E-11	1.51E-11	463.2023149	582.8622344
R233	14.13816338	-881.6953367	-325.7098297	0.015052391	0.064282412	0.040163303	141.7069798	140.2804285	6.194968745	146.2791657	-463.2023149	-582.8622344
R234	-0.339881224	-206.4489446	-75.77997165	-1.46E-10	-0.004452727	-0.002351363	-3.406633559	-3.431681548	-0.250303313	-3.516548835	-80.04605733	-95.11451908
R235	-0.339881224	-206.4489446	-75.77997165	-1.44E-10	-0.004452646	-0.002351264	-3.406633559	-3.431681548	-0.250303313	-3.516548835	-80.04605733	-95.11451908
R236	-0.339881224	-206.4489446	-75.77997165	-1.36E-10	-0.00445258	-0.00235104	-3.406633559	-3.431681548	-0.250303313	-3.516548835	-80.04605733	-95.11451908
R237	-0.339881224	-206.4489446	-75.77997165	-1.51E-10	-0.004452715	-0.002351308	-3.406633559	-3.431681548	-0.250303313	-3.516548835	-80.04605733	-95.11451908
R238	1.359524898	825.7957784	303.1198866	5.84E-10	0.017810667	0.009404975	13.62653423	13.72672619	1.00121325	14.06619534	320.1842293	380.4580763
R239	-0.075327688	-17.09322985	-6.907659047	-2.37E-11	-2.73E-11	-3.50E-11	-0.755010314	-0.760561686	-0.055474585	-0.779370776	-11.07387717	-10.98384162
R240	0	0	0	-8.67E-19	0	0	0	0	0	0	0	0
R241	0	-3.98E-13	1.14E-13	2.86E-17	5.77E-17	-2.65E-16	-1.14E-13	1.14E-13	-1.14E-13	1.14E-13	0	0
R242	0	1.14E-13	-3.98E-13	-1.82E-17	-2.95E-17	1.31E-16	0	0	1.14E-13	0	0	0
R243	0	2.27E-13	4.55E-13	-1.21E-17	-2.78E-17	1.31E-16	0	0	1.14E-13	0	0	0
R244	0	0	0	4.38E-17	6.96E-16	-7.26E-17	0	0	0	0	0	0
R245	0	0	0	-4.02E-18	7.32E-16	4.46E-17	0	0	0	0	0	0
R246	0	0	0	-6.13E-17	-5.95E-16	4.67E-16	0	0	0	0	0	0
R247	0	0	0	-1.99E-17	-6.59E-16	-3.34E-16	0	0	0	0	0	0
R248	5.23E-16	8.74E-17	1.37E-16	-5.44E-17	2.38E-14	1.72E-15	4.77E-18	3.14E-16	4.49E-15	3.10E-15	9.69E-17	3.82E-16
R249	0	0	0	0	0	0	0	0	0	0	0	0
R250	-1.14E-13	-4.55E-13	-1.42E-14	8.67E-19	7.11E-17	9.00E-18	0	0	1.14E-13	0	0	0
R251	0	9.09E-13	2.27E-13	0	9.02E-17	2.08E-17	0	0	1.14E-13	0	0	0
R252	-1.42E-13	-4.55E-13	-7.11E-14	4.34E-19	7.16E-17	1.89E-17	0	0	1.14E-13	0	0	0
R253	0	0	0	9.06E-17	1.85E-15	3.33E-16	0	0	0	0	0	0
R254	0	0	0	1.06E-16	1.63E-15	4.99E-16	0	0	0	0	0	0
R255	0	0	0	7.03E-18	-1.51E-15	3.04E-17	0	0	0	0	0	0
R256	0	0	0	-2.71E-17	1.44E-15	1.77E-15	0	0	0	0	0	0
R257	0	0	0	0	0	0	0	0	0	0	0	0
R258	0.030078578	6.825379261	2.758249507	3.71E-12	4.44E-12	6.41E-12	0.301477941	0.303694621	0.022151172	0.311205148	4.421833218	4.385881747
R259	0	0	0	-4.34E-19	1.30E-18	-1.08E-19	0	0	0	0	0	0
R260	-2.923950719	0	-3.13E-13	-1.15E-04	-7.28E-12	-7.84E-12	-29.30679286	-28.99766989	-1.257120262	-30.25237864	0	0
R261	-2.923950719	0	-3.41E-13	-1.15E-04	-7.28E-12	-7.84E-12	-29.30679286	-28.99766989	-1.257120262	-30.25237864	0	0
R262	2.923950719	1.41E-14	2.90E-13	1.15E-04	7.28E-12	7.84E-12	29.30679286	28.99766989	1.257120262	30.25237864	2.96E-14	8.52E-15
R263	2.887515454	-17.44503746	-16.05975305	1.15E-04	-1.15E-09	-1.81E-09	28.94160176	28.62979365	1.230287748	29.87540462	-5.356325991	-5.312776678
R264	6.27E-16	3.26E-13	2.08E-11	4.59E-12	3.74E-10	6.82E-10	5.68E-16	7.04E-14	3.62E-14	6.23E-14	8.20E-16	5.34E-16
R265	6.29E-16	9.177209494	12.71858598	4.50E-12	7.79E-10	1.13E-09	5.19E-16	6.75E-14	3.62E-14	6.77E-14	8.23E-16	5.36E-16
R266	0	0	0	0	0	0	0	0	0	0	0	0
R267	0	0	0	0	0	0	0	0	0	0	0	0
R268	1.50E-04	0.033980429	0.013732058	1.85E-14	2.33E-14	3.26E-14	0.00150092	0.001511956	1.10E-04	0.001549348	0.022014277	0.021835291
R269	9.98E-05	0.022653619	0.009154705	1.23E-14	1.60E-14	2.22E-14	0.001000613	0.001007971	7.35E-05	0.001032898	0.014676185	0.014556861
R270	4.99E-05	0.01132681	0.004577353	6.24E-15	8.86E-15	1.11E-14	5.00E-04	5.04E-04	3.68E-05	5.16E-04	0.007338092	0.00727843
R271	0.018434424	4.183107977	1.690463646	2.27E-12	2.72E-12	3.93E-12	0.184768455	0.186127004	0.013575912	0.190730022	2.710033406	2.687999629
R272	0.018434424	4.183107977	1.690463646	2.27E-12	2.72E-12	3.93E-12	0.184768455	0.186127004	0.013575912	0.190730022	2.710033406	2.687999629
R273	0.018434424	4.183107977	1.690463646	2.27E-12	2.72E-12	3.93E-12	0.184768455	0.186127004	0.013575912	0.190730022	2.710033406	2.687999629
R274	0.018434424	4.183107977	1.690463646	2.27E-12	2.72E-12	3.93E-12	0.184768455	0.186127004	0.013575912	0.190730022	2.710033406	2.687999629
R275	0.009217212	2.091553988	0.845231823	1.13E-12	1.35E-12	1.95E-12	0.092384227	0.093063502	0.006787956	0.095365011	1.355016703	1.343999814
R276	0.009217212	2.091553988	0.845231823	1.14E-12	1.37E-12	1.97E-12	0.092384227	0.093063502	0.006787956	0.095365011	1.355016703	1.343999814
R277	0.018434424	4.183107977	1.690463646	2.27E-12	2.72E-12	3.93E-12	0.184768455	0.186127004	0.013575912	0.190730022	2.710033406	2.687999629
R278	-0.018434424	-4.183107977	-1.690463646	-2.27E-12	-2.72E-12	-3.93E-12	-0.184768455	-0.186127004	-0.013575912	-0.190730022	-2.710033406	-2.687999629
R279	0.018434424	4.183107977	1.690463646	2.27E-12	2.72E-12	3.93E-12	0.184768455	0.186127004	0.013575912	0.190730022	2.710033406	2.687999629
R280	0.009217212	2.091553988	0.845231823	1.13E-12	1.35E-12	1.93E-12	0.092384227	0.093063502	0.006787956	0.095365011	1.355016703	1.343999814
R281	0.009217212	2.091553988	0.845231823	1.14E-12	1.37E-12	1.99E-12	0.092384227	0.093063502	0.006787956	0.095365011	1.355016703	1.343999814
R282	0.009217212	2.091553988	0.845231823	1.13E-12	1.35E-12	1.93E-12	0.092384227	0.093063502	0.006787956	0.095365011	1.355016703	1.343999814
R283	0.009217212	2.091553988	0.845231823	1.14E-12	1.37E-12	1.99E-12	0.092384227	0.093063502	0.006787956	0.095365011	1.355016703	1.343999814
R284	0.241857152	54.88181031	22.17865417	2.99E-11	3.57E-11	5.15E-11	2.424137112	2.44196109	0.178114123	2.50235207	35.55527138	35.26619121
R285	0.179750698	40.78872034	16.48340165	2.22E-11	2.66E-11	3.83E-11	1.801643389	1.814890351	0.13237623	1.859773542	26.42503979	26.21019246
R286	0.062106454	14.09308997	5.695252522	7.65E-12	9.16E-12	1.32E-11	0.622493723	0.627070739	0.045737893	0.642578527	9.130231593	9.055998749
R287	0.179750698	40.78872034	16.48340165	2.22E-11	2.66E-11	3.83E-11	1.801643389	1.814890351	0.13237623	1.859773542	26.42503979	26.21019246
R288	0.062106454	14.09308997	5.695252522	7.65E-12	9.16E-12	1.32E-11	0.622493723	0.627070739	0.045737893	0.642578527	9.130231593	9.055998749
R289	0.062106454	14.09308997	5.695252522	7.65E-12	9.16E-12	1.32E-11	0.622493723	0.627070739	0.045737893	0.642578527	9.130231593	9.055998749
R290	0.179750698	40.78872034	16.48340165	2.22E-11	2.66E-11	3.83E-11	1.801643389	1.814890351	0.13237623	1.859773542	26.42503979	26.21019246
R291	0.062106454	14.09308997	5.695252522	7.65E-12	9.16E-12	1.32E-11	0.622493723	0.627070739	0.045737893	0.642578527	9.130231593	9.055998749
R292	-0.112910849	-25.62153636	-10.35408983	-1.39E-11	-1.67E-11	-2.41E-11	-1.131706786	-1.140027898	-0.083152459	-1.168221386	-16.59895461	-16.46399773
R293	-0.06671506	-15.13886696	-6.117868434	-8.22E-12	-9.84E-12	-1.42E-11	-0.668685837	-0.67360249	-0.049131871	-0.690261033	-9.807739944	-9.727998656
R294	-0.062106454	-14.09308997	-5.695252522	-7.65E-12	-9.16E-12	-1.32E-11	-0.622493723	-0.627070739	-0.045737893	-0.642578527	-9.130231593	-9.055998749
R295	0.056455425	12.81076818	5.177044917	5.28E-12	6.54E-12	1.11E-11	0.565853393	0.570013949	0.04157623	0.584110693	8.299477305	8.231998863
R296	0.056455425	12.81076818	5.177044917	8.63E-12	1.01E-11	1.29E-11	0.565853393	0.570013949	0.04157623	0.584110693	8.299477305	8.231998863
R297	0.112910849	25.62153636	10.35408983	1.39E-11	1.67E-11	2.41E-11	1.131706786	1.140027898	0.083152459	1.168221386	16.59895461	16.46399773
R298	0.112910849	25.62153636	10.35408983	1.39E-11	1.67E-11	2.41E-11	1.131706786	1.140027898	0.083152459	1.168221386	16.59895461	16.46399773
R299	0.112910849	25.62153636	10.35408983	1.39E-11	1.67E-11	2.41E-11	1.131706786	1.140027898	0.083152459	1.168221386	16.59895461	16.46399773
R300	0.112910849	25.62153636	10.35408983	1.39E-11	1.67E-11	2.41E-11	1.131706786	1.140027898	0.083152459	1.168221386	16.59895461	16.46399773
R301	3.05E-16	14.09308997	5.695252522	6.39E-12	5.94E-12	8.44E-12	3.16E-17	5.07E-14	1.34E-15	5.60E-14	9.130231593	9.055998749
R302	0	14.09308997	5.695252522	6.39E-12	5.94E-12	8.44E-12	0	1.14E-13	1.14E-13	0	9.130231593	9.055998749
R303	0	14.09308997	5.695252522	6.39E-12	5.94E-12	8.44E-12	0	1.14E-13	1.14E-13	0	9.130231593	9.055998749
R304	3.08E-15	14.09308997	5.695252522	6.39E-12	5.94E-12	8.44E-12	1.48E-15	5.44E-14	3.69E-16	1.52E-14	9.130231593	9.055998749
R305	0	0	0	2.31E-16	5.79E-16	6.97E-16	0	0	0	0	0	0
R306	0	0	0	2.18E-16	6.06E-17	7.27E-16	0	0	0	0	0	0
R307	0	0	0	1.23E-16	1.30E-16	-5.50E-16	0	0	0	0	0	0
R308	0	0	0	1.07E-16	2.25E-16	4.24E-16	0	0	0	0	0	0
R309	0	0	0	-4.22E-17	2.52E-16	-1.32E-16	0	0	0	0	0	0
R310	0.089418826	20.29076673	8.199836989	1.10E-11	1.32E-11	1.90E-11	0.896245958	0.902835795	0.065851912	0.925163398	13.14540671	13.03852871
R311	0.029806275	6.763588911	2.733278996	3.64E-12	4.23E-12	6.27E-12	0.298748653	0.300945265	0.021950637	0.308387799	4.381802237	4.346176236
R312	0.029806275	6.763588911	2.733278996	3.88E-12	4.81E-12	6.61E-12	0.298748653	0.300945265	0.021950637	0.308387799	4.381802237	4.346176236
R313	0.029806275	6.763588911	2.733278996	3.49E-12	4.15E-12	6.17E-12	0.298748653	0.300945265	0.021950637	0.308387799	4.381802237	4.346176236
R314	0.633560717	143.7665118	58.09844334	7.81E-11	9.35E-11	1.35E-10	6.350186605	6.396877688	0.466581661	6.555075832	93.13937192	92.3821074
R315	0.633554477	143.7650959	58.09787117	7.80E-11	9.35E-11	1.35E-10	6.350124067	6.39681469	0.466577066	6.555011276	93.13845466	92.38119759
R316	0.044709413	10.14538337	4.099918495	5.94E-12	7.29E-12	9.82E-12	0.448122979	0.451417898	0.032925956	0.462581699	6.572703356	6.519264355
R317	0.044709413	10.14538337	4.099918495	5.07E-12	5.90E-12	9.23E-12	0.448122979	0.451417898	0.032925956	0.462581699	6.572703356	6.519264355
R318	0.044709413	10.14538337	4.099918495	5.94E-12	7.29E-12	9.82E-12	0.448122979	0.451417898	0.032925956	0.462581699	6.572703356	6.519264355
R319	0.044709413	10.14538337	4.099918495	5.07E-12	5.90E-12	9.23E-12	0.448122979	0.451417898	0.032925956	0.462581699	6.572703356	6.519264355
R320	0.044709413	10.14538337	4.099918495	5.94E-12	7.29E-12	9.82E-12	0.448122979	0.451417898	0.032925956	0.462581699	6.572703356	6.519264355
R321	0.044709413	10.14538337	4.099918495	5.07E-12	5.90E-12	9.23E-12	0.448122979	0.451417898	0.032925956	0.462581699	6.572703356	6.519264355
R322	0.044709413	10.14538337	4.099918495	5.94E-12	7.29E-12	9.82E-12	0.448122979	0.451417898	0.032925956	0.462581699	6.572703356	6.519264355
R323	0.044709413	10.14538337	4.099918495	5.07E-12	5.90E-12	9.23E-12	0.448122979	0.451417898	0.032925956	0.462581699	6.572703356	6.519264355
R324	0.044709413	10.14538337	4.099918495	5.94E-12	7.29E-12	9.82E-12	0.448122979	0.451417898	0.032925956	0.462581699	6.572703356	6.519264355
R325	0.044709413	10.14538337	4.099918495	5.07E-12	5.90E-12	9.23E-12	0.448122979	0.451417898	0.032925956	0.462581699	6.572703356	6.519264355
R326	0.033853413	7.6819585	3.104407452	4.42E-12	5.41E-12	7.48E-12	0.339313164	0.341808035	0.024931126	0.350261127	4.976769491	4.936306142
R327	0.033853413	7.6819585	3.104407452	3.92E-12	4.58E-12	6.94E-12	0.339313164	0.341808035	0.024931126	0.350261127	4.976769491	4.936306142
R328	0.014667347	3.328289276	1.345017163	1.86E-12	2.24E-12	3.18E-12	0.147010995	0.148091924	0.010801672	0.151754316	2.1562377	2.138706528
R329	0.014667347	3.328289276	1.345017163	1.76E-12	2.08E-12	3.07E-12	0.147010995	0.148091924	0.010801672	0.151754316	2.1562377	2.138706528
R330	-0.029806275	-6.763588911	-2.733278996	-3.76E-12	-3.69E-12	-1.24E-10	-0.298748653	-0.300945265	-0.021950637	-0.308387799	-4.381802237	-4.346176236
R331	-0.029806275	-6.763588911	-2.733278996	-3.62E-12	-1.36E-11	6.06E-11	-0.298748653	-0.300945265	-0.021950637	-0.308387799	-4.381802237	-4.346176236
R332	-0.029806275	-6.763588911	-2.733278996	-3.63E-12	4.08E-12	4.45E-11	-0.298748653	-0.300945265	-0.021950637	-0.308387799	-4.381802237	-4.346176236
R333	-0.029806275	-6.763588911	-2.733278996	-3.76E-12	-3.69E-12	-1.24E-10	-0.298748653	-0.300945265	-0.021950637	-0.308387799	-4.381802237	-4.346176236
R334	-0.029806275	-6.763588911	-2.733278996	-3.62E-12	-1.36E-11	6.06E-11	-0.298748653	-0.300945265	-0.021950637	-0.308387799	-4.381802237	-4.346176236
R335	-0.029806275	-6.763588911	-2.733278996	-3.63E-12	4.08E-12	4.45E-11	-0.298748653	-0.300945265	-0.021950637	-0.308387799	-4.381802237	-4.346176236
R336	-0.029806275	-6.763588911	-2.733278996	-3.76E-12	-3.69E-12	-1.24E-10	-0.298748653	-0.300945265	-0.021950637	-0.308387799	-4.381802237	-4.346176236
R337	-0.029806275	-6.763588911	-2.733278996	-3.62E-12	-1.36E-11	6.06E-11	-0.298748653	-0.300945265	-0.021950637	-0.308387799	-4.381802237	-4.346176236
R338	-0.029806275	-6.763588911	-2.733278996	-3.63E-12	4.08E-12	4.45E-11	-0.298748653	-0.300945265	-0.021950637	-0.308387799	-4.381802237	-4.346176236
R339	-0.029806275	-6.763588911	-2.733278996	-3.76E-12	-3.69E-12	-1.24E-10	-0.298748653	-0.300945265	-0.021950637	-0.308387799	-4.381802237	-4.346176236
R340	-0.029806275	-6.763588911	-2.733278996	-3.62E-12	-1.36E-11	6.06E-11	-0.298748653	-0.300945265	-0.021950637	-0.308387799	-4.381802237	-4.346176236
R341	-0.029806275	-6.763588911	-2.733278996	-3.63E-12	4.08E-12	4.45E-11	-0.298748653	-0.300945265	-0.021950637	-0.308387799	-4.381802237	-4.346176236
R342	-0.029806275	-6.763588911	-2.733278996	-3.76E-12	-3.69E-12	-1.24E-10	-0.298748653	-0.300945265	-0.021950637	-0.308387799	-4.381802237	-4.346176236
R343	-0.029806275	-6.763588911	-2.733278996	-3.62E-12	-1.36E-11	6.06E-11	-0.298748653	-0.300945265	-0.021950637	-0.308387799	-4.381802237	-4.346176236
R344	-0.029806275	-6.763588911	-2.733278996	-3.63E-12	4.08E-12	4.45E-11	-0.298748653	-0.300945265	-0.021950637	-0.308387799	-4.381802237	-4.346176236
R345	-0.029806275	-6.763588911	-2.733278996	-3.76E-12	-3.69E-12	-1.24E-10	-0.298748653	-0.300945265	-0.021950637	-0.308387799	-4.381802237	-4.346176236
R346	-0.029806275	-6.763588911	-2.733278996	-3.62E-12	-1.36E-11	6.06E-11	-0.298748653	-0.300945265	-0.021950637	-0.308387799	-4.381802237	-4.346176236
R347	-0.029806275	-6.763588911	-2.733278996	-3.63E-12	4.08E-12	4.45E-11	-0.298748653	-0.300945265	-0.021950637	-0.308387799	-4.381802237	-4.346176236
R348	-0.022568942	-5.121305667	-2.069604968	-2.85E-12	-2.80E-12	-9.40E-11	-0.226208776	-0.227872023	-0.01662075	-0.233507418	-3.317846328	-3.290870761
R349	-0.022568942	-5.121305667	-2.069604968	-2.74E-12	-1.03E-11	4.59E-11	-0.226208776	-0.227872023	-0.01662075	-0.233507418	-3.317846328	-3.290870761
R350	-0.022568942	-5.121305667	-2.069604968	-2.75E-12	3.09E-12	3.37E-11	-0.226208776	-0.227872023	-0.01662075	-0.233507418	-3.317846328	-3.290870761
R351	0.009778231	2.218859517	0.896678109	1.23E-12	1.21E-12	4.07E-11	0.09800733	0.09872795	0.007201115	0.101169544	1.4374918	1.425804352
R352	0.009778231	2.218859517	0.896678109	1.19E-12	4.45E-12	-1.99E-11	0.09800733	0.09872795	0.007201115	0.101169544	1.4374918	1.425804352
R353	0.009778231	2.218859517	0.896678109	1.19E-12	-1.34E-12	-1.46E-11	0.09800733	0.09872795	0.007201115	0.101169544	1.4374918	1.425804352
R354	0.089418826	20.29076673	8.199836989	1.10E-11	1.32E-11	1.90E-11	0.896245958	0.902835795	0.065851912	0.925163398	13.14540671	13.03852871
R355	0.089418826	20.29076673	8.199836989	1.10E-11	1.32E-11	1.90E-11	0.896245958	0.902835795	0.065851912	0.925163398	13.14540671	13.03852871
R356	0.089418826	20.29076673	8.199836989	1.10E-11	1.32E-11	1.90E-11	0.896245958	0.902835795	0.065851912	0.925163398	13.14540671	13.03852871
R357	0.089418826	20.29076673	8.199836989	1.10E-11	1.32E-11	1.90E-11	0.896245958	0.902835795	0.065851912	0.925163398	13.14540671	13.03852871
R358	0.089418826	20.29076673	8.199836989	1.10E-11	1.32E-11	1.90E-11	0.896245958	0.902835795	0.065851912	0.925163398	13.14540671	13.03852871
R359	0.067706826	15.363917	6.208814905	8.34E-12	9.99E-12	1.44E-11	0.678626328	0.68361607	0.049862251	0.700522255	9.953538983	9.872612284
R360	0.067706826	15.363917	6.208814905	8.34E-12	9.99E-12	1.44E-11	0.678626328	0.68361607	0.049862251	0.700522255	9.953538983	9.872612284
R361	0.029334694	6.656578551	2.690034327	3.61E-12	4.33E-12	6.25E-12	0.29402199	0.296183849	0.021603344	0.303508631	4.312475399	4.277413056
R362	-0.089418826	-20.29076673	-8.199836989	-1.10E-11	-1.32E-11	-1.90E-11	-0.896245958	-0.902835795	-0.065851912	-0.925163398	-13.14540671	-13.03852871
R363	-0.089418826	-20.29076673	-8.199836989	-1.10E-11	-1.32E-11	-1.90E-11	-0.896245958	-0.902835795	-0.065851912	-0.925163398	-13.14540671	-13.03852871
R364	-0.089418826	-20.29076673	-8.199836989	-1.10E-11	-1.32E-11	-1.90E-11	-0.896245958	-0.902835795	-0.065851912	-0.925163398	-13.14540671	-13.03852871
R365	-0.089418826	-20.29076673	-8.199836989	-1.10E-11	-1.32E-11	-1.90E-11	-0.896245958	-0.902835795	-0.065851912	-0.925163398	-13.14540671	-13.03852871
R366	-0.089418826	-20.29076673	-8.199836989	-1.10E-11	-1.32E-11	-1.90E-11	-0.896245958	-0.902835795	-0.065851912	-0.925163398	-13.14540671	-13.03852871
R367	-0.067706826	-15.363917	-6.208814905	-8.34E-12	-9.99E-12	-1.44E-11	-0.678626328	-0.68361607	-0.049862251	-0.700522255	-9.953538983	-9.872612284
R368	-0.067706826	-15.363917	-6.208814905	-8.34E-12	-9.99E-12	-1.44E-11	-0.678626328	-0.68361607	-0.049862251	-0.700522255	-9.953538983	-9.872612284
R369	0.029334694	6.656578551	2.690034327	3.61E-12	4.33E-12	6.25E-12	0.29402199	0.296183849	0.021603344	0.303508631	4.312475399	4.277413056
R370	0.00266593	0.604948304	0.244469691	3.28E-13	3.94E-13	5.68E-13	0.02672065	0.026917119	0.001963307	0.027582793	0.391916757	0.388730299
R371	0.02880495	6.536369855	2.641455989	3.55E-12	4.25E-12	6.14E-12	0.288712356	0.290835174	0.021213218	0.298027681	4.234597997	4.200168832
R372	0.024702477	5.605443781	2.265253249	3.04E-12	3.64E-12	5.26E-12	0.247593223	0.249413704	0.018191978	0.255581836	3.631496004	3.601970326
R373	0.011865379	2.69247151	1.088072608	1.46E-12	1.75E-12	2.53E-12	0.118926837	0.119801272	0.008738181	0.12276402	1.744322111	1.730139996
R374	6.60E-04	0.149839045	0.060552455	8.11E-14	9.72E-14	1.41E-13	0.006618411	0.006667074	4.86E-04	0.006831955	0.097073473	0.096284222
R375	4.55E-04	0.103315151	0.041751374	5.61E-14	6.78E-14	9.71E-14	0.004563444	0.004596998	3.35E-04	0.004710684	0.066932891	0.066388697
R376	0.010856	2.463424866	0.995511042	1.34E-12	1.60E-12	2.31E-12	0.108809815	0.109609862	0.00799483	0.112320572	1.595933865	1.582958213
R377	0.010856	2.463424866	0.995511042	1.34E-12	1.60E-12	2.31E-12	0.108809815	0.109609862	0.00799483	0.112320572	1.595933865	1.582958213
R378	0.010856	2.463424866	0.995511042	1.34E-12	1.60E-12	2.31E-12	0.108809815	0.109609862	0.00799483	0.112320572	1.595933865	1.582958213
R379	0.005428	1.231712433	0.497755521	6.69E-13	8.01E-13	1.16E-12	0.054404908	0.054804931	0.003997415	0.056160286	0.797966932	0.791479106
R380	0.005428	1.231712433	0.497755521	6.69E-13	8.01E-13	1.16E-12	0.054404908	0.054804931	0.003997415	0.056160286	0.797966932	0.791479106
R381	4.99E-04	0.113268096	0.045773525	6.19E-14	1.25E-13	1.63E-13	0.005003067	0.005039854	3.68E-04	0.005164492	0.073380923	0.072784304
R382	4.99E-04	0.113268096	0.045773525	6.19E-14	1.25E-13	1.63E-13	0.005003067	0.005039854	3.68E-04	0.005164492	0.073380923	0.072784304
R383	4.99E-04	0.113268096	0.045773525	6.19E-14	1.25E-13	1.63E-13	0.005003067	0.005039854	3.68E-04	0.005164492	0.073380923	0.072784304
R384	2.50E-04	0.056634048	0.022886763	2.78E-14	3.58E-14	8.15E-14	0.002501534	0.002519927	1.84E-04	0.002582246	0.036690462	0.036392152
R385	2.50E-04	0.056634048	0.022886763	3.41E-14	8.87E-14	8.15E-14	0.002501534	0.002519927	1.84E-04	0.002582246	0.036690462	0.036392152
R386	4.99E-04	0.113268096	0.045773525	6.19E-14	1.24E-13	1.63E-13	0.005003067	0.005039854	3.68E-04	0.005164492	0.073380923	0.072784304
R387	4.99E-05	0.011326809	0.004577352	6.96E-15	3.44E-14	3.77E-14	5.00E-04	5.04E-04	3.68E-05	5.16E-04	0.007338092	0.00727843
R388	4.99E-05	0.01132681	0.004577353	6.96E-15	3.45E-14	3.77E-14	5.00E-04	5.04E-04	3.68E-05	5.16E-04	0.007338092	0.00727843
R389	-4.99E-05	-0.01132681	-0.004577353	-6.09E-15	-1.17E-14	-1.80E-15	-5.00E-04	-5.04E-04	-3.68E-05	-5.16E-04	-0.007338092	-0.00727843
R390	6.24E-05	0.014158517	0.005721696	4.48E-14	3.36E-14	2.82E-14	6.25E-04	6.30E-04	4.60E-05	6.46E-04	0.009172615	0.009098038
R391	6.24E-05	0.014158508	0.005721685	4.48E-14	3.30E-14	2.82E-14	6.25E-04	6.30E-04	4.60E-05	6.46E-04	0.009172615	0.009098038
R392	1.25E-04	0.028317024	0.011443381	8.96E-14	6.71E-14	5.68E-14	0.001250767	0.001259963	9.19E-05	0.001291123	0.018345231	0.018196076
R393	-1.25E-04	-0.028317024	-0.011443381	-8.95E-14	-6.63E-14	-5.67E-14	-0.001250767	-0.001259963	-9.19E-05	-0.001291123	-0.018345231	-0.018196076
R394	1.25E-04	0.028317024	0.011443381	8.95E-14	6.66E-14	5.67E-14	0.001250767	0.001259963	9.19E-05	0.001291123	0.018345231	0.018196076
R395	1.25E-04	0.028317024	0.011443381	8.96E-14	6.65E-14	5.66E-14	0.001250767	0.001259963	9.19E-05	0.001291123	0.018345231	0.018196076
R396	1.25E-04	0.028317024	0.011443381	8.90E-14	6.60E-14	5.66E-14	0.001250767	0.001259963	9.19E-05	0.001291123	0.018345231	0.018196076
R397	1.01E-10	2.09E-12	4.35E-11	4.48E-14	3.30E-14	2.81E-14	4.61E-12	9.91E-11	2.10E-10	7.15E-10	3.86E-12	3.02E-12
R398	1.25E-04	0.028317024	0.011443381	4.47E-14	3.35E-14	2.86E-14	0.001250767	0.001259963	9.19E-05	0.001291122	0.018345231	0.018196076
R399	1.25E-04	0.028317024	0.011443381	8.89E-14	6.53E-14	5.66E-14	0.001250767	0.001259963	9.19E-05	0.001291123	0.018345231	0.018196076
R400	1.25E-04	0.028317024	0.011443381	8.86E-14	6.62E-14	5.66E-14	0.001250767	0.001259963	9.19E-05	0.001291123	0.018345231	0.018196076
R401	0.021712	4.926849733	1.991022085	2.67E-12	3.20E-12	4.63E-12	0.217619631	0.219219725	0.015989661	0.224641144	3.19186773	3.165916425
R402	-0.021712	-4.926849733	-1.991022085	-2.67E-12	-3.20E-12	-4.63E-12	-0.217619631	-0.219219725	-0.015989661	-0.224641144	-3.19186773	-3.165916425
R403	0.021712	4.926849733	1.991022085	2.67E-12	3.20E-12	4.63E-12	0.217619631	0.219219725	0.015989661	0.224641144	3.19186773	3.165916425
R404	0.021712	4.926849733	1.991022085	2.67E-12	3.20E-12	4.63E-12	0.217619631	0.219219725	0.015989661	0.224641144	3.19186773	3.165916425
R405	0.005428	1.231712433	0.497755521	6.69E-13	8.01E-13	1.16E-12	0.054404908	0.054804931	0.003997415	0.056160286	0.797966932	0.791479106
R406	-0.005428	-1.231712433	-0.497755521	-6.69E-13	-8.02E-13	-1.16E-12	-0.054404908	-0.054804931	-0.003997415	-0.056160286	-0.797966932	-0.791479106
R407	0.005428	1.231712433	0.497755521	6.69E-13	8.01E-13	1.16E-12	0.054404908	0.054804931	0.003997415	0.056160286	0.797966932	0.791479106
R408	0.005428	1.231712433	0.497755521	6.69E-13	8.01E-13	1.16E-12	0.054404908	0.054804931	0.003997415	0.056160286	0.797966932	0.791479106
R409	0.005428	1.231712433	0.497755521	6.69E-13	8.01E-13	1.16E-12	0.054404908	0.054804931	0.003997415	0.056160286	0.797966932	0.791479106
R410	0.005428	1.231712433	0.497755521	6.69E-13	8.01E-13	1.16E-12	0.054404908	0.054804931	0.003997415	0.056160286	0.797966932	0.791479106
R411	0.005428	1.231712433	0.497755521	6.69E-13	8.01E-13	1.16E-12	0.054404908	0.054804931	0.003997415	0.056160286	0.797966932	0.791479106
R412	0.005428	1.231712433	0.497755521	6.69E-13	8.01E-13	1.16E-12	0.054404908	0.054804931	0.003997415	0.056160286	0.797966932	0.791479106
R413	0.005428	1.231712433	0.497755521	6.69E-13	8.01E-13	1.16E-12	0.054404908	0.054804931	0.003997415	0.056160286	0.797966932	0.791479106
R414	0.005428	1.231712433	0.497755521	6.69E-13	8.01E-13	1.16E-12	0.054404908	0.054804931	0.003997415	0.056160286	0.797966932	0.791479106
R415	0.005428	1.231712433	0.497755521	6.69E-13	8.01E-13	1.16E-12	0.054404908	0.054804931	0.003997415	0.056160286	0.797966932	0.791479106
R416	0.002714	0.615856217	0.248877761	3.34E-13	4.00E-13	5.79E-13	0.027202454	0.027402466	0.001998708	0.028080143	0.398983466	0.395739553
R417	0.002714	0.615856217	0.248877761	3.35E-13	4.00E-13	5.79E-13	0.027202454	0.027402466	0.001998708	0.028080143	0.398983466	0.395739553
R418	0.005428	1.231712433	0.497755521	6.69E-13	8.01E-13	1.16E-12	0.054404908	0.054804931	0.003997415	0.056160286	0.797966932	0.791479106
R419	1.539704157	1.39E-16	7.53E-16	0.014711608	0.119376115	0.086747805	15.43247309	15.29625026	0.70734563	15.93040295	8.35E-16	5.08E-16
R420	1.539704157	1.39E-16	7.53E-16	5.03E-12	4.39E-12	4.64E-12	15.43247309	15.29625026	0.70734563	15.93040295	8.35E-16	5.08E-16
R421	3.079408314	3.51E-16	2.65E-15	0.014711608	0.119376115	0.086747805	30.86494619	30.59250051	1.41469126	31.86080589	3.08E-15	1.86E-15
R422	1.72E-15	41.76205763	126.5560727	0.007296969	0.050935281	0.035641384	8.61E-16	8.94E-14	2.96E-14	5.19E-14	2.17E-15	1.46E-13
R423	1.72E-15	41.76205763	126.5560727	0.007296969	0.050935281	0.035641384	8.61E-16	8.94E-14	2.96E-14	5.19E-14	2.17E-15	1.46E-13
R424	1.72E-15	41.76205763	126.5560727	0.007296969	0.050935281	0.035641384	8.61E-16	8.94E-14	2.96E-14	5.19E-14	2.17E-15	1.46E-13
R425	1.680332515	-23.11685051	-27.62179275	5.73E-05	-7.36E-04	-0.001322048	16.8419928	16.71451819	0.808150557	17.38540091	-1.928445319	-10.38191857
R426	1.680332515	-23.11685051	-27.62179275	5.73E-05	-7.36E-04	-0.001147832	16.8419928	16.71451819	0.808150557	17.38540091	-1.928445319	-10.38191857
R427	3.532061823	-7.340634571	-39.52624918	1.15E-04	-0.00147131	-0.00246988	35.4018977	35.1595798	1.742525166	36.54414247	21.34004665	4.228237847
R428	2.511921167	11.88023883	-31.75877392	1.15E-04	-0.00254344	-0.003204027	25.17701576	24.85951726	0.991249229	25.98935398	4.088298436	16.57926987
R429	-6.04398299	-4.539604256	71.2850231	-2.29E-04	0.0063584	0.008009941	-60.57891345	-60.01909705	-2.733774394	-62.53349644	-3.900919193	-20.80750771
R430	-0.452653509	7.340634571	39.52624918	0.014596995	0.120847424	0.089217686	-4.536951509	-4.567079285	-0.327833906	-4.683336575	-21.34004665	-4.228237847
R431	9.404348525	1.61E-16	3.10E-15	0.007640808	0.04310557	0.025161563	94.25989721	93.44510953	4.349854947	97.30119956	4.99E-15	1.38E-15
R432	9.404348525	1.61E-16	3.10E-15	0.007640808	0.04310557	0.025161563	94.25989721	93.44510953	4.349854947	97.30119956	4.99E-15	1.38E-15
R433	0.171396793	38.89306646	15.71733632	2.22E-11	2.68E-11	3.86E-11	1.717912096	1.730543406	0.126224051	1.773340653	25.19693729	24.99207498
R434	1.66E-13	7.97E-17	5.59E-16	3.92E-12	1.18E-11	1.22E-11	1.87E-15	4.31E-14	7.77E-14	1.02E-13	3.69E-16	4.58E-16
R435	0	0	0	-3.92E-12	-1.18E-11	-1.22E-11	0	-1.14E-13	0	-1.14E-13	0	0
R436	3.90E-14	1.06E-16	6.54E-16	3.92E-12	1.18E-11	1.22E-11	2.13E-15	7.30E-14	1.81E-14	2.54E-14	1.03E-15	4.67E-16
R437	0.552422299	7.67E-17	6.10E-16	5.79E-12	0.00107213	7.34E-04	5.536935282	5.577646763	0.406827802	5.715584896	14.85201138	4.82E-16
R438	0.552422299	7.67E-17	6.10E-16	4.84E-12	7.91E-11	7.01E-11	5.536935282	5.577646763	0.406827802	5.715584896	14.85201138	4.82E-16
R439	2.19E-11	7.68E-17	6.10E-16	5.86E-12	0.002343651	0.002336033	9.92E-13	5.51E-11	3.21E-10	1.59E-10	10.76371295	4.82E-16
R440	2.19E-11	7.68E-17	6.10E-16	4.89E-12	8.06E-11	7.24E-11	9.92E-13	5.51E-11	3.21E-10	1.59E-10	10.76371295	4.82E-16
R441	8.72E-14	1.36E-16	7.54E-16	5.70E-12	1.55E-11	2.98E-11	2.03E-15	5.96E-14	3.28E-14	5.76E-14	8.39E-16	5.07E-16
R442	8.72E-14	1.36E-16	7.54E-16	5.05E-12	1.33E-11	1.95E-11	2.03E-15	5.96E-14	3.28E-14	5.76E-14	8.39E-16	5.07E-16
R443	104.7399127	289	141	0.040635081	0.073713163	0.029779748	1000	1000	50	1000	1000	50
R444	61.73991273	289	141	0.022848897	0.041176913	0.01888038	398.5284713	395.5177933	20.40938889	500	524.076909	49.13122572
R445	43	1.76E-15	1.13E-14	0.017786183	0.03253625	0.010899368	601.4715287	604.4822067	29.59061111	500	475.923091	0.868774282
R446	6.31E-16	413	168	4.65E-10	0.023224956	0.016681061	8.51E-16	1.15E-13	6.54E-13	1.62E-12	121.7389324	204.8744952
R447	6.33E-16	413	168	0.001023057	0.027990947	0.020181059	7.69E-16	1.10E-13	6.45E-13	27.55229032	307.6114713	305.4035049
R448	2.08E-13	18.6556963	19.37609216	0.001324503	0.018523206	0.010453366	100.7833382	103.7889562	4.540046132	1.62E-12	2.81E-08	40.14178196
R449	1.550664606	262.7277201	94.33563578	0.00608708	0.023289198	0.01395335	8.12E-15	2.30E-12	0.638256368	16.04380419	182.2947107	140.6707917
R450	6.27E-16	3.45E-13	3.42E-11	4.85E-12	2.67E-10	5.90E-10	5.67E-16	7.03E-14	3.62E-14	6.23E-14	8.20E-16	5.34E-16
R451	6.27E-16	3.42E-13	3.42E-11	4.73E-12	3.44E-10	5.86E-10	5.67E-16	7.03E-14	3.62E-14	6.23E-14	8.20E-16	5.34E-16
R452	6.27E-16	3.47E-13	3.41E-11	4.75E-12	2.41E-10	5.16E-10	5.67E-16	7.03E-14	3.62E-14	6.23E-14	8.20E-16	5.34E-16
R453	6.29E-16	26.62224695	28.77833903	4.78E-12	5.20E-10	9.27E-10	5.19E-16	6.74E-14	3.61E-14	6.76E-14	8.23E-16	5.35E-16
R454	6.29E-16	26.62224695	28.77833903	4.66E-12	7.54E-10	9.17E-10	5.19E-16	6.74E-14	3.61E-14	6.76E-14	8.23E-16	5.35E-16
R455	6.29E-16	26.62224695	28.77833903	4.68E-12	4.50E-10	7.72E-10	5.19E-16	6.74E-14	3.61E-14	6.76E-14	8.23E-16	5.35E-16
R456	2.342489091	90.75	37.125	0.00192793	0.011164109	0.009269469	4.77E-16	6.72E-14	4.23E-13	8.79E-13	66.88869346	118.5054995
R457	2.342489091	90.75	37.125	5.34E-10	0.009109504	0.00744796	4.77E-16	6.72E-14	4.23E-13	8.79E-13	66.88869346	118.5054995
R458	0.404831413	90.75	37.125	0.003404491	0.01451811	0.010278442	4.21E-15	9.62E-13	0.159564092	11.07662237	125	117.0370551
R459	0.404831413	90.75	37.125	1.51E-04	0.012463494	0.008456931	4.21E-15	9.62E-13	0.159564092	11.07662237	125	117.0370551
R460	1.13E-13	324	142	3.99E-12	0.008657894	0.005039004	3.70E-16	4.89E-14	1.91E-14	3.89E-14	8.14E-16	2.72E-16
R461	5.45E-14	324	142	3.91E-12	0.004692685	0.001995882	4.25E-16	5.27E-14	1.92E-14	3.50E-14	8.08E-16	2.72E-16
R462	16.17596963	242	99	0.007141702	0.049086471	0.033938682	62.51315214	73.06192749	8.44E-14	2.85E-13	5.516319339	6.62E-16
R463	2.32E-13	242	99	0.001852013	0.0463546	0.03257203	1.38E-15	1.70E-13	7.68E-14	1.46E-13	4.01E-13	3.43E-16
R464	29.38797347	242	99	0.011214501	0.015457757	0.009891719	476.4452244	458.3583517	29.59061111	500	1000	948.9127706
R465	29.38797347	242	99	0.011214501	0.015457757	0.009891719	476.4452244	458.3583517	29.59061111	500	1000	948.9127706
R466	29.38797347	242	99	0.011214501	0.015457757	0.009891719	476.4452244	458.3583517	29.59061111	500	1000	948.9127706
R467	14.69398673	121	49.5	0.00560725	0.007728878	0.004945859	238.2226122	229.1791759	14.79530556	250	500	474.4563853
R468	14.69398673	121	49.5	0.00560725	0.007728878	0.004945859	238.2226122	229.1791759	14.79530556	250	500	474.4563853
R469	14.69398673	121	49.5	0.00560725	0.007728878	0.004945859	238.2226122	229.1791759	14.79530556	250	500	474.4563853
R470	3.238651301	242	99	0.010516248	0.015217213	0.009797429	3.09E-14	7.35E-12	1.276512735	88.61297899	1000	936.2964407
R471	3.238651301	242	99	0.010516248	0.015217213	0.009797429	3.09E-14	7.35E-12	1.276512735	88.61297899	1000	936.2964407
R472	3.238651301	242	99	0.010516248	0.015217213	0.009797429	3.09E-14	7.35E-12	1.276512735	88.61297899	1000	936.2964407
R473	1.61932565	121	49.5	0.005258124	0.007608607	0.004898714	1.54E-14	3.68E-12	0.638256368	44.30648949	500	468.1482203
R474	1.61932565	121	49.5	0.005258124	0.007608607	0.004898714	1.54E-14	3.68E-12	0.638256368	44.30648949	500	468.1482203
R475	1.61932565	121	49.5	0.005258124	0.007608607	0.004898714	1.54E-14	3.68E-12	0.638256368	44.30648949	500	468.1482203
R476	43	8.07E-16	5.77E-15	0.017786183	8.68E-12	2.20E-11	601.4715287	604.4822067	29.59061111	500	475.923091	0.868774282
R477	43	1.76E-15	1.13E-14	0.017786183	0.03253625	0.010899368	601.4715287	604.4822067	29.59061111	500	475.923091	0.868774282
R478	21.31881902	461.1032411	142.3835318	0.0097692	0.01354429	0.009404975	298.9197852	300.4117719	14.661876	248.1254282	331.6475498	156.2357698
R479	0.057849302	13.12706446	5.304865513	-8.76E-04	-1.90E-07	-2.22E-09	0.579824243	0.584087523	0.042602741	0.598532314	8.50439037	8.435245894
R480	1.88E-15	1.02E-15	5.64E-15	8.82E-12	0.03253625	0.010899368	7.67E-16	9.62E-14	3.96E-14	7.23E-14	1.02E-15	5.72E-16
R481	3.12E-16	1.55E-14	1.95E-13	1.01E-12	4.07E-12	7.81E-12	1.47E-16	1.84E-14	7.48E-15	1.37E-14	2.03E-16	1.09E-16
R482	5.07E-13	2.79E-13	2.19E-12	2.10E-10	0.041176913	0.01888038	2.15E-15	2.70E-13	8.64E-14	1.65E-13	2.71E-15	1.20E-15
R483	6.31E-16	413	168	4.65E-10	0.023224956	0.016681061	8.51E-16	1.15E-13	6.54E-13	1.62E-12	121.7389324	204.8744952
R484	61.73991273	289	141	0.022848897	0.041176913	0.01888038	398.5284713	395.5177933	20.40938889	500	524.076909	49.13122572
R485	30.86995636	144.5	70.5	0.011424449	7.67E-12	1.65E-11	199.2642356	197.7588967	10.20469444	250	262.0384545	24.56561286
R486	30.86995636	144.5	70.5	0.011424449	7.67E-12	1.65E-11	199.2642356	197.7588967	10.20469444	250	262.0384545	24.56561286
R487	15.43497818	72.25	35.25	0.005712224	0.010294228	0.004720095	99.63211782	98.87944833	5.102347222	125	131.0192273	12.28280643
R488	15.43497818	72.25	35.25	0.005712224	0.010294228	0.004720095	99.63211782	98.87944833	5.102347222	125	131.0192273	12.28280643
R489	15.43497818	72.25	35.25	0.005712224	0.010294228	0.004720095	99.63211782	98.87944833	5.102347222	125	131.0192273	12.28280643
R490	15.43497818	72.25	35.25	0.005712224	0.010294228	0.004720095	99.63211782	98.87944833	5.102347222	125	131.0192273	12.28280643
R491	15.43497818	72.25	35.25	0.005712224	0.010294228	0.004720095	99.63211782	98.87944833	5.102347222	125	131.0192273	12.28280643
R492	12.25769369	475.5444847	201.6788835	0.005183646	0.038991704	0.026344919	134.2556127	133.8224412	6.982199689	107.1428571	288.8664682	335.3259895
R493	1.137043738	406.6364915	165.0244674	0.004814096	0.03249724	0.021728684	9.67E-15	2.33E-12	0.455897405	31.4445225	354.2589091	328.0847506
R494	0.292172071	331.9930901	118.8649657	1.39E-10	0.006759294	0.004303038	2.92844415	2.949976152	0.215168218	3.02293061	107.6778071	138.2408822
R495	0.292172071	331.9930901	118.8649657	3.51E-10	0.011051373	0.005101937	2.92844415	2.949976152	0.215168218	3.02293061	107.6778071	138.2408822
R496	5.81E-16	5.026066842	6.483791615	1.06E-10	0.004266567	2.07E-09	4.35E-16	5.15E-14	2.47E-14	4.36E-14	9.74E-12	1.06E-13
R497	5.81E-16	5.026066842	6.483791615	3.49E-11	4.57E-11	3.65E-11	4.35E-16	5.15E-14	2.47E-14	4.36E-14	9.74E-12	1.06E-13
R498	5.81E-16	5.026066842	6.483791615	2.58E-11	3.27E-11	3.48E-11	4.35E-16	5.15E-14	2.47E-14	4.36E-14	9.74E-12	1.06E-13
R499	1.145322618	9.185202877	3.711893557	0.003498185	0.003415781	0.00307018	11.47958224	11.56398828	0.843465378	11.84997178	57.1820975	5.90226742
R500	0	0	0	-2.11E-17	-2.72E-16	2.79E-16	0	0	0	0	0	0
R501	0	0	0	7.17E-17	-1.17E-15	-4.75E-16	0	0	0	0	0	0
R502	0	0	0	2.47E-17	6.77E-16	-5.08E-16	0	0	0	0	0	0
R503	0.60034487	122.1361389	49.35724918	7.61E-11	6.07E-10	3.48E-10	6.017263782	6.06150698	0.442120067	6.21141123	79.12609915	78.48276877
R504	0.169699032	291	87	3.30E-10	0.021226448	0.012475155	1.700895413	1.713401605	0.124973746	1.755774926	24.94735042	36.80669037
R505	-0.511958174	-102.0795813	-41.25206	-6.99E-11	-1.15E-10	-1.64E-10	-5.131362873	-5.169092298	-0.377028261	-5.296926664	-66.13242521	-65.59473918
R506	8.73E-14	9.99E-17	6.04E-16	4.01E-12	9.28E-12	1.25E-11	2.06E-15	6.14E-14	3.28E-14	5.81E-14	6.91E-16	4.57E-16
R507	-0.094858281	-21.52507847	-8.698642934	-9.02E-12	-1.48E-12	-4.19E-12	-0.950765678	-0.957756382	-0.069857763	-0.9814422	-13.94505761	-13.83167809
R508	0.258085728	311.0565576	95.10518918	3.38E-10	0.021226448	0.012475155	2.586796322	2.605816286	0.190065552	2.670259491	37.94102436	49.69471996
R509	-0.258085728	-311.0565576	-95.10518918	-3.38E-10	-0.021226448	-0.012475155	-2.586796322	-2.605816286	-0.190065552	-2.670259491	-37.94102436	-49.69471996
R510	0.258085728	311.0565576	95.10518918	3.38E-10	0.021226448	0.012475155	2.586796322	2.605816286	0.190065552	2.670259491	37.94102436	49.69471996
R511	1.87E-05	0.004247554	0.001716507	2.34E-15	4.45E-15	4.01E-15	1.88E-04	1.89E-04	1.38E-05	1.94E-04	0.002751785	0.002729411
R512	-0.169699032	-291	-87	-3.34E-10	-0.021226448	-0.012475155	-1.700895413	-1.713401605	-0.124973746	-1.755774926	-24.94735042	-36.80669037
R513	2.09E-13	21.8443037	6.623907841	1.10E-10	0.00915802	0.005147059	0.688190467	0.693250533	0.050564979	1.61E-12	6.55E-13	4.99E-13
R514	0.068661045	246.2283295	71.11076114	2.01E-10	0.012068428	0.007328096	6.10E-15	1.19E-12	3.27E-11	0.710394982	10.093818	22.07392378
R515	0.258085728	311.0565576	95.10518918	3.38E-10	0.021226448	0.012475155	2.586796322	2.605816286	0.190065552	2.670259491	37.94102436	49.69471996
R516	4.55E-13	4.55E-13	1.14E-13	3.92E-12	1.18E-11	1.22E-11	0	0	1.14E-13	1.14E-13	0	-1.14E-13
R517	6.29E-16	6.82E-16	4.24E-15	4.14E-12	4.80E-10	1.97E-10	5.35E-16	6.49E-14	3.12E-14	5.77E-14	7.01E-16	4.61E-16
R518	9.18E-12	2.94E-13	3.71E-12	0.003498184	1.06E-10	7.96E-11	3.79E-13	1.50E-11	5.19E-11	5.65E-11	2.63E-13	2.16E-13
R519	-1.104844598	-3.41E-13	-3.72E-12	-0.003498185	-0.003415781	-0.00307018	-11.07387056	-11.15529353	-0.813655604	-11.43116979	-51.23144865	-2.27E-13
R520	0.094043485	6.73E-17	1.49E-16	2.29E-04	0.001293167	7.55E-04	0.942598972	0.934451095	0.043498549	0.973011996	1.40E-16	7.01E-17
R521	0.094043485	6.71E-17	1.49E-16	4.17E-10	1.12E-10	1.20E-09	0.942598972	0.934451095	0.043498549	0.973011996	1.40E-16	7.01E-17
R522	0.094043485	6.71E-17	1.49E-16	3.64E-10	1.26E-10	1.79E-08	0.942598972	0.934451095	0.043498549	0.973011996	1.40E-16	7.01E-17
R523	5.81E-16	502.2165185	158.9980924	2.61E-10	0.0135441	0.009404973	4.31E-16	5.08E-14	2.47E-14	4.33E-14	120.3213089	182.2201304
R524	1.24E-15	1.88E-14	3.40E-13	4.37E-12	2.69E-11	3.72E-11	4.93E-16	5.58E-14	2.06E-14	3.60E-14	7.98E-16	4.29E-16
R525	2.38E-16	0.158575335	0.064082936	4.88E-12	9.80E-11	9.72E-11	1.27E-16	1.52E-14	5.77E-15	1.05E-14	213.7096623	333.0698539
R526	6.24E-16	2.51E-14	2.91E-13	2.21E-12	1.37E-11	1.91E-11	2.93E-16	3.61E-14	1.50E-14	2.70E-14	3.94E-16	2.16E-16
R527	2.44E-16	84.16406222	23.81278363	1.13E-10	0.008537911	0.008521227	7.53E-17	4.63E-15	4.39E-15	9.14E-15	3.77E-16	4.020724334
R528	2.44E-16	168.3281244	47.62556725	1.82E-10	0.012688537	0.003953927	7.53E-17	4.63E-15	4.38E-15	9.14E-15	3.77E-16	8.041448668
R529	1.35E-15	252.4921867	71.43835088	2.99E-10	0.021226448	0.012475155	8.04E-16	7.58E-14	2.07E-14	2.55E-14	8.49E-16	12.062173
R530	0	84.16406222	23.81278363	1.17E-10	0.008537911	0.008521227	0	0	1.14E-13	1.14E-13	0	4.020724334
R531	0.141165059	0.022653617	0.009154697	1.84E-04	1.13E-10	1.16E-09	1.414899072	1.402684614	0.065321345	1.460550892	0.014676185	0.014556861
R532	0.141165059	0.022653621	0.009154713	4.48E-05	0.001293167	7.55E-04	1.414899072	1.402684614	0.065321345	1.460550892	0.014676185	0.014556861
R533	0.06827168	15.49209255	6.260612778	8.46E-12	1.02E-11	1.48E-11	0.684287859	0.68931923	0.050278234	0.706366456	10.03657772	9.95497588
R534	0.06827168	15.49209255	6.260612778	8.46E-12	1.02E-11	1.48E-11	0.684287859	0.68931923	0.050278234	0.706366456	10.03657772	9.95497588
R535	7.75E-07	5.38E-10	3.90E-08	2.80E-12	3.71E-12	5.91E-12	5.79E-08	3.59E-07	1.71E-06	3.57E-06	4.85E-13	1.06E-13
R536	0.067572084	15.49209254	6.26061274	2.80E-12	3.69E-12	5.46E-12	0.677283507	0.682263076	0.049761879	0.699132594	10.03657772	9.95497588
R537	0.06827168	15.49209255	6.260612778	8.46E-12	1.02E-11	1.48E-11	0.684287859	0.68931923	0.050278234	0.706366456	10.03657772	9.95497588
R538	0.06827168	15.49209255	6.260612778	8.46E-12	1.02E-11	1.48E-11	0.684287859	0.68931923	0.050278234	0.706366456	10.03657772	9.95497588
R539	0.068221764	15.48076574	6.256035426	8.46E-12	1.02E-11	1.48E-11	0.683787552	0.688815244	0.050241473	0.705850007	10.02923963	9.94769745
R540	0.068221764	15.48076574	6.256035426	8.46E-12	1.02E-11	1.48E-11	0.683787552	0.688815244	0.050241473	0.705850007	10.02923963	9.94769745
R541	0.068221764	15.48076574	6.256035426	8.46E-12	1.02E-11	1.48E-11	0.683787552	0.688815244	0.050241473	0.705850007	10.02923963	9.94769745
R542	0.068221764	15.48076574	6.256035426	8.46E-12	1.02E-11	1.48E-11	0.683787552	0.688815244	0.050241473	0.705850007	10.02923963	9.94769745
R543	0.086656188	19.66387371	7.946499072	1.07E-11	1.29E-11	1.87E-11	0.868556007	0.874942248	0.063817385	0.896580029	12.73927303	12.63569708
R544	-0.086656188	-19.66387371	-7.946499072	-1.07E-11	-1.29E-11	-1.87E-11	-0.868556007	-0.874942248	-0.063817385	-0.896580029	-12.73927303	-12.63569708
R545	0.05156942	11.70204439	4.728991157	6.41E-12	7.65E-12	1.13E-11	0.516880911	0.520681386	0.037977963	0.53355811	7.581188771	7.519550334
R546	0.05156942	11.70204439	4.728991157	6.41E-12	7.65E-12	1.13E-11	0.516880911	0.520681386	0.037977963	0.53355811	7.581188771	7.519550334
R547	0.005660646	1.284504154	0.519089535	6.97E-13	8.35E-13	1.21E-12	0.056736725	0.057153894	0.004168746	0.05856734	0.832168136	0.825402239
R548	-3.41E-13	2.27E-13	3.41E-13	-1.73E-18	-3.47E-18	-6.94E-18	0	0	1.14E-13	0	0	-1.14E-13
R549	-2.84E-13	0	-3.41E-13	8.67E-19	-1.73E-18	-5.64E-18	0	0	1.14E-13	0	0	-1.14E-13
R550	0.005183757	1.176289182	0.475358062	6.39E-13	7.65E-13	1.10E-12	0.051956855	0.052338879	0.003817544	0.053633247	0.762060888	0.755864994
R551	-9.98E-05	-0.022653619	-0.009154705	-1.08E-12	-1.29E-12	-1.79E-12	-0.001000613	-0.001007971	-7.35E-05	-0.001032898	-0.014676185	-0.014556861
R552	8.74E-14	9.98E-17	6.04E-16	2.86E-12	6.70E-12	9.08E-12	2.03E-15	5.96E-14	3.28E-14	5.78E-14	6.91E-16	4.58E-16
R553	0.083139448	18.86586091	7.624008802	1.60E-11	2.58E-11	3.61E-11	0.833307672	0.839434742	0.061227504	0.860194404	12.22227913	12.12290656
R554	0.005660646	1.284504154	0.519089535	6.97E-13	8.35E-13	1.21E-12	0.056736725	0.057153894	0.004168746	0.05856734	0.832168136	0.825402239
R555	0.005183757	1.176289182	0.475358062	6.39E-13	7.65E-13	1.10E-12	0.051956855	0.052338879	0.003817544	0.053633247	0.762060888	0.755864994
R556	9.98E-05	0.022653619	0.009154705	9.37E-13	1.11E-12	1.54E-12	0.001000613	0.001007971	7.35E-05	0.001032898	0.014676185	0.014556861
R557	-0.002604056	-0.590907942	-0.238795747	9.38E-12	-0.003471406	-3.77E-04	-0.026100485	-0.026292394	-0.00191774	-0.026942619	-0.382820685	-0.379708183
R558	-0.002604056	-0.590907942	-0.238795747	-2.62E-11	-0.003471549	-3.77E-04	-0.026100485	-0.026292394	-0.00191774	-0.026942619	-0.382820685	-0.379708183
R559	0.035086768	7.96182932	3.217507915	4.32E-12	5.24E-12	7.48E-12	0.351675096	0.354260862	0.025839422	0.363021919	5.158084264	5.116146744
R560	0.035086768	7.96182932	3.217507915	4.32E-12	5.24E-12	7.48E-12	0.351675096	0.354260862	0.025839422	0.363021919	5.158084264	5.116146744
R561	0.035136684	7.973156129	3.222085267	1.00E-11	1.86E-11	2.56E-11	0.352175403	0.354764847	0.025876182	0.363538368	5.165422356	5.123425175
R562	6.99E-04	9.01E-17	6.08E-16	2.87E-12	2.80E-12	3.44E-12	0.007004294	0.007055795	5.15E-04	0.007230288	6.92E-16	4.54E-16
R563	0.786141001	53.03504723	21.43234643	0.001749094	0.005179455	0.001913711	7.879500614	7.9374363	0.578948417	8.133733267	59.9745672	34.0794902
R564	0.786141001	53.03504723	21.43234643	0.00174909	0.005179282	0.001911318	7.879500614	7.9374363	0.578948417	8.133733267	59.9745672	34.0794902
R565	1.14E-13	-1.14E-13	5.68E-13	0	0	-2.21E-17	2.27E-13	0	1.14E-13	1.14E-13	-1.14E-13	0
R566	1.71E-13	-1.71E-13	-5.12E-13	0	0	-3.08E-17	2.27E-13	0	1.14E-13	1.14E-13	-1.14E-13	0
R567	8.74E-14	9.96E-17	6.05E-16	2.86E-12	6.67E-12	9.60E-12	2.03E-15	5.96E-14	3.28E-14	5.78E-14	6.91E-16	4.58E-16
R568	0.005168416	1.172808141	0.473951315	1.03E-12	1.26E-12	1.80E-12	0.051803097	0.05218399	0.003806246	0.053474528	0.759805689	0.753628131
R569	2.27E-13	0	-5.68E-14	-3.96E-13	-5.00E-13	-7.00E-13	0	0	0	0	0	0
R570	0.068679763	15.5846941	6.298034609	8.46E-12	1.02E-11	1.46E-11	0.688378082	0.693439527	0.050578764	0.710588651	10.09656979	10.01448019
R571	-0.034339882	-7.792347048	-3.149017304	-3.89E-12	9.51E-11	6.22E-11	-0.344189041	-0.346719764	-0.025289382	-0.355294325	-5.048284894	-5.007240093
R572	-0.034339882	-7.792347048	-3.149017304	-4.57E-12	-1.05E-10	-7.68E-11	-0.344189041	-0.346719764	-0.025289382	-0.355294325	-5.048284894	-5.007240093
R573	0.034339882	7.792347048	3.149017304	4.28E-12	5.06E-12	7.32E-12	0.344189041	0.346719764	0.025289382	0.355294325	5.048284894	5.007240093
R574	0.034339882	7.792347048	3.149017304	4.18E-12	5.09E-12	7.31E-12	0.344189041	0.346719764	0.025289382	0.355294325	5.048284894	5.007240093
R575	-0.068679763	-15.5846941	-6.298034609	-8.46E-12	-1.02E-11	-1.46E-11	-0.688378082	-0.693439527	-0.050578764	-0.710588651	-10.09656979	-10.01448019
R576	0.068679763	15.5846941	6.298034609	8.46E-12	1.02E-11	1.46E-11	0.688378082	0.693439527	0.050578764	0.710588651	10.09656979	10.01448019
R577	0.039492785	8.96163509	3.621546088	5.10E-12	6.46E-12	8.56E-12	0.395836655	0.398747127	0.029084204	0.408608352	5.805810082	5.758606263
R578	0.039767881	9.024059481	3.646772825	6.41E-12	-1.88E-10	-1.25E-10	0.398593949	0.401524695	0.029286797	0.411454611	5.846251827	5.798719199
R579	0.039767881	9.024059481	3.646772825	6.25E-12	2.06E-10	1.52E-10	0.398593949	0.401524695	0.029286797	0.411454611	5.846251827	5.798719199
R580	0.114789685	26.04787845	10.52638178	1.74E-11	2.41E-11	3.48E-11	1.150538375	1.15899795	0.084536115	1.187660578	16.87516104	16.73795847
R581	0.034324369	7.788826949	3.147594774	4.07E-12	5.20E-12	6.76E-12	0.344033558	0.346563137	0.025277958	0.355133825	5.046004392	5.004978132
R582	0.033694225	7.645835742	3.089809644	8.00E-12	1.86E-11	2.21E-11	0.337717617	0.340200756	0.024813892	0.3486141	4.953367303	4.913094223
R583	8.79E-14	9.93E-17	6.06E-16	2.65E-12	1.05E-11	1.54E-11	2.03E-15	6.09E-14	3.28E-14	5.79E-14	6.93E-16	4.60E-16
R584	8.78E-14	1.01E-16	6.06E-16	3.96E-13	5.00E-13	7.00E-13	1.99E-15	5.68E-14	3.29E-14	5.63E-14	7.05E-16	4.49E-16
R585	8.80E-14	9.91E-17	6.05E-16	6.10E-12	2.36E-11	2.96E-11	2.04E-15	6.21E-14	3.28E-14	5.80E-14	6.92E-16	4.63E-16
R586	0.005680656	1.289044643	0.520924422	7.00E-13	8.62E-13	1.21E-12	0.056937279	0.057355923	0.004183482	0.058774365	0.835109699	0.828319886
R587	-0.005680656	-1.289044643	-0.520924422	-7.00E-13	-8.62E-13	-1.21E-12	-0.056937279	-0.057355923	-0.004183482	-0.058774365	-0.835109699	-0.828319886
R588	0.005680656	1.289044643	0.520924422	7.00E-13	8.62E-13	1.21E-12	0.056937279	0.057355923	0.004183482	0.058774365	0.835109699	0.828319886
R589	8.74E-14	9.98E-17	6.04E-16	2.86E-12	6.70E-12	9.08E-12	2.03E-15	5.96E-14	3.28E-14	5.78E-14	6.91E-16	4.58E-16
R590	0.005168416	1.172808141	0.473951315	1.03E-12	1.26E-12	1.80E-12	0.051803097	0.05218399	0.003806246	0.053474528	0.759805689	0.753628131
R591	0.005680656	1.289044643	0.520924422	3.04E-13	3.62E-13	5.12E-13	0.056937279	0.057355923	0.004183482	0.058774365	0.835109699	0.828319886
R592	0.005680656	1.289044643	0.520924422	7.00E-13	8.62E-13	1.21E-12	0.056937279	0.057355923	0.004183482	0.058774365	0.835109699	0.828319886
R593	1.10E-04	0.025016626	0.010109636	1.33E-14	2.24E-14	2.30E-14	0.001104988	0.001113112	8.12E-05	0.00114064	0.016207063	0.016075292
R594	5.25E-05	0.011912679	0.004814112	6.30E-15	7.96E-15	1.24E-14	5.26E-04	5.30E-04	3.87E-05	5.43E-04	0.007717649	0.007654901
R595	5.77E-05	0.013103947	0.005295523	7.28E-15	1.29E-14	1.03E-14	5.79E-04	5.83E-04	4.25E-05	5.97E-04	0.008489414	0.008420391
R596	5.25E-05	0.011912679	0.004814112	6.45E-15	7.34E-15	1.18E-14	5.26E-04	5.30E-04	3.87E-05	5.43E-04	0.007717649	0.007654901
R597	5.25E-06	0.001191268	4.81E-04	5.59E-16	2.53E-15	7.32E-16	5.26E-05	5.30E-05	3.87E-06	5.43E-05	7.72E-04	7.65E-04
R598	5.46E-16	7.56E-17	5.21E-17	2.36E-14	3.70E-14	1.55E-14	6.70E-18	6.32E-15	1.17E-14	4.51E-15	1.47E-16	2.95E-16
R599	5.46E-16	7.56E-17	5.21E-17	2.36E-14	3.67E-14	1.57E-14	6.70E-18	6.32E-15	1.17E-14	4.51E-15	1.47E-16	2.95E-16
R600	5.46E-16	7.56E-17	5.21E-17	2.36E-14	3.71E-14	1.59E-14	6.70E-18	6.32E-15	1.17E-14	4.51E-15	1.47E-16	2.95E-16
R601	5.46E-16	7.56E-17	5.21E-17	2.37E-14	3.73E-14	1.50E-14	6.70E-18	6.32E-15	1.17E-14	4.51E-15	1.47E-16	2.95E-16
R602	5.77E-05	0.013103947	0.005295523	6.92E-15	1.40E-14	1.05E-14	5.79E-04	5.83E-04	4.25E-05	5.97E-04	0.008489414	0.008420391
R603	1.76E-04	0.039907475	0.016127276	2.13E-14	2.73E-13	-2.79E-14	0.001762719	0.001775679	1.30E-04	0.001819593	0.025854124	0.025643918
R604	1.76E-04	0.039907475	0.016127276	2.19E-14	-2.21E-13	1.03E-13	0.001762719	0.001775679	1.30E-04	0.001819593	0.025854124	0.025643918
R605	3.52E-04	0.07981495	0.032254551	4.32E-14	5.26E-14	7.53E-14	0.003525437	0.003551359	2.59E-04	0.003639186	0.051708247	0.051287836
R606	3.52E-04	0.07981495	0.032254551	4.32E-14	5.26E-14	7.52E-14	0.003525437	0.003551359	2.59E-04	0.003639186	0.051708247	0.051287836
R607	3.52E-04	0.07981495	0.032254551	4.32E-14	5.25E-14	7.53E-14	0.003525437	0.003551359	2.59E-04	0.003639186	0.051708247	0.051287836
R608	3.52E-04	0.07981495	0.032254551	4.31E-14	5.27E-14	7.54E-14	0.003525437	0.003551359	2.59E-04	0.003639186	0.051708247	0.051287836
R609	3.52E-04	0.07981495	0.032254551	4.33E-14	5.16E-14	7.51E-14	0.003525437	0.003551359	2.59E-04	0.003639186	0.051708247	0.051287836
R610	3.52E-04	0.07981495	0.032254551	4.28E-14	5.25E-14	7.53E-14	0.003525437	0.003551359	2.59E-04	0.003639186	0.051708247	0.051287836
R611	3.52E-04	0.07981495	0.032254551	4.31E-14	5.21E-14	7.53E-14	0.003525437	0.003551359	2.59E-04	0.003639186	0.051708247	0.051287836
R612	3.52E-04	0.07981495	0.032254551	4.32E-14	5.20E-14	7.54E-14	0.003525437	0.003551359	2.59E-04	0.003639186	0.051708247	0.051287836
R613	1.10E-04	0.025016626	0.010109636	1.33E-14	2.27E-14	2.31E-14	0.001104988	0.001113112	8.12E-05	0.00114064	0.016207063	0.016075292
R614	1.50E-04	0.033980429	0.013732058	1.94E-14	4.80E-14	2.06E-14	0.00150092	0.001511956	1.10E-04	0.001549348	0.022014277	0.021835291
R615	1.50E-04	0.033980429	0.013732058	1.94E-14	4.75E-14	2.09E-14	0.00150092	0.001511956	1.10E-04	0.001549348	0.022014277	0.021835291
R616	1.50E-04	0.033980429	0.013732058	1.95E-14	4.71E-14	2.06E-14	0.00150092	0.001511956	1.10E-04	0.001549348	0.022014277	0.021835291
R617	1.50E-04	0.033980429	0.013732058	1.94E-14	4.78E-14	2.06E-14	0.00150092	0.001511956	1.10E-04	0.001549348	0.022014277	0.021835291
R618	2.99E-04	0.067960858	0.027464115	3.86E-14	9.60E-14	3.81E-14	0.00300184	0.003023912	2.21E-04	0.003098695	0.044028554	0.043670582
R619	2.99E-04	0.067960858	0.027464115	3.86E-14	9.64E-14	3.81E-14	0.00300184	0.003023912	2.21E-04	0.003098695	0.044028554	0.043670582
R620	1.50E-04	0.033980429	0.013732058	1.93E-14	4.49E-14	1.95E-14	0.00150092	0.001511956	1.10E-04	0.001549348	0.022014277	0.021835291
R621	9.98E-05	0.022653619	0.009154705	1.32E-14	3.37E-14	7.64E-15	0.001000613	0.001007971	7.35E-05	0.001032898	0.014676185	0.014556861
R622	4.99E-05	0.01132681	0.004577353	6.36E-15	7.44E-15	1.05E-14	5.00E-04	5.04E-04	3.68E-05	5.16E-04	0.007338092	0.00727843
R623	-7.49E-05	-0.016990214	-0.006866029	-9.82E-15	-2.31E-14	-1.93E-15	-7.50E-04	-7.56E-04	-5.51E-05	-7.75E-04	-0.011007138	-0.010917646
R624	4.99E-05	0.01132681	0.004577353	6.13E-15	1.18E-14	1.17E-15	5.00E-04	5.04E-04	3.68E-05	5.16E-04	0.007338092	0.00727843
R625	0	0	0	0	0	0	0	0	0	0	0	0
R626	0	0	0	0	0	0	0	0	0	0	0	0
R627	0	0	0	0	0	0	0	0	0	0	0	0
R628	9.81E-17	3.19E-16	1.27E-15	7.02E-13	8.31E-13	1.33E-12	3.71E-17	4.44E-15	1.59E-15	3.00E-15	1.16E-16	1.13E-16
R629	9.08E-17	6.16E-17	1.93E-16	1.48E-13	1.78E-13	2.56E-13	3.15E-17	3.77E-15	1.43E-15	2.58E-15	7.99E-17	5.73E-17
R630	0	0	0	0	0	0	0	0	0	0	0	0
R631	9.08E-17	6.16E-17	1.93E-16	1.48E-13	1.78E-13	2.56E-13	3.15E-17	3.77E-15	1.43E-15	2.58E-15	7.99E-17	5.73E-17
R632	1.14E-13	1.14E-13	0	1.48E-13	1.78E-13	2.56E-13	0	0	0	0	0	0
R633	0.045249111	10.26785059	4.149409541	0.027098789	0.03795432	0.01734725	0.453532373	0.456867066	0.033323413	0.468165629	6.652043949	6.597959873
R634	0.022624553	5.133925295	2.07470477	0.01687336	0.024812932	0.01095051	0.226766187	0.228433533	0.016661706	0.234082814	3.326021974	3.298979937
R635	0.022624557	5.133925295	2.074704771	0.010225429	0.013141388	0.00639674	0.226766187	0.228433533	0.016661706	0.234082814	3.326021974	3.298979937
R636	0.045249111	10.26785059	4.149409541	0.0216976	0.021163968	0.008799686	0.453532373	0.456867066	0.033323413	0.468165628	6.652043949	6.597959873
R637	5.32E-11	3.57E-13	3.42E-12	0.004816746	1.14E-10	1.54E-10	1.43E-12	1.13E-11	1.16E-10	2.72E-10	4.03E-13	2.76E-13
R638	5.31E-11	3.55E-13	3.41E-12	5.84E-04	0.016790352	0.008547564	1.43E-12	1.13E-11	1.16E-10	2.72E-10	4.03E-13	2.76E-13
R639	7.09E-11	3.24E-13	4.42E-12	0.012964958	2.15E-10	1.48E-10	8.17E-13	6.67E-11	8.60E-11	1.70E-10	3.33E-13	2.76E-13
R640	7.10E-11	3.23E-13	4.37E-12	0.008732642	0.021163968	0.008799686	8.17E-13	6.67E-11	8.60E-11	1.70E-10	3.33E-13	2.76E-13
R641	1.75E-13	1.01E-16	6.05E-16	7.95E-12	8.98E-12	9.99E-12	4.06E-15	5.83E-14	3.28E-14	1.16E-13	6.87E-16	4.54E-16
R642	1.75E-13	1.01E-16	6.05E-16	6.49E-12	7.15E-12	8.97E-12	4.06E-15	5.83E-14	3.28E-14	1.16E-13	6.87E-16	4.54E-16
R643	0	0	0	1.45E-15	1.49E-15	1.65E-17	0	0	0	0	0	0
R644	0	0	0	5.90E-16	-6.94E-16	1.04E-17	0	0	0	0	0	0
R645	0	0	0	8.67E-18	9.78E-16	-3.30E-17	0	0	0	0	0	0
R646	8.78E-14	9.97E-17	6.05E-16	3.53E-12	1.03E-11	1.19E-11	2.04E-15	5.97E-14	3.28E-14	5.78E-14	6.93E-16	4.58E-16
R647	8.78E-14	9.97E-17	6.05E-16	3.53E-12	1.03E-11	1.19E-11	2.04E-15	5.97E-14	3.28E-14	5.78E-14	6.93E-16	4.58E-16
R648	0.036885975	8.370102221	3.382497798	4.75E-12	6.09E-12	8.00E-12	0.369708567	0.372426927	0.027164436	0.38163724	5.422584536	5.378496512
R649	0.036786143	8.347448601	3.373343093	4.74E-12	6.05E-12	7.98E-12	0.368707953	0.371418956	0.027090916	0.380604342	5.407908352	5.363939651
R650	0.036786143	8.347448601	3.373343093	4.74E-12	6.05E-12	7.98E-12	0.368707953	0.371418956	0.027090916	0.380604342	5.407908352	5.363939651
R651	0.036786143	8.347448601	3.373343093	4.74E-12	6.05E-12	7.98E-12	0.368707953	0.371418956	0.027090916	0.380604342	5.407908352	5.363939651
R652	0.036786143	8.347448601	3.373343093	4.74E-12	6.05E-12	7.98E-12	0.368707953	0.371418956	0.027090916	0.380604342	5.407908352	5.363939651
R653	0.036786143	8.347448601	3.373343093	4.74E-12	6.05E-12	7.98E-12	0.368707953	0.371418956	0.027090916	0.380604342	5.407908352	5.363939651
R654	0.021457543	4.869109042	1.967688109	2.37E-12	3.02E-12	3.99E-12	0.215069216	0.216650557	0.015802265	0.222008434	3.154460328	3.128813163
R655	0.0153286	3.478339559	1.405654984	2.37E-12	3.02E-12	3.99E-12	0.153638737	0.154768399	0.01128865	0.158595908	2.253448023	2.235126489
R656	-0.006128945	-1.390769483	-0.562033126	-1.21E-12	-1.60E-12	-2.01E-12	-0.061430479	-0.061882161	-0.004513624	-0.063412545	-0.901012305	-0.893686674
R657	0.009199656	2.087570076	0.843621858	1.16E-12	1.43E-12	1.98E-12	0.092208257	0.092886238	0.006775026	0.095183363	1.352435719	1.341439815
R658	0.009199656	2.087570076	0.843621858	1.14E-12	1.41E-12	1.97E-12	0.092208257	0.092886238	0.006775026	0.095183363	1.352435719	1.341439815
R659	0.009087345	2.062084754	0.833322815	1.13E-12	1.37E-12	1.94E-12	0.091082567	0.091752271	0.006692316	0.094021353	1.335925011	1.325063346
R660	1.25E-05	0.002831702	0.001144338	1.47E-15	2.54E-14	2.16E-15	1.25E-04	1.26E-04	9.19E-06	1.29E-04	0.001834523	0.001819608
R661	0.004803536	1.090010139	0.440491262	5.91E-13	7.15E-13	1.02E-12	0.048145898	0.048499901	0.003537533	0.049699329	0.706164867	0.700423433
R662	2.72E-16	7.09E-17	8.60E-17	1.19E-14	1.62E-14	7.44E-15	5.72E-18	3.36E-15	5.83E-15	3.04E-15	1.20E-16	1.70E-16
R663	2.74E-16	7.09E-17	8.53E-17	1.16E-14	2.07E-14	7.74E-15	1.02E-17	3.47E-15	5.83E-15	3.05E-15	1.18E-16	1.82E-16
R664	4.99E-05	0.01132681	0.004577353	6.19E-15	3.85E-14	1.35E-14	5.00E-04	5.04E-04	3.68E-05	5.16E-04	0.007338092	0.00727843
R665	4.99E-05	0.01132681	0.004577353	6.29E-15	3.84E-14	1.25E-14	5.00E-04	5.04E-04	3.68E-05	5.16E-04	0.007338092	0.00727843
R666	4.99E-05	0.01132681	0.004577353	6.18E-15	3.82E-14	1.23E-14	5.00E-04	5.04E-04	3.68E-05	5.16E-04	0.007338092	0.00727843
R667	4.99E-05	0.01132681	0.004577353	6.25E-15	3.83E-14	1.27E-14	5.00E-04	5.04E-04	3.68E-05	5.16E-04	0.007338092	0.00727843
R668	4.99E-05	0.01132681	0.004577353	6.39E-15	3.83E-14	1.59E-14	5.00E-04	5.04E-04	3.68E-05	5.16E-04	0.007338092	0.00727843
R669	-1.877458382	-948.088955	-386.1194603	-2.44E-10	-0.01340791	-0.007849942	-18.81778771	-19.19614945	-1.792641989	-19.42494498	-1000	-1000
R670	-9.558330088	961.4138339	406.408833	-1.23E-09	0.070033025	0.045967376	-95.80325625	-95.06766984	-4.579169896	-98.89435518	267.4409619	473.3657273
R671	0	1116.852561	469.2242131	0	0.073504502	0.0463448	0	5.42E-12	4.58E-11	0	474.9456623	879.1520568
R672	-5.025284579	-2257.022948	-929.9860678	-6.17E-10	-0.073504503	-0.046344801	34.87252128	37.41613386	0.374126326	-51.99363	-1000	-1000
R673	9.08E-14	0	0	9.63E-13	9.95E-16	-2.05E-16	2.04E-15	0	0	5.84E-14	1.98E-16	0
R674	4.436840407	0	0	1.12E-09	-1.24E-16	9.48E-16	1.85	0	0	45.90534822	2.06E-16	0
R675	4.436840407	0	0	1.29E-12	-6.29E-16	9.08E-16	1.85	0	0	45.90534822	2.06E-16	0
R676	0	521.7421667	213.825618	0	0.01340791	0.007849942	0	0.24	0.41	0	296.5766716	338.9400468
R677	0	0	0	0	0	0	0	0	0	0	0	0
R678	0	0	0	0	0	0	0	0	0	0	0	0
R679	0	0	0	5.91E-17	-1.11E-16	0	0	0	0	0	0	0
R680	0	0	0	3.65E-17	-2.45E-17	0	0	0	0	0	0	0
R681	0	0	0	0	0	0	0	0	0	0	0	0
R682	0	0	7.89E-16	0	0	1.19E-12	0	0	6.03E-14	0	0	139.4198615
R683	3.10E-16	2.14E-16	1.23E-15	7.55E-13	4.14E-12	2.87E-12	1.29E-16	1.58E-14	6.50E-15	1.18E-14	5.73E-16	1.46E-16
R684	3.10E-16	2.14E-16	1.23E-15	7.51E-13	4.06E-12	2.84E-12	1.29E-16	1.58E-14	6.50E-15	1.18E-14	5.73E-16	1.46E-16
R685	0.637431857	144.6449443	58.45343255	2.28E-10	2.63E-10	3.99E-10	6.38898709	6.435963461	0.469432537	6.595128216	93.70846586	1.81E-16
R686	0.637431857	144.6449443	58.45343255	4.41E-12	7.53E-12	2.65E-12	6.38898709	6.435963461	0.469432537	6.595128216	93.70846586	1.81E-16
R687	0.637431857	144.6449443	58.45343255	3.93E-12	6.75E-12	2.59E-12	6.38898709	6.435963461	0.469432537	6.595128216	93.70846586	1.81E-16
R688	8.77E-14	9.97E-17	6.04E-16	2.11E-12	4.95E-12	6.19E-12	2.04E-15	5.77E-14	3.28E-14	5.77E-14	6.99E-16	4.53E-16
R689	0.036971262	8.389455442	3.390318757	5.33E-12	1.32E-11	1.80E-11	0.370563401	0.373288046	0.027227245	0.382519656	5.435122553	5.390932589
R690	0.077217785	17.52212731	7.080983658	9.80E-12	1.17E-11	1.71E-11	0.773954774	0.779645439	0.056866534	0.79892648	11.35173909	11.25944441
R691	0.077217785	17.52212731	7.080983658	9.53E-12	1.16E-11	1.70E-11	0.773954774	0.779645439	0.056866534	0.79892648	11.35173909	11.25944441
R692	0	0	0	0	0	0	0	0	0	0	0	0
R693	6.52E-04	0.14793204	0.059781803	8.03E-14	9.62E-14	1.39E-13	0.006534179	0.006582222	4.80E-04	0.006745004	0.095838016	0.09505881
R694	8.58E-14	1.03E-16	6.04E-16	1.67E-12	2.28E-12	3.60E-12	2.03E-15	5.75E-14	3.28E-14	5.74E-14	4.50E-16	2.34E-16
R695	0.036662301	8.319346396	3.361986523	2.85E-12	3.13E-12	4.21E-12	0.367466675	0.370168551	0.026999712	0.379323013	5.389702291	5.345881615
R696	3.26E-04	0.07396602	0.029890901	4.01E-14	4.80E-14	6.94E-14	0.003267089	0.003291111	2.40E-04	0.003372502	0.047919008	0.047529405
R697	3.26E-04	0.07396602	0.029890901	4.02E-14	4.82E-14	6.94E-14	0.003267089	0.003291111	2.40E-04	0.003372502	0.047919008	0.047529405
R698	0	0	0	0	0	0	0	0	0	0	0	0
R699	3.51E-04	0.079629425	0.032179578	4.18E-14	5.98E-14	7.35E-14	0.003517243	0.003543104	2.58E-04	0.003630727	0.051588054	0.05116862
R700	3.51E-04	0.079629425	0.032179578	4.18E-14	5.99E-14	7.35E-14	0.003517243	0.003543104	2.58E-04	0.003630727	0.051588054	0.05116862
R701	0.0016171	0.366949575	0.148290438	1.99E-13	2.40E-13	3.45E-13	0.016208213	0.016327387	0.001190903	0.016731172	0.237728887	0.235796046
R702	0.002985137	0.677382275	0.273741466	2.51E-13	2.98E-13	4.27E-13	0.029920068	0.030140062	0.002198385	0.030885441	0.438843225	0.435275234
R703	0.002985138	0.677382275	0.273741466	2.51E-13	2.98E-13	4.27E-13	0.029920068	0.030140062	0.002198385	0.030885441	0.438843225	0.435275234
R704	8.80E-14	1.08E-16	6.01E-16	2.34E-13	2.85E-13	4.17E-13	2.06E-15	7.01E-14	3.28E-14	5.83E-14	6.98E-16	4.71E-16
R705	8.74E-14	1.02E-16	6.03E-16	3.51E-12	8.67E-12	1.16E-11	2.03E-15	5.96E-14	3.28E-14	5.77E-14	4.50E-16	2.33E-16
R706	9.77E-04	0.221653947	0.089574054	-3.39E-12	-8.52E-12	-1.14E-11	0.009790485	0.009862472	7.19E-04	0.010106376	0.143598876	0.142431353
R707	-8.836203079	8.504383502	3.436763102	-1.12E-09	3.25E-12	4.39E-12	-3.324360211	0.37840176	0.027600234	-91.42293661	5.509578886	5.464783559
R708	6.52E-04	0.14793204	0.059781803	8.03E-14	9.62E-14	1.39E-13	0.006534179	0.006582222	4.80E-04	0.006745004	0.095838016	0.09505881
R709	6.52E-04	0.14793204	0.059781803	8.03E-14	9.62E-14	1.39E-13	0.006534179	0.006582222	4.80E-04	0.006745004	0.095838016	0.09505881
R710	7.34E-04	0.166484573	0.06727919	9.03E-14	1.08E-13	1.56E-13	0.007353646	0.007407716	5.40E-04	0.007590912	0.107857305	0.106980377
R711	7.34E-04	0.166484573	0.06727919	9.04E-14	1.08E-13	1.56E-13	0.007353646	0.007407716	5.40E-04	0.007590912	0.107857305	0.106980377
R712	0.007156679	1.623981333	0.656277921	3.28E-13	4.03E-13	4.50E-13	0.071731479	0.0722589	0.00527049	0.0740459	1.052098987	1.043544954
R713	0.001453798	0.329893331	0.133315393	3.08E-14	3.66E-14	5.41E-14	0.014571434	0.014678573	0.00107064	0.015041582	0.213721939	0.211984284
R714	9.98E-05	0.022653619	0.009154705	9.37E-13	1.11E-12	1.54E-12	0.001000613	0.001007971	7.35E-05	0.001032898	0.014676185	0.014556861
R715	9.03E-17	6.23E-17	7.50E-16	1.48E-13	1.78E-13	2.56E-13	3.39E-17	4.09E-15	1.41E-15	2.49E-15	8.00E-17	5.72E-17
R716	4.99E-05	0.01132681	0.004577353	6.24E-15	3.83E-14	1.22E-14	5.00E-04	5.04E-04	3.68E-05	5.16E-04	0.007338092	0.00727843
R717	4.99E-05	0.01132681	0.004577353	6.10E-15	3.85E-14	1.29E-14	5.00E-04	5.04E-04	3.68E-05	5.16E-04	0.007338092	0.00727843
R718	9.12221807	1.31E-15	8.06E-15	0.007411584	0.041812403	0.024406716	91.43210029	90.64175624	4.219359299	94.38216357	0	0
R719	0.282130456	6.91E-17	2.09E-16	2.29E-04	0.001293167	7.55E-04	2.827796916	2.803353286	0.130495648	2.919035987	2.38E-16	9.66E-17
R720	9.12221807	1.40E-15	2.51E-15	0.007411584	0.041812403	0.024406716	91.43210029	90.64175624	4.219359299	94.38216357	3.13E-16	2.50E-15
R721	9.404348525	1.61E-16	3.10E-15	0.007640808	0.04310557	0.025161563	94.25989721	93.44510953	4.349854947	97.30119956	4.99E-15	1.38E-15
R722	18.5265666	2.53E-16	6.00E-15	0.015052391	0.084917974	0.049568279	185.6919975	184.0868658	8.569214246	191.6833631	9.73E-15	2.67E-15
R723	0.282130456	6.91E-17	2.09E-16	2.29E-04	0.001293167	7.55E-04	2.827796916	2.803353286	0.130495648	2.919035987	2.38E-16	9.66E-17
R724	30.86995636	144.5	70.5	0.011424449	0.020588456	0.00944019	199.2642356	197.7588967	10.20469444	250	262.0384545	24.56561286
R725	15.43497818	72.25	35.25	0.005712224	0.010294228	0.004720095	99.63211782	98.87944833	5.102347222	125	131.0192273	12.28280643
R726	2.63E-16	3.22E-17	9.70E-17	2.33E-14	1.33E-14	7.60E-15	6.70E-18	6.32E-15	4.19E-15	4.65E-15	1.32E-16	2.36E-16
R727	0	0	0	0	0	0	0	0	0	0	0	0
R728	0	0	0	-3.39E-21	-1.02E-20	-6.78E-21	0	0	0	0	0	0
R729	2.83E-16	1.10E-16	7.43E-17	2.11E-16	2.47E-14	7.41E-15	9.17E-18	5.15E-16	7.47E-15	1.44E-15	1.06E-16	1.16E-16
R730	4.99E-05	0.01132681	0.004577353	5.45E-15	1.21E-14	8.37E-15	5.00E-04	5.04E-04	3.68E-05	5.16E-04	0.007338092	0.00727843
R731	4.99E-05	0.01132681	0.004577353	5.39E-15	1.04E-14	9.01E-15	5.00E-04	5.04E-04	3.68E-05	5.16E-04	0.007338092	0.00727843
R732	-4.99E-05	-0.01132681	-0.004577353	-5.58E-15	-1.24E-14	-8.90E-15	-5.00E-04	-5.04E-04	-3.68E-05	-5.16E-04	-0.007338092	-0.00727843
R733	4.99E-05	0.01132681	0.004577353	5.66E-15	9.17E-15	1.12E-14	5.00E-04	5.04E-04	3.68E-05	5.16E-04	0.007338092	0.00727843
R734	4.99E-05	0.01132681	0.004577353	5.74E-15	9.50E-15	1.02E-14	5.00E-04	5.04E-04	3.68E-05	5.16E-04	0.007338092	0.00727843
R735	4.99E-05	0.01132681	0.004577353	6.48E-15	1.02E-14	1.08E-14	5.00E-04	5.04E-04	3.68E-05	5.16E-04	0.007338092	0.00727843
R736	4.99E-05	0.01132681	0.004577353	5.97E-15	7.02E-15	1.17E-14	5.00E-04	5.04E-04	3.68E-05	5.16E-04	0.007338092	0.00727843
R737	4.99E-05	0.01132681	0.004577353	4.97E-15	3.72E-14	3.13E-14	5.00E-04	5.04E-04	3.68E-05	5.16E-04	0.007338092	0.00727843
R738	4.99E-05	0.01132681	0.004577353	4.99E-15	3.73E-14	3.13E-14	5.00E-04	5.04E-04	3.68E-05	5.16E-04	0.007338092	0.00727843
R739	4.99E-05	0.01132681	0.004577353	4.96E-15	3.71E-14	3.12E-14	5.00E-04	5.04E-04	3.68E-05	5.16E-04	0.007338092	0.00727843
R740	4.99E-05	0.01132681	0.004577353	4.82E-15	3.69E-14	3.14E-14	5.00E-04	5.04E-04	3.68E-05	5.16E-04	0.007338092	0.00727843
R741	4.99E-05	0.01132681	0.004577353	4.91E-15	3.66E-14	3.13E-14	5.00E-04	5.04E-04	3.68E-05	5.16E-04	0.007338092	0.00727843
R742	4.99E-05	0.01132681	0.004577353	4.57E-15	3.68E-14	3.14E-14	5.00E-04	5.04E-04	3.68E-05	5.16E-04	0.007338092	0.00727843
R743	-4.99E-05	-0.01132681	-0.004577353	-5.44E-15	-3.75E-14	-3.09E-14	-5.00E-04	-5.04E-04	-3.68E-05	-5.16E-04	-0.007338092	-0.00727843
R744	2.49E-05	0.005663404	0.002288679	2.72E-15	1.88E-14	1.55E-14	2.50E-04	2.52E-04	1.84E-05	2.58E-04	0.003669046	0.003639215
R745	2.50E-05	0.005663406	0.002288674	2.58E-15	1.91E-14	1.55E-14	2.50E-04	2.52E-04	1.84E-05	2.58E-04	0.003669046	0.003639215
R746	1.66E-05	0.003775603	0.001525784	-7.23E-16	-1.47E-14	-4.00E-13	1.67E-04	1.68E-04	1.23E-05	1.72E-04	0.002446031	0.002426143
R747	1.66E-05	0.003775603	0.001525784	3.58E-15	6.58E-14	7.65E-13	1.67E-04	1.68E-04	1.23E-05	1.72E-04	0.002446031	0.002426143
R748	1.66E-05	0.003775603	0.001525784	-7.88E-16	-1.40E-14	-3.34E-13	1.67E-04	1.68E-04	1.23E-05	1.72E-04	0.002446031	0.002426143
R749	4.99E-05	0.01132681	0.004577353	2.61E-15	2.25E-14	9.23E-15	5.00E-04	5.04E-04	3.68E-05	5.16E-04	0.007338092	0.00727843
R750	2.50E-05	0.005663405	0.002288676	1.51E-15	1.24E-14	4.56E-15	2.50E-04	2.52E-04	1.84E-05	2.58E-04	0.003669046	0.003639215
R751	2.50E-05	0.005663405	0.002288676	1.70E-15	1.18E-14	4.19E-15	2.50E-04	2.52E-04	1.84E-05	2.58E-04	0.003669046	0.003639215
R752	2.50E-05	0.005663405	0.002288676	3.78E-15	-1.89E-15	-6.71E-15	2.50E-04	2.52E-04	1.84E-05	2.58E-04	0.003669046	0.003639215
R753	4.99E-05	0.01132681	0.004577353	6.38E-15	1.35E-14	2.19E-15	5.00E-04	5.04E-04	3.68E-05	5.16E-04	0.007338092	0.00727843
R754	4.99E-05	0.01132681	0.004577353	6.64E-15	1.52E-14	-2.24E-16	5.00E-04	5.04E-04	3.68E-05	5.16E-04	0.007338092	0.00727843
R755	4.99E-05	0.01132681	0.004577353	6.92E-15	1.19E-14	2.54E-15	5.00E-04	5.04E-04	3.68E-05	5.16E-04	0.007338092	0.00727843
R756	4.99E-05	0.01132681	0.004577353	6.07E-15	9.84E-15	1.05E-14	5.00E-04	5.04E-04	3.68E-05	5.16E-04	0.007338092	0.00727843
R757	4.99E-05	0.01132681	0.004577353	6.13E-15	1.25E-14	2.68E-15	5.00E-04	5.04E-04	3.68E-05	5.16E-04	0.007338092	0.00727843
R758	4.99E-05	0.01132681	0.004577353	6.60E-15	9.06E-15	8.84E-16	5.00E-04	5.04E-04	3.68E-05	5.16E-04	0.007338092	0.00727843
R759	4.99E-05	0.01132681	0.004577353	6.72E-15	9.62E-15	5.61E-15	5.00E-04	5.04E-04	3.68E-05	5.16E-04	0.007338092	0.00727843
Glutamate_bnd	0	0	0	0	0	0	0	0	0	0	0	0
Na_bnd	8.15E-04	0.185037106	0.074776578	1.00E-13	1.20E-13	1.74E-13	0.008173114	0.008233209	6.01E-04	0.008436821	0.119876594	0.118901944
HCO3_bnd	8.873680815	0	0	1.12E-09	0	0	3.7	0	0	91.81069645	4.28E-16	0
NH4_bnd	1.912295571	433.9348329	175.3602976	2.36E-10	2.77E-10	4.04E-10	19.16696127	19.30789038	1.40829761	19.78538465	281.1253976	0
Mg2_bnd	0.005970275	1.35476455	0.547482932	7.35E-13	8.81E-13	1.27E-12	0.059840137	0.060280124	0.00439677	0.061770883	0.877686449	0.870550468
NO3_bnd	0	1.14E-13	0	1.51E-12	8.19E-12	5.71E-12	0	0	0	0	0	0
SO4-_bnd	0.036971262	8.389455442	3.390318757	7.44E-12	1.82E-11	2.42E-11	0.370563401	0.373288046	0.027227245	0.382519656	5.435122553	5.390932589
CO2_bnd	6.33E-16	5.71E-14	9.79E-13	7.49E-13	1.40E-11	2.77E-11	85.24100843	88.1549659	4.074964401	0	1.72E-13	3.69E-14
