# Supplementary material for: Assessment of transcriptomic constraint-based methods for central carbon flux inference
Source: PLoS One. 2020 Sep 9;15(9):e0238689. doi: 10.1371/journal.pone.0238689 (PMC7480874; doi:10.1371/journal.pone.0238689)
Supplement: S3 Dataset — The genome-scale metabolic model of PCC 6803 developed by Knoop et al. [24]. Individual models in SBML format (.xml) with set constraints used AC, DC, etc. are included. Transcriptomic data (.csv) from by Dr. Le You (University of California San Diego, USA) and Dr. Yinjie Tang (Washington University in St. Louis, USA) [12]. Predicted fluxes generated using these data. MATLAB scripts used for calculating correlations (.m). (GZ) [file pone.0238689.s003.gz › PCC6803_model_and_data/predicted_fluxes_and_correlation_scripts/matlab_correl_scripts/test_cal_correl_per_cond_pcc6803.m]

method_names = {'E-Flux2', 'SPOT', 'Lee', 'pFBA'};
cond1 =[];
cond2 =[];
cond3 =[];

for i = 1:4
  measured_c = 1;
  predicted_c = 3*(i-1)+1;
  [correl_cond1, list, mf, pf] = test_cal_correl_pcc6803_all(predicted_c,measured_c)
  filename = ['pcc6803_cond1_' method_names{i} '.mat'];
  save(filename, 'correl_cond1', 'list', 'mf', 'pf');
  cond1 = [cond1; correl_cond1];
end

for i = 1:4
  measured_c = 2;
  predicted_c = 3*(i-1)+2;
  [correl_cond2, list, mf, pf] = test_cal_correl_pcc6803_all(predicted_c,measured_c)
  filename = ['pcc6803_cond2_' method_names{i} '.mat'];
  save(filename, 'correl_cond2', 'list', 'mf', 'pf');
  cond2 = [cond2; correl_cond2];
end
  
for i = 1:4
  measured_c = 3;
  predicted_c = 3*(i-1)+3;
  [correl_cond3, list, mf, pf] = test_cal_correl_pcc6803_all(predicted_c,measured_c)
  filename = ['pcc6803_cond3_' method_names{i} '.mat'];
  save(filename, 'correl_cond3', 'list', 'mf', 'pf');
  cond3 = [cond3; correl_cond3];
end

all_correls = [cond1 cond2 cond3];

% for i = 1:4
%   measured_c = 4;
%   predicted_c = 8*(i-1)+4;
%   [correl_cond4, list, mf, pf] = cal_correl_pcc6803_all(predicted_c,measured_c)
%   filename = ['pcc6803_cond4_' method_names{i} '.mat']
%   save(filename, 'correl_cond4', 'list', 'mf', 'pf')
% end
% 
% for i = 1:4
%   measured_c = 5;
%   predicted_c = 8*(i-1)+5;
%   [correl_cond5, list, mf, pf] = cal_correl_pcc6803_all(predicted_c,measured_c)
%   filename = ['pcc6803_cond5_' method_names{i} '.mat']
%   save(filename, 'correl_cond5', 'list', 'mf', 'pf')
% end
% 
% for i = 1:4
%   measured_c = 6;
%   predicted_c = 8*(i-1)+6;
%   [correl_cond6, list, mf, pf] = cal_correl_pcc6803_all(predicted_c,measured_c)
%   filename = ['pcc6803_cond6_' method_names{i} '.mat']
%   save(filename, 'correl_cond6', 'list', 'mf', 'pf')
% end
% 
% for i = 1:4
%   measured_c = 7;
%   predicted_c = 8*(i-1)+7;
%   [correl_cond7, list, mf, pf] = cal_correl_pcc6803_all(predicted_c,measured_c)
%   filename = ['pcc6803_cond7_' method_names{i} '.mat']
%   save(filename, 'correl_cond7', 'list', 'mf', 'pf')
% end
% 
% for i = 1:4
%   measured_c = 8;
%   predicted_c = 8*(i-1)+8;
%   [correl_cond8, list, mf, pf] = cal_correl_pcc6803_all(predicted_c,measured_c)
%   filename = ['pcc6803_cond8_' method_names{i} '.mat']
%   save(filename, 'correl_cond8', 'list', 'mf', 'pf')
% end    
