# Supplementary material for: Assessment of transcriptomic constraint-based methods for central carbon flux inference
Source: PLoS One. 2020 Sep 9;15(9):e0238689. doi: 10.1371/journal.pone.0238689 (PMC7480874; doi:10.1371/journal.pone.0238689)
Supplement: S3 Dataset — The genome-scale metabolic model of PCC 6803 developed by Knoop et al. [24]. Individual models in SBML format (.xml) with set constraints used AC, DC, etc. are included. Transcriptomic data (.csv) from by Dr. Le You (University of California San Diego, USA) and Dr. Yinjie Tang (Washington University in St. Louis, USA) [12]. Predicted fluxes generated using these data. MATLAB scripts used for calculating correlations (.m). (GZ) [file pone.0238689.s003.gz › PCC6803_model_and_data/predicted_fluxes_and_correlation_scripts/matlab_correl_scripts/test_cal_correl_pcc6803_all.m]

function [correl_m, match_list, mf, pf] = test_cal_correl_pcc6803_all(predicted_condition, measured_condition) 
% PREDICTED_FLUX_FNAME = 'pcc6803_predicted_flux_all.txt';
% PREDICTED_FLUX_FNAME = 'test_pcc6803_predicted_flux.txt';
%  PREDICTED_FLUX_FNAME = 'new_model_all_fluxes_pcc6803_table.txt';
PREDICTED_FLUX_FNAME = 'testing_hetcond_pcc6803_pfba_mf_pf.txt';
fid = fopen(PREDICTED_FLUX_FNAME);
C = textscan(fid, '%s%f%f%f%f%f%f%f%f%f%f%f%f', 'Headerlines', 1); % both eflux2 and spot
fclose(fid);

predicted_flux = C{predicted_condition+1}; % wt efux2/ gk2 eflux2/ wt spot/ gk2 spot
reaction_names = C{1};

% import txt file shows matching realtionship b/w in silico flux & in vitro flux
MEASURED_FLUX_FNAME = 'test_newhet_pcc6803_measured_flux.txt';
fid2 = fopen(MEASURED_FLUX_FNAME);
C2 = textscan(fid2, '%s%f%f%f', 'Headerlines', 1);  % wt and gk2
fclose(fid2);

match_list = C2{1};

%modify ctrelcorrel according to in silico flux - in vitro flux relationship
modified_correl = zeros(size(match_list));

for i = 1:length(match_list)
    silico_vitro = match_list{i};
    
    lv = 1; % compartment level demarcated/marked off by parentheses
    j = 1; % site index within each element
    op = [];  % operation, initialization with empty matrix
    val = []; % for modified_eflux
     
    while j <= length(silico_vitro)
        
        if silico_vitro(j) == '('  % when meet opening parenthesis
            lv = lv + 1; % level +1 
            j = j + 1; % go to the next site
        
        elseif silico_vitro(j) == ')' % when meet closing parenthesis
            newval = val(lv);          
            lv = lv - 1; % level -1, no change in level unitil meeting ')',                          
           
            if  length(op) >= lv && op(lv) > 0 % bound > index && there's an operation (1 or 2)
            
                if  op(lv) == 1  % if op(level) = OR
                    val(lv) = val(lv) + newval;
                    
                elseif op(lv) == 2 %if op(level) = AND
                    val(lv) = min([val(lv); newval]);

                end 
                op(lv) = 0; % op(level) initialization to zero
            else % no operation
                val(lv) = newval; 

            end 
            j = j + 1; % continue reading, go to the next site
        
        elseif strcmp(silico_vitro(j:(j + 3)), '_or_') % sequence of length 4 starting at j in silico_vitro = '_OR_'
       
            op(lv) = 1; % assign 1 for OR to operation value at corresponding level
            j = j + 4; % move to the j+4 site
        
        elseif strcmp(silico_vitro(j:(j + 4)), '_and_') % sequence of length 5 starting at j in silico_vitro = '_AND_'
            op(lv) = 2; % assign 2 for AND to operation value at corresponding level
            j = j + 5; % move to the j+5 site
        
        else % other than '(', ')', ' or ', ' and ' -> that is, when meet 'flux name'
            % section the names of fluxes
            k = strfind(silico_vitro(j:end),')');
            if ~isempty(k)
                flux_string = silico_vitro(j:(j + k(1) - 2));
            else %no closing parenthesis
                flux_string = silico_vitro(j:end);
            end
            
            % find and assign eflux value of corresponding flux name
            if strncmp('-', flux_string, 1) == 1 % flux name has a negative value in front of itself
            
               iflux = find(strcmp(flux_string(2:end), reaction_names)); %j+1:end (excluding '-')
               if ~isempty(iflux) % matched with the flux name
%                    newval = -predicted_flux(iflux); % assign 'negative' value of eflux
                     newval = -predicted_flux(iflux);               
               else % there's no matching data
                   newval = inf; % put Inf into newval
                   
               end
            else
               iflux = find(strcmp(flux_string, reaction_names));
               if ~isempty(iflux) 
                   newval = predicted_flux(iflux); 
                  
               else 
                   newval = inf;
                 
               end                
            end
            
            if  length(op) >= lv && op(lv) > 0
                if  op(lv) == 1 % if op(level) = or
                    val(lv) = val(lv) + newval;
                    
                elseif op(lv) == 2 %if op(level) = and
                    val(lv) = min([val(lv); newval]); % val(level) = min([val(level), expr{2}(iexpr)/Inf])

                end 
                op(lv) = 0; % after calculation of val(level), op(level) initialization to zero
                
            else % no operation
                val(lv) = newval; %val(level) = expr{2}(iexpr)/Inf
            end 
            
            j = j + length(flux_string);       
                           
        end % end if, once meet '('
      
    end
    modified_correl(i) = val(1);  % final value of the level for each silico_vitro(i) always becomes 1

end
                    
%%
insilico_flux = modified_correl;

measured_values = cell2mat(C2(2:end));
invitro_flux = measured_values(:,measured_condition);%%

% calculate correl except for NaN elements in in vitro flux
mf = invitro_flux(~isnan(invitro_flux));
pf = insilico_flux(~isnan(invitro_flux));
correl_m = dot(pf,mf)/(norm(pf)*norm(mf));
