# Supplementary material for: Assessment of transcriptomic constraint-based methods for central carbon flux inference
Source: PLoS One. 2020 Sep 9;15(9):e0238689. doi: 10.1371/journal.pone.0238689 (PMC7480874; doi:10.1371/journal.pone.0238689)
Supplement: S3 Dataset — The genome-scale metabolic model of PCC 6803 developed by Knoop et al. [24]. Individual models in SBML format (.xml) with set constraints used AC, DC, etc. are included. Transcriptomic data (.csv) from by Dr. Le You (University of California San Diego, USA) and Dr. Yinjie Tang (Washington University in St. Louis, USA) [12]. Predicted fluxes generated using these data. MATLAB scripts used for calculating correlations (.m). (GZ) [file pone.0238689.s003.gz › PCC6803_model_and_data/models/AC_auto_cond.xml]

<?xml version='1.0' encoding='UTF-8' standalone='no'?>
<!-- Created by MOST version 1.0 on 2019-07-23 10:36 with jsbml version 0.8. -->
<sbml xmlns="http://www.sbml.org/sbml/level2" level="2" version="1">
  <model id="M_AC_auto_cond">
    <listOfUnitDefinitions>
      <unitDefinition name="mmol_per_gDW_per_hr" id="mmol_per_gDW_per_hr">
        <listOfUnits>
          <unit scale="-3" kind="mole"/>
          <unit kind="gram" exponent="-1"/>
          <unit kind="second" multiplier="0.00027777" exponent="-1"/>
        </listOfUnits>
      </unitDefinition>
    </listOfUnitDefinitions>
    <listOfCompartments>
      <compartment name="cytosol" id="cyt"/>
      <compartment name="cytoplasmic membrane" id="cym"/>
      <compartment name="periplasmatic space" id="pps"/>
      <compartment name="thylakoid membrane" id="tlm"/>
      <compartment name="carboxysome" id="cax"/>
      <compartment name="thylakoid lumen" id="tll"/>
      <compartment name="extracellular space" id="ext"/>
      <compartment name="boundary space" id="bnd"/>
    </listOfCompartments>
    <listOfSpecies>
      <species compartment="cyt" name="CDP-glucose_cyt" boundaryCondition="false" id="M_C00501_cyt">
<notes><body xmlns="http://www.w3.org/1999/xhtml">
     <p>CHARGE:                   </p>
  
     <p>FORMULA: C15H25N3O16P2</p>
  </body></notes>
      </species>
      <species compartment="cyt" name="H2O_cyt" boundaryCondition="false" id="M_C00001_cyt">
<notes><body xmlns="http://www.w3.org/1999/xhtml">
     <p>CHARGE:                   </p>
  
     <p>FORMULA: H2O</p>
  </body></notes>
      </species>
      <species compartment="cyt" name="(2S)-2-Isopropyl-3-oxosuccinate_cyt" boundaryCondition="false" id="M_C04236_cyt">
<notes><body xmlns="http://www.w3.org/1999/xhtml">
     <p>CHARGE:                   </p>
  
     <p>FORMULA: C7H10O5</p>
  </body></notes>
      </species>
      <species compartment="cyt" name="3-Amino-2-oxopropyl phosphate_cyt" boundaryCondition="false" id="M_C11638_cyt">
<notes><body xmlns="http://www.w3.org/1999/xhtml">
     <p>CHARGE:                   </p>
  
     <p>FORMULA: C3H8NO5P</p>
  </body></notes>
      </species>
      <species compartment="cyt" name="Digalactosyl-diacylglycerol_DGDG_cyt" boundaryCondition="false" id="M_C06037_DGDG_cyt">
<notes><body xmlns="http://www.w3.org/1999/xhtml">
     <p>CHARGE:                   </p>
  
     <p>FORMULA: C17H26O15R2</p>
  </body></notes>
      </species>
      <species compartment="cyt" name="1-Hydroxy-2-methyl-2-butenyl 4-diphosphate_cyt" boundaryCondition="false" id="M_C11811_cyt">
<notes><body xmlns="http://www.w3.org/1999/xhtml">
     <p>CHARGE:                   </p>
  
     <p>FORMULA: C5H12O8P2</p>
  </body></notes>
      </species>
      <species compartment="cyt" name="3-D-Glucosyl-1,2-diacylglycerol_MGDG_cyt" boundaryCondition="false" id="M_C04046_MGDG_cyt">
<notes><body xmlns="http://www.w3.org/1999/xhtml">
     <p>CHARGE:                   </p>
  
     <p>FORMULA: C11H16O10R2</p>
  </body></notes>
      </species>
      <species compartment="cyt" name="1,2-Diacyl-sn-glycerol_MGDG_cyt" boundaryCondition="false" id="M_C00641_MGDG_cyt">
<notes><body xmlns="http://www.w3.org/1999/xhtml">
     <p>CHARGE:                   </p>
  
     <p>FORMULA: C5H6O5R2</p>
  </body></notes>
      </species>
      <species compartment="cyt" name="Stearidonoyl-[acp]_cyt" boundaryCondition="false" id="M_E36_cyt">
<notes><body xmlns="http://www.w3.org/1999/xhtml">
     <p>CHARGE:                   </p>
  
     <p>FORMULA: C18H27OSR</p>
  </body></notes>
      </species>
      <species compartment="cyt" name="3-Oxododecanoyl-[acp]_cyt" boundaryCondition="false" id="M_C05756_cyt">
<notes><body xmlns="http://www.w3.org/1999/xhtml">
     <p>CHARGE:                   </p>
  
     <p>FORMULA: C12H21O2SR</p>
  </body></notes>
      </species>
      <species compartment="ext" name="H2O_ext_b" boundaryCondition="true" id="M_C00001_ext_b">
<notes><body xmlns="http://www.w3.org/1999/xhtml">
     <p>CHARGE:                   </p>
  
     <p>FORMULA: H2O</p>
  </body></notes>
      </species>
      <species compartment="pps" name="Reduced plastocyanin_pps" boundaryCondition="false" id="M_C03025_pps">
<notes><body xmlns="http://www.w3.org/1999/xhtml">
     <p>CHARGE:                   </p>
  
     <p>FORMULA: R</p>
  </body></notes>
      </species>
      <species compartment="cyt" name="(3R)-3-Hydroxybutanoyl-[acyl-carrier protein]_cyt" boundaryCondition="false" id="M_C04618_cyt">
<notes><body xmlns="http://www.w3.org/1999/xhtml">
     <p>CHARGE:                   </p>
  
     <p>FORMULA: C4H7O2SR</p>
  </body></notes>
      </species>
      <species compartment="cyt" name="L-Valine_cyt" boundaryCondition="false" id="M_C00183_cyt">
<notes><body xmlns="http://www.w3.org/1999/xhtml">
     <p>CHARGE:                   </p>
  
     <p>FORMULA: C5H11NO2</p>
  </body></notes>
      </species>
      <species compartment="cyt" name="3-Phospho-D-glyceroyl phosphate_cyt" boundaryCondition="false" id="M_C00236_cyt">
<notes><body xmlns="http://www.w3.org/1999/xhtml">
     <p>CHARGE:                   </p>
  
     <p>FORMULA: C3H8O10P2</p>
  </body></notes>
      </species>
      <species compartment="cyt" name="(R)-3-Hydroxy-3-methyl-2-oxopentanoate_cyt" boundaryCondition="false" id="M_C14463_cyt">
<notes><body xmlns="http://www.w3.org/1999/xhtml">
     <p>CHARGE:                   </p>
  
     <p>FORMULA: C6H10O4</p>
  </body></notes>
      </species>
      <species compartment="cyt" name="Precorrin 6Y_cyt" boundaryCondition="false" id="M_C06319_cyt">
<notes><body xmlns="http://www.w3.org/1999/xhtml">
     <p>CHARGE:                   </p>
  
     <p>FORMULA: C44H56N4O16</p>
  </body></notes>
      </species>
      <species compartment="ext" name="Potassium_ext_b" boundaryCondition="true" id="M_C00238_ext_b">
<notes><body xmlns="http://www.w3.org/1999/xhtml">
     <p>CHARGE:                   </p>
  
     <p>FORMULA: K</p>
  </body></notes>
      </species>
      <species compartment="cyt" name="IMP_cyt" boundaryCondition="false" id="M_C00130_cyt">
<notes><body xmlns="http://www.w3.org/1999/xhtml">
     <p>CHARGE:                   </p>
  
     <p>FORMULA: C10H13N4O8P</p>
  </body></notes>
      </species>
      <species compartment="cyt" name="2-Dehydro-3-deoxy-D-arabino-heptonate 7-phosphate_cyt" boundaryCondition="false" id="M_C04691_cyt">
<notes><body xmlns="http://www.w3.org/1999/xhtml">
     <p>CHARGE:                   </p>
  
     <p>FORMULA: C7H13O10P</p>
  </body></notes>
      </species>
      <species compartment="cyt" name="UDP-N-acetylmuramoyl-L-alanyl-D-glutamyl-6-carboxy-L-lysyl-D-alanyl-D-alanine_cyt" boundaryCondition="false" id="M_C04882_cyt">
<notes><body xmlns="http://www.w3.org/1999/xhtml">
     <p>CHARGE:                   </p>
  
     <p>FORMULA: C41H65N9O28P2</p>
  </body></notes>
      </species>
      <species compartment="cyt" name="1,4-Dihydroxy-2-naphthoate_cyt" boundaryCondition="false" id="M_C03657_cyt">
<notes><body xmlns="http://www.w3.org/1999/xhtml">
     <p>CHARGE:                   </p>
  
     <p>FORMULA: C11H8O4</p>
  </body></notes>
      </species>
      <species compartment="cyt" name="trans-Hexadec-2-enoyl-[acp]_cyt" boundaryCondition="false" id="M_C05763_cyt">
<notes><body xmlns="http://www.w3.org/1999/xhtml">
     <p>CHARGE:                   </p>
  
     <p>FORMULA: C16H29OSR</p>
  </body></notes>
      </species>
      <species compartment="cyt" name="2-Succinylbenzoyl-CoA_cyt" boundaryCondition="false" id="M_C03160_cyt">
<notes><body xmlns="http://www.w3.org/1999/xhtml">
     <p>CHARGE:                   </p>
  
     <p>FORMULA: C32H44N7O20P3S</p>
  </body></notes>
      </species>
      <species compartment="cyt" name="L-Isoleucine_cyt" boundaryCondition="false" id="M_C00407_cyt">
<notes><body xmlns="http://www.w3.org/1999/xhtml">
     <p>CHARGE:                   </p>
  
     <p>FORMULA: C6H13NO2</p>
  </body></notes>
      </species>
      <species compartment="cyt" name="3,4-Dihydroxy-2-butanone 4-phosphate_cyt" boundaryCondition="false" id="M_C15556_cyt">
<notes><body xmlns="http://www.w3.org/1999/xhtml">
     <p>CHARGE:                   </p>
  
     <p>FORMULA: C4H9O6P</p>
  </body></notes>
      </species>
      <species compartment="cyt" name="D-Alanine_cyt" boundaryCondition="false" id="M_C00133_cyt">
<notes><body xmlns="http://www.w3.org/1999/xhtml">
     <p>CHARGE:                   </p>
  
     <p>FORMULA: C3H7NO2</p>
  </body></notes>
      </species>
      <species compartment="cyt" name="(R)-3-Hydroxyhexanoyl-[acp]_cyt" boundaryCondition="false" id="M_C05747_cyt">
<notes><body xmlns="http://www.w3.org/1999/xhtml">
     <p>CHARGE:                   </p>
  
     <p>FORMULA: C6H11O2SR</p>
  </body></notes>
      </species>
      <species compartment="cyt" name="Phosphatidylglycerophosphate_PG_cyt" boundaryCondition="false" id="M_C03892_PG_cyt">
<notes><body xmlns="http://www.w3.org/1999/xhtml">
     <p>CHARGE:                   </p>
  
     <p>FORMULA: C8H14O13P2R2</p>
  </body></notes>
      </species>
      <species compartment="cyt" name="Phosphatidate_PG_cyt" boundaryCondition="false" id="M_C00416_PG_cyt">
<notes><body xmlns="http://www.w3.org/1999/xhtml">
     <p>CHARGE:                   </p>
  
     <p>FORMULA: C5H7O8PR2</p>
  </body></notes>
      </species>
      <species compartment="cyt" name="gamma-Tocopherol_cyt" boundaryCondition="false" id="M_C02483_cyt">
<notes><body xmlns="http://www.w3.org/1999/xhtml">
     <p>CHARGE:                   </p>
  
     <p>FORMULA: C28H48O2</p>
  </body></notes>
      </species>
      <species compartment="cyt" name="Orotate_cyt" boundaryCondition="false" id="M_C00295_cyt">
<notes><body xmlns="http://www.w3.org/1999/xhtml">
     <p>CHARGE:                   </p>
  
     <p>FORMULA: C5H4N2O4</p>
  </body></notes>
      </species>
      <species compartment="ext" name="Fe3+_ext_b" boundaryCondition="true" id="M_C14819_ext_b">
<notes><body xmlns="http://www.w3.org/1999/xhtml">
     <p>CHARGE:                   </p>
  
     <p>FORMULA: Fe</p>
  </body></notes>
      </species>
      <species compartment="cyt" name="Octadecanoyl-[acyl-carrier protein]_cyt" boundaryCondition="false" id="M_C04088_cyt">
<notes><body xmlns="http://www.w3.org/1999/xhtml">
     <p>CHARGE:                   </p>
  
     <p>FORMULA: C18H35OSR</p>
  </body></notes>
      </species>
      <species compartment="tll" name="Reduced plastocyanin_tll" boundaryCondition="false" id="M_C03025_tll">
<notes><body xmlns="http://www.w3.org/1999/xhtml">
     <p>CHARGE:                   </p>
  
     <p>FORMULA: R</p>
  </body></notes>
      </species>
      <species compartment="cyt" name="trans-Dec-2-enoyl-[acp]_cyt" boundaryCondition="false" id="M_C05754_cyt">
<notes><body xmlns="http://www.w3.org/1999/xhtml">
     <p>CHARGE:                   </p>
  
     <p>FORMULA: C10H17OSR</p>
  </body></notes>
      </species>
      <species compartment="cyt" name="Acyl-carrier protein_cyt" boundaryCondition="false" id="M_C00229_cyt">
<notes><body xmlns="http://www.w3.org/1999/xhtml">
     <p>CHARGE:                   </p>
  
     <p>FORMULA: HSR</p>
  </body></notes>
      </species>
      <species compartment="cyt" name="H2O2_cyt" boundaryCondition="false" id="M_C00027_cyt">
<notes><body xmlns="http://www.w3.org/1999/xhtml">
     <p>CHARGE:                   </p>
  
     <p>FORMULA: H2O2</p>
  </body></notes>
      </species>
      <species compartment="cyt" name="L-Threonine_cyt" boundaryCondition="false" id="M_C00188_cyt">
<notes><body xmlns="http://www.w3.org/1999/xhtml">
     <p>CHARGE:                   </p>
  
     <p>FORMULA: C4H9NO3</p>
  </body></notes>
      </species>
      <species compartment="cyt" name="beta-Cryptoxanthin_cyt" boundaryCondition="false" id="M_C08591_cyt">
<notes><body xmlns="http://www.w3.org/1999/xhtml">
     <p>CHARGE:                   </p>
  
     <p>FORMULA: C40H56O</p>
  </body></notes>
      </species>
      <species compartment="cyt" name="3-Phosphonooxypyruvate_cyt" boundaryCondition="false" id="M_C03232_cyt">
<notes><body xmlns="http://www.w3.org/1999/xhtml">
     <p>CHARGE:                   </p>
  
     <p>FORMULA: C3H5O7P</p>
  </body></notes>
      </species>
      <species compartment="cyt" name="Adenine_cyt" boundaryCondition="false" id="M_C00147_cyt">
<notes><body xmlns="http://www.w3.org/1999/xhtml">
     <p>CHARGE:                   </p>
  
     <p>FORMULA: C5H5N5</p>
  </body></notes>
      </species>
      <species compartment="cyt" name="5'-Phosphoribosyl-N-formylglycinamide_cyt" boundaryCondition="false" id="M_C04376_cyt">
<notes><body xmlns="http://www.w3.org/1999/xhtml">
     <p>CHARGE:                   </p>
  
     <p>FORMULA: C8H15N2O9P</p>
  </body></notes>
      </species>
      <species compartment="cyt" name="dAMP_cyt" boundaryCondition="false" id="M_C00360_cyt">
<notes><body xmlns="http://www.w3.org/1999/xhtml">
     <p>CHARGE:                   </p>
  
     <p>FORMULA: C10H14N5O6P</p>
  </body></notes>
      </species>
      <species compartment="cyt" name="gamma-Linolenoyl-ACP_cyt" boundaryCondition="false" id="M_E17_cyt">
<notes><body xmlns="http://www.w3.org/1999/xhtml">
     <p>CHARGE:                   </p>
  
     <p>FORMULA: C18H29OSR</p>
  </body></notes>
      </species>
      <species compartment="cyt" name="Methylglyoxal_cyt" boundaryCondition="false" id="M_C00546_cyt">
<notes><body xmlns="http://www.w3.org/1999/xhtml">
     <p>CHARGE:                   </p>
  
     <p>FORMULA: C3H4O2</p>
  </body></notes>
      </species>
      <species compartment="cyt" name="Oxygen_cyt" boundaryCondition="false" id="M_C00007_cyt">
<notes><body xmlns="http://www.w3.org/1999/xhtml">
     <p>CHARGE:                   </p>
  
     <p>FORMULA: O2</p>
  </body></notes>
      </species>
      <species compartment="cyt" name="5-Deoxy-D-ribose_cyt" boundaryCondition="false" id="M_E19_cyt">
<notes><body xmlns="http://www.w3.org/1999/xhtml">
     <p>CHARGE:                   </p>
  
     <p>FORMULA: C5H10O4</p>
  </body></notes>
      </species>
      <species compartment="cyt" name="dCTP_cyt" boundaryCondition="false" id="M_C00458_cyt">
<notes><body xmlns="http://www.w3.org/1999/xhtml">
     <p>CHARGE:                   </p>
  
     <p>FORMULA: C9H16N3O13P3</p>
  </body></notes>
      </species>
      <species compartment="cyt" name="beta-Alanine_cyt" boundaryCondition="false" id="M_C00099_cyt">
<notes><body xmlns="http://www.w3.org/1999/xhtml">
     <p>CHARGE:                   </p>
  
     <p>FORMULA: C3H7NO2</p>
  </body></notes>
      </species>
      <species compartment="cyt" name="Chorismate_cyt" boundaryCondition="false" id="M_C00251_cyt">
<notes><body xmlns="http://www.w3.org/1999/xhtml">
     <p>CHARGE:                   </p>
  
     <p>FORMULA: C10H10O6</p>
  </body></notes>
      </species>
      <species compartment="cyt" name="L-Asparagine_cyt" boundaryCondition="false" id="M_C00152_cyt">
<notes><body xmlns="http://www.w3.org/1999/xhtml">
     <p>CHARGE:                   </p>
  
     <p>FORMULA: C4H8N2O3</p>
  </body></notes>
      </species>
      <species compartment="cax" name="CO2_cax" boundaryCondition="false" id="M_C00011_cax">
<notes><body xmlns="http://www.w3.org/1999/xhtml">
     <p>CHARGE:                   </p>
  
     <p>FORMULA: CO2</p>
  </body></notes>
      </species>
      <species compartment="cym" name="Plastoquinol-9_cym" boundaryCondition="false" id="M_C16695_cym">
<notes><body xmlns="http://www.w3.org/1999/xhtml">
     <p>CHARGE:                   </p>
  
     <p>FORMULA: C53H82O2</p>
  </body></notes>
      </species>
      <species compartment="cyt" name="L-Leucine_cyt" boundaryCondition="false" id="M_C00123_cyt">
<notes><body xmlns="http://www.w3.org/1999/xhtml">
     <p>CHARGE:                   </p>
  
     <p>FORMULA: C6H13NO2</p>
  </body></notes>
      </species>
      <species compartment="cyt" name="Decanoyl-[acp]_cyt" boundaryCondition="false" id="M_C05755_cyt">
<notes><body xmlns="http://www.w3.org/1999/xhtml">
     <p>CHARGE:                   </p>
  
     <p>FORMULA: C10H19OSR</p>
  </body></notes>
      </species>
      <species compartment="cyt" name="Succinate_cyt" boundaryCondition="false" id="M_C00042_cyt">
<notes><body xmlns="http://www.w3.org/1999/xhtml">
     <p>CHARGE:                   </p>
  
     <p>FORMULA: C4H6O4</p>
  </body></notes>
      </species>
      <species compartment="cyt" name="Adenylyl sulfate_cyt" boundaryCondition="false" id="M_C00224_cyt">
<notes><body xmlns="http://www.w3.org/1999/xhtml">
     <p>CHARGE:                   </p>
  
     <p>FORMULA: C10H14N5O10PS</p>
  </body></notes>
      </species>
      <species compartment="cyt" name="Prephytoene diphosphate_cyt" boundaryCondition="false" id="M_C03427_cyt">
<notes><body xmlns="http://www.w3.org/1999/xhtml">
     <p>CHARGE:                   </p>
  
     <p>FORMULA: C40H68O7P2</p>
  </body></notes>
      </species>
      <species compartment="cyt" name="dUMP_cyt" boundaryCondition="false" id="M_C00365_cyt">
<notes><body xmlns="http://www.w3.org/1999/xhtml">
     <p>CHARGE:                   </p>
  
     <p>FORMULA: C9H13N2O8P</p>
  </body></notes>
      </species>
      <species compartment="cyt" name="N-Acetyl-alpha-D-glucosamine 1-phosphate_cyt" boundaryCondition="false" id="M_C04501_cyt">
<notes><body xmlns="http://www.w3.org/1999/xhtml">
     <p>CHARGE:                   </p>
  
     <p>FORMULA: C8H16NO9P</p>
  </body></notes>
      </species>
      <species compartment="cyt" name="GTP_cyt" boundaryCondition="false" id="M_C00044_cyt">
<notes><body xmlns="http://www.w3.org/1999/xhtml">
     <p>CHARGE:                   </p>
  
     <p>FORMULA: C10H16N5O14P3</p>
  </body></notes>
      </species>
      <species compartment="cyt" name="5-Amino-6-(5'-phosphoribosylamino)uracil_cyt" boundaryCondition="false" id="M_C01268_cyt">
<notes><body xmlns="http://www.w3.org/1999/xhtml">
     <p>CHARGE:                   </p>
  
     <p>FORMULA: C9H15N4O9P</p>
  </body></notes>
      </species>
      <species compartment="cyt" name="Citrate_cyt" boundaryCondition="false" id="M_C00158_cyt">
<notes><body xmlns="http://www.w3.org/1999/xhtml">
     <p>CHARGE:                   </p>
  
     <p>FORMULA: C6H8O7</p>
  </body></notes>
      </species>
      <species compartment="cyt" name="Succinyl-CoA_cyt" boundaryCondition="false" id="M_C00091_cyt">
<notes><body xmlns="http://www.w3.org/1999/xhtml">
     <p>CHARGE:                   </p>
  
     <p>FORMULA: C25H40N7O19P3S</p>
  </body></notes>
      </species>
      <species compartment="cyt" name="L-Glutamyl 5-phosphate_cyt" boundaryCondition="false" id="M_C03287_cyt">
<notes><body xmlns="http://www.w3.org/1999/xhtml">
     <p>CHARGE:                   </p>
  
     <p>FORMULA: C5H10NO7P</p>
  </body></notes>
      </species>
      <species compartment="cyt" name="L-1-Pyrroline-3-hydroxy-5-carboxylate_cyt" boundaryCondition="false" id="M_C04281_cyt">
<notes><body xmlns="http://www.w3.org/1999/xhtml">
     <p>CHARGE:                   </p>
  
     <p>FORMULA: C5H7NO3</p>
  </body></notes>
      </species>
      <species compartment="cyt" name="Protoporphyrinogen IX_cyt" boundaryCondition="false" id="M_C01079_cyt">
<notes><body xmlns="http://www.w3.org/1999/xhtml">
     <p>CHARGE:                   </p>
  
     <p>FORMULA: C34H40N4O4</p>
  </body></notes>
      </species>
      <species compartment="cyt" name="Deoxyadenosine_cyt" boundaryCondition="false" id="M_C00559_cyt">
<notes><body xmlns="http://www.w3.org/1999/xhtml">
     <p>CHARGE:                   </p>
  
     <p>FORMULA: C10H13N5O3</p>
  </body></notes>
      </species>
      <species compartment="ext" name="CO2_ext_b" boundaryCondition="true" id="M_C00011_ext_b">
<notes><body xmlns="http://www.w3.org/1999/xhtml">
     <p>CHARGE:                   </p>
  
     <p>FORMULA: CO2</p>
  </body></notes>
      </species>
      <species compartment="cyt" name="2-Methylmaleate_cyt" boundaryCondition="false" id="M_C02226_cyt">
<notes><body xmlns="http://www.w3.org/1999/xhtml">
     <p>CHARGE:                   </p>
  
     <p>FORMULA: C5H6O4</p>
  </body></notes>
      </species>
      <species compartment="cyt" name="UTP_cyt" boundaryCondition="false" id="M_C00075_cyt">
<notes><body xmlns="http://www.w3.org/1999/xhtml">
     <p>CHARGE:                   </p>
  
     <p>FORMULA: C9H15N2O15P3</p>
  </body></notes>
      </species>
      <species compartment="cyt" name="Neurosporene_cyt" boundaryCondition="false" id="M_C05431_cyt">
<notes><body xmlns="http://www.w3.org/1999/xhtml">
     <p>CHARGE:                   </p>
  
     <p>FORMULA: C40H58</p>
  </body></notes>
      </species>
      <species compartment="cyt" name="Adenosyl cobyrinate hexaamide_cyt" boundaryCondition="false" id="M_C06507_cyt">
<notes><body xmlns="http://www.w3.org/1999/xhtml">
     <p>CHARGE:                   </p>
  
     <p>FORMULA: C55H77CoN15O11</p>
  </body></notes>
      </species>
      <species compartment="tlm" name="Heme B located in the Cytochrome-b6/f complex, triply protonated_tlm" boundaryCondition="false" id="M_HB3p_B6_tlm">
<notes><body xmlns="http://www.w3.org/1999/xhtml">
     <p>CHARGE:                   </p>
  
     <p>FORMULA: R</p>
  </body></notes>
      </species>
      <species compartment="cyt" name="(2E)-Octadecenoyl-[acp]_cyt" boundaryCondition="false" id="M_C16221_cyt">
<notes><body xmlns="http://www.w3.org/1999/xhtml">
     <p>CHARGE:                   </p>
  
     <p>FORMULA: C18H33OSR</p>
  </body></notes>
      </species>
      <species compartment="cyt" name="Glycolaldehyde_cyt" boundaryCondition="false" id="M_C00266_cyt">
<notes><body xmlns="http://www.w3.org/1999/xhtml">
     <p>CHARGE:                   </p>
  
     <p>FORMULA: C2H4O2</p>
  </body></notes>
      </species>
      <species compartment="cyt" name="1,4-Dihydroxy-2-naphthoyl-CoA_cyt" boundaryCondition="false" id="M_C15547_cyt">
<notes><body xmlns="http://www.w3.org/1999/xhtml">
     <p>CHARGE:                   </p>
  
     <p>FORMULA: C32H42N7O19P3S</p>
  </body></notes>
      </species>
      <species compartment="cym" name="Plastosemiquinone located at the stromal side of the Cytochrome-b6/f complex_cym" boundaryCondition="false" id="M_PQH_B6_S_cym">
<notes><body xmlns="http://www.w3.org/1999/xhtml">
     <p>CHARGE:                   </p>
  
     <p>FORMULA: C53H81O2</p>
  </body></notes>
      </species>
      <species compartment="ext" name="Orthophosphate_ext_b" boundaryCondition="true" id="M_C00009_ext_b">
<notes><body xmlns="http://www.w3.org/1999/xhtml">
     <p>CHARGE:                   </p>
  
     <p>FORMULA: H3PO4</p>
  </body></notes>
      </species>
      <species compartment="cyt" name="alpha-Tocopherol_cyt" boundaryCondition="false" id="M_C02477_cyt">
<notes><body xmlns="http://www.w3.org/1999/xhtml">
     <p>CHARGE:                   </p>
  
     <p>FORMULA: C29H50O2</p>
  </body></notes>
      </species>
      <species compartment="ext" name="D-Glucose_ext_b" boundaryCondition="true" id="M_C00031_ext_b">
<notes><body xmlns="http://www.w3.org/1999/xhtml">
     <p>CHARGE:                   </p>
  
     <p>FORMULA: C6H12O6</p>
  </body></notes>
      </species>
      <species compartment="cyt" name="Amylose_cyt" boundaryCondition="false" id="M_C00718_cyt">
<notes><body xmlns="http://www.w3.org/1999/xhtml">
     <p>CHARGE:                   </p>
  
     <p>FORMULA: C6H10O5</p>
  </body></notes>
      </species>
      <species compartment="cyt" name="Orotidine 5'-phosphate_cyt" boundaryCondition="false" id="M_C01103_cyt">
<notes><body xmlns="http://www.w3.org/1999/xhtml">
     <p>CHARGE:                   </p>
  
     <p>FORMULA: C10H13N2O11P</p>
  </body></notes>
      </species>
      <species compartment="cyt" name="5-O-(1-Carboxyvinyl)-3-phosphoshikimate_cyt" boundaryCondition="false" id="M_C01269_cyt">
<notes><body xmlns="http://www.w3.org/1999/xhtml">
     <p>CHARGE:                   </p>
  
     <p>FORMULA: C10H13O10P</p>
  </body></notes>
      </species>
      <species compartment="cyt" name="Glycogen granule_cyt_b" boundaryCondition="true" id="M_C00182N_cyt_b">
<notes><body xmlns="http://www.w3.org/1999/xhtml">
     <p>CHARGE:                   </p>
  
     <p>FORMULA: R</p>
  </body></notes>
      </species>
      <species compartment="cyt" name="L-Ornithine_cyt" boundaryCondition="false" id="M_C00077_cyt">
<notes><body xmlns="http://www.w3.org/1999/xhtml">
     <p>CHARGE:                   </p>
  
     <p>FORMULA: C5H12N2O2</p>
  </body></notes>
      </species>
      <species compartment="cyt" name="Chlorophyllide_cyt" boundaryCondition="false" id="M_C02139_cyt">
<notes><body xmlns="http://www.w3.org/1999/xhtml">
     <p>CHARGE:                   </p>
  
     <p>FORMULA: C35H34MgN4O5</p>
  </body></notes>
      </species>
      <species compartment="cyt" name="S-Adenosylmethioninamine_cyt" boundaryCondition="false" id="M_C01137_cyt">
<notes><body xmlns="http://www.w3.org/1999/xhtml">
     <p>CHARGE:                   </p>
  
     <p>FORMULA: C14H23N6O3S</p>
  </body></notes>
      </species>
      <species compartment="cyt" name="Homogentisate_cyt" boundaryCondition="false" id="M_C00544_cyt">
<notes><body xmlns="http://www.w3.org/1999/xhtml">
     <p>CHARGE:                   </p>
  
     <p>FORMULA: C8H8O4</p>
  </body></notes>
      </species>
      <species compartment="cyt" name="Precorrin 3A_cyt" boundaryCondition="false" id="M_C05772_cyt">
<notes><body xmlns="http://www.w3.org/1999/xhtml">
     <p>CHARGE:                   </p>
  
     <p>FORMULA: C43H50N4O16</p>
  </body></notes>
      </species>
      <species compartment="tlm" name="Starting state of a cluster of probably four manganese atoms_tlm" boundaryCondition="false" id="M_S0_P680_tlm">
<notes><body xmlns="http://www.w3.org/1999/xhtml">
     <p>CHARGE:                   </p>
  
     <p>FORMULA: R</p>
  </body></notes>
      </species>
      <species compartment="cyt" name="L-Alanine_cyt" boundaryCondition="false" id="M_C00041_cyt">
<notes><body xmlns="http://www.w3.org/1999/xhtml">
     <p>CHARGE:                   </p>
  
     <p>FORMULA: C3H7NO2</p>
  </body></notes>
      </species>
      <species compartment="cyt" name="Sulfoquinovosyldiacylglycerol_SQDG_cyt" boundaryCondition="false" id="M_C13508_SQDG_cyt">
<notes><body xmlns="http://www.w3.org/1999/xhtml">
     <p>CHARGE:                   </p>
  
     <p>FORMULA: C11H16O12SR2</p>
  </body></notes>
      </species>
      <species compartment="cyt" name="4-Amino-4-deoxychorismate_cyt" boundaryCondition="false" id="M_C11355_cyt">
<notes><body xmlns="http://www.w3.org/1999/xhtml">
     <p>CHARGE:                   </p>
  
     <p>FORMULA: C10H11NO5</p>
  </body></notes>
      </species>
      <species compartment="cyt" name="Phosphatidate_MGDG_cyt" boundaryCondition="false" id="M_C00416_MGDG_cyt">
<notes><body xmlns="http://www.w3.org/1999/xhtml">
     <p>CHARGE:                   </p>
  
     <p>FORMULA: C5H7O8PR2</p>
  </body></notes>
      </species>
      <species compartment="tlm" name="Uncharged reaction centre of the Photosystem I (light with 700 nm is sufficient for the excitation of the one reaction center)_tlm" boundaryCondition="false" id="M_P700_tlm">
<notes><body xmlns="http://www.w3.org/1999/xhtml">
     <p>CHARGE:                   </p>
  
     <p>FORMULA: R</p>
  </body></notes>
      </species>
      <species compartment="cyt" name="Cob(I)yrinate a,c diamide_cyt" boundaryCondition="false" id="M_C06505_cyt">
<notes><body xmlns="http://www.w3.org/1999/xhtml">
     <p>CHARGE:                   </p>
  
     <p>FORMULA: C45H61CoN6O12</p>
  </body></notes>
      </species>
      <species compartment="cyt" name="D-Fructose 6-phosphate_cyt" boundaryCondition="false" id="M_C00085_cyt">
<notes><body xmlns="http://www.w3.org/1999/xhtml">
     <p>CHARGE:                   </p>
  
     <p>FORMULA: C6H13O9P</p>
  </body></notes>
      </species>
      <species compartment="cyt" name="Pyridoxal phosphate_cyt" boundaryCondition="false" id="M_C00018_cyt">
<notes><body xmlns="http://www.w3.org/1999/xhtml">
     <p>CHARGE:                   </p>
  
     <p>FORMULA: C8H10NO6P</p>
  </body></notes>
      </species>
      <species compartment="cyt" name="CMP_cyt" boundaryCondition="false" id="M_C00055_cyt">
<notes><body xmlns="http://www.w3.org/1999/xhtml">
     <p>CHARGE:                   </p>
  
     <p>FORMULA: C9H14N3O8P</p>
  </body></notes>
      </species>
      <species compartment="cyt" name="Peptidoglycan_cyt" boundaryCondition="false" id="M_E11_cyt">
<notes><body xmlns="http://www.w3.org/1999/xhtml">
     <p>CHARGE:                   </p>
  
     <p>FORMULA: C37H59N7O20</p>
  </body></notes>
      </species>
      <species compartment="cyt" name="(R)-S-Lactoylglutathione_cyt" boundaryCondition="false" id="M_C03451_cyt">
<notes><body xmlns="http://www.w3.org/1999/xhtml">
     <p>CHARGE:                   </p>
  
     <p>FORMULA: C13H21N3O8S</p>
  </body></notes>
      </species>
      <species compartment="cyt" name="4-Aminobenzoate_cyt" boundaryCondition="false" id="M_C00568_cyt">
<notes><body xmlns="http://www.w3.org/1999/xhtml">
     <p>CHARGE:                   </p>
  
     <p>FORMULA: C7H7NO2</p>
  </body></notes>
      </species>
      <species compartment="cyt" name="Glyoxylate_cyt" boundaryCondition="false" id="M_C00048_cyt">
<notes><body xmlns="http://www.w3.org/1999/xhtml">
     <p>CHARGE:                   </p>
  
     <p>FORMULA: C2H2O3</p>
  </body></notes>
      </species>
      <species compartment="cyt" name="(9Z)-Hexadecanoyl-[acp]_cyt" boundaryCondition="false" id="M_C05764_cyt">
<notes><body xmlns="http://www.w3.org/1999/xhtml">
     <p>CHARGE:                   </p>
  
     <p>FORMULA: C16H31OSR</p>
  </body></notes>
      </species>
      <species compartment="cyt" name="3'-Phosphoadenylyl sulfate_cyt" boundaryCondition="false" id="M_C00053_cyt">
<notes><body xmlns="http://www.w3.org/1999/xhtml">
     <p>CHARGE:                   </p>
  
     <p>FORMULA: C10H15N5O13P2S</p>
  </body></notes>
      </species>
      <species compartment="cyt" name="Zinc_cyt" boundaryCondition="false" id="M_C00038_cyt">
<notes><body xmlns="http://www.w3.org/1999/xhtml">
     <p>CHARGE:                   </p>
  
     <p>FORMULA: Zn</p>
  </body></notes>
      </species>
      <species compartment="cyt" name="Oxalate_cyt" boundaryCondition="false" id="M_C00209_cyt">
<notes><body xmlns="http://www.w3.org/1999/xhtml">
     <p>CHARGE:                   </p>
  
     <p>FORMULA: C2H2O4</p>
  </body></notes>
      </species>
      <species compartment="cyt" name="L-Threonine O-3-phosphate_cyt" boundaryCondition="false" id="M_C12147_cyt">
<notes><body xmlns="http://www.w3.org/1999/xhtml">
     <p>CHARGE:                   </p>
  
     <p>FORMULA: C4H10NO6P</p>
  </body></notes>
      </species>
      <species compartment="cyt" name="Acetoacetyl-CoA_cyt" boundaryCondition="false" id="M_C00332_cyt">
<notes><body xmlns="http://www.w3.org/1999/xhtml">
     <p>CHARGE:                   </p>
  
     <p>FORMULA: C25H40N7O18P3S</p>
  </body></notes>
      </species>
      <species compartment="cyt" name="RNA component of biomass_cyt" boundaryCondition="false" id="M_B3_cyt">
<notes><body xmlns="http://www.w3.org/1999/xhtml">
     <p>CHARGE:                   </p>
  
     <p>FORMULA: R</p>
  </body></notes>
      </species>
      <species compartment="cyt" name="4-Hydroxybenzoate_cyt" boundaryCondition="false" id="M_C00156_cyt">
<notes><body xmlns="http://www.w3.org/1999/xhtml">
     <p>CHARGE:                   </p>
  
     <p>FORMULA: C7H6O3</p>
  </body></notes>
      </species>
      <species compartment="cyt" name="meso-2,6-Diaminoheptanedioate_cyt" boundaryCondition="false" id="M_C00680_cyt">
<notes><body xmlns="http://www.w3.org/1999/xhtml">
     <p>CHARGE:                   </p>
  
     <p>FORMULA: C7H14N2O4</p>
  </body></notes>
      </species>
      <species compartment="cyt" name="di-trans,poly-cis-Undecaprenyl diphosphate_cyt" boundaryCondition="false" id="M_C04574_cyt">
<notes><body xmlns="http://www.w3.org/1999/xhtml">
     <p>CHARGE:                   </p>
  
     <p>FORMULA: C55H92O7P2</p>
  </body></notes>
      </species>
      <species compartment="cyt" name="Isochorismate_cyt" boundaryCondition="false" id="M_C00885_cyt">
<notes><body xmlns="http://www.w3.org/1999/xhtml">
     <p>CHARGE:                   </p>
  
     <p>FORMULA: C10H10O6</p>
  </body></notes>
      </species>
      <species compartment="cyt" name="dTDP_cyt" boundaryCondition="false" id="M_C00363_cyt">
<notes><body xmlns="http://www.w3.org/1999/xhtml">
     <p>CHARGE:                   </p>
  
     <p>FORMULA: C10H16N2O11P2</p>
  </body></notes>
      </species>
      <species compartment="cyt" name="D-Glucono-1,5-lactone 6-phosphate_cyt" boundaryCondition="false" id="M_C01236_cyt">
<notes><body xmlns="http://www.w3.org/1999/xhtml">
     <p>CHARGE:                   </p>
  
     <p>FORMULA: C6H11O9P</p>
  </body></notes>
      </species>
      <species compartment="cyt" name="5-Phosphoribosylamine_cyt" boundaryCondition="false" id="M_C03090_cyt">
<notes><body xmlns="http://www.w3.org/1999/xhtml">
     <p>CHARGE:                   </p>
  
     <p>FORMULA: C5H12NO7P</p>
  </body></notes>
      </species>
      <species compartment="cyt" name="Cell wall component of biomass_cyt" boundaryCondition="false" id="M_B4_cyt">
<notes><body xmlns="http://www.w3.org/1999/xhtml">
     <p>CHARGE:                   </p>
  
     <p>FORMULA: R</p>
  </body></notes>
      </species>
      <species compartment="tlm" name="Semiplastoquinone radical loosely bound to the Photosystem II (can except one further electron)_tlm" boundaryCondition="false" id="M_PQn_P680_tlm">
<notes><body xmlns="http://www.w3.org/1999/xhtml">
     <p>CHARGE:                   </p>
  
     <p>FORMULA: C53H81O2</p>
  </body></notes>
      </species>
      <species compartment="cyt" name="D-4-Hydroxy-2-oxoglutarate_cyt" boundaryCondition="false" id="M_C05946_cyt">
<notes><body xmlns="http://www.w3.org/1999/xhtml">
     <p>CHARGE:                   </p>
  
     <p>FORMULA: C5H6O6</p>
  </body></notes>
      </species>
      <species compartment="cyt" name="But-2-enoyl-[acyl-carrier protein]_cyt" boundaryCondition="false" id="M_C04246_cyt">
<notes><body xmlns="http://www.w3.org/1999/xhtml">
     <p>CHARGE:                   </p>
  
     <p>FORMULA: C4H5OSR</p>
  </body></notes>
      </species>
      <species compartment="ext" name="4-Cresol_ext_b" boundaryCondition="true" id="M_C01468_ext_b">
<notes><body xmlns="http://www.w3.org/1999/xhtml">
     <p>CHARGE:                   </p>
  
     <p>FORMULA: C7H8O</p>
  </body></notes>
      </species>
      <species compartment="cyt" name="Urea_cyt" boundaryCondition="false" id="M_C00086_cyt">
<notes><body xmlns="http://www.w3.org/1999/xhtml">
     <p>CHARGE:                   </p>
  
     <p>FORMULA: CH4N2O</p>
  </body></notes>
      </species>
      <species compartment="cyt" name="L-Histidinol_cyt" boundaryCondition="false" id="M_C00860_cyt">
<notes><body xmlns="http://www.w3.org/1999/xhtml">
     <p>CHARGE:                   </p>
  
     <p>FORMULA: C6H11N3O</p>
  </body></notes>
      </species>
      <species compartment="cyt" name="Adenosyl cobyrinate a,c diamide_cyt" boundaryCondition="false" id="M_C06506_cyt">
<notes><body xmlns="http://www.w3.org/1999/xhtml">
     <p>CHARGE:                   </p>
  
     <p>FORMULA: C55H73CoN11O15</p>
  </body></notes>
      </species>
      <species compartment="cyt" name="2-Amino-4-hydroxy-6-(D-erythro-1,2,3-trihydroxypropyl)-7,8-_cyt" boundaryCondition="false" id="M_C04874_cyt">
<notes><body xmlns="http://www.w3.org/1999/xhtml">
     <p>CHARGE:                   </p>
  
     <p>FORMULA: C9H13N5O4</p>
  </body></notes>
      </species>
      <species compartment="cyt" name="Precorrin 4_cyt" boundaryCondition="false" id="M_C06407_cyt">
<notes><body xmlns="http://www.w3.org/1999/xhtml">
     <p>CHARGE:                   </p>
  
     <p>FORMULA: C44H52N4O17</p>
  </body></notes>
      </species>
      <species compartment="cyt" name="Agmatine_cyt" boundaryCondition="false" id="M_C00179_cyt">
<notes><body xmlns="http://www.w3.org/1999/xhtml">
     <p>CHARGE:                   </p>
  
     <p>FORMULA: C5H14N4</p>
  </body></notes>
      </species>
      <species compartment="cyt" name="dTDP-6-deoxy-L-mannose_cyt" boundaryCondition="false" id="M_C03319_cyt">
<notes><body xmlns="http://www.w3.org/1999/xhtml">
     <p>CHARGE:                   </p>
  
     <p>FORMULA: C16H26N2O15P2</p>
  </body></notes>
      </species>
      <species compartment="cyt" name="L-Glutamyl-tRNA(Glu)_cyt" boundaryCondition="false" id="M_C02987_cyt">
<notes><body xmlns="http://www.w3.org/1999/xhtml">
     <p>CHARGE:                   </p>
  
     <p>FORMULA: C20H28N6O13PR</p>
  </body></notes>
      </species>
      <species compartment="cyt" name="L-Histidinol phosphate_cyt" boundaryCondition="false" id="M_C01100_cyt">
<notes><body xmlns="http://www.w3.org/1999/xhtml">
     <p>CHARGE:                   </p>
  
     <p>FORMULA: C6H12N3O4P</p>
  </body></notes>
      </species>
      <species compartment="cyt" name="GDP-mannose_cyt" boundaryCondition="false" id="M_C00096_cyt">
<notes><body xmlns="http://www.w3.org/1999/xhtml">
     <p>CHARGE:                   </p>
  
     <p>FORMULA: C16H25N5O16P2</p>
  </body></notes>
      </species>
      <species compartment="cyt" name="(R)-2-Methylmalate_cyt" boundaryCondition="false" id="M_C02612_cyt">
<notes><body xmlns="http://www.w3.org/1999/xhtml">
     <p>CHARGE:                   </p>
  
     <p>FORMULA: C5H8O5</p>
  </body></notes>
      </species>
      <species compartment="cyt" name="Molybdate_cyt" boundaryCondition="false" id="M_C06232_cyt">
<notes><body xmlns="http://www.w3.org/1999/xhtml">
     <p>CHARGE:                   </p>
  
     <p>FORMULA: MoH2O4</p>
  </body></notes>
      </species>
      <species compartment="ext" name="Nickel_ext_b" boundaryCondition="true" id="M_C00291_ext_b">
<notes><body xmlns="http://www.w3.org/1999/xhtml">
     <p>CHARGE:                   </p>
  
     <p>FORMULA: Ni</p>
  </body></notes>
      </species>
      <species compartment="cyt" name="Geranyl diphosphate_cyt" boundaryCondition="false" id="M_C00341_cyt">
<notes><body xmlns="http://www.w3.org/1999/xhtml">
     <p>CHARGE:                   </p>
  
     <p>FORMULA: C10H20O7P2</p>
  </body></notes>
      </species>
      <species compartment="cyt" name="Nitrate_cyt" boundaryCondition="false" id="M_C00244_cyt">
<notes><body xmlns="http://www.w3.org/1999/xhtml">
     <p>CHARGE:                   </p>
  
     <p>FORMULA: NO3-</p>
  </body></notes>
      </species>
      <species compartment="cyt" name="3-Oxotetradecanoyl-[acp]_cyt" boundaryCondition="false" id="M_C05759_cyt">
<notes><body xmlns="http://www.w3.org/1999/xhtml">
     <p>CHARGE:                   </p>
  
     <p>FORMULA: C14H25O2SR</p>
  </body></notes>
      </species>
      <species compartment="cyt" name="4-Phospho-D-erythronate_cyt" boundaryCondition="false" id="M_C03393_cyt">
<notes><body xmlns="http://www.w3.org/1999/xhtml">
     <p>CHARGE:                   </p>
  
     <p>FORMULA: C4H9O8P</p>
  </body></notes>
      </species>
      <species compartment="cyt" name="Porphobilinogen_cyt" boundaryCondition="false" id="M_C00931_cyt">
<notes><body xmlns="http://www.w3.org/1999/xhtml">
     <p>CHARGE:                   </p>
  
     <p>FORMULA: C10H14N2O4</p>
  </body></notes>
      </species>
      <species compartment="cyt" name="Phytyl diphosphate_cyt" boundaryCondition="false" id="M_C05427_cyt">
<notes><body xmlns="http://www.w3.org/1999/xhtml">
     <p>CHARGE:                   </p>
  
     <p>FORMULA: C20H42O7P2</p>
  </body></notes>
      </species>
      <species compartment="tlm" name="Heme B located in the Cytochrome-b6/f complex, twice protonated_tlm" boundaryCondition="false" id="M_HB2p_B6_tlm">
<notes><body xmlns="http://www.w3.org/1999/xhtml">
     <p>CHARGE:                   </p>
  
     <p>FORMULA: R</p>
  </body></notes>
      </species>
      <species compartment="cyt" name="NAD+_cyt" boundaryCondition="false" id="M_C00003_cyt">
<notes><body xmlns="http://www.w3.org/1999/xhtml">
     <p>CHARGE:                   </p>
  
     <p>FORMULA: C21H28N7O14P2</p>
  </body></notes>
      </species>
      <species compartment="ext" name="L-Histidine_ext_b" boundaryCondition="true" id="M_C00135_ext_b">
<notes><body xmlns="http://www.w3.org/1999/xhtml">
     <p>CHARGE:                   </p>
  
     <p>FORMULA: C6H9N3O2</p>
  </body></notes>
      </species>
      <species compartment="cyt" name="Orthophosphate_cyt" boundaryCondition="false" id="M_C00009_cyt">
<notes><body xmlns="http://www.w3.org/1999/xhtml">
     <p>CHARGE:                   </p>
  
     <p>FORMULA: H3PO4</p>
  </body></notes>
      </species>
      <species compartment="ext" name="L-Glutamate_ext_b" boundaryCondition="false" id="M_C00025_ext_b">
<notes><body xmlns="http://www.w3.org/1999/xhtml">
     <p>CHARGE:                   </p>
  
     <p>FORMULA: C5H9NO4</p>
  </body></notes>
      </species>
      <species compartment="cyt" name="3-Methyl-2-oxobutanoic acid_cyt" boundaryCondition="false" id="M_C00141_cyt">
<notes><body xmlns="http://www.w3.org/1999/xhtml">
     <p>CHARGE:                   </p>
  
     <p>FORMULA: C5H8O3</p>
  </body></notes>
      </species>
      <species compartment="cyt" name="Sulfite_cyt" boundaryCondition="false" id="M_C00094_cyt">
<notes><body xmlns="http://www.w3.org/1999/xhtml">
     <p>CHARGE:                   </p>
  
     <p>FORMULA: H2SO3</p>
  </body></notes>
      </species>
      <species compartment="cyt" name="2-(alpha-Hydroxyethyl)thiamine diphosphate_cyt" boundaryCondition="false" id="M_C05125_cyt">
<notes><body xmlns="http://www.w3.org/1999/xhtml">
     <p>CHARGE:                   </p>
  
     <p>FORMULA: C14H23N4O8P2S</p>
  </body></notes>
      </species>
      <species compartment="cyt" name="Zeaxanthin_cyt" boundaryCondition="false" id="M_C06098_cyt">
<notes><body xmlns="http://www.w3.org/1999/xhtml">
     <p>CHARGE:                   </p>
  
     <p>FORMULA: C40H56O2</p>
  </body></notes>
      </species>
      <species compartment="ext" name="Sulfate_ext_b" boundaryCondition="false" id="M_C00059_ext_b">
<notes><body xmlns="http://www.w3.org/1999/xhtml">
     <p>CHARGE:                   </p>
  
     <p>FORMULA: H2SO4</p>
  </body></notes>
      </species>
      <species compartment="cyt" name="5'-Phosphoribosylglycinamide_cyt" boundaryCondition="false" id="M_C03838_cyt">
<notes><body xmlns="http://www.w3.org/1999/xhtml">
     <p>CHARGE:                   </p>
  
     <p>FORMULA: C7H15N2O8P</p>
  </body></notes>
      </species>
      <species compartment="cyt" name="Fumarate_cyt" boundaryCondition="false" id="M_C00122_cyt">
<notes><body xmlns="http://www.w3.org/1999/xhtml">
     <p>CHARGE:                   </p>
  
     <p>FORMULA: C4H4O4</p>
  </body></notes>
      </species>
      <species compartment="cyt" name="2-Amino-3-oxo-4-phosphonooxybutyrate_cyt" boundaryCondition="false" id="M_C07335_cyt">
<notes><body xmlns="http://www.w3.org/1999/xhtml">
     <p>CHARGE:                   </p>
  
     <p>FORMULA: C4H8NO7P</p>
  </body></notes>
      </species>
      <species compartment="cyt" name="2-Oxo-3-hydroxy-4-phosphobutanoate_cyt" boundaryCondition="false" id="M_C06054_cyt">
<notes><body xmlns="http://www.w3.org/1999/xhtml">
     <p>CHARGE:                   </p>
  
     <p>FORMULA: C4H7O8P</p>
  </body></notes>
      </species>
      <species compartment="cyt" name="dTTP_cyt" boundaryCondition="false" id="M_C00459_cyt">
<notes><body xmlns="http://www.w3.org/1999/xhtml">
     <p>CHARGE:                   </p>
  
     <p>FORMULA: C10H17N2O14P3</p>
  </body></notes>
      </species>
      <species compartment="cyt" name="10-Formyltetrahydrofolate_cyt" boundaryCondition="false" id="M_C00234_cyt">
<notes><body xmlns="http://www.w3.org/1999/xhtml">
     <p>CHARGE:                   </p>
  
     <p>FORMULA: C20H23N7O7</p>
  </body></notes>
      </species>
      <species compartment="cyt" name="Putrescine_cyt" boundaryCondition="false" id="M_C00134_cyt">
<notes><body xmlns="http://www.w3.org/1999/xhtml">
     <p>CHARGE:                   </p>
  
     <p>FORMULA: C4H12N2</p>
  </body></notes>
      </species>
      <species compartment="cyt" name="Phosphatidate_SQDG_cyt" boundaryCondition="false" id="M_C00416_SQDG_cyt">
<notes><body xmlns="http://www.w3.org/1999/xhtml">
     <p>CHARGE:                   </p>
  
     <p>FORMULA: C5H7O8PR2</p>
  </body></notes>
      </species>
      <species compartment="cyt" name="1D-myo-Inositol 3-phosphate_cyt" boundaryCondition="false" id="M_C04006_cyt">
<notes><body xmlns="http://www.w3.org/1999/xhtml">
     <p>CHARGE:                   </p>
  
     <p>FORMULA: C6H13O9P</p>
  </body></notes>
      </species>
      <species compartment="cyt" name="Cob(II)yrinate a,c diamide_cyt" boundaryCondition="false" id="M_C06504_cyt">
<notes><body xmlns="http://www.w3.org/1999/xhtml">
     <p>CHARGE:                   </p>
  
     <p>FORMULA: C45H61CoN6O12</p>
  </body></notes>
      </species>
      <species compartment="cyt" name="O-Acetyl-L-serine_cyt" boundaryCondition="false" id="M_C00979_cyt">
<notes><body xmlns="http://www.w3.org/1999/xhtml">
     <p>CHARGE:                   </p>
  
     <p>FORMULA: C5H9NO4</p>
  </body></notes>
      </species>
      <species compartment="cyt" name="Thiamin diphosphate_cyt" boundaryCondition="false" id="M_C00068_cyt">
<notes><body xmlns="http://www.w3.org/1999/xhtml">
     <p>CHARGE:                   </p>
  
     <p>FORMULA: C12H19N4O7P2S</p>
  </body></notes>
      </species>
      <species compartment="cax" name="D-Ribulose 1,5-bisphosphate_cax" boundaryCondition="false" id="M_C01182_cax">
<notes><body xmlns="http://www.w3.org/1999/xhtml">
     <p>CHARGE:                   </p>
  
     <p>FORMULA: C5H12O11P2</p>
  </body></notes>
      </species>
      <species compartment="cyt" name="3-Oxooctanoyl-[acp]_cyt" boundaryCondition="false" id="M_C05750_cyt">
<notes><body xmlns="http://www.w3.org/1999/xhtml">
     <p>CHARGE:                   </p>
  
     <p>FORMULA: C8H13O2SR</p>
  </body></notes>
      </species>
      <species compartment="cyt" name="3-Hydroxyechinenone_cyt" boundaryCondition="false" id="M_C15966_cyt">
<notes><body xmlns="http://www.w3.org/1999/xhtml">
     <p>CHARGE:                   </p>
  
     <p>FORMULA: C40H54O2</p>
  </body></notes>
      </species>
      <species compartment="cyt" name="UDP_cyt" boundaryCondition="false" id="M_C00015_cyt">
<notes><body xmlns="http://www.w3.org/1999/xhtml">
     <p>CHARGE:                   </p>
  
     <p>FORMULA: C9H14N2O12P2</p>
  </body></notes>
      </species>
      <species compartment="cax" name="Oxygen_cax" boundaryCondition="false" id="M_C00007_cax">
<notes><body xmlns="http://www.w3.org/1999/xhtml">
     <p>CHARGE:                   </p>
  
     <p>FORMULA: O2</p>
  </body></notes>
      </species>
      <species compartment="cyt" name="5-Amino-6-(5'-phosphoribitylamino)uracil_cyt" boundaryCondition="false" id="M_C04454_cyt">
<notes><body xmlns="http://www.w3.org/1999/xhtml">
     <p>CHARGE:                   </p>
  
     <p>FORMULA: C9H17N4O9P</p>
  </body></notes>
      </species>
      <species compartment="cyt" name="D-Glucose 1-phosphate_cyt" boundaryCondition="false" id="M_C00103_cyt">
<notes><body xmlns="http://www.w3.org/1999/xhtml">
     <p>CHARGE:                   </p>
  
     <p>FORMULA: C6H13O9P</p>
  </body></notes>
      </species>
      <species compartment="cyt" name="Butyryl-[acp]_cyt" boundaryCondition="false" id="M_C05745_cyt">
<notes><body xmlns="http://www.w3.org/1999/xhtml">
     <p>CHARGE:                   </p>
  
     <p>FORMULA: C4H7OSR</p>
  </body></notes>
      </species>
      <species compartment="cyt" name="trans-Hex-2-enoyl-[acp]_cyt" boundaryCondition="false" id="M_C05748_cyt">
<notes><body xmlns="http://www.w3.org/1999/xhtml">
     <p>CHARGE:                   </p>
  
     <p>FORMULA: C6H9OSR</p>
  </body></notes>
      </species>
      <species compartment="cyt" name="N-Carbamoyl-L-aspartate_cyt" boundaryCondition="false" id="M_C00438_cyt">
<notes><body xmlns="http://www.w3.org/1999/xhtml">
     <p>CHARGE:                   </p>
  
     <p>FORMULA: C5H8N2O5</p>
  </body></notes>
      </species>
      <species compartment="cyt" name="Pigment component of biomass_cyt" boundaryCondition="false" id="M_B8_cyt">
<notes><body xmlns="http://www.w3.org/1999/xhtml">
     <p>CHARGE:                   </p>
  
     <p>FORMULA: R</p>
  </body></notes>
      </species>
      <species compartment="tlm" name="Reduced rieske_B6_tlm" boundaryCondition="false" id="M_RRieske_B6_tlm">
<notes><body xmlns="http://www.w3.org/1999/xhtml">
     <p>CHARGE:                   </p>
  
     <p>FORMULA: R</p>
  </body></notes>
      </species>
      <species compartment="cyt" name="L-Arginine_cyt" boundaryCondition="false" id="M_C00062_cyt">
<notes><body xmlns="http://www.w3.org/1999/xhtml">
     <p>CHARGE:                   </p>
  
     <p>FORMULA: C6H14N4O2</p>
  </body></notes>
      </species>
      <species compartment="cyt" name="Heme O_cyt" boundaryCondition="false" id="M_C15672_cyt">
<notes><body xmlns="http://www.w3.org/1999/xhtml">
     <p>CHARGE:                   </p>
  
     <p>FORMULA: C49H58FeN4O5</p>
  </body></notes>
      </species>
      <species compartment="cyt" name="L-erythro-4-Hydroxyglutamate_cyt" boundaryCondition="false" id="M_C05947_cyt">
<notes><body xmlns="http://www.w3.org/1999/xhtml">
     <p>CHARGE:                   </p>
  
     <p>FORMULA: C5H9NO5</p>
  </body></notes>
      </species>
      <species compartment="cyt" name="Isocitrate_cyt" boundaryCondition="false" id="M_C00311_cyt">
<notes><body xmlns="http://www.w3.org/1999/xhtml">
     <p>CHARGE:                   </p>
  
     <p>FORMULA: C6H8O7</p>
  </body></notes>
      </species>
      <species compartment="cyt" name="Cyanophycin polymer_cyt_b" boundaryCondition="true" id="M_E10N_cyt_b">
<notes><body xmlns="http://www.w3.org/1999/xhtml">
     <p>CHARGE:                   </p>
  
     <p>FORMULA: R</p>
  </body></notes>
      </species>
      <species compartment="cyt" name="Linoleoyl-[acyl-carrier protein]_cyt" boundaryCondition="false" id="M_C16160_cyt">
<notes><body xmlns="http://www.w3.org/1999/xhtml">
     <p>CHARGE:                   </p>
  
     <p>FORMULA: C18H31OSR</p>
  </body></notes>
      </species>
      <species compartment="cyt" name="FMN_cyt" boundaryCondition="false" id="M_C00061_cyt">
<notes><body xmlns="http://www.w3.org/1999/xhtml">
     <p>CHARGE:                   </p>
  
     <p>FORMULA: C17H21N4O9P</p>
  </body></notes>
      </species>
      <species compartment="tll" name="H2O_tll" boundaryCondition="false" id="M_C00001_tll">
<notes><body xmlns="http://www.w3.org/1999/xhtml">
     <p>CHARGE:                   </p>
  
     <p>FORMULA: H2O</p>
  </body></notes>
      </species>
      <species compartment="cyt" name="1-(5'-Phosphoribosyl)-5-amino-4-imidazolecarboxamide_cyt" boundaryCondition="false" id="M_C04677_cyt">
<notes><body xmlns="http://www.w3.org/1999/xhtml">
     <p>CHARGE:                   </p>
  
     <p>FORMULA: C9H15N4O8P</p>
  </body></notes>
      </species>
      <species compartment="cyt" name="13(1)-Oxo-magnesium-protoporphyrin IX 13-monomethyl ester_cyt" boundaryCondition="false" id="M_C11830_cyt">
<notes><body xmlns="http://www.w3.org/1999/xhtml">
     <p>CHARGE:                   </p>
  
     <p>FORMULA: C35H32MgN4O5</p>
  </body></notes>
      </species>
      <species compartment="cyt" name="Thioredoxin_cyt" boundaryCondition="false" id="M_C00342_cyt">
<notes><body xmlns="http://www.w3.org/1999/xhtml">
     <p>CHARGE:                   </p>
  
     <p>FORMULA: C10H14N4O4S2R4</p>
  </body></notes>
      </species>
      <species compartment="cyt" name="2,5-Diamino-6-(5'-phosphoribosylamino)-4-pyrimidineone_cyt" boundaryCondition="false" id="M_C01304_cyt">
<notes><body xmlns="http://www.w3.org/1999/xhtml">
     <p>CHARGE:                   </p>
  
     <p>FORMULA: C9H16N5O8P</p>
  </body></notes>
      </species>
      <species compartment="cax" name="Carbonic acid_cax" boundaryCondition="false" id="M_C01353_cax">
<notes><body xmlns="http://www.w3.org/1999/xhtml">
     <p>CHARGE:                   </p>
  
     <p>FORMULA: H2CO3</p>
  </body></notes>
      </species>
      <species compartment="cyt" name="L-Tryptophan_cyt" boundaryCondition="false" id="M_C00078_cyt">
<notes><body xmlns="http://www.w3.org/1999/xhtml">
     <p>CHARGE:                   </p>
  
     <p>FORMULA: C11H12N2O2</p>
  </body></notes>
      </species>
      <species compartment="cyt" name="Cobamide coenzyme_cyt" boundaryCondition="false" id="M_C00194_cyt">
<notes><body xmlns="http://www.w3.org/1999/xhtml">
     <p>CHARGE:                   </p>
  
     <p>FORMULA: C72H100CoN18O17P</p>
  </body></notes>
      </species>
      <species compartment="cyt" name="O-Acetyl-L-homoserine_cyt" boundaryCondition="false" id="M_C01077_cyt">
<notes><body xmlns="http://www.w3.org/1999/xhtml">
     <p>CHARGE:                   </p>
  
     <p>FORMULA: C6H11NO4</p>
  </body></notes>
      </species>
      <species compartment="cyt" name="Dihydrofolate_cyt" boundaryCondition="false" id="M_C00415_cyt">
<notes><body xmlns="http://www.w3.org/1999/xhtml">
     <p>CHARGE:                   </p>
  
     <p>FORMULA: C19H21N7O6</p>
  </body></notes>
      </species>
      <species compartment="cyt" name="(R)-2,3-Dihydroxy-3-methylpentanoate_cyt" boundaryCondition="false" id="M_C06007_cyt">
<notes><body xmlns="http://www.w3.org/1999/xhtml">
     <p>CHARGE:                   </p>
  
     <p>FORMULA: C6H12O4</p>
  </body></notes>
      </species>
      <species compartment="cyt" name="Acetyl phosphate_cyt" boundaryCondition="false" id="M_C00227_cyt">
<notes><body xmlns="http://www.w3.org/1999/xhtml">
     <p>CHARGE:                   </p>
  
     <p>FORMULA: C2H5O5P</p>
  </body></notes>
      </species>
      <species compartment="cyt" name="3-Hydroxyoctadecanoyl-[acp]_cyt" boundaryCondition="false" id="M_C16220_cyt">
<notes><body xmlns="http://www.w3.org/1999/xhtml">
     <p>CHARGE:                   </p>
  
     <p>FORMULA: C18H35O2SR</p>
  </body></notes>
      </species>
      <species compartment="cyt" name="Ferrocytochrome b1_cyt_b" boundaryCondition="true" id="M_C00998_cyt_b">
<notes><body xmlns="http://www.w3.org/1999/xhtml">
     <p>CHARGE:                   </p>
  
     <p>FORMULA: R</p>
  </body></notes>
      </species>
      <species compartment="cyt" name="[Enzyme]-cysteine_cyt_b" boundaryCondition="true" id="M_C15811_cyt_b">
<notes><body xmlns="http://www.w3.org/1999/xhtml">
     <p>CHARGE:                   </p>
  
     <p>FORMULA: C4H6N2O2SR2</p>
  </body></notes>
      </species>
      <species compartment="cyt" name="beta-Tocopherol_cyt" boundaryCondition="false" id="M_C14152_cyt">
<notes><body xmlns="http://www.w3.org/1999/xhtml">
     <p>CHARGE:                   </p>
  
     <p>FORMULA: C28H48O2</p>
  </body></notes>
      </species>
      <species compartment="cyt" name="beta-Carotene_cyt" boundaryCondition="false" id="M_C02094_cyt">
<notes><body xmlns="http://www.w3.org/1999/xhtml">
     <p>CHARGE:                   </p>
  
     <p>FORMULA: C40H56</p>
  </body></notes>
      </species>
      <species compartment="cyt" name="Cys-Gly_cyt" boundaryCondition="false" id="M_C01419_cyt">
<notes><body xmlns="http://www.w3.org/1999/xhtml">
     <p>CHARGE:                   </p>
  
     <p>FORMULA: C5H10N2O3S</p>
  </body></notes>
      </species>
      <species compartment="cyt" name="2-Methyl-6-phytylquinol_cyt" boundaryCondition="false" id="M_C15882_cyt">
<notes><body xmlns="http://www.w3.org/1999/xhtml">
     <p>CHARGE:                   </p>
  
     <p>FORMULA: C27H46O2</p>
  </body></notes>
      </species>
      <species compartment="cyt" name="1-(5-Phospho-D-ribosyl)-ATP_cyt" boundaryCondition="false" id="M_C02739_cyt">
<notes><body xmlns="http://www.w3.org/1999/xhtml">
     <p>CHARGE:                   </p>
  
     <p>FORMULA: C15H25N5O20P4</p>
  </body></notes>
      </species>
      <species compartment="cyt" name="L-Cysteine_cyt" boundaryCondition="false" id="M_C00097_cyt">
<notes><body xmlns="http://www.w3.org/1999/xhtml">
     <p>CHARGE:                   </p>
  
     <p>FORMULA: C3H7NO2S</p>
  </body></notes>
      </species>
      <species compartment="tlm" name="Fourth oxidation state of the cluster of manganese atoms in the Photosystem II (needed for water splitting)_tlm" boundaryCondition="false" id="M_S4_P680_tlm">
<notes><body xmlns="http://www.w3.org/1999/xhtml">
     <p>CHARGE:                   </p>
  
     <p>FORMULA: R</p>
  </body></notes>
      </species>
      <species compartment="cyt" name="3-Oxohexanoyl-[acp]_cyt" boundaryCondition="false" id="M_C05746_cyt">
<notes><body xmlns="http://www.w3.org/1999/xhtml">
     <p>CHARGE:                   </p>
  
     <p>FORMULA: C6H9O2SR</p>
  </body></notes>
      </species>
      <species compartment="cyt" name="L-Histidinal_cyt" boundaryCondition="false" id="M_C01929_cyt">
<notes><body xmlns="http://www.w3.org/1999/xhtml">
     <p>CHARGE:                   </p>
  
     <p>FORMULA: C6H9N3O</p>
  </body></notes>
      </species>
      <species compartment="cyt" name="Oxaloacetate_cyt" boundaryCondition="false" id="M_C00036_cyt">
<notes><body xmlns="http://www.w3.org/1999/xhtml">
     <p>CHARGE:                   </p>
  
     <p>FORMULA: C4H4O5</p>
  </body></notes>
      </species>
      <species compartment="cyt" name="4-Amino-2-methyl-5-phosphomethylpyrimidine_cyt" boundaryCondition="false" id="M_C04556_cyt">
<notes><body xmlns="http://www.w3.org/1999/xhtml">
     <p>CHARGE:                   </p>
  
     <p>FORMULA: C6H10N3O4P</p>
  </body></notes>
      </species>
      <species compartment="ext" name="Calcium_ext_b" boundaryCondition="true" id="M_C00076_ext_b">
<notes><body xmlns="http://www.w3.org/1999/xhtml">
     <p>CHARGE:                   </p>
  
     <p>FORMULA: Ca</p>
  </body></notes>
      </species>
      <species compartment="tlm" name="Positive charged reaction centre of the Photosystem I (light with 700 nm is sufficient for the excitation of the one reaction center)_tlm" boundaryCondition="false" id="M_P700p_tlm">
<notes><body xmlns="http://www.w3.org/1999/xhtml">
     <p>CHARGE:                   </p>
  
     <p>FORMULA: R</p>
  </body></notes>
      </species>
      <species compartment="tlm" name="Neutral reaction centre of the Photosystem II (light with 680 nm is sufficient for the excitation of the one reaction center)_tlm" boundaryCondition="false" id="M_P680_tlm">
<notes><body xmlns="http://www.w3.org/1999/xhtml">
     <p>CHARGE:                   </p>
  
     <p>FORMULA: R</p>
  </body></notes>
      </species>
      <species compartment="cyt" name="CO2_cyt" boundaryCondition="false" id="M_C00011_cyt">
<notes><body xmlns="http://www.w3.org/1999/xhtml">
     <p>CHARGE:                   </p>
  
     <p>FORMULA: CO2</p>
  </body></notes>
      </species>
      <species compartment="cyt" name="D-Fructose 1,6-bisphosphate_cyt" boundaryCondition="false" id="M_C00354_cyt">
<notes><body xmlns="http://www.w3.org/1999/xhtml">
     <p>CHARGE:                   </p>
  
     <p>FORMULA: C6H14O12P2</p>
  </body></notes>
      </species>
      <species compartment="cyt" name="(2R,3S)-3-Isopropylmalate_cyt" boundaryCondition="false" id="M_C04411_cyt">
<notes><body xmlns="http://www.w3.org/1999/xhtml">
     <p>CHARGE:                   </p>
  
     <p>FORMULA: C7H12O5</p>
  </body></notes>
      </species>
      <species compartment="cyt" name="HCO3-_cyt" boundaryCondition="false" id="M_C00288_cyt">
<notes><body xmlns="http://www.w3.org/1999/xhtml">
     <p>CHARGE:                   </p>
  
     <p>FORMULA: HCO3</p>
  </body></notes>
      </species>
      <species compartment="cyt" name="Reduced FMN_cyt" boundaryCondition="false" id="M_C01847_cyt">
<notes><body xmlns="http://www.w3.org/1999/xhtml">
     <p>CHARGE:                   </p>
  
     <p>FORMULA: C17H23N4O9P</p>
  </body></notes>
      </species>
      <species compartment="cyt" name="ADP_cyt" boundaryCondition="false" id="M_C00008_cyt">
<notes><body xmlns="http://www.w3.org/1999/xhtml">
     <p>CHARGE:                   </p>
  
     <p>FORMULA: C10H15N5O10P2</p>
  </body></notes>
      </species>
      <species compartment="cyt" name="D-Ribose 5-phosphate_cyt" boundaryCondition="false" id="M_C00117_cyt">
<notes><body xmlns="http://www.w3.org/1999/xhtml">
     <p>CHARGE:                   </p>
  
     <p>FORMULA: C5H11O8P</p>
  </body></notes>
      </species>
      <species compartment="tlm" name="Positive charged reaction centre of the Photosystem II (light with 680 nm is sufficient for the excitation of the one reaction center)_tlm" boundaryCondition="false" id="M_P680p_tlm">
<notes><body xmlns="http://www.w3.org/1999/xhtml">
     <p>CHARGE:                   </p>
  
     <p>FORMULA: R</p>
  </body></notes>
      </species>
      <species compartment="cyt" name="L-Methionine_cyt" boundaryCondition="false" id="M_C00073_cyt">
<notes><body xmlns="http://www.w3.org/1999/xhtml">
     <p>CHARGE:                   </p>
  
     <p>FORMULA: C5H11NO2S</p>
  </body></notes>
      </species>
      <species compartment="cyt" name="2,3,2',3'-Tetrakis(3-hydroxytetradecanoyl)-D-glucosaminyl-1,6-beta-_cyt" boundaryCondition="false" id="M_C04932_cyt">
<notes><body xmlns="http://www.w3.org/1999/xhtml">
     <p>CHARGE:                   </p>
  
     <p>FORMULA: C68H129N2O20P</p>
  </body></notes>
      </species>
      <species compartment="cyt" name="Adenosine-GDP-cobinamide_cyt" boundaryCondition="false" id="M_C06510_cyt">
<notes><body xmlns="http://www.w3.org/1999/xhtml">
     <p>CHARGE:                   </p>
  
     <p>FORMULA: C68H97CoN21O21P2</p>
  </body></notes>
      </species>
      <species compartment="cyt" name="Anthranilate_cyt" boundaryCondition="false" id="M_C00108_cyt">
<notes><body xmlns="http://www.w3.org/1999/xhtml">
     <p>CHARGE:                   </p>
  
     <p>FORMULA: C7H7NO2</p>
  </body></notes>
      </species>
      <species compartment="cyt" name="Phenylpyruvate_cyt" boundaryCondition="false" id="M_C00166_cyt">
<notes><body xmlns="http://www.w3.org/1999/xhtml">
     <p>CHARGE:                   </p>
  
     <p>FORMULA: C9H8O3</p>
  </body></notes>
      </species>
      <species compartment="cyt" name="(R)-3-Hydroxybutanoyl-CoA_cyt" boundaryCondition="false" id="M_C03561_cyt">
<notes><body xmlns="http://www.w3.org/1999/xhtml">
     <p>CHARGE:                   </p>
  
     <p>FORMULA: C25H42N7O18P3S</p>
  </body></notes>
      </species>
      <species compartment="cyt" name="Glycerol_cyt" boundaryCondition="false" id="M_C00116_cyt">
<notes><body xmlns="http://www.w3.org/1999/xhtml">
     <p>CHARGE:                   </p>
  
     <p>FORMULA: C3H8O3</p>
  </body></notes>
      </species>
      <species compartment="cyt" name="D-Ribulose 1,5-bisphosphate_cyt" boundaryCondition="false" id="M_C01182_cyt">
<notes><body xmlns="http://www.w3.org/1999/xhtml">
     <p>CHARGE:                   </p>
  
     <p>FORMULA: C5H12O11P2</p>
  </body></notes>
      </species>
      <species compartment="cyt" name="ADP-glucose_cyt" boundaryCondition="false" id="M_C00498_cyt">
<notes><body xmlns="http://www.w3.org/1999/xhtml">
     <p>CHARGE:                   </p>
  
     <p>FORMULA: C16H25N5O15P2</p>
  </body></notes>
      </species>
      <species compartment="pps" name="H+_pps" boundaryCondition="false" id="M_C00080_pps">
<notes><body xmlns="http://www.w3.org/1999/xhtml">
     <p>CHARGE:                   </p>
  
     <p>FORMULA: H</p>
  </body></notes>
      </species>
      <species compartment="cyt" name="N-Acetylornithine_cyt" boundaryCondition="false" id="M_C00437_cyt">
<notes><body xmlns="http://www.w3.org/1999/xhtml">
     <p>CHARGE:                   </p>
  
     <p>FORMULA: C7H14N2O3</p>
  </body></notes>
      </species>
      <species compartment="cyt" name="4-Methyl-2-oxopentanoate_cyt" boundaryCondition="false" id="M_C00233_cyt">
<notes><body xmlns="http://www.w3.org/1999/xhtml">
     <p>CHARGE:                   </p>
  
     <p>FORMULA: C6H10O3</p>
  </body></notes>
      </species>
      <species compartment="cyt" name="Tetrahydrofolate_cyt" boundaryCondition="false" id="M_C00101_cyt">
<notes><body xmlns="http://www.w3.org/1999/xhtml">
     <p>CHARGE:                   </p>
  
     <p>FORMULA: C19H23N7O6</p>
  </body></notes>
      </species>
      <species compartment="cyt" name="UDP-N-acetyl-3-(1-carboxyvinyl)-D-glucosamine_cyt" boundaryCondition="false" id="M_C04631_cyt">
<notes><body xmlns="http://www.w3.org/1999/xhtml">
     <p>CHARGE:                   </p>
  
     <p>FORMULA: C20H29N3O19P2</p>
  </body></notes>
      </species>
      <species compartment="ext" name="H+_ext_b" boundaryCondition="true" id="M_C00080_ext_b">
<notes><body xmlns="http://www.w3.org/1999/xhtml">
     <p>CHARGE:                   </p>
  
     <p>FORMULA: H</p>
  </body></notes>
      </species>
      <species compartment="cyt" name="2-Amino-4-hydroxy-6-hydroxymethyl-7,8-dihydropteridine_cyt" boundaryCondition="false" id="M_C01300_cyt">
<notes><body xmlns="http://www.w3.org/1999/xhtml">
     <p>CHARGE:                   </p>
  
     <p>FORMULA: C7H9N5O2</p>
  </body></notes>
      </species>
      <species compartment="tlm" name="Oxidized rieske_B6_tlm" boundaryCondition="false" id="M_ORieske_B6_tlm">
<notes><body xmlns="http://www.w3.org/1999/xhtml">
     <p>CHARGE:                   </p>
  
     <p>FORMULA: R</p>
  </body></notes>
      </species>
      <species compartment="cyt" name="UMP_cyt" boundaryCondition="false" id="M_C00105_cyt">
<notes><body xmlns="http://www.w3.org/1999/xhtml">
     <p>CHARGE:                   </p>
  
     <p>FORMULA: C9H13N2O9P</p>
  </body></notes>
      </species>
      <species compartment="cyt" name="UDP-3-O-(3-hydroxytetradecanoyl)-D-glucosamine_cyt" boundaryCondition="false" id="M_C06022_cyt">
<notes><body xmlns="http://www.w3.org/1999/xhtml">
     <p>CHARGE:                   </p>
  
     <p>FORMULA: C29H51N3O18P2</p>
  </body></notes>
      </species>
      <species compartment="ext" name="5-Deoxy-D-ribose_ext_b" boundaryCondition="true" id="M_E19_ext_b">
<notes><body xmlns="http://www.w3.org/1999/xhtml">
     <p>CHARGE:                   </p>
  
     <p>FORMULA: C5H10O4</p>
  </body></notes>
      </species>
      <species compartment="cyt" name="Nicotinate D-ribonucleotide_cyt" boundaryCondition="false" id="M_C01185_cyt">
<notes><body xmlns="http://www.w3.org/1999/xhtml">
     <p>CHARGE:                   </p>
  
     <p>FORMULA: C11H15NO9P</p>
  </body></notes>
      </species>
      <species compartment="cyt" name="Heme A_cyt" boundaryCondition="false" id="M_C15670_cyt">
<notes><body xmlns="http://www.w3.org/1999/xhtml">
     <p>CHARGE:                   </p>
  
     <p>FORMULA: C49H56FeN4O6</p>
  </body></notes>
      </species>
      <species compartment="cyt" name="L-Histidine_cyt" boundaryCondition="false" id="M_C00135_cyt">
<notes><body xmlns="http://www.w3.org/1999/xhtml">
     <p>CHARGE:                   </p>
  
     <p>FORMULA: C6H9N3O2</p>
  </body></notes>
      </species>
      <species compartment="cax" name="2-Phosphoglycolate_cax" boundaryCondition="false" id="M_C00988_cax">
<notes><body xmlns="http://www.w3.org/1999/xhtml">
     <p>CHARGE:                   </p>
  
     <p>FORMULA: C2H5O6P</p>
  </body></notes>
      </species>
      <species compartment="cyt" name="Hydroxymethylbilane_cyt" boundaryCondition="false" id="M_C01024_cyt">
<notes><body xmlns="http://www.w3.org/1999/xhtml">
     <p>CHARGE:                   </p>
  
     <p>FORMULA: C40H46N4O17</p>
  </body></notes>
      </species>
      <species compartment="cyt" name="dGTP_cyt" boundaryCondition="false" id="M_C00286_cyt">
<notes><body xmlns="http://www.w3.org/1999/xhtml">
     <p>CHARGE:                   </p>
  
     <p>FORMULA: C10H16N5O13P3</p>
  </body></notes>
      </species>
      <species compartment="cyt" name="Octanoyl-[acp]_cyt" boundaryCondition="false" id="M_C05752_cyt">
<notes><body xmlns="http://www.w3.org/1999/xhtml">
     <p>CHARGE:                   </p>
  
     <p>FORMULA: C8H15OSR</p>
  </body></notes>
      </species>
      <species compartment="cyt" name="2-Oxoglutarate_cyt" boundaryCondition="false" id="M_C00026_cyt">
<notes><body xmlns="http://www.w3.org/1999/xhtml">
     <p>CHARGE:                   </p>
  
     <p>FORMULA: C5H6O5</p>
  </body></notes>
      </species>
      <species compartment="cyt" name="Nickel_cyt" boundaryCondition="false" id="M_C00291_cyt">
<notes><body xmlns="http://www.w3.org/1999/xhtml">
     <p>CHARGE:                   </p>
  
     <p>FORMULA: Ni</p>
  </body></notes>
      </species>
      <species compartment="cyt" name="Oleoyl-[acyl-carrier protein]_cyt" boundaryCondition="false" id="M_C01203_cyt">
<notes><body xmlns="http://www.w3.org/1999/xhtml">
     <p>CHARGE:                   </p>
  
     <p>FORMULA: C18H33OSR</p>
  </body></notes>
      </species>
      <species compartment="cyt" name="Glutathione_cyt" boundaryCondition="false" id="M_C00051_cyt">
<notes><body xmlns="http://www.w3.org/1999/xhtml">
     <p>CHARGE:                   </p>
  
     <p>FORMULA: C10H17N3O6S</p>
  </body></notes>
      </species>
      <species compartment="cyt" name="(S)-4-Amino-5-oxopentanoate_cyt" boundaryCondition="false" id="M_C03741_cyt">
<notes><body xmlns="http://www.w3.org/1999/xhtml">
     <p>CHARGE:                   </p>
  
     <p>FORMULA: C5H9NO3</p>
  </body></notes>
      </species>
      <species compartment="cyt" name="3-Dehydroquinate_cyt" boundaryCondition="false" id="M_C00944_cyt">
<notes><body xmlns="http://www.w3.org/1999/xhtml">
     <p>CHARGE:                   </p>
  
     <p>FORMULA: C7H10O6</p>
  </body></notes>
      </species>
      <species compartment="cyt" name="Copper_cyt" boundaryCondition="false" id="M_C00070_cyt">
<notes><body xmlns="http://www.w3.org/1999/xhtml">
     <p>CHARGE:                   </p>
  
     <p>FORMULA: Cu</p>
  </body></notes>
      </species>
      <species compartment="ext" name="S-Methyl-5-thio-D-ribulose 1-phosphate_ext_b" boundaryCondition="true" id="M_C04582_ext_b">
<notes><body xmlns="http://www.w3.org/1999/xhtml">
     <p>CHARGE:                   </p>
  
     <p>FORMULA: C6H13O7PS</p>
  </body></notes>
      </species>
      <species compartment="cyt" name="Tetradecanoyl-[acp]_cyt" boundaryCondition="false" id="M_C05761_cyt">
<notes><body xmlns="http://www.w3.org/1999/xhtml">
     <p>CHARGE:                   </p>
  
     <p>FORMULA: C14H27OSR</p>
  </body></notes>
      </species>
      <species compartment="cyt" name="N-Acetyl-L-glutamate 5-phosphate_cyt" boundaryCondition="false" id="M_C04133_cyt">
<notes><body xmlns="http://www.w3.org/1999/xhtml">
     <p>CHARGE:                   </p>
  
     <p>FORMULA: C7H12NO8P</p>
  </body></notes>
      </species>
      <species compartment="cyt" name="Glycine_cyt" boundaryCondition="false" id="M_C00037_cyt">
<notes><body xmlns="http://www.w3.org/1999/xhtml">
     <p>CHARGE:                   </p>
  
     <p>FORMULA: C2H5NO2</p>
  </body></notes>
      </species>
      <species compartment="cyt" name="Ferricytochrome b1_cyt_b" boundaryCondition="true" id="M_C00995_cyt_b">
<notes><body xmlns="http://www.w3.org/1999/xhtml">
     <p>CHARGE:                   </p>
  
     <p>FORMULA: R</p>
  </body></notes>
      </species>
      <species compartment="cyt" name="5-Aminolevulinate_cyt" boundaryCondition="false" id="M_C00430_cyt">
<notes><body xmlns="http://www.w3.org/1999/xhtml">
     <p>CHARGE:                   </p>
  
     <p>FORMULA: C5H9NO3</p>
  </body></notes>
      </species>
      <species compartment="cyt" name="L-Glutamine_cyt" boundaryCondition="false" id="M_C00064_cyt">
<notes><body xmlns="http://www.w3.org/1999/xhtml">
     <p>CHARGE:                   </p>
  
     <p>FORMULA: C5H10N2O3</p>
  </body></notes>
      </species>
      <species compartment="cyt" name="D-Glucose_cyt" boundaryCondition="false" id="M_C00031_cyt">
<notes><body xmlns="http://www.w3.org/1999/xhtml">
     <p>CHARGE:                   </p>
  
     <p>FORMULA: C6H12O6</p>
  </body></notes>
      </species>
      <species compartment="cax" name="H2O_cax" boundaryCondition="false" id="M_C00001_cax">
<notes><body xmlns="http://www.w3.org/1999/xhtml">
     <p>CHARGE:                   </p>
  
     <p>FORMULA: H2O</p>
  </body></notes>
      </species>
      <species compartment="cyt" name="(1R,6R)-6-Hydroxy-2-succinylcyclohexa-2,4-diene-1-carboxylate_cyt" boundaryCondition="false" id="M_C05817_cyt">
<notes><body xmlns="http://www.w3.org/1999/xhtml">
     <p>CHARGE:                   </p>
  
     <p>FORMULA: C11H12O6</p>
  </body></notes>
      </species>
      <species compartment="cyt" name="L-Proline_cyt" boundaryCondition="false" id="M_C00148_cyt">
<notes><body xmlns="http://www.w3.org/1999/xhtml">
     <p>CHARGE:                   </p>
  
     <p>FORMULA: C5H9NO2</p>
  </body></notes>
      </species>
      <species compartment="cyt" name="UDP-3-O-(3-hydroxytetradecanoyl)-N-acetylglucosamine_cyt" boundaryCondition="false" id="M_C04738_cyt">
<notes><body xmlns="http://www.w3.org/1999/xhtml">
     <p>CHARGE:                   </p>
  
     <p>FORMULA: C31H53N3O19P2</p>
  </body></notes>
      </species>
      <species compartment="cyt" name="Dihydropteroate_cyt" boundaryCondition="false" id="M_C00921_cyt">
<notes><body xmlns="http://www.w3.org/1999/xhtml">
     <p>CHARGE:                   </p>
  
     <p>FORMULA: C14H14N6O3</p>
  </body></notes>
      </species>
      <species compartment="tlm" name="Third oxidation state of the cluster of manganese atoms in the Photosystem II (needed for water splitting)_tlm" boundaryCondition="false" id="M_S3_P680_tlm">
<notes><body xmlns="http://www.w3.org/1999/xhtml">
     <p>CHARGE:                   </p>
  
     <p>FORMULA: R</p>
  </body></notes>
      </species>
      <species compartment="cyt" name="CO_cyt" boundaryCondition="false" id="M_C00237_cyt">
<notes><body xmlns="http://www.w3.org/1999/xhtml">
     <p>CHARGE:                   </p>
  
     <p>FORMULA: CO</p>
  </body></notes>
      </species>
      <species compartment="cyt" name="Dephospho-CoA_cyt" boundaryCondition="false" id="M_C00882_cyt">
<notes><body xmlns="http://www.w3.org/1999/xhtml">
     <p>CHARGE:                   </p>
  
     <p>FORMULA: C21H35N7O13P2S</p>
  </body></notes>
      </species>
      <species compartment="cyt" name="2-Phospho-4-(cytidine 5'-diphospho)-2-C-methyl-D-erythritol_cyt" boundaryCondition="false" id="M_C11436_cyt">
<notes><body xmlns="http://www.w3.org/1999/xhtml">
     <p>CHARGE:                   </p>
  
     <p>FORMULA: C14H26N3O17P3</p>
  </body></notes>
      </species>
      <species compartment="cyt" name="Triphosphate_cyt" boundaryCondition="false" id="M_C00536_cyt">
<notes><body xmlns="http://www.w3.org/1999/xhtml">
     <p>CHARGE:                   </p>
  
     <p>FORMULA: P3H5O10</p>
  </body></notes>
      </species>
      <species compartment="cyt" name="(3R)-3-Hydroxyoctanoyl-[acyl-carrier protein]_cyt" boundaryCondition="false" id="M_C04620_cyt">
<notes><body xmlns="http://www.w3.org/1999/xhtml">
     <p>CHARGE:                   </p>
  
     <p>FORMULA: C8H15O2SR</p>
  </body></notes>
      </species>
      <species compartment="cyt" name="Protochlorophyllide_cyt" boundaryCondition="false" id="M_C02880_cyt">
<notes><body xmlns="http://www.w3.org/1999/xhtml">
     <p>CHARGE:                   </p>
  
     <p>FORMULA: C35H32MgN4O5</p>
  </body></notes>
      </species>
      <species compartment="cyt" name="3-Oxodecanoyl-[acp]_cyt" boundaryCondition="false" id="M_C05753_cyt">
<notes><body xmlns="http://www.w3.org/1999/xhtml">
     <p>CHARGE:                   </p>
  
     <p>FORMULA: C10H17O2SR</p>
  </body></notes>
      </species>
      <species compartment="cyt" name="dADP_cyt" boundaryCondition="false" id="M_C00206_cyt">
<notes><body xmlns="http://www.w3.org/1999/xhtml">
     <p>CHARGE:                   </p>
  
     <p>FORMULA: C10H15N5O9P2</p>
  </body></notes>
      </species>
      <species compartment="cyt" name="dATP_cyt" boundaryCondition="false" id="M_C00131_cyt">
<notes><body xmlns="http://www.w3.org/1999/xhtml">
     <p>CHARGE:                   </p>
  
     <p>FORMULA: C10H16N5O12P3</p>
  </body></notes>
      </species>
      <species compartment="cyt" name="L-Aspartate_cyt" boundaryCondition="false" id="M_C00049_cyt">
<notes><body xmlns="http://www.w3.org/1999/xhtml">
     <p>CHARGE:                   </p>
  
     <p>FORMULA: C4H7NO4</p>
  </body></notes>
      </species>
      <species compartment="cyt" name="NH4+_cyt" boundaryCondition="false" id="M_C01342_cyt">
<notes><body xmlns="http://www.w3.org/1999/xhtml">
     <p>CHARGE:                   </p>
  
     <p>FORMULA: NH4</p>
  </body></notes>
      </species>
      <species compartment="cyt" name="Cadaverine_cyt" boundaryCondition="false" id="M_C01672_cyt">
<notes><body xmlns="http://www.w3.org/1999/xhtml">
     <p>CHARGE:                   </p>
  
     <p>FORMULA: C5H14N2</p>
  </body></notes>
      </species>
      <species compartment="cyt" name="D-erythro-3-Methylmalate_cyt" boundaryCondition="false" id="M_C06032_cyt">
<notes><body xmlns="http://www.w3.org/1999/xhtml">
     <p>CHARGE:                   </p>
  
     <p>FORMULA: C5H8O5</p>
  </body></notes>
      </species>
      <species compartment="cyt" name="(S)-3-Methyl-2-oxopentanoic acid_cyt" boundaryCondition="false" id="M_C00671_cyt">
<notes><body xmlns="http://www.w3.org/1999/xhtml">
     <p>CHARGE:                   </p>
  
     <p>FORMULA: C6H10O3</p>
  </body></notes>
      </species>
      <species compartment="cyt" name="L-Serine_cyt" boundaryCondition="false" id="M_C00065_cyt">
<notes><body xmlns="http://www.w3.org/1999/xhtml">
     <p>CHARGE:                   </p>
  
     <p>FORMULA: C3H7NO3</p>
  </body></notes>
      </species>
      <species compartment="cyt" name="UDP-6-sulfoquinovose_cyt" boundaryCondition="false" id="M_C11521_cyt">
<notes><body xmlns="http://www.w3.org/1999/xhtml">
     <p>CHARGE:                   </p>
  
     <p>FORMULA: C15H24N2O19P2S</p>
  </body></notes>
      </species>
      <species compartment="cyt" name="dTDP-galactose_cyt" boundaryCondition="false" id="M_C02097_cyt">
<notes><body xmlns="http://www.w3.org/1999/xhtml">
     <p>CHARGE:                   </p>
  
     <p>FORMULA: C16H26N2O16P2</p>
  </body></notes>
      </species>
      <species compartment="cyt" name="Ethanol_cyt" boundaryCondition="false" id="M_C00469_cyt">
<notes><body xmlns="http://www.w3.org/1999/xhtml">
     <p>CHARGE:                   </p>
  
     <p>FORMULA: C2H6O</p>
  </body></notes>
      </species>
      <species compartment="cyt" name="2,3-Dihydroxy-3-methylbutanoate_cyt" boundaryCondition="false" id="M_C04039_cyt">
<notes><body xmlns="http://www.w3.org/1999/xhtml">
     <p>CHARGE:                   </p>
  
     <p>FORMULA: C5H10O4</p>
  </body></notes>
      </species>
      <species compartment="cym" name="Oxidized rieske_B6_cym" boundaryCondition="false" id="M_ORieske_B6_cym">
<notes><body xmlns="http://www.w3.org/1999/xhtml">
     <p>CHARGE:                   </p>
  
     <p>FORMULA: R</p>
  </body></notes>
      </species>
      <species compartment="ext" name="NH4+_ext_b" boundaryCondition="false" id="M_C01342_ext_b">
<notes><body xmlns="http://www.w3.org/1999/xhtml">
     <p>CHARGE:                   </p>
  
     <p>FORMULA: NH4</p>
  </body></notes>
      </species>
      <species compartment="cyt" name="5-Methyltetrahydrofolate_cyt" boundaryCondition="false" id="M_C00440_cyt">
<notes><body xmlns="http://www.w3.org/1999/xhtml">
     <p>CHARGE:                   </p>
  
     <p>FORMULA: C20H25N7O6</p>
  </body></notes>
      </species>
      <species compartment="cyt" name="NH3_cyt" boundaryCondition="false" id="M_C00014_cyt">
<notes><body xmlns="http://www.w3.org/1999/xhtml">
     <p>CHARGE:                   </p>
  
     <p>FORMULA: NH3</p>
  </body></notes>
      </species>
      <species compartment="cyt" name="AMP_cyt" boundaryCondition="false" id="M_C00020_cyt">
<notes><body xmlns="http://www.w3.org/1999/xhtml">
     <p>CHARGE:                   </p>
  
     <p>FORMULA: C10H14N5O7P</p>
  </body></notes>
      </species>
      <species compartment="cyt" name="Riboflavin_cyt" boundaryCondition="false" id="M_C00255_cyt">
<notes><body xmlns="http://www.w3.org/1999/xhtml">
     <p>CHARGE:                   </p>
  
     <p>FORMULA: C17H20N4O6</p>
  </body></notes>
      </species>
      <species compartment="cyt" name="D-Ribulose 5-phosphate_cyt" boundaryCondition="false" id="M_C00199_cyt">
<notes><body xmlns="http://www.w3.org/1999/xhtml">
     <p>CHARGE:                   </p>
  
     <p>FORMULA: C5H11O8P</p>
  </body></notes>
      </species>
      <species compartment="cyt" name="Thiamin monophosphate_cyt" boundaryCondition="false" id="M_C01081_cyt">
<notes><body xmlns="http://www.w3.org/1999/xhtml">
     <p>CHARGE:                   </p>
  
     <p>FORMULA: C12H18N4O4PS</p>
  </body></notes>
      </species>
      <species compartment="cyt" name="Succinate semialdehyde_cyt" boundaryCondition="false" id="M_C00232_cyt">
<notes><body xmlns="http://www.w3.org/1999/xhtml">
     <p>CHARGE:                   </p>
  
     <p>FORMULA: C4H6O3</p>
  </body></notes>
      </species>
      <species compartment="cym" name="Heme B located in the Cytochrome-b6/f complex, triply protonated_cym" boundaryCondition="false" id="M_HB3p_B6_cym">
<notes><body xmlns="http://www.w3.org/1999/xhtml">
     <p>CHARGE:                   </p>
  
     <p>FORMULA: R</p>
  </body></notes>
      </species>
      <species compartment="cyt" name="5-Carboxyamino-1-(5-phospho-D-ribosyl)imidazole_cyt" boundaryCondition="false" id="M_C15667_cyt">
<notes><body xmlns="http://www.w3.org/1999/xhtml">
     <p>CHARGE:                   </p>
  
     <p>FORMULA: C9H14N3O9P</p>
  </body></notes>
      </species>
      <species compartment="cyt" name="Heme_cyt" boundaryCondition="false" id="M_C00032_cyt">
<notes><body xmlns="http://www.w3.org/1999/xhtml">
     <p>CHARGE:                   </p>
  
     <p>FORMULA: C34H32FeN4O4</p>
  </body></notes>
      </species>
      <species compartment="cyt" name="Dodecanoyl-[acyl-carrier protein]_cyt" boundaryCondition="false" id="M_C05223_cyt">
<notes><body xmlns="http://www.w3.org/1999/xhtml">
     <p>CHARGE:                   </p>
  
     <p>FORMULA: C12H23OSR</p>
  </body></notes>
      </species>
      <species compartment="cyt" name="tRNA(Glu)_cyt" boundaryCondition="false" id="M_C01641_cyt">
<notes><body xmlns="http://www.w3.org/1999/xhtml">
     <p>CHARGE:                   </p>
  
     <p>FORMULA: C15H21N5O10PR</p>
  </body></notes>
      </species>
      <species compartment="cyt" name="1,2-Diacyl-sn-glycerol_SQDG_cyt" boundaryCondition="false" id="M_C00641_SQDG_cyt">
<notes><body xmlns="http://www.w3.org/1999/xhtml">
     <p>CHARGE:                   </p>
  
     <p>FORMULA: C5H6O5R2</p>
  </body></notes>
      </species>
      <species compartment="cyt" name="trans-Tetradec-2-enoyl-[acp]_cyt" boundaryCondition="false" id="M_C05760_cyt">
<notes><body xmlns="http://www.w3.org/1999/xhtml">
     <p>CHARGE:                   </p>
  
     <p>FORMULA: C14H25OSR</p>
  </body></notes>
      </species>
      <species compartment="cyt" name="5-Guanidino-2-oxopentanoate_cyt" boundaryCondition="false" id="M_C03771_cyt">
<notes><body xmlns="http://www.w3.org/1999/xhtml">
     <p>CHARGE:                   </p>
  
     <p>FORMULA: C6H11N3O3</p>
  </body></notes>
      </species>
      <species compartment="cyt" name="3-Nonaprenyl-4-hydroxybenzoate_cyt" boundaryCondition="false" id="M_C03885_cyt">
<notes><body xmlns="http://www.w3.org/1999/xhtml">
     <p>CHARGE:                   </p>
  
     <p>FORMULA: C52H78O3</p>
  </body></notes>
      </species>
      <species compartment="cyt" name="ATP_cyt" boundaryCondition="false" id="M_C00002_cyt">
<notes><body xmlns="http://www.w3.org/1999/xhtml">
     <p>CHARGE:                   </p>
  
     <p>FORMULA: C10H16N5O13P3</p>
  </body></notes>
      </species>
      <species compartment="pps" name="Oxidized plastocyanin_pps" boundaryCondition="false" id="M_C03162_pps">
<notes><body xmlns="http://www.w3.org/1999/xhtml">
     <p>CHARGE:                   </p>
  
     <p>FORMULA: R</p>
  </body></notes>
      </species>
      <species compartment="cyt" name="NADH_cyt" boundaryCondition="false" id="M_C00004_cyt">
<notes><body xmlns="http://www.w3.org/1999/xhtml">
     <p>CHARGE:                   </p>
  
     <p>FORMULA: C21H29N7O14P2</p>
  </body></notes>
      </species>
      <species compartment="cyt" name="Fe3+_cyt" boundaryCondition="false" id="M_C14819_cyt">
<notes><body xmlns="http://www.w3.org/1999/xhtml">
     <p>CHARGE:                   </p>
  
     <p>FORMULA: Fe</p>
  </body></notes>
      </species>
      <species compartment="cyt" name="D-4'-Phosphopantothenate_cyt" boundaryCondition="false" id="M_C03492_cyt">
<notes><body xmlns="http://www.w3.org/1999/xhtml">
     <p>CHARGE:                   </p>
  
     <p>FORMULA: C9H18NO8P</p>
  </body></notes>
      </species>
      <species compartment="cyt" name="(3R)-3-Hydroxytetradecanoyl-[acyl-carrier protein]_cyt" boundaryCondition="false" id="M_C04688_cyt">
<notes><body xmlns="http://www.w3.org/1999/xhtml">
     <p>CHARGE:                   </p>
  
     <p>FORMULA: C14H27O2SR</p>
  </body></notes>
      </species>
      <species compartment="cyt" name="Indole_cyt" boundaryCondition="false" id="M_C00463_cyt">
<notes><body xmlns="http://www.w3.org/1999/xhtml">
     <p>CHARGE:                   </p>
  
     <p>FORMULA: C8H7N</p>
  </body></notes>
      </species>
      <species compartment="cyt" name="zeta-Carotene_cyt" boundaryCondition="false" id="M_C05430_cyt">
<notes><body xmlns="http://www.w3.org/1999/xhtml">
     <p>CHARGE:                   </p>
  
     <p>FORMULA: C40H60</p>
  </body></notes>
      </species>
      <species compartment="cyt" name="Carbamoyl phosphate_cyt" boundaryCondition="false" id="M_C00169_cyt">
<notes><body xmlns="http://www.w3.org/1999/xhtml">
     <p>CHARGE:                   </p>
  
     <p>FORMULA: CH4NO5P</p>
  </body></notes>
      </species>
      <species compartment="cyt" name="D-Xylulose 5-phosphate_cyt" boundaryCondition="false" id="M_C00231_cyt">
<notes><body xmlns="http://www.w3.org/1999/xhtml">
     <p>CHARGE:                   </p>
  
     <p>FORMULA: C5H11O8P</p>
  </body></notes>
      </species>
      <species compartment="cyt" name="Nicotinate_cyt" boundaryCondition="false" id="M_C00253_cyt">
<notes><body xmlns="http://www.w3.org/1999/xhtml">
     <p>CHARGE:                   </p>
  
     <p>FORMULA: C6H5NO2</p>
  </body></notes>
      </species>
      <species compartment="cyt" name="LL-2,6-Diaminoheptanedioate_cyt" boundaryCondition="false" id="M_C00666_cyt">
<notes><body xmlns="http://www.w3.org/1999/xhtml">
     <p>CHARGE:                   </p>
  
     <p>FORMULA: C7H14N2O4</p>
  </body></notes>
      </species>
      <species compartment="cyt" name="sn-Glycerol 3-phosphate_cyt" boundaryCondition="false" id="M_C00093_cyt">
<notes><body xmlns="http://www.w3.org/1999/xhtml">
     <p>CHARGE:                   </p>
  
     <p>FORMULA: C3H9O6P</p>
  </body></notes>
      </species>
      <species compartment="cyt" name="CoA_cyt" boundaryCondition="false" id="M_C00010_cyt">
<notes><body xmlns="http://www.w3.org/1999/xhtml">
     <p>CHARGE:                   </p>
  
     <p>FORMULA: C21H36N7O16P3S</p>
  </body></notes>
      </species>
      <species compartment="cyt" name="L-Glutamate_cyt" boundaryCondition="false" id="M_C00025_cyt">
<notes><body xmlns="http://www.w3.org/1999/xhtml">
     <p>CHARGE:                   </p>
  
     <p>FORMULA: C5H9NO4</p>
  </body></notes>
      </species>
      <species compartment="cyt" name="DNA cytosine_cyt_b" boundaryCondition="true" id="M_C00856_cyt_b">
<notes><body xmlns="http://www.w3.org/1999/xhtml">
     <p>CHARGE:                   </p>
  
     <p>FORMULA: C9H14N3O7PR</p>
  </body></notes>
      </species>
      <species compartment="cyt" name="Deamino-NAD+_cyt" boundaryCondition="false" id="M_C00857_cyt">
<notes><body xmlns="http://www.w3.org/1999/xhtml">
     <p>CHARGE:                   </p>
  
     <p>FORMULA: C21H27N6O15P2</p>
  </body></notes>
      </species>
      <species compartment="ext" name="Urea_ext_b" boundaryCondition="true" id="M_C00086_ext_b">
<notes><body xmlns="http://www.w3.org/1999/xhtml">
     <p>CHARGE:                   </p>
  
     <p>FORMULA: CH4N2O</p>
  </body></notes>
      </species>
      <species compartment="cyt" name="(3R)-3-Hydroxydecanoyl-[acyl-carrier protein]_cyt" boundaryCondition="false" id="M_C04619_cyt">
<notes><body xmlns="http://www.w3.org/1999/xhtml">
     <p>CHARGE:                   </p>
  
     <p>FORMULA: C10H19O2SR</p>
  </body></notes>
      </species>
      <species compartment="cyt" name="trans-Dodec-2-enoyl-[acp]_cyt" boundaryCondition="false" id="M_C05758_cyt">
<notes><body xmlns="http://www.w3.org/1999/xhtml">
     <p>CHARGE:                   </p>
  
     <p>FORMULA: C12H21OSR</p>
  </body></notes>
      </species>
      <species compartment="cyt" name="Phosphoribosyl-AMP_cyt" boundaryCondition="false" id="M_C02741_cyt">
<notes><body xmlns="http://www.w3.org/1999/xhtml">
     <p>CHARGE:                   </p>
  
     <p>FORMULA: C15H23N5O14P2</p>
  </body></notes>
      </species>
      <species compartment="cyt" name="2-Amino-7,8-dihydro-4-hydroxy-6-(diphosphooxymethyl)pteridine_cyt" boundaryCondition="false" id="M_C04807_cyt">
<notes><body xmlns="http://www.w3.org/1999/xhtml">
     <p>CHARGE:                   </p>
  
     <p>FORMULA: C7H11N5O8P2</p>
  </body></notes>
      </species>
      <species compartment="cyt" name="2-Methyl-6-solanyl-1,4-benzoquinol_cyt" boundaryCondition="false" id="M_C17570_cyt">
<notes><body xmlns="http://www.w3.org/1999/xhtml">
     <p>CHARGE:                   </p>
  
     <p>FORMULA: C52H80O2</p>
  </body></notes>
      </species>
      <species compartment="cyt" name="4,6-Dideoxy-4-oxo-dTDP-D-glucose_cyt" boundaryCondition="false" id="M_C11907_cyt">
<notes><body xmlns="http://www.w3.org/1999/xhtml">
     <p>CHARGE:                   </p>
  
     <p>FORMULA: C16H24N2O15P2</p>
  </body></notes>
      </species>
      <species compartment="cyt" name="trans-4-Hydroxy-L-proline_cyt" boundaryCondition="false" id="M_C01157_cyt">
<notes><body xmlns="http://www.w3.org/1999/xhtml">
     <p>CHARGE:                   </p>
  
     <p>FORMULA: C5H9NO3</p>
  </body></notes>
      </species>
      <species compartment="cyt" name="Echinenone_cyt" boundaryCondition="false" id="M_C08592_cyt">
<notes><body xmlns="http://www.w3.org/1999/xhtml">
     <p>CHARGE:                   </p>
  
     <p>FORMULA: C40H54O</p>
  </body></notes>
      </species>
      <species compartment="cyt" name="Sucrose 6-phosphate_cyt" boundaryCondition="false" id="M_C02591_cyt">
<notes><body xmlns="http://www.w3.org/1999/xhtml">
     <p>CHARGE:                   </p>
  
     <p>FORMULA: C12H23O14P</p>
  </body></notes>
      </species>
      <species compartment="cyt" name="Pyridoxine phosphate_cyt" boundaryCondition="false" id="M_C00627_cyt">
<notes><body xmlns="http://www.w3.org/1999/xhtml">
     <p>CHARGE:                   </p>
  
     <p>FORMULA: C8H12NO6P</p>
  </body></notes>
      </species>
      <species compartment="pps" name="Oxygen_pps" boundaryCondition="false" id="M_C00007_pps">
<notes><body xmlns="http://www.w3.org/1999/xhtml">
     <p>CHARGE:                   </p>
  
     <p>FORMULA: O2</p>
  </body></notes>
      </species>
      <species compartment="cyt" name="(2S)-2-Isopropylmalate_cyt" boundaryCondition="false" id="M_C02504_cyt">
<notes><body xmlns="http://www.w3.org/1999/xhtml">
     <p>CHARGE:                   </p>
  
     <p>FORMULA: C7H12O5</p>
  </body></notes>
      </species>
      <species compartment="cyt" name="Precorrin 8X_cyt" boundaryCondition="false" id="M_C06408_cyt">
<notes><body xmlns="http://www.w3.org/1999/xhtml">
     <p>CHARGE:                   </p>
  
     <p>FORMULA: C45H60N4O14</p>
  </body></notes>
      </species>
      <species compartment="cyt" name="Cyanophycin_cyt" boundaryCondition="false" id="M_E10_cyt">
<notes><body xmlns="http://www.w3.org/1999/xhtml">
     <p>CHARGE:                   </p>
  
     <p>FORMULA: C10H17N5O4R</p>
  </body></notes>
      </species>
      <species compartment="ext" name="HCO3-_ext_b" boundaryCondition="false" id="M_C00288_ext_b">
<notes><body xmlns="http://www.w3.org/1999/xhtml">
     <p>CHARGE:                   </p>
  
     <p>FORMULA: HCO3</p>
  </body></notes>
      </species>
      <species compartment="cyt" name="(R)-4'-Phosphopantothenoyl-L-cysteine_cyt" boundaryCondition="false" id="M_C04352_cyt">
<notes><body xmlns="http://www.w3.org/1999/xhtml">
     <p>CHARGE:                   </p>
  
     <p>FORMULA: C12H23N2O9PS</p>
  </body></notes>
      </species>
      <species compartment="cyt" name="Prephenate_cyt" boundaryCondition="false" id="M_C00254_cyt">
<notes><body xmlns="http://www.w3.org/1999/xhtml">
     <p>CHARGE:                   </p>
  
     <p>FORMULA: C10H10O6</p>
  </body></notes>
      </species>
      <species compartment="cyt" name="5-(5-Phospho-D-ribosylaminoformimino)-1-(5-phosphoribosyl)-imidazole-4-carboxamide_cyt" boundaryCondition="false" id="M_C04896_cyt">
<notes><body xmlns="http://www.w3.org/1999/xhtml">
     <p>CHARGE:                   </p>
  
     <p>FORMULA: C15H25N5O15P2</p>
  </body></notes>
      </species>
      <species compartment="cyt" name="(S)-1-Pyrroline-5-carboxylate_cyt" boundaryCondition="false" id="M_C03912_cyt">
<notes><body xmlns="http://www.w3.org/1999/xhtml">
     <p>CHARGE:                   </p>
  
     <p>FORMULA: C5H7NO2</p>
  </body></notes>
      </species>
      <species compartment="cyt" name="6,7-Dimethyl-8-(1-D-ribityl)lumazine_cyt" boundaryCondition="false" id="M_C04332_cyt">
<notes><body xmlns="http://www.w3.org/1999/xhtml">
     <p>CHARGE:                   </p>
  
     <p>FORMULA: C13H18N4O6</p>
  </body></notes>
      </species>
      <species compartment="cyt" name="D-Fructose_cyt" boundaryCondition="false" id="M_C00095_cyt">
<notes><body xmlns="http://www.w3.org/1999/xhtml">
     <p>CHARGE:                   </p>
  
     <p>FORMULA: C6H12O6</p>
  </body></notes>
      </species>
      <species compartment="cax" name="3-Phospho-D-glycerate_cax" boundaryCondition="false" id="M_C00197_cax">
<notes><body xmlns="http://www.w3.org/1999/xhtml">
     <p>CHARGE:                   </p>
  
     <p>FORMULA: C3H7O7P</p>
  </body></notes>
      </species>
      <species compartment="cyt" name="D-Glutamate_cyt" boundaryCondition="false" id="M_C00217_cyt">
<notes><body xmlns="http://www.w3.org/1999/xhtml">
     <p>CHARGE:                   </p>
  
     <p>FORMULA: C5H9NO4</p>
  </body></notes>
      </species>
      <species compartment="cyt" name="1-(5'-Phosphoribosyl)-5-formamido-4-imidazolecarboxamide_cyt" boundaryCondition="false" id="M_C04734_cyt">
<notes><body xmlns="http://www.w3.org/1999/xhtml">
     <p>CHARGE:                   </p>
  
     <p>FORMULA: C10H15N4O9P</p>
  </body></notes>
      </species>
      <species compartment="cyt" name="Hexanoyl-[acp]_cyt" boundaryCondition="false" id="M_C05749_cyt">
<notes><body xmlns="http://www.w3.org/1999/xhtml">
     <p>CHARGE:                   </p>
  
     <p>FORMULA: C6H11OSR</p>
  </body></notes>
      </species>
      <species compartment="cyt" name="Plastoquinone-9_cyt" boundaryCondition="false" id="M_C10385_cyt">
<notes><body xmlns="http://www.w3.org/1999/xhtml">
     <p>CHARGE:                   </p>
  
     <p>FORMULA: C53H80O2</p>
  </body></notes>
      </species>
      <species compartment="cyt" name="Coproporphyrinogen III_cyt" boundaryCondition="false" id="M_C03263_cyt">
<notes><body xmlns="http://www.w3.org/1999/xhtml">
     <p>CHARGE:                   </p>
  
     <p>FORMULA: C36H44N4O8</p>
  </body></notes>
      </species>
      <species compartment="cyt" name="3-Phospho-D-glycerate_cyt" boundaryCondition="false" id="M_C00197_cyt">
<notes><body xmlns="http://www.w3.org/1999/xhtml">
     <p>CHARGE:                   </p>
  
     <p>FORMULA: C3H7O7P</p>
  </body></notes>
      </species>
      <species compartment="cyt" name="1-(5-Phospho-D-ribosyl)-5-amino-4-imidazolecarboxylate_cyt" boundaryCondition="false" id="M_C04751_cyt">
<notes><body xmlns="http://www.w3.org/1999/xhtml">
     <p>CHARGE:                   </p>
  
     <p>FORMULA: C9H14N3O9P</p>
  </body></notes>
      </species>
      <species compartment="cyt" name="all-trans-Nonaprenyl diphosphate_cyt" boundaryCondition="false" id="M_C04145_cyt">
<notes><body xmlns="http://www.w3.org/1999/xhtml">
     <p>CHARGE:                   </p>
  
     <p>FORMULA: C45H76O7P2</p>
  </body></notes>
      </species>
      <species compartment="cyt" name="dTDP-glucose_cyt" boundaryCondition="false" id="M_C00842_cyt">
<notes><body xmlns="http://www.w3.org/1999/xhtml">
     <p>CHARGE:                   </p>
  
     <p>FORMULA: C16H26N2O16P2</p>
  </body></notes>
      </species>
      <species compartment="cyt" name="dTMP_cyt" boundaryCondition="false" id="M_C00364_cyt">
<notes><body xmlns="http://www.w3.org/1999/xhtml">
     <p>CHARGE:                   </p>
  
     <p>FORMULA: C10H15N2O8P</p>
  </body></notes>
      </species>
      <species compartment="cym" name="PQ_B6_S_cym" boundaryCondition="false" id="M_C10385_B6_S_cym">
<notes><body xmlns="http://www.w3.org/1999/xhtml">
     <p>CHARGE:                   </p>
  
     <p>FORMULA: C53H80O2</p>
  </body></notes>
      </species>
      <species compartment="cyt" name="gamma-L-Glutamyl-L-cysteine_cyt" boundaryCondition="false" id="M_C00669_cyt">
<notes><body xmlns="http://www.w3.org/1999/xhtml">
     <p>CHARGE:                   </p>
  
     <p>FORMULA: C8H14N2O5S</p>
  </body></notes>
      </species>
      <species compartment="ext" name="Fe2+_ext_b" boundaryCondition="true" id="M_C14818_ext_b">
<notes><body xmlns="http://www.w3.org/1999/xhtml">
     <p>CHARGE:                   </p>
  
     <p>FORMULA: Fe</p>
  </body></notes>
      </species>
      <species compartment="ext" name="Nitrate_ext_b" boundaryCondition="false" id="M_C00244_ext_b">
<notes><body xmlns="http://www.w3.org/1999/xhtml">
     <p>CHARGE:                   </p>
  
     <p>FORMULA: NO3-</p>
  </body></notes>
      </species>
      <species compartment="cyt" name="Acetoacetyl-[acp]_cyt" boundaryCondition="false" id="M_C05744_cyt">
<notes><body xmlns="http://www.w3.org/1999/xhtml">
     <p>CHARGE:                   </p>
  
     <p>FORMULA: C4H5O2SR</p>
  </body></notes>
      </species>
      <species compartment="cyt" name="13(1)-Hydroxy-magnesium-protoporphyrin IX 13-monomethyl ester_cyt" boundaryCondition="false" id="M_C11829_cyt">
<notes><body xmlns="http://www.w3.org/1999/xhtml">
     <p>CHARGE:                   </p>
  
     <p>FORMULA: C35H34MgN4O5</p>
  </body></notes>
      </species>
      <species compartment="cyt" name="2-Phytyl-1,4-naphthoquinone_cyt" boundaryCondition="false" id="M_C13309_cyt">
<notes><body xmlns="http://www.w3.org/1999/xhtml">
     <p>CHARGE:                   </p>
  
     <p>FORMULA: C30H44O2</p>
  </body></notes>
      </species>
      <species compartment="cyt" name="D-Glucose 6-phosphate_cyt" boundaryCondition="false" id="M_C00092_cyt">
<notes><body xmlns="http://www.w3.org/1999/xhtml">
     <p>CHARGE:                   </p>
  
     <p>FORMULA: C6H13O9P</p>
  </body></notes>
      </species>
      <species compartment="cyt" name="N1-(5-Phospho-alpha-D-ribosyl)-5,6-dimethylbenzimidazole_cyt" boundaryCondition="false" id="M_C04778_cyt">
<notes><body xmlns="http://www.w3.org/1999/xhtml">
     <p>CHARGE:                   </p>
  
     <p>FORMULA: C14H19N2O7P</p>
  </body></notes>
      </species>
      <species compartment="cyt" name="Dimethylbenzimidazole_cyt" boundaryCondition="false" id="M_C03114_cyt">
<notes><body xmlns="http://www.w3.org/1999/xhtml">
     <p>CHARGE:                   </p>
  
     <p>FORMULA: C9H10N2</p>
  </body></notes>
      </species>
      <species compartment="cyt" name="5'-Methylthioadenosine_cyt" boundaryCondition="false" id="M_C00170_cyt">
<notes><body xmlns="http://www.w3.org/1999/xhtml">
     <p>CHARGE:                   </p>
  
     <p>FORMULA: C11H15N5O3S</p>
  </body></notes>
      </species>
      <species compartment="cyt" name="Thioredoxin disulfide_cyt" boundaryCondition="false" id="M_C00343_cyt">
<notes><body xmlns="http://www.w3.org/1999/xhtml">
     <p>CHARGE:                   </p>
  
     <p>FORMULA: C10H12N4O4S2R4</p>
  </body></notes>
      </species>
      <species compartment="cyt" name="Glycolate_cyt" boundaryCondition="false" id="M_C00160_cyt">
<notes><body xmlns="http://www.w3.org/1999/xhtml">
     <p>CHARGE:                   </p>
  
     <p>FORMULA: C2H4O3</p>
  </body></notes>
      </species>
      <species compartment="cyt" name="5-Amino-6-(1-D-ribitylamino)uracil_cyt" boundaryCondition="false" id="M_C04732_cyt">
<notes><body xmlns="http://www.w3.org/1999/xhtml">
     <p>CHARGE:                   </p>
  
     <p>FORMULA: C9H16N4O6</p>
  </body></notes>
      </species>
      <species compartment="cyt" name="dUDP_cyt" boundaryCondition="false" id="M_C01346_cyt">
<notes><body xmlns="http://www.w3.org/1999/xhtml">
     <p>CHARGE:                   </p>
  
     <p>FORMULA: C9H14N2O11P2</p>
  </body></notes>
      </species>
      <species compartment="cyt" name="(R)-3-Hydroxydodecanoyl-[acp]_cyt" boundaryCondition="false" id="M_C05757_cyt">
<notes><body xmlns="http://www.w3.org/1999/xhtml">
     <p>CHARGE:                   </p>
  
     <p>FORMULA: C12H23O2SR</p>
  </body></notes>
      </species>
      <species compartment="cyt" name="Adenosyl cobinamide phosphate_cyt" boundaryCondition="false" id="M_C06509_cyt">
<notes><body xmlns="http://www.w3.org/1999/xhtml">
     <p>CHARGE:                   </p>
  
     <p>FORMULA: C58H85CoN16O14P</p>
  </body></notes>
      </species>
      <species compartment="cyt" name="trans-Oct-2-enoyl-[acp]_cyt" boundaryCondition="false" id="M_C05751_cyt">
<notes><body xmlns="http://www.w3.org/1999/xhtml">
     <p>CHARGE:                   </p>
  
     <p>FORMULA: C8H13OSR</p>
  </body></notes>
      </species>
      <species compartment="cyt" name="delta-Tocopherol_cyt" boundaryCondition="false" id="M_C14151_cyt">
<notes><body xmlns="http://www.w3.org/1999/xhtml">
     <p>CHARGE:                   </p>
  
     <p>FORMULA: C27H46O2</p>
  </body></notes>
      </species>
      <species compartment="cyt" name="DNA 5-methylcytosine_cyt_b" boundaryCondition="true" id="M_C02967_cyt_b">
<notes><body xmlns="http://www.w3.org/1999/xhtml">
     <p>CHARGE:                   </p>
  
     <p>FORMULA: C10H16N3O7PR</p>
  </body></notes>
      </species>
      <species compartment="cyt" name="inorganic Ion component of biomass_cyt" boundaryCondition="false" id="M_B7_cyt">
<notes><body xmlns="http://www.w3.org/1999/xhtml">
     <p>CHARGE:                   </p>
  
     <p>FORMULA: R</p>
  </body></notes>
      </species>
      <species compartment="cyt" name="Divinylprotochlorophyllide_cyt" boundaryCondition="false" id="M_C11831_cyt">
<notes><body xmlns="http://www.w3.org/1999/xhtml">
     <p>CHARGE:                   </p>
  
     <p>FORMULA: C35H30MgN4O5</p>
  </body></notes>
      </species>
      <species compartment="cyt" name="Acetyl-CoA_cyt" boundaryCondition="false" id="M_C00024_cyt">
<notes><body xmlns="http://www.w3.org/1999/xhtml">
     <p>CHARGE:                   </p>
  
     <p>FORMULA: C23H38N7O17P3S</p>
  </body></notes>
      </species>
      <species compartment="tlm" name="Plastosemiquinone located at the stromal side of the Cytochrome-b6/f complex_tlm" boundaryCondition="false" id="M_PQH_B6_S_tlm">
<notes><body xmlns="http://www.w3.org/1999/xhtml">
     <p>CHARGE:                   </p>
  
     <p>FORMULA: C53H81O2</p>
  </body></notes>
      </species>
      <species compartment="tlm" name="PQ_B6_S_tlm" boundaryCondition="false" id="M_C10385_B6_S_tlm">
<notes><body xmlns="http://www.w3.org/1999/xhtml">
     <p>CHARGE:                   </p>
  
     <p>FORMULA: C53H80O2</p>
  </body></notes>
      </species>
      <species compartment="cyt" name="Dihydroneopterin phosphate_cyt" boundaryCondition="false" id="M_C05925_cyt">
<notes><body xmlns="http://www.w3.org/1999/xhtml">
     <p>CHARGE:                   </p>
  
     <p>FORMULA: C9H14N5O7P</p>
  </body></notes>
      </species>
      <species compartment="cyt" name="Lipid component of biomass_cyt" boundaryCondition="false" id="M_B5_cyt">
<notes><body xmlns="http://www.w3.org/1999/xhtml">
     <p>CHARGE:                   </p>
  
     <p>FORMULA: R</p>
  </body></notes>
      </species>
      <species compartment="cyt" name="L-Phenylalanine_cyt" boundaryCondition="false" id="M_C00079_cyt">
<notes><body xmlns="http://www.w3.org/1999/xhtml">
     <p>CHARGE:                   </p>
  
     <p>FORMULA: C9H11NO2</p>
  </body></notes>
      </species>
      <species compartment="cyt" name="2-Dehydropantoate_cyt" boundaryCondition="false" id="M_C00966_cyt">
<notes><body xmlns="http://www.w3.org/1999/xhtml">
     <p>CHARGE:                   </p>
  
     <p>FORMULA: C6H10O4</p>
  </body></notes>
      </species>
      <species compartment="cyt" name="L-2,3-Dihydrodipicolinate_cyt" boundaryCondition="false" id="M_C03340_cyt">
<notes><body xmlns="http://www.w3.org/1999/xhtml">
     <p>CHARGE:                   </p>
  
     <p>FORMULA: C7H7NO4</p>
  </body></notes>
      </species>
      <species compartment="cyt" name="FAD_cyt" boundaryCondition="false" id="M_C00016_cyt">
<notes><body xmlns="http://www.w3.org/1999/xhtml">
     <p>CHARGE:                   </p>
  
     <p>FORMULA: C27H33N9O15P2</p>
  </body></notes>
      </species>
      <species compartment="cyt" name="Pyridine-2,3-dicarboxylate_cyt" boundaryCondition="false" id="M_C03722_cyt">
<notes><body xmlns="http://www.w3.org/1999/xhtml">
     <p>CHARGE:                   </p>
  
     <p>FORMULA: C7H5NO4</p>
  </body></notes>
      </species>
      <species compartment="tlm" name="Plastoquinone-9_tlm" boundaryCondition="false" id="M_C10385_tlm">
<notes><body xmlns="http://www.w3.org/1999/xhtml">
     <p>CHARGE:                   </p>
  
     <p>FORMULA: C53H80O2</p>
  </body></notes>
      </species>
      <species compartment="cyt" name="Pantetheine 4'-phosphate_cyt" boundaryCondition="false" id="M_C01134_cyt">
<notes><body xmlns="http://www.w3.org/1999/xhtml">
     <p>CHARGE:                   </p>
  
     <p>FORMULA: C11H23N2O7PS</p>
  </body></notes>
      </species>
      <species compartment="cyt" name="2-(beta-D-Glucosyl)-sn-glycerol_cyt" boundaryCondition="false" id="M_C11546_cyt">
<notes><body xmlns="http://www.w3.org/1999/xhtml">
     <p>CHARGE:                   </p>
  
     <p>FORMULA: C9H18O8</p>
  </body></notes>
      </species>
      <species compartment="cyt" name="Poly-beta-hydroxybutyrate_cyt" boundaryCondition="false" id="M_C06143_cyt">
<notes><body xmlns="http://www.w3.org/1999/xhtml">
     <p>CHARGE:                   </p>
  
     <p>FORMULA: C4H6O2R</p>
  </body></notes>
      </species>
      <species compartment="cyt" name="UDP-N-acetylmuramoyl-L-alanyl-D-gamma-glutamyl-meso-2,6-diaminopimelate_cyt" boundaryCondition="false" id="M_C04877_cyt">
<notes><body xmlns="http://www.w3.org/1999/xhtml">
     <p>CHARGE:                   </p>
  
     <p>FORMULA: C35H55N7O26P2</p>
  </body></notes>
      </species>
      <species compartment="cyt" name="L-Lysine_cyt" boundaryCondition="false" id="M_C00047_cyt">
<notes><body xmlns="http://www.w3.org/1999/xhtml">
     <p>CHARGE:                   </p>
  
     <p>FORMULA: C6H14N2O2</p>
  </body></notes>
      </species>
      <species compartment="cyt" name="3-D-Glucosyl-1,2-diacylglycerol_DGDG_cyt" boundaryCondition="false" id="M_C04046_DGDG_cyt">
<notes><body xmlns="http://www.w3.org/1999/xhtml">
     <p>CHARGE:                   </p>
  
     <p>FORMULA: C11H16O10R2</p>
  </body></notes>
      </species>
      <species compartment="cyt" name="CDP-diacylglycerol_PG_cyt" boundaryCondition="false" id="M_C00269_PG_cyt">
<notes><body xmlns="http://www.w3.org/1999/xhtml">
     <p>CHARGE:                   </p>
  
     <p>FORMULA: C14H19N3O15P2R2</p>
  </body></notes>
      </species>
      <species compartment="ext" name="Molybdate_ext_b" boundaryCondition="true" id="M_C06232_ext_b">
<notes><body xmlns="http://www.w3.org/1999/xhtml">
     <p>CHARGE:                   </p>
  
     <p>FORMULA: MoH2O4</p>
  </body></notes>
      </species>
      <species compartment="ext" name="Sodium_ext_b" boundaryCondition="false" id="M_C01330_ext_b">
<notes><body xmlns="http://www.w3.org/1999/xhtml">
     <p>CHARGE:                   </p>
  
     <p>FORMULA: Na</p>
  </body></notes>
      </species>
      <species compartment="cyt" name="Magnesium protoporphyrin monomethyl ester_cyt" boundaryCondition="false" id="M_C04536_cyt">
<notes><body xmlns="http://www.w3.org/1999/xhtml">
     <p>CHARGE:                   </p>
  
     <p>FORMULA: C35H34MgN4O4</p>
  </body></notes>
      </species>
      <species compartment="cyt" name="UDP-D-galactose_cyt" boundaryCondition="false" id="M_C00052_cyt">
<notes><body xmlns="http://www.w3.org/1999/xhtml">
     <p>CHARGE:                   </p>
  
     <p>FORMULA: C15H24N2O17P2</p>
  </body></notes>
      </species>
      <species compartment="cyt" name="5,10-Methenyltetrahydrofolate_cyt" boundaryCondition="false" id="M_C00445_cyt">
<notes><body xmlns="http://www.w3.org/1999/xhtml">
     <p>CHARGE:                   </p>
  
     <p>FORMULA: C20H22N7O6</p>
  </body></notes>
      </species>
      <species compartment="cyt" name="Phosphatidate_DGDG_cyt" boundaryCondition="false" id="M_C00416_DGDG_cyt">
<notes><body xmlns="http://www.w3.org/1999/xhtml">
     <p>CHARGE:                   </p>
  
     <p>FORMULA: C5H7O8PR2</p>
  </body></notes>
      </species>
      <species compartment="cyt" name="Uroporphyrinogen III_cyt" boundaryCondition="false" id="M_C01051_cyt">
<notes><body xmlns="http://www.w3.org/1999/xhtml">
     <p>CHARGE:                   </p>
  
     <p>FORMULA: C40H44N4O16</p>
  </body></notes>
      </species>
      <species compartment="cyt" name="Sulfate_cyt" boundaryCondition="false" id="M_C00059_cyt">
<notes><body xmlns="http://www.w3.org/1999/xhtml">
     <p>CHARGE:                   </p>
  
     <p>FORMULA: H2SO4</p>
  </body></notes>
      </species>
      <species compartment="cyt" name="6-Phospho-D-gluconate_cyt" boundaryCondition="false" id="M_C00345_cyt">
<notes><body xmlns="http://www.w3.org/1999/xhtml">
     <p>CHARGE:                   </p>
  
     <p>FORMULA: C6H13O10P</p>
  </body></notes>
      </species>
      <species compartment="cyt" name="Nitrite_cyt" boundaryCondition="false" id="M_C00088_cyt">
<notes><body xmlns="http://www.w3.org/1999/xhtml">
     <p>CHARGE:                   </p>
  
     <p>FORMULA: NO2-</p>
  </body></notes>
      </species>
      <species compartment="cyt" name="Hydroxypyruvate_cyt" boundaryCondition="false" id="M_C00168_cyt">
<notes><body xmlns="http://www.w3.org/1999/xhtml">
     <p>CHARGE:                   </p>
  
     <p>FORMULA: C3H4O4</p>
  </body></notes>
      </species>
      <species compartment="cyt" name="2,3-Bis(3-hydroxytetradecanoyl)-beta-D-glucosaminyl 1-phosphate_cyt" boundaryCondition="false" id="M_C04824_cyt">
<notes><body xmlns="http://www.w3.org/1999/xhtml">
     <p>CHARGE:                   </p>
  
     <p>FORMULA: C34H66NO12P</p>
  </body></notes>
      </species>
      <species compartment="cyt" name="2-Phosphoglycolate_cyt" boundaryCondition="false" id="M_C00988_cyt">
<notes><body xmlns="http://www.w3.org/1999/xhtml">
     <p>CHARGE:                   </p>
  
     <p>FORMULA: C2H5O6P</p>
  </body></notes>
      </species>
      <species compartment="cyt" name="Iron chelate_cyt" boundaryCondition="false" id="M_C06704_cyt">
<notes><body xmlns="http://www.w3.org/1999/xhtml">
     <p>CHARGE:                   </p>
  
     <p>FORMULA: R</p>
  </body></notes>
      </species>
      <species compartment="cyt" name="UDP-glucose_cyt" boundaryCondition="false" id="M_C00029_cyt">
<notes><body xmlns="http://www.w3.org/1999/xhtml">
     <p>CHARGE:                   </p>
  
     <p>FORMULA: C15H24N2O17P2</p>
  </body></notes>
      </species>
      <species compartment="cax" name="H+_cax" boundaryCondition="false" id="M_C00080_cax">
<notes><body xmlns="http://www.w3.org/1999/xhtml">
     <p>CHARGE:                   </p>
  
     <p>FORMULA: H</p>
  </body></notes>
      </species>
      <species compartment="cyt" name="Precorrin 5_cyt" boundaryCondition="false" id="M_C06416_cyt">
<notes><body xmlns="http://www.w3.org/1999/xhtml">
     <p>CHARGE:                   </p>
  
     <p>FORMULA: C45H54N4O17</p>
  </body></notes>
      </species>
      <species compartment="cyt" name="Xanthosine 5'-phosphate_cyt" boundaryCondition="false" id="M_C00655_cyt">
<notes><body xmlns="http://www.w3.org/1999/xhtml">
     <p>CHARGE:                   </p>
  
     <p>FORMULA: C10H13N4O9P</p>
  </body></notes>
      </species>
      <species compartment="cyt" name="5,10-Methylenetetrahydrofolate_cyt" boundaryCondition="false" id="M_C00143_cyt">
<notes><body xmlns="http://www.w3.org/1999/xhtml">
     <p>CHARGE:                   </p>
  
     <p>FORMULA: C20H23N7O6</p>
  </body></notes>
      </species>
      <species compartment="cyt" name="dUTP_cyt" boundaryCondition="false" id="M_C00460_cyt">
<notes><body xmlns="http://www.w3.org/1999/xhtml">
     <p>CHARGE:                   </p>
  
     <p>FORMULA: C9H15N2O14P3</p>
  </body></notes>
      </species>
      <species compartment="ext" name="Zinc_ext_b" boundaryCondition="true" id="M_C00038_ext_b">
<notes><body xmlns="http://www.w3.org/1999/xhtml">
     <p>CHARGE:                   </p>
  
     <p>FORMULA: Zn</p>
  </body></notes>
      </species>
      <species compartment="cyt" name="2-(beta-D-Glucosyl)-sn-glycerol 3-phosphate_cyt" boundaryCondition="false" id="M_C10517_cyt">
<notes><body xmlns="http://www.w3.org/1999/xhtml">
     <p>CHARGE:                   </p>
  
     <p>FORMULA: C9H19O11P</p>
  </body></notes>
      </species>
      <species compartment="cyt" name="N6-(1,2-Dicarboxyethyl)-AMP_cyt" boundaryCondition="false" id="M_C03794_cyt">
<notes><body xmlns="http://www.w3.org/1999/xhtml">
     <p>CHARGE:                   </p>
  
     <p>FORMULA: C14H18N5O11P</p>
  </body></notes>
      </species>
      <species compartment="cyt" name="Fe2+_cyt" boundaryCondition="false" id="M_C14818_cyt">
<notes><body xmlns="http://www.w3.org/1999/xhtml">
     <p>CHARGE:                   </p>
  
     <p>FORMULA: Fe</p>
  </body></notes>
      </species>
      <species compartment="ext" name="Magnesium_ext_b" boundaryCondition="false" id="M_C00305_ext_b">
<notes><body xmlns="http://www.w3.org/1999/xhtml">
     <p>CHARGE:                   </p>
  
     <p>FORMULA: Mg</p>
  </body></notes>
      </species>
      <species compartment="cyt" name="4-Methyl-5-(2-phosphoethyl)-thiazole_cyt" boundaryCondition="false" id="M_C04327_cyt">
<notes><body xmlns="http://www.w3.org/1999/xhtml">
     <p>CHARGE:                   </p>
  
     <p>FORMULA: C6H10NO4PS</p>
  </body></notes>
      </species>
      <species compartment="cyt" name="Hexadecenoyl-[acyl-carrier protein]_cyt" boundaryCondition="false" id="M_C16520_cyt">
<notes><body xmlns="http://www.w3.org/1999/xhtml">
     <p>CHARGE:                   </p>
  
     <p>FORMULA: C16H29OSR</p>
  </body></notes>
      </species>
      <species compartment="cyt" name="2,3-Dimethyl-5-phytylquinol_cyt" boundaryCondition="false" id="M_C15883_cyt">
<notes><body xmlns="http://www.w3.org/1999/xhtml">
     <p>CHARGE:                   </p>
  
     <p>FORMULA: C28H48O2</p>
  </body></notes>
      </species>
      <species compartment="cyt" name="Protoporphyrin_cyt" boundaryCondition="false" id="M_C02191_cyt">
<notes><body xmlns="http://www.w3.org/1999/xhtml">
     <p>CHARGE:                   </p>
  
     <p>FORMULA: C34H34N4O4</p>
  </body></notes>
      </species>
      <species compartment="cyt" name="1,2-Diacyl-3-beta-D-galactosyl-sn-glycerol_DGDG_cyt" boundaryCondition="false" id="M_C03692_DGDG_cyt">
<notes><body xmlns="http://www.w3.org/1999/xhtml">
     <p>CHARGE:                   </p>
  
     <p>FORMULA: C11H16O10R2</p>
  </body></notes>
      </species>
      <species compartment="cyt" name="Lycopene_cyt" boundaryCondition="false" id="M_C05432_cyt">
<notes><body xmlns="http://www.w3.org/1999/xhtml">
     <p>CHARGE:                   </p>
  
     <p>FORMULA: C40H56</p>
  </body></notes>
      </species>
      <species compartment="cyt" name="dCDP_cyt" boundaryCondition="false" id="M_C00705_cyt">
<notes><body xmlns="http://www.w3.org/1999/xhtml">
     <p>CHARGE:                   </p>
  
     <p>FORMULA: C9H15N3O10P2</p>
  </body></notes>
      </species>
      <species compartment="cyt" name="L-Citrulline_cyt" boundaryCondition="false" id="M_C00327_cyt">
<notes><body xmlns="http://www.w3.org/1999/xhtml">
     <p>CHARGE:                   </p>
  
     <p>FORMULA: C6H13N3O3</p>
  </body></notes>
      </species>
      <species compartment="cyt" name="2-Oxobutanoate_cyt" boundaryCondition="false" id="M_C00109_cyt">
<notes><body xmlns="http://www.w3.org/1999/xhtml">
     <p>CHARGE:                   </p>
  
     <p>FORMULA: C4H6O3</p>
  </body></notes>
      </species>
      <species compartment="cym" name="Plastosemiquinone located at the luminal side of the Cytochrome-b6/f complex_cym" boundaryCondition="false" id="M_PQH_B6_L_cym">
<notes><body xmlns="http://www.w3.org/1999/xhtml">
     <p>CHARGE:                   </p>
  
     <p>FORMULA: C53H81O2</p>
  </body></notes>
      </species>
      <species compartment="cyt" name="(S)-Dihydroorotate_cyt" boundaryCondition="false" id="M_C00337_cyt">
<notes><body xmlns="http://www.w3.org/1999/xhtml">
     <p>CHARGE:                   </p>
  
     <p>FORMULA: C5H6N2O4</p>
  </body></notes>
      </species>
      <species compartment="cyt" name="Undecaprenyl-diphospho-N-acetylmuramoyl-(N-acetylglucosamine)-L-alanyl-D-glutamyl-meso-2,6-diaminopimeloyl-D-alanyl-D-alanine_cyt" boundaryCondition="false" id="M_C05898_cyt">
<notes><body xmlns="http://www.w3.org/1999/xhtml">
     <p>CHARGE:                   </p>
  
     <p>FORMULA: C95H156N8O28P2</p>
  </body></notes>
      </species>
      <species compartment="cyt" name="2-(Formamido)-N1-(5'-phosphoribosyl)acetamidine_cyt" boundaryCondition="false" id="M_C04640_cyt">
<notes><body xmlns="http://www.w3.org/1999/xhtml">
     <p>CHARGE:                   </p>
  
     <p>FORMULA: C8H16N3O8P</p>
  </body></notes>
      </species>
      <species compartment="cyt" name="Sodium_cyt" boundaryCondition="false" id="M_C01330_cyt">
<notes><body xmlns="http://www.w3.org/1999/xhtml">
     <p>CHARGE:                   </p>
  
     <p>FORMULA: Na</p>
  </body></notes>
      </species>
      <species compartment="cyt" name="Dimethylallyl diphosphate_cyt" boundaryCondition="false" id="M_C00235_cyt">
<notes><body xmlns="http://www.w3.org/1999/xhtml">
     <p>CHARGE:                   </p>
  
     <p>FORMULA: C5H12O7P2</p>
  </body></notes>
      </species>
      <species compartment="cyt" name="Shikimate 3-phosphate_cyt" boundaryCondition="false" id="M_C03175_cyt">
<notes><body xmlns="http://www.w3.org/1999/xhtml">
     <p>CHARGE:                   </p>
  
     <p>FORMULA: C7H11O8P</p>
  </body></notes>
      </species>
      <species compartment="cyt" name="D-Erythrose 4-phosphate_cyt" boundaryCondition="false" id="M_C00279_cyt">
<notes><body xmlns="http://www.w3.org/1999/xhtml">
     <p>CHARGE:                   </p>
  
     <p>FORMULA: C4H9O7P</p>
  </body></notes>
      </species>
      <species compartment="cyt" name="Phosphatidylglycerol_PG_cyt" boundaryCondition="false" id="M_C00344_PG_cyt">
<notes><body xmlns="http://www.w3.org/1999/xhtml">
     <p>CHARGE:                   </p>
  
     <p>FORMULA: C8H13O10PR2</p>
  </body></notes>
      </species>
      <species compartment="tlm" name="Internal bound plastoquinone of the Photosystem II_tlm" boundaryCondition="false" id="M_QA_P680_tlm">
<notes><body xmlns="http://www.w3.org/1999/xhtml">
     <p>CHARGE:                   </p>
  
     <p>FORMULA: C53H80O2</p>
  </body></notes>
      </species>
      <species compartment="cyt" name="Sedoheptulose 1,7-bisphosphate_cyt" boundaryCondition="false" id="M_C00447_cyt">
<notes><body xmlns="http://www.w3.org/1999/xhtml">
     <p>CHARGE:                   </p>
  
     <p>FORMULA: C7H16O13P2</p>
  </body></notes>
      </species>
      <species compartment="tlm" name="Photons with 700nm wavelength_tlm" boundaryCondition="false" id="M_E1_P700_tlm">
<notes><body xmlns="http://www.w3.org/1999/xhtml">
     <p>CHARGE:                   </p>
  
     <p>FORMULA: R</p>
  </body></notes>
      </species>
      <species compartment="cyt" name="S-Adenosyl-L-methionine_cyt" boundaryCondition="false" id="M_C00019_cyt">
<notes><body xmlns="http://www.w3.org/1999/xhtml">
     <p>CHARGE:                   </p>
  
     <p>FORMULA: C15H22N6O5S</p>
  </body></notes>
      </species>
      <species compartment="cyt" name="di-trans,poly-cis-Undecaprenyl phosphate_cyt" boundaryCondition="false" id="M_C17556_cyt">
<notes><body xmlns="http://www.w3.org/1999/xhtml">
     <p>CHARGE:                   </p>
  
     <p>FORMULA: C55H91O4P</p>
  </body></notes>
      </species>
      <species compartment="tll" name="H+_tll" boundaryCondition="false" id="M_C00080_tll">
<notes><body xmlns="http://www.w3.org/1999/xhtml">
     <p>CHARGE:                   </p>
  
     <p>FORMULA: H</p>
  </body></notes>
      </species>
      <species compartment="cym" name="Plastoquinone-9_cym" boundaryCondition="false" id="M_C10385_cym">
<notes><body xmlns="http://www.w3.org/1999/xhtml">
     <p>CHARGE:                   </p>
  
     <p>FORMULA: C53H80O2</p>
  </body></notes>
      </species>
      <species compartment="cyt" name="NADP+_cyt" boundaryCondition="false" id="M_C00006_cyt">
<notes><body xmlns="http://www.w3.org/1999/xhtml">
     <p>CHARGE:                   </p>
  
     <p>FORMULA: C21H29N7O17P3</p>
  </body></notes>
      </species>
      <species compartment="cyt" name="L-Aspartate 4-semialdehyde_cyt" boundaryCondition="false" id="M_C00441_cyt">
<notes><body xmlns="http://www.w3.org/1999/xhtml">
     <p>CHARGE:                   </p>
  
     <p>FORMULA: C4H7NO3</p>
  </body></notes>
      </species>
      <species compartment="cyt" name="UDP-N-acetylmuramate_cyt" boundaryCondition="false" id="M_C01050_cyt">
<notes><body xmlns="http://www.w3.org/1999/xhtml">
     <p>CHARGE:                   </p>
  
     <p>FORMULA: C20H31N3O19P2</p>
  </body></notes>
      </species>
      <species compartment="cyt" name="Magnesium protoporphyrin_cyt" boundaryCondition="false" id="M_C03516_cyt">
<notes><body xmlns="http://www.w3.org/1999/xhtml">
     <p>CHARGE:                   </p>
  
     <p>FORMULA: C34H32MgN4O4</p>
  </body></notes>
      </species>
      <species compartment="cyt" name="Oxidized ferredoxin_cyt" boundaryCondition="false" id="M_C00139_cyt">
<notes><body xmlns="http://www.w3.org/1999/xhtml">
     <p>CHARGE:                   </p>
  
     <p>FORMULA: R</p>
  </body></notes>
      </species>
      <species compartment="ext" name="Manganese_ext_b" boundaryCondition="true" id="M_C00034_ext_b">
<notes><body xmlns="http://www.w3.org/1999/xhtml">
     <p>CHARGE:                   </p>
  
     <p>FORMULA: Mn</p>
  </body></notes>
      </species>
      <species compartment="cyt" name="Manganese_cyt" boundaryCondition="false" id="M_C00034_cyt">
<notes><body xmlns="http://www.w3.org/1999/xhtml">
     <p>CHARGE:                   </p>
  
     <p>FORMULA: Mn</p>
  </body></notes>
      </species>
      <species compartment="ext" name="L-Arginine_ext_b" boundaryCondition="true" id="M_C00062_ext_b">
<notes><body xmlns="http://www.w3.org/1999/xhtml">
     <p>CHARGE:                   </p>
  
     <p>FORMULA: C6H14N4O2</p>
  </body></notes>
      </species>
      <species compartment="cyt" name="D-erythro-1-(Imidazol-4-yl)glycerol 3-phosphate_cyt" boundaryCondition="false" id="M_C04666_cyt">
<notes><body xmlns="http://www.w3.org/1999/xhtml">
     <p>CHARGE:                   </p>
  
     <p>FORMULA: C6H11N2O6P</p>
  </body></notes>
      </species>
      <species compartment="cyt" name="alpha-Ribazole_cyt" boundaryCondition="false" id="M_C05775_cyt">
<notes><body xmlns="http://www.w3.org/1999/xhtml">
     <p>CHARGE:                   </p>
  
     <p>FORMULA: C14H18N2O4</p>
  </body></notes>
      </species>
      <species compartment="cyt" name="Potassium_cyt" boundaryCondition="false" id="M_C00238_cyt">
<notes><body xmlns="http://www.w3.org/1999/xhtml">
     <p>CHARGE:                   </p>
  
     <p>FORMULA: K</p>
  </body></notes>
      </species>
      <species compartment="cyt" name="Precorrin 6X_cyt" boundaryCondition="false" id="M_C06320_cyt">
<notes><body xmlns="http://www.w3.org/1999/xhtml">
     <p>CHARGE:                   </p>
  
     <p>FORMULA: C44H54N4O16</p>
  </body></notes>
      </species>
      <species compartment="cyt" name="S-Methyl-5-thio-D-ribose 1-phosphate_cyt" boundaryCondition="false" id="M_C04188_cyt">
<notes><body xmlns="http://www.w3.org/1999/xhtml">
     <p>CHARGE:                   </p>
  
     <p>FORMULA: C6H13O7PS</p>
  </body></notes>
      </species>
      <species compartment="cyt" name="Adenosine 3',5'-bisphosphate_cyt" boundaryCondition="false" id="M_C00054_cyt">
<notes><body xmlns="http://www.w3.org/1999/xhtml">
     <p>CHARGE:                   </p>
  
     <p>FORMULA: C10H15N5O10P2</p>
  </body></notes>
      </species>
      <species compartment="cyt" name="NADPH_cyt" boundaryCondition="false" id="M_C00005_cyt">
<notes><body xmlns="http://www.w3.org/1999/xhtml">
     <p>CHARGE:                   </p>
  
     <p>FORMULA: C21H30N7O17P3</p>
  </body></notes>
      </species>
      <species compartment="cyt" name="5-Phospho-alpha-D-ribose 1-diphosphate_cyt" boundaryCondition="false" id="M_C00119_cyt">
<notes><body xmlns="http://www.w3.org/1999/xhtml">
     <p>CHARGE:                   </p>
  
     <p>FORMULA: C5H13O14P3</p>
  </body></notes>
      </species>
      <species compartment="cyt" name="Chlorophyll a_cyt" boundaryCondition="false" id="M_C05306_cyt">
<notes><body xmlns="http://www.w3.org/1999/xhtml">
     <p>CHARGE:                   </p>
  
     <p>FORMULA: C55H72MgN4O5</p>
  </body></notes>
      </species>
      <species compartment="cyt" name="D-Mannose 6-phosphate_cyt" boundaryCondition="false" id="M_C00275_cyt">
<notes><body xmlns="http://www.w3.org/1999/xhtml">
     <p>CHARGE:                   </p>
  
     <p>FORMULA: C6H13O9P</p>
  </body></notes>
      </species>
      <species compartment="cyt" name="D-1-Aminopropan-2-ol O-phosphate_cyt" boundaryCondition="false" id="M_C04122_cyt">
<notes><body xmlns="http://www.w3.org/1999/xhtml">
     <p>CHARGE:                   </p>
  
     <p>FORMULA: C3H10NO4P</p>
  </body></notes>
      </species>
      <species compartment="cyt" name="Formate_cyt" boundaryCondition="false" id="M_C00058_cyt">
<notes><body xmlns="http://www.w3.org/1999/xhtml">
     <p>CHARGE:                   </p>
  
     <p>FORMULA: CH2O2</p>
  </body></notes>
      </species>
      <species compartment="cax" name="HCO3-_cax" boundaryCondition="false" id="M_C00288_cax">
<notes><body xmlns="http://www.w3.org/1999/xhtml">
     <p>CHARGE:                   </p>
  
     <p>FORMULA: HCO3</p>
  </body></notes>
      </species>
      <species compartment="cyt" name="Spermidine_cyt" boundaryCondition="false" id="M_C00315_cyt">
<notes><body xmlns="http://www.w3.org/1999/xhtml">
     <p>CHARGE:                   </p>
  
     <p>FORMULA: C7H19N3</p>
  </body></notes>
      </species>
      <species compartment="cyt" name="2-C-Methyl-D-erythritol 4-phosphate_cyt" boundaryCondition="false" id="M_C11434_cyt">
<notes><body xmlns="http://www.w3.org/1999/xhtml">
     <p>CHARGE:                   </p>
  
     <p>FORMULA: C5H13O7P</p>
  </body></notes>
      </species>
      <species compartment="cyt" name="S-Adenosyl-L-homocysteine_cyt" boundaryCondition="false" id="M_C00021_cyt">
<notes><body xmlns="http://www.w3.org/1999/xhtml">
     <p>CHARGE:                   </p>
  
     <p>FORMULA: C14H20N6O5S</p>
  </body></notes>
      </species>
      <species compartment="cyt" name="Reduced ferredoxin_cyt" boundaryCondition="false" id="M_C00138_cyt">
<notes><body xmlns="http://www.w3.org/1999/xhtml">
     <p>CHARGE:                   </p>
  
     <p>FORMULA: R</p>
  </body></notes>
      </species>
      <species compartment="cyt" name="Acetaldehyde_cyt" boundaryCondition="false" id="M_C00084_cyt">
<notes><body xmlns="http://www.w3.org/1999/xhtml">
     <p>CHARGE:                   </p>
  
     <p>FORMULA: C2H4O</p>
  </body></notes>
      </species>
      <species compartment="cym" name="Heme B located in the Cytochrome-b6/f complex, twice protonated_cym" boundaryCondition="false" id="M_HB2p_B6_cym">
<notes><body xmlns="http://www.w3.org/1999/xhtml">
     <p>CHARGE:                   </p>
  
     <p>FORMULA: R</p>
  </body></notes>
      </species>
      <species compartment="cyt" name="2-Methyl-4-amino-5-hydroxymethylpyrimidine diphosphate_cyt" boundaryCondition="false" id="M_C04752_cyt">
<notes><body xmlns="http://www.w3.org/1999/xhtml">
     <p>CHARGE:                   </p>
  
     <p>FORMULA: C6H11N3O7P2</p>
  </body></notes>
      </species>
      <species compartment="cyt" name="Glycerone phosphate_cyt" boundaryCondition="false" id="M_C00111_cyt">
<notes><body xmlns="http://www.w3.org/1999/xhtml">
     <p>CHARGE:                   </p>
  
     <p>FORMULA: C3H7O6P</p>
  </body></notes>
      </species>
      <species compartment="cyt" name="Hydrogenobyrinate a,c diamide_cyt" boundaryCondition="false" id="M_C06503_cyt">
<notes><body xmlns="http://www.w3.org/1999/xhtml">
     <p>CHARGE:                   </p>
  
     <p>FORMULA: C45H62N6O12</p>
  </body></notes>
      </species>
      <species compartment="cyt" name="N-(5'-Phospho-D-1'-ribulosylformimino)-5-amino-1-(5''-phospho-D-ribosyl)-4-imidazolecarboxamide_cyt" boundaryCondition="false" id="M_C04916_cyt">
<notes><body xmlns="http://www.w3.org/1999/xhtml">
     <p>CHARGE:                   </p>
  
     <p>FORMULA: C15H25N5O15P2</p>
  </body></notes>
      </species>
      <species compartment="cyt" name="D-Glucosamine 6-phosphate_cyt" boundaryCondition="false" id="M_C00352_cyt">
<notes><body xmlns="http://www.w3.org/1999/xhtml">
     <p>CHARGE:                   </p>
  
     <p>FORMULA: C6H14NO8P</p>
  </body></notes>
      </species>
      <species compartment="cyt" name="2-C-Methyl-D-erythritol 2,4-cyclodiphosphate_cyt" boundaryCondition="false" id="M_C11453_cyt">
<notes><body xmlns="http://www.w3.org/1999/xhtml">
     <p>CHARGE:                   </p>
  
     <p>FORMULA: C5H12O9P2</p>
  </body></notes>
      </species>
      <species compartment="tlm" name="Plastoquinol-9_tlm" boundaryCondition="false" id="M_C16695_tlm">
<notes><body xmlns="http://www.w3.org/1999/xhtml">
     <p>CHARGE:                   </p>
  
     <p>FORMULA: C53H82O2</p>
  </body></notes>
      </species>
      <species compartment="cyt" name="Iminoaspartate_cyt" boundaryCondition="false" id="M_C05840_cyt">
<notes><body xmlns="http://www.w3.org/1999/xhtml">
     <p>CHARGE:                   </p>
  
     <p>FORMULA: C4H5NO4</p>
  </body></notes>
      </species>
      <species compartment="cyt" name="L-Tyrosine_cyt" boundaryCondition="false" id="M_C00082_cyt">
<notes><body xmlns="http://www.w3.org/1999/xhtml">
     <p>CHARGE:                   </p>
  
     <p>FORMULA: C9H11NO3</p>
  </body></notes>
      </species>
      <species compartment="ext" name="Spermidine_ext_b" boundaryCondition="true" id="M_C00315_ext_b">
<notes><body xmlns="http://www.w3.org/1999/xhtml">
     <p>CHARGE:                   </p>
  
     <p>FORMULA: C7H19N3</p>
  </body></notes>
      </species>
      <species compartment="cyt" name="(S)-Malate_cyt" boundaryCondition="false" id="M_C00149_cyt">
<notes><body xmlns="http://www.w3.org/1999/xhtml">
     <p>CHARGE:                   </p>
  
     <p>FORMULA: C4H6O5</p>
  </body></notes>
      </species>
      <species compartment="cyt" name="Hydrogen sulfide_cyt" boundaryCondition="false" id="M_C00283_cyt">
<notes><body xmlns="http://www.w3.org/1999/xhtml">
     <p>CHARGE:                   </p>
  
     <p>FORMULA: H2S</p>
  </body></notes>
      </species>
      <species compartment="cyt" name="UDP-2,3-bis(3-hydroxytetradecanoyl)glucosamine_cyt" boundaryCondition="false" id="M_C04652_cyt">
<notes><body xmlns="http://www.w3.org/1999/xhtml">
     <p>CHARGE:                   </p>
  
     <p>FORMULA: C43H77N3O20P2</p>
  </body></notes>
      </species>
      <species compartment="cyt" name="Glutathione disulfide_cyt" boundaryCondition="false" id="M_C00127_cyt">
<notes><body xmlns="http://www.w3.org/1999/xhtml">
     <p>CHARGE:                   </p>
  
     <p>FORMULA: C20H32N6O12S2</p>
  </body></notes>
      </species>
      <species compartment="cyt" name="UDP-N-acetylmuramoyl-L-alanyl-D-glutamate_cyt" boundaryCondition="false" id="M_C00692_cyt">
<notes><body xmlns="http://www.w3.org/1999/xhtml">
     <p>CHARGE:                   </p>
  
     <p>FORMULA: C28H43N5O23P2</p>
  </body></notes>
      </species>
      <species compartment="cyt" name="GDP_cyt" boundaryCondition="false" id="M_C00035_cyt">
<notes><body xmlns="http://www.w3.org/1999/xhtml">
     <p>CHARGE:                   </p>
  
     <p>FORMULA: C10H15N5O11P2</p>
  </body></notes>
      </species>
      <species compartment="ext" name="Photon_ext_b" boundaryCondition="true" id="M_E1_ext_b">
<notes><body xmlns="http://www.w3.org/1999/xhtml">
     <p>CHARGE:                   </p>
  
     <p>FORMULA: R</p>
  </body></notes>
      </species>
      <species compartment="cyt" name="myo-Inositol_cyt" boundaryCondition="false" id="M_C00137_cyt">
<notes><body xmlns="http://www.w3.org/1999/xhtml">
     <p>CHARGE:                   </p>
  
     <p>FORMULA: C6H12O6</p>
  </body></notes>
      </species>
      <species compartment="tll" name="Oxygen_tll" boundaryCondition="false" id="M_C00007_tll">
<notes><body xmlns="http://www.w3.org/1999/xhtml">
     <p>CHARGE:                   </p>
  
     <p>FORMULA: O2</p>
  </body></notes>
      </species>
      <species compartment="cyt" name="1-(2-Carboxyphenylamino)-1-deoxy-D-ribulose 5-phosphate_cyt" boundaryCondition="false" id="M_C01302_cyt">
<notes><body xmlns="http://www.w3.org/1999/xhtml">
     <p>CHARGE:                   </p>
  
     <p>FORMULA: C12H16NO9P</p>
  </body></notes>
      </species>
      <species compartment="ext" name="CO_ext_b" boundaryCondition="true" id="M_C00237_ext_b">
<notes><body xmlns="http://www.w3.org/1999/xhtml">
     <p>CHARGE:                   </p>
  
     <p>FORMULA: CO</p>
  </body></notes>
      </species>
      <species compartment="cyt" name="Magnesium_cyt" boundaryCondition="false" id="M_C00305_cyt">
<notes><body xmlns="http://www.w3.org/1999/xhtml">
     <p>CHARGE:                   </p>
  
     <p>FORMULA: Mg</p>
  </body></notes>
      </species>
      <species compartment="cyt" name="O2-_cyt" boundaryCondition="false" id="M_C00704_cyt">
<notes><body xmlns="http://www.w3.org/1999/xhtml">
     <p>CHARGE:                   </p>
  
     <p>FORMULA: O2</p>
  </body></notes>
      </species>
      <species compartment="cyt" name="Acetate_cyt" boundaryCondition="false" id="M_C00033_cyt">
<notes><body xmlns="http://www.w3.org/1999/xhtml">
     <p>CHARGE:                   </p>
  
     <p>FORMULA: C2H4O2</p>
  </body></notes>
      </species>
      <species compartment="ext" name="Cobalt ion_ext_b" boundaryCondition="true" id="M_C00175_ext_b">
<notes><body xmlns="http://www.w3.org/1999/xhtml">
     <p>CHARGE:                   </p>
  
     <p>FORMULA: Co</p>
  </body></notes>
      </species>
      <species compartment="cyt" name="(3R)-3-Hydroxypalmitoyl-[acyl-carrier protein]_cyt" boundaryCondition="false" id="M_C04633_cyt">
<notes><body xmlns="http://www.w3.org/1999/xhtml">
     <p>CHARGE:                   </p>
  
     <p>FORMULA: C16H31O2SR</p>
  </body></notes>
      </species>
      <species compartment="cyt" name="Cobalt ion_cyt" boundaryCondition="false" id="M_C00175_cyt">
<notes><body xmlns="http://www.w3.org/1999/xhtml">
     <p>CHARGE:                   </p>
  
     <p>FORMULA: Co</p>
  </body></notes>
      </species>
      <species compartment="cyt" name="1-Deoxy-D-xylulose 5-phosphate_cyt" boundaryCondition="false" id="M_C11437_cyt">
<notes><body xmlns="http://www.w3.org/1999/xhtml">
     <p>CHARGE:                   </p>
  
     <p>FORMULA: C5H11O7P</p>
  </body></notes>
      </species>
      <species compartment="pps" name="H2O_pps" boundaryCondition="false" id="M_C00001_pps">
<notes><body xmlns="http://www.w3.org/1999/xhtml">
     <p>CHARGE:                   </p>
  
     <p>FORMULA: H2O</p>
  </body></notes>
      </species>
      <species compartment="cyt" name="gamma-Carotene_cyt" boundaryCondition="false" id="M_C05435_cyt">
<notes><body xmlns="http://www.w3.org/1999/xhtml">
     <p>CHARGE:                   </p>
  
     <p>FORMULA: C40H56</p>
  </body></notes>
      </species>
      <species compartment="cyt" name="N-(5-Phospho-D-ribosyl)anthranilate_cyt" boundaryCondition="false" id="M_C04302_cyt">
<notes><body xmlns="http://www.w3.org/1999/xhtml">
     <p>CHARGE:                   </p>
  
     <p>FORMULA: C12H16NO9P</p>
  </body></notes>
      </species>
      <species compartment="cyt" name="O-Phospho-4-hydroxy-L-threonine_cyt" boundaryCondition="false" id="M_C06055_cyt">
<notes><body xmlns="http://www.w3.org/1999/xhtml">
     <p>CHARGE:                   </p>
  
     <p>FORMULA: C4H10NO7P</p>
  </body></notes>
      </species>
      <species compartment="cyt" name="3-(4-Hydroxyphenyl)pyruvate_cyt" boundaryCondition="false" id="M_C01179_cyt">
<notes><body xmlns="http://www.w3.org/1999/xhtml">
     <p>CHARGE:                   </p>
  
     <p>FORMULA: C9H8O4</p>
  </body></notes>
      </species>
      <species compartment="cyt" name="Diphosphate_cyt" boundaryCondition="false" id="M_C00013_cyt">
<notes><body xmlns="http://www.w3.org/1999/xhtml">
     <p>CHARGE:                   </p>
  
     <p>FORMULA: P2H4O7</p>
  </body></notes>
      </species>
      <species compartment="cyt" name="Shikimate_cyt" boundaryCondition="false" id="M_C00493_cyt">
<notes><body xmlns="http://www.w3.org/1999/xhtml">
     <p>CHARGE:                   </p>
  
     <p>FORMULA: C7H10O5</p>
  </body></notes>
      </species>
      <species compartment="cyt" name="N-Carbamoylputrescine_cyt" boundaryCondition="false" id="M_C00436_cyt">
<notes><body xmlns="http://www.w3.org/1999/xhtml">
     <p>CHARGE:                   </p>
  
     <p>FORMULA: C7H14N2O3</p>
  </body></notes>
      </species>
      <species compartment="cyt" name="2-Isopropylmaleate_cyt" boundaryCondition="false" id="M_C02631_cyt">
<notes><body xmlns="http://www.w3.org/1999/xhtml">
     <p>CHARGE:                   </p>
  
     <p>FORMULA: C7H10O4</p>
  </body></notes>
      </species>
      <species compartment="cyt" name="(S)-2-Aceto-2-hydroxybutanoate_cyt" boundaryCondition="false" id="M_C06006_cyt">
<notes><body xmlns="http://www.w3.org/1999/xhtml">
     <p>CHARGE:                   </p>
  
     <p>FORMULA: C6H10O4</p>
  </body></notes>
      </species>
      <species compartment="cyt" name="CDP_cyt" boundaryCondition="false" id="M_C00112_cyt">
<notes><body xmlns="http://www.w3.org/1999/xhtml">
     <p>CHARGE:                   </p>
  
     <p>FORMULA: C9H15N3O11P2</p>
  </body></notes>
      </species>
      <species compartment="cyt" name="O-Phospho-L-homoserine_cyt" boundaryCondition="false" id="M_C01102_cyt">
<notes><body xmlns="http://www.w3.org/1999/xhtml">
     <p>CHARGE:                   </p>
  
     <p>FORMULA: C4H10NO6P</p>
  </body></notes>
      </species>
      <species compartment="cyt" name="Undecaprenyl-diphospho-N-acetylmuramoyl-L-alanyl-D-glutamyl-meso-2,6-diaminopimeloyl-D-alanyl-D-alanine_cyt" boundaryCondition="false" id="M_C05897_cyt">
<notes><body xmlns="http://www.w3.org/1999/xhtml">
     <p>CHARGE:                   </p>
  
     <p>FORMULA: C87H143N7O23P2</p>
  </body></notes>
      </species>
      <species compartment="cyt" name="O-Phospho-L-serine_cyt" boundaryCondition="false" id="M_C01005_cyt">
<notes><body xmlns="http://www.w3.org/1999/xhtml">
     <p>CHARGE:                   </p>
  
     <p>FORMULA: C3H8NO6P</p>
  </body></notes>
      </species>
      <species compartment="cyt" name="UDP-N-acetylmuramoyl-L-alanine_cyt" boundaryCondition="false" id="M_C01212_cyt">
<notes><body xmlns="http://www.w3.org/1999/xhtml">
     <p>CHARGE:                   </p>
  
     <p>FORMULA: C23H36N4O20P2</p>
  </body></notes>
      </species>
      <species compartment="cyt" name="Sedoheptulose 7-phosphate_cyt" boundaryCondition="false" id="M_C05382_cyt">
<notes><body xmlns="http://www.w3.org/1999/xhtml">
     <p>CHARGE:                   </p>
  
     <p>FORMULA: C7H15O10P</p>
  </body></notes>
      </species>
      <species compartment="cyt" name="3-(Imidazol-4-yl)-2-oxopropyl phosphate_cyt" boundaryCondition="false" id="M_C01267_cyt">
<notes><body xmlns="http://www.w3.org/1999/xhtml">
     <p>CHARGE:                   </p>
  
     <p>FORMULA: C6H9N2O5P</p>
  </body></notes>
      </species>
      <species compartment="cyt" name="Precorrin 3B_cyt" boundaryCondition="false" id="M_C06406_cyt">
<notes><body xmlns="http://www.w3.org/1999/xhtml">
     <p>CHARGE:                   </p>
  
     <p>FORMULA: C43H50N4O17</p>
  </body></notes>
      </species>
      <species compartment="cyt" name="D-Mannose 1-phosphate_cyt" boundaryCondition="false" id="M_C00636_cyt">
<notes><body xmlns="http://www.w3.org/1999/xhtml">
     <p>CHARGE:                   </p>
  
     <p>FORMULA: C6H13O9P</p>
  </body></notes>
      </species>
      <species compartment="cyt" name="Glycogen_cyt" boundaryCondition="false" id="M_C00182_cyt">
<notes><body xmlns="http://www.w3.org/1999/xhtml">
     <p>CHARGE:                   </p>
  
     <p>FORMULA: C6H10O5R</p>
  </body></notes>
      </species>
      <species compartment="cyt" name="D-Glycerate_cyt" boundaryCondition="false" id="M_C00258_cyt">
<notes><body xmlns="http://www.w3.org/1999/xhtml">
     <p>CHARGE:                   </p>
  
     <p>FORMULA: C3H6O4</p>
  </body></notes>
      </species>
      <species compartment="cyt" name="3-Oxohexadecanoyl-[acp]_cyt" boundaryCondition="false" id="M_C05762_cyt">
<notes><body xmlns="http://www.w3.org/1999/xhtml">
     <p>CHARGE:                   </p>
  
     <p>FORMULA: C16H29O2SR</p>
  </body></notes>
      </species>
      <species compartment="tlm" name="Plastosemiquinone located at the luminal side of the Cytochrome-b6/f complex_tlm" boundaryCondition="false" id="M_PQH_B6_L_tlm">
<notes><body xmlns="http://www.w3.org/1999/xhtml">
     <p>CHARGE:                   </p>
  
     <p>FORMULA: C53H81O2</p>
  </body></notes>
      </species>
      <species compartment="cyt" name="S-Methyl-5-thio-D-ribulose 1-phosphate_cyt" boundaryCondition="false" id="M_C04582_cyt">
<notes><body xmlns="http://www.w3.org/1999/xhtml">
     <p>CHARGE:                   </p>
  
     <p>FORMULA: C6H13O7PS</p>
  </body></notes>
      </species>
      <species compartment="cyt" name="(R)-Pantoate_cyt" boundaryCondition="false" id="M_C00522_cyt">
<notes><body xmlns="http://www.w3.org/1999/xhtml">
     <p>CHARGE:                   </p>
  
     <p>FORMULA: C6H12O4</p>
  </body></notes>
      </species>
      <species compartment="cyt" name="Phylloquinone_cyt" boundaryCondition="false" id="M_C02059_cyt">
<notes><body xmlns="http://www.w3.org/1999/xhtml">
     <p>CHARGE:                   </p>
  
     <p>FORMULA: C31H46O2</p>
  </body></notes>
      </species>
      <species compartment="cyt" name="2-Phospho-D-glycerate_cyt" boundaryCondition="false" id="M_C00631_cyt">
<notes><body xmlns="http://www.w3.org/1999/xhtml">
     <p>CHARGE:                   </p>
  
     <p>FORMULA: C3H7O7P</p>
  </body></notes>
      </species>
      <species compartment="cyt" name="UDP-N-acetyl-D-glucosamine_cyt" boundaryCondition="false" id="M_C00043_cyt">
<notes><body xmlns="http://www.w3.org/1999/xhtml">
     <p>CHARGE:                   </p>
  
     <p>FORMULA: C17H27N3O17P2</p>
  </body></notes>
      </species>
      <species compartment="cyt" name="1-(5'-Phosphoribosyl)-5-amino-4-(N-succinocarboxamide)-imidazole_cyt" boundaryCondition="false" id="M_C04823_cyt">
<notes><body xmlns="http://www.w3.org/1999/xhtml">
     <p>CHARGE:                   </p>
  
     <p>FORMULA: C13H19N4O12P</p>
  </body></notes>
      </species>
      <species compartment="ext" name="L-Glutamine_ext_b" boundaryCondition="true" id="M_C00064_ext_b">
<notes><body xmlns="http://www.w3.org/1999/xhtml">
     <p>CHARGE:                   </p>
  
     <p>FORMULA: C5H10N2O3</p>
  </body></notes>
      </species>
      <species compartment="cyt" name="N-Acetyl-L-glutamate 5-semialdehyde_cyt" boundaryCondition="false" id="M_C01250_cyt">
<notes><body xmlns="http://www.w3.org/1999/xhtml">
     <p>CHARGE:                   </p>
  
     <p>FORMULA: C7H11NO4</p>
  </body></notes>
      </species>
      <species compartment="ext" name="Copper_ext_b" boundaryCondition="true" id="M_C00070_ext_b">
<notes><body xmlns="http://www.w3.org/1999/xhtml">
     <p>CHARGE:                   </p>
  
     <p>FORMULA: Cu</p>
  </body></notes>
      </species>
      <species compartment="cyt" name="Malonyl-CoA_cyt" boundaryCondition="false" id="M_C00083_cyt">
<notes><body xmlns="http://www.w3.org/1999/xhtml">
     <p>CHARGE:                   </p>
  
     <p>FORMULA: C24H38N7O19P3S</p>
  </body></notes>
      </species>
      <species compartment="cyt" name="1,2-Diacyl-sn-glycerol_DGDG_cyt" boundaryCondition="false" id="M_C00641_DGDG_cyt">
<notes><body xmlns="http://www.w3.org/1999/xhtml">
     <p>CHARGE:                   </p>
  
     <p>FORMULA: C5H6O5R2</p>
  </body></notes>
      </species>
      <species compartment="cyt" name="N-(L-Arginino)succinate_cyt" boundaryCondition="false" id="M_C03406_cyt">
<notes><body xmlns="http://www.w3.org/1999/xhtml">
     <p>CHARGE:                   </p>
  
     <p>FORMULA: C10H18N4O6</p>
  </body></notes>
      </species>
      <species compartment="ext" name="Iron chelate_ext_b" boundaryCondition="true" id="M_C06704_ext_b">
<notes><body xmlns="http://www.w3.org/1999/xhtml">
     <p>CHARGE:                   </p>
  
     <p>FORMULA: R</p>
  </body></notes>
      </species>
      <species compartment="cyt" name="alpha-Linolenoyl-ACP_cyt" boundaryCondition="false" id="M_C16161_cyt">
<notes><body xmlns="http://www.w3.org/1999/xhtml">
     <p>CHARGE:                   </p>
  
     <p>FORMULA: C18H29OSR</p>
  </body></notes>
      </species>
      <species compartment="cyt" name="CTP_cyt" boundaryCondition="false" id="M_C00063_cyt">
<notes><body xmlns="http://www.w3.org/1999/xhtml">
     <p>CHARGE:                   </p>
  
     <p>FORMULA: C9H16N3O14P3</p>
  </body></notes>
      </species>
      <species compartment="cyt" name="3-Oxostearoyl-[acp]_cyt" boundaryCondition="false" id="M_C16219_cyt">
<notes><body xmlns="http://www.w3.org/1999/xhtml">
     <p>CHARGE:                   </p>
  
     <p>FORMULA: C18H33O2SR</p>
  </body></notes>
      </species>
      <species compartment="tlm" name="Internal bound semiquinone radical of the Photosystem II_tlm" boundaryCondition="false" id="M_QAn_P680_tlm">
<notes><body xmlns="http://www.w3.org/1999/xhtml">
     <p>CHARGE:                   </p>
  
     <p>FORMULA: C53H80O2</p>
  </body></notes>
      </species>
      <species compartment="ext" name="Biomass_ext_b" boundaryCondition="true" id="M_B0_ext_b">
<notes><body xmlns="http://www.w3.org/1999/xhtml">
     <p>CHARGE:                   </p>
  
     <p>FORMULA: R</p>
  </body></notes>
      </species>
      <species compartment="ext" name="Putrescine_ext_b" boundaryCondition="true" id="M_C00134_ext_b">
<notes><body xmlns="http://www.w3.org/1999/xhtml">
     <p>CHARGE:                   </p>
  
     <p>FORMULA: C4H12N2</p>
  </body></notes>
      </species>
      <species compartment="cyt" name="D-Alanyl-D-alanine_cyt" boundaryCondition="false" id="M_C00993_cyt">
<notes><body xmlns="http://www.w3.org/1999/xhtml">
     <p>CHARGE:                   </p>
  
     <p>FORMULA: C6H12N2O3</p>
  </body></notes>
      </species>
      <species compartment="cyt" name="Malonyl-[acyl-carrier protein]_cyt" boundaryCondition="false" id="M_C01209_cyt">
<notes><body xmlns="http://www.w3.org/1999/xhtml">
     <p>CHARGE:                   </p>
  
     <p>FORMULA: C3H3O3SR</p>
  </body></notes>
      </species>
      <species compartment="cyt" name="dTDP-4-dehydro-6-deoxy-L-mannose_cyt" boundaryCondition="false" id="M_C00688_cyt">
<notes><body xmlns="http://www.w3.org/1999/xhtml">
     <p>CHARGE:                   </p>
  
     <p>FORMULA: C16H24N2O15P2</p>
  </body></notes>
      </species>
      <species compartment="tlm" name="First oxidation state of the cluster of manganese atoms in the Photosystem II (needed for water splitting)_tlm" boundaryCondition="false" id="M_S1_P680_tlm">
<notes><body xmlns="http://www.w3.org/1999/xhtml">
     <p>CHARGE:                   </p>
  
     <p>FORMULA: R</p>
  </body></notes>
      </species>
      <species compartment="cyt" name="cis-Aconitate_cyt" boundaryCondition="false" id="M_C00417_cyt">
<notes><body xmlns="http://www.w3.org/1999/xhtml">
     <p>CHARGE:                   </p>
  
     <p>FORMULA: C6H6O6</p>
  </body></notes>
      </species>
      <species compartment="tlm" name="Photon_tlm" boundaryCondition="false" id="M_E1_tlm">
<notes><body xmlns="http://www.w3.org/1999/xhtml">
     <p>CHARGE:                   </p>
  
     <p>FORMULA: R</p>
  </body></notes>
      </species>
      <species compartment="cyt" name="2,3,4,5-Tetrahydrodipicolinate_cyt" boundaryCondition="false" id="M_C03972_cyt">
<notes><body xmlns="http://www.w3.org/1999/xhtml">
     <p>CHARGE:                   </p>
  
     <p>FORMULA: C7H9NO4</p>
  </body></notes>
      </species>
      <species compartment="ext" name="Oxygen_ext_b" boundaryCondition="true" id="M_C00007_ext_b">
<notes><body xmlns="http://www.w3.org/1999/xhtml">
     <p>CHARGE:                   </p>
  
     <p>FORMULA: O2</p>
  </body></notes>
      </species>
      <species compartment="cyt" name="Protein component of biomass_cyt" boundaryCondition="false" id="M_B1_cyt">
<notes><body xmlns="http://www.w3.org/1999/xhtml">
     <p>CHARGE:                   </p>
  
     <p>FORMULA: R</p>
  </body></notes>
      </species>
      <species compartment="cyt" name="Soluble pool component of biomass_cyt" boundaryCondition="false" id="M_B6_cyt">
<notes><body xmlns="http://www.w3.org/1999/xhtml">
     <p>CHARGE:                   </p>
  
     <p>FORMULA: R</p>
  </body></notes>
      </species>
      <species compartment="cyt" name="Hydrogenobyrinate_cyt" boundaryCondition="false" id="M_C06399_cyt">
<notes><body xmlns="http://www.w3.org/1999/xhtml">
     <p>CHARGE:                   </p>
  
     <p>FORMULA: C45H60N4O14</p>
  </body></notes>
      </species>
      <species compartment="cyt" name="Geranylgeranyl diphosphate_cyt" boundaryCondition="false" id="M_C00353_cyt">
<notes><body xmlns="http://www.w3.org/1999/xhtml">
     <p>CHARGE:                   </p>
  
     <p>FORMULA: C20H36O7P2</p>
  </body></notes>
      </species>
      <species compartment="cyt" name="2-Acetolactate_cyt" boundaryCondition="false" id="M_C00900_cyt">
<notes><body xmlns="http://www.w3.org/1999/xhtml">
     <p>CHARGE:                   </p>
  
     <p>FORMULA: C5H8O4</p>
  </body></notes>
      </species>
      <species compartment="cyt" name="Spermine_cyt" boundaryCondition="false" id="M_C00750_cyt">
<notes><body xmlns="http://www.w3.org/1999/xhtml">
     <p>CHARGE:                   </p>
  
     <p>FORMULA: C10H26N4</p>
  </body></notes>
      </species>
      <species compartment="cyt" name="Indoleglycerol phosphate_cyt" boundaryCondition="false" id="M_C03506_cyt">
<notes><body xmlns="http://www.w3.org/1999/xhtml">
     <p>CHARGE:                   </p>
  
     <p>FORMULA: C11H14NO6P</p>
  </body></notes>
      </species>
      <species compartment="cyt" name="4-Phospho-L-aspartate_cyt" boundaryCondition="false" id="M_C03082_cyt">
<notes><body xmlns="http://www.w3.org/1999/xhtml">
     <p>CHARGE:                   </p>
  
     <p>FORMULA: C4H8NO7P</p>
  </body></notes>
      </species>
      <species compartment="cyt" name="1,2-Diacyl-3-beta-D-galactosyl-sn-glycerol_MGDG_cyt" boundaryCondition="false" id="M_C03692_MGDG_cyt">
<notes><body xmlns="http://www.w3.org/1999/xhtml">
     <p>CHARGE:                   </p>
  
     <p>FORMULA: C11H16O10R2</p>
  </body></notes>
      </species>
      <species compartment="cyt" name="2-Amino-4-hydroxy-6-(erythro-1,2,3-trihydroxypropyl)dihydropteridinetriphosphate_cyt" boundaryCondition="false" id="M_C04895_cyt">
<notes><body xmlns="http://www.w3.org/1999/xhtml">
     <p>CHARGE:                   </p>
  
     <p>FORMULA: C9H16N5O13P3</p>
  </body></notes>
      </species>
      <species compartment="cyt" name="L-Glutamate 5-semialdehyde_cyt" boundaryCondition="false" id="M_C01165_cyt">
<notes><body xmlns="http://www.w3.org/1999/xhtml">
     <p>CHARGE:                   </p>
  
     <p>FORMULA: C5H9NO3</p>
  </body></notes>
      </species>
      <species compartment="cyt" name="H+_cyt" boundaryCondition="false" id="M_C00080_cyt">
<notes><body xmlns="http://www.w3.org/1999/xhtml">
     <p>CHARGE:                   </p>
  
     <p>FORMULA: H</p>
  </body></notes>
      </species>
      <species compartment="cyt" name="Aminoimidazole ribotide_cyt" boundaryCondition="false" id="M_C03373_cyt">
<notes><body xmlns="http://www.w3.org/1999/xhtml">
     <p>CHARGE:                   </p>
  
     <p>FORMULA: C8H14N3O7P</p>
  </body></notes>
      </species>
      <species compartment="cyt" name="(R)-Lactate_cyt" boundaryCondition="false" id="M_C00256_cyt">
<notes><body xmlns="http://www.w3.org/1999/xhtml">
     <p>CHARGE:                   </p>
  
     <p>FORMULA: C3H6O3</p>
  </body></notes>
      </species>
      <species compartment="cyt" name="Adenosine_cyt" boundaryCondition="false" id="M_C00212_cyt">
<notes><body xmlns="http://www.w3.org/1999/xhtml">
     <p>CHARGE:                   </p>
  
     <p>FORMULA: C10H13N5O4</p>
  </body></notes>
      </species>
      <species compartment="cyt" name="2-Succinyl-5-enolpyruvyl-6-hydroxy-3-cyclohexene-1-carboxylate_cyt" boundaryCondition="false" id="M_C16519_cyt">
<notes><body xmlns="http://www.w3.org/1999/xhtml">
     <p>CHARGE:                   </p>
  
     <p>FORMULA: C14H16O9</p>
  </body></notes>
      </species>
      <species compartment="cyt" name="L-Homoserine_cyt" boundaryCondition="false" id="M_C00263_cyt">
<notes><body xmlns="http://www.w3.org/1999/xhtml">
     <p>CHARGE:                   </p>
  
     <p>FORMULA: C4H9NO3</p>
  </body></notes>
      </species>
      <species compartment="cyt" name="[Enzyme]-S-sulfanylcysteine_cyt_b" boundaryCondition="true" id="M_C15812_cyt_b">
<notes><body xmlns="http://www.w3.org/1999/xhtml">
     <p>CHARGE:                   </p>
  
     <p>FORMULA: C4H6N2O2S2R2</p>
  </body></notes>
      </species>
      <species compartment="cyt" name="Calcium_cyt" boundaryCondition="false" id="M_C00076_cyt">
<notes><body xmlns="http://www.w3.org/1999/xhtml">
     <p>CHARGE:                   </p>
  
     <p>FORMULA: Ca</p>
  </body></notes>
      </species>
      <species compartment="cyt" name="Acetyl-[acyl-carrier protein]_cyt" boundaryCondition="false" id="M_C03939_cyt">
<notes><body xmlns="http://www.w3.org/1999/xhtml">
     <p>CHARGE:                   </p>
  
     <p>FORMULA: C2H3OSR</p>
  </body></notes>
      </species>
      <species compartment="cyt" name="Phytofluene_cyt" boundaryCondition="false" id="M_C05414_cyt">
<notes><body xmlns="http://www.w3.org/1999/xhtml">
     <p>CHARGE:                   </p>
  
     <p>FORMULA: C40H62</p>
  </body></notes>
      </species>
      <species compartment="cyt" name="4-Guanidinobutanoate_cyt" boundaryCondition="false" id="M_C01035_cyt">
<notes><body xmlns="http://www.w3.org/1999/xhtml">
     <p>CHARGE:                   </p>
  
     <p>FORMULA: C5H11N3O2</p>
  </body></notes>
      </species>
      <species compartment="cyt" name="GMP_cyt" boundaryCondition="false" id="M_C00144_cyt">
<notes><body xmlns="http://www.w3.org/1999/xhtml">
     <p>CHARGE:                   </p>
  
     <p>FORMULA: C10H14N5O8P</p>
  </body></notes>
      </species>
      <species compartment="cyt" name="N-Acetyl-L-glutamate_cyt" boundaryCondition="false" id="M_C00624_cyt">
<notes><body xmlns="http://www.w3.org/1999/xhtml">
     <p>CHARGE:                   </p>
  
     <p>FORMULA: C7H11NO5</p>
  </body></notes>
      </species>
      <species compartment="cyt" name="trans,trans-Farnesyl diphosphate_cyt" boundaryCondition="false" id="M_C00448_cyt">
<notes><body xmlns="http://www.w3.org/1999/xhtml">
     <p>CHARGE:                   </p>
  
     <p>FORMULA: C15H28O7P2</p>
  </body></notes>
      </species>
      <species compartment="cyt" name="alpha-D-Glucosamine 1-phosphate_cyt" boundaryCondition="false" id="M_C06156_cyt">
<notes><body xmlns="http://www.w3.org/1999/xhtml">
     <p>CHARGE:                   </p>
  
     <p>FORMULA: C6H14NO8P</p>
  </body></notes>
      </species>
      <species compartment="tlm" name="Second oxidation state of the cluster of manganese atoms in the Photosystem II (needed for water splitting)_tlm" boundaryCondition="false" id="M_S2_P680_tlm">
<notes><body xmlns="http://www.w3.org/1999/xhtml">
     <p>CHARGE:                   </p>
  
     <p>FORMULA: R</p>
  </body></notes>
      </species>
      <species compartment="cyt" name="Isopentenyl diphosphate_cyt" boundaryCondition="false" id="M_C00129_cyt">
<notes><body xmlns="http://www.w3.org/1999/xhtml">
     <p>CHARGE:                   </p>
  
     <p>FORMULA: C5H12O7P2</p>
  </body></notes>
      </species>
      <species compartment="cyt" name="Sucrose_cyt" boundaryCondition="false" id="M_C00089_cyt">
<notes><body xmlns="http://www.w3.org/1999/xhtml">
     <p>CHARGE:                   </p>
  
     <p>FORMULA: C12H22O11</p>
  </body></notes>
      </species>
      <species compartment="cyt" name="dGDP_cyt" boundaryCondition="false" id="M_C00361_cyt">
<notes><body xmlns="http://www.w3.org/1999/xhtml">
     <p>CHARGE:                   </p>
  
     <p>FORMULA: C10H15N5O10P2</p>
  </body></notes>
      </species>
      <species compartment="cyt" name="5'-Deoxyadenosine_cyt" boundaryCondition="false" id="M_C05198_cyt">
<notes><body xmlns="http://www.w3.org/1999/xhtml">
     <p>CHARGE:                   </p>
  
     <p>FORMULA: C10H13N5O3</p>
  </body></notes>
      </species>
      <species compartment="cyt" name="Pyruvate_cyt" boundaryCondition="false" id="M_C00022_cyt">
<notes><body xmlns="http://www.w3.org/1999/xhtml">
     <p>CHARGE:                   </p>
  
     <p>FORMULA: C3H4O3</p>
  </body></notes>
      </species>
      <species compartment="cyt" name="Phytoene_cyt" boundaryCondition="false" id="M_C05413_cyt">
<notes><body xmlns="http://www.w3.org/1999/xhtml">
     <p>CHARGE:                   </p>
  
     <p>FORMULA: C40H64</p>
  </body></notes>
      </species>
      <species compartment="cyt" name="4-Aminobutanoate_cyt" boundaryCondition="false" id="M_C00334_cyt">
<notes><body xmlns="http://www.w3.org/1999/xhtml">
     <p>CHARGE:                   </p>
  
     <p>FORMULA: C4H9NO2</p>
  </body></notes>
      </species>
      <species compartment="cyt" name="D-Glyceraldehyde_cyt" boundaryCondition="false" id="M_C00577_cyt">
<notes><body xmlns="http://www.w3.org/1999/xhtml">
     <p>CHARGE:                   </p>
  
     <p>FORMULA: C3H6O3</p>
  </body></notes>
      </species>
      <species compartment="tll" name="Oxidized plastocyanin_tll" boundaryCondition="false" id="M_C03162_tll">
<notes><body xmlns="http://www.w3.org/1999/xhtml">
     <p>CHARGE:                   </p>
  
     <p>FORMULA: R</p>
  </body></notes>
      </species>
      <species compartment="cyt" name="4-Cresol_cyt" boundaryCondition="false" id="M_C01468_cyt">
<notes><body xmlns="http://www.w3.org/1999/xhtml">
     <p>CHARGE:                   </p>
  
     <p>FORMULA: C7H8O</p>
  </body></notes>
      </species>
      <species compartment="cyt" name="2-Hydroxy-3-oxopropanoate_cyt" boundaryCondition="false" id="M_C01146_cyt">
<notes><body xmlns="http://www.w3.org/1999/xhtml">
     <p>CHARGE:                   </p>
  
     <p>FORMULA: C3H4O4</p>
  </body></notes>
      </species>
      <species compartment="cyt" name="3-Dehydroshikimate_cyt" boundaryCondition="false" id="M_C02637_cyt">
<notes><body xmlns="http://www.w3.org/1999/xhtml">
     <p>CHARGE:                   </p>
  
     <p>FORMULA: C7H8O5</p>
  </body></notes>
      </species>
      <species compartment="cyt" name="D-Glyceraldehyde 3-phosphate_cyt" boundaryCondition="false" id="M_C00118_cyt">
<notes><body xmlns="http://www.w3.org/1999/xhtml">
     <p>CHARGE:                   </p>
  
     <p>FORMULA: C3H7O6P</p>
  </body></notes>
      </species>
      <species compartment="cyt" name="4-(Cytidine 5'-diphospho)-2-C-methyl-D-erythritol_cyt" boundaryCondition="false" id="M_C11435_cyt">
<notes><body xmlns="http://www.w3.org/1999/xhtml">
     <p>CHARGE:                   </p>
  
     <p>FORMULA: C14H25N3O14P2</p>
  </body></notes>
      </species>
      <species compartment="cym" name="Reduced rieske_B6_cym" boundaryCondition="false" id="M_RRieske_B6_cym">
<notes><body xmlns="http://www.w3.org/1999/xhtml">
     <p>CHARGE:                   </p>
  
     <p>FORMULA: R</p>
  </body></notes>
      </species>
      <species compartment="tlm" name="Photons with 680nm wavelength_tlm" boundaryCondition="false" id="M_E1_P680_tlm">
<notes><body xmlns="http://www.w3.org/1999/xhtml">
     <p>CHARGE:                   </p>
  
     <p>FORMULA: R</p>
  </body></notes>
      </species>
      <species compartment="cyt" name="DNA component of biomass_cyt" boundaryCondition="false" id="M_B2_cyt">
<notes><body xmlns="http://www.w3.org/1999/xhtml">
     <p>CHARGE:                   </p>
  
     <p>FORMULA: R</p>
  </body></notes>
      </species>
      <species compartment="cyt" name="Pantothenate_cyt" boundaryCondition="false" id="M_C00864_cyt">
<notes><body xmlns="http://www.w3.org/1999/xhtml">
     <p>CHARGE:                   </p>
  
     <p>FORMULA: C9H17NO5</p>
  </body></notes>
      </species>
      <species compartment="cyt" name="Phosphoenolpyruvate_cyt" boundaryCondition="false" id="M_C00074_cyt">
<notes><body xmlns="http://www.w3.org/1999/xhtml">
     <p>CHARGE:                   </p>
  
     <p>FORMULA: C3H5O6P</p>
  </body></notes>
      </species>
      <species compartment="cyt" name="L-Homocysteine_cyt" boundaryCondition="false" id="M_C00155_cyt">
<notes><body xmlns="http://www.w3.org/1999/xhtml">
     <p>CHARGE:                   </p>
  
     <p>FORMULA: C4H9NO2S</p>
  </body></notes>
      </species>
      <species compartment="cyt" name="2-Succinylbenzoate_cyt" boundaryCondition="false" id="M_C02730_cyt">
<notes><body xmlns="http://www.w3.org/1999/xhtml">
     <p>CHARGE:                   </p>
  
     <p>FORMULA: C11H10O5</p>
  </body></notes>
      </species>
      <species compartment="cyt" name="Precorrin 2_cyt" boundaryCondition="false" id="M_C02463_cyt">
<notes><body xmlns="http://www.w3.org/1999/xhtml">
     <p>CHARGE:                   </p>
  
     <p>FORMULA: C42H48N4O16</p>
  </body></notes>
      </species>
      <species compartment="bnd" name="Glutamate_bnd" boundaryCondition="true" id="M_C00025_bnd">
<notes><body xmlns="http://www.w3.org/1999/xhtml">
     <p>CHARGE:                   </p>
  
     <p>FORMULA: </p>
  </body></notes>
      </species>
      <species compartment="bnd" name="Na+_bnd" boundaryCondition="true" id="M_C01330_bnd">
<notes><body xmlns="http://www.w3.org/1999/xhtml">
     <p>CHARGE:                   </p>
  
     <p>FORMULA: </p>
  </body></notes>
      </species>
      <species compartment="bnd" name="HCO3-_bnd" boundaryCondition="true" id="M_C00288_bnd">
<notes><body xmlns="http://www.w3.org/1999/xhtml">
     <p>CHARGE:                   </p>
  
     <p>FORMULA: </p>
  </body></notes>
      </species>
      <species compartment="bnd" name="NH4+_bnd" boundaryCondition="true" id="M_C01342_bnd">
<notes><body xmlns="http://www.w3.org/1999/xhtml">
     <p>CHARGE:                   </p>
  
     <p>FORMULA: </p>
  </body></notes>
      </species>
      <species compartment="bnd" name="Mg2+_bnd" boundaryCondition="true" id="M_C00305_bnd">
<notes><body xmlns="http://www.w3.org/1999/xhtml">
     <p>CHARGE:                   </p>
  
     <p>FORMULA: </p>
  </body></notes>
      </species>
      <species compartment="bnd" name="NO3-_bnd" boundaryCondition="true" id="M_C00244_bnd">
<notes><body xmlns="http://www.w3.org/1999/xhtml">
     <p>CHARGE:                   </p>
  
     <p>FORMULA: </p>
  </body></notes>
      </species>
      <species compartment="bnd" name="SO4-_bnd" boundaryCondition="true" id="M_C00059_bnd">
<notes><body xmlns="http://www.w3.org/1999/xhtml">
     <p>CHARGE:                   </p>
  
     <p>FORMULA: </p>
  </body></notes>
      </species>
    </listOfSpecies>
    <listOfReactions>
      <reaction name="R1" id="R_R1" reversible="true">
<notes><body xmlns="http://www.w3.org/1999/xhtml">
     <p>GENE_ASSOCIATION: BAA17861</p>
  
     <p>PROTEIN_ASSOCIATION: </p>
  
     <p>SUBSYSTEM: </p>
  
     <p>PROTEIN_CLASS: </p>
  
     <p>SYNTHETIC_OBJECTIVE: 0.0</p>
  </body></notes>
              <listOfReactants>
          <speciesReference species="M_C00026_cyt" stoichiometry="1"/>
          <speciesReference species="M_C00079_cyt" stoichiometry="1"/>
        </listOfReactants>
        <listOfProducts>
          <speciesReference species="M_C00166_cyt" stoichiometry="1"/>
          <speciesReference species="M_C00025_cyt" stoichiometry="1"/>
        </listOfProducts>
        <kineticLaw>
          <math xmlns="http://www.w3.org/1998/Math/MathML">          
            <apply>
              <ci>  </ci>
            </apply>
          </math>
                  <listOfParameters>
            <parameter id="LOWER_BOUND" units="mmol_per_gDW_per_hr" value="-1000"/>
            <parameter id="UPPER_BOUND" units="mmol_per_gDW_per_hr" value="1000"/>
            <parameter value="0" id="OBJECTIVE_COEFFICIENT"/>
            <parameter id="FLUX_VALUE" units="mmol_per_gDW_per_hr" value="0"/>
            <parameter value="0" id="REDUCED_COST"/>
          </listOfParameters>
        </kineticLaw>
      </reaction>
      <reaction name="R2" id="R_R2" reversible="true">
<notes><body xmlns="http://www.w3.org/1999/xhtml">
     <p>GENE_ASSOCIATION: BAA10261</p>
  
     <p>PROTEIN_ASSOCIATION: </p>
  
     <p>SUBSYSTEM: </p>
  
     <p>PROTEIN_CLASS: </p>
  
     <p>SYNTHETIC_OBJECTIVE: 0.0</p>
  </body></notes>
              <listOfReactants>
          <speciesReference species="M_C00026_cyt" stoichiometry="1"/>
          <speciesReference species="M_C00079_cyt" stoichiometry="1"/>
        </listOfReactants>
        <listOfProducts>
          <speciesReference species="M_C00166_cyt" stoichiometry="1"/>
          <speciesReference species="M_C00025_cyt" stoichiometry="1"/>
        </listOfProducts>
        <kineticLaw>
          <math xmlns="http://www.w3.org/1998/Math/MathML">          
            <apply>
              <ci>  </ci>
            </apply>
          </math>
                  <listOfParameters>
            <parameter id="LOWER_BOUND" units="mmol_per_gDW_per_hr" value="-1000"/>
            <parameter id="UPPER_BOUND" units="mmol_per_gDW_per_hr" value="1000"/>
            <parameter value="0" id="OBJECTIVE_COEFFICIENT"/>
            <parameter id="FLUX_VALUE" units="mmol_per_gDW_per_hr" value="0"/>
            <parameter value="0" id="REDUCED_COST"/>
          </listOfParameters>
        </kineticLaw>
      </reaction>
      <reaction name="R3" id="R_R3" reversible="true">
<notes><body xmlns="http://www.w3.org/1999/xhtml">
     <p>GENE_ASSOCIATION: BAA10261</p>
  
     <p>PROTEIN_ASSOCIATION: </p>
  
     <p>SUBSYSTEM: </p>
  
     <p>PROTEIN_CLASS: </p>
  
     <p>SYNTHETIC_OBJECTIVE: 0.0</p>
  </body></notes>
              <listOfReactants>
          <speciesReference species="M_C00026_cyt" stoichiometry="1"/>
          <speciesReference species="M_C00082_cyt" stoichiometry="1"/>
        </listOfReactants>
        <listOfProducts>
          <speciesReference species="M_C00025_cyt" stoichiometry="1"/>
          <speciesReference species="M_C01179_cyt" stoichiometry="1"/>
        </listOfProducts>
        <kineticLaw>
          <math xmlns="http://www.w3.org/1998/Math/MathML">          
            <apply>
              <ci>  </ci>
            </apply>
          </math>
                  <listOfParameters>
            <parameter id="LOWER_BOUND" units="mmol_per_gDW_per_hr" value="-1000"/>
            <parameter id="UPPER_BOUND" units="mmol_per_gDW_per_hr" value="1000"/>
            <parameter value="0" id="OBJECTIVE_COEFFICIENT"/>
            <parameter id="FLUX_VALUE" units="mmol_per_gDW_per_hr" value="0"/>
            <parameter value="0" id="REDUCED_COST"/>
          </listOfParameters>
        </kineticLaw>
      </reaction>
      <reaction name="R4" id="R_R4" reversible="false">
<notes><body xmlns="http://www.w3.org/1999/xhtml">
     <p>GENE_ASSOCIATION: BAA16880</p>
  
     <p>PROTEIN_ASSOCIATION: </p>
  
     <p>SUBSYSTEM: </p>
  
     <p>PROTEIN_CLASS: </p>
  
     <p>SYNTHETIC_OBJECTIVE: 0.0</p>
  </body></notes>
              <listOfReactants>
          <speciesReference species="M_C00074_cyt" stoichiometry="1"/>
          <speciesReference species="M_C00001_cyt" stoichiometry="1"/>
          <speciesReference species="M_C00279_cyt" stoichiometry="1"/>
        </listOfReactants>
        <listOfProducts>
          <speciesReference species="M_C00009_cyt" stoichiometry="1"/>
          <speciesReference species="M_C04691_cyt" stoichiometry="1"/>
        </listOfProducts>
        <kineticLaw>
          <math xmlns="http://www.w3.org/1998/Math/MathML">          
            <apply>
              <ci>  </ci>
            </apply>
          </math>
                  <listOfParameters>
            <parameter id="LOWER_BOUND" units="mmol_per_gDW_per_hr" value="0"/>
            <parameter id="UPPER_BOUND" units="mmol_per_gDW_per_hr" value="1000"/>
            <parameter value="0" id="OBJECTIVE_COEFFICIENT"/>
            <parameter id="FLUX_VALUE" units="mmol_per_gDW_per_hr" value="0"/>
            <parameter value="0" id="REDUCED_COST"/>
          </listOfParameters>
        </kineticLaw>
      </reaction>
      <reaction name="R5" id="R_R5" reversible="false">
<notes><body xmlns="http://www.w3.org/1999/xhtml">
     <p>GENE_ASSOCIATION: BAA18068</p>
  
     <p>PROTEIN_ASSOCIATION: </p>
  
     <p>SUBSYSTEM: </p>
  
     <p>PROTEIN_CLASS: </p>
  
     <p>SYNTHETIC_OBJECTIVE: 0.0</p>
  </body></notes>
              <listOfReactants>
          <speciesReference species="M_C04691_cyt" stoichiometry="1"/>
        </listOfReactants>
        <listOfProducts>
          <speciesReference species="M_C00009_cyt" stoichiometry="1"/>
          <speciesReference species="M_C00944_cyt" stoichiometry="1"/>
        </listOfProducts>
        <kineticLaw>
          <math xmlns="http://www.w3.org/1998/Math/MathML">          
            <apply>
              <ci>  </ci>
            </apply>
          </math>
                  <listOfParameters>
            <parameter id="LOWER_BOUND" units="mmol_per_gDW_per_hr" value="0"/>
            <parameter id="UPPER_BOUND" units="mmol_per_gDW_per_hr" value="1000"/>
            <parameter value="0" id="OBJECTIVE_COEFFICIENT"/>
            <parameter id="FLUX_VALUE" units="mmol_per_gDW_per_hr" value="0"/>
            <parameter value="0" id="REDUCED_COST"/>
          </listOfParameters>
        </kineticLaw>
      </reaction>
      <reaction name="R6" id="R_R6" reversible="true">
<notes><body xmlns="http://www.w3.org/1999/xhtml">
     <p>GENE_ASSOCIATION: BAA17398</p>
  
     <p>PROTEIN_ASSOCIATION: </p>
  
     <p>SUBSYSTEM: </p>
  
     <p>PROTEIN_CLASS: </p>
  
     <p>SYNTHETIC_OBJECTIVE: 0.0</p>
  </body></notes>
              <listOfReactants>
          <speciesReference species="M_C00944_cyt" stoichiometry="1"/>
        </listOfReactants>
        <listOfProducts>
          <speciesReference species="M_C00001_cyt" stoichiometry="1"/>
          <speciesReference species="M_C02637_cyt" stoichiometry="1"/>
        </listOfProducts>
        <kineticLaw>
          <math xmlns="http://www.w3.org/1998/Math/MathML">          
            <apply>
              <ci>  </ci>
            </apply>
          </math>
                  <listOfParameters>
            <parameter id="LOWER_BOUND" units="mmol_per_gDW_per_hr" value="-1000"/>
            <parameter id="UPPER_BOUND" units="mmol_per_gDW_per_hr" value="1000"/>
            <parameter value="0" id="OBJECTIVE_COEFFICIENT"/>
            <parameter id="FLUX_VALUE" units="mmol_per_gDW_per_hr" value="0"/>
            <parameter value="0" id="REDUCED_COST"/>
          </listOfParameters>
        </kineticLaw>
      </reaction>
      <reaction name="R7" id="R_R7" reversible="true">
<notes><body xmlns="http://www.w3.org/1999/xhtml">
     <p>GENE_ASSOCIATION: BAA18699</p>
  
     <p>PROTEIN_ASSOCIATION: </p>
  
     <p>SUBSYSTEM: </p>
  
     <p>PROTEIN_CLASS: </p>
  
     <p>SYNTHETIC_OBJECTIVE: 0.0</p>
  </body></notes>
              <listOfReactants>
          <speciesReference species="M_C00493_cyt" stoichiometry="1"/>
          <speciesReference species="M_C00006_cyt" stoichiometry="1"/>
        </listOfReactants>
        <listOfProducts>
          <speciesReference species="M_C00005_cyt" stoichiometry="1"/>
          <speciesReference species="M_C00080_cyt" stoichiometry="1"/>
          <speciesReference species="M_C02637_cyt" stoichiometry="1"/>
        </listOfProducts>
        <kineticLaw>
          <math xmlns="http://www.w3.org/1998/Math/MathML">          
            <apply>
              <ci>  </ci>
            </apply>
          </math>
                  <listOfParameters>
            <parameter id="LOWER_BOUND" units="mmol_per_gDW_per_hr" value="-1000"/>
            <parameter id="UPPER_BOUND" units="mmol_per_gDW_per_hr" value="1000"/>
            <parameter value="0" id="OBJECTIVE_COEFFICIENT"/>
            <parameter id="FLUX_VALUE" units="mmol_per_gDW_per_hr" value="0"/>
            <parameter value="0" id="REDUCED_COST"/>
          </listOfParameters>
        </kineticLaw>
      </reaction>
      <reaction name="R8" id="R_R8" reversible="false">
<notes><body xmlns="http://www.w3.org/1999/xhtml">
     <p>GENE_ASSOCIATION: BAA16811</p>
  
     <p>PROTEIN_ASSOCIATION: </p>
  
     <p>SUBSYSTEM: </p>
  
     <p>PROTEIN_CLASS: </p>
  
     <p>SYNTHETIC_OBJECTIVE: 0.0</p>
  </body></notes>
              <listOfReactants>
          <speciesReference species="M_C00493_cyt" stoichiometry="1"/>
          <speciesReference species="M_C00002_cyt" stoichiometry="1"/>
        </listOfReactants>
        <listOfProducts>
          <speciesReference species="M_C00008_cyt" stoichiometry="1"/>
          <speciesReference species="M_C03175_cyt" stoichiometry="1"/>
        </listOfProducts>
        <kineticLaw>
          <math xmlns="http://www.w3.org/1998/Math/MathML">          
            <apply>
              <ci>  </ci>
            </apply>
          </math>
                  <listOfParameters>
            <parameter id="LOWER_BOUND" units="mmol_per_gDW_per_hr" value="0"/>
            <parameter id="UPPER_BOUND" units="mmol_per_gDW_per_hr" value="1000"/>
            <parameter value="0" id="OBJECTIVE_COEFFICIENT"/>
            <parameter id="FLUX_VALUE" units="mmol_per_gDW_per_hr" value="0"/>
            <parameter value="0" id="REDUCED_COST"/>
          </listOfParameters>
        </kineticLaw>
      </reaction>
      <reaction name="R9" id="R_R9" reversible="true">
<notes><body xmlns="http://www.w3.org/1999/xhtml">
     <p>GENE_ASSOCIATION: BAA18477</p>
  
     <p>PROTEIN_ASSOCIATION: </p>
  
     <p>SUBSYSTEM: </p>
  
     <p>PROTEIN_CLASS: </p>
  
     <p>SYNTHETIC_OBJECTIVE: 0.0</p>
  </body></notes>
              <listOfReactants>
          <speciesReference species="M_C00074_cyt" stoichiometry="1"/>
          <speciesReference species="M_C03175_cyt" stoichiometry="1"/>
        </listOfReactants>
        <listOfProducts>
          <speciesReference species="M_C00009_cyt" stoichiometry="1"/>
          <speciesReference species="M_C01269_cyt" stoichiometry="1"/>
        </listOfProducts>
        <kineticLaw>
          <math xmlns="http://www.w3.org/1998/Math/MathML">          
            <apply>
              <ci>  </ci>
            </apply>
          </math>
                  <listOfParameters>
            <parameter id="LOWER_BOUND" units="mmol_per_gDW_per_hr" value="-1000"/>
            <parameter id="UPPER_BOUND" units="mmol_per_gDW_per_hr" value="1000"/>
            <parameter value="0" id="OBJECTIVE_COEFFICIENT"/>
            <parameter id="FLUX_VALUE" units="mmol_per_gDW_per_hr" value="0"/>
            <parameter value="0" id="REDUCED_COST"/>
          </listOfParameters>
        </kineticLaw>
      </reaction>
      <reaction name="R10" id="R_R10" reversible="false">
<notes><body xmlns="http://www.w3.org/1999/xhtml">
     <p>GENE_ASSOCIATION: BAA17415</p>
  
     <p>PROTEIN_ASSOCIATION: </p>
  
     <p>SUBSYSTEM: </p>
  
     <p>PROTEIN_CLASS: </p>
  
     <p>SYNTHETIC_OBJECTIVE: 0.0</p>
  </body></notes>
              <listOfReactants>
          <speciesReference species="M_C01269_cyt" stoichiometry="1"/>
        </listOfReactants>
        <listOfProducts>
          <speciesReference species="M_C00009_cyt" stoichiometry="1"/>
          <speciesReference species="M_C00251_cyt" stoichiometry="1"/>
        </listOfProducts>
        <kineticLaw>
          <math xmlns="http://www.w3.org/1998/Math/MathML">          
            <apply>
              <ci>  </ci>
            </apply>
          </math>
                  <listOfParameters>
            <parameter id="LOWER_BOUND" units="mmol_per_gDW_per_hr" value="0"/>
            <parameter id="UPPER_BOUND" units="mmol_per_gDW_per_hr" value="1000"/>
            <parameter value="0" id="OBJECTIVE_COEFFICIENT"/>
            <parameter id="FLUX_VALUE" units="mmol_per_gDW_per_hr" value="0"/>
            <parameter value="0" id="REDUCED_COST"/>
          </listOfParameters>
        </kineticLaw>
      </reaction>
      <reaction name="R11" id="R_R11" reversible="false">
<notes><body xmlns="http://www.w3.org/1999/xhtml">
     <p>GENE_ASSOCIATION: BAA10280 and BAA16689</p>
  
     <p>PROTEIN_ASSOCIATION: </p>
  
     <p>SUBSYSTEM: </p>
  
     <p>PROTEIN_CLASS: </p>
  
     <p>SYNTHETIC_OBJECTIVE: 0.0</p>
  </body></notes>
              <listOfReactants>
          <speciesReference species="M_C00251_cyt" stoichiometry="1"/>
          <speciesReference species="M_C00064_cyt" stoichiometry="1"/>
        </listOfReactants>
        <listOfProducts>
          <speciesReference species="M_C00025_cyt" stoichiometry="1"/>
          <speciesReference species="M_C00022_cyt" stoichiometry="1"/>
          <speciesReference species="M_C00108_cyt" stoichiometry="1"/>
        </listOfProducts>
        <kineticLaw>
          <math xmlns="http://www.w3.org/1998/Math/MathML">          
            <apply>
              <ci>  </ci>
            </apply>
          </math>
                  <listOfParameters>
            <parameter id="LOWER_BOUND" units="mmol_per_gDW_per_hr" value="0"/>
            <parameter id="UPPER_BOUND" units="mmol_per_gDW_per_hr" value="1000"/>
            <parameter value="0" id="OBJECTIVE_COEFFICIENT"/>
            <parameter id="FLUX_VALUE" units="mmol_per_gDW_per_hr" value="0"/>
            <parameter value="0" id="REDUCED_COST"/>
          </listOfParameters>
        </kineticLaw>
      </reaction>
      <reaction name="R12" id="R_R12" reversible="false">
<notes><body xmlns="http://www.w3.org/1999/xhtml">
     <p>GENE_ASSOCIATION: BAA10280 and BAA16689</p>
  
     <p>PROTEIN_ASSOCIATION: </p>
  
     <p>SUBSYSTEM: </p>
  
     <p>PROTEIN_CLASS: </p>
  
     <p>SYNTHETIC_OBJECTIVE: 0.0</p>
  </body></notes>
              <listOfReactants>
          <speciesReference species="M_C00251_cyt" stoichiometry="1"/>
          <speciesReference species="M_C00014_cyt" stoichiometry="1"/>
        </listOfReactants>
        <listOfProducts>
          <speciesReference species="M_C00001_cyt" stoichiometry="1"/>
          <speciesReference species="M_C00022_cyt" stoichiometry="1"/>
          <speciesReference species="M_C00108_cyt" stoichiometry="1"/>
        </listOfProducts>
        <kineticLaw>
          <math xmlns="http://www.w3.org/1998/Math/MathML">          
            <apply>
              <ci>  </ci>
            </apply>
          </math>
                  <listOfParameters>
            <parameter id="LOWER_BOUND" units="mmol_per_gDW_per_hr" value="0"/>
            <parameter id="UPPER_BOUND" units="mmol_per_gDW_per_hr" value="1000"/>
            <parameter value="0" id="OBJECTIVE_COEFFICIENT"/>
            <parameter id="FLUX_VALUE" units="mmol_per_gDW_per_hr" value="0"/>
            <parameter value="0" id="REDUCED_COST"/>
          </listOfParameters>
        </kineticLaw>
      </reaction>
      <reaction name="R13" id="R_R13" reversible="false">
<notes><body xmlns="http://www.w3.org/1999/xhtml">
     <p>GENE_ASSOCIATION: BAA17662</p>
  
     <p>PROTEIN_ASSOCIATION: </p>
  
     <p>SUBSYSTEM: </p>
  
     <p>PROTEIN_CLASS: </p>
  
     <p>SYNTHETIC_OBJECTIVE: 0.0</p>
  </body></notes>
              <listOfReactants>
          <speciesReference species="M_C00119_cyt" stoichiometry="1"/>
          <speciesReference species="M_C00108_cyt" stoichiometry="1"/>
        </listOfReactants>
        <listOfProducts>
          <speciesReference species="M_C04302_cyt" stoichiometry="1"/>
          <speciesReference species="M_C00013_cyt" stoichiometry="1"/>
        </listOfProducts>
        <kineticLaw>
          <math xmlns="http://www.w3.org/1998/Math/MathML">          
            <apply>
              <ci>  </ci>
            </apply>
          </math>
                  <listOfParameters>
            <parameter id="LOWER_BOUND" units="mmol_per_gDW_per_hr" value="0"/>
            <parameter id="UPPER_BOUND" units="mmol_per_gDW_per_hr" value="1000"/>
            <parameter value="0" id="OBJECTIVE_COEFFICIENT"/>
            <parameter id="FLUX_VALUE" units="mmol_per_gDW_per_hr" value="0"/>
            <parameter value="0" id="REDUCED_COST"/>
          </listOfParameters>
        </kineticLaw>
      </reaction>
      <reaction name="R14" id="R_R14" reversible="false">
<notes><body xmlns="http://www.w3.org/1999/xhtml">
     <p>GENE_ASSOCIATION: BAA18536</p>
  
     <p>PROTEIN_ASSOCIATION: </p>
  
     <p>SUBSYSTEM: </p>
  
     <p>PROTEIN_CLASS: </p>
  
     <p>SYNTHETIC_OBJECTIVE: 0.0</p>
  </body></notes>
              <listOfReactants>
          <speciesReference species="M_C04302_cyt" stoichiometry="1"/>
        </listOfReactants>
        <listOfProducts>
          <speciesReference species="M_C01302_cyt" stoichiometry="1"/>
        </listOfProducts>
        <kineticLaw>
          <math xmlns="http://www.w3.org/1998/Math/MathML">          
            <apply>
              <ci>  </ci>
            </apply>
          </math>
                  <listOfParameters>
            <parameter id="LOWER_BOUND" units="mmol_per_gDW_per_hr" value="0"/>
            <parameter id="UPPER_BOUND" units="mmol_per_gDW_per_hr" value="1000"/>
            <parameter value="0" id="OBJECTIVE_COEFFICIENT"/>
            <parameter id="FLUX_VALUE" units="mmol_per_gDW_per_hr" value="0"/>
            <parameter value="0" id="REDUCED_COST"/>
          </listOfParameters>
        </kineticLaw>
      </reaction>
      <reaction name="R15" id="R_R15" reversible="false">
<notes><body xmlns="http://www.w3.org/1999/xhtml">
     <p>GENE_ASSOCIATION: BAA10863</p>
  
     <p>PROTEIN_ASSOCIATION: </p>
  
     <p>SUBSYSTEM: </p>
  
     <p>PROTEIN_CLASS: </p>
  
     <p>SYNTHETIC_OBJECTIVE: 0.0</p>
  </body></notes>
              <listOfReactants>
          <speciesReference species="M_C01302_cyt" stoichiometry="1"/>
        </listOfReactants>
        <listOfProducts>
          <speciesReference species="M_C00001_cyt" stoichiometry="1"/>
          <speciesReference species="M_C00011_cyt" stoichiometry="1"/>
          <speciesReference species="M_C03506_cyt" stoichiometry="1"/>
        </listOfProducts>
        <kineticLaw>
          <math xmlns="http://www.w3.org/1998/Math/MathML">          
            <apply>
              <ci>  </ci>
            </apply>
          </math>
                  <listOfParameters>
            <parameter id="LOWER_BOUND" units="mmol_per_gDW_per_hr" value="0"/>
            <parameter id="UPPER_BOUND" units="mmol_per_gDW_per_hr" value="1000"/>
            <parameter value="0" id="OBJECTIVE_COEFFICIENT"/>
            <parameter id="FLUX_VALUE" units="mmol_per_gDW_per_hr" value="0"/>
            <parameter value="0" id="REDUCED_COST"/>
          </listOfParameters>
        </kineticLaw>
      </reaction>
      <reaction name="R16" id="R_R16" reversible="false">
<notes><body xmlns="http://www.w3.org/1999/xhtml">
     <p>GENE_ASSOCIATION: BAA10837 and BAA16872</p>
  
     <p>PROTEIN_ASSOCIATION: </p>
  
     <p>SUBSYSTEM: </p>
  
     <p>PROTEIN_CLASS: </p>
  
     <p>SYNTHETIC_OBJECTIVE: 0.0</p>
  </body></notes>
              <listOfReactants>
          <speciesReference species="M_C03506_cyt" stoichiometry="1"/>
        </listOfReactants>
        <listOfProducts>
          <speciesReference species="M_C00118_cyt" stoichiometry="1"/>
          <speciesReference species="M_C00463_cyt" stoichiometry="1"/>
        </listOfProducts>
        <kineticLaw>
          <math xmlns="http://www.w3.org/1998/Math/MathML">          
            <apply>
              <ci>  </ci>
            </apply>
          </math>
                  <listOfParameters>
            <parameter id="LOWER_BOUND" units="mmol_per_gDW_per_hr" value="0"/>
            <parameter id="UPPER_BOUND" units="mmol_per_gDW_per_hr" value="1000"/>
            <parameter value="0" id="OBJECTIVE_COEFFICIENT"/>
            <parameter id="FLUX_VALUE" units="mmol_per_gDW_per_hr" value="0"/>
            <parameter value="0" id="REDUCED_COST"/>
          </listOfParameters>
        </kineticLaw>
      </reaction>
      <reaction name="R17" id="R_R17" reversible="false">
<notes><body xmlns="http://www.w3.org/1999/xhtml">
     <p>GENE_ASSOCIATION: BAA10837 and BAA16872</p>
  
     <p>PROTEIN_ASSOCIATION: </p>
  
     <p>SUBSYSTEM: </p>
  
     <p>PROTEIN_CLASS: </p>
  
     <p>SYNTHETIC_OBJECTIVE: 0.0</p>
  </body></notes>
              <listOfReactants>
          <speciesReference species="M_C00065_cyt" stoichiometry="1"/>
          <speciesReference species="M_C03506_cyt" stoichiometry="1"/>
        </listOfReactants>
        <listOfProducts>
          <speciesReference species="M_C00001_cyt" stoichiometry="1"/>
          <speciesReference species="M_C00118_cyt" stoichiometry="1"/>
          <speciesReference species="M_C00078_cyt" stoichiometry="1"/>
        </listOfProducts>
        <kineticLaw>
          <math xmlns="http://www.w3.org/1998/Math/MathML">          
            <apply>
              <ci>  </ci>
            </apply>
          </math>
                  <listOfParameters>
            <parameter id="LOWER_BOUND" units="mmol_per_gDW_per_hr" value="0"/>
            <parameter id="UPPER_BOUND" units="mmol_per_gDW_per_hr" value="1000"/>
            <parameter value="0" id="OBJECTIVE_COEFFICIENT"/>
            <parameter id="FLUX_VALUE" units="mmol_per_gDW_per_hr" value="0"/>
            <parameter value="0" id="REDUCED_COST"/>
          </listOfParameters>
        </kineticLaw>
      </reaction>
      <reaction name="R18" id="R_R18" reversible="true">
<notes><body xmlns="http://www.w3.org/1999/xhtml">
     <p>GENE_ASSOCIATION: BAA10837 and BAA16872</p>
  
     <p>PROTEIN_ASSOCIATION: </p>
  
     <p>SUBSYSTEM: </p>
  
     <p>PROTEIN_CLASS: </p>
  
     <p>SYNTHETIC_OBJECTIVE: 0.0</p>
  </body></notes>
              <listOfReactants>
          <speciesReference species="M_C00065_cyt" stoichiometry="1"/>
          <speciesReference species="M_C00463_cyt" stoichiometry="1"/>
        </listOfReactants>
        <listOfProducts>
          <speciesReference species="M_C00001_cyt" stoichiometry="1"/>
          <speciesReference species="M_C00078_cyt" stoichiometry="1"/>
        </listOfProducts>
        <kineticLaw>
          <math xmlns="http://www.w3.org/1998/Math/MathML">          
            <apply>
              <ci>  </ci>
            </apply>
          </math>
                  <listOfParameters>
            <parameter id="LOWER_BOUND" units="mmol_per_gDW_per_hr" value="-1000"/>
            <parameter id="UPPER_BOUND" units="mmol_per_gDW_per_hr" value="1000"/>
            <parameter value="0" id="OBJECTIVE_COEFFICIENT"/>
            <parameter id="FLUX_VALUE" units="mmol_per_gDW_per_hr" value="0"/>
            <parameter value="0" id="REDUCED_COST"/>
          </listOfParameters>
        </kineticLaw>
      </reaction>
      <reaction name="R19" id="R_R19" reversible="true">
<notes><body xmlns="http://www.w3.org/1999/xhtml">
     <p>GENE_ASSOCIATION: BAA10628</p>
  
     <p>PROTEIN_ASSOCIATION: </p>
  
     <p>SUBSYSTEM: </p>
  
     <p>PROTEIN_CLASS: </p>
  
     <p>SYNTHETIC_OBJECTIVE: 0.0</p>
  </body></notes>
              <listOfReactants>
          <speciesReference species="M_C00251_cyt" stoichiometry="1"/>
        </listOfReactants>
        <listOfProducts>
          <speciesReference species="M_C00254_cyt" stoichiometry="1"/>
        </listOfProducts>
        <kineticLaw>
          <math xmlns="http://www.w3.org/1998/Math/MathML">          
            <apply>
              <ci>  </ci>
            </apply>
          </math>
                  <listOfParameters>
            <parameter id="LOWER_BOUND" units="mmol_per_gDW_per_hr" value="-1000"/>
            <parameter id="UPPER_BOUND" units="mmol_per_gDW_per_hr" value="1000"/>
            <parameter value="0" id="OBJECTIVE_COEFFICIENT"/>
            <parameter id="FLUX_VALUE" units="mmol_per_gDW_per_hr" value="0"/>
            <parameter value="0" id="REDUCED_COST"/>
          </listOfParameters>
        </kineticLaw>
      </reaction>
      <reaction name="R20" id="R_R20" reversible="false">
<notes><body xmlns="http://www.w3.org/1999/xhtml">
     <p>GENE_ASSOCIATION: BAA16823</p>
  
     <p>PROTEIN_ASSOCIATION: </p>
  
     <p>SUBSYSTEM: </p>
  
     <p>PROTEIN_CLASS: </p>
  
     <p>SYNTHETIC_OBJECTIVE: 0.0</p>
  </body></notes>
              <listOfReactants>
          <speciesReference species="M_C00254_cyt" stoichiometry="1"/>
        </listOfReactants>
        <listOfProducts>
          <speciesReference species="M_C00166_cyt" stoichiometry="1"/>
          <speciesReference species="M_C00001_cyt" stoichiometry="1"/>
          <speciesReference species="M_C00011_cyt" stoichiometry="1"/>
        </listOfProducts>
        <kineticLaw>
          <math xmlns="http://www.w3.org/1998/Math/MathML">          
            <apply>
              <ci>  </ci>
            </apply>
          </math>
                  <listOfParameters>
            <parameter id="LOWER_BOUND" units="mmol_per_gDW_per_hr" value="0"/>
            <parameter id="UPPER_BOUND" units="mmol_per_gDW_per_hr" value="1000"/>
            <parameter value="0" id="OBJECTIVE_COEFFICIENT"/>
            <parameter id="FLUX_VALUE" units="mmol_per_gDW_per_hr" value="0"/>
            <parameter value="0" id="REDUCED_COST"/>
          </listOfParameters>
        </kineticLaw>
      </reaction>
      <reaction name="R21" id="R_R21" reversible="false">
<notes><body xmlns="http://www.w3.org/1999/xhtml">
     <p>GENE_ASSOCIATION: BAA17970</p>
  
     <p>PROTEIN_ASSOCIATION: </p>
  
     <p>SUBSYSTEM: </p>
  
     <p>PROTEIN_CLASS: </p>
  
     <p>SYNTHETIC_OBJECTIVE: 0.0</p>
  </body></notes>
              <listOfReactants>
          <speciesReference species="M_C00254_cyt" stoichiometry="1"/>
          <speciesReference species="M_C00003_cyt" stoichiometry="1"/>
        </listOfReactants>
        <listOfProducts>
          <speciesReference species="M_C00080_cyt" stoichiometry="1"/>
          <speciesReference species="M_C00011_cyt" stoichiometry="1"/>
          <speciesReference species="M_C00004_cyt" stoichiometry="1"/>
          <speciesReference species="M_C01179_cyt" stoichiometry="1"/>
        </listOfProducts>
        <kineticLaw>
          <math xmlns="http://www.w3.org/1998/Math/MathML">          
            <apply>
              <ci>  </ci>
            </apply>
          </math>
                  <listOfParameters>
            <parameter id="LOWER_BOUND" units="mmol_per_gDW_per_hr" value="0"/>
            <parameter id="UPPER_BOUND" units="mmol_per_gDW_per_hr" value="1000"/>
            <parameter value="0" id="OBJECTIVE_COEFFICIENT"/>
            <parameter id="FLUX_VALUE" units="mmol_per_gDW_per_hr" value="0"/>
            <parameter value="0" id="REDUCED_COST"/>
          </listOfParameters>
        </kineticLaw>
      </reaction>
      <reaction name="R22" id="R_R22" reversible="true">
<notes><body xmlns="http://www.w3.org/1999/xhtml">
     <p>GENE_ASSOCIATION: BAA16875</p>
  
     <p>PROTEIN_ASSOCIATION: </p>
  
     <p>SUBSYSTEM: </p>
  
     <p>PROTEIN_CLASS: </p>
  
     <p>SYNTHETIC_OBJECTIVE: 0.0</p>
  </body></notes>
              <listOfReactants>
          <speciesReference species="M_C00437_cyt" stoichiometry="1"/>
          <speciesReference species="M_C00026_cyt" stoichiometry="1"/>
        </listOfReactants>
        <listOfProducts>
          <speciesReference species="M_C01250_cyt" stoichiometry="1"/>
          <speciesReference species="M_C00025_cyt" stoichiometry="1"/>
        </listOfProducts>
        <kineticLaw>
          <math xmlns="http://www.w3.org/1998/Math/MathML">          
            <apply>
              <ci>  </ci>
            </apply>
          </math>
                  <listOfParameters>
            <parameter id="LOWER_BOUND" units="mmol_per_gDW_per_hr" value="-1000"/>
            <parameter id="UPPER_BOUND" units="mmol_per_gDW_per_hr" value="1000"/>
            <parameter value="0" id="OBJECTIVE_COEFFICIENT"/>
            <parameter id="FLUX_VALUE" units="mmol_per_gDW_per_hr" value="0"/>
            <parameter value="0" id="REDUCED_COST"/>
          </listOfParameters>
        </kineticLaw>
      </reaction>
      <reaction name="R23" id="R_R23" reversible="true">
<notes><body xmlns="http://www.w3.org/1999/xhtml">
     <p>GENE_ASSOCIATION: BAA17159</p>
  
     <p>PROTEIN_ASSOCIATION: </p>
  
     <p>SUBSYSTEM: </p>
  
     <p>PROTEIN_CLASS: </p>
  
     <p>SYNTHETIC_OBJECTIVE: 0.0</p>
  </body></notes>
              <listOfReactants>
          <speciesReference species="M_C00437_cyt" stoichiometry="1"/>
          <speciesReference species="M_C00026_cyt" stoichiometry="1"/>
        </listOfReactants>
        <listOfProducts>
          <speciesReference species="M_C01250_cyt" stoichiometry="1"/>
          <speciesReference species="M_C00025_cyt" stoichiometry="1"/>
        </listOfProducts>
        <kineticLaw>
          <math xmlns="http://www.w3.org/1998/Math/MathML">          
            <apply>
              <ci>  </ci>
            </apply>
          </math>
                  <listOfParameters>
            <parameter id="LOWER_BOUND" units="mmol_per_gDW_per_hr" value="-1000"/>
            <parameter id="UPPER_BOUND" units="mmol_per_gDW_per_hr" value="1000"/>
            <parameter value="0" id="OBJECTIVE_COEFFICIENT"/>
            <parameter id="FLUX_VALUE" units="mmol_per_gDW_per_hr" value="0"/>
            <parameter value="0" id="REDUCED_COST"/>
          </listOfParameters>
        </kineticLaw>
      </reaction>
      <reaction name="R24" id="R_R24" reversible="false">
<notes><body xmlns="http://www.w3.org/1999/xhtml">
     <p>GENE_ASSOCIATION: BAA16777 and BAA17018</p>
  
     <p>PROTEIN_ASSOCIATION: </p>
  
     <p>SUBSYSTEM: </p>
  
     <p>PROTEIN_CLASS: </p>
  
     <p>SYNTHETIC_OBJECTIVE: 0.0</p>
  </body></notes>
              <listOfReactants>
          <speciesReference species="M_C00080_cyt" stoichiometry="1"/>
          <speciesReference species="M_C00026_cyt" stoichiometry="1"/>
          <speciesReference species="M_C00004_cyt" stoichiometry="1"/>
          <speciesReference species="M_C00064_cyt" stoichiometry="1"/>
        </listOfReactants>
        <listOfProducts>
          <speciesReference species="M_C00025_cyt" stoichiometry="2"/>
          <speciesReference species="M_C00003_cyt" stoichiometry="1"/>
        </listOfProducts>
        <kineticLaw>
          <math xmlns="http://www.w3.org/1998/Math/MathML">          
            <apply>
              <ci>  </ci>
            </apply>
          </math>
                  <listOfParameters>
            <parameter id="LOWER_BOUND" units="mmol_per_gDW_per_hr" value="0"/>
            <parameter id="UPPER_BOUND" units="mmol_per_gDW_per_hr" value="1000"/>
            <parameter value="0" id="OBJECTIVE_COEFFICIENT"/>
            <parameter id="FLUX_VALUE" units="mmol_per_gDW_per_hr" value="0"/>
            <parameter value="0" id="REDUCED_COST"/>
          </listOfParameters>
        </kineticLaw>
      </reaction>
      <reaction name="R25" id="R_R25" reversible="false">
<notes><body xmlns="http://www.w3.org/1999/xhtml">
     <p>GENE_ASSOCIATION: BAA18510</p>
  
     <p>PROTEIN_ASSOCIATION: </p>
  
     <p>SUBSYSTEM: </p>
  
     <p>PROTEIN_CLASS: </p>
  
     <p>SYNTHETIC_OBJECTIVE: 0.0</p>
  </body></notes>
              <listOfReactants>
          <speciesReference species="M_C00014_cyt" stoichiometry="1"/>
          <speciesReference species="M_C00025_cyt" stoichiometry="1"/>
          <speciesReference species="M_C00002_cyt" stoichiometry="1"/>
        </listOfReactants>
        <listOfProducts>
          <speciesReference species="M_C00009_cyt" stoichiometry="1"/>
          <speciesReference species="M_C00008_cyt" stoichiometry="1"/>
          <speciesReference species="M_C00064_cyt" stoichiometry="1"/>
        </listOfProducts>
        <kineticLaw>
          <math xmlns="http://www.w3.org/1998/Math/MathML">          
            <apply>
              <ci>  </ci>
            </apply>
          </math>
                  <listOfParameters>
            <parameter id="LOWER_BOUND" units="mmol_per_gDW_per_hr" value="0"/>
            <parameter id="UPPER_BOUND" units="mmol_per_gDW_per_hr" value="1000"/>
            <parameter value="0" id="OBJECTIVE_COEFFICIENT"/>
            <parameter id="FLUX_VALUE" units="mmol_per_gDW_per_hr" value="0"/>
            <parameter value="0" id="REDUCED_COST"/>
          </listOfParameters>
        </kineticLaw>
      </reaction>
      <reaction name="R26" id="R_R26" reversible="false">
<notes><body xmlns="http://www.w3.org/1999/xhtml">
     <p>GENE_ASSOCIATION: BAA17055</p>
  
     <p>PROTEIN_ASSOCIATION: </p>
  
     <p>SUBSYSTEM: </p>
  
     <p>PROTEIN_CLASS: </p>
  
     <p>SYNTHETIC_OBJECTIVE: 0.0</p>
  </body></notes>
              <listOfReactants>
          <speciesReference species="M_C00014_cyt" stoichiometry="1"/>
          <speciesReference species="M_C00025_cyt" stoichiometry="1"/>
          <speciesReference species="M_C00002_cyt" stoichiometry="1"/>
        </listOfReactants>
        <listOfProducts>
          <speciesReference species="M_C00009_cyt" stoichiometry="1"/>
          <speciesReference species="M_C00008_cyt" stoichiometry="1"/>
          <speciesReference species="M_C00064_cyt" stoichiometry="1"/>
        </listOfProducts>
        <kineticLaw>
          <math xmlns="http://www.w3.org/1998/Math/MathML">          
            <apply>
              <ci>  </ci>
            </apply>
          </math>
                  <listOfParameters>
            <parameter id="LOWER_BOUND" units="mmol_per_gDW_per_hr" value="0"/>
            <parameter id="UPPER_BOUND" units="mmol_per_gDW_per_hr" value="1000"/>
            <parameter value="0" id="OBJECTIVE_COEFFICIENT"/>
            <parameter id="FLUX_VALUE" units="mmol_per_gDW_per_hr" value="0"/>
            <parameter value="0" id="REDUCED_COST"/>
          </listOfParameters>
        </kineticLaw>
      </reaction>
      <reaction name="R27" id="R_R27" reversible="false">
<notes><body xmlns="http://www.w3.org/1999/xhtml">
     <p>GENE_ASSOCIATION: BAA17967</p>
  
     <p>PROTEIN_ASSOCIATION: </p>
  
     <p>SUBSYSTEM: </p>
  
     <p>PROTEIN_CLASS: </p>
  
     <p>SYNTHETIC_OBJECTIVE: 0.0</p>
  </body></notes>
              <listOfReactants>
          <speciesReference species="M_C00001_cyt" stoichiometry="1"/>
          <speciesReference species="M_C00064_cyt" stoichiometry="1"/>
        </listOfReactants>
        <listOfProducts>
          <speciesReference species="M_C00014_cyt" stoichiometry="1"/>
          <speciesReference species="M_C00025_cyt" stoichiometry="1"/>
        </listOfProducts>
        <kineticLaw>
          <math xmlns="http://www.w3.org/1998/Math/MathML">          
            <apply>
              <ci>  </ci>
            </apply>
          </math>
                  <listOfParameters>
            <parameter id="LOWER_BOUND" units="mmol_per_gDW_per_hr" value="0"/>
            <parameter id="UPPER_BOUND" units="mmol_per_gDW_per_hr" value="1000"/>
            <parameter value="0" id="OBJECTIVE_COEFFICIENT"/>
            <parameter id="FLUX_VALUE" units="mmol_per_gDW_per_hr" value="0"/>
            <parameter value="0" id="REDUCED_COST"/>
          </listOfParameters>
        </kineticLaw>
      </reaction>
      <reaction name="R28" id="R_R28" reversible="true">
<notes><body xmlns="http://www.w3.org/1999/xhtml">
     <p>GENE_ASSOCIATION: BAA10756</p>
  
     <p>PROTEIN_ASSOCIATION: </p>
  
     <p>SUBSYSTEM: </p>
  
     <p>PROTEIN_CLASS: </p>
  
     <p>SYNTHETIC_OBJECTIVE: 0.0</p>
  </body></notes>
              <listOfReactants>
          <speciesReference species="M_C00001_cyt" stoichiometry="1"/>
          <speciesReference species="M_C00025_cyt" stoichiometry="1"/>
          <speciesReference species="M_C00006_cyt" stoichiometry="1"/>
        </listOfReactants>
        <listOfProducts>
          <speciesReference species="M_C00005_cyt" stoichiometry="1"/>
          <speciesReference species="M_C00080_cyt" stoichiometry="1"/>
          <speciesReference species="M_C00014_cyt" stoichiometry="1"/>
          <speciesReference species="M_C00026_cyt" stoichiometry="1"/>
        </listOfProducts>
        <kineticLaw>
          <math xmlns="http://www.w3.org/1998/Math/MathML">          
            <apply>
              <ci>  </ci>
            </apply>
          </math>
                  <listOfParameters>
            <parameter id="LOWER_BOUND" units="mmol_per_gDW_per_hr" value="-1000"/>
            <parameter id="UPPER_BOUND" units="mmol_per_gDW_per_hr" value="1000"/>
            <parameter value="0" id="OBJECTIVE_COEFFICIENT"/>
            <parameter id="FLUX_VALUE" units="mmol_per_gDW_per_hr" value="0"/>
            <parameter value="0" id="REDUCED_COST"/>
          </listOfParameters>
        </kineticLaw>
      </reaction>
      <reaction name="R29" id="R_R29" reversible="false">
<notes><body xmlns="http://www.w3.org/1999/xhtml">
     <p>GENE_ASSOCIATION: BAA17096</p>
  
     <p>PROTEIN_ASSOCIATION: </p>
  
     <p>SUBSYSTEM: </p>
  
     <p>PROTEIN_CLASS: </p>
  
     <p>SYNTHETIC_OBJECTIVE: 0.0</p>
  </body></notes>
              <listOfReactants>
          <speciesReference species="M_C00025_cyt" stoichiometry="1"/>
          <speciesReference species="M_C00002_cyt" stoichiometry="1"/>
        </listOfReactants>
        <listOfProducts>
          <speciesReference species="M_C00008_cyt" stoichiometry="1"/>
          <speciesReference species="M_C03287_cyt" stoichiometry="1"/>
        </listOfProducts>
        <kineticLaw>
          <math xmlns="http://www.w3.org/1998/Math/MathML">          
            <apply>
              <ci>  </ci>
            </apply>
          </math>
                  <listOfParameters>
            <parameter id="LOWER_BOUND" units="mmol_per_gDW_per_hr" value="0"/>
            <parameter id="UPPER_BOUND" units="mmol_per_gDW_per_hr" value="1000"/>
            <parameter value="0" id="OBJECTIVE_COEFFICIENT"/>
            <parameter id="FLUX_VALUE" units="mmol_per_gDW_per_hr" value="0"/>
            <parameter value="0" id="REDUCED_COST"/>
          </listOfParameters>
        </kineticLaw>
      </reaction>
      <reaction name="R30" id="R_R30" reversible="false">
<notes><body xmlns="http://www.w3.org/1999/xhtml">
     <p>GENE_ASSOCIATION: BAA10306</p>
  
     <p>PROTEIN_ASSOCIATION: </p>
  
     <p>SUBSYSTEM: </p>
  
     <p>PROTEIN_CLASS: </p>
  
     <p>SYNTHETIC_OBJECTIVE: 0.0</p>
  </body></notes>
              <listOfReactants>
          <speciesReference species="M_C00005_cyt" stoichiometry="1"/>
          <speciesReference species="M_C00080_cyt" stoichiometry="1"/>
          <speciesReference species="M_C03287_cyt" stoichiometry="1"/>
        </listOfReactants>
        <listOfProducts>
          <speciesReference species="M_C00009_cyt" stoichiometry="1"/>
          <speciesReference species="M_C01165_cyt" stoichiometry="1"/>
          <speciesReference species="M_C00006_cyt" stoichiometry="1"/>
        </listOfProducts>
        <kineticLaw>
          <math xmlns="http://www.w3.org/1998/Math/MathML">          
            <apply>
              <ci>  </ci>
            </apply>
          </math>
                  <listOfParameters>
            <parameter id="LOWER_BOUND" units="mmol_per_gDW_per_hr" value="0"/>
            <parameter id="UPPER_BOUND" units="mmol_per_gDW_per_hr" value="1000"/>
            <parameter value="0" id="OBJECTIVE_COEFFICIENT"/>
            <parameter id="FLUX_VALUE" units="mmol_per_gDW_per_hr" value="0"/>
            <parameter value="0" id="REDUCED_COST"/>
          </listOfParameters>
        </kineticLaw>
      </reaction>
      <reaction name="R31" id="R_R31" reversible="false">
<notes><body xmlns="http://www.w3.org/1999/xhtml">
     <p>GENE_ASSOCIATION: BAA10399</p>
  
     <p>PROTEIN_ASSOCIATION: </p>
  
     <p>SUBSYSTEM: </p>
  
     <p>PROTEIN_CLASS: </p>
  
     <p>SYNTHETIC_OBJECTIVE: 0.0</p>
  </body></notes>
              <listOfReactants>
          <speciesReference species="M_C00005_cyt" stoichiometry="1"/>
          <speciesReference species="M_C00080_cyt" stoichiometry="1"/>
          <speciesReference species="M_C03287_cyt" stoichiometry="1"/>
        </listOfReactants>
        <listOfProducts>
          <speciesReference species="M_C00009_cyt" stoichiometry="1"/>
          <speciesReference species="M_C01165_cyt" stoichiometry="1"/>
          <speciesReference species="M_C00006_cyt" stoichiometry="1"/>
        </listOfProducts>
        <kineticLaw>
          <math xmlns="http://www.w3.org/1998/Math/MathML">          
            <apply>
              <ci>  </ci>
            </apply>
          </math>
                  <listOfParameters>
            <parameter id="LOWER_BOUND" units="mmol_per_gDW_per_hr" value="0"/>
            <parameter id="UPPER_BOUND" units="mmol_per_gDW_per_hr" value="1000"/>
            <parameter value="0" id="OBJECTIVE_COEFFICIENT"/>
            <parameter id="FLUX_VALUE" units="mmol_per_gDW_per_hr" value="0"/>
            <parameter value="0" id="REDUCED_COST"/>
          </listOfParameters>
        </kineticLaw>
      </reaction>
      <reaction name="R32" id="R_R32" reversible="false">
<notes><body xmlns="http://www.w3.org/1999/xhtml">
     <p>GENE_ASSOCIATION: BAA18369</p>
  
     <p>PROTEIN_ASSOCIATION: </p>
  
     <p>SUBSYSTEM: </p>
  
     <p>PROTEIN_CLASS: </p>
  
     <p>SYNTHETIC_OBJECTIVE: 0.0</p>
  </body></notes>
              <listOfReactants>
          <speciesReference species="M_C00001_cyt" stoichiometry="1"/>
          <speciesReference species="M_C00003_cyt" stoichiometry="1"/>
          <speciesReference species="M_C01165_cyt" stoichiometry="1"/>
        </listOfReactants>
        <listOfProducts>
          <speciesReference species="M_C00080_cyt" stoichiometry="1"/>
          <speciesReference species="M_C00025_cyt" stoichiometry="1"/>
          <speciesReference species="M_C00004_cyt" stoichiometry="1"/>
        </listOfProducts>
        <kineticLaw>
          <math xmlns="http://www.w3.org/1998/Math/MathML">          
            <apply>
              <ci>  </ci>
            </apply>
          </math>
                  <listOfParameters>
            <parameter id="LOWER_BOUND" units="mmol_per_gDW_per_hr" value="0"/>
            <parameter id="UPPER_BOUND" units="mmol_per_gDW_per_hr" value="1000"/>
            <parameter value="0" id="OBJECTIVE_COEFFICIENT"/>
            <parameter id="FLUX_VALUE" units="mmol_per_gDW_per_hr" value="0"/>
            <parameter value="0" id="REDUCED_COST"/>
          </listOfParameters>
        </kineticLaw>
      </reaction>
      <reaction name="R33" id="R_R33" reversible="false">
<notes><body xmlns="http://www.w3.org/1999/xhtml">
     <p>GENE_ASSOCIATION: BAA18369</p>
  
     <p>PROTEIN_ASSOCIATION: </p>
  
     <p>SUBSYSTEM: </p>
  
     <p>PROTEIN_CLASS: </p>
  
     <p>SYNTHETIC_OBJECTIVE: 0.0</p>
  </body></notes>
              <listOfReactants>
          <speciesReference species="M_C03912_cyt" stoichiometry="1"/>
          <speciesReference species="M_C00001_cyt" stoichiometry="2"/>
          <speciesReference species="M_C00003_cyt" stoichiometry="1"/>
        </listOfReactants>
        <listOfProducts>
          <speciesReference species="M_C00080_cyt" stoichiometry="1"/>
          <speciesReference species="M_C00025_cyt" stoichiometry="1"/>
          <speciesReference species="M_C00004_cyt" stoichiometry="1"/>
        </listOfProducts>
        <kineticLaw>
          <math xmlns="http://www.w3.org/1998/Math/MathML">          
            <apply>
              <ci>  </ci>
            </apply>
          </math>
                  <listOfParameters>
            <parameter id="LOWER_BOUND" units="mmol_per_gDW_per_hr" value="0"/>
            <parameter id="UPPER_BOUND" units="mmol_per_gDW_per_hr" value="1000"/>
            <parameter value="0" id="OBJECTIVE_COEFFICIENT"/>
            <parameter id="FLUX_VALUE" units="mmol_per_gDW_per_hr" value="0"/>
            <parameter value="0" id="REDUCED_COST"/>
          </listOfParameters>
        </kineticLaw>
      </reaction>
      <reaction name="R34" id="R_R34" reversible="false">
<notes><body xmlns="http://www.w3.org/1999/xhtml">
     <p>GENE_ASSOCIATION: BAA18369</p>
  
     <p>PROTEIN_ASSOCIATION: </p>
  
     <p>SUBSYSTEM: </p>
  
     <p>PROTEIN_CLASS: </p>
  
     <p>SYNTHETIC_OBJECTIVE: 0.0</p>
  </body></notes>
              <listOfReactants>
          <speciesReference species="M_C10385_tlm" stoichiometry="1"/>
          <speciesReference species="M_C00148_cyt" stoichiometry="1"/>
        </listOfReactants>
        <listOfProducts>
          <speciesReference species="M_C03912_cyt" stoichiometry="1"/>
          <speciesReference species="M_C16695_tlm" stoichiometry="1"/>
        </listOfProducts>
        <kineticLaw>
          <math xmlns="http://www.w3.org/1998/Math/MathML">          
            <apply>
              <ci>  </ci>
            </apply>
          </math>
                  <listOfParameters>
            <parameter id="LOWER_BOUND" units="mmol_per_gDW_per_hr" value="0"/>
            <parameter id="UPPER_BOUND" units="mmol_per_gDW_per_hr" value="1000"/>
            <parameter value="0" id="OBJECTIVE_COEFFICIENT"/>
            <parameter id="FLUX_VALUE" units="mmol_per_gDW_per_hr" value="0"/>
            <parameter value="0" id="REDUCED_COST"/>
          </listOfParameters>
        </kineticLaw>
      </reaction>
      <reaction name="R35" id="R_R35" reversible="false">
<notes><body xmlns="http://www.w3.org/1999/xhtml">
     <p>GENE_ASSOCIATION: BAA18369</p>
  
     <p>PROTEIN_ASSOCIATION: </p>
  
     <p>SUBSYSTEM: </p>
  
     <p>PROTEIN_CLASS: </p>
  
     <p>SYNTHETIC_OBJECTIVE: 0.0</p>
  </body></notes>
              <listOfReactants>
          <speciesReference species="M_C10385_cym" stoichiometry="1"/>
          <speciesReference species="M_C00148_cyt" stoichiometry="1"/>
        </listOfReactants>
        <listOfProducts>
          <speciesReference species="M_C03912_cyt" stoichiometry="1"/>
          <speciesReference species="M_C16695_cym" stoichiometry="1"/>
        </listOfProducts>
        <kineticLaw>
          <math xmlns="http://www.w3.org/1998/Math/MathML">          
            <apply>
              <ci>  </ci>
            </apply>
          </math>
                  <listOfParameters>
            <parameter id="LOWER_BOUND" units="mmol_per_gDW_per_hr" value="0"/>
            <parameter id="UPPER_BOUND" units="mmol_per_gDW_per_hr" value="1000"/>
            <parameter value="0" id="OBJECTIVE_COEFFICIENT"/>
            <parameter id="FLUX_VALUE" units="mmol_per_gDW_per_hr" value="0"/>
            <parameter value="0" id="REDUCED_COST"/>
          </listOfParameters>
        </kineticLaw>
      </reaction>
      <reaction name="R36" id="R_R36" reversible="false">
<notes><body xmlns="http://www.w3.org/1999/xhtml">
     <p>GENE_ASSOCIATION: BAA18679</p>
  
     <p>PROTEIN_ASSOCIATION: </p>
  
     <p>SUBSYSTEM: </p>
  
     <p>PROTEIN_CLASS: </p>
  
     <p>SYNTHETIC_OBJECTIVE: 0.0</p>
  </body></notes>
              <listOfReactants>
          <speciesReference species="M_C03912_cyt" stoichiometry="1"/>
          <speciesReference species="M_C00005_cyt" stoichiometry="1"/>
          <speciesReference species="M_C00080_cyt" stoichiometry="1"/>
        </listOfReactants>
        <listOfProducts>
          <speciesReference species="M_C00148_cyt" stoichiometry="1"/>
          <speciesReference species="M_C00006_cyt" stoichiometry="1"/>
        </listOfProducts>
        <kineticLaw>
          <math xmlns="http://www.w3.org/1998/Math/MathML">          
            <apply>
              <ci>  </ci>
            </apply>
          </math>
                  <listOfParameters>
            <parameter id="LOWER_BOUND" units="mmol_per_gDW_per_hr" value="0"/>
            <parameter id="UPPER_BOUND" units="mmol_per_gDW_per_hr" value="1000"/>
            <parameter value="0" id="OBJECTIVE_COEFFICIENT"/>
            <parameter id="FLUX_VALUE" units="mmol_per_gDW_per_hr" value="0"/>
            <parameter value="0" id="REDUCED_COST"/>
          </listOfParameters>
        </kineticLaw>
      </reaction>
      <reaction name="R37" id="R_R37" reversible="false">
<notes><body xmlns="http://www.w3.org/1999/xhtml">
     <p>GENE_ASSOCIATION: BAA18208</p>
  
     <p>PROTEIN_ASSOCIATION: </p>
  
     <p>SUBSYSTEM: </p>
  
     <p>PROTEIN_CLASS: </p>
  
     <p>SYNTHETIC_OBJECTIVE: 0.0</p>
  </body></notes>
              <listOfReactants>
          <speciesReference species="M_C00025_cyt" stoichiometry="1"/>
          <speciesReference species="M_C00024_cyt" stoichiometry="1"/>
        </listOfReactants>
        <listOfProducts>
          <speciesReference species="M_C00624_cyt" stoichiometry="1"/>
          <speciesReference species="M_C00010_cyt" stoichiometry="1"/>
        </listOfProducts>
        <kineticLaw>
          <math xmlns="http://www.w3.org/1998/Math/MathML">          
            <apply>
              <ci>  </ci>
            </apply>
          </math>
                  <listOfParameters>
            <parameter id="LOWER_BOUND" units="mmol_per_gDW_per_hr" value="0"/>
            <parameter id="UPPER_BOUND" units="mmol_per_gDW_per_hr" value="1000"/>
            <parameter value="0" id="OBJECTIVE_COEFFICIENT"/>
            <parameter id="FLUX_VALUE" units="mmol_per_gDW_per_hr" value="0"/>
            <parameter value="0" id="REDUCED_COST"/>
          </listOfParameters>
        </kineticLaw>
      </reaction>
      <reaction name="R38" id="R_R38" reversible="false">
<notes><body xmlns="http://www.w3.org/1999/xhtml">
     <p>GENE_ASSOCIATION: BAA18208</p>
  
     <p>PROTEIN_ASSOCIATION: </p>
  
     <p>SUBSYSTEM: </p>
  
     <p>PROTEIN_CLASS: </p>
  
     <p>SYNTHETIC_OBJECTIVE: 0.0</p>
  </body></notes>
              <listOfReactants>
          <speciesReference species="M_C00437_cyt" stoichiometry="1"/>
          <speciesReference species="M_C00025_cyt" stoichiometry="1"/>
        </listOfReactants>
        <listOfProducts>
          <speciesReference species="M_C00077_cyt" stoichiometry="1"/>
          <speciesReference species="M_C00624_cyt" stoichiometry="1"/>
        </listOfProducts>
        <kineticLaw>
          <math xmlns="http://www.w3.org/1998/Math/MathML">          
            <apply>
              <ci>  </ci>
            </apply>
          </math>
                  <listOfParameters>
            <parameter id="LOWER_BOUND" units="mmol_per_gDW_per_hr" value="0"/>
            <parameter id="UPPER_BOUND" units="mmol_per_gDW_per_hr" value="1000"/>
            <parameter value="0" id="OBJECTIVE_COEFFICIENT"/>
            <parameter id="FLUX_VALUE" units="mmol_per_gDW_per_hr" value="0"/>
            <parameter value="0" id="REDUCED_COST"/>
          </listOfParameters>
        </kineticLaw>
      </reaction>
      <reaction name="R39" id="R_R39" reversible="true">
<notes><body xmlns="http://www.w3.org/1999/xhtml">
     <p>GENE_ASSOCIATION: BAA18770</p>
  
     <p>PROTEIN_ASSOCIATION: </p>
  
     <p>SUBSYSTEM: </p>
  
     <p>PROTEIN_CLASS: </p>
  
     <p>SYNTHETIC_OBJECTIVE: 0.0</p>
  </body></notes>
              <listOfReactants>
          <speciesReference species="M_C00437_cyt" stoichiometry="1"/>
          <speciesReference species="M_C00001_cyt" stoichiometry="1"/>
        </listOfReactants>
        <listOfProducts>
          <speciesReference species="M_C00077_cyt" stoichiometry="1"/>
          <speciesReference species="M_C00033_cyt" stoichiometry="1"/>
        </listOfProducts>
        <kineticLaw>
          <math xmlns="http://www.w3.org/1998/Math/MathML">          
            <apply>
              <ci>  </ci>
            </apply>
          </math>
                  <listOfParameters>
            <parameter id="LOWER_BOUND" units="mmol_per_gDW_per_hr" value="-1000"/>
            <parameter id="UPPER_BOUND" units="mmol_per_gDW_per_hr" value="1000"/>
            <parameter value="0" id="OBJECTIVE_COEFFICIENT"/>
            <parameter id="FLUX_VALUE" units="mmol_per_gDW_per_hr" value="0"/>
            <parameter value="0" id="REDUCED_COST"/>
          </listOfParameters>
        </kineticLaw>
      </reaction>
      <reaction name="R40" id="R_R40" reversible="true">
<notes><body xmlns="http://www.w3.org/1999/xhtml">
     <p>GENE_ASSOCIATION: BAA10640</p>
  
     <p>PROTEIN_ASSOCIATION: </p>
  
     <p>SUBSYSTEM: </p>
  
     <p>PROTEIN_CLASS: </p>
  
     <p>SYNTHETIC_OBJECTIVE: 0.0</p>
  </body></notes>
              <listOfReactants>
          <speciesReference species="M_C00437_cyt" stoichiometry="1"/>
          <speciesReference species="M_C00001_cyt" stoichiometry="1"/>
        </listOfReactants>
        <listOfProducts>
          <speciesReference species="M_C00077_cyt" stoichiometry="1"/>
          <speciesReference species="M_C00033_cyt" stoichiometry="1"/>
        </listOfProducts>
        <kineticLaw>
          <math xmlns="http://www.w3.org/1998/Math/MathML">          
            <apply>
              <ci>  </ci>
            </apply>
          </math>
                  <listOfParameters>
            <parameter id="LOWER_BOUND" units="mmol_per_gDW_per_hr" value="-1000"/>
            <parameter id="UPPER_BOUND" units="mmol_per_gDW_per_hr" value="1000"/>
            <parameter value="0" id="OBJECTIVE_COEFFICIENT"/>
            <parameter id="FLUX_VALUE" units="mmol_per_gDW_per_hr" value="0"/>
            <parameter value="0" id="REDUCED_COST"/>
          </listOfParameters>
        </kineticLaw>
      </reaction>
      <reaction name="R41" id="R_R41" reversible="true">
<notes><body xmlns="http://www.w3.org/1999/xhtml">
     <p>GENE_ASSOCIATION: </p>
  
     <p>PROTEIN_ASSOCIATION: </p>
  
     <p>SUBSYSTEM: </p>
  
     <p>PROTEIN_CLASS: </p>
  
     <p>SYNTHETIC_OBJECTIVE: 0.0</p>
  </body></notes>
              <listOfReactants>
          <speciesReference species="M_C03912_cyt" stoichiometry="1"/>
          <speciesReference species="M_C00001_cyt" stoichiometry="1"/>
        </listOfReactants>
        <listOfProducts>
          <speciesReference species="M_C01165_cyt" stoichiometry="1"/>
        </listOfProducts>
        <kineticLaw>
          <math xmlns="http://www.w3.org/1998/Math/MathML">          
            <apply>
              <ci>  </ci>
            </apply>
          </math>
                  <listOfParameters>
            <parameter id="LOWER_BOUND" units="mmol_per_gDW_per_hr" value="-1000"/>
            <parameter id="UPPER_BOUND" units="mmol_per_gDW_per_hr" value="1000"/>
            <parameter value="0" id="OBJECTIVE_COEFFICIENT"/>
            <parameter id="FLUX_VALUE" units="mmol_per_gDW_per_hr" value="0"/>
            <parameter value="0" id="REDUCED_COST"/>
          </listOfParameters>
        </kineticLaw>
      </reaction>
      <reaction name="R42" id="R_R42" reversible="false">
<notes><body xmlns="http://www.w3.org/1999/xhtml">
     <p>GENE_ASSOCIATION: BAA17356</p>
  
     <p>PROTEIN_ASSOCIATION: </p>
  
     <p>SUBSYSTEM: </p>
  
     <p>PROTEIN_CLASS: </p>
  
     <p>SYNTHETIC_OBJECTIVE: 0.0</p>
  </body></notes>
              <listOfReactants>
          <speciesReference species="M_C00624_cyt" stoichiometry="1"/>
          <speciesReference species="M_C00002_cyt" stoichiometry="1"/>
        </listOfReactants>
        <listOfProducts>
          <speciesReference species="M_C04133_cyt" stoichiometry="1"/>
          <speciesReference species="M_C00008_cyt" stoichiometry="1"/>
        </listOfProducts>
        <kineticLaw>
          <math xmlns="http://www.w3.org/1998/Math/MathML">          
            <apply>
              <ci>  </ci>
            </apply>
          </math>
                  <listOfParameters>
            <parameter id="LOWER_BOUND" units="mmol_per_gDW_per_hr" value="0"/>
            <parameter id="UPPER_BOUND" units="mmol_per_gDW_per_hr" value="1000"/>
            <parameter value="0" id="OBJECTIVE_COEFFICIENT"/>
            <parameter id="FLUX_VALUE" units="mmol_per_gDW_per_hr" value="0"/>
            <parameter value="0" id="REDUCED_COST"/>
          </listOfParameters>
        </kineticLaw>
      </reaction>
      <reaction name="R43" id="R_R43" reversible="true">
<notes><body xmlns="http://www.w3.org/1999/xhtml">
     <p>GENE_ASSOCIATION: BAA10557</p>
  
     <p>PROTEIN_ASSOCIATION: </p>
  
     <p>SUBSYSTEM: </p>
  
     <p>PROTEIN_CLASS: </p>
  
     <p>SYNTHETIC_OBJECTIVE: 0.0</p>
  </body></notes>
              <listOfReactants>
          <speciesReference species="M_C00009_cyt" stoichiometry="1"/>
          <speciesReference species="M_C01250_cyt" stoichiometry="1"/>
          <speciesReference species="M_C00006_cyt" stoichiometry="1"/>
        </listOfReactants>
        <listOfProducts>
          <speciesReference species="M_C00005_cyt" stoichiometry="1"/>
          <speciesReference species="M_C04133_cyt" stoichiometry="1"/>
          <speciesReference species="M_C00080_cyt" stoichiometry="1"/>
        </listOfProducts>
        <kineticLaw>
          <math xmlns="http://www.w3.org/1998/Math/MathML">          
            <apply>
              <ci>  </ci>
            </apply>
          </math>
                  <listOfParameters>
            <parameter id="LOWER_BOUND" units="mmol_per_gDW_per_hr" value="-1000"/>
            <parameter id="UPPER_BOUND" units="mmol_per_gDW_per_hr" value="1000"/>
            <parameter value="0" id="OBJECTIVE_COEFFICIENT"/>
            <parameter id="FLUX_VALUE" units="mmol_per_gDW_per_hr" value="0"/>
            <parameter value="0" id="REDUCED_COST"/>
          </listOfParameters>
        </kineticLaw>
      </reaction>
      <reaction name="R44" id="R_R44" reversible="true">
<notes><body xmlns="http://www.w3.org/1999/xhtml">
     <p>GENE_ASSOCIATION: BAA10847</p>
  
     <p>PROTEIN_ASSOCIATION: </p>
  
     <p>SUBSYSTEM: </p>
  
     <p>PROTEIN_CLASS: </p>
  
     <p>SYNTHETIC_OBJECTIVE: 0.0</p>
  </body></notes>
              <listOfReactants>
          <speciesReference species="M_C00169_cyt" stoichiometry="1"/>
          <speciesReference species="M_C00077_cyt" stoichiometry="1"/>
        </listOfReactants>
        <listOfProducts>
          <speciesReference species="M_C00009_cyt" stoichiometry="1"/>
          <speciesReference species="M_C00327_cyt" stoichiometry="1"/>
        </listOfProducts>
        <kineticLaw>
          <math xmlns="http://www.w3.org/1998/Math/MathML">          
            <apply>
              <ci>  </ci>
            </apply>
          </math>
                  <listOfParameters>
            <parameter id="LOWER_BOUND" units="mmol_per_gDW_per_hr" value="-1000"/>
            <parameter id="UPPER_BOUND" units="mmol_per_gDW_per_hr" value="1000"/>
            <parameter value="0" id="OBJECTIVE_COEFFICIENT"/>
            <parameter id="FLUX_VALUE" units="mmol_per_gDW_per_hr" value="0"/>
            <parameter value="0" id="REDUCED_COST"/>
          </listOfParameters>
        </kineticLaw>
      </reaction>
      <reaction name="R45" id="R_R45" reversible="false">
<notes><body xmlns="http://www.w3.org/1999/xhtml">
     <p>GENE_ASSOCIATION: BAA17284</p>
  
     <p>PROTEIN_ASSOCIATION: </p>
  
     <p>SUBSYSTEM: </p>
  
     <p>PROTEIN_CLASS: </p>
  
     <p>SYNTHETIC_OBJECTIVE: 0.0</p>
  </body></notes>
              <listOfReactants>
          <speciesReference species="M_C03406_cyt" stoichiometry="1"/>
        </listOfReactants>
        <listOfProducts>
          <speciesReference species="M_C00122_cyt" stoichiometry="1"/>
          <speciesReference species="M_C00062_cyt" stoichiometry="1"/>
        </listOfProducts>
        <kineticLaw>
          <math xmlns="http://www.w3.org/1998/Math/MathML">          
            <apply>
              <ci>  </ci>
            </apply>
          </math>
                  <listOfParameters>
            <parameter id="LOWER_BOUND" units="mmol_per_gDW_per_hr" value="0"/>
            <parameter id="UPPER_BOUND" units="mmol_per_gDW_per_hr" value="1000"/>
            <parameter value="0" id="OBJECTIVE_COEFFICIENT"/>
            <parameter id="FLUX_VALUE" units="mmol_per_gDW_per_hr" value="0"/>
            <parameter value="0" id="REDUCED_COST"/>
          </listOfParameters>
        </kineticLaw>
      </reaction>
      <reaction name="R46" id="R_R46" reversible="false">
<notes><body xmlns="http://www.w3.org/1999/xhtml">
     <p>GENE_ASSOCIATION: BAA18841</p>
  
     <p>PROTEIN_ASSOCIATION: </p>
  
     <p>SUBSYSTEM: </p>
  
     <p>PROTEIN_CLASS: </p>
  
     <p>SYNTHETIC_OBJECTIVE: 0.0</p>
  </body></notes>
              <listOfReactants>
          <speciesReference species="M_C00049_cyt" stoichiometry="1"/>
          <speciesReference species="M_C00327_cyt" stoichiometry="1"/>
          <speciesReference species="M_C00002_cyt" stoichiometry="1"/>
        </listOfReactants>
        <listOfProducts>
          <speciesReference species="M_C00013_cyt" stoichiometry="1"/>
          <speciesReference species="M_C03406_cyt" stoichiometry="1"/>
          <speciesReference species="M_C00020_cyt" stoichiometry="1"/>
        </listOfProducts>
        <kineticLaw>
          <math xmlns="http://www.w3.org/1998/Math/MathML">          
            <apply>
              <ci>  </ci>
            </apply>
          </math>
                  <listOfParameters>
            <parameter id="LOWER_BOUND" units="mmol_per_gDW_per_hr" value="0"/>
            <parameter id="UPPER_BOUND" units="mmol_per_gDW_per_hr" value="1000"/>
            <parameter value="0" id="OBJECTIVE_COEFFICIENT"/>
            <parameter id="FLUX_VALUE" units="mmol_per_gDW_per_hr" value="0"/>
            <parameter value="0" id="REDUCED_COST"/>
          </listOfParameters>
        </kineticLaw>
      </reaction>
      <reaction name="R47" id="R_R47" reversible="false">
<notes><body xmlns="http://www.w3.org/1999/xhtml">
     <p>GENE_ASSOCIATION: BAA10403 and BAA18695 and BAA16910</p>
  
     <p>PROTEIN_ASSOCIATION: </p>
  
     <p>SUBSYSTEM: </p>
  
     <p>PROTEIN_CLASS: </p>
  
     <p>SYNTHETIC_OBJECTIVE: 0.0</p>
  </body></notes>
              <listOfReactants>
          <speciesReference species="M_C00001_cyt" stoichiometry="1"/>
          <speciesReference species="M_C00080_cyt" stoichiometry="1"/>
          <speciesReference species="M_C00288_cyt" stoichiometry="1"/>
          <speciesReference species="M_C00002_cyt" stoichiometry="2"/>
          <speciesReference species="M_C00064_cyt" stoichiometry="1"/>
        </listOfReactants>
        <listOfProducts>
          <speciesReference species="M_C00169_cyt" stoichiometry="1"/>
          <speciesReference species="M_C00009_cyt" stoichiometry="1"/>
          <speciesReference species="M_C00008_cyt" stoichiometry="2"/>
          <speciesReference species="M_C00025_cyt" stoichiometry="1"/>
        </listOfProducts>
        <kineticLaw>
          <math xmlns="http://www.w3.org/1998/Math/MathML">          
            <apply>
              <ci>  </ci>
            </apply>
          </math>
                  <listOfParameters>
            <parameter id="LOWER_BOUND" units="mmol_per_gDW_per_hr" value="0"/>
            <parameter id="UPPER_BOUND" units="mmol_per_gDW_per_hr" value="1000"/>
            <parameter value="0" id="OBJECTIVE_COEFFICIENT"/>
            <parameter id="FLUX_VALUE" units="mmol_per_gDW_per_hr" value="0"/>
            <parameter value="0" id="REDUCED_COST"/>
          </listOfParameters>
        </kineticLaw>
      </reaction>
      <reaction name="R48" id="R_R48" reversible="true">
<notes><body xmlns="http://www.w3.org/1999/xhtml">
     <p>GENE_ASSOCIATION: BAA18853</p>
  
     <p>PROTEIN_ASSOCIATION: </p>
  
     <p>SUBSYSTEM: </p>
  
     <p>PROTEIN_CLASS: </p>
  
     <p>SYNTHETIC_OBJECTIVE: 0.0</p>
  </body></notes>
              <listOfReactants>
          <speciesReference species="M_C00014_cyt" stoichiometry="1"/>
          <speciesReference species="M_C00011_cyt" stoichiometry="1"/>
          <speciesReference species="M_C00002_cyt" stoichiometry="1"/>
        </listOfReactants>
        <listOfProducts>
          <speciesReference species="M_C00169_cyt" stoichiometry="1"/>
          <speciesReference species="M_C00008_cyt" stoichiometry="1"/>
        </listOfProducts>
        <kineticLaw>
          <math xmlns="http://www.w3.org/1998/Math/MathML">          
            <apply>
              <ci>  </ci>
            </apply>
          </math>
                  <listOfParameters>
            <parameter id="LOWER_BOUND" units="mmol_per_gDW_per_hr" value="-1000"/>
            <parameter id="UPPER_BOUND" units="mmol_per_gDW_per_hr" value="1000"/>
            <parameter value="0" id="OBJECTIVE_COEFFICIENT"/>
            <parameter id="FLUX_VALUE" units="mmol_per_gDW_per_hr" value="0"/>
            <parameter value="0" id="REDUCED_COST"/>
          </listOfParameters>
        </kineticLaw>
      </reaction>
      <reaction name="R49" id="R_R49" reversible="false">
<notes><body xmlns="http://www.w3.org/1999/xhtml">
     <p>GENE_ASSOCIATION: BAA17488</p>
  
     <p>PROTEIN_ASSOCIATION: </p>
  
     <p>SUBSYSTEM: </p>
  
     <p>PROTEIN_CLASS: </p>
  
     <p>SYNTHETIC_OBJECTIVE: 0.0</p>
  </body></notes>
              <listOfReactants>
          <speciesReference species="M_C00080_cyt" stoichiometry="2"/>
          <speciesReference species="M_C00244_cyt" stoichiometry="1"/>
          <speciesReference species="M_C00138_cyt" stoichiometry="2"/>
        </listOfReactants>
        <listOfProducts>
          <speciesReference species="M_C00001_cyt" stoichiometry="1"/>
          <speciesReference species="M_C00088_cyt" stoichiometry="1"/>
          <speciesReference species="M_C00139_cyt" stoichiometry="2"/>
        </listOfProducts>
        <kineticLaw>
          <math xmlns="http://www.w3.org/1998/Math/MathML">          
            <apply>
              <ci>  </ci>
            </apply>
          </math>
                  <listOfParameters>
            <parameter id="LOWER_BOUND" units="mmol_per_gDW_per_hr" value="0"/>
            <parameter id="UPPER_BOUND" units="mmol_per_gDW_per_hr" value="1000"/>
            <parameter value="0" id="OBJECTIVE_COEFFICIENT"/>
            <parameter id="FLUX_VALUE" units="mmol_per_gDW_per_hr" value="0"/>
            <parameter value="0" id="REDUCED_COST"/>
          </listOfParameters>
        </kineticLaw>
      </reaction>
      <reaction name="R50" id="R_R50" reversible="false">
<notes><body xmlns="http://www.w3.org/1999/xhtml">
     <p>GENE_ASSOCIATION: BAA10448</p>
  
     <p>PROTEIN_ASSOCIATION: </p>
  
     <p>SUBSYSTEM: </p>
  
     <p>PROTEIN_CLASS: </p>
  
     <p>SYNTHETIC_OBJECTIVE: 0.0</p>
  </body></notes>
              <listOfReactants>
          <speciesReference species="M_C00088_cyt" stoichiometry="1"/>
          <speciesReference species="M_C00080_cyt" stoichiometry="7"/>
          <speciesReference species="M_C00138_cyt" stoichiometry="6"/>
        </listOfReactants>
        <listOfProducts>
          <speciesReference species="M_C00001_cyt" stoichiometry="2"/>
          <speciesReference species="M_C00014_cyt" stoichiometry="1"/>
          <speciesReference species="M_C00139_cyt" stoichiometry="6"/>
        </listOfProducts>
        <kineticLaw>
          <math xmlns="http://www.w3.org/1998/Math/MathML">          
            <apply>
              <ci>  </ci>
            </apply>
          </math>
                  <listOfParameters>
            <parameter id="LOWER_BOUND" units="mmol_per_gDW_per_hr" value="0"/>
            <parameter id="UPPER_BOUND" units="mmol_per_gDW_per_hr" value="1000"/>
            <parameter value="0" id="OBJECTIVE_COEFFICIENT"/>
            <parameter id="FLUX_VALUE" units="mmol_per_gDW_per_hr" value="0"/>
            <parameter value="0" id="REDUCED_COST"/>
          </listOfParameters>
        </kineticLaw>
      </reaction>
      <reaction name="R51" id="R_R51" reversible="false">
<notes><body xmlns="http://www.w3.org/1999/xhtml">
     <p>GENE_ASSOCIATION: BAA18693</p>
  
     <p>PROTEIN_ASSOCIATION: </p>
  
     <p>SUBSYSTEM: </p>
  
     <p>PROTEIN_CLASS: </p>
  
     <p>SYNTHETIC_OBJECTIVE: 0.0</p>
  </body></notes>
              <listOfReactants>
          <speciesReference species="M_C00080_cyt" stoichiometry="2"/>
          <speciesReference species="M_C00026_cyt" stoichiometry="1"/>
          <speciesReference species="M_C00138_cyt" stoichiometry="2"/>
          <speciesReference species="M_C00064_cyt" stoichiometry="1"/>
        </listOfReactants>
        <listOfProducts>
          <speciesReference species="M_C00025_cyt" stoichiometry="2"/>
          <speciesReference species="M_C00139_cyt" stoichiometry="2"/>
        </listOfProducts>
        <kineticLaw>
          <math xmlns="http://www.w3.org/1998/Math/MathML">          
            <apply>
              <ci>  </ci>
            </apply>
          </math>
                  <listOfParameters>
            <parameter id="LOWER_BOUND" units="mmol_per_gDW_per_hr" value="0"/>
            <parameter id="UPPER_BOUND" units="mmol_per_gDW_per_hr" value="1000"/>
            <parameter value="0" id="OBJECTIVE_COEFFICIENT"/>
            <parameter id="FLUX_VALUE" units="mmol_per_gDW_per_hr" value="0"/>
            <parameter value="0" id="REDUCED_COST"/>
          </listOfParameters>
        </kineticLaw>
      </reaction>
      <reaction name="R52" id="R_R52" reversible="false">
<notes><body xmlns="http://www.w3.org/1999/xhtml">
     <p>GENE_ASSOCIATION: BAA18641</p>
  
     <p>PROTEIN_ASSOCIATION: </p>
  
     <p>SUBSYSTEM: </p>
  
     <p>PROTEIN_CLASS: </p>
  
     <p>SYNTHETIC_OBJECTIVE: 0.0</p>
  </body></notes>
              <listOfReactants>
          <speciesReference species="M_C00001_cyt" stoichiometry="1"/>
          <speciesReference species="M_C00062_cyt" stoichiometry="1"/>
        </listOfReactants>
        <listOfProducts>
          <speciesReference species="M_C00014_cyt" stoichiometry="1"/>
          <speciesReference species="M_C00327_cyt" stoichiometry="1"/>
        </listOfProducts>
        <kineticLaw>
          <math xmlns="http://www.w3.org/1998/Math/MathML">          
            <apply>
              <ci>  </ci>
            </apply>
          </math>
                  <listOfParameters>
            <parameter id="LOWER_BOUND" units="mmol_per_gDW_per_hr" value="0"/>
            <parameter id="UPPER_BOUND" units="mmol_per_gDW_per_hr" value="1000"/>
            <parameter value="0" id="OBJECTIVE_COEFFICIENT"/>
            <parameter id="FLUX_VALUE" units="mmol_per_gDW_per_hr" value="0"/>
            <parameter value="0" id="REDUCED_COST"/>
          </listOfParameters>
        </kineticLaw>
      </reaction>
      <reaction name="R53" id="R_R53" reversible="true">
<notes><body xmlns="http://www.w3.org/1999/xhtml">
     <p>GENE_ASSOCIATION: BAA17159</p>
  
     <p>PROTEIN_ASSOCIATION: </p>
  
     <p>SUBSYSTEM: </p>
  
     <p>PROTEIN_CLASS: </p>
  
     <p>SYNTHETIC_OBJECTIVE: 0.0</p>
  </body></notes>
              <listOfReactants>
          <speciesReference species="M_C00077_cyt" stoichiometry="1"/>
          <speciesReference species="M_C00026_cyt" stoichiometry="1"/>
        </listOfReactants>
        <listOfProducts>
          <speciesReference species="M_C00025_cyt" stoichiometry="1"/>
          <speciesReference species="M_C01165_cyt" stoichiometry="1"/>
        </listOfProducts>
        <kineticLaw>
          <math xmlns="http://www.w3.org/1998/Math/MathML">          
            <apply>
              <ci>  </ci>
            </apply>
          </math>
                  <listOfParameters>
            <parameter id="LOWER_BOUND" units="mmol_per_gDW_per_hr" value="-1000"/>
            <parameter id="UPPER_BOUND" units="mmol_per_gDW_per_hr" value="1000"/>
            <parameter value="0" id="OBJECTIVE_COEFFICIENT"/>
            <parameter id="FLUX_VALUE" units="mmol_per_gDW_per_hr" value="0"/>
            <parameter value="0" id="REDUCED_COST"/>
          </listOfParameters>
        </kineticLaw>
      </reaction>
      <reaction name="R54" id="R_R54" reversible="false">
<notes><body xmlns="http://www.w3.org/1999/xhtml">
     <p>GENE_ASSOCIATION: BAA10142</p>
  
     <p>PROTEIN_ASSOCIATION: </p>
  
     <p>SUBSYSTEM: </p>
  
     <p>PROTEIN_CLASS: </p>
  
     <p>SYNTHETIC_OBJECTIVE: 0.0</p>
  </body></notes>
              <listOfReactants>
          <speciesReference species="M_C00001_cyt" stoichiometry="1"/>
          <speciesReference species="M_C10385_tlm" stoichiometry="1"/>
          <speciesReference species="M_C00062_cyt" stoichiometry="1"/>
        </listOfReactants>
        <listOfProducts>
          <speciesReference species="M_C16695_tlm" stoichiometry="1"/>
          <speciesReference species="M_C00014_cyt" stoichiometry="1"/>
          <speciesReference species="M_C03771_cyt" stoichiometry="1"/>
        </listOfProducts>
        <kineticLaw>
          <math xmlns="http://www.w3.org/1998/Math/MathML">          
            <apply>
              <ci>  </ci>
            </apply>
          </math>
                  <listOfParameters>
            <parameter id="LOWER_BOUND" units="mmol_per_gDW_per_hr" value="0"/>
            <parameter id="UPPER_BOUND" units="mmol_per_gDW_per_hr" value="1000"/>
            <parameter value="0" id="OBJECTIVE_COEFFICIENT"/>
            <parameter id="FLUX_VALUE" units="mmol_per_gDW_per_hr" value="0"/>
            <parameter value="0" id="REDUCED_COST"/>
          </listOfParameters>
        </kineticLaw>
      </reaction>
      <reaction name="R55" id="R_R55" reversible="false">
<notes><body xmlns="http://www.w3.org/1999/xhtml">
     <p>GENE_ASSOCIATION: BAA10142</p>
  
     <p>PROTEIN_ASSOCIATION: </p>
  
     <p>SUBSYSTEM: </p>
  
     <p>PROTEIN_CLASS: </p>
  
     <p>SYNTHETIC_OBJECTIVE: 0.0</p>
  </body></notes>
              <listOfReactants>
          <speciesReference species="M_C00001_cyt" stoichiometry="1"/>
          <speciesReference species="M_C00062_cyt" stoichiometry="1"/>
          <speciesReference species="M_C10385_cym" stoichiometry="1"/>
        </listOfReactants>
        <listOfProducts>
          <speciesReference species="M_C00014_cyt" stoichiometry="1"/>
          <speciesReference species="M_C16695_cym" stoichiometry="1"/>
          <speciesReference species="M_C03771_cyt" stoichiometry="1"/>
        </listOfProducts>
        <kineticLaw>
          <math xmlns="http://www.w3.org/1998/Math/MathML">          
            <apply>
              <ci>  </ci>
            </apply>
          </math>
                  <listOfParameters>
            <parameter id="LOWER_BOUND" units="mmol_per_gDW_per_hr" value="0"/>
            <parameter id="UPPER_BOUND" units="mmol_per_gDW_per_hr" value="1000"/>
            <parameter value="0" id="OBJECTIVE_COEFFICIENT"/>
            <parameter id="FLUX_VALUE" units="mmol_per_gDW_per_hr" value="0"/>
            <parameter value="0" id="REDUCED_COST"/>
          </listOfParameters>
        </kineticLaw>
      </reaction>
      <reaction name="R56" id="R_R56" reversible="false">
<notes><body xmlns="http://www.w3.org/1999/xhtml">
     <p>GENE_ASSOCIATION: </p>
  
     <p>PROTEIN_ASSOCIATION: </p>
  
     <p>SUBSYSTEM: </p>
  
     <p>PROTEIN_CLASS: </p>
  
     <p>SYNTHETIC_OBJECTIVE: 0.0</p>
  </body></notes>
              <listOfReactants>
          <speciesReference species="M_C00027_cyt" stoichiometry="1"/>
          <speciesReference species="M_C03771_cyt" stoichiometry="1"/>
        </listOfReactants>
        <listOfProducts>
          <speciesReference species="M_C00001_cyt" stoichiometry="1"/>
          <speciesReference species="M_C01035_cyt" stoichiometry="1"/>
          <speciesReference species="M_C00011_cyt" stoichiometry="1"/>
        </listOfProducts>
        <kineticLaw>
          <math xmlns="http://www.w3.org/1998/Math/MathML">          
            <apply>
              <ci>  </ci>
            </apply>
          </math>
                  <listOfParameters>
            <parameter id="LOWER_BOUND" units="mmol_per_gDW_per_hr" value="0"/>
            <parameter id="UPPER_BOUND" units="mmol_per_gDW_per_hr" value="1000"/>
            <parameter value="0" id="OBJECTIVE_COEFFICIENT"/>
            <parameter id="FLUX_VALUE" units="mmol_per_gDW_per_hr" value="0"/>
            <parameter value="0" id="REDUCED_COST"/>
          </listOfParameters>
        </kineticLaw>
      </reaction>
      <reaction name="R57" id="R_R57" reversible="false">
<notes><body xmlns="http://www.w3.org/1999/xhtml">
     <p>GENE_ASSOCIATION: BAA17298 or BAA16710</p>
  
     <p>PROTEIN_ASSOCIATION: </p>
  
     <p>SUBSYSTEM: </p>
  
     <p>PROTEIN_CLASS: </p>
  
     <p>SYNTHETIC_OBJECTIVE: 0.0</p>
  </body></notes>
              <listOfReactants>
          <speciesReference species="M_C00001_cyt" stoichiometry="1"/>
          <speciesReference species="M_C01035_cyt" stoichiometry="1"/>
        </listOfReactants>
        <listOfProducts>
          <speciesReference species="M_C00334_cyt" stoichiometry="1"/>
          <speciesReference species="M_C00086_cyt" stoichiometry="1"/>
        </listOfProducts>
        <kineticLaw>
          <math xmlns="http://www.w3.org/1998/Math/MathML">          
            <apply>
              <ci>  </ci>
            </apply>
          </math>
                  <listOfParameters>
            <parameter id="LOWER_BOUND" units="mmol_per_gDW_per_hr" value="0"/>
            <parameter id="UPPER_BOUND" units="mmol_per_gDW_per_hr" value="1000"/>
            <parameter value="0" id="OBJECTIVE_COEFFICIENT"/>
            <parameter id="FLUX_VALUE" units="mmol_per_gDW_per_hr" value="0"/>
            <parameter value="0" id="REDUCED_COST"/>
          </listOfParameters>
        </kineticLaw>
      </reaction>
      <reaction name="R58" id="R_R58" reversible="false">
<notes><body xmlns="http://www.w3.org/1999/xhtml">
     <p>GENE_ASSOCIATION: BAA18483 and BAA17083 and BAA17850</p>
  
     <p>PROTEIN_ASSOCIATION: </p>
  
     <p>SUBSYSTEM: </p>
  
     <p>PROTEIN_CLASS: </p>
  
     <p>SYNTHETIC_OBJECTIVE: 0.0</p>
  </body></notes>
              <listOfReactants>
          <speciesReference species="M_C00001_cyt" stoichiometry="1"/>
          <speciesReference species="M_C00086_cyt" stoichiometry="1"/>
        </listOfReactants>
        <listOfProducts>
          <speciesReference species="M_C00014_cyt" stoichiometry="2"/>
          <speciesReference species="M_C00011_cyt" stoichiometry="1"/>
        </listOfProducts>
        <kineticLaw>
          <math xmlns="http://www.w3.org/1998/Math/MathML">          
            <apply>
              <ci>  </ci>
            </apply>
          </math>
                  <listOfParameters>
            <parameter id="LOWER_BOUND" units="mmol_per_gDW_per_hr" value="0"/>
            <parameter id="UPPER_BOUND" units="mmol_per_gDW_per_hr" value="1000"/>
            <parameter value="0" id="OBJECTIVE_COEFFICIENT"/>
            <parameter id="FLUX_VALUE" units="mmol_per_gDW_per_hr" value="0"/>
            <parameter value="0" id="REDUCED_COST"/>
          </listOfParameters>
        </kineticLaw>
      </reaction>
      <reaction name="R59" id="R_R59" reversible="false">
<notes><body xmlns="http://www.w3.org/1999/xhtml">
     <p>GENE_ASSOCIATION: BAA18471 or BAA10239</p>
  
     <p>PROTEIN_ASSOCIATION: </p>
  
     <p>SUBSYSTEM: </p>
  
     <p>PROTEIN_CLASS: </p>
  
     <p>SYNTHETIC_OBJECTIVE: 0.0</p>
  </body></notes>
              <listOfReactants>
          <speciesReference species="M_C00026_cyt" stoichiometry="1"/>
          <speciesReference species="M_C00148_cyt" stoichiometry="1"/>
          <speciesReference species="M_C00007_cyt" stoichiometry="1"/>
        </listOfReactants>
        <listOfProducts>
          <speciesReference species="M_C01157_cyt" stoichiometry="1"/>
          <speciesReference species="M_C00011_cyt" stoichiometry="1"/>
          <speciesReference species="M_C00042_cyt" stoichiometry="1"/>
        </listOfProducts>
        <kineticLaw>
          <math xmlns="http://www.w3.org/1998/Math/MathML">          
            <apply>
              <ci>  </ci>
            </apply>
          </math>
                  <listOfParameters>
            <parameter id="LOWER_BOUND" units="mmol_per_gDW_per_hr" value="0"/>
            <parameter id="UPPER_BOUND" units="mmol_per_gDW_per_hr" value="1000"/>
            <parameter value="0" id="OBJECTIVE_COEFFICIENT"/>
            <parameter id="FLUX_VALUE" units="mmol_per_gDW_per_hr" value="0"/>
            <parameter value="0" id="REDUCED_COST"/>
          </listOfParameters>
        </kineticLaw>
      </reaction>
      <reaction name="R60" id="R_R60" reversible="false">
<notes><body xmlns="http://www.w3.org/1999/xhtml">
     <p>GENE_ASSOCIATION: BAA18679</p>
  
     <p>PROTEIN_ASSOCIATION: </p>
  
     <p>SUBSYSTEM: </p>
  
     <p>PROTEIN_CLASS: </p>
  
     <p>SYNTHETIC_OBJECTIVE: 0.0</p>
  </body></notes>
              <listOfReactants>
          <speciesReference species="M_C01157_cyt" stoichiometry="1"/>
          <speciesReference species="M_C00006_cyt" stoichiometry="1"/>
        </listOfReactants>
        <listOfProducts>
          <speciesReference species="M_C00005_cyt" stoichiometry="1"/>
          <speciesReference species="M_C00080_cyt" stoichiometry="1"/>
          <speciesReference species="M_C04281_cyt" stoichiometry="1"/>
        </listOfProducts>
        <kineticLaw>
          <math xmlns="http://www.w3.org/1998/Math/MathML">          
            <apply>
              <ci>  </ci>
            </apply>
          </math>
                  <listOfParameters>
            <parameter id="LOWER_BOUND" units="mmol_per_gDW_per_hr" value="0"/>
            <parameter id="UPPER_BOUND" units="mmol_per_gDW_per_hr" value="1000"/>
            <parameter value="0" id="OBJECTIVE_COEFFICIENT"/>
            <parameter id="FLUX_VALUE" units="mmol_per_gDW_per_hr" value="0"/>
            <parameter value="0" id="REDUCED_COST"/>
          </listOfParameters>
        </kineticLaw>
      </reaction>
      <reaction name="R61" id="R_R61" reversible="false">
<notes><body xmlns="http://www.w3.org/1999/xhtml">
     <p>GENE_ASSOCIATION: BAA18369</p>
  
     <p>PROTEIN_ASSOCIATION: </p>
  
     <p>SUBSYSTEM: </p>
  
     <p>PROTEIN_CLASS: </p>
  
     <p>SYNTHETIC_OBJECTIVE: 0.0</p>
  </body></notes>
              <listOfReactants>
          <speciesReference species="M_C00001_cyt" stoichiometry="2"/>
          <speciesReference species="M_C00003_cyt" stoichiometry="1"/>
          <speciesReference species="M_C04281_cyt" stoichiometry="1"/>
        </listOfReactants>
        <listOfProducts>
          <speciesReference species="M_C00080_cyt" stoichiometry="1"/>
          <speciesReference species="M_C00004_cyt" stoichiometry="1"/>
          <speciesReference species="M_C05947_cyt" stoichiometry="1"/>
        </listOfProducts>
        <kineticLaw>
          <math xmlns="http://www.w3.org/1998/Math/MathML">          
            <apply>
              <ci>  </ci>
            </apply>
          </math>
                  <listOfParameters>
            <parameter id="LOWER_BOUND" units="mmol_per_gDW_per_hr" value="0"/>
            <parameter id="UPPER_BOUND" units="mmol_per_gDW_per_hr" value="1000"/>
            <parameter value="0" id="OBJECTIVE_COEFFICIENT"/>
            <parameter id="FLUX_VALUE" units="mmol_per_gDW_per_hr" value="0"/>
            <parameter value="0" id="REDUCED_COST"/>
          </listOfParameters>
        </kineticLaw>
      </reaction>
      <reaction name="R62" id="R_R62" reversible="true">
<notes><body xmlns="http://www.w3.org/1999/xhtml">
     <p>GENE_ASSOCIATION: BAA10261</p>
  
     <p>PROTEIN_ASSOCIATION: </p>
  
     <p>SUBSYSTEM: </p>
  
     <p>PROTEIN_CLASS: </p>
  
     <p>SYNTHETIC_OBJECTIVE: 0.0</p>
  </body></notes>
              <listOfReactants>
          <speciesReference species="M_C00026_cyt" stoichiometry="1"/>
          <speciesReference species="M_C05947_cyt" stoichiometry="1"/>
        </listOfReactants>
        <listOfProducts>
          <speciesReference species="M_C05946_cyt" stoichiometry="1"/>
          <speciesReference species="M_C00025_cyt" stoichiometry="1"/>
        </listOfProducts>
        <kineticLaw>
          <math xmlns="http://www.w3.org/1998/Math/MathML">          
            <apply>
              <ci>  </ci>
            </apply>
          </math>
                  <listOfParameters>
            <parameter id="LOWER_BOUND" units="mmol_per_gDW_per_hr" value="-1000"/>
            <parameter id="UPPER_BOUND" units="mmol_per_gDW_per_hr" value="1000"/>
            <parameter value="0" id="OBJECTIVE_COEFFICIENT"/>
            <parameter id="FLUX_VALUE" units="mmol_per_gDW_per_hr" value="0"/>
            <parameter value="0" id="REDUCED_COST"/>
          </listOfParameters>
        </kineticLaw>
      </reaction>
      <reaction name="R63" id="R_R63" reversible="false">
<notes><body xmlns="http://www.w3.org/1999/xhtml">
     <p>GENE_ASSOCIATION: BAA10632</p>
  
     <p>PROTEIN_ASSOCIATION: </p>
  
     <p>SUBSYSTEM: </p>
  
     <p>PROTEIN_CLASS: </p>
  
     <p>SYNTHETIC_OBJECTIVE: 0.0</p>
  </body></notes>
              <listOfReactants>
          <speciesReference species="M_C05946_cyt" stoichiometry="1"/>
        </listOfReactants>
        <listOfProducts>
          <speciesReference species="M_C00022_cyt" stoichiometry="1"/>
          <speciesReference species="M_C00048_cyt" stoichiometry="1"/>
        </listOfProducts>
        <kineticLaw>
          <math xmlns="http://www.w3.org/1998/Math/MathML">          
            <apply>
              <ci>  </ci>
            </apply>
          </math>
                  <listOfParameters>
            <parameter id="LOWER_BOUND" units="mmol_per_gDW_per_hr" value="0"/>
            <parameter id="UPPER_BOUND" units="mmol_per_gDW_per_hr" value="1000"/>
            <parameter value="0" id="OBJECTIVE_COEFFICIENT"/>
            <parameter id="FLUX_VALUE" units="mmol_per_gDW_per_hr" value="0"/>
            <parameter value="0" id="REDUCED_COST"/>
          </listOfParameters>
        </kineticLaw>
      </reaction>
      <reaction name="R64" id="R_R64" reversible="false">
<notes><body xmlns="http://www.w3.org/1999/xhtml">
     <p>GENE_ASSOCIATION: BAA18683 and BAA16587</p>
  
     <p>PROTEIN_ASSOCIATION: </p>
  
     <p>SUBSYSTEM: </p>
  
     <p>PROTEIN_CLASS: </p>
  
     <p>SYNTHETIC_OBJECTIVE: 0.0</p>
  </body></notes>
              <listOfReactants>
          <speciesReference species="M_C00062_cyt" stoichiometry="1"/>
        </listOfReactants>
        <listOfProducts>
          <speciesReference species="M_C00179_cyt" stoichiometry="1"/>
          <speciesReference species="M_C00011_cyt" stoichiometry="1"/>
        </listOfProducts>
        <kineticLaw>
          <math xmlns="http://www.w3.org/1998/Math/MathML">          
            <apply>
              <ci>  </ci>
            </apply>
          </math>
                  <listOfParameters>
            <parameter id="LOWER_BOUND" units="mmol_per_gDW_per_hr" value="0"/>
            <parameter id="UPPER_BOUND" units="mmol_per_gDW_per_hr" value="1000"/>
            <parameter value="0" id="OBJECTIVE_COEFFICIENT"/>
            <parameter id="FLUX_VALUE" units="mmol_per_gDW_per_hr" value="0"/>
            <parameter value="0" id="REDUCED_COST"/>
          </listOfParameters>
        </kineticLaw>
      </reaction>
      <reaction name="R65" id="R_R65" reversible="false">
<notes><body xmlns="http://www.w3.org/1999/xhtml">
     <p>GENE_ASSOCIATION: BAA17406</p>
  
     <p>PROTEIN_ASSOCIATION: </p>
  
     <p>SUBSYSTEM: </p>
  
     <p>PROTEIN_CLASS: </p>
  
     <p>SYNTHETIC_OBJECTIVE: 0.0</p>
  </body></notes>
              <listOfReactants>
          <speciesReference species="M_C00188_cyt" stoichiometry="1"/>
        </listOfReactants>
        <listOfProducts>
          <speciesReference species="M_C00014_cyt" stoichiometry="1"/>
          <speciesReference species="M_C00109_cyt" stoichiometry="1"/>
        </listOfProducts>
        <kineticLaw>
          <math xmlns="http://www.w3.org/1998/Math/MathML">          
            <apply>
              <ci>  </ci>
            </apply>
          </math>
                  <listOfParameters>
            <parameter id="LOWER_BOUND" units="mmol_per_gDW_per_hr" value="0"/>
            <parameter id="UPPER_BOUND" units="mmol_per_gDW_per_hr" value="1000"/>
            <parameter value="0" id="OBJECTIVE_COEFFICIENT"/>
            <parameter id="FLUX_VALUE" units="mmol_per_gDW_per_hr" value="0"/>
            <parameter value="0" id="REDUCED_COST"/>
          </listOfParameters>
        </kineticLaw>
      </reaction>
      <reaction name="R66" id="R_R66" reversible="false">
<notes><body xmlns="http://www.w3.org/1999/xhtml">
     <p>GENE_ASSOCIATION: BAA18282</p>
  
     <p>PROTEIN_ASSOCIATION: </p>
  
     <p>SUBSYSTEM: </p>
  
     <p>PROTEIN_CLASS: </p>
  
     <p>SYNTHETIC_OBJECTIVE: 0.0</p>
  </body></notes>
              <listOfReactants>
          <speciesReference species="M_C00001_cyt" stoichiometry="1"/>
          <speciesReference species="M_C01102_cyt" stoichiometry="1"/>
        </listOfReactants>
        <listOfProducts>
          <speciesReference species="M_C00009_cyt" stoichiometry="1"/>
          <speciesReference species="M_C00188_cyt" stoichiometry="1"/>
        </listOfProducts>
        <kineticLaw>
          <math xmlns="http://www.w3.org/1998/Math/MathML">          
            <apply>
              <ci>  </ci>
            </apply>
          </math>
                  <listOfParameters>
            <parameter id="LOWER_BOUND" units="mmol_per_gDW_per_hr" value="0"/>
            <parameter id="UPPER_BOUND" units="mmol_per_gDW_per_hr" value="1000"/>
            <parameter value="0" id="OBJECTIVE_COEFFICIENT"/>
            <parameter id="FLUX_VALUE" units="mmol_per_gDW_per_hr" value="0"/>
            <parameter value="0" id="REDUCED_COST"/>
          </listOfParameters>
        </kineticLaw>
      </reaction>
      <reaction name="R67" id="R_R67" reversible="false">
<notes><body xmlns="http://www.w3.org/1999/xhtml">
     <p>GENE_ASSOCIATION: BAA17758</p>
  
     <p>PROTEIN_ASSOCIATION: </p>
  
     <p>SUBSYSTEM: </p>
  
     <p>PROTEIN_CLASS: </p>
  
     <p>SYNTHETIC_OBJECTIVE: 0.0</p>
  </body></notes>
              <listOfReactants>
          <speciesReference species="M_C00001_cyt" stoichiometry="1"/>
          <speciesReference species="M_C01102_cyt" stoichiometry="1"/>
        </listOfReactants>
        <listOfProducts>
          <speciesReference species="M_C00009_cyt" stoichiometry="1"/>
          <speciesReference species="M_C00188_cyt" stoichiometry="1"/>
        </listOfProducts>
        <kineticLaw>
          <math xmlns="http://www.w3.org/1998/Math/MathML">          
            <apply>
              <ci>  </ci>
            </apply>
          </math>
                  <listOfParameters>
            <parameter id="LOWER_BOUND" units="mmol_per_gDW_per_hr" value="0"/>
            <parameter id="UPPER_BOUND" units="mmol_per_gDW_per_hr" value="1000"/>
            <parameter value="0" id="OBJECTIVE_COEFFICIENT"/>
            <parameter id="FLUX_VALUE" units="mmol_per_gDW_per_hr" value="0"/>
            <parameter value="0" id="REDUCED_COST"/>
          </listOfParameters>
        </kineticLaw>
      </reaction>
      <reaction name="R68" id="R_R68" reversible="false">
<notes><body xmlns="http://www.w3.org/1999/xhtml">
     <p>GENE_ASSOCIATION: BAA17691</p>
  
     <p>PROTEIN_ASSOCIATION: </p>
  
     <p>SUBSYSTEM: </p>
  
     <p>PROTEIN_CLASS: </p>
  
     <p>SYNTHETIC_OBJECTIVE: 0.0</p>
  </body></notes>
              <listOfReactants>
          <speciesReference species="M_C00263_cyt" stoichiometry="1"/>
          <speciesReference species="M_C00002_cyt" stoichiometry="1"/>
        </listOfReactants>
        <listOfProducts>
          <speciesReference species="M_C00008_cyt" stoichiometry="1"/>
          <speciesReference species="M_C01102_cyt" stoichiometry="1"/>
        </listOfProducts>
        <kineticLaw>
          <math xmlns="http://www.w3.org/1998/Math/MathML">          
            <apply>
              <ci>  </ci>
            </apply>
          </math>
                  <listOfParameters>
            <parameter id="LOWER_BOUND" units="mmol_per_gDW_per_hr" value="0"/>
            <parameter id="UPPER_BOUND" units="mmol_per_gDW_per_hr" value="1000"/>
            <parameter value="0" id="OBJECTIVE_COEFFICIENT"/>
            <parameter id="FLUX_VALUE" units="mmol_per_gDW_per_hr" value="0"/>
            <parameter value="0" id="REDUCED_COST"/>
          </listOfParameters>
        </kineticLaw>
      </reaction>
      <reaction name="R69" id="R_R69" reversible="false">
<notes><body xmlns="http://www.w3.org/1999/xhtml">
     <p>GENE_ASSOCIATION: BAA10325</p>
  
     <p>PROTEIN_ASSOCIATION: </p>
  
     <p>SUBSYSTEM: </p>
  
     <p>PROTEIN_CLASS: </p>
  
     <p>SYNTHETIC_OBJECTIVE: 0.0</p>
  </body></notes>
              <listOfReactants>
          <speciesReference species="M_C00005_cyt" stoichiometry="1"/>
          <speciesReference species="M_C00441_cyt" stoichiometry="1"/>
          <speciesReference species="M_C00080_cyt" stoichiometry="1"/>
        </listOfReactants>
        <listOfProducts>
          <speciesReference species="M_C00263_cyt" stoichiometry="1"/>
          <speciesReference species="M_C00006_cyt" stoichiometry="1"/>
        </listOfProducts>
        <kineticLaw>
          <math xmlns="http://www.w3.org/1998/Math/MathML">          
            <apply>
              <ci>  </ci>
            </apply>
          </math>
                  <listOfParameters>
            <parameter id="LOWER_BOUND" units="mmol_per_gDW_per_hr" value="0"/>
            <parameter id="UPPER_BOUND" units="mmol_per_gDW_per_hr" value="1000"/>
            <parameter value="0" id="OBJECTIVE_COEFFICIENT"/>
            <parameter id="FLUX_VALUE" units="mmol_per_gDW_per_hr" value="0"/>
            <parameter value="0" id="REDUCED_COST"/>
          </listOfParameters>
        </kineticLaw>
      </reaction>
      <reaction name="R70" id="R_R70" reversible="false">
<notes><body xmlns="http://www.w3.org/1999/xhtml">
     <p>GENE_ASSOCIATION: BAA10869</p>
  
     <p>PROTEIN_ASSOCIATION: </p>
  
     <p>SUBSYSTEM: </p>
  
     <p>PROTEIN_CLASS: </p>
  
     <p>SYNTHETIC_OBJECTIVE: 0.0</p>
  </body></notes>
              <listOfReactants>
          <speciesReference species="M_C03082_cyt" stoichiometry="1"/>
          <speciesReference species="M_C00005_cyt" stoichiometry="1"/>
          <speciesReference species="M_C00080_cyt" stoichiometry="1"/>
        </listOfReactants>
        <listOfProducts>
          <speciesReference species="M_C00009_cyt" stoichiometry="1"/>
          <speciesReference species="M_C00441_cyt" stoichiometry="1"/>
          <speciesReference species="M_C00006_cyt" stoichiometry="1"/>
        </listOfProducts>
        <kineticLaw>
          <math xmlns="http://www.w3.org/1998/Math/MathML">          
            <apply>
              <ci>  </ci>
            </apply>
          </math>
                  <listOfParameters>
            <parameter id="LOWER_BOUND" units="mmol_per_gDW_per_hr" value="0"/>
            <parameter id="UPPER_BOUND" units="mmol_per_gDW_per_hr" value="1000"/>
            <parameter value="0" id="OBJECTIVE_COEFFICIENT"/>
            <parameter id="FLUX_VALUE" units="mmol_per_gDW_per_hr" value="0"/>
            <parameter value="0" id="REDUCED_COST"/>
          </listOfParameters>
        </kineticLaw>
      </reaction>
      <reaction name="R71" id="R_R71" reversible="false">
<notes><body xmlns="http://www.w3.org/1999/xhtml">
     <p>GENE_ASSOCIATION: BAA18676</p>
  
     <p>PROTEIN_ASSOCIATION: </p>
  
     <p>SUBSYSTEM: </p>
  
     <p>PROTEIN_CLASS: </p>
  
     <p>SYNTHETIC_OBJECTIVE: 0.0</p>
  </body></notes>
              <listOfReactants>
          <speciesReference species="M_C00049_cyt" stoichiometry="1"/>
          <speciesReference species="M_C00002_cyt" stoichiometry="1"/>
        </listOfReactants>
        <listOfProducts>
          <speciesReference species="M_C03082_cyt" stoichiometry="1"/>
          <speciesReference species="M_C00008_cyt" stoichiometry="1"/>
        </listOfProducts>
        <kineticLaw>
          <math xmlns="http://www.w3.org/1998/Math/MathML">          
            <apply>
              <ci>  </ci>
            </apply>
          </math>
                  <listOfParameters>
            <parameter id="LOWER_BOUND" units="mmol_per_gDW_per_hr" value="0"/>
            <parameter id="UPPER_BOUND" units="mmol_per_gDW_per_hr" value="1000"/>
            <parameter value="0" id="OBJECTIVE_COEFFICIENT"/>
            <parameter id="FLUX_VALUE" units="mmol_per_gDW_per_hr" value="0"/>
            <parameter value="0" id="REDUCED_COST"/>
          </listOfParameters>
        </kineticLaw>
      </reaction>
      <reaction name="R72" id="R_R72" reversible="false">
<notes><body xmlns="http://www.w3.org/1999/xhtml">
     <p>GENE_ASSOCIATION: BAA10870</p>
  
     <p>PROTEIN_ASSOCIATION: </p>
  
     <p>SUBSYSTEM: </p>
  
     <p>PROTEIN_CLASS: </p>
  
     <p>SYNTHETIC_OBJECTIVE: 0.0</p>
  </body></notes>
              <listOfReactants>
          <speciesReference species="M_C00441_cyt" stoichiometry="1"/>
          <speciesReference species="M_C00022_cyt" stoichiometry="1"/>
        </listOfReactants>
        <listOfProducts>
          <speciesReference species="M_C03340_cyt" stoichiometry="1"/>
          <speciesReference species="M_C00001_cyt" stoichiometry="2"/>
        </listOfProducts>
        <kineticLaw>
          <math xmlns="http://www.w3.org/1998/Math/MathML">          
            <apply>
              <ci>  </ci>
            </apply>
          </math>
                  <listOfParameters>
            <parameter id="LOWER_BOUND" units="mmol_per_gDW_per_hr" value="0"/>
            <parameter id="UPPER_BOUND" units="mmol_per_gDW_per_hr" value="1000"/>
            <parameter value="0" id="OBJECTIVE_COEFFICIENT"/>
            <parameter id="FLUX_VALUE" units="mmol_per_gDW_per_hr" value="0"/>
            <parameter value="0" id="REDUCED_COST"/>
          </listOfParameters>
        </kineticLaw>
      </reaction>
      <reaction name="R73" id="R_R73" reversible="false">
<notes><body xmlns="http://www.w3.org/1999/xhtml">
     <p>GENE_ASSOCIATION: BAA16644</p>
  
     <p>PROTEIN_ASSOCIATION: </p>
  
     <p>SUBSYSTEM: </p>
  
     <p>PROTEIN_CLASS: </p>
  
     <p>SYNTHETIC_OBJECTIVE: 0.0</p>
  </body></notes>
              <listOfReactants>
          <speciesReference species="M_C03340_cyt" stoichiometry="1"/>
          <speciesReference species="M_C00005_cyt" stoichiometry="1"/>
          <speciesReference species="M_C00080_cyt" stoichiometry="1"/>
        </listOfReactants>
        <listOfProducts>
          <speciesReference species="M_C03972_cyt" stoichiometry="1"/>
          <speciesReference species="M_C00006_cyt" stoichiometry="1"/>
        </listOfProducts>
        <kineticLaw>
          <math xmlns="http://www.w3.org/1998/Math/MathML">          
            <apply>
              <ci>  </ci>
            </apply>
          </math>
                  <listOfParameters>
            <parameter id="LOWER_BOUND" units="mmol_per_gDW_per_hr" value="0"/>
            <parameter id="UPPER_BOUND" units="mmol_per_gDW_per_hr" value="1000"/>
            <parameter value="0" id="OBJECTIVE_COEFFICIENT"/>
            <parameter id="FLUX_VALUE" units="mmol_per_gDW_per_hr" value="0"/>
            <parameter value="0" id="REDUCED_COST"/>
          </listOfParameters>
        </kineticLaw>
      </reaction>
      <reaction name="R74" id="R_R74" reversible="false">
<notes><body xmlns="http://www.w3.org/1999/xhtml">
     <p>GENE_ASSOCIATION: BAA10583</p>
  
     <p>PROTEIN_ASSOCIATION: </p>
  
     <p>SUBSYSTEM: </p>
  
     <p>PROTEIN_CLASS: </p>
  
     <p>SYNTHETIC_OBJECTIVE: 0.0</p>
  </body></notes>
              <listOfReactants>
          <speciesReference species="M_C00001_cyt" stoichiometry="1"/>
          <speciesReference species="M_C00025_cyt" stoichiometry="1"/>
          <speciesReference species="M_C03972_cyt" stoichiometry="1"/>
        </listOfReactants>
        <listOfProducts>
          <speciesReference species="M_C00666_cyt" stoichiometry="1"/>
          <speciesReference species="M_C00026_cyt" stoichiometry="1"/>
        </listOfProducts>
        <kineticLaw>
          <math xmlns="http://www.w3.org/1998/Math/MathML">          
            <apply>
              <ci>  </ci>
            </apply>
          </math>
                  <listOfParameters>
            <parameter id="LOWER_BOUND" units="mmol_per_gDW_per_hr" value="0"/>
            <parameter id="UPPER_BOUND" units="mmol_per_gDW_per_hr" value="1000"/>
            <parameter value="0" id="OBJECTIVE_COEFFICIENT"/>
            <parameter id="FLUX_VALUE" units="mmol_per_gDW_per_hr" value="0"/>
            <parameter value="0" id="REDUCED_COST"/>
          </listOfParameters>
        </kineticLaw>
      </reaction>
      <reaction name="R75" id="R_R75" reversible="true">
<notes><body xmlns="http://www.w3.org/1999/xhtml">
     <p>GENE_ASSOCIATION: BAA18785</p>
  
     <p>PROTEIN_ASSOCIATION: </p>
  
     <p>SUBSYSTEM: </p>
  
     <p>PROTEIN_CLASS: </p>
  
     <p>SYNTHETIC_OBJECTIVE: 0.0</p>
  </body></notes>
              <listOfReactants>
          <speciesReference species="M_C00666_cyt" stoichiometry="1"/>
        </listOfReactants>
        <listOfProducts>
          <speciesReference species="M_C00680_cyt" stoichiometry="1"/>
        </listOfProducts>
        <kineticLaw>
          <math xmlns="http://www.w3.org/1998/Math/MathML">          
            <apply>
              <ci>  </ci>
            </apply>
          </math>
                  <listOfParameters>
            <parameter id="LOWER_BOUND" units="mmol_per_gDW_per_hr" value="-1000"/>
            <parameter id="UPPER_BOUND" units="mmol_per_gDW_per_hr" value="1000"/>
            <parameter value="0" id="OBJECTIVE_COEFFICIENT"/>
            <parameter id="FLUX_VALUE" units="mmol_per_gDW_per_hr" value="0"/>
            <parameter value="0" id="REDUCED_COST"/>
          </listOfParameters>
        </kineticLaw>
      </reaction>
      <reaction name="R76" id="R_R76" reversible="false">
<notes><body xmlns="http://www.w3.org/1999/xhtml">
     <p>GENE_ASSOCIATION: BAA10831</p>
  
     <p>PROTEIN_ASSOCIATION: </p>
  
     <p>SUBSYSTEM: </p>
  
     <p>PROTEIN_CLASS: </p>
  
     <p>SYNTHETIC_OBJECTIVE: 0.0</p>
  </body></notes>
              <listOfReactants>
          <speciesReference species="M_C00680_cyt" stoichiometry="1"/>
        </listOfReactants>
        <listOfProducts>
          <speciesReference species="M_C00047_cyt" stoichiometry="1"/>
          <speciesReference species="M_C00011_cyt" stoichiometry="1"/>
        </listOfProducts>
        <kineticLaw>
          <math xmlns="http://www.w3.org/1998/Math/MathML">          
            <apply>
              <ci>  </ci>
            </apply>
          </math>
                  <listOfParameters>
            <parameter id="LOWER_BOUND" units="mmol_per_gDW_per_hr" value="0"/>
            <parameter id="UPPER_BOUND" units="mmol_per_gDW_per_hr" value="1000"/>
            <parameter value="0" id="OBJECTIVE_COEFFICIENT"/>
            <parameter id="FLUX_VALUE" units="mmol_per_gDW_per_hr" value="0"/>
            <parameter value="0" id="REDUCED_COST"/>
          </listOfParameters>
        </kineticLaw>
      </reaction>
      <reaction name="R77" id="R_R77" reversible="false">
<notes><body xmlns="http://www.w3.org/1999/xhtml">
     <p>GENE_ASSOCIATION: </p>
  
     <p>PROTEIN_ASSOCIATION: </p>
  
     <p>SUBSYSTEM: </p>
  
     <p>PROTEIN_CLASS: </p>
  
     <p>SYNTHETIC_OBJECTIVE: 0.0</p>
  </body></notes>
              <listOfReactants>
          <speciesReference species="M_C00001_cyt" stoichiometry="1"/>
          <speciesReference species="M_C00049_cyt" stoichiometry="1"/>
          <speciesReference species="M_C00002_cyt" stoichiometry="1"/>
          <speciesReference species="M_C00064_cyt" stoichiometry="1"/>
        </listOfReactants>
        <listOfProducts>
          <speciesReference species="M_C00152_cyt" stoichiometry="1"/>
          <speciesReference species="M_C00013_cyt" stoichiometry="1"/>
          <speciesReference species="M_C00020_cyt" stoichiometry="1"/>
          <speciesReference species="M_C00025_cyt" stoichiometry="1"/>
        </listOfProducts>
        <kineticLaw>
          <math xmlns="http://www.w3.org/1998/Math/MathML">          
            <apply>
              <ci>  </ci>
            </apply>
          </math>
                  <listOfParameters>
            <parameter id="LOWER_BOUND" units="mmol_per_gDW_per_hr" value="0"/>
            <parameter id="UPPER_BOUND" units="mmol_per_gDW_per_hr" value="1000"/>
            <parameter value="0" id="OBJECTIVE_COEFFICIENT"/>
            <parameter id="FLUX_VALUE" units="mmol_per_gDW_per_hr" value="0"/>
            <parameter value="0" id="REDUCED_COST"/>
          </listOfParameters>
        </kineticLaw>
      </reaction>
      <reaction name="R78" id="R_R78" reversible="false">
<notes><body xmlns="http://www.w3.org/1999/xhtml">
     <p>GENE_ASSOCIATION: BAA18480</p>
  
     <p>PROTEIN_ASSOCIATION: </p>
  
     <p>SUBSYSTEM: </p>
  
     <p>PROTEIN_CLASS: </p>
  
     <p>SYNTHETIC_OBJECTIVE: 0.0</p>
  </body></notes>
              <listOfReactants>
          <speciesReference species="M_C00001_cyt" stoichiometry="1"/>
          <speciesReference species="M_C00152_cyt" stoichiometry="1"/>
        </listOfReactants>
        <listOfProducts>
          <speciesReference species="M_C00049_cyt" stoichiometry="1"/>
          <speciesReference species="M_C00014_cyt" stoichiometry="1"/>
        </listOfProducts>
        <kineticLaw>
          <math xmlns="http://www.w3.org/1998/Math/MathML">          
            <apply>
              <ci>  </ci>
            </apply>
          </math>
                  <listOfParameters>
            <parameter id="LOWER_BOUND" units="mmol_per_gDW_per_hr" value="0"/>
            <parameter id="UPPER_BOUND" units="mmol_per_gDW_per_hr" value="1000"/>
            <parameter value="0" id="OBJECTIVE_COEFFICIENT"/>
            <parameter id="FLUX_VALUE" units="mmol_per_gDW_per_hr" value="0"/>
            <parameter value="0" id="REDUCED_COST"/>
          </listOfParameters>
        </kineticLaw>
      </reaction>
      <reaction name="R79" id="R_R79" reversible="false">
<notes><body xmlns="http://www.w3.org/1999/xhtml">
     <p>GENE_ASSOCIATION: BAA10624</p>
  
     <p>PROTEIN_ASSOCIATION: </p>
  
     <p>SUBSYSTEM: </p>
  
     <p>PROTEIN_CLASS: </p>
  
     <p>SYNTHETIC_OBJECTIVE: 0.0</p>
  </body></notes>
              <listOfReactants>
          <speciesReference species="M_C00001_cyt" stoichiometry="1"/>
          <speciesReference species="M_C00152_cyt" stoichiometry="1"/>
        </listOfReactants>
        <listOfProducts>
          <speciesReference species="M_C00049_cyt" stoichiometry="1"/>
          <speciesReference species="M_C00014_cyt" stoichiometry="1"/>
        </listOfProducts>
        <kineticLaw>
          <math xmlns="http://www.w3.org/1998/Math/MathML">          
            <apply>
              <ci>  </ci>
            </apply>
          </math>
                  <listOfParameters>
            <parameter id="LOWER_BOUND" units="mmol_per_gDW_per_hr" value="0"/>
            <parameter id="UPPER_BOUND" units="mmol_per_gDW_per_hr" value="1000"/>
            <parameter value="0" id="OBJECTIVE_COEFFICIENT"/>
            <parameter id="FLUX_VALUE" units="mmol_per_gDW_per_hr" value="0"/>
            <parameter value="0" id="REDUCED_COST"/>
          </listOfParameters>
        </kineticLaw>
      </reaction>
      <reaction name="R80" id="R_R80" reversible="false">
<notes><body xmlns="http://www.w3.org/1999/xhtml">
     <p>GENE_ASSOCIATION: BAA10726</p>
  
     <p>PROTEIN_ASSOCIATION: </p>
  
     <p>SUBSYSTEM: </p>
  
     <p>PROTEIN_CLASS: </p>
  
     <p>SYNTHETIC_OBJECTIVE: 0.0</p>
  </body></notes>
              <listOfReactants>
          <speciesReference species="M_C00188_cyt" stoichiometry="1"/>
          <speciesReference species="M_C00002_cyt" stoichiometry="1"/>
        </listOfReactants>
        <listOfProducts>
          <speciesReference species="M_C00008_cyt" stoichiometry="1"/>
          <speciesReference species="M_C12147_cyt" stoichiometry="1"/>
        </listOfProducts>
        <kineticLaw>
          <math xmlns="http://www.w3.org/1998/Math/MathML">          
            <apply>
              <ci>  </ci>
            </apply>
          </math>
                  <listOfParameters>
            <parameter id="LOWER_BOUND" units="mmol_per_gDW_per_hr" value="0"/>
            <parameter id="UPPER_BOUND" units="mmol_per_gDW_per_hr" value="1000"/>
            <parameter value="0" id="OBJECTIVE_COEFFICIENT"/>
            <parameter id="FLUX_VALUE" units="mmol_per_gDW_per_hr" value="0"/>
            <parameter value="0" id="REDUCED_COST"/>
          </listOfParameters>
        </kineticLaw>
      </reaction>
      <reaction name="R81" id="R_R81" reversible="false">
<notes><body xmlns="http://www.w3.org/1999/xhtml">
     <p>GENE_ASSOCIATION: BAA17457</p>
  
     <p>PROTEIN_ASSOCIATION: </p>
  
     <p>SUBSYSTEM: </p>
  
     <p>PROTEIN_CLASS: </p>
  
     <p>SYNTHETIC_OBJECTIVE: 0.0</p>
  </body></notes>
              <listOfReactants>
          <speciesReference species="M_C12147_cyt" stoichiometry="1"/>
        </listOfReactants>
        <listOfProducts>
          <speciesReference species="M_C00011_cyt" stoichiometry="1"/>
          <speciesReference species="M_C04122_cyt" stoichiometry="1"/>
        </listOfProducts>
        <kineticLaw>
          <math xmlns="http://www.w3.org/1998/Math/MathML">          
            <apply>
              <ci>  </ci>
            </apply>
          </math>
                  <listOfParameters>
            <parameter id="LOWER_BOUND" units="mmol_per_gDW_per_hr" value="0"/>
            <parameter id="UPPER_BOUND" units="mmol_per_gDW_per_hr" value="1000"/>
            <parameter value="0" id="OBJECTIVE_COEFFICIENT"/>
            <parameter id="FLUX_VALUE" units="mmol_per_gDW_per_hr" value="0"/>
            <parameter value="0" id="REDUCED_COST"/>
          </listOfParameters>
        </kineticLaw>
      </reaction>
      <reaction name="R82" id="R_R82" reversible="false">
<notes><body xmlns="http://www.w3.org/1999/xhtml">
     <p>GENE_ASSOCIATION: </p>
  
     <p>PROTEIN_ASSOCIATION: </p>
  
     <p>SUBSYSTEM: </p>
  
     <p>PROTEIN_CLASS: </p>
  
     <p>SYNTHETIC_OBJECTIVE: 0.0</p>
  </body></notes>
              <listOfReactants>
          <speciesReference species="M_C00078_cyt" stoichiometry="0.14"/>
          <speciesReference species="M_C00123_cyt" stoichiometry="1.029"/>
          <speciesReference species="M_C00037_cyt" stoichiometry="0.666"/>
          <speciesReference species="M_C00097_cyt" stoichiometry="0.09"/>
          <speciesReference species="M_C00049_cyt" stoichiometry="0.454"/>
          <speciesReference species="M_C00188_cyt" stoichiometry="0.496"/>
          <speciesReference species="M_C00073_cyt" stoichiometry="0.177"/>
          <speciesReference species="M_C00062_cyt" stoichiometry="0.455"/>
          <speciesReference species="M_C00082_cyt" stoichiometry="0.263"/>
          <speciesReference species="M_C00041_cyt" stoichiometry="0.766"/>
          <speciesReference species="M_C00152_cyt" stoichiometry="0.366"/>
          <speciesReference species="M_C00065_cyt" stoichiometry="0.524"/>
          <speciesReference species="M_C00183_cyt" stoichiometry="0.608"/>
          <speciesReference species="M_C00064_cyt" stoichiometry="0.502"/>
          <speciesReference species="M_C00135_cyt" stoichiometry="0.168"/>
          <speciesReference species="M_C00407_cyt" stoichiometry="0.566"/>
          <speciesReference species="M_C00047_cyt" stoichiometry="0.378"/>
          <speciesReference species="M_C00025_cyt" stoichiometry="0.546"/>
          <speciesReference species="M_C00079_cyt" stoichiometry="0.362"/>
          <speciesReference species="M_C00148_cyt" stoichiometry="0.463"/>
        </listOfReactants>
        <listOfProducts>
          <speciesReference species="M_C00001_cyt" stoichiometry="9.0197"/>
          <speciesReference species="M_B1_cyt" stoichiometry="1"/>
        </listOfProducts>
        <kineticLaw>
          <math xmlns="http://www.w3.org/1998/Math/MathML">          
            <apply>
              <ci>  </ci>
            </apply>
          </math>
                  <listOfParameters>
            <parameter id="LOWER_BOUND" units="mmol_per_gDW_per_hr" value="0"/>
            <parameter id="UPPER_BOUND" units="mmol_per_gDW_per_hr" value="1000"/>
            <parameter value="0" id="OBJECTIVE_COEFFICIENT"/>
            <parameter id="FLUX_VALUE" units="mmol_per_gDW_per_hr" value="0"/>
            <parameter value="0" id="REDUCED_COST"/>
          </listOfParameters>
        </kineticLaw>
      </reaction>
      <reaction name="R83" id="R_R83" reversible="false">
<notes><body xmlns="http://www.w3.org/1999/xhtml">
     <p>GENE_ASSOCIATION: </p>
  
     <p>PROTEIN_ASSOCIATION: </p>
  
     <p>SUBSYSTEM: </p>
  
     <p>PROTEIN_CLASS: </p>
  
     <p>SYNTHETIC_OBJECTIVE: 0.0</p>
  </body></notes>
              <listOfReactants>
          <speciesReference species="M_C00286_cyt" stoichiometry="0.7772"/>
          <speciesReference species="M_C00131_cyt" stoichiometry="0.8487"/>
          <speciesReference species="M_C00459_cyt" stoichiometry="0.8517"/>
          <speciesReference species="M_C00458_cyt" stoichiometry="0.7749"/>
        </listOfReactants>
        <listOfProducts>
          <speciesReference species="M_C00013_cyt" stoichiometry="3.2525"/>
          <speciesReference species="M_B2_cyt" stoichiometry="1"/>
        </listOfProducts>
        <kineticLaw>
          <math xmlns="http://www.w3.org/1998/Math/MathML">          
            <apply>
              <ci>  </ci>
            </apply>
          </math>
                  <listOfParameters>
            <parameter id="LOWER_BOUND" units="mmol_per_gDW_per_hr" value="0"/>
            <parameter id="UPPER_BOUND" units="mmol_per_gDW_per_hr" value="1000"/>
            <parameter value="0" id="OBJECTIVE_COEFFICIENT"/>
            <parameter id="FLUX_VALUE" units="mmol_per_gDW_per_hr" value="0"/>
            <parameter value="0" id="REDUCED_COST"/>
          </listOfParameters>
        </kineticLaw>
      </reaction>
      <reaction name="R84" id="R_R84" reversible="false">
<notes><body xmlns="http://www.w3.org/1999/xhtml">
     <p>GENE_ASSOCIATION: </p>
  
     <p>PROTEIN_ASSOCIATION: </p>
  
     <p>SUBSYSTEM: </p>
  
     <p>PROTEIN_CLASS: </p>
  
     <p>SYNTHETIC_OBJECTIVE: 0.0</p>
  </body></notes>
              <listOfReactants>
          <speciesReference species="M_C00063_cyt" stoichiometry="0.7799"/>
          <speciesReference species="M_C00075_cyt" stoichiometry="0.8012"/>
          <speciesReference species="M_C00002_cyt" stoichiometry="0.73"/>
          <speciesReference species="M_C00044_cyt" stoichiometry="0.808"/>
        </listOfReactants>
        <listOfProducts>
          <speciesReference species="M_B3_cyt" stoichiometry="1"/>
          <speciesReference species="M_C00013_cyt" stoichiometry="3.1191"/>
        </listOfProducts>
        <kineticLaw>
          <math xmlns="http://www.w3.org/1998/Math/MathML">          
            <apply>
              <ci>  </ci>
            </apply>
          </math>
                  <listOfParameters>
            <parameter id="LOWER_BOUND" units="mmol_per_gDW_per_hr" value="0"/>
            <parameter id="UPPER_BOUND" units="mmol_per_gDW_per_hr" value="1000"/>
            <parameter value="0" id="OBJECTIVE_COEFFICIENT"/>
            <parameter id="FLUX_VALUE" units="mmol_per_gDW_per_hr" value="0"/>
            <parameter value="0" id="REDUCED_COST"/>
          </listOfParameters>
        </kineticLaw>
      </reaction>
      <reaction name="R85" id="R_R85" reversible="false">
<notes><body xmlns="http://www.w3.org/1999/xhtml">
     <p>GENE_ASSOCIATION: </p>
  
     <p>PROTEIN_ASSOCIATION: </p>
  
     <p>SUBSYSTEM: </p>
  
     <p>PROTEIN_CLASS: </p>
  
     <p>SYNTHETIC_OBJECTIVE: 0.0</p>
  </body></notes>
              <listOfReactants>
          <speciesReference species="M_C04932_cyt" stoichiometry="0.4276"/>
          <speciesReference species="M_E11_cyt" stoichiometry="0.4276"/>
        </listOfReactants>
        <listOfProducts>
          <speciesReference species="M_B4_cyt" stoichiometry="1"/>
        </listOfProducts>
        <kineticLaw>
          <math xmlns="http://www.w3.org/1998/Math/MathML">          
            <apply>
              <ci>  </ci>
            </apply>
          </math>
                  <listOfParameters>
            <parameter id="LOWER_BOUND" units="mmol_per_gDW_per_hr" value="0"/>
            <parameter id="UPPER_BOUND" units="mmol_per_gDW_per_hr" value="1000"/>
            <parameter value="0" id="OBJECTIVE_COEFFICIENT"/>
            <parameter id="FLUX_VALUE" units="mmol_per_gDW_per_hr" value="0"/>
            <parameter value="0" id="REDUCED_COST"/>
          </listOfParameters>
        </kineticLaw>
      </reaction>
      <reaction name="R86" id="R_R86" reversible="false">
<notes><body xmlns="http://www.w3.org/1999/xhtml">
     <p>GENE_ASSOCIATION: </p>
  
     <p>PROTEIN_ASSOCIATION: </p>
  
     <p>SUBSYSTEM: </p>
  
     <p>PROTEIN_CLASS: </p>
  
     <p>SYNTHETIC_OBJECTIVE: 0.0</p>
  </body></notes>
              <listOfReactants>
          <speciesReference species="M_C00344_PG_cyt" stoichiometry="0.1"/>
          <speciesReference species="M_C13508_SQDG_cyt" stoichiometry="0.255"/>
          <speciesReference species="M_C03692_MGDG_cyt" stoichiometry="0.38"/>
          <speciesReference species="M_C06037_DGDG_cyt" stoichiometry="0.265"/>
        </listOfReactants>
        <listOfProducts>
          <speciesReference species="M_B5_cyt" stoichiometry="1"/>
        </listOfProducts>
        <kineticLaw>
          <math xmlns="http://www.w3.org/1998/Math/MathML">          
            <apply>
              <ci>  </ci>
            </apply>
          </math>
                  <listOfParameters>
            <parameter id="LOWER_BOUND" units="mmol_per_gDW_per_hr" value="0"/>
            <parameter id="UPPER_BOUND" units="mmol_per_gDW_per_hr" value="1000"/>
            <parameter value="0" id="OBJECTIVE_COEFFICIENT"/>
            <parameter id="FLUX_VALUE" units="mmol_per_gDW_per_hr" value="0"/>
            <parameter value="0" id="REDUCED_COST"/>
          </listOfParameters>
        </kineticLaw>
      </reaction>
      <reaction name="R87" id="R_R87" reversible="false">
<notes><body xmlns="http://www.w3.org/1999/xhtml">
     <p>GENE_ASSOCIATION: </p>
  
     <p>PROTEIN_ASSOCIATION: </p>
  
     <p>SUBSYSTEM: </p>
  
     <p>PROTEIN_CLASS: </p>
  
     <p>SYNTHETIC_OBJECTIVE: 0.0</p>
  </body></notes>
              <listOfReactants>
          <speciesReference species="M_C04574_cyt" stoichiometry="0.002"/>
          <speciesReference species="M_C00194_cyt" stoichiometry="0.008"/>
          <speciesReference species="M_C00051_cyt" stoichiometry="0.008"/>
          <speciesReference species="M_C00091_cyt" stoichiometry="0.003"/>
          <speciesReference species="M_C00255_cyt" stoichiometry="0.008"/>
          <speciesReference species="M_C00004_cyt" stoichiometry="0.002"/>
          <speciesReference species="M_C00016_cyt" stoichiometry="0.008"/>
          <speciesReference species="M_C00019_cyt" stoichiometry="0.008"/>
          <speciesReference species="M_C00134_cyt" stoichiometry="1.147"/>
          <speciesReference species="M_C00032_cyt" stoichiometry="0.008"/>
          <speciesReference species="M_C15672_cyt" stoichiometry="0.008"/>
          <speciesReference species="M_C00024_cyt" stoichiometry="0.01"/>
          <speciesReference species="M_C00018_cyt" stoichiometry="0.008"/>
          <speciesReference species="M_C00445_cyt" stoichiometry="0.008"/>
          <speciesReference species="M_C00251_cyt" stoichiometry="0.008"/>
          <speciesReference species="M_C00315_cyt" stoichiometry="0.233"/>
          <speciesReference species="M_C00005_cyt" stoichiometry="0.012"/>
          <speciesReference species="M_C00083_cyt" stoichiometry="0.001"/>
          <speciesReference species="M_C15670_cyt" stoichiometry="0.008"/>
          <speciesReference species="M_C00068_cyt" stoichiometry="0.008"/>
          <speciesReference species="M_C00003_cyt" stoichiometry="0.062"/>
          <speciesReference species="M_C00006_cyt" stoichiometry="0.004"/>
          <speciesReference species="M_C00010_cyt" stoichiometry="0.006"/>
          <speciesReference species="M_C00101_cyt" stoichiometry="0.008"/>
          <speciesReference species="M_C00440_cyt" stoichiometry="0.008"/>
          <speciesReference species="M_C00234_cyt" stoichiometry="0.008"/>
        </listOfReactants>
        <listOfProducts>
          <speciesReference species="M_B6_cyt" stoichiometry="1"/>
        </listOfProducts>
        <kineticLaw>
          <math xmlns="http://www.w3.org/1998/Math/MathML">          
            <apply>
              <ci>  </ci>
            </apply>
          </math>
                  <listOfParameters>
            <parameter id="LOWER_BOUND" units="mmol_per_gDW_per_hr" value="0"/>
            <parameter id="UPPER_BOUND" units="mmol_per_gDW_per_hr" value="1000"/>
            <parameter value="0" id="OBJECTIVE_COEFFICIENT"/>
            <parameter id="FLUX_VALUE" units="mmol_per_gDW_per_hr" value="0"/>
            <parameter value="0" id="REDUCED_COST"/>
          </listOfParameters>
        </kineticLaw>
      </reaction>
      <reaction name="R88" id="R_R88" reversible="false">
<notes><body xmlns="http://www.w3.org/1999/xhtml">
     <p>GENE_ASSOCIATION: </p>
  
     <p>PROTEIN_ASSOCIATION: </p>
  
     <p>SUBSYSTEM: </p>
  
     <p>PROTEIN_CLASS: </p>
  
     <p>SYNTHETIC_OBJECTIVE: 0.0</p>
  </body></notes>
              <listOfReactants>
          <speciesReference species="M_C00076_cyt" stoichiometry="0.454"/>
          <speciesReference species="M_C06232_cyt" stoichiometry="0.303"/>
          <speciesReference species="M_C14819_cyt" stoichiometry="0.682"/>
          <speciesReference species="M_C00238_cyt" stoichiometry="17.04"/>
          <speciesReference species="M_C00038_cyt" stoichiometry="0.303"/>
          <speciesReference species="M_C00070_cyt" stoichiometry="0.303"/>
          <speciesReference species="M_C01330_cyt" stoichiometry="0.379"/>
          <speciesReference species="M_C00034_cyt" stoichiometry="0.303"/>
          <speciesReference species="M_C00009_cyt" stoichiometry="0.379"/>
          <speciesReference species="M_C14818_cyt" stoichiometry="0.682"/>
          <speciesReference species="M_C00305_cyt" stoichiometry="0.757"/>
          <speciesReference species="M_C00175_cyt" stoichiometry="0.303"/>
          <speciesReference species="M_C01342_cyt" stoichiometry="1.136"/>
          <speciesReference species="M_C00059_cyt" stoichiometry="0.379"/>
        </listOfReactants>
        <listOfProducts>
          <speciesReference species="M_B7_cyt" stoichiometry="1"/>
        </listOfProducts>
        <kineticLaw>
          <math xmlns="http://www.w3.org/1998/Math/MathML">          
            <apply>
              <ci>  </ci>
            </apply>
          </math>
                  <listOfParameters>
            <parameter id="LOWER_BOUND" units="mmol_per_gDW_per_hr" value="0"/>
            <parameter id="UPPER_BOUND" units="mmol_per_gDW_per_hr" value="1000"/>
            <parameter value="0" id="OBJECTIVE_COEFFICIENT"/>
            <parameter id="FLUX_VALUE" units="mmol_per_gDW_per_hr" value="0"/>
            <parameter value="0" id="REDUCED_COST"/>
          </listOfParameters>
        </kineticLaw>
      </reaction>
      <reaction name="R89" id="R_R89" reversible="false">
<notes><body xmlns="http://www.w3.org/1999/xhtml">
     <p>GENE_ASSOCIATION: </p>
  
     <p>PROTEIN_ASSOCIATION: </p>
  
     <p>SUBSYSTEM: </p>
  
     <p>PROTEIN_CLASS: </p>
  
     <p>SYNTHETIC_OBJECTIVE: 0.0</p>
  </body></notes>
              <listOfReactants>
          <speciesReference species="M_C02477_cyt" stoichiometry="0.01"/>
          <speciesReference species="M_C02059_cyt" stoichiometry="0.067"/>
          <speciesReference species="M_C14152_cyt" stoichiometry="0.001"/>
          <speciesReference species="M_C08592_cyt" stoichiometry="0.098"/>
          <speciesReference species="M_C06098_cyt" stoichiometry="0.113"/>
          <speciesReference species="M_C14151_cyt" stoichiometry="0.009"/>
          <speciesReference species="M_C05306_cyt" stoichiometry="0.827"/>
          <speciesReference species="M_C02094_cyt" stoichiometry="0.134"/>
          <speciesReference species="M_C05435_cyt" stoichiometry="0.063"/>
          <speciesReference species="M_C02483_cyt" stoichiometry="0.001"/>
        </listOfReactants>
        <listOfProducts>
          <speciesReference species="M_B8_cyt" stoichiometry="1"/>
        </listOfProducts>
        <kineticLaw>
          <math xmlns="http://www.w3.org/1998/Math/MathML">          
            <apply>
              <ci>  </ci>
            </apply>
          </math>
                  <listOfParameters>
            <parameter id="LOWER_BOUND" units="mmol_per_gDW_per_hr" value="0"/>
            <parameter id="UPPER_BOUND" units="mmol_per_gDW_per_hr" value="1000"/>
            <parameter value="0" id="OBJECTIVE_COEFFICIENT"/>
            <parameter id="FLUX_VALUE" units="mmol_per_gDW_per_hr" value="0"/>
            <parameter value="0" id="REDUCED_COST"/>
          </listOfParameters>
        </kineticLaw>
      </reaction>
      <reaction name="R90" id="R_R90" reversible="false">
<notes><body xmlns="http://www.w3.org/1999/xhtml">
     <p>GENE_ASSOCIATION: </p>
  
     <p>PROTEIN_ASSOCIATION: </p>
  
     <p>SUBSYSTEM: </p>
  
     <p>PROTEIN_CLASS: </p>
  
     <p>SYNTHETIC_OBJECTIVE: 0.0</p>
  </body></notes>
              <listOfReactants>
          <speciesReference species="M_B3_cyt" stoichiometry="0.17"/>
          <speciesReference species="M_C00001_cyt" stoichiometry="53.35"/>
          <speciesReference species="M_B8_cyt" stoichiometry="0.0244"/>
          <speciesReference species="M_C00002_cyt" stoichiometry="53.35"/>
          <speciesReference species="M_C00182_cyt" stoichiometry="0.21031"/>
          <speciesReference species="M_B7_cyt" stoichiometry="0.01"/>
          <speciesReference species="M_B1_cyt" stoichiometry="0.51"/>
          <speciesReference species="M_B2_cyt" stoichiometry="0.031"/>
          <speciesReference species="M_B4_cyt" stoichiometry="0.059"/>
          <speciesReference species="M_B5_cyt" stoichiometry="0.12"/>
          <speciesReference species="M_B6_cyt" stoichiometry="0.029"/>
        </listOfReactants>
        <listOfProducts>
          <speciesReference species="M_C00009_cyt" stoichiometry="53.35"/>
          <speciesReference species="M_C00008_cyt" stoichiometry="53.35"/>
          <speciesReference species="M_B0_ext_b" stoichiometry="1"/>
        </listOfProducts>
        <kineticLaw>
          <math xmlns="http://www.w3.org/1998/Math/MathML">          
            <apply>
              <ci>  </ci>
            </apply>
          </math>
                  <listOfParameters>
            <parameter id="LOWER_BOUND" units="mmol_per_gDW_per_hr" value="0"/>
            <parameter id="UPPER_BOUND" units="mmol_per_gDW_per_hr" value="1000"/>
            <parameter value="1" id="OBJECTIVE_COEFFICIENT"/>
            <parameter id="FLUX_VALUE" units="mmol_per_gDW_per_hr" value="0"/>
            <parameter value="0" id="REDUCED_COST"/>
          </listOfParameters>
        </kineticLaw>
      </reaction>
      <reaction name="R91" id="R_R91" reversible="false">
<notes><body xmlns="http://www.w3.org/1999/xhtml">
     <p>GENE_ASSOCIATION: BAA17848</p>
  
     <p>PROTEIN_ASSOCIATION: </p>
  
     <p>SUBSYSTEM: </p>
  
     <p>PROTEIN_CLASS: </p>
  
     <p>SYNTHETIC_OBJECTIVE: 0.0</p>
  </body></notes>
              <listOfReactants>
          <speciesReference species="M_C00353_cyt" stoichiometry="2"/>
        </listOfReactants>
        <listOfProducts>
          <speciesReference species="M_C00013_cyt" stoichiometry="1"/>
          <speciesReference species="M_C03427_cyt" stoichiometry="1"/>
        </listOfProducts>
        <kineticLaw>
          <math xmlns="http://www.w3.org/1998/Math/MathML">          
            <apply>
              <ci>  </ci>
            </apply>
          </math>
                  <listOfParameters>
            <parameter id="LOWER_BOUND" units="mmol_per_gDW_per_hr" value="0"/>
            <parameter id="UPPER_BOUND" units="mmol_per_gDW_per_hr" value="1000"/>
            <parameter value="0" id="OBJECTIVE_COEFFICIENT"/>
            <parameter id="FLUX_VALUE" units="mmol_per_gDW_per_hr" value="0"/>
            <parameter value="0" id="REDUCED_COST"/>
          </listOfParameters>
        </kineticLaw>
      </reaction>
      <reaction name="R92" id="R_R92" reversible="false">
<notes><body xmlns="http://www.w3.org/1999/xhtml">
     <p>GENE_ASSOCIATION: BAA17848</p>
  
     <p>PROTEIN_ASSOCIATION: </p>
  
     <p>SUBSYSTEM: </p>
  
     <p>PROTEIN_CLASS: </p>
  
     <p>SYNTHETIC_OBJECTIVE: 0.0</p>
  </body></notes>
              <listOfReactants>
          <speciesReference species="M_C03427_cyt" stoichiometry="1"/>
        </listOfReactants>
        <listOfProducts>
          <speciesReference species="M_C05413_cyt" stoichiometry="1"/>
          <speciesReference species="M_C00013_cyt" stoichiometry="1"/>
        </listOfProducts>
        <kineticLaw>
          <math xmlns="http://www.w3.org/1998/Math/MathML">          
            <apply>
              <ci>  </ci>
            </apply>
          </math>
                  <listOfParameters>
            <parameter id="LOWER_BOUND" units="mmol_per_gDW_per_hr" value="0"/>
            <parameter id="UPPER_BOUND" units="mmol_per_gDW_per_hr" value="1000"/>
            <parameter value="0" id="OBJECTIVE_COEFFICIENT"/>
            <parameter id="FLUX_VALUE" units="mmol_per_gDW_per_hr" value="0"/>
            <parameter value="0" id="REDUCED_COST"/>
          </listOfParameters>
        </kineticLaw>
      </reaction>
      <reaction name="R93" id="R_R93" reversible="false">
<notes><body xmlns="http://www.w3.org/1999/xhtml">
     <p>GENE_ASSOCIATION: BAA17847</p>
  
     <p>PROTEIN_ASSOCIATION: </p>
  
     <p>SUBSYSTEM: </p>
  
     <p>PROTEIN_CLASS: </p>
  
     <p>SYNTHETIC_OBJECTIVE: 0.0</p>
  </body></notes>
              <listOfReactants>
          <speciesReference species="M_C05413_cyt" stoichiometry="1"/>
          <speciesReference species="M_C00006_cyt" stoichiometry="1"/>
        </listOfReactants>
        <listOfProducts>
          <speciesReference species="M_C05414_cyt" stoichiometry="1"/>
          <speciesReference species="M_C00005_cyt" stoichiometry="1"/>
          <speciesReference species="M_C00080_cyt" stoichiometry="1"/>
        </listOfProducts>
        <kineticLaw>
          <math xmlns="http://www.w3.org/1998/Math/MathML">          
            <apply>
              <ci>  </ci>
            </apply>
          </math>
                  <listOfParameters>
            <parameter id="LOWER_BOUND" units="mmol_per_gDW_per_hr" value="0"/>
            <parameter id="UPPER_BOUND" units="mmol_per_gDW_per_hr" value="1000"/>
            <parameter value="0" id="OBJECTIVE_COEFFICIENT"/>
            <parameter id="FLUX_VALUE" units="mmol_per_gDW_per_hr" value="0"/>
            <parameter value="0" id="REDUCED_COST"/>
          </listOfParameters>
        </kineticLaw>
      </reaction>
      <reaction name="R94" id="R_R94" reversible="false">
<notes><body xmlns="http://www.w3.org/1999/xhtml">
     <p>GENE_ASSOCIATION: BAA17847</p>
  
     <p>PROTEIN_ASSOCIATION: </p>
  
     <p>SUBSYSTEM: </p>
  
     <p>PROTEIN_CLASS: </p>
  
     <p>SYNTHETIC_OBJECTIVE: 0.0</p>
  </body></notes>
              <listOfReactants>
          <speciesReference species="M_C05414_cyt" stoichiometry="1"/>
          <speciesReference species="M_C00006_cyt" stoichiometry="1"/>
        </listOfReactants>
        <listOfProducts>
          <speciesReference species="M_C00005_cyt" stoichiometry="1"/>
          <speciesReference species="M_C00080_cyt" stoichiometry="1"/>
          <speciesReference species="M_C05430_cyt" stoichiometry="1"/>
        </listOfProducts>
        <kineticLaw>
          <math xmlns="http://www.w3.org/1998/Math/MathML">          
            <apply>
              <ci>  </ci>
            </apply>
          </math>
                  <listOfParameters>
            <parameter id="LOWER_BOUND" units="mmol_per_gDW_per_hr" value="0"/>
            <parameter id="UPPER_BOUND" units="mmol_per_gDW_per_hr" value="1000"/>
            <parameter value="0" id="OBJECTIVE_COEFFICIENT"/>
            <parameter id="FLUX_VALUE" units="mmol_per_gDW_per_hr" value="0"/>
            <parameter value="0" id="REDUCED_COST"/>
          </listOfParameters>
        </kineticLaw>
      </reaction>
      <reaction name="R95" id="R_R95" reversible="false">
<notes><body xmlns="http://www.w3.org/1999/xhtml">
     <p>GENE_ASSOCIATION: BAA10798 and BAA18400</p>
  
     <p>PROTEIN_ASSOCIATION: </p>
  
     <p>SUBSYSTEM: </p>
  
     <p>PROTEIN_CLASS: </p>
  
     <p>SYNTHETIC_OBJECTIVE: 0.0</p>
  </body></notes>
              <listOfReactants>
          <speciesReference species="M_C00005_cyt" stoichiometry="1"/>
          <speciesReference species="M_C00080_cyt" stoichiometry="1"/>
          <speciesReference species="M_C00007_cyt" stoichiometry="1"/>
          <speciesReference species="M_C05430_cyt" stoichiometry="1"/>
        </listOfReactants>
        <listOfProducts>
          <speciesReference species="M_C00001_cyt" stoichiometry="2"/>
          <speciesReference species="M_C05431_cyt" stoichiometry="1"/>
          <speciesReference species="M_C00006_cyt" stoichiometry="1"/>
        </listOfProducts>
        <kineticLaw>
          <math xmlns="http://www.w3.org/1998/Math/MathML">          
            <apply>
              <ci>  </ci>
            </apply>
          </math>
                  <listOfParameters>
            <parameter id="LOWER_BOUND" units="mmol_per_gDW_per_hr" value="0"/>
            <parameter id="UPPER_BOUND" units="mmol_per_gDW_per_hr" value="1000"/>
            <parameter value="0" id="OBJECTIVE_COEFFICIENT"/>
            <parameter id="FLUX_VALUE" units="mmol_per_gDW_per_hr" value="0"/>
            <parameter value="0" id="REDUCED_COST"/>
          </listOfParameters>
        </kineticLaw>
      </reaction>
      <reaction name="R96" id="R_R96" reversible="false">
<notes><body xmlns="http://www.w3.org/1999/xhtml">
     <p>GENE_ASSOCIATION: BAA10798 and BAA18400</p>
  
     <p>PROTEIN_ASSOCIATION: </p>
  
     <p>SUBSYSTEM: </p>
  
     <p>PROTEIN_CLASS: </p>
  
     <p>SYNTHETIC_OBJECTIVE: 0.0</p>
  </body></notes>
              <listOfReactants>
          <speciesReference species="M_C00005_cyt" stoichiometry="1"/>
          <speciesReference species="M_C00080_cyt" stoichiometry="1"/>
          <speciesReference species="M_C05431_cyt" stoichiometry="1"/>
          <speciesReference species="M_C00007_cyt" stoichiometry="1"/>
        </listOfReactants>
        <listOfProducts>
          <speciesReference species="M_C00001_cyt" stoichiometry="2"/>
          <speciesReference species="M_C05432_cyt" stoichiometry="1"/>
          <speciesReference species="M_C00006_cyt" stoichiometry="1"/>
        </listOfProducts>
        <kineticLaw>
          <math xmlns="http://www.w3.org/1998/Math/MathML">          
            <apply>
              <ci>  </ci>
            </apply>
          </math>
                  <listOfParameters>
            <parameter id="LOWER_BOUND" units="mmol_per_gDW_per_hr" value="0"/>
            <parameter id="UPPER_BOUND" units="mmol_per_gDW_per_hr" value="1000"/>
            <parameter value="0" id="OBJECTIVE_COEFFICIENT"/>
            <parameter id="FLUX_VALUE" units="mmol_per_gDW_per_hr" value="0"/>
            <parameter value="0" id="REDUCED_COST"/>
          </listOfParameters>
        </kineticLaw>
      </reaction>
      <reaction name="R97" id="R_R97" reversible="true">
<notes><body xmlns="http://www.w3.org/1999/xhtml">
     <p>GENE_ASSOCIATION: BAA18555</p>
  
     <p>PROTEIN_ASSOCIATION: </p>
  
     <p>SUBSYSTEM: </p>
  
     <p>PROTEIN_CLASS: </p>
  
     <p>SYNTHETIC_OBJECTIVE: 0.0</p>
  </body></notes>
              <listOfReactants>
          <speciesReference species="M_C05432_cyt" stoichiometry="1"/>
        </listOfReactants>
        <listOfProducts>
          <speciesReference species="M_C05435_cyt" stoichiometry="1"/>
        </listOfProducts>
        <kineticLaw>
          <math xmlns="http://www.w3.org/1998/Math/MathML">          
            <apply>
              <ci>  </ci>
            </apply>
          </math>
                  <listOfParameters>
            <parameter id="LOWER_BOUND" units="mmol_per_gDW_per_hr" value="-1000"/>
            <parameter id="UPPER_BOUND" units="mmol_per_gDW_per_hr" value="1000"/>
            <parameter value="0" id="OBJECTIVE_COEFFICIENT"/>
            <parameter id="FLUX_VALUE" units="mmol_per_gDW_per_hr" value="0"/>
            <parameter value="0" id="REDUCED_COST"/>
          </listOfParameters>
        </kineticLaw>
      </reaction>
      <reaction name="R98" id="R_R98" reversible="true">
<notes><body xmlns="http://www.w3.org/1999/xhtml">
     <p>GENE_ASSOCIATION: BAA18555</p>
  
     <p>PROTEIN_ASSOCIATION: </p>
  
     <p>SUBSYSTEM: </p>
  
     <p>PROTEIN_CLASS: </p>
  
     <p>SYNTHETIC_OBJECTIVE: 0.0</p>
  </body></notes>
              <listOfReactants>
          <speciesReference species="M_C05435_cyt" stoichiometry="1"/>
        </listOfReactants>
        <listOfProducts>
          <speciesReference species="M_C02094_cyt" stoichiometry="1"/>
        </listOfProducts>
        <kineticLaw>
          <math xmlns="http://www.w3.org/1998/Math/MathML">          
            <apply>
              <ci>  </ci>
            </apply>
          </math>
                  <listOfParameters>
            <parameter id="LOWER_BOUND" units="mmol_per_gDW_per_hr" value="-1000"/>
            <parameter id="UPPER_BOUND" units="mmol_per_gDW_per_hr" value="1000"/>
            <parameter value="0" id="OBJECTIVE_COEFFICIENT"/>
            <parameter id="FLUX_VALUE" units="mmol_per_gDW_per_hr" value="0"/>
            <parameter value="0" id="REDUCED_COST"/>
          </listOfParameters>
        </kineticLaw>
      </reaction>
      <reaction name="R99" id="R_R99" reversible="false">
<notes><body xmlns="http://www.w3.org/1999/xhtml">
     <p>GENE_ASSOCIATION: BAA17468</p>
  
     <p>PROTEIN_ASSOCIATION: </p>
  
     <p>SUBSYSTEM: </p>
  
     <p>PROTEIN_CLASS: </p>
  
     <p>SYNTHETIC_OBJECTIVE: 0.0</p>
  </body></notes>
              <listOfReactants>
          <speciesReference species="M_C02094_cyt" stoichiometry="1"/>
          <speciesReference species="M_C00080_cyt" stoichiometry="1"/>
          <speciesReference species="M_C00004_cyt" stoichiometry="1"/>
          <speciesReference species="M_C00007_cyt" stoichiometry="1"/>
        </listOfReactants>
        <listOfProducts>
          <speciesReference species="M_C00001_cyt" stoichiometry="1"/>
          <speciesReference species="M_C08591_cyt" stoichiometry="1"/>
          <speciesReference species="M_C00003_cyt" stoichiometry="1"/>
        </listOfProducts>
        <kineticLaw>
          <math xmlns="http://www.w3.org/1998/Math/MathML">          
            <apply>
              <ci>  </ci>
            </apply>
          </math>
                  <listOfParameters>
            <parameter id="LOWER_BOUND" units="mmol_per_gDW_per_hr" value="0"/>
            <parameter id="UPPER_BOUND" units="mmol_per_gDW_per_hr" value="1000"/>
            <parameter value="0" id="OBJECTIVE_COEFFICIENT"/>
            <parameter id="FLUX_VALUE" units="mmol_per_gDW_per_hr" value="0"/>
            <parameter value="0" id="REDUCED_COST"/>
          </listOfParameters>
        </kineticLaw>
      </reaction>
      <reaction name="R100" id="R_R100" reversible="false">
<notes><body xmlns="http://www.w3.org/1999/xhtml">
     <p>GENE_ASSOCIATION: BAA17468</p>
  
     <p>PROTEIN_ASSOCIATION: </p>
  
     <p>SUBSYSTEM: </p>
  
     <p>PROTEIN_CLASS: </p>
  
     <p>SYNTHETIC_OBJECTIVE: 0.0</p>
  </body></notes>
              <listOfReactants>
          <speciesReference species="M_C00080_cyt" stoichiometry="1"/>
          <speciesReference species="M_C00004_cyt" stoichiometry="1"/>
          <speciesReference species="M_C08591_cyt" stoichiometry="1"/>
          <speciesReference species="M_C00007_cyt" stoichiometry="1"/>
        </listOfReactants>
        <listOfProducts>
          <speciesReference species="M_C00001_cyt" stoichiometry="1"/>
          <speciesReference species="M_C06098_cyt" stoichiometry="1"/>
          <speciesReference species="M_C00003_cyt" stoichiometry="1"/>
        </listOfProducts>
        <kineticLaw>
          <math xmlns="http://www.w3.org/1998/Math/MathML">          
            <apply>
              <ci>  </ci>
            </apply>
          </math>
                  <listOfParameters>
            <parameter id="LOWER_BOUND" units="mmol_per_gDW_per_hr" value="0"/>
            <parameter id="UPPER_BOUND" units="mmol_per_gDW_per_hr" value="1000"/>
            <parameter value="0" id="OBJECTIVE_COEFFICIENT"/>
            <parameter id="FLUX_VALUE" units="mmol_per_gDW_per_hr" value="0"/>
            <parameter value="0" id="REDUCED_COST"/>
          </listOfParameters>
        </kineticLaw>
      </reaction>
      <reaction name="R101" id="R_R101" reversible="false">
<notes><body xmlns="http://www.w3.org/1999/xhtml">
     <p>GENE_ASSOCIATION: BAA17468</p>
  
     <p>PROTEIN_ASSOCIATION: </p>
  
     <p>SUBSYSTEM: </p>
  
     <p>PROTEIN_CLASS: </p>
  
     <p>SYNTHETIC_OBJECTIVE: 0.0</p>
  </body></notes>
              <listOfReactants>
          <speciesReference species="M_C00080_cyt" stoichiometry="1"/>
          <speciesReference species="M_C08592_cyt" stoichiometry="1"/>
          <speciesReference species="M_C00004_cyt" stoichiometry="1"/>
          <speciesReference species="M_C00007_cyt" stoichiometry="1"/>
        </listOfReactants>
        <listOfProducts>
          <speciesReference species="M_C00001_cyt" stoichiometry="1"/>
          <speciesReference species="M_C15966_cyt" stoichiometry="1"/>
          <speciesReference species="M_C00003_cyt" stoichiometry="1"/>
        </listOfProducts>
        <kineticLaw>
          <math xmlns="http://www.w3.org/1998/Math/MathML">          
            <apply>
              <ci>  </ci>
            </apply>
          </math>
                  <listOfParameters>
            <parameter id="LOWER_BOUND" units="mmol_per_gDW_per_hr" value="0"/>
            <parameter id="UPPER_BOUND" units="mmol_per_gDW_per_hr" value="1000"/>
            <parameter value="0" id="OBJECTIVE_COEFFICIENT"/>
            <parameter id="FLUX_VALUE" units="mmol_per_gDW_per_hr" value="0"/>
            <parameter value="0" id="REDUCED_COST"/>
          </listOfParameters>
        </kineticLaw>
      </reaction>
      <reaction name="R102" id="R_R102" reversible="false">
<notes><body xmlns="http://www.w3.org/1999/xhtml">
     <p>GENE_ASSOCIATION: BAA10561</p>
  
     <p>PROTEIN_ASSOCIATION: </p>
  
     <p>SUBSYSTEM: </p>
  
     <p>PROTEIN_CLASS: </p>
  
     <p>SYNTHETIC_OBJECTIVE: 0.0</p>
  </body></notes>
              <listOfReactants>
          <speciesReference species="M_C02094_cyt" stoichiometry="1"/>
          <speciesReference species="M_C00005_cyt" stoichiometry="1"/>
          <speciesReference species="M_C00080_cyt" stoichiometry="1"/>
          <speciesReference species="M_C00007_cyt" stoichiometry="1"/>
        </listOfReactants>
        <listOfProducts>
          <speciesReference species="M_C00001_cyt" stoichiometry="1"/>
          <speciesReference species="M_C00080_cyt" stoichiometry="1"/>
          <speciesReference species="M_C08592_cyt" stoichiometry="1"/>
          <speciesReference species="M_C00006_cyt" stoichiometry="1"/>
        </listOfProducts>
        <kineticLaw>
          <math xmlns="http://www.w3.org/1998/Math/MathML">          
            <apply>
              <ci>  </ci>
            </apply>
          </math>
                  <listOfParameters>
            <parameter id="LOWER_BOUND" units="mmol_per_gDW_per_hr" value="0"/>
            <parameter id="UPPER_BOUND" units="mmol_per_gDW_per_hr" value="1000"/>
            <parameter value="0" id="OBJECTIVE_COEFFICIENT"/>
            <parameter id="FLUX_VALUE" units="mmol_per_gDW_per_hr" value="0"/>
            <parameter value="0" id="REDUCED_COST"/>
          </listOfParameters>
        </kineticLaw>
      </reaction>
      <reaction name="R103" id="R_R103" reversible="false">
<notes><body xmlns="http://www.w3.org/1999/xhtml">
     <p>GENE_ASSOCIATION: BAA10429</p>
  
     <p>PROTEIN_ASSOCIATION: </p>
  
     <p>SUBSYSTEM: </p>
  
     <p>PROTEIN_CLASS: </p>
  
     <p>SYNTHETIC_OBJECTIVE: 0.0</p>
  </body></notes>
              <listOfReactants>
          <speciesReference species="M_C00002_cyt" stoichiometry="1"/>
          <speciesReference species="M_C00025_cyt" stoichiometry="1"/>
          <speciesReference species="M_C01641_cyt" stoichiometry="1"/>
        </listOfReactants>
        <listOfProducts>
          <speciesReference species="M_C00013_cyt" stoichiometry="1"/>
          <speciesReference species="M_C00020_cyt" stoichiometry="1"/>
          <speciesReference species="M_C02987_cyt" stoichiometry="1"/>
        </listOfProducts>
        <kineticLaw>
          <math xmlns="http://www.w3.org/1998/Math/MathML">          
            <apply>
              <ci>  </ci>
            </apply>
          </math>
                  <listOfParameters>
            <parameter id="LOWER_BOUND" units="mmol_per_gDW_per_hr" value="0"/>
            <parameter id="UPPER_BOUND" units="mmol_per_gDW_per_hr" value="1000"/>
            <parameter value="0" id="OBJECTIVE_COEFFICIENT"/>
            <parameter id="FLUX_VALUE" units="mmol_per_gDW_per_hr" value="0"/>
            <parameter value="0" id="REDUCED_COST"/>
          </listOfParameters>
        </kineticLaw>
      </reaction>
      <reaction name="R104" id="R_R104" reversible="false">
<notes><body xmlns="http://www.w3.org/1999/xhtml">
     <p>GENE_ASSOCIATION: BAA17738</p>
  
     <p>PROTEIN_ASSOCIATION: </p>
  
     <p>SUBSYSTEM: </p>
  
     <p>PROTEIN_CLASS: </p>
  
     <p>SYNTHETIC_OBJECTIVE: 0.0</p>
  </body></notes>
              <listOfReactants>
          <speciesReference species="M_C00005_cyt" stoichiometry="1"/>
          <speciesReference species="M_C00080_cyt" stoichiometry="1"/>
          <speciesReference species="M_C02987_cyt" stoichiometry="1"/>
        </listOfReactants>
        <listOfProducts>
          <speciesReference species="M_C03741_cyt" stoichiometry="1"/>
          <speciesReference species="M_C01641_cyt" stoichiometry="1"/>
          <speciesReference species="M_C00006_cyt" stoichiometry="1"/>
        </listOfProducts>
        <kineticLaw>
          <math xmlns="http://www.w3.org/1998/Math/MathML">          
            <apply>
              <ci>  </ci>
            </apply>
          </math>
                  <listOfParameters>
            <parameter id="LOWER_BOUND" units="mmol_per_gDW_per_hr" value="0"/>
            <parameter id="UPPER_BOUND" units="mmol_per_gDW_per_hr" value="1000"/>
            <parameter value="0" id="OBJECTIVE_COEFFICIENT"/>
            <parameter id="FLUX_VALUE" units="mmol_per_gDW_per_hr" value="0"/>
            <parameter value="0" id="REDUCED_COST"/>
          </listOfParameters>
        </kineticLaw>
      </reaction>
      <reaction name="R105" id="R_R105" reversible="true">
<notes><body xmlns="http://www.w3.org/1999/xhtml">
     <p>GENE_ASSOCIATION: BAA10185</p>
  
     <p>PROTEIN_ASSOCIATION: </p>
  
     <p>SUBSYSTEM: </p>
  
     <p>PROTEIN_CLASS: </p>
  
     <p>SYNTHETIC_OBJECTIVE: 0.0</p>
  </body></notes>
              <listOfReactants>
          <speciesReference species="M_C00430_cyt" stoichiometry="1"/>
        </listOfReactants>
        <listOfProducts>
          <speciesReference species="M_C03741_cyt" stoichiometry="1"/>
        </listOfProducts>
        <kineticLaw>
          <math xmlns="http://www.w3.org/1998/Math/MathML">          
            <apply>
              <ci>  </ci>
            </apply>
          </math>
                  <listOfParameters>
            <parameter id="LOWER_BOUND" units="mmol_per_gDW_per_hr" value="-1000"/>
            <parameter id="UPPER_BOUND" units="mmol_per_gDW_per_hr" value="1000"/>
            <parameter value="0" id="OBJECTIVE_COEFFICIENT"/>
            <parameter id="FLUX_VALUE" units="mmol_per_gDW_per_hr" value="0"/>
            <parameter value="0" id="REDUCED_COST"/>
          </listOfParameters>
        </kineticLaw>
      </reaction>
      <reaction name="R106" id="R_R106" reversible="false">
<notes><body xmlns="http://www.w3.org/1999/xhtml">
     <p>GENE_ASSOCIATION: BAA18067</p>
  
     <p>PROTEIN_ASSOCIATION: </p>
  
     <p>SUBSYSTEM: </p>
  
     <p>PROTEIN_CLASS: </p>
  
     <p>SYNTHETIC_OBJECTIVE: 0.0</p>
  </body></notes>
              <listOfReactants>
          <speciesReference species="M_C00430_cyt" stoichiometry="2"/>
        </listOfReactants>
        <listOfProducts>
          <speciesReference species="M_C00001_cyt" stoichiometry="2"/>
          <speciesReference species="M_C00931_cyt" stoichiometry="1"/>
        </listOfProducts>
        <kineticLaw>
          <math xmlns="http://www.w3.org/1998/Math/MathML">          
            <apply>
              <ci>  </ci>
            </apply>
          </math>
                  <listOfParameters>
            <parameter id="LOWER_BOUND" units="mmol_per_gDW_per_hr" value="0"/>
            <parameter id="UPPER_BOUND" units="mmol_per_gDW_per_hr" value="1000"/>
            <parameter value="0" id="OBJECTIVE_COEFFICIENT"/>
            <parameter id="FLUX_VALUE" units="mmol_per_gDW_per_hr" value="0"/>
            <parameter value="0" id="REDUCED_COST"/>
          </listOfParameters>
        </kineticLaw>
      </reaction>
      <reaction name="R107" id="R_R107" reversible="false">
<notes><body xmlns="http://www.w3.org/1999/xhtml">
     <p>GENE_ASSOCIATION: BAA17705</p>
  
     <p>PROTEIN_ASSOCIATION: </p>
  
     <p>SUBSYSTEM: </p>
  
     <p>PROTEIN_CLASS: </p>
  
     <p>SYNTHETIC_OBJECTIVE: 0.0</p>
  </body></notes>
              <listOfReactants>
          <speciesReference species="M_C00001_cyt" stoichiometry="1"/>
          <speciesReference species="M_C00931_cyt" stoichiometry="4"/>
        </listOfReactants>
        <listOfProducts>
          <speciesReference species="M_C01024_cyt" stoichiometry="1"/>
          <speciesReference species="M_C00014_cyt" stoichiometry="4"/>
        </listOfProducts>
        <kineticLaw>
          <math xmlns="http://www.w3.org/1998/Math/MathML">          
            <apply>
              <ci>  </ci>
            </apply>
          </math>
                  <listOfParameters>
            <parameter id="LOWER_BOUND" units="mmol_per_gDW_per_hr" value="0"/>
            <parameter id="UPPER_BOUND" units="mmol_per_gDW_per_hr" value="1000"/>
            <parameter value="0" id="OBJECTIVE_COEFFICIENT"/>
            <parameter id="FLUX_VALUE" units="mmol_per_gDW_per_hr" value="0"/>
            <parameter value="0" id="REDUCED_COST"/>
          </listOfParameters>
        </kineticLaw>
      </reaction>
      <reaction name="R108" id="R_R108" reversible="false">
<notes><body xmlns="http://www.w3.org/1999/xhtml">
     <p>GENE_ASSOCIATION: BAA10063</p>
  
     <p>PROTEIN_ASSOCIATION: </p>
  
     <p>SUBSYSTEM: </p>
  
     <p>PROTEIN_CLASS: </p>
  
     <p>SYNTHETIC_OBJECTIVE: 0.0</p>
  </body></notes>
              <listOfReactants>
          <speciesReference species="M_C01024_cyt" stoichiometry="1"/>
        </listOfReactants>
        <listOfProducts>
          <speciesReference species="M_C00001_cyt" stoichiometry="1"/>
          <speciesReference species="M_C01051_cyt" stoichiometry="1"/>
        </listOfProducts>
        <kineticLaw>
          <math xmlns="http://www.w3.org/1998/Math/MathML">          
            <apply>
              <ci>  </ci>
            </apply>
          </math>
                  <listOfParameters>
            <parameter id="LOWER_BOUND" units="mmol_per_gDW_per_hr" value="0"/>
            <parameter id="UPPER_BOUND" units="mmol_per_gDW_per_hr" value="1000"/>
            <parameter value="0" id="OBJECTIVE_COEFFICIENT"/>
            <parameter id="FLUX_VALUE" units="mmol_per_gDW_per_hr" value="0"/>
            <parameter value="0" id="REDUCED_COST"/>
          </listOfParameters>
        </kineticLaw>
      </reaction>
      <reaction name="R109" id="R_R109" reversible="false">
<notes><body xmlns="http://www.w3.org/1999/xhtml">
     <p>GENE_ASSOCIATION: BAA10824</p>
  
     <p>PROTEIN_ASSOCIATION: </p>
  
     <p>SUBSYSTEM: </p>
  
     <p>PROTEIN_CLASS: </p>
  
     <p>SYNTHETIC_OBJECTIVE: 0.0</p>
  </body></notes>
              <listOfReactants>
          <speciesReference species="M_C01051_cyt" stoichiometry="1"/>
        </listOfReactants>
        <listOfProducts>
          <speciesReference species="M_C03263_cyt" stoichiometry="1"/>
          <speciesReference species="M_C00011_cyt" stoichiometry="4"/>
        </listOfProducts>
        <kineticLaw>
          <math xmlns="http://www.w3.org/1998/Math/MathML">          
            <apply>
              <ci>  </ci>
            </apply>
          </math>
                  <listOfParameters>
            <parameter id="LOWER_BOUND" units="mmol_per_gDW_per_hr" value="0"/>
            <parameter id="UPPER_BOUND" units="mmol_per_gDW_per_hr" value="1000"/>
            <parameter value="0" id="OBJECTIVE_COEFFICIENT"/>
            <parameter id="FLUX_VALUE" units="mmol_per_gDW_per_hr" value="0"/>
            <parameter value="0" id="REDUCED_COST"/>
          </listOfParameters>
        </kineticLaw>
      </reaction>
      <reaction name="R110" id="R_R110" reversible="false">
<notes><body xmlns="http://www.w3.org/1999/xhtml">
     <p>GENE_ASSOCIATION: BAA16863</p>
  
     <p>PROTEIN_ASSOCIATION: </p>
  
     <p>SUBSYSTEM: </p>
  
     <p>PROTEIN_CLASS: </p>
  
     <p>SYNTHETIC_OBJECTIVE: 0.0</p>
  </body></notes>
              <listOfReactants>
          <speciesReference species="M_C03263_cyt" stoichiometry="1"/>
          <speciesReference species="M_C00007_cyt" stoichiometry="1"/>
        </listOfReactants>
        <listOfProducts>
          <speciesReference species="M_C00001_cyt" stoichiometry="2"/>
          <speciesReference species="M_C00011_cyt" stoichiometry="2"/>
          <speciesReference species="M_C01079_cyt" stoichiometry="1"/>
        </listOfProducts>
        <kineticLaw>
          <math xmlns="http://www.w3.org/1998/Math/MathML">          
            <apply>
              <ci>  </ci>
            </apply>
          </math>
                  <listOfParameters>
            <parameter id="LOWER_BOUND" units="mmol_per_gDW_per_hr" value="0"/>
            <parameter id="UPPER_BOUND" units="mmol_per_gDW_per_hr" value="1000"/>
            <parameter value="0" id="OBJECTIVE_COEFFICIENT"/>
            <parameter id="FLUX_VALUE" units="mmol_per_gDW_per_hr" value="0"/>
            <parameter value="0" id="REDUCED_COST"/>
          </listOfParameters>
        </kineticLaw>
      </reaction>
      <reaction name="R111" id="R_R111" reversible="false">
<notes><body xmlns="http://www.w3.org/1999/xhtml">
     <p>GENE_ASSOCIATION: BAA18218</p>
  
     <p>PROTEIN_ASSOCIATION: </p>
  
     <p>SUBSYSTEM: </p>
  
     <p>PROTEIN_CLASS: </p>
  
     <p>SYNTHETIC_OBJECTIVE: 0.0</p>
  </body></notes>
              <listOfReactants>
          <speciesReference species="M_C03263_cyt" stoichiometry="1"/>
          <speciesReference species="M_C00019_cyt" stoichiometry="2"/>
        </listOfReactants>
        <listOfProducts>
          <speciesReference species="M_C05198_cyt" stoichiometry="2"/>
          <speciesReference species="M_C00073_cyt" stoichiometry="2"/>
          <speciesReference species="M_C00011_cyt" stoichiometry="2"/>
          <speciesReference species="M_C01079_cyt" stoichiometry="1"/>
        </listOfProducts>
        <kineticLaw>
          <math xmlns="http://www.w3.org/1998/Math/MathML">          
            <apply>
              <ci>  </ci>
            </apply>
          </math>
                  <listOfParameters>
            <parameter id="LOWER_BOUND" units="mmol_per_gDW_per_hr" value="0"/>
            <parameter id="UPPER_BOUND" units="mmol_per_gDW_per_hr" value="1000"/>
            <parameter value="0" id="OBJECTIVE_COEFFICIENT"/>
            <parameter id="FLUX_VALUE" units="mmol_per_gDW_per_hr" value="0"/>
            <parameter value="0" id="REDUCED_COST"/>
          </listOfParameters>
        </kineticLaw>
      </reaction>
      <reaction name="R112" id="R_R112" reversible="false">
<notes><body xmlns="http://www.w3.org/1999/xhtml">
     <p>GENE_ASSOCIATION: BAA17272</p>
  
     <p>PROTEIN_ASSOCIATION: </p>
  
     <p>SUBSYSTEM: </p>
  
     <p>PROTEIN_CLASS: </p>
  
     <p>SYNTHETIC_OBJECTIVE: 0.0</p>
  </body></notes>
              <listOfReactants>
          <speciesReference species="M_C03263_cyt" stoichiometry="1"/>
          <speciesReference species="M_C00019_cyt" stoichiometry="2"/>
        </listOfReactants>
        <listOfProducts>
          <speciesReference species="M_C05198_cyt" stoichiometry="2"/>
          <speciesReference species="M_C00073_cyt" stoichiometry="2"/>
          <speciesReference species="M_C00011_cyt" stoichiometry="2"/>
          <speciesReference species="M_C01079_cyt" stoichiometry="1"/>
        </listOfProducts>
        <kineticLaw>
          <math xmlns="http://www.w3.org/1998/Math/MathML">          
            <apply>
              <ci>  </ci>
            </apply>
          </math>
                  <listOfParameters>
            <parameter id="LOWER_BOUND" units="mmol_per_gDW_per_hr" value="0"/>
            <parameter id="UPPER_BOUND" units="mmol_per_gDW_per_hr" value="1000"/>
            <parameter value="0" id="OBJECTIVE_COEFFICIENT"/>
            <parameter id="FLUX_VALUE" units="mmol_per_gDW_per_hr" value="0"/>
            <parameter value="0" id="REDUCED_COST"/>
          </listOfParameters>
        </kineticLaw>
      </reaction>
      <reaction name="R113" id="R_R113" reversible="false">
<notes><body xmlns="http://www.w3.org/1999/xhtml">
     <p>GENE_ASSOCIATION: BAA18074</p>
  
     <p>PROTEIN_ASSOCIATION: </p>
  
     <p>SUBSYSTEM: </p>
  
     <p>PROTEIN_CLASS: </p>
  
     <p>SYNTHETIC_OBJECTIVE: 0.0</p>
  </body></notes>
              <listOfReactants>
          <speciesReference species="M_C00007_cyt" stoichiometry="3"/>
          <speciesReference species="M_C01079_cyt" stoichiometry="2"/>
        </listOfReactants>
        <listOfProducts>
          <speciesReference species="M_C00001_cyt" stoichiometry="6"/>
          <speciesReference species="M_C02191_cyt" stoichiometry="2"/>
        </listOfProducts>
        <kineticLaw>
          <math xmlns="http://www.w3.org/1998/Math/MathML">          
            <apply>
              <ci>  </ci>
            </apply>
          </math>
                  <listOfParameters>
            <parameter id="LOWER_BOUND" units="mmol_per_gDW_per_hr" value="0"/>
            <parameter id="UPPER_BOUND" units="mmol_per_gDW_per_hr" value="1000"/>
            <parameter value="0" id="OBJECTIVE_COEFFICIENT"/>
            <parameter id="FLUX_VALUE" units="mmol_per_gDW_per_hr" value="0"/>
            <parameter value="0" id="REDUCED_COST"/>
          </listOfParameters>
        </kineticLaw>
      </reaction>
      <reaction name="R114" id="R_R114" reversible="false">
<notes><body xmlns="http://www.w3.org/1999/xhtml">
     <p>GENE_ASSOCIATION: BAA16808</p>
  
     <p>PROTEIN_ASSOCIATION: </p>
  
     <p>SUBSYSTEM: </p>
  
     <p>PROTEIN_CLASS: </p>
  
     <p>SYNTHETIC_OBJECTIVE: 0.0</p>
  </body></notes>
              <listOfReactants>
          <speciesReference species="M_C00007_cyt" stoichiometry="3"/>
          <speciesReference species="M_C01079_cyt" stoichiometry="2"/>
        </listOfReactants>
        <listOfProducts>
          <speciesReference species="M_C00001_cyt" stoichiometry="6"/>
          <speciesReference species="M_C02191_cyt" stoichiometry="2"/>
        </listOfProducts>
        <kineticLaw>
          <math xmlns="http://www.w3.org/1998/Math/MathML">          
            <apply>
              <ci>  </ci>
            </apply>
          </math>
                  <listOfParameters>
            <parameter id="LOWER_BOUND" units="mmol_per_gDW_per_hr" value="0"/>
            <parameter id="UPPER_BOUND" units="mmol_per_gDW_per_hr" value="1000"/>
            <parameter value="0" id="OBJECTIVE_COEFFICIENT"/>
            <parameter id="FLUX_VALUE" units="mmol_per_gDW_per_hr" value="0"/>
            <parameter value="0" id="REDUCED_COST"/>
          </listOfParameters>
        </kineticLaw>
      </reaction>
      <reaction name="R115" id="R_R115" reversible="false">
<notes><body xmlns="http://www.w3.org/1999/xhtml">
     <p>GENE_ASSOCIATION: BAA17166 and BAA17040 and BAA16787</p>
  
     <p>PROTEIN_ASSOCIATION: </p>
  
     <p>SUBSYSTEM: </p>
  
     <p>PROTEIN_CLASS: </p>
  
     <p>SYNTHETIC_OBJECTIVE: 0.0</p>
  </body></notes>
              <listOfReactants>
          <speciesReference species="M_C00001_cyt" stoichiometry="1"/>
          <speciesReference species="M_C00305_cyt" stoichiometry="1"/>
          <speciesReference species="M_C02191_cyt" stoichiometry="1"/>
          <speciesReference species="M_C00002_cyt" stoichiometry="1"/>
        </listOfReactants>
        <listOfProducts>
          <speciesReference species="M_C00009_cyt" stoichiometry="1"/>
          <speciesReference species="M_C00008_cyt" stoichiometry="1"/>
          <speciesReference species="M_C00080_cyt" stoichiometry="2"/>
          <speciesReference species="M_C03516_cyt" stoichiometry="1"/>
        </listOfProducts>
        <kineticLaw>
          <math xmlns="http://www.w3.org/1998/Math/MathML">          
            <apply>
              <ci>  </ci>
            </apply>
          </math>
                  <listOfParameters>
            <parameter id="LOWER_BOUND" units="mmol_per_gDW_per_hr" value="0"/>
            <parameter id="UPPER_BOUND" units="mmol_per_gDW_per_hr" value="1000"/>
            <parameter value="0" id="OBJECTIVE_COEFFICIENT"/>
            <parameter id="FLUX_VALUE" units="mmol_per_gDW_per_hr" value="0"/>
            <parameter value="0" id="REDUCED_COST"/>
          </listOfParameters>
        </kineticLaw>
      </reaction>
      <reaction name="R116" id="R_R116" reversible="false">
<notes><body xmlns="http://www.w3.org/1999/xhtml">
     <p>GENE_ASSOCIATION: BAA10812</p>
  
     <p>PROTEIN_ASSOCIATION: </p>
  
     <p>SUBSYSTEM: </p>
  
     <p>PROTEIN_CLASS: </p>
  
     <p>SYNTHETIC_OBJECTIVE: 0.0</p>
  </body></notes>
              <listOfReactants>
          <speciesReference species="M_C03516_cyt" stoichiometry="1"/>
          <speciesReference species="M_C00019_cyt" stoichiometry="1"/>
        </listOfReactants>
        <listOfProducts>
          <speciesReference species="M_C00021_cyt" stoichiometry="1"/>
          <speciesReference species="M_C04536_cyt" stoichiometry="1"/>
        </listOfProducts>
        <kineticLaw>
          <math xmlns="http://www.w3.org/1998/Math/MathML">          
            <apply>
              <ci>  </ci>
            </apply>
          </math>
                  <listOfParameters>
            <parameter id="LOWER_BOUND" units="mmol_per_gDW_per_hr" value="0"/>
            <parameter id="UPPER_BOUND" units="mmol_per_gDW_per_hr" value="1000"/>
            <parameter value="0" id="OBJECTIVE_COEFFICIENT"/>
            <parameter id="FLUX_VALUE" units="mmol_per_gDW_per_hr" value="0"/>
            <parameter value="0" id="REDUCED_COST"/>
          </listOfParameters>
        </kineticLaw>
      </reaction>
      <reaction name="R117" id="R_R117" reversible="false">
<notes><body xmlns="http://www.w3.org/1999/xhtml">
     <p>GENE_ASSOCIATION: BAA10457</p>
  
     <p>PROTEIN_ASSOCIATION: </p>
  
     <p>SUBSYSTEM: </p>
  
     <p>PROTEIN_CLASS: </p>
  
     <p>SYNTHETIC_OBJECTIVE: 0.0</p>
  </body></notes>
              <listOfReactants>
          <speciesReference species="M_C00005_cyt" stoichiometry="1"/>
          <speciesReference species="M_C00080_cyt" stoichiometry="1"/>
          <speciesReference species="M_C04536_cyt" stoichiometry="1"/>
          <speciesReference species="M_C00007_cyt" stoichiometry="1"/>
        </listOfReactants>
        <listOfProducts>
          <speciesReference species="M_C00001_cyt" stoichiometry="1"/>
          <speciesReference species="M_C11829_cyt" stoichiometry="1"/>
          <speciesReference species="M_C00006_cyt" stoichiometry="1"/>
        </listOfProducts>
        <kineticLaw>
          <math xmlns="http://www.w3.org/1998/Math/MathML">          
            <apply>
              <ci>  </ci>
            </apply>
          </math>
                  <listOfParameters>
            <parameter id="LOWER_BOUND" units="mmol_per_gDW_per_hr" value="0"/>
            <parameter id="UPPER_BOUND" units="mmol_per_gDW_per_hr" value="1000"/>
            <parameter value="0" id="OBJECTIVE_COEFFICIENT"/>
            <parameter id="FLUX_VALUE" units="mmol_per_gDW_per_hr" value="0"/>
            <parameter value="0" id="REDUCED_COST"/>
          </listOfParameters>
        </kineticLaw>
      </reaction>
      <reaction name="R118" id="R_R118" reversible="false">
<notes><body xmlns="http://www.w3.org/1999/xhtml">
     <p>GENE_ASSOCIATION: BAA16583</p>
  
     <p>PROTEIN_ASSOCIATION: </p>
  
     <p>SUBSYSTEM: </p>
  
     <p>PROTEIN_CLASS: </p>
  
     <p>SYNTHETIC_OBJECTIVE: 0.0</p>
  </body></notes>
              <listOfReactants>
          <speciesReference species="M_C00005_cyt" stoichiometry="1"/>
          <speciesReference species="M_C00080_cyt" stoichiometry="1"/>
          <speciesReference species="M_C04536_cyt" stoichiometry="1"/>
          <speciesReference species="M_C00007_cyt" stoichiometry="1"/>
        </listOfReactants>
        <listOfProducts>
          <speciesReference species="M_C00001_cyt" stoichiometry="1"/>
          <speciesReference species="M_C11829_cyt" stoichiometry="1"/>
          <speciesReference species="M_C00006_cyt" stoichiometry="1"/>
        </listOfProducts>
        <kineticLaw>
          <math xmlns="http://www.w3.org/1998/Math/MathML">          
            <apply>
              <ci>  </ci>
            </apply>
          </math>
                  <listOfParameters>
            <parameter id="LOWER_BOUND" units="mmol_per_gDW_per_hr" value="0"/>
            <parameter id="UPPER_BOUND" units="mmol_per_gDW_per_hr" value="1000"/>
            <parameter value="0" id="OBJECTIVE_COEFFICIENT"/>
            <parameter id="FLUX_VALUE" units="mmol_per_gDW_per_hr" value="0"/>
            <parameter value="0" id="REDUCED_COST"/>
          </listOfParameters>
        </kineticLaw>
      </reaction>
      <reaction name="R119" id="R_R119" reversible="false">
<notes><body xmlns="http://www.w3.org/1999/xhtml">
     <p>GENE_ASSOCIATION: BAA18220</p>
  
     <p>PROTEIN_ASSOCIATION: </p>
  
     <p>SUBSYSTEM: </p>
  
     <p>PROTEIN_CLASS: </p>
  
     <p>SYNTHETIC_OBJECTIVE: 0.0</p>
  </body></notes>
              <listOfReactants>
          <speciesReference species="M_C00005_cyt" stoichiometry="1"/>
          <speciesReference species="M_C00080_cyt" stoichiometry="1"/>
          <speciesReference species="M_C04536_cyt" stoichiometry="1"/>
          <speciesReference species="M_C00007_cyt" stoichiometry="1"/>
        </listOfReactants>
        <listOfProducts>
          <speciesReference species="M_C00001_cyt" stoichiometry="1"/>
          <speciesReference species="M_C11829_cyt" stoichiometry="1"/>
          <speciesReference species="M_C00006_cyt" stoichiometry="1"/>
        </listOfProducts>
        <kineticLaw>
          <math xmlns="http://www.w3.org/1998/Math/MathML">          
            <apply>
              <ci>  </ci>
            </apply>
          </math>
                  <listOfParameters>
            <parameter id="LOWER_BOUND" units="mmol_per_gDW_per_hr" value="0"/>
            <parameter id="UPPER_BOUND" units="mmol_per_gDW_per_hr" value="1000"/>
            <parameter value="0" id="OBJECTIVE_COEFFICIENT"/>
            <parameter id="FLUX_VALUE" units="mmol_per_gDW_per_hr" value="0"/>
            <parameter value="0" id="REDUCED_COST"/>
          </listOfParameters>
        </kineticLaw>
      </reaction>
      <reaction name="R120" id="R_R120" reversible="false">
<notes><body xmlns="http://www.w3.org/1999/xhtml">
     <p>GENE_ASSOCIATION: BAA10457</p>
  
     <p>PROTEIN_ASSOCIATION: </p>
  
     <p>SUBSYSTEM: </p>
  
     <p>PROTEIN_CLASS: </p>
  
     <p>SYNTHETIC_OBJECTIVE: 0.0</p>
  </body></notes>
              <listOfReactants>
          <speciesReference species="M_C00005_cyt" stoichiometry="1"/>
          <speciesReference species="M_C00080_cyt" stoichiometry="1"/>
          <speciesReference species="M_C11829_cyt" stoichiometry="1"/>
          <speciesReference species="M_C00007_cyt" stoichiometry="1"/>
        </listOfReactants>
        <listOfProducts>
          <speciesReference species="M_C11830_cyt" stoichiometry="1"/>
          <speciesReference species="M_C00001_cyt" stoichiometry="2"/>
          <speciesReference species="M_C00006_cyt" stoichiometry="1"/>
        </listOfProducts>
        <kineticLaw>
          <math xmlns="http://www.w3.org/1998/Math/MathML">          
            <apply>
              <ci>  </ci>
            </apply>
          </math>
                  <listOfParameters>
            <parameter id="LOWER_BOUND" units="mmol_per_gDW_per_hr" value="0"/>
            <parameter id="UPPER_BOUND" units="mmol_per_gDW_per_hr" value="1000"/>
            <parameter value="0" id="OBJECTIVE_COEFFICIENT"/>
            <parameter id="FLUX_VALUE" units="mmol_per_gDW_per_hr" value="0"/>
            <parameter value="0" id="REDUCED_COST"/>
          </listOfParameters>
        </kineticLaw>
      </reaction>
      <reaction name="R121" id="R_R121" reversible="false">
<notes><body xmlns="http://www.w3.org/1999/xhtml">
     <p>GENE_ASSOCIATION: BAA16583</p>
  
     <p>PROTEIN_ASSOCIATION: </p>
  
     <p>SUBSYSTEM: </p>
  
     <p>PROTEIN_CLASS: </p>
  
     <p>SYNTHETIC_OBJECTIVE: 0.0</p>
  </body></notes>
              <listOfReactants>
          <speciesReference species="M_C00005_cyt" stoichiometry="1"/>
          <speciesReference species="M_C00080_cyt" stoichiometry="1"/>
          <speciesReference species="M_C11829_cyt" stoichiometry="1"/>
          <speciesReference species="M_C00007_cyt" stoichiometry="1"/>
        </listOfReactants>
        <listOfProducts>
          <speciesReference species="M_C11830_cyt" stoichiometry="1"/>
          <speciesReference species="M_C00001_cyt" stoichiometry="2"/>
          <speciesReference species="M_C00006_cyt" stoichiometry="1"/>
        </listOfProducts>
        <kineticLaw>
          <math xmlns="http://www.w3.org/1998/Math/MathML">          
            <apply>
              <ci>  </ci>
            </apply>
          </math>
                  <listOfParameters>
            <parameter id="LOWER_BOUND" units="mmol_per_gDW_per_hr" value="0"/>
            <parameter id="UPPER_BOUND" units="mmol_per_gDW_per_hr" value="1000"/>
            <parameter value="0" id="OBJECTIVE_COEFFICIENT"/>
            <parameter id="FLUX_VALUE" units="mmol_per_gDW_per_hr" value="0"/>
            <parameter value="0" id="REDUCED_COST"/>
          </listOfParameters>
        </kineticLaw>
      </reaction>
      <reaction name="R122" id="R_R122" reversible="false">
<notes><body xmlns="http://www.w3.org/1999/xhtml">
     <p>GENE_ASSOCIATION: BAA18220</p>
  
     <p>PROTEIN_ASSOCIATION: </p>
  
     <p>SUBSYSTEM: </p>
  
     <p>PROTEIN_CLASS: </p>
  
     <p>SYNTHETIC_OBJECTIVE: 0.0</p>
  </body></notes>
              <listOfReactants>
          <speciesReference species="M_C00005_cyt" stoichiometry="1"/>
          <speciesReference species="M_C00080_cyt" stoichiometry="1"/>
          <speciesReference species="M_C11829_cyt" stoichiometry="1"/>
          <speciesReference species="M_C00007_cyt" stoichiometry="1"/>
        </listOfReactants>
        <listOfProducts>
          <speciesReference species="M_C11830_cyt" stoichiometry="1"/>
          <speciesReference species="M_C00001_cyt" stoichiometry="2"/>
          <speciesReference species="M_C00006_cyt" stoichiometry="1"/>
        </listOfProducts>
        <kineticLaw>
          <math xmlns="http://www.w3.org/1998/Math/MathML">          
            <apply>
              <ci>  </ci>
            </apply>
          </math>
                  <listOfParameters>
            <parameter id="LOWER_BOUND" units="mmol_per_gDW_per_hr" value="0"/>
            <parameter id="UPPER_BOUND" units="mmol_per_gDW_per_hr" value="1000"/>
            <parameter value="0" id="OBJECTIVE_COEFFICIENT"/>
            <parameter id="FLUX_VALUE" units="mmol_per_gDW_per_hr" value="0"/>
            <parameter value="0" id="REDUCED_COST"/>
          </listOfParameters>
        </kineticLaw>
      </reaction>
      <reaction name="R123" id="R_R123" reversible="false">
<notes><body xmlns="http://www.w3.org/1999/xhtml">
     <p>GENE_ASSOCIATION: BAA10457</p>
  
     <p>PROTEIN_ASSOCIATION: </p>
  
     <p>SUBSYSTEM: </p>
  
     <p>PROTEIN_CLASS: </p>
  
     <p>SYNTHETIC_OBJECTIVE: 0.0</p>
  </body></notes>
              <listOfReactants>
          <speciesReference species="M_C11830_cyt" stoichiometry="1"/>
          <speciesReference species="M_C00005_cyt" stoichiometry="1"/>
          <speciesReference species="M_C00080_cyt" stoichiometry="1"/>
          <speciesReference species="M_C00007_cyt" stoichiometry="1"/>
        </listOfReactants>
        <listOfProducts>
          <speciesReference species="M_C00001_cyt" stoichiometry="2"/>
          <speciesReference species="M_C11831_cyt" stoichiometry="1"/>
          <speciesReference species="M_C00006_cyt" stoichiometry="1"/>
        </listOfProducts>
        <kineticLaw>
          <math xmlns="http://www.w3.org/1998/Math/MathML">          
            <apply>
              <ci>  </ci>
            </apply>
          </math>
                  <listOfParameters>
            <parameter id="LOWER_BOUND" units="mmol_per_gDW_per_hr" value="0"/>
            <parameter id="UPPER_BOUND" units="mmol_per_gDW_per_hr" value="1000"/>
            <parameter value="0" id="OBJECTIVE_COEFFICIENT"/>
            <parameter id="FLUX_VALUE" units="mmol_per_gDW_per_hr" value="0"/>
            <parameter value="0" id="REDUCED_COST"/>
          </listOfParameters>
        </kineticLaw>
      </reaction>
      <reaction name="R124" id="R_R124" reversible="false">
<notes><body xmlns="http://www.w3.org/1999/xhtml">
     <p>GENE_ASSOCIATION: BAA16583</p>
  
     <p>PROTEIN_ASSOCIATION: </p>
  
     <p>SUBSYSTEM: </p>
  
     <p>PROTEIN_CLASS: </p>
  
     <p>SYNTHETIC_OBJECTIVE: 0.0</p>
  </body></notes>
              <listOfReactants>
          <speciesReference species="M_C11830_cyt" stoichiometry="1"/>
          <speciesReference species="M_C00005_cyt" stoichiometry="1"/>
          <speciesReference species="M_C00080_cyt" stoichiometry="1"/>
          <speciesReference species="M_C00007_cyt" stoichiometry="1"/>
        </listOfReactants>
        <listOfProducts>
          <speciesReference species="M_C00001_cyt" stoichiometry="2"/>
          <speciesReference species="M_C11831_cyt" stoichiometry="1"/>
          <speciesReference species="M_C00006_cyt" stoichiometry="1"/>
        </listOfProducts>
        <kineticLaw>
          <math xmlns="http://www.w3.org/1998/Math/MathML">          
            <apply>
              <ci>  </ci>
            </apply>
          </math>
                  <listOfParameters>
            <parameter id="LOWER_BOUND" units="mmol_per_gDW_per_hr" value="0"/>
            <parameter id="UPPER_BOUND" units="mmol_per_gDW_per_hr" value="1000"/>
            <parameter value="0" id="OBJECTIVE_COEFFICIENT"/>
            <parameter id="FLUX_VALUE" units="mmol_per_gDW_per_hr" value="0"/>
            <parameter value="0" id="REDUCED_COST"/>
          </listOfParameters>
        </kineticLaw>
      </reaction>
      <reaction name="R125" id="R_R125" reversible="false">
<notes><body xmlns="http://www.w3.org/1999/xhtml">
     <p>GENE_ASSOCIATION: BAA18220</p>
  
     <p>PROTEIN_ASSOCIATION: </p>
  
     <p>SUBSYSTEM: </p>
  
     <p>PROTEIN_CLASS: </p>
  
     <p>SYNTHETIC_OBJECTIVE: 0.0</p>
  </body></notes>
              <listOfReactants>
          <speciesReference species="M_C11830_cyt" stoichiometry="1"/>
          <speciesReference species="M_C00005_cyt" stoichiometry="1"/>
          <speciesReference species="M_C00080_cyt" stoichiometry="1"/>
          <speciesReference species="M_C00007_cyt" stoichiometry="1"/>
        </listOfReactants>
        <listOfProducts>
          <speciesReference species="M_C00001_cyt" stoichiometry="2"/>
          <speciesReference species="M_C11831_cyt" stoichiometry="1"/>
          <speciesReference species="M_C00006_cyt" stoichiometry="1"/>
        </listOfProducts>
        <kineticLaw>
          <math xmlns="http://www.w3.org/1998/Math/MathML">          
            <apply>
              <ci>  </ci>
            </apply>
          </math>
                  <listOfParameters>
            <parameter id="LOWER_BOUND" units="mmol_per_gDW_per_hr" value="0"/>
            <parameter id="UPPER_BOUND" units="mmol_per_gDW_per_hr" value="1000"/>
            <parameter value="0" id="OBJECTIVE_COEFFICIENT"/>
            <parameter id="FLUX_VALUE" units="mmol_per_gDW_per_hr" value="0"/>
            <parameter value="0" id="REDUCED_COST"/>
          </listOfParameters>
        </kineticLaw>
      </reaction>
      <reaction name="R126" id="R_R126" reversible="false">
<notes><body xmlns="http://www.w3.org/1999/xhtml">
     <p>GENE_ASSOCIATION: BAA18574</p>
  
     <p>PROTEIN_ASSOCIATION: </p>
  
     <p>SUBSYSTEM: </p>
  
     <p>PROTEIN_CLASS: </p>
  
     <p>SYNTHETIC_OBJECTIVE: 0.0</p>
  </body></notes>
              <listOfReactants>
          <speciesReference species="M_C00005_cyt" stoichiometry="1"/>
          <speciesReference species="M_C11831_cyt" stoichiometry="1"/>
          <speciesReference species="M_C00080_cyt" stoichiometry="1"/>
        </listOfReactants>
        <listOfProducts>
          <speciesReference species="M_C02880_cyt" stoichiometry="1"/>
          <speciesReference species="M_C00006_cyt" stoichiometry="1"/>
        </listOfProducts>
        <kineticLaw>
          <math xmlns="http://www.w3.org/1998/Math/MathML">          
            <apply>
              <ci>  </ci>
            </apply>
          </math>
                  <listOfParameters>
            <parameter id="LOWER_BOUND" units="mmol_per_gDW_per_hr" value="0"/>
            <parameter id="UPPER_BOUND" units="mmol_per_gDW_per_hr" value="1000"/>
            <parameter value="0" id="OBJECTIVE_COEFFICIENT"/>
            <parameter id="FLUX_VALUE" units="mmol_per_gDW_per_hr" value="0"/>
            <parameter value="0" id="REDUCED_COST"/>
          </listOfParameters>
        </kineticLaw>
      </reaction>
      <reaction name="R127" id="R_R127" reversible="false">
<notes><body xmlns="http://www.w3.org/1999/xhtml">
     <p>GENE_ASSOCIATION: BAA10580</p>
  
     <p>PROTEIN_ASSOCIATION: </p>
  
     <p>SUBSYSTEM: </p>
  
     <p>PROTEIN_CLASS: </p>
  
     <p>SYNTHETIC_OBJECTIVE: 0.0</p>
  </body></notes>
              <listOfReactants>
          <speciesReference species="M_C00005_cyt" stoichiometry="1"/>
          <speciesReference species="M_C00080_cyt" stoichiometry="1"/>
          <speciesReference species="M_C02880_cyt" stoichiometry="1"/>
        </listOfReactants>
        <listOfProducts>
          <speciesReference species="M_C02139_cyt" stoichiometry="1"/>
          <speciesReference species="M_C00006_cyt" stoichiometry="1"/>
        </listOfProducts>
        <kineticLaw>
          <math xmlns="http://www.w3.org/1998/Math/MathML">          
            <apply>
              <ci>  </ci>
            </apply>
          </math>
                  <listOfParameters>
            <parameter id="LOWER_BOUND" units="mmol_per_gDW_per_hr" value="0"/>
            <parameter id="UPPER_BOUND" units="mmol_per_gDW_per_hr" value="1000"/>
            <parameter value="0" id="OBJECTIVE_COEFFICIENT"/>
            <parameter id="FLUX_VALUE" units="mmol_per_gDW_per_hr" value="0"/>
            <parameter value="0" id="REDUCED_COST"/>
          </listOfParameters>
        </kineticLaw>
      </reaction>
      <reaction name="R128" id="R_R128" reversible="false">
<notes><body xmlns="http://www.w3.org/1999/xhtml">
     <p>GENE_ASSOCIATION: BAA18745 and BAA18746 and BAA10114</p>
  
     <p>PROTEIN_ASSOCIATION: </p>
  
     <p>SUBSYSTEM: </p>
  
     <p>PROTEIN_CLASS: </p>
  
     <p>SYNTHETIC_OBJECTIVE: 0.0</p>
  </body></notes>
              <listOfReactants>
          <speciesReference species="M_C00009_cyt" stoichiometry="2"/>
          <speciesReference species="M_C00008_cyt" stoichiometry="2"/>
          <speciesReference species="M_C00139_cyt" stoichiometry="1"/>
          <speciesReference species="M_C02880_cyt" stoichiometry="1"/>
        </listOfReactants>
        <listOfProducts>
          <speciesReference species="M_C02139_cyt" stoichiometry="1"/>
          <speciesReference species="M_C00002_cyt" stoichiometry="2"/>
          <speciesReference species="M_C00138_cyt" stoichiometry="1"/>
        </listOfProducts>
        <kineticLaw>
          <math xmlns="http://www.w3.org/1998/Math/MathML">          
            <apply>
              <ci>  </ci>
            </apply>
          </math>
                  <listOfParameters>
            <parameter id="LOWER_BOUND" units="mmol_per_gDW_per_hr" value="0"/>
            <parameter id="UPPER_BOUND" units="mmol_per_gDW_per_hr" value="1000"/>
            <parameter value="0" id="OBJECTIVE_COEFFICIENT"/>
            <parameter id="FLUX_VALUE" units="mmol_per_gDW_per_hr" value="0"/>
            <parameter value="0" id="REDUCED_COST"/>
          </listOfParameters>
        </kineticLaw>
      </reaction>
      <reaction name="R129" id="R_R129" reversible="false">
<notes><body xmlns="http://www.w3.org/1999/xhtml">
     <p>GENE_ASSOCIATION: BAA10281</p>
  
     <p>PROTEIN_ASSOCIATION: </p>
  
     <p>SUBSYSTEM: </p>
  
     <p>PROTEIN_CLASS: </p>
  
     <p>SYNTHETIC_OBJECTIVE: 0.0</p>
  </body></notes>
              <listOfReactants>
          <speciesReference species="M_C05427_cyt" stoichiometry="1"/>
          <speciesReference species="M_C02139_cyt" stoichiometry="1"/>
        </listOfReactants>
        <listOfProducts>
          <speciesReference species="M_C00013_cyt" stoichiometry="1"/>
          <speciesReference species="M_C05306_cyt" stoichiometry="1"/>
        </listOfProducts>
        <kineticLaw>
          <math xmlns="http://www.w3.org/1998/Math/MathML">          
            <apply>
              <ci>  </ci>
            </apply>
          </math>
                  <listOfParameters>
            <parameter id="LOWER_BOUND" units="mmol_per_gDW_per_hr" value="0"/>
            <parameter id="UPPER_BOUND" units="mmol_per_gDW_per_hr" value="1000"/>
            <parameter value="0" id="OBJECTIVE_COEFFICIENT"/>
            <parameter id="FLUX_VALUE" units="mmol_per_gDW_per_hr" value="0"/>
            <parameter value="0" id="REDUCED_COST"/>
          </listOfParameters>
        </kineticLaw>
      </reaction>
      <reaction name="R130" id="R_R130" reversible="false">
<notes><body xmlns="http://www.w3.org/1999/xhtml">
     <p>GENE_ASSOCIATION: BAA17723</p>
  
     <p>PROTEIN_ASSOCIATION: </p>
  
     <p>SUBSYSTEM: </p>
  
     <p>PROTEIN_CLASS: </p>
  
     <p>SYNTHETIC_OBJECTIVE: 0.0</p>
  </body></notes>
              <listOfReactants>
          <speciesReference species="M_C00005_cyt" stoichiometry="1"/>
          <speciesReference species="M_C00080_cyt" stoichiometry="1"/>
          <speciesReference species="M_C00143_cyt" stoichiometry="1"/>
        </listOfReactants>
        <listOfProducts>
          <speciesReference species="M_C00440_cyt" stoichiometry="1"/>
          <speciesReference species="M_C00006_cyt" stoichiometry="1"/>
        </listOfProducts>
        <kineticLaw>
          <math xmlns="http://www.w3.org/1998/Math/MathML">          
            <apply>
              <ci>  </ci>
            </apply>
          </math>
                  <listOfParameters>
            <parameter id="LOWER_BOUND" units="mmol_per_gDW_per_hr" value="0"/>
            <parameter id="UPPER_BOUND" units="mmol_per_gDW_per_hr" value="1000"/>
            <parameter value="0" id="OBJECTIVE_COEFFICIENT"/>
            <parameter id="FLUX_VALUE" units="mmol_per_gDW_per_hr" value="0"/>
            <parameter value="0" id="REDUCED_COST"/>
          </listOfParameters>
        </kineticLaw>
      </reaction>
      <reaction name="R131" id="R_R131" reversible="false">
<notes><body xmlns="http://www.w3.org/1999/xhtml">
     <p>GENE_ASSOCIATION: BAA10406</p>
  
     <p>PROTEIN_ASSOCIATION: </p>
  
     <p>SUBSYSTEM: </p>
  
     <p>PROTEIN_CLASS: </p>
  
     <p>SYNTHETIC_OBJECTIVE: 0.0</p>
  </body></notes>
              <listOfReactants>
          <speciesReference species="M_C00001_cyt" stoichiometry="1"/>
          <speciesReference species="M_C00044_cyt" stoichiometry="1"/>
        </listOfReactants>
        <listOfProducts>
          <speciesReference species="M_C00058_cyt" stoichiometry="1"/>
          <speciesReference species="M_C04895_cyt" stoichiometry="1"/>
        </listOfProducts>
        <kineticLaw>
          <math xmlns="http://www.w3.org/1998/Math/MathML">          
            <apply>
              <ci>  </ci>
            </apply>
          </math>
                  <listOfParameters>
            <parameter id="LOWER_BOUND" units="mmol_per_gDW_per_hr" value="0"/>
            <parameter id="UPPER_BOUND" units="mmol_per_gDW_per_hr" value="1000"/>
            <parameter value="0" id="OBJECTIVE_COEFFICIENT"/>
            <parameter id="FLUX_VALUE" units="mmol_per_gDW_per_hr" value="0"/>
            <parameter value="0" id="REDUCED_COST"/>
          </listOfParameters>
        </kineticLaw>
      </reaction>
      <reaction name="R132" id="R_R132" reversible="false">
<notes><body xmlns="http://www.w3.org/1999/xhtml">
     <p>GENE_ASSOCIATION: BAA17301 or BAA10693 or BAA10468</p>
  
     <p>PROTEIN_ASSOCIATION: </p>
  
     <p>SUBSYSTEM: </p>
  
     <p>PROTEIN_CLASS: </p>
  
     <p>SYNTHETIC_OBJECTIVE: 0.0</p>
  </body></notes>
              <listOfReactants>
          <speciesReference species="M_C00001_cyt" stoichiometry="1"/>
          <speciesReference species="M_C04895_cyt" stoichiometry="1"/>
        </listOfReactants>
        <listOfProducts>
          <speciesReference species="M_C00013_cyt" stoichiometry="1"/>
          <speciesReference species="M_C05925_cyt" stoichiometry="1"/>
        </listOfProducts>
        <kineticLaw>
          <math xmlns="http://www.w3.org/1998/Math/MathML">          
            <apply>
              <ci>  </ci>
            </apply>
          </math>
                  <listOfParameters>
            <parameter id="LOWER_BOUND" units="mmol_per_gDW_per_hr" value="0"/>
            <parameter id="UPPER_BOUND" units="mmol_per_gDW_per_hr" value="1000"/>
            <parameter value="0" id="OBJECTIVE_COEFFICIENT"/>
            <parameter id="FLUX_VALUE" units="mmol_per_gDW_per_hr" value="0"/>
            <parameter value="0" id="REDUCED_COST"/>
          </listOfParameters>
        </kineticLaw>
      </reaction>
      <reaction name="R133" id="R_R133" reversible="false">
<notes><body xmlns="http://www.w3.org/1999/xhtml">
     <p>GENE_ASSOCIATION: BAA17301 or BAA10693 or BAA10468</p>
  
     <p>PROTEIN_ASSOCIATION: </p>
  
     <p>SUBSYSTEM: </p>
  
     <p>PROTEIN_CLASS: </p>
  
     <p>SYNTHETIC_OBJECTIVE: 0.0</p>
  </body></notes>
              <listOfReactants>
          <speciesReference species="M_C00001_cyt" stoichiometry="1"/>
          <speciesReference species="M_C05925_cyt" stoichiometry="1"/>
        </listOfReactants>
        <listOfProducts>
          <speciesReference species="M_C00009_cyt" stoichiometry="1"/>
          <speciesReference species="M_C04874_cyt" stoichiometry="1"/>
        </listOfProducts>
        <kineticLaw>
          <math xmlns="http://www.w3.org/1998/Math/MathML">          
            <apply>
              <ci>  </ci>
            </apply>
          </math>
                  <listOfParameters>
            <parameter id="LOWER_BOUND" units="mmol_per_gDW_per_hr" value="0"/>
            <parameter id="UPPER_BOUND" units="mmol_per_gDW_per_hr" value="1000"/>
            <parameter value="0" id="OBJECTIVE_COEFFICIENT"/>
            <parameter id="FLUX_VALUE" units="mmol_per_gDW_per_hr" value="0"/>
            <parameter value="0" id="REDUCED_COST"/>
          </listOfParameters>
        </kineticLaw>
      </reaction>
      <reaction name="R134" id="R_R134" reversible="false">
<notes><body xmlns="http://www.w3.org/1999/xhtml">
     <p>GENE_ASSOCIATION: BAA18436</p>
  
     <p>PROTEIN_ASSOCIATION: </p>
  
     <p>SUBSYSTEM: </p>
  
     <p>PROTEIN_CLASS: </p>
  
     <p>SYNTHETIC_OBJECTIVE: 0.0</p>
  </body></notes>
              <listOfReactants>
          <speciesReference species="M_C04874_cyt" stoichiometry="1"/>
        </listOfReactants>
        <listOfProducts>
          <speciesReference species="M_C01300_cyt" stoichiometry="1"/>
          <speciesReference species="M_C00266_cyt" stoichiometry="1"/>
        </listOfProducts>
        <kineticLaw>
          <math xmlns="http://www.w3.org/1998/Math/MathML">          
            <apply>
              <ci>  </ci>
            </apply>
          </math>
                  <listOfParameters>
            <parameter id="LOWER_BOUND" units="mmol_per_gDW_per_hr" value="0"/>
            <parameter id="UPPER_BOUND" units="mmol_per_gDW_per_hr" value="1000"/>
            <parameter value="0" id="OBJECTIVE_COEFFICIENT"/>
            <parameter id="FLUX_VALUE" units="mmol_per_gDW_per_hr" value="0"/>
            <parameter value="0" id="REDUCED_COST"/>
          </listOfParameters>
        </kineticLaw>
      </reaction>
      <reaction name="R135" id="R_R135" reversible="false">
<notes><body xmlns="http://www.w3.org/1999/xhtml">
     <p>GENE_ASSOCIATION: BAA10564</p>
  
     <p>PROTEIN_ASSOCIATION: </p>
  
     <p>SUBSYSTEM: </p>
  
     <p>PROTEIN_CLASS: </p>
  
     <p>SYNTHETIC_OBJECTIVE: 0.0</p>
  </body></notes>
              <listOfReactants>
          <speciesReference species="M_C00001_cyt" stoichiometry="1"/>
          <speciesReference species="M_C00003_cyt" stoichiometry="1"/>
          <speciesReference species="M_C00266_cyt" stoichiometry="1"/>
        </listOfReactants>
        <listOfProducts>
          <speciesReference species="M_C00080_cyt" stoichiometry="1"/>
          <speciesReference species="M_C00160_cyt" stoichiometry="1"/>
          <speciesReference species="M_C00004_cyt" stoichiometry="1"/>
        </listOfProducts>
        <kineticLaw>
          <math xmlns="http://www.w3.org/1998/Math/MathML">          
            <apply>
              <ci>  </ci>
            </apply>
          </math>
                  <listOfParameters>
            <parameter id="LOWER_BOUND" units="mmol_per_gDW_per_hr" value="0"/>
            <parameter id="UPPER_BOUND" units="mmol_per_gDW_per_hr" value="1000"/>
            <parameter value="0" id="OBJECTIVE_COEFFICIENT"/>
            <parameter id="FLUX_VALUE" units="mmol_per_gDW_per_hr" value="0"/>
            <parameter value="0" id="REDUCED_COST"/>
          </listOfParameters>
        </kineticLaw>
      </reaction>
      <reaction name="R136" id="R_R136" reversible="true">
<notes><body xmlns="http://www.w3.org/1999/xhtml">
     <p>GENE_ASSOCIATION: BAA16751</p>
  
     <p>PROTEIN_ASSOCIATION: </p>
  
     <p>SUBSYSTEM: </p>
  
     <p>PROTEIN_CLASS: </p>
  
     <p>SYNTHETIC_OBJECTIVE: 0.0</p>
  </body></notes>
              <listOfReactants>
          <speciesReference species="M_C01300_cyt" stoichiometry="1"/>
          <speciesReference species="M_C00002_cyt" stoichiometry="1"/>
        </listOfReactants>
        <listOfProducts>
          <speciesReference species="M_C04807_cyt" stoichiometry="1"/>
          <speciesReference species="M_C00020_cyt" stoichiometry="1"/>
        </listOfProducts>
        <kineticLaw>
          <math xmlns="http://www.w3.org/1998/Math/MathML">          
            <apply>
              <ci>  </ci>
            </apply>
          </math>
                  <listOfParameters>
            <parameter id="LOWER_BOUND" units="mmol_per_gDW_per_hr" value="-1000"/>
            <parameter id="UPPER_BOUND" units="mmol_per_gDW_per_hr" value="1000"/>
            <parameter value="0" id="OBJECTIVE_COEFFICIENT"/>
            <parameter id="FLUX_VALUE" units="mmol_per_gDW_per_hr" value="0"/>
            <parameter value="0" id="REDUCED_COST"/>
          </listOfParameters>
        </kineticLaw>
      </reaction>
      <reaction name="R137" id="R_R137" reversible="false">
<notes><body xmlns="http://www.w3.org/1999/xhtml">
     <p>GENE_ASSOCIATION: BAA17275</p>
  
     <p>PROTEIN_ASSOCIATION: </p>
  
     <p>SUBSYSTEM: </p>
  
     <p>PROTEIN_CLASS: </p>
  
     <p>SYNTHETIC_OBJECTIVE: 0.0</p>
  </body></notes>
              <listOfReactants>
          <speciesReference species="M_C04807_cyt" stoichiometry="1"/>
          <speciesReference species="M_C00568_cyt" stoichiometry="1"/>
        </listOfReactants>
        <listOfProducts>
          <speciesReference species="M_C00013_cyt" stoichiometry="1"/>
          <speciesReference species="M_C00921_cyt" stoichiometry="1"/>
        </listOfProducts>
        <kineticLaw>
          <math xmlns="http://www.w3.org/1998/Math/MathML">          
            <apply>
              <ci>  </ci>
            </apply>
          </math>
                  <listOfParameters>
            <parameter id="LOWER_BOUND" units="mmol_per_gDW_per_hr" value="0"/>
            <parameter id="UPPER_BOUND" units="mmol_per_gDW_per_hr" value="1000"/>
            <parameter value="0" id="OBJECTIVE_COEFFICIENT"/>
            <parameter id="FLUX_VALUE" units="mmol_per_gDW_per_hr" value="0"/>
            <parameter value="0" id="REDUCED_COST"/>
          </listOfParameters>
        </kineticLaw>
      </reaction>
      <reaction name="R138" id="R_R138" reversible="false">
<notes><body xmlns="http://www.w3.org/1999/xhtml">
     <p>GENE_ASSOCIATION: BAA17275</p>
  
     <p>PROTEIN_ASSOCIATION: </p>
  
     <p>SUBSYSTEM: </p>
  
     <p>PROTEIN_CLASS: </p>
  
     <p>SYNTHETIC_OBJECTIVE: 0.0</p>
  </body></notes>
              <listOfReactants>
          <speciesReference species="M_C01300_cyt" stoichiometry="1"/>
          <speciesReference species="M_C00568_cyt" stoichiometry="1"/>
        </listOfReactants>
        <listOfProducts>
          <speciesReference species="M_C00001_cyt" stoichiometry="1"/>
          <speciesReference species="M_C00921_cyt" stoichiometry="1"/>
        </listOfProducts>
        <kineticLaw>
          <math xmlns="http://www.w3.org/1998/Math/MathML">          
            <apply>
              <ci>  </ci>
            </apply>
          </math>
                  <listOfParameters>
            <parameter id="LOWER_BOUND" units="mmol_per_gDW_per_hr" value="0"/>
            <parameter id="UPPER_BOUND" units="mmol_per_gDW_per_hr" value="1000"/>
            <parameter value="0" id="OBJECTIVE_COEFFICIENT"/>
            <parameter id="FLUX_VALUE" units="mmol_per_gDW_per_hr" value="0"/>
            <parameter value="0" id="REDUCED_COST"/>
          </listOfParameters>
        </kineticLaw>
      </reaction>
      <reaction name="R139" id="R_R139" reversible="false">
<notes><body xmlns="http://www.w3.org/1999/xhtml">
     <p>GENE_ASSOCIATION: BAA17615</p>
  
     <p>PROTEIN_ASSOCIATION: </p>
  
     <p>SUBSYSTEM: </p>
  
     <p>PROTEIN_CLASS: </p>
  
     <p>SYNTHETIC_OBJECTIVE: 0.0</p>
  </body></notes>
              <listOfReactants>
          <speciesReference species="M_C11355_cyt" stoichiometry="1"/>
        </listOfReactants>
        <listOfProducts>
          <speciesReference species="M_C00022_cyt" stoichiometry="1"/>
          <speciesReference species="M_C00568_cyt" stoichiometry="1"/>
        </listOfProducts>
        <kineticLaw>
          <math xmlns="http://www.w3.org/1998/Math/MathML">          
            <apply>
              <ci>  </ci>
            </apply>
          </math>
                  <listOfParameters>
            <parameter id="LOWER_BOUND" units="mmol_per_gDW_per_hr" value="0"/>
            <parameter id="UPPER_BOUND" units="mmol_per_gDW_per_hr" value="1000"/>
            <parameter value="0" id="OBJECTIVE_COEFFICIENT"/>
            <parameter id="FLUX_VALUE" units="mmol_per_gDW_per_hr" value="0"/>
            <parameter value="0" id="REDUCED_COST"/>
          </listOfParameters>
        </kineticLaw>
      </reaction>
      <reaction name="R140" id="R_R140" reversible="false">
<notes><body xmlns="http://www.w3.org/1999/xhtml">
     <p>GENE_ASSOCIATION: BAA18216</p>
  
     <p>PROTEIN_ASSOCIATION: </p>
  
     <p>SUBSYSTEM: </p>
  
     <p>PROTEIN_CLASS: </p>
  
     <p>SYNTHETIC_OBJECTIVE: 0.0</p>
  </body></notes>
              <listOfReactants>
          <speciesReference species="M_C00251_cyt" stoichiometry="1"/>
          <speciesReference species="M_C00064_cyt" stoichiometry="1"/>
        </listOfReactants>
        <listOfProducts>
          <speciesReference species="M_C00025_cyt" stoichiometry="1"/>
          <speciesReference species="M_C11355_cyt" stoichiometry="1"/>
        </listOfProducts>
        <kineticLaw>
          <math xmlns="http://www.w3.org/1998/Math/MathML">          
            <apply>
              <ci>  </ci>
            </apply>
          </math>
                  <listOfParameters>
            <parameter id="LOWER_BOUND" units="mmol_per_gDW_per_hr" value="0"/>
            <parameter id="UPPER_BOUND" units="mmol_per_gDW_per_hr" value="1000"/>
            <parameter value="0" id="OBJECTIVE_COEFFICIENT"/>
            <parameter id="FLUX_VALUE" units="mmol_per_gDW_per_hr" value="0"/>
            <parameter value="0" id="REDUCED_COST"/>
          </listOfParameters>
        </kineticLaw>
      </reaction>
      <reaction name="R141" id="R_R141" reversible="false">
<notes><body xmlns="http://www.w3.org/1999/xhtml">
     <p>GENE_ASSOCIATION: BAA17899</p>
  
     <p>PROTEIN_ASSOCIATION: </p>
  
     <p>SUBSYSTEM: </p>
  
     <p>PROTEIN_CLASS: </p>
  
     <p>SYNTHETIC_OBJECTIVE: 0.0</p>
  </body></notes>
              <listOfReactants>
          <speciesReference species="M_C00025_cyt" stoichiometry="1"/>
          <speciesReference species="M_C00921_cyt" stoichiometry="1"/>
          <speciesReference species="M_C00002_cyt" stoichiometry="1"/>
        </listOfReactants>
        <listOfProducts>
          <speciesReference species="M_C00009_cyt" stoichiometry="1"/>
          <speciesReference species="M_C00008_cyt" stoichiometry="1"/>
          <speciesReference species="M_C00415_cyt" stoichiometry="1"/>
        </listOfProducts>
        <kineticLaw>
          <math xmlns="http://www.w3.org/1998/Math/MathML">          
            <apply>
              <ci>  </ci>
            </apply>
          </math>
                  <listOfParameters>
            <parameter id="LOWER_BOUND" units="mmol_per_gDW_per_hr" value="0"/>
            <parameter id="UPPER_BOUND" units="mmol_per_gDW_per_hr" value="1000"/>
            <parameter value="0" id="OBJECTIVE_COEFFICIENT"/>
            <parameter id="FLUX_VALUE" units="mmol_per_gDW_per_hr" value="0"/>
            <parameter value="0" id="REDUCED_COST"/>
          </listOfParameters>
        </kineticLaw>
      </reaction>
      <reaction name="R142" id="R_R142" reversible="false">
<notes><body xmlns="http://www.w3.org/1999/xhtml">
     <p>GENE_ASSOCIATION: BAA17899</p>
  
     <p>PROTEIN_ASSOCIATION: </p>
  
     <p>SUBSYSTEM: </p>
  
     <p>PROTEIN_CLASS: </p>
  
     <p>SYNTHETIC_OBJECTIVE: 0.0</p>
  </body></notes>
              <listOfReactants>
          <speciesReference species="M_C00025_cyt" stoichiometry="1"/>
          <speciesReference species="M_C00921_cyt" stoichiometry="1"/>
          <speciesReference species="M_C00002_cyt" stoichiometry="1"/>
        </listOfReactants>
        <listOfProducts>
          <speciesReference species="M_C00009_cyt" stoichiometry="1"/>
          <speciesReference species="M_C00008_cyt" stoichiometry="1"/>
          <speciesReference species="M_C00415_cyt" stoichiometry="1"/>
        </listOfProducts>
        <kineticLaw>
          <math xmlns="http://www.w3.org/1998/Math/MathML">          
            <apply>
              <ci>  </ci>
            </apply>
          </math>
                  <listOfParameters>
            <parameter id="LOWER_BOUND" units="mmol_per_gDW_per_hr" value="0"/>
            <parameter id="UPPER_BOUND" units="mmol_per_gDW_per_hr" value="1000"/>
            <parameter value="0" id="OBJECTIVE_COEFFICIENT"/>
            <parameter id="FLUX_VALUE" units="mmol_per_gDW_per_hr" value="0"/>
            <parameter value="0" id="REDUCED_COST"/>
          </listOfParameters>
        </kineticLaw>
      </reaction>
      <reaction name="R143" id="R_R143" reversible="false">
<notes><body xmlns="http://www.w3.org/1999/xhtml">
     <p>GENE_ASSOCIATION: BAA17275</p>
  
     <p>PROTEIN_ASSOCIATION: </p>
  
     <p>SUBSYSTEM: </p>
  
     <p>PROTEIN_CLASS: </p>
  
     <p>SYNTHETIC_OBJECTIVE: 0.0</p>
  </body></notes>
              <listOfReactants>
          <speciesReference species="M_C00005_cyt" stoichiometry="1"/>
          <speciesReference species="M_C00080_cyt" stoichiometry="1"/>
          <speciesReference species="M_C00415_cyt" stoichiometry="1"/>
        </listOfReactants>
        <listOfProducts>
          <speciesReference species="M_C00101_cyt" stoichiometry="1"/>
          <speciesReference species="M_C00006_cyt" stoichiometry="1"/>
        </listOfProducts>
        <kineticLaw>
          <math xmlns="http://www.w3.org/1998/Math/MathML">          
            <apply>
              <ci>  </ci>
            </apply>
          </math>
                  <listOfParameters>
            <parameter id="LOWER_BOUND" units="mmol_per_gDW_per_hr" value="0"/>
            <parameter id="UPPER_BOUND" units="mmol_per_gDW_per_hr" value="1000"/>
            <parameter value="0" id="OBJECTIVE_COEFFICIENT"/>
            <parameter id="FLUX_VALUE" units="mmol_per_gDW_per_hr" value="0"/>
            <parameter value="0" id="REDUCED_COST"/>
          </listOfParameters>
        </kineticLaw>
      </reaction>
      <reaction name="R144" id="R_R144" reversible="false">
<notes><body xmlns="http://www.w3.org/1999/xhtml">
     <p>GENE_ASSOCIATION: BAA10270</p>
  
     <p>PROTEIN_ASSOCIATION: </p>
  
     <p>SUBSYSTEM: </p>
  
     <p>PROTEIN_CLASS: </p>
  
     <p>SYNTHETIC_OBJECTIVE: 0.0</p>
  </body></notes>
              <listOfReactants>
          <speciesReference species="M_C00001_cyt" stoichiometry="1"/>
          <speciesReference species="M_C00234_cyt" stoichiometry="1"/>
        </listOfReactants>
        <listOfProducts>
          <speciesReference species="M_C00058_cyt" stoichiometry="1"/>
          <speciesReference species="M_C00101_cyt" stoichiometry="1"/>
        </listOfProducts>
        <kineticLaw>
          <math xmlns="http://www.w3.org/1998/Math/MathML">          
            <apply>
              <ci>  </ci>
            </apply>
          </math>
                  <listOfParameters>
            <parameter id="LOWER_BOUND" units="mmol_per_gDW_per_hr" value="0"/>
            <parameter id="UPPER_BOUND" units="mmol_per_gDW_per_hr" value="1000"/>
            <parameter value="0" id="OBJECTIVE_COEFFICIENT"/>
            <parameter id="FLUX_VALUE" units="mmol_per_gDW_per_hr" value="0"/>
            <parameter value="0" id="REDUCED_COST"/>
          </listOfParameters>
        </kineticLaw>
      </reaction>
      <reaction name="R145" id="R_R145" reversible="true">
<notes><body xmlns="http://www.w3.org/1999/xhtml">
     <p>GENE_ASSOCIATION: BAA10139</p>
  
     <p>PROTEIN_ASSOCIATION: </p>
  
     <p>SUBSYSTEM: </p>
  
     <p>PROTEIN_CLASS: </p>
  
     <p>SYNTHETIC_OBJECTIVE: 0.0</p>
  </body></notes>
              <listOfReactants>
          <speciesReference species="M_C00001_cyt" stoichiometry="1"/>
          <speciesReference species="M_C00445_cyt" stoichiometry="1"/>
        </listOfReactants>
        <listOfProducts>
          <speciesReference species="M_C00080_cyt" stoichiometry="1"/>
          <speciesReference species="M_C00234_cyt" stoichiometry="1"/>
        </listOfProducts>
        <kineticLaw>
          <math xmlns="http://www.w3.org/1998/Math/MathML">          
            <apply>
              <ci>  </ci>
            </apply>
          </math>
                  <listOfParameters>
            <parameter id="LOWER_BOUND" units="mmol_per_gDW_per_hr" value="-1000"/>
            <parameter id="UPPER_BOUND" units="mmol_per_gDW_per_hr" value="1000"/>
            <parameter value="0" id="OBJECTIVE_COEFFICIENT"/>
            <parameter id="FLUX_VALUE" units="mmol_per_gDW_per_hr" value="0"/>
            <parameter value="0" id="REDUCED_COST"/>
          </listOfParameters>
        </kineticLaw>
      </reaction>
      <reaction name="R146" id="R_R146" reversible="true">
<notes><body xmlns="http://www.w3.org/1999/xhtml">
     <p>GENE_ASSOCIATION: BAA10139</p>
  
     <p>PROTEIN_ASSOCIATION: </p>
  
     <p>SUBSYSTEM: </p>
  
     <p>PROTEIN_CLASS: </p>
  
     <p>SYNTHETIC_OBJECTIVE: 0.0</p>
  </body></notes>
              <listOfReactants>
          <speciesReference species="M_C00143_cyt" stoichiometry="1"/>
          <speciesReference species="M_C00006_cyt" stoichiometry="1"/>
        </listOfReactants>
        <listOfProducts>
          <speciesReference species="M_C00005_cyt" stoichiometry="1"/>
          <speciesReference species="M_C00445_cyt" stoichiometry="1"/>
        </listOfProducts>
        <kineticLaw>
          <math xmlns="http://www.w3.org/1998/Math/MathML">          
            <apply>
              <ci>  </ci>
            </apply>
          </math>
                  <listOfParameters>
            <parameter id="LOWER_BOUND" units="mmol_per_gDW_per_hr" value="-1000"/>
            <parameter id="UPPER_BOUND" units="mmol_per_gDW_per_hr" value="1000"/>
            <parameter value="0" id="OBJECTIVE_COEFFICIENT"/>
            <parameter id="FLUX_VALUE" units="mmol_per_gDW_per_hr" value="0"/>
            <parameter value="0" id="REDUCED_COST"/>
          </listOfParameters>
        </kineticLaw>
      </reaction>
      <reaction name="R147" id="R_R147" reversible="false">
<notes><body xmlns="http://www.w3.org/1999/xhtml">
     <p>GENE_ASSOCIATION: </p>
  
     <p>PROTEIN_ASSOCIATION: </p>
  
     <p>SUBSYSTEM: </p>
  
     <p>PROTEIN_CLASS: </p>
  
     <p>SYNTHETIC_OBJECTIVE: 0.0</p>
  </body></notes>
              <listOfReactants>
          <speciesReference species="M_C00001_cyt" stoichiometry="1"/>
          <speciesReference species="M_C00002_cyt" stoichiometry="1"/>
        </listOfReactants>
        <listOfProducts>
          <speciesReference species="M_C00009_cyt" stoichiometry="1"/>
          <speciesReference species="M_C00008_cyt" stoichiometry="1"/>
        </listOfProducts>
        <kineticLaw>
          <math xmlns="http://www.w3.org/1998/Math/MathML">          
            <apply>
              <ci>  </ci>
            </apply>
          </math>
                  <listOfParameters>
            <parameter id="LOWER_BOUND" units="mmol_per_gDW_per_hr" value="0"/>
            <parameter id="UPPER_BOUND" units="mmol_per_gDW_per_hr" value="1000"/>
            <parameter value="0" id="OBJECTIVE_COEFFICIENT"/>
            <parameter id="FLUX_VALUE" units="mmol_per_gDW_per_hr" value="0"/>
            <parameter value="0" id="REDUCED_COST"/>
          </listOfParameters>
        </kineticLaw>
      </reaction>
      <reaction name="R148" id="R_R148" reversible="true">
<notes><body xmlns="http://www.w3.org/1999/xhtml">
     <p>GENE_ASSOCIATION: </p>
  
     <p>PROTEIN_ASSOCIATION: </p>
  
     <p>SUBSYSTEM: </p>
  
     <p>PROTEIN_CLASS: </p>
  
     <p>SYNTHETIC_OBJECTIVE: 0.0</p>
  </body></notes>
              <listOfReactants>
          <speciesReference species="M_C00080_cax" stoichiometry="1"/>
          <speciesReference species="M_C00288_cax" stoichiometry="1"/>
        </listOfReactants>
        <listOfProducts>
          <speciesReference species="M_C01353_cax" stoichiometry="1"/>
        </listOfProducts>
        <kineticLaw>
          <math xmlns="http://www.w3.org/1998/Math/MathML">          
            <apply>
              <ci>  </ci>
            </apply>
          </math>
                  <listOfParameters>
            <parameter id="LOWER_BOUND" units="mmol_per_gDW_per_hr" value="-1000"/>
            <parameter id="UPPER_BOUND" units="mmol_per_gDW_per_hr" value="1000"/>
            <parameter value="0" id="OBJECTIVE_COEFFICIENT"/>
            <parameter id="FLUX_VALUE" units="mmol_per_gDW_per_hr" value="0"/>
            <parameter value="0" id="REDUCED_COST"/>
          </listOfParameters>
        </kineticLaw>
      </reaction>
      <reaction name="R149" id="R_R149" reversible="false">
<notes><body xmlns="http://www.w3.org/1999/xhtml">
     <p>GENE_ASSOCIATION: BAA18866</p>
  
     <p>PROTEIN_ASSOCIATION: </p>
  
     <p>SUBSYSTEM: </p>
  
     <p>PROTEIN_CLASS: </p>
  
     <p>SYNTHETIC_OBJECTIVE: 0.0</p>
  </body></notes>
              <listOfReactants>
          <speciesReference species="M_C00343_cyt" stoichiometry="1"/>
          <speciesReference species="M_C00005_cyt" stoichiometry="1"/>
          <speciesReference species="M_C00080_cyt" stoichiometry="1"/>
        </listOfReactants>
        <listOfProducts>
          <speciesReference species="M_C00342_cyt" stoichiometry="1"/>
          <speciesReference species="M_C00006_cyt" stoichiometry="1"/>
        </listOfProducts>
        <kineticLaw>
          <math xmlns="http://www.w3.org/1998/Math/MathML">          
            <apply>
              <ci>  </ci>
            </apply>
          </math>
                  <listOfParameters>
            <parameter id="LOWER_BOUND" units="mmol_per_gDW_per_hr" value="0"/>
            <parameter id="UPPER_BOUND" units="mmol_per_gDW_per_hr" value="1000"/>
            <parameter value="0" id="OBJECTIVE_COEFFICIENT"/>
            <parameter id="FLUX_VALUE" units="mmol_per_gDW_per_hr" value="0"/>
            <parameter value="0" id="REDUCED_COST"/>
          </listOfParameters>
        </kineticLaw>
      </reaction>
      <reaction name="R150" id="R_R150" reversible="true">
<notes><body xmlns="http://www.w3.org/1999/xhtml">
     <p>GENE_ASSOCIATION: BAA18166</p>
  
     <p>PROTEIN_ASSOCIATION: </p>
  
     <p>SUBSYSTEM: </p>
  
     <p>PROTEIN_CLASS: </p>
  
     <p>SYNTHETIC_OBJECTIVE: 0.0</p>
  </body></notes>
              <listOfReactants>
          <speciesReference species="M_C01353_cax" stoichiometry="1"/>
        </listOfReactants>
        <listOfProducts>
          <speciesReference species="M_C00011_cax" stoichiometry="1"/>
          <speciesReference species="M_C00001_cax" stoichiometry="1"/>
        </listOfProducts>
        <kineticLaw>
          <math xmlns="http://www.w3.org/1998/Math/MathML">          
            <apply>
              <ci>  </ci>
            </apply>
          </math>
                  <listOfParameters>
            <parameter id="LOWER_BOUND" units="mmol_per_gDW_per_hr" value="-1000"/>
            <parameter id="UPPER_BOUND" units="mmol_per_gDW_per_hr" value="1000"/>
            <parameter value="0" id="OBJECTIVE_COEFFICIENT"/>
            <parameter id="FLUX_VALUE" units="mmol_per_gDW_per_hr" value="0"/>
            <parameter value="0" id="REDUCED_COST"/>
          </listOfParameters>
        </kineticLaw>
      </reaction>
      <reaction name="R151" id="R_R151" reversible="true">
<notes><body xmlns="http://www.w3.org/1999/xhtml">
     <p>GENE_ASSOCIATION: BAA10271</p>
  
     <p>PROTEIN_ASSOCIATION: </p>
  
     <p>SUBSYSTEM: </p>
  
     <p>PROTEIN_CLASS: </p>
  
     <p>SYNTHETIC_OBJECTIVE: 0.0</p>
  </body></notes>
              <listOfReactants>
          <speciesReference species="M_C01353_cax" stoichiometry="1"/>
        </listOfReactants>
        <listOfProducts>
          <speciesReference species="M_C00011_cax" stoichiometry="1"/>
          <speciesReference species="M_C00001_cax" stoichiometry="1"/>
        </listOfProducts>
        <kineticLaw>
          <math xmlns="http://www.w3.org/1998/Math/MathML">          
            <apply>
              <ci>  </ci>
            </apply>
          </math>
                  <listOfParameters>
            <parameter id="LOWER_BOUND" units="mmol_per_gDW_per_hr" value="-1000"/>
            <parameter id="UPPER_BOUND" units="mmol_per_gDW_per_hr" value="1000"/>
            <parameter value="0" id="OBJECTIVE_COEFFICIENT"/>
            <parameter id="FLUX_VALUE" units="mmol_per_gDW_per_hr" value="0"/>
            <parameter value="0" id="REDUCED_COST"/>
          </listOfParameters>
        </kineticLaw>
      </reaction>
      <reaction name="R152" id="R_R152" reversible="false">
<notes><body xmlns="http://www.w3.org/1999/xhtml">
     <p>GENE_ASSOCIATION: BAA18431</p>
  
     <p>PROTEIN_ASSOCIATION: </p>
  
     <p>SUBSYSTEM: </p>
  
     <p>PROTEIN_CLASS: </p>
  
     <p>SYNTHETIC_OBJECTIVE: 0.0</p>
  </body></notes>
              <listOfReactants>
          <speciesReference species="M_C00001_cyt" stoichiometry="1"/>
          <speciesReference species="M_C00013_cyt" stoichiometry="1"/>
        </listOfReactants>
        <listOfProducts>
          <speciesReference species="M_C00009_cyt" stoichiometry="2"/>
        </listOfProducts>
        <kineticLaw>
          <math xmlns="http://www.w3.org/1998/Math/MathML">          
            <apply>
              <ci>  </ci>
            </apply>
          </math>
                  <listOfParameters>
            <parameter id="LOWER_BOUND" units="mmol_per_gDW_per_hr" value="0"/>
            <parameter id="UPPER_BOUND" units="mmol_per_gDW_per_hr" value="1000"/>
            <parameter value="0" id="OBJECTIVE_COEFFICIENT"/>
            <parameter id="FLUX_VALUE" units="mmol_per_gDW_per_hr" value="0"/>
            <parameter value="0" id="REDUCED_COST"/>
          </listOfParameters>
        </kineticLaw>
      </reaction>
      <reaction name="R153" id="R_R153" reversible="true">
<notes><body xmlns="http://www.w3.org/1999/xhtml">
     <p>GENE_ASSOCIATION: BAA10660</p>
  
     <p>PROTEIN_ASSOCIATION: </p>
  
     <p>SUBSYSTEM: </p>
  
     <p>PROTEIN_CLASS: </p>
  
     <p>SYNTHETIC_OBJECTIVE: 0.0</p>
  </body></notes>
              <listOfReactants>
          <speciesReference species="M_C00013_cyt" stoichiometry="1"/>
          <speciesReference species="M_C00002_cyt" stoichiometry="1"/>
        </listOfReactants>
        <listOfProducts>
          <speciesReference species="M_C00008_cyt" stoichiometry="1"/>
          <speciesReference species="M_C00536_cyt" stoichiometry="1"/>
        </listOfProducts>
        <kineticLaw>
          <math xmlns="http://www.w3.org/1998/Math/MathML">          
            <apply>
              <ci>  </ci>
            </apply>
          </math>
                  <listOfParameters>
            <parameter id="LOWER_BOUND" units="mmol_per_gDW_per_hr" value="-1000"/>
            <parameter id="UPPER_BOUND" units="mmol_per_gDW_per_hr" value="1000"/>
            <parameter value="0" id="OBJECTIVE_COEFFICIENT"/>
            <parameter id="FLUX_VALUE" units="mmol_per_gDW_per_hr" value="0"/>
            <parameter value="0" id="REDUCED_COST"/>
          </listOfParameters>
        </kineticLaw>
      </reaction>
      <reaction name="R154" id="R_R154" reversible="true">
<notes><body xmlns="http://www.w3.org/1999/xhtml">
     <p>GENE_ASSOCIATION: BAA10660</p>
  
     <p>PROTEIN_ASSOCIATION: </p>
  
     <p>SUBSYSTEM: </p>
  
     <p>PROTEIN_CLASS: </p>
  
     <p>SYNTHETIC_OBJECTIVE: 0.0</p>
  </body></notes>
              <listOfReactants>
          <speciesReference species="M_C00009_cyt" stoichiometry="1"/>
          <speciesReference species="M_C00002_cyt" stoichiometry="1"/>
        </listOfReactants>
        <listOfProducts>
          <speciesReference species="M_C00008_cyt" stoichiometry="1"/>
          <speciesReference species="M_C00013_cyt" stoichiometry="1"/>
        </listOfProducts>
        <kineticLaw>
          <math xmlns="http://www.w3.org/1998/Math/MathML">          
            <apply>
              <ci>  </ci>
            </apply>
          </math>
                  <listOfParameters>
            <parameter id="LOWER_BOUND" units="mmol_per_gDW_per_hr" value="-1000"/>
            <parameter id="UPPER_BOUND" units="mmol_per_gDW_per_hr" value="1000"/>
            <parameter value="0" id="OBJECTIVE_COEFFICIENT"/>
            <parameter id="FLUX_VALUE" units="mmol_per_gDW_per_hr" value="0"/>
            <parameter value="0" id="REDUCED_COST"/>
          </listOfParameters>
        </kineticLaw>
      </reaction>
      <reaction name="R155" id="R_R155" reversible="true">
<notes><body xmlns="http://www.w3.org/1999/xhtml">
     <p>GENE_ASSOCIATION: BAA17536 and BAA17540</p>
  
     <p>PROTEIN_ASSOCIATION: </p>
  
     <p>SUBSYSTEM: </p>
  
     <p>PROTEIN_CLASS: </p>
  
     <p>SYNTHETIC_OBJECTIVE: 0.0</p>
  </body></notes>
              <listOfReactants>
          <speciesReference species="M_C00005_cyt" stoichiometry="1"/>
          <speciesReference species="M_C00003_cyt" stoichiometry="1"/>
        </listOfReactants>
        <listOfProducts>
          <speciesReference species="M_C00004_cyt" stoichiometry="1"/>
          <speciesReference species="M_C00006_cyt" stoichiometry="1"/>
        </listOfProducts>
        <kineticLaw>
          <math xmlns="http://www.w3.org/1998/Math/MathML">          
            <apply>
              <ci>  </ci>
            </apply>
          </math>
                  <listOfParameters>
            <parameter id="LOWER_BOUND" units="mmol_per_gDW_per_hr" value="-1000"/>
            <parameter id="UPPER_BOUND" units="mmol_per_gDW_per_hr" value="1000"/>
            <parameter value="0" id="OBJECTIVE_COEFFICIENT"/>
            <parameter id="FLUX_VALUE" units="mmol_per_gDW_per_hr" value="0"/>
            <parameter value="0" id="REDUCED_COST"/>
          </listOfParameters>
        </kineticLaw>
      </reaction>
      <reaction name="R156" id="R_R156" reversible="false">
<notes><body xmlns="http://www.w3.org/1999/xhtml">
     <p>GENE_ASSOCIATION: BAA18027</p>
  
     <p>PROTEIN_ASSOCIATION: </p>
  
     <p>SUBSYSTEM: </p>
  
     <p>PROTEIN_CLASS: </p>
  
     <p>SYNTHETIC_OBJECTIVE: 0.0</p>
  </body></notes>
              <listOfReactants>
          <speciesReference species="M_C00080_cyt" stoichiometry="2"/>
          <speciesReference species="M_C00704_cyt" stoichiometry="2"/>
        </listOfReactants>
        <listOfProducts>
          <speciesReference species="M_C00027_cyt" stoichiometry="1"/>
          <speciesReference species="M_C00007_cyt" stoichiometry="1"/>
        </listOfProducts>
        <kineticLaw>
          <math xmlns="http://www.w3.org/1998/Math/MathML">          
            <apply>
              <ci>  </ci>
            </apply>
          </math>
                  <listOfParameters>
            <parameter id="LOWER_BOUND" units="mmol_per_gDW_per_hr" value="0"/>
            <parameter id="UPPER_BOUND" units="mmol_per_gDW_per_hr" value="1000"/>
            <parameter value="0" id="OBJECTIVE_COEFFICIENT"/>
            <parameter id="FLUX_VALUE" units="mmol_per_gDW_per_hr" value="0"/>
            <parameter value="0" id="REDUCED_COST"/>
          </listOfParameters>
        </kineticLaw>
      </reaction>
      <reaction name="R157" id="R_R157" reversible="false">
<notes><body xmlns="http://www.w3.org/1999/xhtml">
     <p>GENE_ASSOCIATION: BAA17975</p>
  
     <p>PROTEIN_ASSOCIATION: </p>
  
     <p>SUBSYSTEM: </p>
  
     <p>PROTEIN_CLASS: </p>
  
     <p>SYNTHETIC_OBJECTIVE: 0.0</p>
  </body></notes>
              <listOfReactants>
          <speciesReference species="M_C00027_cyt" stoichiometry="2"/>
        </listOfReactants>
        <listOfProducts>
          <speciesReference species="M_C00001_cyt" stoichiometry="2"/>
          <speciesReference species="M_C00007_cyt" stoichiometry="1"/>
        </listOfProducts>
        <kineticLaw>
          <math xmlns="http://www.w3.org/1998/Math/MathML">          
            <apply>
              <ci>  </ci>
            </apply>
          </math>
                  <listOfParameters>
            <parameter id="LOWER_BOUND" units="mmol_per_gDW_per_hr" value="0"/>
            <parameter id="UPPER_BOUND" units="mmol_per_gDW_per_hr" value="1000"/>
            <parameter value="0" id="OBJECTIVE_COEFFICIENT"/>
            <parameter id="FLUX_VALUE" units="mmol_per_gDW_per_hr" value="0"/>
            <parameter value="0" id="REDUCED_COST"/>
          </listOfParameters>
        </kineticLaw>
      </reaction>
      <reaction name="R158" id="R_R158" reversible="false">
<notes><body xmlns="http://www.w3.org/1999/xhtml">
     <p>GENE_ASSOCIATION: BAA18344</p>
  
     <p>PROTEIN_ASSOCIATION: </p>
  
     <p>SUBSYSTEM: </p>
  
     <p>PROTEIN_CLASS: </p>
  
     <p>SYNTHETIC_OBJECTIVE: 0.0</p>
  </body></notes>
              <listOfReactants>
          <speciesReference species="M_C00051_cyt" stoichiometry="2"/>
          <speciesReference species="M_C00027_cyt" stoichiometry="1"/>
        </listOfReactants>
        <listOfProducts>
          <speciesReference species="M_C00001_cyt" stoichiometry="2"/>
          <speciesReference species="M_C00127_cyt" stoichiometry="1"/>
        </listOfProducts>
        <kineticLaw>
          <math xmlns="http://www.w3.org/1998/Math/MathML">          
            <apply>
              <ci>  </ci>
            </apply>
          </math>
                  <listOfParameters>
            <parameter id="LOWER_BOUND" units="mmol_per_gDW_per_hr" value="0"/>
            <parameter id="UPPER_BOUND" units="mmol_per_gDW_per_hr" value="1000"/>
            <parameter value="0" id="OBJECTIVE_COEFFICIENT"/>
            <parameter id="FLUX_VALUE" units="mmol_per_gDW_per_hr" value="0"/>
            <parameter value="0" id="REDUCED_COST"/>
          </listOfParameters>
        </kineticLaw>
      </reaction>
      <reaction name="R159" id="R_R159" reversible="false">
<notes><body xmlns="http://www.w3.org/1999/xhtml">
     <p>GENE_ASSOCIATION: BAA17881</p>
  
     <p>PROTEIN_ASSOCIATION: </p>
  
     <p>SUBSYSTEM: </p>
  
     <p>PROTEIN_CLASS: </p>
  
     <p>SYNTHETIC_OBJECTIVE: 0.0</p>
  </body></notes>
              <listOfReactants>
          <speciesReference species="M_C00051_cyt" stoichiometry="2"/>
          <speciesReference species="M_C00027_cyt" stoichiometry="1"/>
        </listOfReactants>
        <listOfProducts>
          <speciesReference species="M_C00001_cyt" stoichiometry="2"/>
          <speciesReference species="M_C00127_cyt" stoichiometry="1"/>
        </listOfProducts>
        <kineticLaw>
          <math xmlns="http://www.w3.org/1998/Math/MathML">          
            <apply>
              <ci>  </ci>
            </apply>
          </math>
                  <listOfParameters>
            <parameter id="LOWER_BOUND" units="mmol_per_gDW_per_hr" value="0"/>
            <parameter id="UPPER_BOUND" units="mmol_per_gDW_per_hr" value="1000"/>
            <parameter value="0" id="OBJECTIVE_COEFFICIENT"/>
            <parameter id="FLUX_VALUE" units="mmol_per_gDW_per_hr" value="0"/>
            <parameter value="0" id="REDUCED_COST"/>
          </listOfParameters>
        </kineticLaw>
      </reaction>
      <reaction name="R160" id="R_R160" reversible="true">
<notes><body xmlns="http://www.w3.org/1999/xhtml">
     <p>GENE_ASSOCIATION: BAA18866 and BAA18701 and BAA17532</p>
  
     <p>PROTEIN_ASSOCIATION: </p>
  
     <p>SUBSYSTEM: </p>
  
     <p>PROTEIN_CLASS: </p>
  
     <p>SYNTHETIC_OBJECTIVE: 0.0</p>
  </body></notes>
              <listOfReactants>
          <speciesReference species="M_C00051_cyt" stoichiometry="2"/>
          <speciesReference species="M_C00006_cyt" stoichiometry="1"/>
        </listOfReactants>
        <listOfProducts>
          <speciesReference species="M_C00005_cyt" stoichiometry="1"/>
          <speciesReference species="M_C00080_cyt" stoichiometry="1"/>
          <speciesReference species="M_C00127_cyt" stoichiometry="1"/>
        </listOfProducts>
        <kineticLaw>
          <math xmlns="http://www.w3.org/1998/Math/MathML">          
            <apply>
              <ci>  </ci>
            </apply>
          </math>
                  <listOfParameters>
            <parameter id="LOWER_BOUND" units="mmol_per_gDW_per_hr" value="-1000"/>
            <parameter id="UPPER_BOUND" units="mmol_per_gDW_per_hr" value="1000"/>
            <parameter value="0" id="OBJECTIVE_COEFFICIENT"/>
            <parameter id="FLUX_VALUE" units="mmol_per_gDW_per_hr" value="0"/>
            <parameter value="0" id="REDUCED_COST"/>
          </listOfParameters>
        </kineticLaw>
      </reaction>
      <reaction name="R161" id="R_R161" reversible="true">
<notes><body xmlns="http://www.w3.org/1999/xhtml">
     <p>GENE_ASSOCIATION: </p>
  
     <p>PROTEIN_ASSOCIATION: </p>
  
     <p>SUBSYSTEM: </p>
  
     <p>PROTEIN_CLASS: </p>
  
     <p>SYNTHETIC_OBJECTIVE: 0.0</p>
  </body></notes>
              <listOfReactants>
          <speciesReference species="M_C01342_cyt" stoichiometry="1"/>
        </listOfReactants>
        <listOfProducts>
          <speciesReference species="M_C00080_cyt" stoichiometry="1"/>
          <speciesReference species="M_C00014_cyt" stoichiometry="1"/>
        </listOfProducts>
        <kineticLaw>
          <math xmlns="http://www.w3.org/1998/Math/MathML">          
            <apply>
              <ci>  </ci>
            </apply>
          </math>
                  <listOfParameters>
            <parameter id="LOWER_BOUND" units="mmol_per_gDW_per_hr" value="-1000"/>
            <parameter id="UPPER_BOUND" units="mmol_per_gDW_per_hr" value="1000"/>
            <parameter value="0" id="OBJECTIVE_COEFFICIENT"/>
            <parameter id="FLUX_VALUE" units="mmol_per_gDW_per_hr" value="0"/>
            <parameter value="0" id="REDUCED_COST"/>
          </listOfParameters>
        </kineticLaw>
      </reaction>
      <reaction name="R162" id="R_R162" reversible="false">
<notes><body xmlns="http://www.w3.org/1999/xhtml">
     <p>GENE_ASSOCIATION: BAA17999 and BAA18017 and BAA18602</p>
  
     <p>PROTEIN_ASSOCIATION: </p>
  
     <p>SUBSYSTEM: </p>
  
     <p>PROTEIN_CLASS: </p>
  
     <p>SYNTHETIC_OBJECTIVE: 0.0</p>
  </body></notes>
              <listOfReactants>
          <speciesReference species="M_C16160_cyt" stoichiometry="0.4236"/>
          <speciesReference species="M_C16520_cyt" stoichiometry="0.0774"/>
          <speciesReference species="M_C04088_cyt" stoichiometry="0.0034"/>
          <speciesReference species="M_E36_cyt" stoichiometry="0.019"/>
          <speciesReference species="M_C00093_cyt" stoichiometry="1.2759"/>
          <speciesReference species="M_C05764_cyt" stoichiometry="1.3302"/>
          <speciesReference species="M_C01203_cyt" stoichiometry="0.0635"/>
          <speciesReference species="M_E17_cyt" stoichiometry="0.6315"/>
          <speciesReference species="M_C16161_cyt" stoichiometry="0.0032"/>
        </listOfReactants>
        <listOfProducts>
          <speciesReference species="M_C00229_cyt" stoichiometry="2.5518"/>
          <speciesReference species="M_C00416_MGDG_cyt" stoichiometry="1"/>
        </listOfProducts>
        <kineticLaw>
          <math xmlns="http://www.w3.org/1998/Math/MathML">          
            <apply>
              <ci>  </ci>
            </apply>
          </math>
                  <listOfParameters>
            <parameter id="LOWER_BOUND" units="mmol_per_gDW_per_hr" value="0"/>
            <parameter id="UPPER_BOUND" units="mmol_per_gDW_per_hr" value="1000"/>
            <parameter value="0" id="OBJECTIVE_COEFFICIENT"/>
            <parameter id="FLUX_VALUE" units="mmol_per_gDW_per_hr" value="0"/>
            <parameter value="0" id="REDUCED_COST"/>
          </listOfParameters>
        </kineticLaw>
      </reaction>
      <reaction name="R163" id="R_R163" reversible="false">
<notes><body xmlns="http://www.w3.org/1999/xhtml">
     <p>GENE_ASSOCIATION: BAA17999 and BAA18017 and BAA18602</p>
  
     <p>PROTEIN_ASSOCIATION: </p>
  
     <p>SUBSYSTEM: </p>
  
     <p>PROTEIN_CLASS: </p>
  
     <p>SYNTHETIC_OBJECTIVE: 0.0</p>
  </body></notes>
              <listOfReactants>
          <speciesReference species="M_C16160_cyt" stoichiometry="0.3334"/>
          <speciesReference species="M_C16520_cyt" stoichiometry="0.0965"/>
          <speciesReference species="M_C04088_cyt" stoichiometry="0.0223"/>
          <speciesReference species="M_E36_cyt" stoichiometry="0.0393"/>
          <speciesReference species="M_C00093_cyt" stoichiometry="1.2954"/>
          <speciesReference species="M_C05764_cyt" stoichiometry="1.3061"/>
          <speciesReference species="M_C01203_cyt" stoichiometry="0.0584"/>
          <speciesReference species="M_E17_cyt" stoichiometry="0.7253"/>
          <speciesReference species="M_C16161_cyt" stoichiometry="0.0095"/>
        </listOfReactants>
        <listOfProducts>
          <speciesReference species="M_C00229_cyt" stoichiometry="2.5908"/>
          <speciesReference species="M_C00416_DGDG_cyt" stoichiometry="1"/>
        </listOfProducts>
        <kineticLaw>
          <math xmlns="http://www.w3.org/1998/Math/MathML">          
            <apply>
              <ci>  </ci>
            </apply>
          </math>
                  <listOfParameters>
            <parameter id="LOWER_BOUND" units="mmol_per_gDW_per_hr" value="0"/>
            <parameter id="UPPER_BOUND" units="mmol_per_gDW_per_hr" value="1000"/>
            <parameter value="0" id="OBJECTIVE_COEFFICIENT"/>
            <parameter id="FLUX_VALUE" units="mmol_per_gDW_per_hr" value="0"/>
            <parameter value="0" id="REDUCED_COST"/>
          </listOfParameters>
        </kineticLaw>
      </reaction>
      <reaction name="R164" id="R_R164" reversible="false">
<notes><body xmlns="http://www.w3.org/1999/xhtml">
     <p>GENE_ASSOCIATION: BAA17999 and BAA18017 and BAA18602</p>
  
     <p>PROTEIN_ASSOCIATION: </p>
  
     <p>SUBSYSTEM: </p>
  
     <p>PROTEIN_CLASS: </p>
  
     <p>SYNTHETIC_OBJECTIVE: 0.0</p>
  </body></notes>
              <listOfReactants>
          <speciesReference species="M_C16160_cyt" stoichiometry="0.5331"/>
          <speciesReference species="M_C16520_cyt" stoichiometry="0.1804"/>
          <speciesReference species="M_C04088_cyt" stoichiometry="0.0343"/>
          <speciesReference species="M_C00093_cyt" stoichiometry="1.3747"/>
          <speciesReference species="M_C05764_cyt" stoichiometry="1.5612"/>
          <speciesReference species="M_C01203_cyt" stoichiometry="0.4011"/>
          <speciesReference species="M_E17_cyt" stoichiometry="0.0228"/>
          <speciesReference species="M_C16161_cyt" stoichiometry="0.0165"/>
        </listOfReactants>
        <listOfProducts>
          <speciesReference species="M_C00229_cyt" stoichiometry="2.7494"/>
          <speciesReference species="M_C00416_SQDG_cyt" stoichiometry="1"/>
        </listOfProducts>
        <kineticLaw>
          <math xmlns="http://www.w3.org/1998/Math/MathML">          
            <apply>
              <ci>  </ci>
            </apply>
          </math>
                  <listOfParameters>
            <parameter id="LOWER_BOUND" units="mmol_per_gDW_per_hr" value="0"/>
            <parameter id="UPPER_BOUND" units="mmol_per_gDW_per_hr" value="1000"/>
            <parameter value="0" id="OBJECTIVE_COEFFICIENT"/>
            <parameter id="FLUX_VALUE" units="mmol_per_gDW_per_hr" value="0"/>
            <parameter value="0" id="REDUCED_COST"/>
          </listOfParameters>
        </kineticLaw>
      </reaction>
      <reaction name="R165" id="R_R165" reversible="false">
<notes><body xmlns="http://www.w3.org/1999/xhtml">
     <p>GENE_ASSOCIATION: BAA17999 and BAA18017 and BAA18602</p>
  
     <p>PROTEIN_ASSOCIATION: </p>
  
     <p>SUBSYSTEM: </p>
  
     <p>PROTEIN_CLASS: </p>
  
     <p>SYNTHETIC_OBJECTIVE: 0.0</p>
  </body></notes>
              <listOfReactants>
          <speciesReference species="M_C16160_cyt" stoichiometry="0.8637"/>
          <speciesReference species="M_C16520_cyt" stoichiometry="0.0227"/>
          <speciesReference species="M_C00093_cyt" stoichiometry="1.32535"/>
          <speciesReference species="M_C04088_cyt" stoichiometry="0.0457"/>
          <speciesReference species="M_C05764_cyt" stoichiometry="1.3327"/>
          <speciesReference species="M_E17_cyt" stoichiometry="0.2158"/>
          <speciesReference species="M_C01203_cyt" stoichiometry="0.1701"/>
        </listOfReactants>
[truncated: 830,044 more chars]
