# Supplementary material for: Assessment of transcriptomic constraint-based methods for central carbon flux inference
Source: PLoS One. 2020 Sep 9;15(9):e0238689. doi: 10.1371/journal.pone.0238689 (PMC7480874; doi:10.1371/journal.pone.0238689)
Supplement: S4 Dataset — The genome-scale metabolic model of PCC 7002 from Qian et al. [26]. Individual models in SBML format (.xml) with set constraints used AC, DC, etc. are included. Transcriptomic data (.csv) from Ludwig and Bryant [25]. Predicted fluxes generated using these data. MATLAB scripts used for calculating correlations (.m). (GZ) [file pone.0238689.s004.gz]

Archive with 27 entries (22 files):
- PCC7002_model_and_data
- PCC7002_model_and_data/._.DS_Store
- PCC7002_model_and_data/.DS_Store
- PCC7002_model_and_data/models
- PCC7002_model_and_data/predicted_fluxes_and_correlation_scripts
- PCC7002_model_and_data/expression
- PCC7002_model_and_data/expression/._NO3_replete.csv
- PCC7002_model_and_data/expression/NO3_replete.csv
- PCC7002_model_and_data/expression/._NO3_deplete.csv
- PCC7002_model_and_data/expression/NO3_deplete.csv
- PCC7002_model_and_data/predicted_fluxes_and_correlation_scripts/._.DS_Store
- PCC7002_model_and_data/predicted_fluxes_and_correlation_scripts/.DS_Store
- PCC7002_model_and_data/predicted_fluxes_and_correlation_scripts/._pcc7002_NO3_DC_pfba_mf_pf.txt
- PCC7002_model_and_data/predicted_fluxes_and_correlation_scripts/pcc7002_NO3_DC_pfba_mf_pf.txt
- PCC7002_model_and_data/predicted_fluxes_and_correlation_scripts/._pcc7002_NO3_AC_pfba_mf_pf.txt
- PCC7002_model_and_data/predicted_fluxes_and_correlation_scripts/pcc7002_NO3_AC_pfba_mf_pf.txt
- PCC7002_model_and_data/predicted_fluxes_and_correlation_scripts/matlab_correl_scripts
- PCC7002_model_and_data/predicted_fluxes_and_correlation_scripts/matlab_correl_scripts/._test_cal_correl_pcc7002_all.m
- PCC7002_model_and_data/predicted_fluxes_and_correlation_scripts/matlab_correl_scripts/test_cal_correl_pcc7002_all.m
- PCC7002_model_and_data/predicted_fluxes_and_correlation_scripts/matlab_correl_scripts/._test_cal_correl_per_cond_pcc7002.m
- PCC7002_model_and_data/predicted_fluxes_and_correlation_scripts/matlab_correl_scripts/test_cal_correl_per_cond_pcc7002.m
- PCC7002_model_and_data/models/AC_NO3_replete_open.xml
- PCC7002_model_and_data/models/DC_NO3_replete.xml
- PCC7002_model_and_data/models/DC_NO3_deplete.xml
- PCC7002_model_and_data/models/._README.rtf
- PCC7002_model_and_data/models/README.rtf
- PCC7002_model_and_data/models/AC_NO3_deplete_open.xml
