# Supplementary material for: Assessment of transcriptomic constraint-based methods for central carbon flux inference
Source: PLoS One. 2020 Sep 9;15(9):e0238689. doi: 10.1371/journal.pone.0238689 (PMC7480874; doi:10.1371/journal.pone.0238689)
Supplement: S4 Dataset — The genome-scale metabolic model of PCC 7002 from Qian et al. [26]. Individual models in SBML format (.xml) with set constraints used AC, DC, etc. are included. Transcriptomic data (.csv) from Ludwig and Bryant [25]. Predicted fluxes generated using these data. MATLAB scripts used for calculating correlations (.m). (GZ) [file pone.0238689.s004.gz › PCC7002_model_and_data/expression/NO3_replete.csv]

A0001	1.98
A0002	2.88
A0003	17.47
A0004	5.7
A0005	4.37
A0006	2.28
A0007	4.65
A0008	9.27
A0009	2.64
A0010	6.11
A0011	7.49
A0012	62.82
A0013	8.25
A0014	10.86
A0015	8.18
A0016	3.33
A0017	8.91
A0018	24.82
A0019	5.32
A0020	3.81
A0021	1.92
A0022	2.5
A0023	9.97
A0024	32.83
A0025	13.35
A0026	4.66
A0027	3.59
A0028	3.94
A0029	2.56
A0030	2.29
A0031	27.82
A0033	6.21
A0034	1.86
A0035	7.21
A0036	3.88
A0037	7.17
A0038	5.88
A0039	1.92
A0040	27.89
A0041	7.73
A0042	82.11
A0043	5.41
A0044	3.96
A0045	32.98
A0046	15.28
A0047	16.4
A0048	20.08
A0049	10.09
A0050	61.34
A0051	67.44
A0052	94.32
A0053	30.31
A0054	1.2
A0055	6.79
A0056	7.96
A0057	23.35
A0058	24.8
A0059	68.35
A0060	6.75
A0061	7.45
A0062	28.89
A0063	8.28
A0064	3.25
A0065	27.45
A0066	4.84
A0067	2.66
A0068	2.02
A0069	9.69
A0070	6.42
A0071	3.08
A0072	3.58
A0073	37.66
A0074	14.8
A0075	3.84
A0076	56.87
A0077	39.3
A0078	48.34
A0079	8.2
A0081	13.1
A0082	20.96
A0083	6.96
A0084	0.41
A0085	2.85
A0086	3.87
A0087	4.98
A0088	1.57
A0089	7.62
A0090	5.27
A0091	10.31
A0092	23.94
A0093	25.8
A0094	20.24
A0095	60.71
A0096	2.56
A0097	30.51
A0098	4.47
A0099	5.35
A0101	10.67
A0102	1.16
A0103	52.4
A0104	21.53
A0105	15.57
A0106	238.91
A0107	15.17
A0108	9.03
A0109	4.37
A0110	36.78
A0111	0
A0112	273.72
A0113	1.57
A0114	5.16
A0115	9.18
A0116	2.81
A0117	7.67
A0118	6.5
A0119	57.24
A0120	6.28
A0121	9.87
A0122	4.87
A0123	21.17
A0124	2.95
A0125	347.72
A0126	10.77
A0127	5.32
A0128	5.7
A0129	45.85
A0130	4.94
A0131	5.7
A0132	13.94
A0133	5.2
A0134	3.05
A0135	416.67
A0136	9.95
A0138	8.48
A0139	7.62
A0140	88.35
A0141	35.61
A0142	2.56
A0143	7.6
A0144	6.98
A0145	2.44
A0146	3.21
A0147	54.29
A0148	1.17
A0149	0.45
A0150	0.63
A0151	32.16
A0152	3.92
A0153	23.29
A0154	7.32
A0155	2.95
A0156	3.34
A0157	484.71
A0158	3.14
A0159	1.65
A0160	18.59
A0161	18.8
A0162	1.72
A0163	20.57
A0164	69.58
A0165	17.69
A0166	7.19
A0167	867.53
A0168	33.16
A0169	9.63
A0170	8.41
A0171	12.13
A0172	2.72
A0173	0.74
A0174	2.95
A0175	4.33
A0176	9.69
A0177	20.71
A0178	4.52
A0179	1.22
A0180	30.03
A0181	4.38
A0183	8.03
A0184	182.48
A0185	1.2
A0186	74.53
A0187	41.72
A0188	10.07
A0189	10.09
A0190	7.84
A0191	4.16
A0192	6.28
A0193	4.88
A0194	3.01
A0195	6.75
A0196	3.04
A0197	8.37
A0198	3.07
A0199	1.01
A0200	2.1
A0201	4.4
A0202	1.39
A0203	3.26
A0204	1.24
A0205	19.24
A0206	5.08
A0207	8.87
A0208	19.59
A0209	2.08
A0210	50.45
A0211	4.64
A0212	22.99
A0213	27.03
A0214	4.85
A0215	26.08
A0216	8.63
A0217	14.23
A0218	10.22
A0219	6.48
A0220	5.18
A0221	17.43
A0222	3.95
A0224	38.21
A0225	55.02
A0226	65.39
A0227	2.86
A0228	11.85
A0229	16.95
A0230	129.39
A0231	192.54
A0232	245.88
A0233	224.38
A0234	4.66
A0235	9.27
A0236	6.32
A0237	3.28
A0238	72.6
A0239	5.08
A0240	6.32
A0242	572.72
A0243	2.21
A0244	20.55
A0245	5.23
A0246	41.91
A0247	19.38
A0248	10.74
A0249	0
A0250	6.04
A0251	13.94
A0252	16.46
A0254	6.58
A0255	2.67
A0256	3.51
A0257	1.39
A0258	2.75
A0259	10.98
A0260	4.72
A0261	12.14
A0262	2.47
A0263	132.77
A0264	1
A0265	59.19
A0266	53.21
A0267	90.21
A0268	4.34
A0269	319.68
A0270	52.8
A0271	6.04
A0272	285.09
A0273	6.09
A0274	7.88
A0275	4.38
A0276	9.12
A0277	17.47
A0278	5.47
A0279	6.79
A0280	4.33
A0281	2.56
A0282	13.1
A0283	4.55
A0284	3.82
A0285	175.05
A0286	51.32
A0287	32.7
A0288	46.96
A0289	5.08
A0290	3
A0291	3.14
A0292	11.76
A0293	16.5
A0294	31.6
A0295	9.41
A0296	33.8
A0297	5.74
A0298	50.53
A0299	7.11
A0300	9.23
A0301	1.51
A0302	4.5
A0303	3.65
A0304	8.4
A0305	14.5
A0306	9.74
A0307	7.42
A0308	3.42
A0309	42.26
A0310	13.78
A0311	5.3
A0312	59.36
A0313	3.89
A0314	8.94
A0315	17.38
A0316	8.54
A0317	10.48
A0318	30.8
A0319	17.72
A0320	101.08
A0321	26.66
A0322	398.7
A0323	18.73
A0324	96.11
A0325	2.08
A0326	38.11
A0327	16.39
A0328	13.1
A0329	19.22
A0330	21.56
A0331	6.6
A0332	22.36
A0333	16.86
A0334	6.57
A0335	1.24
A0336	6.93
A0337	21.6
A0338	4.28
A0339	0.52
A0340	27.37
A0341	67.03
A0342	2.93
A0343	12.38
A0344	35.66
A0345	11.83
A0346	53.46
A0347	15.55
A0348	31.73
A0349	28.2
A0350	5.96
A0351	47.64
A0352	7.84
A0353	26.12
A0354	10.17
A0355	6.28
A0356	2.31
A0357	4.11
A0358	4.89
A0359	6.06
A0360	9.88
A0361	3.47
A0362	12.79
A0363	52.94
A0364	181.61
A0365	2.94
A0366	17.16
A0367	53.74
A0368	2.99
A0369	15.34
A0370	28.58
A0371	16.73
A0372	6.3
A0373	19.47
A0374	146.17
A0375	6.76
A0376	2.04
A0377	2.14
A0378	0.64
A0379	25.5
A0380	4.66
A0381	18.44
A0382	17.57
A0383	158.12
A0384	22
A0385	7.02
A0386	79.17
A0387	11.98
A0388	6.71
A0389	2.25
A0390	1.44
A0391	283.49
A0392	1.92
A0393	8.57
A0394	4.55
A0395	5.48
A0396	4.4
A0397	8.82
A0398	59.94
A0399	6.14
A0400	8.94
A0401	3.48
A0402	29.32
A0403	4.75
A0404	5.8
A0405	17.22
A0406	20.34
A0407	16.09
A0408	3.16
A0409	8.12
A0410	17.47
A0411	4.59
A0412	7.19
A0413	19.07
A0414	9.02
A0415	5.62
A0416	4.85
A0417	4.17
A0418	11.38
A0419	32.27
A0420	33.12
A0421	5.35
A0422	11.43
A0423	8.1
A0424	5.04
A0425	7.72
A0426	9.64
A0427	7.09
A0428	5.31
A0429	18.11
A0430	77.32
A0431	9.8
A0432	30.46
A0433	16.57
A0434	10.57
A0435	4.76
A0436	26.42
A0437	62.88
A0438	10.56
A0441	31.22
A0442	9.83
A0443	202.31
A0444	9.92
A0445	6.85
A0446	5.82
A0447	7.32
A0448	3.85
A0449	9.39
A0450	14.93
A0451	3.39
A0452	8.09
A0453	34.36
A0454	7.86
A0455	9.74
A0456	23.41
A0457	10.9
A0458	3.27
A0459	11.78
A0460	3.41
A0461	4.71
A0462	1.95
A0463	5.27
A0464	4.03
A0465	5.26
A0466	3.19
A0467	3.74
A0468	3.98
A0469	6.08
A0470	2.41
A0471	0
A0472	1.01
A0473	2.02
A0474	77.2
A0475	4.96
A0476	10.89
A0477	11.86
A0478	6.28
A0479	15.97
A0480	56.89
A0481	19.13
A0482	17.47
A0483	7.12
A0485	2.85
A0486	2.03
A0487	3.34
A0488	3.97
A0489	220.32
A0490	162.67
A0491	6
A0492	7.38
A0493	12.98
A0494	16.89
A0495	44.72
A0496	41.8
A0497	4.74
A0498	7.49
A0499	4.63
A0500	4.43
A0501	21.56
A0502	43.78
A0503	15.84
A0504	73.81
A0505	14.05
A0506	4.1
A0507	4.69
A0508	7.64
A0509	7.38
A0510	8.3
A0511	5.2
A0512	17.24
A0513	15.58
A0514	7.49
A0515	10.82
A0516	16.56
A0517	20.8
A0518	3.54
A0519	130.63
A0520	2.51
A0521	1.7
A0522	7.1
A0523	1.89
A0524	0.41
A0525	12.39
A0526	18.81
A0527	1.8
A0528	13.72
A0529	8.5
A0530	50.16
A0531	8.71
A0532	7.6
A0533	19.01
A0534	2.56
A0535	3.14
A0536	3.08
A0537	0.78
A0538	2.92
A0539	0.6
A0540	11.39
A0541	3.17
A0542	953.01
A0543	61.03
A0544	10.86
A0545	27.4
A0546	37.78
A0547	1.83
A0548	13.28
A0549	13.9
A0550	12.86
A0551	9.39
A0552	9.42
A0553	18.46
A0554	8.65
A0555	76.13
A0556	73.84
A0557	5.45
A0558	5.11
A0559	3.1
A0560	21.78
A0561	30.8
A0562	24.41
A0563	3.04
A0564	17.68
A0565	6.47
A0566	28.49
A0567	37.49
A0568	21.2
A0569	25.98
A0570	3.41
A0571	9.66
A0572	54.04
A0573	67.16
A0574	34.33
A0575	606.13
A0576	4.5
A0577	9.19
A0578	7.97
A0579	26.29
A0580	6.98
A0581	3.04
A0582	12.9
A0583	14.21
A0584	4.98
A0585	10.02
A0586	8.91
A0587	2.36
A0588	0
A0589	0.41
A0590	0
A0591	1.06
A0592	20.93
A0593	1.79
A0594	3.62
A0595	8.7
A0596	12.6
A0597	13.2
A0598	3.12
A0599	8.51
A0600	8.41
A0601	13.72
A0602	49.41
A0603	6.69
A0604	19.08
A0605	14.38
A0606	5.79
A0607	3.44
A0608	10.84
A0609	8.83
A0610	3.91
A0611	2.96
A0613	3.82
A0614	19.56
A0615	6.03
A0616	7.28
A0617	11.87
A0618	13.56
A0619	35.57
A0620	13.72
A0621	21.4
A0622	19.67
A0623	9.36
A0624	20.19
A0626	4.26
A0627	1.79
A0628	19.52
A0629	8.34
A0630	2.62
A0631	2.11
A0632	19.65
A0633	0.5
A0634	0.9
A0635	2.46
A0636	2.88
A0637	0.8
A0638	1.64
A0639	29.23
A0640	5.21
A0641	34.55
A0642	3.21
A0643	23.53
A0644	25.94
A0645	11.99
A0646	7.05
A0647	3.3
A0648	1.85
A0649	2.5
A0650	3.93
A0651	1.46
A0652	9.62
A0653	12.07
A0654	42.12
A0655	14.74
A0656	14.47
A0657	15.53
A0658	13.2
A0659	1.44
A0660	20.62
A0661	102.47
A0662	2.16
A0663	2.62
A0664	0.16
A0665	0
A0666	0.3
A0667	1.13
A0668	2.68
A0669	22.46
A0670	2.1
A0671	18.15
A0672	28.76
A0673	9.41
A0674	5.48
A0675	6.32
A0676	114.43
A0677	2.64
A0678	16.05
A0679	7.64
A0680	9.35
A0681	18.64
A0682	890.82
A0683	4.46
A0684	10.62
A0685	5.52
A0686	7.86
A0687	26.94
A0688	18.36
A0689	7.18
A0690	7.6
A0691	2.58
A0692	23.71
A0693	24.54
A0694	11.99
A0695	55.35
A0696	11.21
A0698	0
A0697	11.25
A0699	12.46
A0700	4.53
A0701	2.93
A0702	2.69
A0703	2.59
A0704	4.09
A0705	10.17
A0706	7.16
A0707	154.58
A0708	13.52
A0709	4.47
A0710	23.37
A0711	49.64
A0712	3.06
A0713	1.46
A0714	5.39
A0715	3.79
A0716	13.9
A0717	11.91
A0718	9.34
A0719	10.78
A0720	10.2
A0721	4.66
A0722	22.83
A0723	17.57
A0724	1.16
A0725	1.25
A0726	3.9
A0727	4.59
A0728	3.16
A0729	3.47
A0730	3.12
A0731	15.39
A0732	10.32
A0733	53.24
A0734	58.83
A0735	50.98
A0736	50.3
A0737	32.22
A0738	309.23
A0739	86.76
A0740	131.66
A0741	2.59
A0742	11.17
A0743	29.94
A0744	23.16
A0745	13.31
A0746	1.98
A0747	1.9
A0748	1.47
A0749	117.93
A0750	23.46
A0751	375.72
A0752	22.41
A0753	11.48
A0754	7.49
A0755	15.04
A0756	3.91
A0757	3.49
A0758	21.32
A0759	0.96
A0760	30.48
A0761	7.95
A0762	15.5
A0763	1.16
A0764	5.65
A0765	1.43
A0766	2.18
A0767	9.65
A0768	2.84
A0769	9.33
A0770	19.27
A0771	0.91
A0772	0.27
A0773	2.67
A0774	8.23
A0775	3.69
A0776	8.03
A0777	10.37
A0778	54.78
A0779	19.81
A0780	15.44
A0781	12.98
A0782	12.02
A0783	13.02
A0785	10.45
A0786	59.97
A0787	5.55
A0788	9.45
A0789	0.19
A0790	3.98
A0791	0
A0792	11.44
A0793	409.68
A0794	1.38
A0795	0.3
A0796	0.54
A0797	0
A0798	0.96
A0799	2.26
A0800	11.51
A0801	118.28
A0802	132.45
A0803	27.13
A0804	7.03
A0805	0.24
A0806	7.98
A0807	5.72
A0808	511.5
A0809	29.25
A0810	18.46
A0811	741.22
A0812	37.29
A0813	16.34
A0814	77.02
A0815	6.89
A0816	8.53
A0817	2.72
A0818	14.04
A0819	2.29
A0820	3.61
A0821	10.98
A0822	15.76
A0823	58.99
A0824	9.19
A0825	4.81
A0826	15.95
A0827	0.93
A0828	2.74
A0829	2.2
A0830	5.17
A0831	15.46
A0832	10.81
A0834	0.83
A0833	1.5
A0835	13.62
A0836	11.71
A0837	15.12
A0838	4.11
A0839	31.9
A0840	20.57
A0841	345.85
A0842	336.12
A0843	9.49
A0844	5.35
A0845	16.06
A0846	168.62
A0847	63.01
A0848	2.34
A0849	5.08
A0850	5.27
A0851	22.76
A0852	22.64
A0853	59.31
A0854	23.52
A0855	19.83
A0856	8.5
A0857	2.43
A0858	20.59
A0859	4.33
A0860	2.79
A0861	4.15
A0862	1.76
A0863	3.21
A0864	3.65
A0865	1.42
A0866	4.15
A0867	3.29
A0868	3.55
A0869	3.17
A0870	6.15
A0871	4.74
A0872	7.01
A0873	2.56
A0874	5.35
A0875	3.45
A0876	1.91
A0877	1.77
A0878	8.42
A0879	10.13
A0880	5.89
A0881	5.14
A0882	39.86
A0883	37.82
A0884	3.54
A0885	2.14
A0886	2.52
A0887	2.84
A0888	9.69
A0889	16.56
A0890	2.53
A0891	3.92
A0892	2.52
A0893	0.26
A0894	10.24
A0895	51.97
A0896	123.91
A0897	7.29
A0898	4.28
A0899	4.66
A0900	10.55
A0901	26.56
A0902	18.53
A0903	2.67
A0904	56.38
A0905	17.6
A0906	4.74
A0907	8.14
A0908	38.56
A0909	3.58
A0910	7.74
A0911	54.49
A0912	9.98
A0913	275
A0914	21.97
A0915	14.21
A0916	8.41
A0917	2.29
A0918	1.98
A0919	7.51
A0920	17.31
A0921	3.25
A0922	4.4
A0923	46.8
A0924	32.97
A0925	38.2
A0926	40.57
A0927	20.21
A0928	5.82
A0929	12.39
A0930	20.22
A0931	20.17
A0932	29.25
A0933	1.09
A0934	4.86
A0935	1.53
A0936	4.43
A0937	36.4
A0938	8.92
A0939	6.19
A0940	5.05
A0941	3.84
A0942	32.1
A0943	6.42
A0944	5.5
A0945	10.77
A0946	8.73
A0947	27.99
A0948	14.21
A0950	2.43
A0951	18.05
A0952	42.04
A0953	24.67
A0954	11.4
A0955	192.4
A0956	36.48
A0957	2616.67
A0958	1.87
A0959	3.57
A0960	1.97
A0961	20.38
A0962	16.58
A0963	10.05
A0964	8.04
A0965	6.3
A0966	3.82
A0967	4.48
A0968	1.65
A0969	3.89
A0970	50.7
A0971	5.89
A0972	7.24
A0973	4.67
A0974	2.62
A0975	12.67
A0976	5.64
A0977	2.46
A0978	2.99
A0979	76.65
A0980	5.66
A0981	31.68
A0982	11.01
A0983	6.83
A0984	6.52
A0985	7.1
A0986	16.64
A0987	28.32
A0988	68.7
A0989	27.1
A0990	29.43
A0991	88.73
A0992	36.33
A0993	17.05
A0994	9.15
A0995	22.28
A0996	5.16
A0997	9.96
A0998	7.22
A0999	10.8
A1000	2.29
A1001	8.98
A1002	0.97
A1003	2.91
A1004	3.71
A1005	0.98
A1006	5.02
A1007	3.54
A1008	2165.18
A1009	424.87
A1010	9.99
A1011	11.91
A1012	12.9
A1013	6.26
A1014	5.93
A1015	11.16
A1016	4.03
A1017	1.53
A1018	21.79
A1019	7.83
A1020	21.56
A1021	2.77
A1022	62.99
A1023	101.54
A1024	125.5
A1025	11.88
A1026	185.86
A1027	238.65
A1028	83.45
A1029	55
A1030	341.39
A1031	844.7
A1033	70.74
A1034	69.72
A1035	8.33
A1036	7.8
A1037	69.64
A1038	100.59
A1039	71.83
A1040	58.52
A1041	28.46
A1042	52.07
A1043	120.64
A1044	82.58
A1045	8.5
A1046	24.38
A1047	80.33
A1048	47.02
A1049	136
A1050	76.85
A1051	32.31
A1052	44.92
A1053	45.16
A1054	38.85
A1055	23.62
A1056	29.85
A1057	107.11
A1058	56.55
A1059	64.41
A1060	44.03
A1061	14.24
A1062	46.49
A1063	25.96
A1064	34.93
A1065	70.11
A1066	15.85
A1067	1.01
A1068	32.95
A1069	2.96
A1070	1.18
A1071	1.61
A1072	7.54
A1073	1.11
A1074	2.5
A1075	10.16
A1076	4.37
A1077	7.61
A1078	1.5
A1079	16.01
A1080	5.17
A1081	13.97
A1082	4.91
A1083	6.11
A1084	16.66
A1085	16.48
A1086	4.81
A1087	8.54
A1088	4.31
A1089	7.67
A1090	12.89
A1091	9.47
A1092	11.05
A1093	13.1
A1094	5.19
A1095	76.45
A1096	0.98
A1097	6.09
A1098	1.04
A1099	2.26
A1100	11.87
A1101	8.11
A1103	9.26
A1104	20.96
A1105	36.08
A1107	45.6
A1108	4.42
A1109	2.12
A1110	20.56
A1111	3.73
A1112	11.15
A1113	2.2
A1114	18.89
A1115	12.7
A1116	7.04
A1117	13.26
A1118	3.25
A1119	5.32
A1120	5.88
A1121	9.03
A1122	12.32
A1123	6.51
A1124	12.32
A1125	12.9
A1126	12.61
A1127	8.56
A1128	18.36
A1129	4.73
A1130	19.37
A1131	6.35
A1132	4.6
A1133	2.89
A1134	23.18
A1135	7.49
A1136	16.15
A1137	8.25
A1138	4.1
A1139	16.62
A1140	9.35
A1141	8.49
A1142	8.99
A1143	39.72
A1144	0.4
A1145	35.49
A1146	9.33
A1147	4.6
A1148	2.47
A1149	0.55
A1150	9
A1151	9.35
A1152	9.11
A1153	3.29
A1154	8.36
A1155	7.04
A1157	7.56
A1158	1.73
A1159	4.9
A1160	14.22
A1161	30.51
A1162	16.78
A1163	9.56
A1164	37.66
A1165	2.25
A1166	7.25
A1167	5.18
A1168	28.72
A1169	43.9
A1170	16.86
A1171	6.51
A1172	33.92
A1173	7.78
A1174	5.96
A1175	9.17
A1176	11.19
A1177	1.63
A1178	10.77
A1179	38.06
A1180	385.62
A1181	64.69
A1182	136.63
A1183	6.55
A1184	3.97
A1185	7.11
A1186	4.04
A1187	2.87
A1188	8.87
A1189	3.97
A1190	3.33
A1191	5.02
A1192	4.65
A1193	31.03
A1194	105.86
A1195	3.52
A1196	34.93
A1197	4.4
A1198	18.81
A1199	15.6
A1200	6
A1201	1.84
A1202	23.96
A1203	10.48
A1204	2.28
A1205	8.49
A1206	8.73
A1207	51.06
A1209	12.3
A1210	9.74
A1211	12.91
A1212	17.66
A1213	131.22
A1214	8.36
A1215	11.15
A1216	11.78
A1217	11.39
A1218	38.05
A1219	101.92
A1220	6.51
A1221	9.47
A1222	5.55
A1223	3.79
A1224	9.88
A1225	4.56
A1226	4.4
A1227	15.91
A1228	31.94
A1229	6.05
A1230	0.85
A1231	10.4
A1232	1.06
A1233	538.14
A1234	2.36
A1235	2.23
A1236	0.83
A1237	22.37
A1238	2.38
A1239	15.58
A1240	30.36
A1241	7.49
A1242	6.65
A1243	35.05
A1244	4.53
A1245	4.49
A1246	9.18
A1247	4.43
A1248	7.8
A1249	0.99
A1250	1.36
A1251	16.54
A1252	1.56
A1253	10.76
A1254	0.48
A1255	1.92
A1256	1.65
A1257	35.54
A1258	29.74
A1259	18.04
A1260	2.54
A1261	5.73
A1262	19.77
A1263	10.77
A1264	79.68
A1265	14.1
A1267	7.63
A1268	109.5
A1269	9.67
A1270	1.5
A1271	10.99
A1272	8.86
A1273	30.94
A1274	22.84
A1275	36.54
A1276	20.43
A1277	15.44
A1278	29.29
A1279	1.91
A1280	2.69
A1281	1.19
A1282	21.79
A1283	4.53
A1284	0.72
A1285	74.39
A1286	8.85
A1287	6.54
A1288	12.02
A1289	2.37
A1290	0.87
A1291	0
A1292	1.11
A1293	2.57
A1294	0.92
A1295	6.69
A1296	4.13
A1297	14.03
A1298	9.58
A1299	2.71
A1300	14.21
A1301	82.93
A1302	21.21
A1303	8.59
A1304	17.29
A1305	18.92
A1306	18.13
A1307	4.66
A1308	32.41
A1309	6.51
A1310	12.7
A1311	48.37
A1312	38.38
A1313	34.8
A1314	5.72
A1315	4.53
A1316	3.11
A1317	39.25
A1318	18.04
A1319	11.53
A1320	2.63
A1321	12.19
A1322	1.96
A1323	4.57
A1324	16.58
A1325	3.67
A1326	2.72
A1327	4.47
A1328	10.18
A1329	12.3
A1330	12.22
A1331	9.59
A1332	18.29
A1333	4.25
A1334	9.3
A1335	1.69
A1336	11
A1337	9.22
A1339	2.62
A1340	15.4
A1341	14.92
A1342	6.92
A1343	11.54
A1344	12.7
A1345	4.15
A1346	2.34
A1347	762.57
A1348	9.21
A1349	3.43
A1350	10.55
A1351	10.14
A1352	377.67
A1353	18.29
A1354	20.99
A1355	5.37
A1356	30.58
A1357	6.4
A1358	2.5
A1359	2.85
A1360	4.21
A1361	2.87
A1362	74.04
A1363	5.88
A1364	14.58
A1365	26.88
A1366	43.09
A1367	18.58
A1368	6.86
A1369	2.38
A1370	2.19
A1371	5.16
A1372	11.68
A1373	10.01
A1374	23.6
A1375	5.31
A1376	16.49
A1377	0.65
A1378	4.73
A1379	4.79
A1380	21.73
A1381	2.36
A1382	3.55
A1383	5.43
A1384	12.02
A1385	15.48
A1386	6.03
A1387	12.43
A1388	3.49
A1389	12.04
A1390	3.9
A1391	5.26
A1392	5.62
A1393	612.34
A1394	7.73
A1400	2.5
A1401	5.47
A1402	38.7
A1403	2.31
A1404	8.78
A1405	10.37
A1406	8.28
A1407	0.16
A1408	3.03
A1409	5.27
A1410	6.03
A1411	5.52
A1412	14.48
A1413	98.76
A1414	10.64
A1415	10.48
A1416	2.42
A1417	2.79
A1418	2035.92
A1419	8.47
A1420	17.85
A1421	33.76
A1422	12.36
A1423	4.34
A1424	0.73
A1425	3.62
A1426	8.14
A1427	11.96
A1428	118.28
A1429	42.38
A1430	8.95
A1431	3.76
A1432	2.67
A1433	31.54
A1434	9.53
A1435	15.37
A1436	5.16
A1437	3.92
A1438	0.33
A1439	5.3
A1440	14.4
A1441	1.87
A1442	1.55
A1443	0.89
A1444	0.81
A1445	0.12
A1446	0.76
A1447	0.41
A1448	0.77
A1449	0.79
A1450	6.99
A1451	1.35
A1452	2.36
A1453	2.15
A1454	7.63
A1455	5.54
A1456	1.91
A1457	10.48
A1458	14.52
A1459	11.74
A1460	24.34
A1461	6.62
A1462	2.27
A1463	2.84
A1464	7.43
A1465	4.1
A1466	4.16
A1467	3.81
A1468	1.78
A1469	35.19
A1470	0
A1471	2.64
A1472	2.48
A1473	16.9
A1474	2.29
A1475	2.12
A1476	20.5
A1477	31.44
A1478	78.87
A1479	4.37
A1480	2.53
A1481	0.53
A1482	0.44
A1483	1.71
A1484	1.51
A1485	3.95
A1486	3.22
A1487	12.02
A1488	3.22
A1489	3.12
A1490	150.27
A1491	2.98
A1492	3.97
A1493	27
A1494	23.39
A1495	5.66
A1496	11.25
A1497	28.83
A1498	105.49
A1499	6.26
A1500	30.43
A1501	33.88
A1502	79.37
A1503	73.6
A1504	42.31
A1505	47.72
A1506	19.72
A1507	37.08
A1508	21.32
A1509	15.36
A1510	36.58
A1511	53.78
A1512	26.61
A1513	75.56
A1514	43.19
A1515	33.7
A1516	52.53
A1517	69.07
A1518	29.78
A1519	69.74
A1520	27.84
A1521	37.75
A1522	23.79
A1523	27.91
A1524	15.31
A1525	22.52
A1526	16.15
A1527	15.02
A1528	11.08
A1529	15.14
A1530	29.7
A1531	7.78
A1532	5.26
A1533	3.53
A1534	22.12
A1535	45.49
A1536	10.2
A1537	11.86
A1538	2.33
A1539	29
A1540	13.93
A1541	17.21
A1542	10.91
A1543	6.09
A1544	25
A1545	12.08
A1546	16.22
A1547	8.66
A1548	9.95
A1549	6.99
A1550	7.43
A1551	5.82
A1552	6.85
A1553	6.16
A1554	3.83
A1555	6.01
A1556	3.58
A1557	9.48
A1558	7.12
A1559	347.81
A1560	164.05
A1561	1.42
A1562	7.74
A1563	11.43
A1564	10.94
A1565	17.29
A1566	33.62
A1567	3.7
A1568	18.01
A1569	11.42
A1570	4.51
A1571	30.66
A1572	12.46
A1573	13.57
A1574	8.36
A1575	4.43
A1576	41.29
A1577	11.53
A1578	25.28
A1579	0.7
A1580	52.4
A1581	17.47
A1582	29.26
A1583	5.82
A1584	7.57
A1585	40.42
A1586	6.55
A1587	30.11
A1588	33.61
A1589	696.09
A1590	5.73
A1591	100.34
A1592	9.38
A1593	81.12
A1594	6.76
A1595	6.77
A1596	11.1
A1598	32.27
A1599	9.54
A1600	23.1
A1601	32.56
A1602	14.56
A1603	18.49
A1604	14.15
A1605	136.52
A1606	1.32
A1607	11.2
A1608	12.47
A1609	9.92
A1610	10.77
A1611	7.73
A1612	6.41
A1613	4.83
A1614	1072.51
A1615	1.32
A1616	8.75
A1617	17.63
A1618	7.85
A1619	24.53
A1620	2.7
A1621	32.12
A1622	20.39
A1623	1.58
A1624	16.21
A1625	15.26
A1626	71.98
A1627	11.74
A1628	0.87
A1629	23.72
A1630	7.31
A1631	188.21
A1632	5.5
A1633	2.31
A1634	2.82
A1636	0.81
A1635	0
A1637	4.72
A1638	6.43
A1639	6.94
A1640	7.96
A1641	7.12
A1642	14.92
A1643	9.11
A1644	8.45
A1645	5.9
A1646	31.87
A1647	23.36
A1648	7.62
A1649	21.89
A1650	5.19
A1651	18.77
A1652	39.4
A1653	13.74
A1654	36.51
A1655	8.25
A1656	6.45
A1657	4.06
A1658	33.65
A1659	23.97
A1660	8.57
A1661	11.43
A1663	53.01
A1664	11.41
A1665	7.86
A1666	10.31
A1667	5.91
A1668	3.59
A1669	7.58
A1670	9.73
A1671	15.3
A1672	5.62
A1673	10.24
A1674	6.21
A1675	22.03
A1676	20.92
A1677	2.17
A1678	0.66
A1679	6.09
A1680	3.44
A1681	1.12
A1682	9.22
A1683	8.93
A1684	2.66
A1685	6.88
A1686	4.59
A1687	53
A1688	38.25
A1689	9.37
A1690	1.38
A1691	12.8
A1692	3.26
A1693	43.23
A1694	4.98
A1695	3.33
A1696	1.11
A1697	10.75
A1698	90.9
A1699	11.9
A1700	12.58
A1701	13.93
A1702	7.26
A1703	7.36
A1704	3.04
A1705	13.17
A1706	13.59
A1707	8.94
A1708	6.37
A1709	3.52
A1710	2.53
A1711	10.15
A1712	29.4
A1713	3.02
A1714	19.85
A1715	6.03
A1716	1.82
A1717	49.07
A1718	23.13
A1719	3.2
A1720	0.28
A1721	1.14
A1722	1.13
A1723	2.28
A1724	3.14
A1725	1.65
A1726	0.5
A1727	2.05
A1728	6.05
A1729	6.91
A1730	2.37
A1731	5.41
A1732	15.15
A1733	4.02
A1734	6.53
A1735	6.61
A1736	3.3
A1737	2.07
A1738	4.93
A1739	1.13
A1740	1.01
A1741	303.56
A1742	1.42
A1743	6.36
A1744	9.98
A1745	1.32
A1746	18.62
A1747	5.67
A1748	5.28
A1749	2.66
A1750	0.65
A1751	4.43
A1752	7.98
A1753	25.64
A1754	8.9
A1755	6.1
A1756	8.05
A1757	2.02
A1758	27.74
A1759	525.35
A1760	6.99
A1761	41.69
A1762	8.61
A1763	10.03
A1764	2.57
A1765	3.14
A1766	3.38
A1767	4.63
A1768	1.53
A1769	16.28
A1770	7.82
A1771	8.31
A1772	5.74
A1773	4.76
A1774	15.17
A1775	6.55
A1776	2.99
A1777	3.89
A1778	2.7
A1780	3.38
A1781	10.96
A1782	2.94
A1783	11.37
A1784	4.52
A1785	4.99
A1786	12.83
A1787	2.47
A1788	9.04
A1789	12.43
A1790	5.39
A1791	5.52
A1792	6.45
A1793	4.3
A1794	5.08
A1795	2.27
A1796	108.58
A1797	97.76
A1798	218.5
A1799	8.92
A1800	41.38
A1801	65.1
A1802	78.13
A1803	145.5
A1804	2.82
A1805	25.37
A1806	14.46
A1807	18.24
A1808	7.57
A1809	0
A1810	20.68
A1811	7.11
A1812	14.38
A1813	14.07
A1814	13.89
A1815	10.76
A1816	6.05
A1817	7.32
A1818	4.99
A1819	8.65
A1820	6.22
A1821	52.4
A1822	15.61
A1823	203.72
A1824	150.94
A1825	55.24
A1826	5.72
A1827	94
A1828	46.61
A1829	7.4
A1830	2.37
A1831	42.2
A1832	4.28
A1833	11.82
A1834	54.09
A1835	11.48
A1836	15.24
A1837	11.13
A1838	7.05
A1839	5.02
A1840	4.98
A1841	9.26
A1842	7.59
A1843	20.21
A1844	12.5
A1845	38.43
A1846	9.4
A1847	54.78
A1848	1.55
A1849	12.27
A1850	5.13
A1851	48.44
A1852	16.92
A1853	3.82
A1854	5.09
A1855	5.11
A1856	1.98
A1857	1.12
A1858	25.95
A1859	3.31
A1860	2.4
A1861	11.13
A1862	26.64
A1863	19.13
A1864	3.84
A1865	13.56
A1866	0.63
A1867	0.49
A1868	0.97
A1869	0.49
A1870	1.83
A1871	0.97
A1872	5.9
A1873	2.62
A1874	0
A1875	1.08
A1876	0
A1877	0
A1878	0
A1879	1.1
A1880	0.73
A1881	1.04
A1882	5.61
A1883	4.3
A1884	15.15
A1885	16.47
A1886	4.3
A1887	18.92
A1888	1.58
A1890	5.94
A1891	63.19
A1892	7.87
A1893	235.33
A1894	8.73
A1895	11.58
A1896	40.13
A1897	8.54
A1898	3.53
A1899	2.94
A1900	2.87
A1901	0.75
A1902	17.79
A1903	21.28
A1904	41.07
A1905	2.71
A1906	1.11
A1907	9.13
A1908	12.21
A1909	69.87
A1910	59.5
A1911	1.62
A1912	0
A1913	3.7
A1914	9.95
A1915	23.35
A1916	24.73
A1917	9.91
A1918	240.73
A1919	13.83
A1920	2.31
A1921	11.78
A1922	60.73
A1923	4.6
A1924	29.74
A1925	51.6
A1926	8.73
A1927	6.35
A1928	458.31
A1929	2379.85
A1930	1394.32
A1931	1.83
A1932	7.49
A1933	23.09
A1934	22.23
A1935	12.91
A1936	8.71
A1937	12
A1938	4.84
A1939	2.02
A1940	3.39
A1941	70.79
A1942	1.46
A1943	16.65
A1944	3
A1945	1.53
A1946	3.71
A1947	9.61
A1948	6.81
A1949	8.32
A1950	31.78
A1951	40.89
A1952	6
A1953	4.08
A1954	4.07
A1956	15.43
A1955	20.88
A1957	9.18
A1958	34.61
A1959	34.18
A1960	1.69
A1961	589.17
A1962	722.32
A1963	3.04
A1964	6.32
A1965	308.14
A1966	14.41
A1967	5.12
A1968	9.47
A1969	39.59
A1970	58.89
A1971	19.48
A1972	8.92
A1973	2.26
A1974	6.36
A1975	2.59
A1976	1.16
A1977	6.82
A1978	4.5
A1979	8.65
A1981	52.71
A1982	28.75
A1983	9
A1984	5.97
A1985	16
A1986	33.79
A1987	60.83
A1988	23.82
A1989	0.56
A1990	0.79
A1991	0.63
A1992	2.2
A1993	3.3
A1994	3.87
A1995	3.82
A1996	7.92
A1997	9.47
A1998	7.54
A1999	10.64
A2000	22.22
A2001	6.83
A2002	3.11
A2003	12.8
A2004	5.1
A2005	12.7
A2006	11.69
A2007	5.52
A2008	35.47
A2009	207.18
A2010	8.14
A2011	9.98
A2012	7.96
A2013	5.24
A2014	45.97
A2015	1.89
A2016	1.25
A2017	14.97
A2018	13.02
A2019	11.27
A2020	12
A2021	3.64
A2022	4.4
A2023	1.5
A2024	1.56
A2025	12.11
A2026	5.21
A2027	17.74
A2028	13.77
A2029	21.09
A2030	2.79
A2031	1.32
A2032	2.78
[truncated: 1,186 more rows]
