# Supplementary material for: Assessment of transcriptomic constraint-based methods for central carbon flux inference
Source: PLoS One. 2020 Sep 9;15(9):e0238689. doi: 10.1371/journal.pone.0238689 (PMC7480874; doi:10.1371/journal.pone.0238689)
Supplement: S4 Dataset — The genome-scale metabolic model of PCC 7002 from Qian et al. [26]. Individual models in SBML format (.xml) with set constraints used AC, DC, etc. are included. Transcriptomic data (.csv) from Ludwig and Bryant [25]. Predicted fluxes generated using these data. MATLAB scripts used for calculating correlations (.m). (GZ) [file pone.0238689.s004.gz › PCC7002_model_and_data/expression/NO3_deplete.csv]

A0001	4.15
A0002	8.86
A0003	80.91
A0004	16.12
A0005	26.25
A0006	6.78
A0007	5.15
A0008	5.05
A0009	1.92
A0010	10.88
A0011	23.33
A0012	165.51
A0013	31.51
A0014	25.44
A0015	13.43
A0016	17.5
A0017	49.04
A0018	26.01
A0019	10.4
A0020	1.7
A0021	6.63
A0022	1.65
A0023	9.6
A0024	60.83
A0025	27.62
A0026	11.15
A0027	9.89
A0028	16.94
A0029	2.41
A0030	2.33
A0031	107.01
A0033	6.23
A0034	1.89
A0035	4.17
A0036	12.67
A0037	3.73
A0038	3.39
A0039	1.01
A0040	57.82
A0041	12.78
A0042	39.21
A0043	12.67
A0044	4.06
A0045	27.9
A0046	18.06
A0047	6.76
A0048	11.43
A0049	6.7
A0050	71.48
A0051	51.24
A0052	17.51
A0053	9.45
A0054	6.1
A0055	20.24
A0056	15.4
A0057	124.71
A0058	10.37
A0059	57.85
A0060	4.03
A0061	14.16
A0062	35.55
A0063	12.85
A0064	8.19
A0065	19.91
A0066	3.11
A0067	5.8
A0068	1.17
A0069	2.87
A0070	3.19
A0071	1.79
A0072	3.15
A0073	21.04
A0074	36.56
A0075	12.43
A0076	48.68
A0077	8.55
A0078	284.38
A0079	52.56
A0081	18.41
A0082	16.53
A0083	19.5
A0084	0.59
A0085	1.89
A0086	9.12
A0087	6.32
A0088	3.04
A0089	25.11
A0090	22.72
A0091	8.97
A0092	21.07
A0093	24.56
A0094	15.61
A0095	41.38
A0096	3.31
A0097	22.63
A0098	3.5
A0099	8.53
A0101	11.84
A0102	2.53
A0103	31.1
A0104	41.41
A0105	9.5
A0106	26.32
A0107	110.05
A0108	7.73
A0109	9.5
A0110	22.93
A0111	0
A0112	54.79
A0113	4.22
A0114	2.76
A0115	39.96
A0116	6.98
A0117	10.43
A0118	11.43
A0119	45.04
A0120	18.49
A0121	30.47
A0122	8.72
A0123	29.46
A0124	4.65
A0125	949.99
A0126	8.68
A0127	5.05
A0128	6.21
A0129	48.71
A0130	3.77
A0131	11.29
A0132	25.88
A0133	1.82
A0134	2
A0135	193.76
A0136	5.05
A0138	6.63
A0139	3.52
A0140	10.54
A0141	97.15
A0142	7.73
A0143	8.74
A0144	8.63
A0145	5.32
A0146	4.2
A0147	30.34
A0148	2.16
A0149	1.06
A0150	0.8
A0151	14.98
A0152	5.95
A0153	35.48
A0154	5.99
A0155	4.55
A0156	6.88
A0157	847.16
A0158	5.41
A0159	4.56
A0160	24.28
A0161	31.61
A0162	6.67
A0163	28.9
A0164	94.19
A0165	14.9
A0166	3.25
A0167	357.09
A0168	110.1
A0169	14.15
A0170	12.11
A0171	5.13
A0172	1.91
A0173	0.99
A0174	2.23
A0175	1.14
A0176	10.04
A0177	6.07
A0178	3.41
A0179	5.75
A0180	54.03
A0181	3.39
A0183	3.06
A0184	78.37
A0185	1.75
A0186	398.74
A0187	63.92
A0188	6.57
A0189	14.18
A0190	9.35
A0191	6.72
A0192	22.37
A0193	22.05
A0194	4.04
A0195	8.16
A0196	3.56
A0197	6.87
A0198	3.84
A0199	8.59
A0200	2.41
A0201	3.46
A0202	2.02
A0203	6.13
A0204	1.66
A0205	31.76
A0206	6.42
A0207	12.87
A0208	35.37
A0209	0.5
A0210	20.66
A0211	10.59
A0212	16.06
A0213	62.29
A0214	4.45
A0215	55.2
A0216	9.39
A0217	18.46
A0218	20.82
A0219	10.25
A0220	6.41
A0221	83.68
A0222	4.17
A0224	102.7
A0225	62.45
A0226	77.98
A0227	8.59
A0228	13.55
A0229	15.77
A0230	54.44
A0231	148.53
A0232	214.45
A0233	133.54
A0234	4.13
A0235	10.13
A0236	5.9
A0237	2.75
A0238	112.33
A0239	3.39
A0240	3.84
A0242	544.83
A0243	3.6
A0244	45.72
A0245	11.54
A0246	140.2
A0247	15.37
A0248	20.57
A0249	0.13
A0250	16.29
A0251	92.08
A0252	26.07
A0254	15.91
A0255	3.73
A0256	3.34
A0257	4.03
A0258	3.75
A0259	8.31
A0260	4.13
A0261	20.56
A0262	3.44
A0263	156.99
A0264	0.73
A0265	6.34
A0266	24.75
A0267	47.64
A0268	3.97
A0269	63.72
A0270	102.87
A0271	52.89
A0272	408.22
A0273	5.5
A0274	11.35
A0275	3.56
A0276	19.01
A0277	23.04
A0278	3.4
A0279	4.93
A0280	7.67
A0281	5.58
A0282	13.82
A0283	2.58
A0284	0.4
A0285	117.81
A0286	27.27
A0287	23.5
A0288	90.38
A0289	8.39
A0290	2.56
A0291	5.03
A0292	12.12
A0293	20.77
A0294	69.2
A0295	13.74
A0296	49.05
A0297	22.39
A0298	123.55
A0299	10.84
A0300	21.47
A0301	0.68
A0302	3.5
A0303	2.37
A0304	6.1
A0305	10.04
A0306	9.35
A0307	11.4
A0308	1.86
A0309	19.47
A0310	9.46
A0311	6.79
A0312	92.37
A0313	2.92
A0314	3.69
A0315	24.5
A0316	17.09
A0317	6.08
A0318	32.18
A0319	19.63
A0320	48.65
A0321	19.34
A0322	69.14
A0323	7.85
A0324	15.77
A0325	7.86
A0326	124.96
A0327	23.64
A0328	27.46
A0329	54.03
A0330	61.14
A0331	13.47
A0332	8.8
A0333	8.43
A0334	4.09
A0335	2.21
A0336	4.78
A0337	25.54
A0338	3.59
A0339	1.94
A0340	30.45
A0341	70.94
A0342	3.95
A0343	16.09
A0344	50.16
A0345	7.13
A0346	33.91
A0347	31.15
A0348	23.54
A0349	99.4
A0350	5.1
A0351	39.46
A0352	7.93
A0353	13.74
A0354	18.95
A0355	15.64
A0356	10.76
A0357	9.24
A0358	6.61
A0359	5.27
A0360	15.09
A0361	7.02
A0362	16.71
A0363	40.35
A0364	501.81
A0365	3.08
A0366	32.85
A0367	68.56
A0368	7.87
A0369	35.56
A0370	30.53
A0371	26.99
A0372	6.86
A0373	40.49
A0374	121.05
A0375	27.29
A0376	7.73
A0377	7.91
A0378	12.52
A0379	68.31
A0380	12.25
A0381	40.13
A0382	18.25
A0383	77.03
A0384	23.8
A0385	32.14
A0386	388.42
A0387	9.73
A0388	9.87
A0389	2.17
A0390	3.65
A0391	126.21
A0392	17.62
A0393	12.99
A0394	11.35
A0395	25.07
A0396	22.58
A0397	40.05
A0398	177.93
A0399	12.99
A0400	9.43
A0401	4.68
A0402	45.19
A0403	10.72
A0404	18.57
A0405	14.66
A0406	31.31
A0407	17.38
A0408	4.04
A0409	22.69
A0410	34.97
A0411	3.79
A0412	10.78
A0413	32.71
A0414	21.4
A0415	5.52
A0416	6.2
A0417	4.61
A0418	16.15
A0419	31.97
A0420	30.55
A0421	3.47
A0422	3.89
A0423	6
A0424	7.12
A0425	16.4
A0426	12.78
A0427	10.84
A0428	8.59
A0429	19.71
A0430	45.99
A0431	6.1
A0432	16
A0433	7.66
A0434	23.39
A0435	6.15
A0436	38.97
A0437	92.93
A0438	19.93
A0441	96.25
A0442	16.96
A0443	160.66
A0444	15.41
A0445	10.93
A0446	16.83
A0447	4.23
A0448	11.99
A0449	19.1
A0450	20.23
A0451	4.46
A0452	20.03
A0453	40.82
A0454	18.94
A0455	22.2
A0456	42.07
A0457	10.64
A0458	6.2
A0459	21.13
A0460	2.69
A0461	8.02
A0462	5.45
A0463	15.69
A0464	8.92
A0465	6.27
A0466	6.94
A0467	12.93
A0468	17.08
A0469	20.62
A0470	1.75
A0471	3.46
A0472	1.83
A0473	0
A0474	51.36
A0475	3.87
A0476	11.6
A0477	22.92
A0478	10.05
A0479	119.3
A0480	174.33
A0481	83.94
A0482	16.19
A0483	20.56
A0485	1.58
A0486	8.55
A0487	7.28
A0488	4.68
A0489	97.2
A0490	60.83
A0491	8.37
A0492	9.47
A0493	11.35
A0494	36.98
A0495	98.64
A0496	375.03
A0497	3.44
A0498	5.6
A0499	3.88
A0500	8.39
A0501	46.51
A0502	60.39
A0503	30.5
A0504	125
A0505	25.28
A0506	1.65
A0507	2.89
A0508	18.41
A0509	7.05
A0510	6.4
A0511	6.12
A0512	26.97
A0513	23.98
A0514	11.15
A0515	14.88
A0516	14.49
A0517	19.24
A0518	9.37
A0519	86.74
A0520	2.55
A0521	1.24
A0522	8.97
A0523	3.04
A0524	2.99
A0525	6.15
A0526	5.73
A0527	3.49
A0528	28.96
A0529	11.71
A0530	51.05
A0531	13.89
A0532	14.38
A0533	27.11
A0534	2.5
A0535	4.87
A0536	2.8
A0537	2.84
A0538	2.46
A0539	3.06
A0540	14.64
A0541	15.03
A0542	380.58
A0543	69.77
A0544	20.55
A0545	39.76
A0546	46.41
A0547	4.15
A0548	6.75
A0549	36.86
A0550	20.6
A0551	22
A0552	7.67
A0553	25.27
A0554	10.4
A0555	65.99
A0556	54.31
A0557	5.97
A0558	5.26
A0559	2.21
A0560	51.84
A0561	18.34
A0562	12.67
A0563	3.03
A0564	23.8
A0565	11.18
A0566	28.27
A0567	25.23
A0568	19.65
A0569	15.97
A0570	5.17
A0571	11.89
A0572	64.75
A0573	61.58
A0574	14.53
A0575	73.76
A0576	6.14
A0577	24.68
A0578	13.82
A0579	48.92
A0580	16.24
A0581	7.09
A0582	5.85
A0583	9.86
A0584	4
A0585	15.95
A0586	20.69
A0587	25.87
A0588	0.29
A0589	0.6
A0590	7.6
A0591	5.89
A0592	26.5
A0593	4.32
A0594	6.5
A0595	6.15
A0596	9.09
A0597	7.18
A0598	1.94
A0599	3.83
A0600	26.13
A0601	28.86
A0602	177.59
A0603	90.59
A0604	9.67
A0605	18.42
A0606	5.5
A0607	29.14
A0608	15.73
A0609	18.01
A0610	12.07
A0611	5.88
A0613	4.97
A0614	28.39
A0615	12.51
A0616	17.16
A0617	9.5
A0618	18.34
A0619	42.69
A0620	19.37
A0621	15.9
A0622	33.34
A0623	9.64
A0624	19.94
A0626	3.27
A0627	4.69
A0628	14.04
A0629	2.16
A0630	7.6
A0631	9.2
A0632	64.63
A0633	3.25
A0634	1.41
A0635	1.51
A0636	1.79
A0637	0.58
A0638	1.48
A0639	6.6
A0640	8
A0641	36.34
A0642	14.3
A0643	45
A0644	14.91
A0645	39.79
A0646	5.46
A0647	7.48
A0648	1.34
A0649	3.03
A0650	4.75
A0651	1.46
A0652	8.47
A0653	16.01
A0654	153.99
A0655	5.12
A0656	7.41
A0657	5.35
A0658	4.06
A0659	7.44
A0660	26.24
A0661	68.43
A0662	20.67
A0663	41.58
A0664	7.04
A0665	4.86
A0666	9.72
A0667	2.81
A0668	2.59
A0669	40.19
A0670	2.93
A0671	24.21
A0672	53.17
A0673	2.92
A0674	7.7
A0675	2.7
A0676	54.83
A0677	3.01
A0678	45.04
A0679	19.01
A0680	12.72
A0681	18.93
A0682	321.26
A0683	3.49
A0684	5.94
A0685	9
A0686	8.48
A0687	23.84
A0688	36.94
A0689	14.19
A0690	9.55
A0691	7.19
A0692	38.47
A0693	44.65
A0694	17.58
A0695	45.34
A0696	18.53
A0698	0
A0697	21.07
A0699	24.73
A0700	12.95
A0701	0.64
A0702	1.76
A0703	1.99
A0704	3.12
A0705	7.16
A0706	5.2
A0707	115.85
A0708	23.12
A0709	14.14
A0710	15.26
A0711	36.02
A0712	4.95
A0713	4.85
A0714	8.36
A0715	14.94
A0716	21.72
A0717	13.33
A0718	8.55
A0719	17.16
A0720	8.93
A0721	16.05
A0722	74.53
A0723	30.3
A0724	10.88
A0725	9.28
A0726	15.11
A0727	23.42
A0728	20.63
A0729	24.73
A0730	9.75
A0731	11.64
A0732	14.37
A0733	9.56
A0734	10.76
A0735	5.55
A0736	8.04
A0737	6.38
A0738	20.65
A0739	17.14
A0740	25.88
A0741	1.64
A0742	4.99
A0743	22.57
A0744	21.74
A0745	28.36
A0746	3.65
A0747	3.28
A0748	1.37
A0749	29.12
A0750	7.09
A0751	191.6
A0752	33.44
A0753	8.33
A0754	9.96
A0755	16.39
A0756	2.83
A0757	5.77
A0758	16.99
A0759	0.62
A0760	40.13
A0761	18.15
A0762	65.32
A0763	2.01
A0764	7.46
A0765	0.35
A0766	2.31
A0767	10
A0768	9.14
A0769	14.47
A0770	34.09
A0771	1.79
A0772	3.94
A0773	2.03
A0774	18.35
A0775	4.87
A0776	3.88
A0777	11.48
A0778	112.12
A0779	88.6
A0780	14.81
A0781	9.41
A0782	30.99
A0783	14.17
A0785	11.87
A0786	33.34
A0787	13.58
A0788	15.47
A0789	1.37
A0790	3.61
A0791	3.04
A0792	11.11
A0793	201.26
A0794	0.56
A0795	0.76
A0796	0
A0797	0
A0798	0.55
A0799	2.4
A0800	7.34
A0801	77.12
A0802	143.38
A0803	26.15
A0804	5.8
A0805	0.17
A0806	2.93
A0807	8.68
A0808	192.92
A0809	31.83
A0810	7.23
A0811	136.89
A0812	64.5
A0813	24.47
A0814	13.52
A0815	2.6
A0816	9.76
A0817	3.95
A0818	6.21
A0819	7.21
A0820	6.12
A0821	10.34
A0822	17.28
A0823	13.79
A0824	3.95
A0825	1.44
A0826	15.96
A0827	1.15
A0828	2.73
A0829	3.67
A0830	12.32
A0831	24.82
A0832	51.8
A0834	2.25
A0833	11.95
A0835	19.01
A0836	13.42
A0837	11.33
A0838	6.82
A0839	33.22
A0840	21.68
A0841	406.77
A0842	225.36
A0843	11.94
A0844	7.92
A0845	20.23
A0846	78.96
A0847	34.78
A0848	5.45
A0849	5.15
A0850	2.2
A0851	8.78
A0852	47.87
A0853	146.77
A0854	41.74
A0855	12.84
A0856	8.9
A0857	3.1
A0858	24.44
A0859	14.58
A0860	22.04
A0861	21.61
A0862	8.83
A0863	18.1
A0864	14.44
A0865	5.14
A0866	1.76
A0867	4.73
A0868	4.02
A0869	4.19
A0870	11.75
A0871	4.4
A0872	9.88
A0873	3.31
A0874	2.59
A0875	1.14
A0876	0.55
A0877	2.78
A0878	4.92
A0879	18.69
A0880	10.47
A0881	2.07
A0882	18.11
A0883	15.28
A0884	3.8
A0885	2.36
A0886	2.09
A0887	2.74
A0888	9.99
A0889	20.46
A0890	2.93
A0891	3.82
A0892	3.11
A0893	2.05
A0894	22.43
A0895	85.73
A0896	86.33
A0897	4.32
A0898	8.73
A0899	13.28
A0900	16.71
A0901	41.66
A0902	10.16
A0903	1.94
A0904	52.44
A0905	22.72
A0906	6.07
A0907	8.14
A0908	15.8
A0909	2.13
A0910	13.15
A0911	98.45
A0912	19.65
A0913	128.5
A0914	21.22
A0915	13.27
A0916	10.78
A0917	3.04
A0918	3
A0919	7.04
A0920	29.19
A0921	5.11
A0922	42.3
A0923	41.71
A0924	35.05
A0925	40.82
A0926	46.91
A0927	24.49
A0928	23.23
A0929	5.11
A0930	11.97
A0931	9.1
A0932	43.37
A0933	14.85
A0934	14.85
A0935	2.04
A0936	21.35
A0937	50.42
A0938	14.87
A0939	9.83
A0940	5.82
A0941	2.68
A0942	52.74
A0943	13.24
A0944	5.41
A0945	23.17
A0946	17.42
A0947	56.3
A0948	10.44
A0950	6.77
A0951	13.09
A0952	32.17
A0953	17.74
A0954	15.53
A0955	40.58
A0956	58.6
A0957	1986.64
A0958	2.72
A0959	7.76
A0960	3.72
A0961	64.42
A0962	39.18
A0963	12.11
A0964	15.41
A0965	22.23
A0966	15.86
A0967	17.48
A0968	15.01
A0969	3.04
A0970	21.48
A0971	2.08
A0972	4.42
A0973	7.02
A0974	3.8
A0975	2.74
A0976	5.85
A0977	2.67
A0978	2.01
A0979	42.41
A0980	6.51
A0981	19.45
A0982	12.14
A0983	3.31
A0984	5.14
A0985	17.03
A0986	66.65
A0987	51.52
A0988	81.95
A0989	43.91
A0990	32.75
A0991	46.83
A0992	17.03
A0993	11.91
A0994	7.1
A0995	38.24
A0996	7.72
A0997	14.45
A0998	11.52
A0999	12.01
A1000	10.47
A1001	20.6
A1002	0.4
A1003	2.53
A1004	3.7
A1005	1.58
A1006	2.97
A1007	5.46
A1008	371.16
A1009	139.73
A1010	7.25
A1011	13.21
A1012	9.08
A1013	4.25
A1014	10.04
A1015	17.86
A1016	1.95
A1017	2.78
A1018	20.12
A1019	3.92
A1020	10.84
A1021	4.73
A1022	17.53
A1023	30.1
A1024	26.28
A1025	10.27
A1026	10.69
A1027	16.73
A1028	32.11
A1029	25.61
A1030	124.12
A1031	221.51
A1033	27.88
A1034	18.57
A1035	7.46
A1036	5.97
A1037	46.52
A1038	26.64
A1039	33.74
A1040	35.38
A1041	14.42
A1042	25.26
A1043	53.05
A1044	38.93
A1045	7.19
A1046	22.97
A1047	57.07
A1048	12.24
A1049	13.84
A1050	18.69
A1051	7.39
A1052	8.29
A1053	5.46
A1054	3.28
A1055	8.72
A1056	2.89
A1057	6.71
A1058	6.84
A1059	9.82
A1060	5.43
A1061	6.61
A1062	7.33
A1063	5.33
A1064	3.08
A1065	6.96
A1066	6.18
A1067	5.85
A1068	37.31
A1069	18.15
A1070	18.74
A1071	7.29
A1072	7.07
A1073	1.04
A1074	1.21
A1075	15.32
A1076	6.95
A1077	6.74
A1078	2.31
A1079	11.83
A1080	6.48
A1081	29.91
A1082	7.34
A1083	2.72
A1084	3.02
A1085	4.15
A1086	72.94
A1087	20.68
A1088	3.46
A1089	7.42
A1090	14.51
A1091	11.91
A1092	12.77
A1093	13.55
A1094	20.66
A1095	36.46
A1096	0.71
A1097	21.34
A1098	1.51
A1099	4.59
A1100	5.52
A1101	10.18
A1103	10.37
A1104	20.11
A1105	80.75
A1107	15.82
A1108	2.22
A1109	6.02
A1110	52.69
A1111	12.77
A1112	7.85
A1113	4.4
A1114	56.29
A1115	26.78
A1116	21.05
A1117	14.2
A1118	7.48
A1119	5.49
A1120	6.93
A1121	1.05
A1122	6
A1123	10.33
A1124	28.12
A1125	12.28
A1126	6.92
A1127	5.47
A1128	30.28
A1129	8.13
A1130	18.73
A1131	8.32
A1132	6.22
A1133	8.53
A1134	22.58
A1135	13.19
A1136	28.12
A1137	8.98
A1138	6.87
A1139	22.07
A1140	11.31
A1141	12.62
A1142	8.74
A1143	23.49
A1144	0.39
A1145	65.37
A1146	9.58
A1147	5.72
A1148	3.24
A1149	1.98
A1150	11.53
A1151	9.86
A1152	17.85
A1153	7.9
A1154	2.68
A1155	4.26
A1157	2.74
A1158	4.61
A1159	6.96
A1160	33.58
A1161	76.16
A1162	104.51
A1163	40.65
A1164	140.6
A1165	5.97
A1166	5.5
A1167	5.42
A1168	39.3
A1169	71.41
A1170	36.03
A1171	7.55
A1172	21.93
A1173	10.09
A1174	13.73
A1175	19.96
A1176	16.95
A1177	2.3
A1178	9.22
A1179	37.3
A1180	2671.83
A1181	427.01
A1182	993.2
A1183	9.42
A1184	3.36
A1185	24.44
A1186	19.8
A1187	2.65
A1188	11.8
A1189	11.15
A1190	3.29
A1191	10.17
A1192	3.91
A1193	41.35
A1194	194.09
A1195	3.57
A1196	22.6
A1197	3.51
A1198	7.23
A1199	51.26
A1200	4.57
A1201	3.12
A1202	54.71
A1203	7.14
A1204	8.26
A1205	39.62
A1206	3.65
A1207	108.69
A1209	27.44
A1210	12.3
A1211	16.53
A1212	20.11
A1213	30.91
A1214	7.81
A1215	21.45
A1216	11.09
A1217	19.56
A1218	42.22
A1219	88.94
A1220	10.02
A1221	16.78
A1222	8.15
A1223	4.58
A1224	22.44
A1225	13.37
A1226	7.18
A1227	23.09
A1228	84.13
A1229	13.16
A1230	10.42
A1231	22.24
A1232	5.95
A1233	299.86
A1234	5.82
A1235	2.83
A1236	1.43
A1237	124.25
A1238	6.03
A1239	31.34
A1240	29.57
A1241	19.97
A1242	11.58
A1243	142.62
A1244	4.11
A1245	5.21
A1246	7.1
A1247	8.6
A1248	14.5
A1249	1.08
A1250	3.06
A1251	10.28
A1252	2.82
A1253	7
A1254	1.04
A1255	1.95
A1256	0.84
A1257	24.79
A1258	21.58
A1259	20.43
A1260	1.11
A1261	20.86
A1262	32.71
A1263	13.41
A1264	134.88
A1265	8.88
A1267	15.55
A1268	111.43
A1269	3.43
A1270	2
A1271	12.49
A1272	37.75
A1273	17.32
A1274	26.71
A1275	39.77
A1276	12.14
A1277	9.78
A1278	7.81
A1279	1.66
A1280	1.17
A1281	1.15
A1282	35.97
A1283	14.74
A1284	2.08
A1285	319.06
A1286	14.81
A1287	7.59
A1288	17.44
A1289	2.12
A1290	1.26
A1291	0
A1292	1.2
A1293	1.19
A1294	0.53
A1295	6.52
A1296	4.95
A1297	7.63
A1298	23.16
A1299	6.64
A1300	23.5
A1301	10.25
A1302	8.94
A1303	10.59
A1304	24.69
A1305	27.37
A1306	26.47
A1307	10.31
A1308	29.62
A1309	3.95
A1310	8.64
A1311	55.56
A1312	62.96
A1313	52.33
A1314	10.86
A1315	4.51
A1316	3.47
A1317	18.77
A1318	9.9
A1319	13.31
A1320	2.11
A1321	21.98
A1322	4.26
A1323	6.94
A1324	20.45
A1325	3.17
A1326	4.44
A1327	5.41
A1328	2.88
A1329	3.69
A1330	12.27
A1331	7.77
A1332	11.16
A1333	3.68
A1334	11.16
A1335	2.78
A1336	23.95
A1337	30.98
A1339	6.46
A1340	16.94
A1341	23.27
A1342	11.77
A1343	12.12
A1344	5.19
A1345	4.9
A1346	5.81
A1347	107.04
A1348	6.94
A1349	7.26
A1350	13.4
A1351	17.17
A1352	319.46
A1353	27.11
A1354	22.99
A1355	5.02
A1356	50.85
A1357	3.09
A1358	1.58
A1359	14.11
A1360	5.4
A1361	3.81
A1362	115.74
A1363	6.87
A1364	27.8
A1365	21.96
A1366	35.65
A1367	18.84
A1368	8.17
A1369	5.18
A1370	2.89
A1371	7.49
A1372	27.82
A1373	12.17
A1374	30.76
A1375	21.27
A1376	21.65
A1377	1.99
A1378	24.15
A1379	13.96
A1380	19.94
A1381	1.72
A1382	5.82
A1383	5.52
A1384	10.94
A1385	30.93
A1386	11.44
A1387	11.7
A1388	4.82
A1389	12.18
A1390	8.8
A1391	8.47
A1392	9.64
A1393	151.52
A1394	3.56
A1400	2.21
A1401	5.85
A1402	27.46
A1403	4.54
A1404	12.54
A1405	9.84
A1406	3.68
A1407	1.31
A1408	3.41
A1409	8.65
A1410	8.2
A1411	3.82
A1412	6.49
A1413	63.85
A1414	12.3
A1415	12.49
A1416	3.9
A1417	4.61
A1418	3745.72
A1419	12.67
A1420	15.77
A1421	31.8
A1422	8.21
A1423	10.62
A1424	1.13
A1425	8.65
A1426	7.38
A1427	17.45
A1428	139.03
A1429	45.84
A1430	39.41
A1431	3.92
A1432	4.91
A1433	30.62
A1434	12.14
A1435	26.68
A1436	3.29
A1437	5.69
A1438	4.04
A1439	5.34
A1440	16.95
A1441	4.66
A1442	1.69
A1443	1.9
A1444	3.24
A1445	1.05
A1446	0.74
A1447	0.59
A1448	2.12
A1449	1.27
A1450	12.67
A1451	2.8
A1452	2.74
A1453	3.12
A1454	20.21
A1455	19.37
A1456	5.85
A1457	8.81
A1458	76.55
A1459	62.74
A1460	95.49
A1461	18.88
A1462	4.39
A1463	9.5
A1464	10.2
A1465	4.82
A1466	3.22
A1467	3.81
A1468	2.83
A1469	273.3
A1470	0.33
A1471	4.78
A1472	7.38
A1473	41.94
A1474	4.99
A1475	7.11
A1476	79.34
A1477	77.79
A1478	104.45
A1479	9
A1480	4.93
A1481	1.25
A1482	1.44
A1483	3.22
A1484	2.98
A1485	3.49
A1486	5.75
A1487	12.59
A1488	12.01
A1489	4.25
A1490	222.95
A1491	7.13
A1492	11.92
A1493	35.35
A1494	1.29
A1495	2.62
A1496	18.11
A1497	34.81
A1498	78.03
A1499	12.09
A1500	60.09
A1501	80.54
A1502	119.83
A1503	78.3
A1504	58.96
A1505	40.59
A1506	38.16
A1507	50.09
A1508	28.45
A1509	23.7
A1510	37.1
A1511	53.2
A1512	30.34
A1513	102.2
A1514	60.88
A1515	44.17
A1516	60.62
A1517	39.85
A1518	103.11
A1519	91.41
A1520	45.14
A1521	27.6
A1522	36.02
A1523	38.93
A1524	24.77
A1525	20.81
A1526	16.01
A1527	23.34
A1528	93.58
A1529	17.74
A1530	38.42
A1531	6.63
A1532	2.31
A1533	6.2
A1534	28.23
A1535	61.94
A1536	17.55
A1537	12.9
A1538	2.36
A1539	32.95
A1540	21.41
A1541	20.81
A1542	11.35
A1543	4.72
A1544	43.94
A1545	5.12
A1546	4.53
A1547	12
A1548	9.63
A1549	5.61
A1550	2.7
A1551	4.69
A1552	6.69
A1553	2.8
A1554	3.56
A1555	4.01
A1556	6.01
A1557	8.09
A1558	3.31
A1559	309.15
A1560	144.4
A1561	3.49
A1562	6.92
A1563	11.43
A1564	5.95
A1565	13.33
A1566	18.9
A1567	3.03
A1568	33.5
A1569	33.81
A1570	46.19
A1571	19.82
A1572	16.59
A1573	20.38
A1574	8.69
A1575	6.71
A1576	42.56
A1577	9.88
A1578	55.91
A1579	2.52
A1580	53.87
A1581	11.77
A1582	61.47
A1583	2.76
A1584	7.32
A1585	8.5
A1586	10.69
A1587	15.32
A1588	67.56
A1589	199
A1590	9.7
A1591	236.18
A1592	18.63
A1593	117.34
A1594	28.35
A1595	17.58
A1596	8.05
A1598	48.34
A1599	12.93
A1600	46.6
A1601	52.64
A1602	43.93
A1603	27.89
A1604	18.79
A1605	16.01
A1606	0.41
A1607	7.5
A1608	20.43
A1609	5.54
A1610	3.08
A1611	28.67
A1612	27.62
A1613	12.51
A1614	759.25
A1615	2.88
A1616	5.9
A1617	19.9
A1618	20.51
A1619	33.37
A1620	3.49
A1621	42
A1622	11.53
A1623	3.12
A1624	29.82
A1625	41.87
A1626	10.27
A1627	23.19
A1628	2.79
A1629	130.05
A1630	50.71
A1631	38.47
A1632	11.09
A1633	2.8
A1634	4.78
A1636	0.44
A1635	0.31
A1637	10.26
A1638	12.62
A1639	21.76
A1640	8.82
A1641	14.58
A1642	10.82
A1643	9.92
A1644	10.38
A1645	8.14
A1646	51.05
A1647	25.42
A1648	7.63
A1649	24.82
A1650	7.37
A1651	16.17
A1652	32.33
A1653	4.87
A1654	66.12
A1655	17.19
A1656	3.42
A1657	7.7
A1658	9.09
A1659	23.85
A1660	9.12
A1661	5.88
A1663	72.35
A1664	20.43
A1665	13.8
A1666	49.95
A1667	7.57
A1668	12.5
A1669	14.01
A1670	10.86
A1671	61.4
A1672	4.98
A1673	6.29
A1674	12.17
A1675	42.05
A1676	6.19
A1677	0.66
A1678	0.24
A1679	11.71
A1680	7.48
A1681	2.85
A1682	12.12
A1683	24.57
A1684	7.98
A1685	14.98
A1686	6.18
A1687	131.33
A1688	55.5
A1689	10.99
A1690	1.75
A1691	9.36
A1692	2.58
A1693	80.78
A1694	3.08
A1695	11.4
A1696	1.21
A1697	14.43
A1698	231.59
A1699	23.46
A1700	23.95
A1701	18.58
A1702	12.61
A1703	9.22
A1704	7.33
A1705	14.13
A1706	11.94
A1707	8.63
A1708	19.18
A1709	4.6
A1710	3.21
A1711	15.03
A1712	37.74
A1713	5.62
A1714	8.48
A1715	3.11
A1716	1.32
A1717	14.94
A1718	8.33
A1719	2.19
A1720	1.01
A1721	1.03
A1722	2.45
A1723	3.41
A1724	3.04
A1725	0.6
A1726	1.45
A1727	1.49
A1728	1.98
A1729	5.16
A1730	1.72
A1731	10.17
A1732	3.24
A1733	3.18
A1734	6.6
A1735	7.37
A1736	7.89
A1737	3.05
A1738	6.65
A1739	2.91
A1740	0.73
A1741	99.63
A1742	1.34
A1743	7.91
A1744	15.49
A1745	1.92
A1746	79.17
A1747	13.17
A1748	37.27
A1749	19.42
A1750	1.41
A1751	7.9
A1752	20.14
A1753	11.86
A1754	10
A1755	8.86
A1756	5.84
A1757	0.97
A1758	44.35
A1759	337.49
A1760	6.52
A1761	24.7
A1762	14.69
A1763	21.82
A1764	4.2
A1765	11.05
A1766	3.19
A1767	4.66
A1768	1.48
A1769	21.76
A1770	10.84
A1771	13.9
A1772	7.95
A1773	5.18
A1774	13.51
A1775	10.1
A1776	8.33
A1777	5.92
A1778	21.56
A1780	11.28
A1781	7.37
A1782	0.91
A1783	13.03
A1784	8.17
A1785	14.48
A1786	30.1
A1787	11.3
A1788	11.67
A1789	23.2
A1790	8.6
A1791	6.54
A1792	14.84
A1793	1.01
A1794	9.65
A1795	14.99
A1796	15.41
A1797	22.7
A1798	17.43
A1799	0.32
A1800	2.88
A1801	6.91
A1802	7.81
A1803	13.29
A1804	11.58
A1805	18.89
A1806	11.88
A1807	12.44
A1808	5.67
A1809	8.24
A1810	41.45
A1811	8.24
A1812	11.02
A1813	9.32
A1814	16.9
A1815	16.29
A1816	3.57
A1817	5.87
A1818	9.05
A1819	2.78
A1820	4.04
A1821	1723.39
A1822	11.33
A1823	126.43
A1824	109.27
A1825	97.58
A1826	6.51
A1827	104.53
A1828	15.03
A1829	2.9
A1830	3.01
A1831	153.07
A1832	19.01
A1833	22.97
A1834	33.11
A1835	10.05
A1836	31.1
A1837	12.9
A1838	6.05
A1839	7.2
A1840	9.12
A1841	9.22
A1842	6.71
A1843	43.12
A1844	35.13
A1845	62.94
A1846	17.77
A1847	37.06
A1848	2.96
A1849	9.09
A1850	20.66
A1851	44.72
A1852	28.44
A1853	1.94
A1854	4.06
A1855	4.09
A1856	2.22
A1857	0.41
A1858	23.49
A1859	4
A1860	4.67
A1861	15.14
A1862	12.99
A1863	16.88
A1864	2.5
A1865	25.54
A1866	0.68
A1867	0.36
A1868	2.82
A1869	0.54
A1870	8.84
A1871	4.75
A1872	17.67
A1873	9.5
A1874	0
A1875	0
A1876	0.56
A1877	0.93
A1878	2.5
A1879	0.74
A1880	0
A1881	2.26
A1882	4.98
A1883	9.97
A1884	22.27
A1885	37.47
A1886	10.1
A1887	12.14
A1888	0.84
A1890	5.05
A1891	133.26
A1892	3.33
A1893	210.82
A1894	8.62
A1895	11.96
A1896	27.19
A1897	6.34
A1898	3.14
A1899	4.7
A1900	2.24
A1901	1.26
A1902	21.58
A1903	24.31
A1904	40.04
A1905	1.97
A1906	3.68
A1907	19.22
A1908	24.73
A1909	24.92
A1910	28.42
A1911	2.16
A1912	0
A1913	8.05
A1914	10.59
A1915	17.53
A1916	13.24
A1917	9.59
A1918	345.81
A1919	17.38
A1920	5.13
A1921	14.51
A1922	101.44
A1923	8.23
A1924	31.26
A1925	80
A1926	9.96
A1927	13.82
A1928	74.33
A1929	191.02
A1930	168.59
A1931	3.59
A1932	4.53
A1933	1318.31
A1934	115.88
A1935	29.78
A1936	6.56
A1937	21.18
A1938	2.38
A1939	6.34
A1940	2.75
A1941	11.34
A1942	1.06
A1943	8.88
A1944	3.84
A1945	2.5
A1946	12.1
A1947	20.05
A1948	16.79
A1949	12.64
A1950	22.85
A1951	34.29
A1952	5.42
A1953	1.92
A1954	4.51
A1956	11.77
A1955	12.57
A1957	5.93
A1958	14.82
A1959	22.72
A1960	1.23
A1961	218.06
A1962	396.08
A1963	5.28
A1964	7.03
A1965	184.29
A1966	8.4
A1967	6.39
A1968	10.9
A1969	61.16
A1970	78.65
A1971	43.59
A1972	20.22
A1973	8.83
A1974	15.16
A1975	1.54
A1976	0.93
A1977	3.72
A1978	1.99
A1979	5.89
A1981	46.67
A1982	27.46
A1983	5.36
A1984	6.74
A1985	16.29
A1986	43.35
A1987	48.5
A1988	38.88
A1989	0.95
A1990	1.8
A1991	1.67
A1992	1.17
A1993	5.09
A1994	9.82
A1995	3.92
A1996	6.93
A1997	3.82
A1998	26.5
A1999	21.38
A2000	38.81
A2001	15.7
A2002	4.83
A2003	15.51
A2004	6.78
A2005	18.22
A2006	5.56
A2007	54.69
A2008	64.91
A2009	41.62
A2010	0.95
A2011	6.79
A2012	3.24
A2013	2.85
A2014	26.97
A2015	3.61
A2016	4.22
A2017	17.56
A2018	34.49
A2019	31.8
A2020	60.94
A2021	93.49
A2022	17.64
A2023	13.63
A2024	4.21
A2025	4.12
A2026	1.51
A2027	35.92
A2028	30.21
A2029	16.23
A2030	1.83
A2031	1.05
A2032	16.24
[truncated: 1,186 more rows]
