# Supplementary material for: Assessment of transcriptomic constraint-based methods for central carbon flux inference
Source: PLoS One. 2020 Sep 9;15(9):e0238689. doi: 10.1371/journal.pone.0238689 (PMC7480874; doi:10.1371/journal.pone.0238689)
Supplement: S4 Dataset — The genome-scale metabolic model of PCC 7002 from Qian et al. [26]. Individual models in SBML format (.xml) with set constraints used AC, DC, etc. are included. Transcriptomic data (.csv) from Ludwig and Bryant [25]. Predicted fluxes generated using these data. MATLAB scripts used for calculating correlations (.m). (GZ) [file pone.0238689.s004.gz › PCC7002_model_and_data/predicted_fluxes_and_correlation_scripts/pcc7002_NO3_DC_pfba_mf_pf.txt]

Rxns	E-Flux2 NO3	E-Flux2 NO3 depleted	SPOT NO3	SPOT NO3 depleted	pfba_mf NO3	pfba_mf NO3 depleted	pFBA NO3	pFBA NO3 depleted
10FTHGL	0	0	0	0	0	0	0	0
2O6HM	0	0	0	0	0	0	0	0
2O6MH1	0	0	0	0	0	0	0	0
2O6MH2	0	0	0	0	0	0	0	0
2OGDC	1.70E-07	1.06E-07	2.95E-10	7.22E-10	9.09E-08	6.00E-07	3.83E-08	3.83E-08
4aGT	0	0	2.13E-13	1.69E-15	0	0	0	0
4VCR	0	0	2.87E-13	1.45E-12	0	0	0	0
AACPAT	2.52E-17	6.52E-16	1.63E-12	4.71E-12	1.69E-17	1.46E-15	4.23E-18	4.23E-18
ACBIPGT	0	0	-1.72E-14	-1.81E-15	0	0	0	0
ACBIPGT_1	0	0	0	0	0	0	0	0
ACCOAC	0	1.78E-15	1.20E-11	3.47E-11	0	1.14E-13	0	0
ACGK	6.27E-08	3.07E-08	1.48E-11	6.79E-11	2.26E-08	1.13E-07	9.65E-09	9.65E-09
ACGS	1.69E-17	4.96E-16	3.36E-17	-6.41E-16	4.41E-18	4.89E-16	2.28E-18	2.28E-18
ACHBS	0	0	2.65E-12	3.74E-11	0	0	0	0
ACK	0	0	1.72E-14	1.84E-15	0	0	0	0
ACLS	2.72E-08	1.32E-08	6.12E-12	6.04E-11	1.04E-08	4.54E-08	3.02E-09	3.02E-09
ACONT1	1.61E-07	9.40E-08	1.84E-10	5.98E-10	7.79E-08	4.85E-07	3.29E-08	3.29E-08
ACOTA	6.27E-08	3.07E-08	1.48E-11	6.79E-11	2.26E-08	1.13E-07	9.65E-09	9.65E-09
ACS1	3.42E-07	6.01E-07	2.30E-10	5.24E-09	3.80E-07	1.74E-06	1.31E-07	1.31E-07
ACS2	0	0	-1.15E-16	-1.06E-15	0	0	0	0
ACS3	0	0	0	0	0	0	0	0
ACS3_	-2.78E-07	-5.76E-07	-2.17E-10	-5.19E-09	-3.57E-07	-1.59E-06	-1.21E-07	-1.21E-07
ACt6	0	0	-5.10E-18	7.45E-19	0	0	0	0
ADCL	3.56E-17	1.13E-15	9.82E-13	4.91E-12	1.73E-17	9.61E-16	3.49E-18	3.49E-18
ADCOBHEXS	0	0	0	0	0	0	0	0
ADCS	3.56E-17	1.13E-15	9.82E-13	4.91E-12	1.73E-17	9.61E-16	3.49E-18	3.49E-18
AddtionalRxn1	0	0	0	0	0	0	0	0
AddtionalRxn10	0	0	0	0	0	0	0	0
AddtionalRxn11	0	0	2.20E-14	1.97E-15	0	0	0	0
AddtionalRxn12	2.85E-07	4.13E-07	2.88E-10	4.42E-09	2.74E-07	1.41E-06	1.10E-07	1.10E-07
AddtionalRxn13	0	0	7.23E-13	5.77E-13	0	0	0	0
AddtionalRxn14	0	0	0	0	0	0	0	0
AddtionalRxn15	0	0	0	0	0	0	0	0
AddtionalRxn2	0	0	0	0	0	0	0	0
AddtionalRxn3	0	0	0	0	0	0	0	0
AddtionalRxn4	0	0	0	0	0	0	0	0
AddtionalRxn5	0	0	0	0	0	0	0	0
AddtionalRxn6	0	0	0	0	0	0	0	0
AddtionalRxn7	0	0	0	0	0	0	0	0
AddtionalRxn8	0	0	0	0	0	0	0	0
AddtionalRxn9	0	0	0	0	0	0	0	0
ADK1	2.08E-06	2.84E-06	1.29E-09	3.34E-08	2.39E-06	1.07E-05	7.92E-07	7.92E-07
ADK2	0	0	-1.25E-16	7.63E-17	0	0	0	0
ADMDC	0	0	0	0	0	0	0	0
ADMDC_1	0	0	0	0	0	0	0	0
ADNCYC	3.25E-07	3.43E-07	1.87E-10	1.70E-09	3.26E-07	1.38E-06	9.40E-08	9.40E-08
ADNK1	7.61E-07	8.15E-07	3.64E-10	2.68E-09	8.65E-07	3.70E-06	2.66E-07	2.66E-07
ADPRDP	0	0	-2.20E-14	-2.52E-15	0	0	0	0
ADPT	0	0	4.34E-17	1.73E-17	0	0	0	0
ADSK	8.48E-08	4.79E-08	1.76E-11	6.46E-11	3.10E-08	1.85E-07	1.34E-08	1.34E-08
ADSL1r	2.14E-17	1.11E-15	2.10E-12	1.38E-11	2.13E-17	1.19E-15	1.36E-17	1.36E-17
ADSL2r	0	1.78E-15	3.44E-12	1.14E-11	0	1.14E-13	0	0
ADSS	2.14E-17	1.11E-15	2.10E-12	1.38E-11	2.13E-17	1.19E-15	1.36E-17	1.36E-17
AGDC	0	0	0	0	0	0	0	0
AGMT	6.27E-08	3.07E-08	1.32E-11	4.21E-11	2.26E-08	1.13E-07	9.65E-09	9.65E-09
AGPAT_SYN	1.51E-17	3.89E-16	8.16E-13	2.36E-12	6.10E-18	6.79E-16	2.32E-18	2.32E-18
AGPR	6.27E-08	3.07E-08	1.48E-11	6.79E-11	2.26E-08	1.13E-07	9.65E-09	9.65E-09
AGT	2.89E-07	2.20E-07	1.11E-10	3.22E-10	1.19E-07	6.39E-07	5.87E-08	5.87E-08
AHCi	2.17E-17	3.45E-16	2.92E-13	1.33E-12	1.02E-17	6.88E-16	1.86E-18	1.86E-18
AHMMPS	0	0	8.67E-18	-6.94E-18	0	0	0	0
AICART	3.59E-17	1.52E-15	5.51E-12	2.24E-11	2.65E-17	1.31E-15	1.32E-17	1.32E-17
AIRC1	3.25E-07	5.10E-07	1.67E-10	9.88E-10	2.67E-07	1.06E-06	8.70E-08	8.70E-08
AKP	1.81E-17	6.12E-16	5.80E-13	2.60E-12	9.17E-18	5.08E-16	1.77E-18	1.77E-18
AKP1	1.74E-17	5.18E-16	4.03E-13	2.31E-12	8.17E-18	4.54E-16	1.73E-18	1.73E-18
AKP2	0	-1.78E-15	-1.37E-12	-3.87E-12	0	1.14E-13	0	0
AKP3	3.83E-17	1.02E-15	1.37E-12	3.87E-12	1.26E-17	1.01E-15	6.24E-18	6.24E-18
AKP4	3.83E-17	1.02E-15	1.37E-12	3.87E-12	1.26E-17	1.01E-15	6.24E-18	6.24E-18
ALA_Lt6	0	0	3.79E-19	-1.44E-18	0	0	0	0
ALAD_Lr	3.20E-07	2.36E-07	1.21E-10	4.03E-10	1.30E-07	6.89E-07	6.23E-08	6.23E-08
ALALIG	7.40E-07	9.85E-07	3.71E-10	2.43E-09	8.65E-07	3.70E-06	2.66E-07	2.66E-07
ALAR	0	-8.88E-16	-2.62E-15	3.66E-15	0	1.14E-13	0	0
ALATRS	0	0	3.49E-12	4.77E-11	0	0	0	0
ALCD19	0	0	9.54E-18	-3.86E-16	0	0	0	0
ALCD2x	0	0	-1.30E-18	-3.36E-16	0	0	0	0
AlsS	2.44E-08	1.25E-08	5.66E-12	5.51E-11	9.48E-09	4.19E-08	3.20E-09	3.20E-09
AMAA	0	0	1.73E-18	3.47E-18	0	0	0	0
AMANAPE	0	0	0	0	0	0	0	0
AMSR	2.86E-06	4.85E-06	7.00E-04	0.00577817	4.59E-06	2.01E-05	1.68E-06	1.68E-06
ANNAT	2.85E-07	4.13E-07	2.88E-10	4.42E-09	2.74E-07	1.41E-06	1.10E-07	1.10E-07
ANPRT	0	0	-2.34E-12	-8.42E-12	0	0	0	0
ANS1	0	0	1.17E-12	4.22E-12	0	0	0	0
ANS2	0	0	1.17E-12	4.20E-12	0	0	0	0
ANTLL	0	0	0	0	0	0	0	0
AOXS	0	0	0	0	0	0	0	0
APRAUR	0	0	0	0	0	0	0	0
APT	3.20E-06	3.43E-06	1.60E-08	0.017296803	2.94E-06	1.35E-05	9.74E-07	9.74E-07
ARGD	4.09E-07	4.18E-07	1.45E-10	1.79E-08	4.91E-07	2.08E-06	1.46E-07	1.46E-07
ARGDC	6.27E-08	3.07E-08	1.32E-11	4.21E-11	2.26E-08	1.13E-07	9.65E-09	9.65E-09
ARGSL	4.71E-07	4.48E-07	1.60E-10	1.80E-08	5.13E-07	2.19E-06	1.56E-07	1.56E-07
ARGSS	4.71E-07	4.48E-07	1.60E-10	1.80E-08	5.13E-07	2.19E-06	1.56E-07	1.56E-07
ARGTRS	0	0	1.58E-12	2.58E-11	0	0	0	0
AROGR	0	0	0	0	0	0	0	0
ARSRD2	0	0	0	0	0	0	0	0
ArstATPase	0	0	0	0	0	0	0	0
ASAD	8.48E-08	4.79E-08	2.59E-11	1.47E-10	3.10E-08	1.85E-07	1.34E-08	1.34E-08
ASAT	-1.60E-06	-2.41E-06	-3.14E-10	-5.34E-08	-2.52E-06	-1.07E-05	-9.07E-07	-9.07E-07
ASNN	0	0	0	0	0	0	0	0
ASNTRS	0	0	0	0	0	0	0	0
ASP1DC	3.34E-17	1.00E-15	2.42E-15	1.42E-13	2.41E-17	1.08E-15	4.34E-18	4.34E-18
ASPADT	0	0	2.29E-12	2.17E-11	0	0	0	0
ASPCT	2.81E-17	1.74E-15	-2.89E-13	3.84E-12	6.77E-18	1.98E-15	7.74E-18	7.74E-18
ASPK	8.48E-08	4.79E-08	2.59E-11	1.47E-10	3.10E-08	1.85E-07	1.34E-08	1.34E-08
ASPO	1.77E-07	1.32E-07	4.07E-11	1.07E-10	8.44E-08	3.41E-07	3.83E-08	3.83E-08
ASPO_1	2.20E-17	1.30E-15	3.57E-15	1.46E-13	1.06E-17	6.37E-16	3.25E-18	3.25E-18
ASPO_2	2.20E-17	1.30E-15	5.80E-14	1.53E-13	1.06E-17	6.37E-16	3.25E-18	3.25E-18
ASPT	8.63E-07	1.78E-06	7.72E-11	3.50E-08	1.89E-06	8.00E-06	7.00E-07	7.00E-07
ASPTRS	0	0	4.25E-12	5.03E-11	0	0	0	0
ATPATF1	0	0	6.23E-16	1.05E-15	0	0	0	0
ATPATF4	0	0	-5.43E-16	-1.07E-15	0	0	0	0
ATPM	3.28E-07	2.43E-07	1.61E-10	9.08E-10	3.16E-07	1.19E-06	9.37E-08	9.37E-08
ATPPRT	0	0	-2.06E-12	-1.11E-11	0	0	0	0
ATPS4rpp	3.69E-07	3.19E-07	7.59E-04	2.84E-04	2.82E-07	1.35E-06	8.30E-08	8.30E-08
ATPSu	8.49E-06	9.04E-06	0.037711606	0.022594102	8.26E-06	3.65E-05	2.74E-06	2.74E-06
BACCL	0	0	0	0	0	0	0	0
BCAROHX	0	0	0	0	0	0	0	0
BCAROHX2	0	0	0	0	0	0	0	0
BCAROKE	0	0	0	0	0	0	0	0
BCAROKL1	0	0	0	0	0	0	0	0
BCAROKL2	0	0	0	0	0	0	0	0
BCCDLi	1.02E-16	3.04E-15	1.20E-11	3.47E-11	5.83E-17	1.19E-15	3.02E-17	3.02E-17
bG6PDH	2.66E-07	3.54E-07	0.013083515	0.002865767	3.80E-07	1.50E-06	1.21E-07	1.21E-07
bGLK	0	0	2.17E-17	2.60E-18	0	0	0	0
BiLipL	0	0	2.78E-17	-1.04E-17	0	0	0	0
bio07035	0	0	1.96E-11	9.83E-11	0	0	0	0
Biotabc	0	0	0	0	0	0	0	0
BLVDR	0	0	0	0	0	0	0	0
BPNT	8.48E-08	4.79E-08	1.76E-11	6.46E-11	3.10E-08	1.85E-07	1.34E-08	1.34E-08
BTMAT1	2.52E-17	6.52E-16	1.63E-12	4.71E-12	1.69E-17	1.46E-15	4.23E-18	4.23E-18
BTS1	0	0	0	0	0	0	0	0
BTS2	0	0	2.43E-17	0	0	0	0	0
CA2abc1	0	0	8.92E-14	4.47E-13	0	0	0	0
CACT	0	0	7.77E-18	-1.97E-17	0	0	0	0
CBHL1	0	0	-3.47E-18	0	0	0	0	0
CBHL2	0	0	0	0	0	0	0	0
CBML	0	0	0	0	0	0	0	0
CBPS	6.27E-08	3.07E-08	1.45E-11	7.18E-11	2.26E-08	1.13E-07	9.65E-09	9.65E-09
CCL	-8.48E-08	-4.79E-08	-1.76E-11	-5.93E-11	-3.10E-08	-1.85E-07	-1.34E-08	-1.34E-08
CDGPT_SYN	0	0	2.90E-13	7.64E-13	0	0	0	0
CDPMEK	1.14E-16	5.65E-15	2.30E-12	1.01E-11	6.98E-17	4.91E-15	2.09E-17	2.09E-17
CELLSYN	0	0	0	0	0	0	0	0
CGPase	4.08E-20	2.88E-18	6.47E-13	1.75E-13	1.93E-21	1.08E-18	1.32E-22	1.32E-22
CHL	8.48E-08	4.79E-08	1.76E-11	5.93E-11	3.10E-08	1.85E-07	1.34E-08	1.34E-08
CHORM	0	-1.78E-15	1.89E-12	3.76E-11	0	1.14E-13	0	0
CHORS	3.86E-17	1.23E-15	5.22E-12	5.09E-11	2.19E-17	1.25E-15	6.44E-18	6.44E-18
CHPL	0	0	3.86E-17	-8.67E-19	0	0	0	0
ChPS	0	0	2.89E-13	1.45E-12	0	0	0	0
CICOHL	0	0	4.34E-17	1.10E-15	0	0	0	0
CIMAHL	0	0	-2.78E-17	1.69E-15	0	0	0	0
CIMAS	0	0	-1.58E-16	4.03E-15	0	0	0	0
CitH	8.05E-08	4.70E-08	1.37E-10	3.06E-10	3.89E-08	2.43E-07	1.65E-08	1.65E-08
Cltr	0	0	1.36E-20	4.07E-20	0	0	0	0
CO2t	4.71E-07	1.81E-07	1.72E-10	9.13E-10	1.46E-07	7.27E-07	6.97E-08	6.97E-08
COBALTt5	3.11E-07	1.95E-07	1.67E-10	1.04E-09	3.34E-07	1.37E-06	9.45E-08	9.45E-08
COBPS	0	0	0	0	0	0	0	0
Cot	0	0	7.99E-17	4.15E-17	0	0	0	0
Cotabc	3.11E-07	1.95E-07	1.67E-10	1.04E-09	3.34E-07	1.37E-06	9.45E-08	9.45E-08
COXp	3.56E-06	4.13E-06	0.005660898	0.004875861	3.88E-06	1.72E-05	1.26E-06	1.26E-06
COXu	3.56E-06	4.21E-06	0.009117815	0.012084222	3.81E-06	1.68E-05	1.24E-06	1.24E-06
CPC8MM	0	0	0	0	0	0	0	0
CphSArg	4.08E-20	2.88E-18	6.47E-13	1.77E-13	1.93E-21	1.08E-18	1.32E-22	1.32E-22
CphSAsp	4.08E-20	2.88E-18	6.47E-13	1.79E-13	1.93E-21	1.08E-18	1.32E-22	1.32E-22
CPPPGO	0	0	2.85E-13	1.45E-12	0	0	0	0
CPPPGOAN	0	0	0	0	0	0	0	0
CS	-2.42E-07	-1.41E-07	-3.20E-10	-9.04E-10	-1.17E-07	-7.28E-07	-4.94E-08	-4.94E-08
CTPD	9.52E-07	1.23E-06	5.38E-10	4.29E-09	9.54E-07	4.13E-06	3.02E-07	3.02E-07
CTPO	2.33E-07	1.76E-07	7.62E-11	2.17E-10	1.02E-07	4.90E-07	4.85E-08	4.85E-08
CTPS1	6.68E-07	9.71E-07	3.67E-10	2.53E-09	7.60E-07	3.18E-06	2.33E-07	2.33E-07
CTPS2	2.84E-07	2.54E-07	1.71E-10	1.76E-09	1.94E-07	9.54E-07	6.85E-08	6.85E-08
Cuabc	3.40E-07	2.40E-07	1.67E-10	1.05E-09	3.16E-07	1.19E-06	9.37E-08	9.37E-08
Cut1	3.40E-07	2.40E-07	1.67E-10	1.05E-09	3.16E-07	1.19E-06	9.37E-08	9.37E-08
CYSS	8.48E-08	4.79E-08	1.75E-11	6.44E-11	3.10E-08	1.85E-07	1.34E-08	1.34E-08
CYSS1	0	0	0	0	0	0	0	0
CYSTRS	0	0	-9.39E-14	4.96E-12	0	0	0	0
CYTK1	-1.78E-15	1.07E-14	2.59E-12	1.09E-11	0	0	0	0
CYTOM	0	0	1.14E-16	-9.37E-17	0	0	0	0
D5M1PP1	0	0	0	0	0	0	0	0
D5M1PP2	0	0	0	0	0	0	0	0
DAATF	0	0	-2.85E-12	-2.26E-11	0	0	0	0
DABA	0	0	-1.08E-19	-1.08E-19	0	0	0	0
DADPEP	7.40E-07	9.85E-07	3.71E-10	2.43E-09	8.65E-07	3.70E-06	2.66E-07	2.66E-07
DAGK_SYN	6.30E-07	8.12E-07	3.63E-10	3.08E-09	8.65E-07	3.70E-06	2.66E-07	2.66E-07
DAGPYP_SYN	6.30E-07	8.12E-07	3.64E-10	3.09E-09	8.65E-07	3.70E-06	2.66E-07	2.66E-07
DAPDC	0	0	2.85E-12	2.26E-11	0	0	0	0
DAPE	0	0	2.85E-12	2.26E-11	0	0	0	0
DB4PS	0	0	0	0	0	0	0	0
DBTS	0	0	0	0	0	0	0	0
DCTPD	1.94E-17	5.76E-16	4.77E-13	1.10E-12	5.71E-17	8.42E-16	3.47E-18	3.47E-18
DCYTC	0	0	-4.86E-16	2.78E-17	0	0	0	0
DDMAT5	2.52E-17	6.52E-16	1.63E-12	4.71E-12	1.69E-17	1.46E-15	4.23E-18	4.23E-18
DDPA	3.92E-17	1.33E-15	5.22E-12	5.09E-11	2.39E-17	9.70E-16	4.58E-18	4.58E-18
DEMAT4	2.52E-17	6.52E-16	1.63E-12	4.71E-12	1.69E-17	1.46E-15	4.23E-18	4.23E-18
DESAT161_ACP	2.13E-18	5.61E-17	1.14E-13	3.29E-13	8.56E-19	9.58E-17	3.24E-19	3.24E-19
DESAT181_ACP	1.09E-17	2.80E-16	5.88E-13	1.70E-12	4.39E-18	4.89E-16	1.67E-18	1.67E-18
DESAT182_ACP	5.74E-18	1.49E-16	3.10E-13	8.94E-13	2.32E-18	2.58E-16	8.80E-19	8.80E-19
DESAT183_ACP	3.23E-19	9.75E-18	1.64E-14	4.70E-14	1.24E-19	1.44E-17	4.64E-20	4.64E-20
DGC	0	0	0	0	0	0	0	0
DGDGST_SYN	0	0	4.59E-14	2.72E-13	0	0	0	0
DGK1	3.18E-07	2.93E-07	-1.55E-07	-7.05E-10	2.65E-07	1.12E-06	8.28E-08	8.28E-08
DGK2	1.43E-07	1.35E-07	9.26E-11	1.19E-09	1.16E-07	5.50E-07	4.27E-08	4.27E-08
DGK3	1.59E-07	1.47E-07	1.55E-07	2.36E-09	1.32E-07	5.61E-07	4.14E-08	4.14E-08
DHAD1	5.16E-08	2.57E-08	1.18E-11	1.16E-10	1.99E-08	8.74E-08	6.22E-09	6.22E-09
DHAD2	0	0	2.65E-12	3.74E-11	0	0	0	0
DHDPRy	0	0	2.85E-12	2.26E-11	0	0	0	0
DHDPS	0	0	2.85E-12	2.26E-11	0	0	0	0
DHFR	0	-2.66E-15	-1.00E-12	-6.67E-12	0	1.14E-13	-2.27E-13	-2.27E-13
DHFR1	0	0	-8.67E-18	-1.51E-15	0	0	0	0
DHFS	3.56E-17	1.13E-15	9.83E-13	4.91E-12	1.73E-17	9.61E-16	3.49E-18	3.49E-18
DHNAPhT	0	0	0	0	0	0	0	0
DHNPA	3.56E-17	1.13E-15	9.83E-13	4.91E-12	1.73E-17	9.61E-16	3.49E-18	3.49E-18
DHORD	2.03E-17	8.20E-16	-1.45E-13	1.94E-12	9.94E-18	7.98E-16	3.05E-18	3.05E-18
DHORD_PQ9	2.03E-17	8.20E-16	-1.44E-13	1.91E-12	9.94E-18	7.98E-16	3.05E-18	3.05E-18
DHORTS	0	-2.66E-15	2.89E-13	-3.84E-12	0	1.14E-13	0	0
DHPPDA2	0	0	0	0	0	0	0	0
DHPS1	1.19E-17	3.77E-16	-5.52E-14	1.54E-12	5.78E-18	3.21E-16	1.16E-18	1.16E-18
DHPS3	2.37E-17	7.53E-16	1.04E-12	3.37E-12	1.16E-17	6.41E-16	2.33E-18	2.33E-18
DHQS	3.92E-17	1.33E-15	5.22E-12	5.09E-11	2.39E-17	9.70E-16	4.58E-18	4.58E-18
DHQTi	0	-2.84E-14	5.22E-12	5.09E-11	0	1.14E-13	0	0
D_Lact2	0	0	-9.60E-18	5.56E-19	0	0	0	0
DLOD	1.74E-07	1.32E-07	6.42E-11	1.66E-10	6.94E-08	3.73E-07	3.20E-08	3.20E-08
DMATT	2.17E-17	3.45E-16	5.71E-13	2.74E-12	1.02E-17	6.88E-16	1.86E-18	1.86E-18
DMPhQM	0	0	0	0	0	0	0	0
DMPPS	2.84E-17	1.41E-15	5.65E-13	2.52E-12	1.74E-17	1.23E-15	5.24E-18	5.24E-18
DMPPS1	2.84E-17	1.41E-15	5.87E-13	2.53E-12	1.74E-17	1.23E-15	5.24E-18	5.24E-18
DNASYN_SYN	0	0	-1.84E-14	6.58E-14	0	0	0	0
DPCOAK	2.91E-17	9.38E-16	4.55E-15	1.38E-13	2.11E-17	1.11E-15	5.33E-18	5.33E-18
DPR	3.34E-17	1.00E-15	2.42E-15	1.42E-13	2.41E-17	1.08E-15	4.34E-18	4.34E-18
DRPA	0	0	0	0	0	0	0	0
DTCPHMT	0	0	0	0	0	0	0	0
DTMPK1	0	4.44E-16	2.29E-14	1.75E-12	0	1.14E-13	-2.27E-13	-2.27E-13
DTMPK2	2.92E-07	1.93E-07	1.80E-10	1.91E-09	1.73E-07	1.19E-06	7.96E-08	7.96E-08
DUTPDP	1.44E-07	7.71E-08	8.75E-11	8.01E-10	8.67E-08	5.97E-07	3.98E-08	3.98E-08
DXPRI	1.14E-16	5.65E-15	2.30E-12	1.01E-11	6.98E-17	4.91E-15	2.09E-17	2.09E-17
DXPS	1.14E-16	5.65E-15	2.30E-12	1.01E-11	6.98E-17	4.91E-15	2.09E-17	2.09E-17
EDA	0	0	0	0	0	0	0	0
ENO	5.45E-07	2.89E-07	4.39E-10	1.90E-09	2.28E-07	1.28E-06	8.64E-08	8.64E-08
EPPP	6.60E-07	8.14E-07	2.97E-10	1.10E-09	8.29E-07	3.50E-06	2.71E-07	2.71E-07
EX_acetate(e)	2.08E-08	2.29E-08	4.07E-12	1.57E-11	7.96E-09	3.91E-08	2.89E-09	2.89E-09
EX_ala_L_c	1.48E-08	8.34E-09	2.28E-12	1.02E-11	5.51E-09	2.40E-08	1.73E-09	1.73E-09
EX_arsenite(e)	0	0	0	0	0	0	0	0
EX_Biomass_c	0	0	1.96E-11	9.83E-11	0	0	0	0
EX_ca2(e)	0	0	-8.92E-14	-4.47E-13	0	0	0	0
EX_cl(e)	0	0	1.36E-20	1.36E-20	0	0	0	0
EX_CO(e)	0	0	-2.62E-17	8.86E-16	0	0	0	0
EX_co2[e]	-4.71E-07	-1.81E-07	-1.72E-10	-9.13E-10	-1.46E-07	-7.27E-07	-6.97E-08	-6.97E-08
EX_cobalt2(e)	2.05E-16	1.47E-16	-5.94E-14	-2.98E-13	0	1.14E-13	0	0
EX_cu2(e)	-2.35E-25	-1.88E-25	-5.94E-14	-2.98E-13	0	1.14E-13	0	0
EX_fe2(e)	0	0	-3.03E-12	-2.98E-12	0	0	0	0
EX_fe3(e)	0	0	5.89E-13	-9.34E-14	0	0	0	0
EX_formate(e)	1.28E-07	9.42E-08	5.43E-11	1.12E-10	5.47E-08	2.90E-07	2.45E-08	2.45E-08
EX_glucose_D(e)	0	0	-1.22E-13	-3.19E-15	0	0	0	0
EX_glutamate(e)	8.67E-09	3.93E-09	6.94E-13	6.45E-12	3.35E-09	1.48E-08	1.40E-09	1.40E-09
EX_glycerol(e)	1.33E-08	5.19E-09	1.24E-12	7.78E-12	3.89E-09	1.92E-08	1.45E-09	1.45E-09
EX_h(e)	8.86E-07	3.08E-06	7.00E-04	0.005778149	3.34E-06	1.38E-05	1.18E-06	1.18E-06
EX_h2(e)	0	0	0	0	0	0	0	0
EX_h2o(e)	-2.51E-07	-3.34E-08	3.07E-10	1.21E-09	-6.91E-08	-1.77E-07	-3.74E-08	-3.74E-08
EX_hco3(e)	-8.71E-07	-5.61E-07	-6.08E-10	-4.07E-09	-3.56E-07	-1.85E-06	-1.28E-07	-1.28E-07
EX_isoleucine(e)	0	0	0	0	0	0	0	0
EX_k(e)	0	0	-3.34E-12	-1.68E-11	0	0	0	0
EX_Lac_D_c	1.33E-08	6.22E-09	1.85E-12	9.64E-12	4.90E-09	2.21E-08	1.57E-09	1.57E-09
EX_leucine(e)	2.09E-08	1.04E-08	1.96E-12	4.43E-12	8.08E-09	3.64E-08	2.72E-09	2.72E-09
EX_maltohexaose(e)	0	0	0	0	0	0	0	0
EX_maltopentaose(e)	0	0	0	0	0	0	0	0
EX_maltose(e)	0	0	-2.13E-13	-1.55E-15	0	0	0	0
EX_maltotetraose(e)	0	0	0	0	0	0	0	0
EX_maltotriose(e)	0	0	0	0	0	0	0	0
EX_Met_L_c	8.48E-08	4.79E-08	1.53E-11	4.74E-11	3.10E-08	1.85E-07	1.34E-08	1.34E-08
EX_mg2(e)	0	0	-2.86E-13	-1.45E-12	0	0	0	0
EX_mn2(e)	0	0	-5.95E-14	-2.98E-13	0	0	0	0
EX_mobd(e)	0	0	-5.94E-14	-3.03E-13	0	0	0	0
EX_na1_c	4.89E-19	-3.43E-18	-7.43E-14	-3.72E-13	0	0	-2.27E-13	-2.27E-13
EX_NH3(e)	-2.22E-07	-1.47E-07	-1.24E-10	-9.76E-10	-8.00E-08	-5.36E-07	-3.37E-08	-3.37E-08
EX_no2(e)	2.29E-07	3.62E-16	2.95E-11	4.88E-14	8.21E-08	5.98E-16	4.55E-08	4.55E-08
EX_no3(e)	-2.93E-07	2.26E-16	-3.93E-11	-1.34E-13	-1.07E-07	3.37E-16	-5.39E-08	-5.39E-08
EX_o2(e)	1.90E-06	9.00E-07	8.96E-10	5.33E-09	7.06E-07	3.19E-06	2.83E-07	2.83E-07
EX_photon(e)	-4.46E-05	-4.12E-05	-0.134821076	-0.081517318	-3.59E-05	-1.61E-04	-1.24E-05	-1.24E-05
EX_pi(e)	-4.40E-16	-3.35E-15	-6.28E-12	-1.96E-11	0	1.14E-13	0	0
EX_putrescine(e)	6.27E-08	3.07E-08	1.32E-11	4.21E-11	2.26E-08	1.13E-07	9.65E-09	9.65E-09
EX_so4(e)	-8.48E-08	-4.79E-08	-1.77E-11	-6.50E-11	-3.10E-08	-1.85E-07	-1.34E-08	-1.34E-08
EX_succ_c	1.30E-08	5.45E-09	1.84E-12	1.03E-11	4.77E-09	2.19E-08	1.54E-09	1.54E-09
EX_urea(e)	0	0	0	0	0	0	0	0
EX_valine(e)	3.07E-08	1.53E-08	2.81E-12	7.01E-12	1.18E-08	5.10E-08	3.50E-09	3.50E-09
EX_Vitamin_B12(e)	0	0	0	-5.42E-20	0	0	0	0
EX_zn2(e)	0	0	-5.95E-14	-2.98E-13	0	0	0	0
FBA	-3.63E-07	3.18E-07	0.036914053	0.034141672	2.75E-07	8.45E-07	1.31E-07	1.31E-07
FBA2	0	0	5.55E-17	-2.78E-17	0	0	0	0
FBA3	1.87E-06	2.06E-06	0.063079636	0.03987341	1.72E-06	7.63E-06	6.60E-07	6.60E-07
FBP	8.83E-07	7.95E-07	2.60E-10	9.99E-10	7.02E-07	3.04E-06	2.05E-07	2.05E-07
FCLT	0	0	0	0	0	0	0	0
FDD	2.17E-17	3.45E-16	5.73E-13	2.75E-12	1.02E-17	6.88E-16	1.86E-18	1.86E-18
FDIDFT	0	0	-1.37E-15	-3.21E-15	0	0	0	0
FdSULR	8.48E-08	4.79E-08	1.75E-11	6.44E-11	3.10E-08	1.85E-07	1.34E-08	1.34E-08
Fe2tabc	0	0	3.03E-12	2.98E-12	0	0	0	0
Fe3Cittabc	0	0	0	0	0	0	0	0
Fe3tabc	0	0	-5.89E-13	9.31E-14	0	0	0	0
FMETDF	0	0	0	0	0	0	0	0
FMETTRS	0	0	1.73E-18	-3.04E-18	0	0	0	0
FMNAT	0	0	0	0	0	0	0	0
FNR1	8.97E-06	8.80E-06	0.052631823	0.023798563	7.55E-06	3.41E-05	2.61E-06	2.61E-06
FNR2	8.97E-06	8.80E-06	0.052631823	0.023798563	7.55E-06	3.41E-05	2.61E-06	2.61E-06
FORt	0	0	1.18E-18	1.21E-18	0	0	0	0
FOS	0	0	0	0	0	0	0	0
FQR	2.28E-07	1.68E-07	2.37E-11	1.16E-10	8.58E-08	9.40E-07	4.73E-08	4.73E-08
FRUK	3.17E-07	3.18E-07	2.56E-10	4.98E-09	2.61E-07	1.24E-06	9.24E-08	9.24E-08
FTCoAL1	0	0	1.73E-18	7.62E-16	0	0	0	0
FTCoAL11	0	0	1.73E-18	9.03E-16	0	0	0	0
FTCoAL2	0	0	8.67E-19	8.62E-16	0	0	0	0
FTCoAL3	0	0	1.73E-18	6.76E-16	0	0	0	0
FTCoAL4	0	0	3.47E-18	8.99E-16	0	0	0	0
FTHFCL	0	0	0	0	0	0	0	0
FTHFD	5.54E-08	3.48E-08	2.91E-11	5.89E-11	2.45E-08	1.64E-07	1.18E-08	1.18E-08
FUM	-1.49E-06	-2.33E-06	-5.36E-10	-5.38E-08	-2.49E-06	-1.08E-05	-8.92E-07	-8.92E-07
G1PACTr	0	0	-3.59E-15	1.08E-14	0	0	0	0
G1SAT	0	0	2.28E-12	1.16E-11	0	0	0	0
G3PD_PQ	0	0	0	0	0	0	0	0
G3PD2	0	0	-1.11E-12	-3.12E-12	0	1.14E-13	0	0
G3POA_SYN	1.51E-17	3.89E-16	8.16E-13	2.36E-12	6.10E-18	6.79E-16	2.32E-18	2.32E-18
G5SADD	4.63E-07	6.27E-07	1.07E-10	3.23E-09	6.40E-07	2.78E-06	2.00E-07	2.00E-07
G5SD	9.69E-07	1.15E-06	2.09E-10	6.19E-09	1.18E-06	5.01E-06	3.58E-07	3.58E-07
G6PDH	2.69E-07	3.57E-07	0.013082066	0.002865966	3.63E-07	1.41E-06	1.15E-07	1.15E-07
GALU	3.17E-07	3.18E-07	2.57E-10	4.98E-09	2.61E-07	1.24E-06	9.24E-08	9.24E-08
GAPA	9.66E-07	1.19E-06	0.05263182	0.016156409	1.30E-06	5.25E-06	3.93E-07	3.93E-07
GAPB	6.29E-06	5.19E-06	0.104962986	0.027619888	4.54E-06	2.08E-05	1.60E-06	1.60E-06
GARFT	7.22E-08	5.94E-08	2.76E-11	6.00E-11	3.02E-08	1.26E-07	1.28E-08	1.28E-08
GBEZY	3.84E-06	6.04E-06	7.00E-04	0.023074933	5.75E-06	2.49E-05	2.04E-06	2.04E-06
GBPP	0	0	-2.71E-20	-2.71E-20	0	0	0	0
GCALDD	3.56E-17	1.13E-15	9.83E-13	4.91E-12	1.73E-17	9.61E-16	3.49E-18	3.49E-18
GCAP	5.06E-07	5.61E-07	2.67E-10	1.72E-09	5.93E-07	2.51E-06	1.82E-07	1.82E-07
GCARODS	0	0	0	0	0	0	0	0
GCATENEC	0	0	1.41E-13	7.09E-13	0	0	0	0
GCVT	1.74E-07	1.32E-07	6.42E-11	1.66E-10	6.94E-08	3.73E-07	3.20E-08	3.20E-08
GDAGEPM_SYN	0	0	6.16E-13	1.74E-12	0	0	0	0
GDMANE	0	0	0	0	0	0	0	0
GDPGT	2.17E-17	3.45E-16	5.71E-13	2.74E-12	1.02E-17	6.88E-16	1.86E-18	1.86E-18
GDPMD	0	0	0	0	0	0	0	0
GF6PTA	0	0	-3.67E-15	1.04E-14	0	0	0	0
GGT1	0	0	0	0	0	0	0	0
GGT2	0	0	0	0	0	0	0	0
GHMT	3.83E-08	3.89E-08	1.11E-11	2.79E-11	1.66E-08	8.19E-08	1.04E-08	1.04E-08
GLCP	3.84E-06	6.04E-06	7.00E-04	0.023074933	5.75E-06	2.49E-05	2.04E-06	2.04E-06
GLCS2	9.74E-07	1.19E-06	1.45E-08	0.017296763	1.16E-06	4.81E-06	3.59E-07	3.59E-07
GLGCr	9.74E-07	1.19E-06	1.45E-08	0.017296763	1.16E-06	4.81E-06	3.59E-07	3.59E-07
GLK	0	0	3.36E-13	4.88E-15	0	0	0	0
GLNabc	0	0	0	0	0	0	0	0
GLNS	9.46E-07	8.00E-07	3.66E-10	5.21E-09	8.46E-07	3.72E-06	2.68E-07	2.68E-07
GLOD	1.74E-07	1.32E-07	6.42E-11	1.66E-10	6.94E-08	3.73E-07	3.20E-08	3.20E-08
GLU5K	9.69E-07	1.15E-06	2.09E-10	6.19E-09	1.18E-06	5.01E-06	3.58E-07	3.58E-07
GLUADT	0	0	1.94E-12	2.36E-11	0	0	0	0
GLUCYSL	5.06E-07	5.61E-07	2.67E-10	1.72E-09	5.93E-07	2.51E-06	1.82E-07	1.82E-07
GLUDy	1.33E-06	2.14E-06	3.22E-10	5.22E-08	2.08E-06	8.97E-06	7.87E-07	7.87E-07
GLUPRT	4.22E-17	1.30E-15	3.44E-12	1.14E-11	2.60E-17	1.24E-15	1.72E-17	1.72E-17
GLUR	8.67E-09	3.93E-09	6.93E-13	6.45E-12	3.35E-09	1.48E-08	1.40E-09	1.40E-09
GLUSz	4.37E-07	3.51E-07	4.81E-11	1.62E-09	5.05E-07	2.05E-06	1.46E-07	1.46E-07
GLUTRR	0	0	2.28E-12	1.16E-11	0	0	0	0
GLUTRS	0	0	5.26E-12	7.63E-11	0	0	0	0
Glyc3PGPH	0	0	0	0	0	0	0	0
Glyc3PGPP	0	0	0	0	0	0	0	0
GLYCDr	-1.33E-08	-5.19E-09	-1.24E-12	-7.78E-12	-3.89E-09	-1.92E-08	-1.45E-09	-1.45E-09
GLYCL	7.70E-08	4.91E-08	2.80E-11	7.05E-11	3.29E-08	1.83E-07	1.64E-08	1.64E-08
GLYCPD	0	0	0	0	0	0	0	0
GlycPP	1.33E-08	5.19E-09	1.24E-12	7.78E-12	3.89E-09	1.92E-08	1.45E-09	1.45E-09
GLYCt5	1.33E-08	5.19E-09	1.24E-12	7.78E-12	3.89E-09	1.92E-08	1.45E-09	1.45E-09
GLYCTDH	2.89E-07	2.20E-07	1.11E-10	3.22E-10	1.19E-07	6.39E-07	5.87E-08	5.87E-08
GLYOX	0	0	0	0	0	0	0	0
GLYRK	0	0	-1.70E-17	6.06E-16	0	0	0	0
GLYTRS	0	0	4.18E-12	4.63E-11	0	0	0	0
GM1A	0	0	0	0	0	0	0	0
GM7K	0	0	0	0	0	0	0	0
GMHBP	0	0	0	0	0	0	0	0
GMPS2	3.61E-17	1.56E-15	3.40E-12	8.63E-12	1.69E-17	6.69E-16	3.15E-18	3.15E-18
GRGR	0	0	2.89E-13	1.45E-12	0	0	0	0
GRT	-7.22E-08	-5.94E-08	-2.42E-11	-4.87E-11	-3.02E-08	-1.26E-07	-1.28E-08	-1.28E-08
GSG3P	0	0	0	0	0	0	0	0
GSHD	0	0	0	0	0	0	0	0
GTCPHMT	0	0	0	0	0	0	0	0
GTHPO	0	0	0	0	0	0	0	0
GTHS	5.06E-07	5.61E-07	2.67E-10	1.72E-09	5.93E-07	2.51E-06	1.82E-07	1.82E-07
GTMLT	5.06E-07	5.61E-07	2.67E-10	1.72E-09	5.93E-07	2.51E-06	1.82E-07	1.82E-07
GTPCI	1.28E-17	3.39E-16	-3.86E-13	1.05E-12	4.20E-18	3.36E-16	2.08E-18	2.08E-18
GTPCII	0	0	0	0	0	0	0	0
GTPDD	3.83E-17	1.02E-15	1.37E-12	3.87E-12	1.26E-17	1.01E-15	6.24E-18	6.24E-18
GTPDPK	0	0	0	0	0	0	0	0
GUNCYC	3.21E-07	2.86E-07	1.35E-10	1.06E-09	2.74E-07	1.13E-06	8.43E-08	8.43E-08
H2Ot5	-1.04E-07	-4.66E-07	-4.63E-10	-2.52E-09	-3.31E-07	-1.55E-06	-8.46E-08	-8.46E-08
HBAtr	0	0	1.36E-20	-2.71E-20	0	0	0	0
HBOT	0	0	0	0	0	0	0	0
HBUR1	2.52E-17	6.52E-16	1.63E-12	4.71E-12	1.69E-17	1.46E-15	4.23E-18	4.23E-18
HCO3E	4.84E-07	2.04E-08	4.14E-10	2.97E-09	6.59E-08	6.74E-07	3.09E-08	3.09E-08
HCO3t	8.71E-07	5.61E-07	6.08E-10	4.07E-09	3.56E-07	1.85E-06	1.28E-07	1.28E-07
HDDR5	2.52E-17	6.52E-16	1.63E-12	4.71E-12	1.69E-17	1.46E-15	4.23E-18	4.23E-18
HDER4	2.52E-17	6.52E-16	1.63E-12	4.71E-12	1.69E-17	1.46E-15	4.23E-18	4.23E-18
HDMAT7	2.52E-17	6.52E-16	1.63E-12	4.71E-12	1.69E-17	1.46E-15	4.23E-18	4.23E-18
HDROXGLUADL	0	0	0	0	0	0	0	0
HDTR2	0	0	1.30E-17	-1.64E-15	0	0	0	0
HEMAT2	2.52E-17	6.52E-16	1.63E-12	4.71E-12	1.69E-17	1.46E-15	4.23E-18	4.23E-18
HEMEAS	0	0	0	0	0	0	0	0
HEMEOS	0	0	0	0	0	0	0	0
HEXTT	0	0	0	0	0	0	0	0
HEXTT1	2.17E-17	3.45E-16	4.34E-15	-1.25E-13	1.02E-17	6.88E-16	1.86E-18	1.86E-18
HGOAT	0	0	0	0	0	0	0	0
HGR	0	0	0	-1.48E-15	0	0	0	0
HHDR7	2.52E-17	6.52E-16	1.63E-12	4.71E-12	1.69E-17	1.46E-15	4.23E-18	4.23E-18
HHYR2	2.52E-17	6.52E-16	1.63E-12	4.71E-12	1.69E-17	1.46E-15	4.23E-18	4.23E-18
HISD1	0	0	2.06E-12	1.11E-11	0	0	0	0
HISD2	0	0	2.06E-12	1.11E-11	0	0	0	0
HISTP	0	0	2.06E-12	1.11E-11	0	0	0	0
HISTRS	0	0	2.06E-12	1.11E-11	0	0	0	0
HMBS	0	0	2.85E-13	1.45E-12	0	0	0	0
HMOX	0	0	0	0	0	0	0	0
HMPK1	0	0	0	0	0	0	0	0
HOCR3	2.52E-17	6.52E-16	1.63E-12	4.71E-12	1.69E-17	1.46E-15	4.23E-18	4.23E-18
HODR8	0	0	6.04E-13	1.74E-12	0	1.14E-13	0	0
HOHL1	2.52E-17	6.52E-16	1.63E-12	4.71E-12	1.69E-17	1.46E-15	4.23E-18	4.23E-18
HOHL2	2.52E-17	6.52E-16	1.63E-12	4.71E-12	1.69E-17	1.46E-15	4.23E-18	4.23E-18
HOHL3	2.52E-17	6.52E-16	1.63E-12	4.71E-12	1.69E-17	1.46E-15	4.23E-18	4.23E-18
HOHL4	2.52E-17	6.52E-16	1.63E-12	4.71E-12	1.69E-17	1.46E-15	4.23E-18	4.23E-18
HOHL5	2.52E-17	6.52E-16	1.63E-12	4.71E-12	1.69E-17	1.46E-15	4.23E-18	4.23E-18
HOHL6	2.52E-17	6.52E-16	1.63E-12	4.71E-12	1.69E-17	1.46E-15	4.23E-18	4.23E-18
HOHL7	2.52E-17	6.52E-16	1.63E-12	4.71E-12	1.69E-17	1.46E-15	4.23E-18	4.23E-18
HOHL8	0	4.44E-16	6.04E-13	1.74E-12	0	1.14E-13	-2.27E-13	-2.27E-13
HOX	0	0	6.51E-19	1.34E-17	0	0	0	0
HOXPR_NADP	0	0	4.48E-15	3.44E-16	0	0	0	0
HOXPRx	0	0	-4.35E-15	-2.12E-17	0	0	0	0
HPPDO1	2.17E-17	3.45E-16	5.03E-15	-1.24E-13	1.02E-17	6.88E-16	1.86E-18	1.86E-18
HPPK	2.37E-17	7.53E-16	1.04E-12	3.37E-12	1.16E-17	6.41E-16	2.33E-18	2.33E-18
HPT	0	0	1.61E-16	-1.39E-15	0	0	0	0
HSD	0	0	0	0	0	0	0	0
HSDY	-8.48E-08	-4.79E-08	-2.30E-11	-1.25E-10	-3.10E-08	-1.85E-07	-1.34E-08	-1.34E-08
HSK	8.48E-08	4.79E-08	2.30E-11	1.25E-10	3.10E-08	1.85E-07	1.34E-08	1.34E-08
HST	2.17E-17	3.45E-16	5.14E-15	-1.26E-13	1.02E-17	6.88E-16	1.86E-18	1.86E-18
HSTPT	0	0	2.06E-12	1.11E-11	0	0	0	0
HTDR6	2.52E-17	6.52E-16	1.63E-12	4.71E-12	1.69E-17	1.46E-15	4.23E-18	4.23E-18
HTHBPD	0	0	0	0	0	0	0	0
ICD1	2.42E-07	1.41E-07	3.20E-10	9.04E-10	1.17E-07	7.28E-07	4.94E-08	4.94E-08
ICD2	2.42E-07	1.41E-07	3.20E-10	9.04E-10	1.17E-07	7.28E-07	4.94E-08	4.94E-08
ICHORS	0	0	1.60E-15	2.57E-15	0	0	0	0
ICitH	-8.05E-08	-4.70E-08	-1.37E-10	-3.06E-10	-3.89E-08	-2.43E-07	-1.65E-08	-1.65E-08
IG3PS	0	0	-2.06E-12	-1.11E-11	0	0	0	0
IGPDH	0	0	2.06E-12	1.11E-11	0	0	0	0
IGPS	0	0	2.34E-12	8.42E-12	0	0	0	0
ILETA	0	0	2.65E-12	3.74E-11	0	0	0	0
ILEtabc	0	0	0	0	0	0	0	0
ILETRS	0	0	2.65E-12	3.74E-11	0	0	0	0
iLVA	-4.65E-08	-9.02E-09	-1.14E-11	-7.44E-11	-1.44E-08	-1.03E-07	-3.05E-09	-3.05E-09
IMPC	0	-3.55E-15	-5.51E-12	-2.24E-11	0	1.14E-13	0	0
IMPD	3.61E-17	1.56E-15	3.40E-12	8.63E-12	1.69E-17	6.69E-16	3.15E-18	3.15E-18
IPDDI	0	-3.55E-15	-5.81E-13	-2.30E-12	0	1.14E-13	0	0
IPDPS	2.84E-17	1.41E-15	5.86E-13	2.53E-12	1.75E-17	1.23E-15	5.24E-18	5.24E-18
IPDPS1	2.84E-17	1.41E-15	5.64E-13	2.52E-12	1.74E-17	1.23E-15	5.24E-18	5.24E-18
IPDPUPT	0	0	-2.21E-15	-3.36E-15	0	0	0	0
IPMD	2.09E-08	1.04E-08	4.39E-12	7.06E-11	8.08E-09	3.64E-08	2.72E-09	2.72E-09
IPPMIa	2.09E-08	1.04E-08	4.39E-12	7.06E-11	8.08E-09	3.64E-08	2.72E-09	2.72E-09
IPPMIb	-2.09E-08	-1.04E-08	-4.39E-12	-7.06E-11	-8.08E-09	-3.64E-08	-2.72E-09	-2.72E-09
IPPS	2.09E-08	1.04E-08	4.39E-12	7.06E-11	8.08E-09	3.64E-08	2.72E-09	2.72E-09
Kabc	0	0	1.57E-12	8.27E-12	0	0	0	0
KARA1	3.44E-08	1.71E-08	-1.19E-08	1.40E-10	1.33E-08	5.82E-08	4.15E-09	4.15E-09
KARA1_	1.72E-08	8.57E-09	1.19E-08	-2.48E-11	6.62E-09	2.91E-08	2.07E-09	2.07E-09
KARA1__	-1.72E-08	-8.57E-09	-1.19E-08	2.48E-11	-6.62E-09	-2.91E-08	-2.07E-09	-2.07E-09
KARA2	0	0	-2.65E-12	-3.74E-11	0	0	0	0
KARA2_	0	0	2.65E-12	3.74E-11	0	0	0	0
Kt2i	0	0	1.77E-12	8.49E-12	0	0	0	0
Lactr	0	0	5.15E-19	-1.36E-20	0	0	0	0
LCAD	0	0	-1.81E-16	2.62E-16	0	0	0	0
LDH_D	-1.33E-08	-6.22E-09	-1.85E-12	-9.64E-12	-4.90E-09	-2.21E-08	-1.57E-09	-1.57E-09
LEUTA	-2.09E-08	-1.04E-08	-4.39E-12	-7.06E-11	-8.08E-09	-3.64E-08	-2.72E-09	-2.72E-09
LEUtabc	0	0	0	0	0	0	0	0
LEUTRS	0	0	2.43E-12	6.62E-11	0	0	0	0
LGTHL	0	0	0	0	0	0	0	0
LIPSYN_SYN	0	0	1.35E-14	4.29E-14	0	0	0	0
LPADSS	0	0	0	0	0	0	0	0
LYCOPCY	0	0	1.42E-13	7.09E-13	0	0	0	0
LYSDC	0	0	0	0	0	0	0	0
LYSTRS	0	0	2.85E-12	2.26E-11	0	0	0	0
MACPMT	1.82E-16	4.71E-15	1.20E-11	3.47E-11	1.28E-16	1.08E-14	3.10E-17	3.10E-17
MALTabc	0	0	0	0	0	0	0	0
MALTHXabc	0	0	0	0	0	0	0	0
MALTPTabc	0	0	0	0	0	0	0	0
MALTTRabc	0	0	0	0	0	0	0	0
MALTTTRabc	0	0	0	0	0	0	0	0
MAN1PT1	0	0	1.54E-14	-8.69E-18	0	0	0	0
MAN1PT2	0	0	-1.54E-14	1.66E-16	0	0	0	0
MAN6PI	0	0	-1.04E-17	3.47E-18	0	0	0	0
MCMAT1	2.52E-17	6.52E-16	1.63E-12	4.71E-12	1.69E-17	1.46E-15	4.23E-18	4.23E-18
MCMAT2	2.52E-17	6.52E-16	1.63E-12	4.71E-12	1.69E-17	1.46E-15	4.23E-18	4.23E-18
MCMAT3	2.52E-17	6.52E-16	1.63E-12	4.71E-12	1.69E-17	1.46E-15	4.23E-18	4.23E-18
MCMAT4	2.52E-17	6.52E-16	1.63E-12	4.71E-12	1.69E-17	1.46E-15	4.23E-18	4.23E-18
MCMAT5	2.52E-17	6.52E-16	1.63E-12	4.71E-12	1.69E-17	1.46E-15	4.23E-18	4.23E-18
MCMAT6	2.52E-17	6.52E-16	1.63E-12	4.71E-12	1.69E-17	1.46E-15	4.23E-18	4.23E-18
MCMAT7	2.52E-17	6.52E-16	1.63E-12	4.71E-12	1.69E-17	1.46E-15	4.23E-18	4.23E-18
MCMAT8	6.21E-18	1.65E-16	6.04E-13	1.74E-12	9.25E-18	6.06E-16	1.32E-18	1.32E-18
MDH	1.33E-06	2.22E-06	2.42E-11	5.38E-08	2.33E-06	9.93E-06	8.35E-07	8.35E-07
MDRPI	0	0	0	0	0	0	0	0
ME2	1.57E-07	1.10E-07	5.12E-10	-3.57E-11	1.61E-07	8.41E-07	5.72E-08	5.72E-08
MECDPDH	1.14E-16	5.65E-15	2.30E-12	1.01E-11	6.98E-17	4.91E-15	2.09E-17	2.09E-17
MECDPS	1.14E-16	5.65E-15	2.30E-12	1.01E-11	6.98E-17	4.91E-15	2.09E-17	2.09E-17
Mehler	5.39E-08	1.05E-07	1.32E-11	7.45E-11	2.56E-08	1.71E-07	9.25E-09	9.25E-09
MEPCT	1.14E-16	5.65E-15	2.30E-12	1.01E-11	6.98E-17	4.91E-15	2.09E-17	2.09E-17
MET8	0	0	0	0	0	0	0	0
METAT	2.17E-17	3.45E-16	2.92E-13	1.33E-12	1.02E-17	6.88E-16	1.86E-18	1.86E-18
METS	8.48E-08	4.79E-08	1.79E-11	6.06E-11	3.10E-08	1.85E-07	1.34E-08	1.34E-08
Mettabc	0	0	0	0	0	0	0	0
METtabc	0	0	0	0	0	0	0	0
METTRS	0	0	2.34E-12	1.18E-11	0	0	0	0
MGLCDGST_SYN	0	0	6.15E-13	1.74E-12	0	0	0	0
MGt5	0	0	-2.86E-13	-1.45E-12	0	0	0	0
mIPPH1	0	0	0	0	0	0	0	0
mIPPH2	0	0	0	0	0	0	0	0
mIPPH3	0	0	0	0	0	0	0	0
Mntabc	0	0	5.95E-14	2.98E-13	0	0	0	0
MOBDabc	0	0	5.94E-14	2.98E-13	0	0	0	0
MOHMT	3.34E-17	1.00E-15	2.52E-15	1.42E-13	2.41E-17	1.08E-15	4.34E-18	4.34E-18
MonoCphS	3.95E-21	1.15E-18	-6.47E-13	-1.81E-13	2.14E-21	6.41E-19	9.95E-24	9.95E-24
MPCHLS	0	0	2.86E-13	1.45E-12	0	0	0	0
MPMEODR1	0	0	2.88E-13	1.45E-12	0	0	0	0
MPMEODR2	0	0	2.87E-13	1.45E-12	0	0	0	0
MPMEODR3	0	0	2.87E-13	1.45E-12	0	0	0	0
MPMETS	0	0	2.86E-13	1.45E-12	0	0	0	0
MPTQMT	0	0	0	0	0	0	0	0
MSBQMT	2.17E-17	3.45E-16	4.58E-15	-1.23E-13	1.02E-17	6.88E-16	1.86E-18	1.86E-18
MSDMT	0	0	1.11E-16	0	0	0	0	0
MSPP	0	0	0	0	0	0	0	0
MTAP	0	0	0	0	0	0	0	0
MTDSO	0	0	0	0	0	0	0	0
MTHFC	1.28E-07	9.42E-08	6.22E-11	1.41E-10	5.47E-08	2.90E-07	2.45E-08	2.45E-08
MTHFD	1.28E-07	9.42E-08	6.22E-11	1.41E-10	5.47E-08	2.90E-07	2.45E-08	2.45E-08
MTHFR1	4.50E-08	2.34E-08	7.68E-12	3.22E-11	1.51E-08	9.70E-08	6.62E-09	6.62E-09
MTHFR2	3.98E-08	2.45E-08	1.12E-11	3.33E-11	1.59E-08	8.76E-08	6.80E-09	6.80E-09
MTRUPDHR	0	0	0	0	0	0	0	0
Na1abct	3.42E-07	4.91E-07	1.94E-10	3.94E-09	4.49E-07	1.81E-06	1.40E-07	1.40E-07
NADK	2.18E-17	1.14E-15	-1.95E-14	5.41E-14	1.36E-17	7.74E-16	4.48E-18	4.48E-18
NADS1	1.62E-07	1.65E-07	1.13E-10	1.66E-09	1.24E-07	6.04E-07	4.40E-08	4.40E-08
NADS1_1	1.23E-07	2.48E-07	1.75E-10	2.77E-09	1.50E-07	8.10E-07	6.62E-08	6.62E-08
NAMNPP	0	0	-3.57E-16	1.22E-15	0	0	0	0
NAt3	1.21E-06	1.05E-06	8.02E-10	8.01E-09	8.04E-07	3.66E-06	2.67E-07	2.67E-07
NCTNA	0	0	0	0	0	0	0	0
NDH1	4.15E-07	4.25E-07	6.70E-11	0.007642073	4.42E-07	2.28E-06	1.44E-07	1.44E-07
NDH1_	4.12E-06	5.76E-06	0.05263182	0.016156479	5.71E-06	2.40E-05	1.79E-06	1.79E-06
NDH2	3.80E-07	1.90E-07	1.19E-10	2.67E-10	1.19E-07	7.92E-07	8.15E-08	8.15E-08
NDKdTTP	2.18E-17	1.14E-15	2.61E-14	5.89E-14	1.36E-17	7.74E-16	4.48E-18	4.48E-18
NDPK1	4.78E-07	4.40E-07	6.76E-10	3.02E-09	3.97E-07	1.68E-06	1.24E-07	1.24E-07
NDPK2	4.62E-07	4.32E-07	3.51E-10	6.29E-09	3.93E-07	1.83E-06	1.35E-07	1.35E-07
NDPK3	0	5.33E-15	2.32E-12	8.19E-12	0	0	1.14E-13	1.14E-13
NDPK4	0	0	4.73E-14	1.81E-12	0	1.14E-13	-2.27E-13	-2.27E-13
NDPK5	1.43E-07	1.35E-07	9.24E-11	1.19E-09	1.16E-07	5.50E-07	4.27E-08	4.27E-08
NDPK6	2.92E-07	1.93E-07	1.79E-10	1.91E-09	1.73E-07	1.19E-06	7.96E-08	7.96E-08
NDPK7	0	1.78E-15	2.71E-13	2.74E-12	0	1.14E-13	-2.27E-13	-2.27E-13
NDPK8	1.59E-07	1.47E-07	1.55E-07	2.36E-09	1.32E-07	5.61E-07	4.14E-08	4.14E-08
NDPK9	4.23E-07	9.40E-07	5.11E-10	5.82E-09	9.24E-07	4.01E-06	3.05E-07	3.05E-07
NEUSPDS	0	0	1.41E-13	7.08E-13	0	0	0	0
NH4t	2.22E-07	1.47E-07	1.24E-10	9.76E-10	8.00E-08	5.36E-07	3.37E-08	3.37E-08
Nitabc	0	0	0	0	0	0	0	0
NMHAH	0	0	0	0	0	0	0	0
NMNATr	-2.85E-07	-4.13E-07	-2.88E-10	-4.42E-09	-2.74E-07	-1.41E-06	-1.10E-07	-1.10E-07
NNDBM	0	0	-1.16E-17	-9.64E-17	0	0	0	0
NNDPR	4.39E-17	2.60E-15	6.15E-14	2.99E-13	2.12E-17	1.27E-15	6.51E-18	6.51E-18
NO2t2	-2.29E-07	-1.42E-14	-2.95E-11	-4.78E-14	-8.21E-08	1.14E-13	-4.55E-08	-4.55E-08
NO3abct	3.08E-07	3.90E-07	2.10E-10	1.24E-09	3.66E-07	1.86E-06	1.11E-07	1.11E-07
NO3t2	-1.53E-08	-3.90E-07	-1.71E-10	-1.24E-09	-2.59E-07	-1.86E-06	-5.67E-08	-5.67E-08
NPHS	0	0	-5.24E-16	-2.15E-16	0	0	0	0
NPHS_1	0	0	-9.73E-20	1.10E-15	0	0	0	0
NRK	3.44E-07	9.01E-07	2.73E-10	1.79E-09	8.68E-07	3.68E-06	2.77E-07	2.77E-07
NTD1	0	0	0	0	0	0	0	0
NTD10	0	0	0	0	0	0	0	0
NTD11	0	0	0	0	0	0	0	0
NTD12	0	0	0	0	0	0	0	0
NTD13	0	0	0	0	0	0	0	0
NTD2	3.44E-07	9.01E-07	2.73E-10	1.79E-09	8.68E-07	3.68E-06	2.77E-07	2.77E-07
NTD3	0	0	0	0	0	0	0	0
NTD4	0	0	0	0	0	0	0	0
NTD5	7.61E-07	8.15E-07	3.64E-10	2.68E-09	8.65E-07	3.70E-06	2.66E-07	2.66E-07
NTD6	4.23E-07	9.40E-07	5.11E-10	5.82E-09	9.24E-07	4.01E-06	3.05E-07	3.05E-07
NTD7	0	0	0	0	0	0	0	0
NTD8	0	0	0	0	0	0	0	0
NTD9	0	0	0	0	0	0	0	0
NTLHT	0	0	0	0	0	0	0	0
NTRARfdx	2.93E-07	5.98E-16	3.93E-11	1.31E-13	1.07E-07	7.74E-16	5.39E-08	5.39E-08
NTRIRfdx1	2.96E-08	3.62E-16	7.62E-12	4.10E-14	1.59E-08	5.98E-16	4.54E-09	4.54E-09
NTRIRfdx2	3.41E-08	3.62E-16	2.20E-12	4.15E-14	8.92E-09	5.98E-16	3.85E-09	3.85E-09
O2t	-1.90E-06	-9.00E-07	-8.96E-10	-5.33E-09	-7.06E-07	-3.19E-06	-2.83E-07	-2.83E-07
OCBT	6.27E-08	3.07E-08	1.48E-11	6.79E-11	2.26E-08	1.13E-07	9.65E-09	9.65E-09
OCDMAT8	0	-8.88E-16	6.04E-13	1.74E-12	0	1.14E-13	0	0
OCMAT3	2.52E-17	6.52E-16	1.63E-12	4.71E-12	1.69E-17	1.46E-15	4.23E-18	4.23E-18
OHBDB	0	0	0	0	0	0	0	0
OMCDC	2.09E-08	1.04E-08	4.39E-12	7.06E-11	8.08E-09	3.64E-08	2.72E-09	2.72E-09
OMPDC	2.74E-17	1.51E-15	-2.88E-13	3.84E-12	3.42E-17	8.27E-16	4.04E-18	4.04E-18
ORNTAC	6.27E-08	3.07E-08	1.48E-11	6.79E-11	2.26E-08	1.13E-07	9.65E-09	9.65E-09
ORPT	0	-5.33E-15	2.89E-13	-3.84E-12	0	1.14E-13	0	0
OXPRO	0	0	0	0	0	0	0	0
P5CD1	4.63E-07	6.27E-07	1.04E-10	3.20E-09	6.40E-07	2.78E-06	2.00E-07	2.00E-07
P5CD2	5.06E-07	5.21E-07	1.02E-10	2.96E-09	5.44E-07	2.23E-06	1.59E-07	1.59E-07
P5CR1	0	0	1.69E-12	1.31E-11	0	0	0	0
P5CR2	0	0	1.54E-12	1.31E-11	0	0	0	0
P6BM	0	0	0	0	0	0	0	0
P8MM	0	0	0	0	0	0	0	0
PAICS	3.25E-07	5.10E-07	1.64E-10	9.77E-10	2.67E-07	1.06E-06	8.70E-08	8.70E-08
PANTS	3.34E-17	1.00E-15	2.43E-15	1.42E-13	2.41E-17	1.08E-15	4.34E-18	4.34E-18
PAPPT3	0	0	-1.19E-15	4.42E-15	0	0	0	0
PAPPT31	0	0	0	0	0	0	0	0
PAPSR	8.48E-08	4.79E-08	1.76E-11	6.46E-11	3.10E-08	1.85E-07	1.34E-08	1.34E-08
PCBOR	0	0	0	0	0	0	0	0
PCR	0	0	2.88E-13	1.45E-12	0	0	0	0
PDE1	3.25E-07	3.43E-07	1.87E-10	1.70E-09	3.26E-07	1.38E-06	9.40E-08	9.40E-08
PDE2	3.21E-07	2.86E-07	1.35E-10	1.06E-09	2.74E-07	1.13E-06	8.43E-08	8.43E-08
PDH	2.46E-07	1.45E-07	2.48E-10	9.87E-10	1.12E-07	6.98E-07	4.47E-08	4.47E-08
PDHa	2.19E-07	1.32E-07	2.39E-10	8.89E-10	1.02E-07	6.53E-07	4.17E-08	4.17E-08
PDHbr	-2.19E-07	-1.32E-07	-2.39E-10	-8.89E-10	-1.02E-07	-6.53E-07	-4.17E-08	-4.17E-08
PDHcr	2.19E-07	1.32E-07	2.39E-10	8.89E-10	1.02E-07	6.53E-07	4.17E-08	4.17E-08
PDX5PO	0	0	-8.67E-19	-8.67E-19	0	0	0	0
PFK	5.21E-07	1.11E-06	0.036914054	0.034141673	9.77E-07	3.89E-06	3.37E-07	3.37E-07
PFOR	6.43E-08	4.21E-08	1.03E-10	1.40E-10	3.12E-08	1.50E-07	1.33E-08	1.33E-08
PGAMT	0	0	3.56E-15	-1.04E-14	0	0	0	0
PGCDr	0	0	-9.02E-17	-5.27E-16	0	0	0	0
PGDHr	5.35E-07	7.11E-07	0.026165582	0.005731733	7.43E-07	2.92E-06	2.36E-07	2.36E-07
PGI	-2.68E-07	-3.56E-07	-0.013082667	-0.0028659	-3.68E-07	-1.44E-06	-1.17E-07	-1.17E-07
PGIb	-7.69E-10	-1.05E-09	6.00E-07	-6.63E-08	5.91E-09	3.11E-08	1.94E-09	1.94E-09
PGIbf	-2.67E-07	-3.55E-07	-0.013082915	-0.002865833	-3.74E-07	-1.47E-06	-1.19E-07	-1.19E-07
PGK	5.32E-06	4.00E-06	0.052331166	0.011463479	3.24E-06	1.55E-05	1.21E-06	1.21E-06
PGL	5.35E-07	7.11E-07	0.026165582	0.005731733	7.43E-07	2.92E-06	2.36E-07	2.36E-07
PGLYCP	2.89E-07	2.20E-07	1.10E-10	3.17E-10	1.19E-07	6.39E-07	5.87E-08	5.87E-08
PGM	-5.45E-07	-2.89E-07	-4.39E-10	-1.90E-09	-2.28E-07	-1.28E-06	-8.64E-08	-8.64E-08
PGMT	0	0	-3.51E-11	-1.76E-10	0	1.14E-13	0	0
PGMTB	0	0	1.39E-17	0	0	0	0	0
PGPPH_SYN	0	0	1.45E-13	3.82E-13	0	0	0	0
PHCYT_SYN	0	0	1.45E-13	3.82E-13	0	0	0	0
PHETRS	0	0	7.26E-13	1.96E-11	0	0	0	0
PhotonI_absorpotion	2.05E-05	1.89E-05	0.105263646	0.04759713	1.67E-05	7.51E-05	5.81E-06	5.81E-06
PhotonII_absorption	2.41E-05	2.23E-05	0.02955743	0.033920188	1.92E-05	8.61E-05	6.58E-06	6.58E-06
PHYFLDS	0	0	1.41E-13	7.07E-13	0	0	0	0
PHYTODS	0	0	1.40E-13	7.08E-13	0	0	0	0
PHYTOS	0	0	1.40E-13	7.07E-13	0	0	0	0
PHYTOS1	0	0	1.40E-13	7.08E-13	0	0	0	0
Pitabc	4.40E-16	3.35E-15	6.28E-12	1.96E-11	7.50E-17	4.36E-15	8.12E-17	8.12E-17
PMANM	0	0	-3.12E-17	0	0	0	0	0
PMDPHT	0	0	0	0	0	0	0	0
PMPK	0	0	0	0	0	0	0	0
PNTK	3.34E-17	1.00E-15	2.59E-15	1.42E-13	2.41E-17	1.08E-15	4.34E-18	4.34E-18
POAT	0	0	-7.26E-13	-1.96E-11	0	0	0	0
POCR	0	0	0	0	0	0	0	0
PPBNGS	0	0	1.14E-12	5.81E-12	0	0	0	0
PPC	3.26E-07	1.98E-07	5.69E-10	3.58E-10	2.22E-07	1.17E-06	8.32E-08	8.32E-08
PPCDC	3.34E-17	1.00E-15	2.12E-15	1.40E-13	2.41E-17	1.08E-15	4.34E-18	4.34E-18
PPK	6.60E-07	8.14E-07	2.97E-10	1.10E-09	8.29E-07	3.50E-06	2.71E-07	2.71E-07
PPNCL1	1.67E-17	5.02E-16	1.44E-15	7.08E-14	1.20E-17	5.43E-16	2.17E-18	2.17E-18
PPNCL2	1.67E-17	5.02E-16	1.42E-15	7.13E-14	1.20E-17	5.43E-16	2.17E-18	2.17E-18
PPND	2.17E-17	3.45E-16	1.16E-12	1.80E-11	1.02E-17	6.88E-16	1.86E-18	1.86E-18
PPNDH	0	0	7.26E-13	1.96E-11	0	0	0	0
PPOR	0	0	0	0	0	0	0	0
PPPGO	0	0	2.85E-13	1.45E-12	0	0	0	0
PPPT	0	0	0	0	0	0	0	0
PPS	5.73E-07	9.92E-07	3.44E-10	3.37E-09	8.67E-07	3.81E-06	2.88E-07	2.88E-07
PPTT	0	0	0	0	0	0	0	0
PRAGS	4.22E-17	1.30E-15	3.44E-12	1.14E-11	2.60E-17	1.24E-15	1.72E-17	1.72E-17
PRAI	0	0	2.34E-12	8.42E-12	0	0	0	0
PRAIS	4.29E-17	1.29E-15	3.44E-12	1.14E-11	2.65E-17	1.25E-15	2.04E-17	2.04E-17
PRAMPC	0	0	2.06E-12	1.11E-11	0	0	0	0
PRASCS	3.55E-15	1.78E-15	3.44E-12	1.14E-11	0	0	-2.27E-13	-2.27E-13
PRATPP	0	0	2.06E-12	1.11E-11	0	0	0	0
PRFGS	4.29E-17	1.29E-15	3.44E-12	1.14E-11	2.65E-17	1.25E-15	2.04E-17	2.04E-17
PRKIN	3.08E-06	2.25E-06	0.026165583	0.005731741	1.80E-06	8.72E-06	6.75E-07	6.75E-07
PRMICI	0	0	2.06E-12	1.11E-11	0	0	0	0
PRO1z	0	0	0	0	0	0	0	0
PROTRS	0	0	3.23E-12	2.61E-11	0	0	0	0
PROTSYN_SYN	0	0	-5.17E-15	4.78E-14	0	0	0	0
PRPPS	0	7.11E-15	7.62E-12	3.50E-11	1.14E-13	1.14E-13	0	0
PSCVT	0	0	5.22E-12	5.09E-11	0	0	0	0
PSIIR1	6.03E-06	5.57E-06	0.007389358	0.008480047	4.80E-06	2.15E-05	1.65E-06	1.65E-06
PSIIR2	1.21E-05	1.11E-05	0.014778715	0.016960094	9.60E-06	4.30E-05	3.29E-06	3.29E-06
PSIIR3	1.74E-05	1.78E-05	0.067410536	0.040758647	1.60E-05	7.16E-05	5.40E-06	5.40E-06
PSIR	2.05E-05	1.89E-05	0.105263646	0.04759713	1.67E-05	7.51E-05	5.81E-06	5.81E-06
PSUDS	0	0	0	0	0	0	0	0
PTGSYN	0	0	-1.11E-15	3.03E-15	0	0	0	0
PTHPS	0	0	0	0	0	0	0	0
PTPAT	0	0	3.10E-15	1.37E-13	0	1.14E-13	0	0
PTRCabc	0	0	0	0	0	0	0	0
PYAM5PO	0	0	0	0	0	0	0	0
PYDX5PS	0	0	0	0	0	0	0	0
PYK	7.92E-07	1.08E-06	2.03E-10	4.81E-09	8.72E-07	3.91E-06	2.91E-07	2.91E-07
QULNS	4.39E-17	2.60E-15	6.18E-14	2.98E-13	2.12E-17	1.27E-15	6.51E-18	6.51E-18
RBC	2.79E-06	2.03E-06	0.026165583	0.00573174	1.68E-06	8.08E-06	6.17E-07	6.17E-07
RBFK	0	0	0	0	0	0	0	0
RBFSa	0	0	0	0	0	0	0	0
RBFSb	0	0	0	0	0	0	0	0
RBSO	2.89E-07	2.20E-07	1.10E-10	3.17E-10	1.19E-07	6.39E-07	5.87E-08	5.87E-08
RFFM	0	0	3.47E-18	3.64E-17	0	0	0	0
RNASYN_SYN	0	0	-1.02E-14	1.60E-14	0	0	0	0
RNDR1	1.66E-17	5.38E-16	-7.10E-14	1.78E-12	1.84E-17	6.27E-16	2.12E-18	2.12E-18
RNDR2	1.55E-17	2.67E-16	-2.74E-13	1.60E-12	9.44E-18	6.38E-16	1.76E-18	1.76E-18
RNDR3	2.21E-17	2.06E-15	2.72E-13	2.74E-12	3.37E-17	1.00E-15	3.23E-18	3.23E-18
RNDR4	1.03E-17	4.55E-16	-4.52E-13	6.46E-13	2.10E-17	4.58E-16	1.67E-18	1.67E-18
RPE	1.70E-06	1.03E-06	1.29E-09	5.45E-09	7.02E-07	3.87E-06	2.93E-07	2.93E-07
RPI	8.48E-07	5.14E-07	6.33E-10	2.66E-09	3.51E-07	1.93E-06	1.47E-07	1.47E-07
rxn00689	0	0	0	0	0	0	0	0
S7PP__	3.96E-07	5.36E-07	1.34E-10	3.99E-10	4.31E-07	1.76E-06	1.26E-07	1.26E-07
SADT1	8.48E-08	4.79E-08	1.76E-11	6.46E-11	3.10E-08	1.85E-07	1.34E-08	1.34E-08
SBP	2.26E-06	2.59E-06	0.063079636	0.03987341	2.15E-06	9.39E-06	7.86E-07	7.86E-07
SCoL	0	0	0	0	0	0	0	0
SDPTA	0	0	1.04E-17	0	0	0	0	0
SEPHCC	0	0	1.65E-15	3.04E-15	0	0	0	0
SERAT	8.48E-08	4.79E-08	1.75E-11	6.44E-11	3.10E-08	1.85E-07	1.34E-08	1.34E-08
SERTRS	0	0	2.59E-12	2.95E-11	0	0	0	0
SFGH	0	0	0	0	0	0	0	0
SGAr	0	0	3.38E-16	-8.36E-17	0	0	0	0
SHCHCS	0	0	1.60E-15	1.83E-15	0	0	0	0
SHGD	0	0	0	0	0	0	0	0
SHK3D	0	-1.33E-15	-5.22E-12	-5.09E-11	0	1.14E-13	0	0
SHKK	3.88E-17	1.18E-15	5.22E-12	5.09E-11	2.10E-17	1.13E-15	4.97E-18	4.97E-18
SICPPT	3.17E-07	3.18E-07	2.56E-10	4.98E-09	2.61E-07	1.24E-06	9.24E-08	9.24E-08
snGlyctabc	0	0	0	0	0	0	0	0
SO4t2	8.48E-08	4.79E-08	8.36E-12	3.15E-11	1.62E-08	8.20E-08	6.66E-09	6.66E-09
SO4tabc	0	0	9.32E-12	3.35E-11	1.48E-08	1.03E-07	6.76E-09	6.76E-09
SPA	0	0	-4.23E-16	-4.94E-17	0	0	0	0
SPEtabc	0	0	0	0	0	0	0	0
SPMS	0	0	0	0	0	0	0	0
SPS	3.17E-07	3.18E-07	2.56E-10	4.98E-09	2.61E-07	1.24E-06	9.24E-08	9.24E-08
SQT_SYN	0	0	5.60E-14	2.33E-13	0	0	0	0
SSALy1	8.37E-08	5.45E-08	5.64E-11	3.89E-10	4.83E-08	3.02E-07	2.01E-08	2.01E-08
SSALy2	8.65E-08	5.18E-08	2.39E-10	3.33E-10	4.26E-08	2.98E-07	1.83E-08	1.83E-08
STTR3	0	0	-6.94E-18	-1.54E-15	0	0	0	0
SUCBZL	0	0	1.57E-15	3.81E-15	0	0	0	0
SUCBZS	0	0	1.72E-15	2.67E-15	0	0	0	0
SUCCt2b	0	0	0	0	0	0	0	0
SUCD1i	1.57E-07	1.01E-07	2.93E-10	7.14E-10	8.61E-08	5.78E-07	3.68E-08	3.68E-08
SUCOAS	0	0	-1.52E-15	3.61E-15	0	0	0	0
SUCPR	-2.55E-06	-4.53E-06	-7.00E-04	-0.005778165	-4.33E-06	-1.88E-05	-1.59E-06	-1.59E-06
T6PPT	0	0	0	-2.60E-18	0	0	0	0
TAL	1.02E-06	1.54E-06	0.063079635	0.039873407	1.37E-06	5.69E-06	5.14E-07	5.14E-07
TDMAT6	2.52E-17	6.52E-16	1.63E-12	4.71E-12	1.69E-17	1.46E-15	4.23E-18	4.23E-18
TDPGDH	0	0	0	0	0	0	0	0
TDTR1	0	0	6.74E-16	2.66E-15	0	0	0	0
THH	1.14E-06	1.28E-06	6.07E-11	9.47E-09	9.60E-07	3.86E-06	2.63E-07	2.63E-07
ThiO	0	0	0	0	0	0	0	0
THItabc	0	0	0	0	0	0	0	0
THPDH	0	0	0	0	0	0	0	0
THRD_L	8.48E-08	4.79E-08	2.03E-11	9.67E-11	3.10E-08	1.85E-07	1.34E-08	1.34E-08
THRS	8.48E-08	4.79E-08	2.30E-11	1.25E-10	3.10E-08	1.85E-07	1.34E-08	1.34E-08
THRS1	0	0	0	0	0	0	0	0
THRTRS	0	0	2.74E-12	2.80E-11	0	0	0	0
TKT1	8.48E-07	5.14E-07	6.41E-10	2.70E-09	3.51E-07	1.93E-06	1.47E-07	1.47E-07
TKT2	8.48E-07	5.14E-07	6.46E-10	2.75E-09	3.51E-07	1.93E-06	1.47E-07	1.47E-07
TMDS	2.31E-17	6.05E-16	2.27E-14	1.75E-12	2.07E-17	6.46E-16	2.08E-18	2.08E-18
TMPKr	0	0	0	0	0	0	0	0
TMPPP	0	0	0	0	0	0	0	0
TPI	2.24E-06	1.75E-06	0.026165583	0.005731738	1.45E-06	6.80E-06	5.30E-07	5.30E-07
TRDR	8.48E-08	4.79E-08	1.71E-11	7.14E-11	3.10E-08	1.85E-07	1.34E-08	1.34E-08
TRE6PS	0	0	0	0	0	0	0	0
TRPS1	0	0	3.58E-13	2.68E-12	0	0	0	0
TRPS2	0	0	1.99E-12	5.74E-12	0	0	0	0
TRPS3	0	0	1.99E-12	5.74E-12	0	0	0	0
TRPTRS	0	0	2.34E-12	8.42E-12	0	0	0	0
TSLYCOPISO	0	0	0	0	0	0	0	0
TYROAT	0	0	-1.16E-12	-1.81E-11	0	0	0	0
TYRTRS	0	0	1.16E-12	1.81E-11	0	0	0	0
UAAGDS	0	0	-1.07E-15	2.33E-15	0	0	0	0
UACAT	0	0	-3.77E-16	-7.13E-16	0	0	0	0
UAG2E1	0	0	0	0	0	0	0	0
UAG2E2	0	0	0	0	0	0	0	0
UAG4E	0	0	0	0	0	0	0	0
UAGCVT	0	0	-1.56E-15	1.97E-15	0	0	0	0
UAGDPr	0	0	-3.62E-15	1.00E-14	0	0	0	0
UAGPT3	0	0	-1.38E-15	5.40E-15	0	0	0	0
UAMAGS	0	0	-9.99E-16	2.60E-15	0	0	0	0
UAMAS	0	0	-1.51E-15	2.26E-15	0	0	0	0
UAPGR	0	0	-1.61E-15	2.58E-15	0	0	0	0
UCK	4.23E-07	9.40E-07	5.11E-10	5.82E-09	9.24E-07	4.01E-06	3.05E-07	3.05E-07
UDCPD	0	0	-1.45E-15	4.54E-15	0	0	0	0
UDP6GSH	0	0	5.81E-14	2.33E-13	0	0	0	0
UDPG4E	0	0	4.61E-14	2.74E-13	0	0	0	0
UDPGD	0	0	3.43E-16	-1.29E-15	0	0	0	0
UGMDDS	0	0	-1.07E-15	-5.60E-17	0	0	0	0
UGSAT	0	0	-1.11E-16	-7.85E-16	0	0	0	0
UHGADA	0	0	-1.31E-16	-1.05E-15	0	0	0	0
UPP3MT	0	0	0	0	0	0	0	0
UPP3S	0	0	2.85E-13	1.45E-12	0	0	0	0
UPPDC1	0	0	2.85E-13	1.45E-12	0	0	0	0
UPPDC1_1	0	0	0	0	0	0	0	0
UPPRT	0	0	0	0	0	0	0	0
UREASE	6.27E-08	3.07E-08	1.32E-11	4.21E-11	2.26E-08	1.13E-07	9.65E-09	9.65E-09
Ureat5	-3.55E-07	-5.00E-07	-1.56E-10	-1.31E-09	-4.00E-07	-1.72E-06	-1.22E-07	-1.22E-07
UREAtabc	3.55E-07	5.00E-07	1.56E-10	1.31E-09	4.00E-07	1.72E-06	1.22E-07	1.22E-07
UYTK	1.45E-07	1.14E-07	9.36E-11	1.31E-09	1.32E-07	5.97E-07	4.24E-08	4.24E-08
VALTA	1.47E-08	7.42E-09	3.32E-12	2.15E-11	5.84E-09	2.51E-08	1.64E-09	1.64E-09
VALtabc	0	0	0	0	0	0	0	0
VALTRS	0	0	4.57E-12	3.78E-11	0	0	0	0
VITtabc	0	0	0	0	0	0	0	0
VPAMT	1.60E-08	7.89E-09	4.07E-12	2.33E-11	5.95E-09	2.58E-08	1.86E-09	1.86E-09
VTE1a	0	0	0	0	0	0	0	0
VTE1b	0	0	0	0	0	0	0	0
XTPASE1	1.45E-07	1.14E-07	9.39E-11	1.31E-09	1.32E-07	5.97E-07	4.24E-08	4.24E-08
XTPASE2	1.60E-17	5.01E-16	2.54E-17	1.29E-15	6.62E-18	5.70E-16	2.38E-18	2.38E-18
XTPASE3	1.43E-07	1.35E-07	9.26E-11	1.19E-09	1.16E-07	5.50E-07	4.27E-08	4.27E-08
XTPASE4	1.48E-07	1.16E-07	9.22E-11	1.11E-09	8.67E-08	5.97E-07	3.98E-08	3.98E-08
XTPASE5	0	0	0	0	0	0	0	0
XTPASE6	0	0	0	0	0	0	0	0
XTPASE7	1.57E-07	1.53E-07	6.44E-11	5.84E-10	1.23E-07	5.57E-07	3.99E-08	3.99E-08
ZCARODS	0	0	1.40E-13	7.07E-13	0	0	0	0
Zntabc	0	0	5.94E-14	2.98E-13	0	0	0	0
