# Supplementary material for: Assessment of transcriptomic constraint-based methods for central carbon flux inference
Source: PLoS One. 2020 Sep 9;15(9):e0238689. doi: 10.1371/journal.pone.0238689 (PMC7480874; doi:10.1371/journal.pone.0238689)
Supplement: S4 Dataset — The genome-scale metabolic model of PCC 7002 from Qian et al. [26]. Individual models in SBML format (.xml) with set constraints used AC, DC, etc. are included. Transcriptomic data (.csv) from Ludwig and Bryant [25]. Predicted fluxes generated using these data. MATLAB scripts used for calculating correlations (.m). (GZ) [file pone.0238689.s004.gz › PCC7002_model_and_data/predicted_fluxes_and_correlation_scripts/pcc7002_NO3_AC_pfba_mf_pf.txt]

Rxns	E-Flux2 NO3	E-Flux2 NO3 depleted	SPOT NO3	SPOT NO3 depleted	pfba_mf NO3	pfba_mf NO3 depleted	pFBA NO3	pFBA NO3 depleted
10FTHGL	0	0	0	0	0	0	0	0
2O6HM	0	0	0	0	0	0	0	0
2O6MH1	0	0	0	0	0	0	0	0
2O6MH2	0	0	0	0	0	0	0	0
2OGDC	3.65	3.08E-10	9.02E-09	1.45E-09	1.01E-12	5.07E-14	4.22E-14	4.22E-14
4aGT	11.5523759	5.60371342	0.016468479	0.011148402	414.4074826	429.7638146	414.4074826	414.4074826
4VCR	0.046568859	0.016977169	3.87E-11	2.23E-11	1.255707792	1.255707792	1.255707792	1.255707792
AACPAT	0.145133302	0.052909877	1.21E-10	6.96E-11	3.913452467	3.913452467	3.913452467	3.913452467
ACBIPGT	0	0	2.46E-14	1.19E-15	0	0	0	0
ACBIPGT_1	0	0	0	0	0	0	0	0
ACCOAC	1.069632434	0.389945796	8.92E-10	5.13E-10	28.84214468	28.84214468	28.84214468	28.84214468
ACGK	0.962549298	0.350907508	4.25E-09	0.003917628	25.95469736	25.95469736	25.95469736	25.95469736
ACGS	7.22E-17	1.41E-16	9.27E-15	1.13E-15	5.40E-15	7.20E-16	5.92E-16	5.92E-16
ACHBS	1.149203344	0.418954212	9.64E-10	5.49E-10	30.98773754	30.98773754	30.98773754	30.98773754
ACK	0	0	-2.54E-14	-2.01E-15	0	0	0	0
ACLS	4.28E-09	1.82E-08	9.08E-09	7.50E-04	1.79E-10	1.79E-11	1.01E-11	1.01E-11
ACONT1	-2.1634527	-2.736029874	-7.53E-07	-0.00547408	-439.7051322	-449.3193633	-439.7051322	-439.7051322
ACOTA	0.962549298	0.350907508	4.25E-09	0.003917628	25.95469736	25.95469736	25.95469736	25.95469736
ACS1	2.01E-13	1.63E-11	8.29E-10	1.20E-09	3.64E-13	2.24E-14	1.58E-14	1.58E-14
ACS2	0	0	1.40E-14	-1.46E-15	0	0	0	0
ACS3	0	0	1.92E-16	1.47E-17	0	0	0	0
ACS3_	-1.89	-3.61	-0.019281098	-0.008211065	-623.015921	-637.4372676	-623.015921	-623.015921
ACt6	0	0	2.71E-20	4.07E-20	0	0	0	0
ADCL	0.157753589	0.057510736	1.31E-10	7.56E-11	4.253752682	4.253752682	4.253752682	4.253752682
ADCOBHEXS	0	0	0	0	0	0	0	0
ADCS	0.157753589	0.057510736	1.31E-10	7.56E-11	4.253752682	4.253752682	4.253752682	4.253752682
AddtionalRxn1	0	0	0	0	0	0	0	0
AddtionalRxn10	0	0	0	0	0	0	0	0
AddtionalRxn11	0	0	3.59E-14	5.54E-16	0	0	0	0
AddtionalRxn12	4.96E-13	2.57E-11	0.003204873	0.005274664	3.72E-12	2.57E-13	1.74E-13	1.74E-13
AddtionalRxn13	1.19E-13	6.37E-12	1.08E-11	6.09E-12	8.01E-14	4.77E-15	6.00E-15	6.00E-15
AddtionalRxn14	0	0	0	0	0	0	0	0
AddtionalRxn15	0	0	0	0	0	0	0	0
AddtionalRxn2	0	0	0	0	0	0	0	0
AddtionalRxn3	0	0	0	0	0	0	0	0
AddtionalRxn4	0	0	0	0	0	0	0	0
AddtionalRxn5	0	0	0	0	0	0	0	0
AddtionalRxn6	0	0	0	0	0	0	0	0
AddtionalRxn7	0	0	0	0	0	0	0	0
AddtionalRxn8	0	0	0	0	0	0	0	0
AddtionalRxn9	0	0	0	0	0	0	0	0
ADK1	21.54182048	7.853298075	0.003204899	0.011330329	580.8652422	580.8652422	580.8652422	580.8652422
ADK2	0	0	0	0	0	0	0	0
ADMDC	0	0	0	0	0	0	0	0
ADMDC_1	0	0	0	0	0	0	0	0
ADNCYC	7.33E-13	2.73E-11	1.21E-09	1.07E-09	4.08E-13	2.52E-14	1.77E-14	1.77E-14
ADNK1	0.046568859	0.016977169	2.89E-09	2.99E-09	1.255707792	1.255707792	1.255707792	1.255707792
ADPRDP	0	0	-3.44E-14	-4.14E-16	0	0	0	0
ADPT	0	0	5.20E-18	1.73E-18	0	0	0	0
ADSK	0.147729926	0.053856504	4.09E-10	2.84E-10	3.983469236	3.983469236	3.983469236	3.983469236
ADSL1r	0.432331598	0.157611048	3.61E-10	2.07E-10	11.65762191	11.65762191	11.65762191	11.65762191
ADSL2r	0.29032024	0.105839308	2.94E-10	1.35E-10	7.828351211	7.828351211	7.828351211	7.828351211
ADSS	0.432331598	0.157611048	3.61E-10	2.07E-10	11.65762191	11.65762191	11.65762191	11.65762191
AGDC	0	0	0	0	0	0	0	0
AGMT	1.72E-13	1.07E-11	3.44E-09	0.003917627	1.59E-13	9.97E-15	6.88E-15	6.88E-15
AGPAT_SYN	0.072566651	0.026454939	6.05E-11	3.48E-11	1.956726234	1.956726234	1.956726234	1.956726234
AGPR	0.962549298	0.350907508	4.25E-09	0.003917628	25.95469736	25.95469736	25.95469736	25.95469736
AGT	2.44	0.889527759	2.76E-09	1.43E-09	65.79347333	65.79347333	65.79347333	65.79347333
AHCi	0.046568859	0.016977169	3.90E-11	2.23E-11	1.255707792	1.255707792	1.255707792	1.255707792
AHMMPS	0	0	-1.73E-18	0	0	0	0	0
AICART	0.650818741	0.237262843	5.96E-10	3.08E-10	17.54902684	17.54902684	17.54902684	17.54902684
AIRC1	7.77E-13	3.01E-11	1.18E-09	9.19E-10	4.31E-13	2.67E-14	1.86E-14	1.86E-14
AKP	5.86E-13	1.93E-11	6.60E-11	3.92E-11	2.03E-13	1.32E-14	8.76E-15	8.76E-15
AKP1	0.157753589	0.057510736	6.51E-11	3.65E-11	4.253752682	4.253752682	4.253752682	4.253752682
AKP2	-8.67E-12	-3.01E-10	-9.89E-11	-5.74E-11	-1.36E-12	0	-2.27E-13	-2.27E-13
AKP3	8.67E-12	3.01E-10	9.89E-11	5.74E-11	1.30E-12	7.91E-14	5.60E-14	5.60E-14
AKP4	8.67E-12	3.01E-10	9.89E-11	5.74E-11	1.30E-12	7.91E-14	5.60E-14	5.60E-14
ALA_Lt6	0	0	1.36E-20	-1.36E-20	0	0	0	0
ALAD_Lr	1.10E-11	2.42	0.016649255	0.005348926	437.7040791	513.6133693	437.7040791	437.7040791
ALALIG	1.57E-12	6.11E-11	2.98E-09	2.61E-09	8.66E-13	5.36E-14	3.75E-14	3.75E-14
ALAR	0	8.88E-16	4.80E-14	6.14E-15	0	0	0	0
ALATRS	1.641457643	0.598410713	1.37E-09	7.86E-10	44.26114741	44.26114741	44.26114741	44.26114741
ALCD19	0	0	-1.65E-16	-4.08E-17	0	0	0	0
ALCD2x	0	0	1.65E-17	-1.47E-17	0	0	0	0
AlsS	1.70E-04	0.040314794	2.77E-09	1.04E-07	0.004594053	0.004594053	0.004594053	0.004594053
AMAA	0	0	0	-1.73E-18	0	0	0	0
AMANAPE	0	0	0	0	0	0	0	0
AMSR	2.70E-12	6.45E-11	8.21E-10	2.00E-09	4.03E-13	2.44E-14	1.74E-14	1.74E-14
ANNAT	0.008613346	0.003140086	0.003204873	0.005274664	0.232254896	0.232254896	0.232254896	0.232254896
ANPRT	-0.272661303	-0.099401557	-2.30E-10	-1.31E-10	-7.352186135	-7.352186135	-7.352186135	-7.352186135
ANS1	0.272661303	0.099401557	1.25E-10	6.61E-11	7.352186135	7.352186135	7.352186135	7.352186135
ANS2	7.72E-13	3.04E-11	1.05E-10	6.45E-11	4.29E-13	2.65E-14	1.86E-14	1.86E-14
ANTLL	0	0	0	0	0	0	0	0
AOXS	0	0	0	0	0	0	0	0
APRAUR	0	0	0	0	0	0	0	0
APT	22.55373245	8.222201268	0.004694609	0.029344365	608.1509813	608.1509813	608.1509813	608.1509813
ARGD	2.50E-13	1.46E-11	1.23E-09	0.002138025	2.07E-13	1.28E-14	9.01E-15	9.01E-15
ARGDC	1.72E-13	1.07E-11	3.44E-09	0.003917627	1.59E-13	9.97E-15	6.88E-15	6.88E-15
ARGSL	0.962549298	0.350907508	5.48E-09	0.006055652	25.95469736	25.95469736	25.95469736	25.95469736
ARGSS	0.962549298	0.350907508	5.48E-09	0.006055652	25.95469736	25.95469736	25.95469736	25.95469736
ARGTRS	0.962549298	0.350907508	8.09E-10	4.61E-10	25.95469736	25.95469736	25.95469736	25.95469736
AROGR	0	0	0	0	0	0	0	0
ARSRD2	0	0	0	0	0	0	0	0
ArstATPase	0	0	0	0	0	0	0	0
ASAD	2.927086291	1.067100209	2.74E-09	1.61E-09	78.92753026	78.92753026	78.92753026	78.92753026
ASAT	-6.374688437	-4.268648732	-1.12E-06	-0.010388363	-537.7778635	-552.1992101	-537.7778635	-537.7778635
ASNN	0	0	0	0	0	0	0	0
ASNTRS	0	0	0	0	0	0	0	0
ASP1DC	1.70E-04	6.21E-05	1.40E-13	1.20E-13	0.004594053	0.004594053	0.004594053	0.004594053
ASPADT	0.68439817	0.249504578	5.71E-10	3.28E-10	18.45448064	18.45448064	18.45448064	18.45448064
ASPCT	0.121309355	0.044224606	1.01E-10	5.81E-11	3.271050737	3.271050737	3.271050737	3.271050737
ASPK	2.927086291	1.067100209	2.74E-09	1.61E-09	78.92753026	78.92753026	78.92753026	78.92753026
ASPO	2.80E-13	1.38E-11	2.61E-10	4.41E-11	1.80E-13	1.05E-14	7.75E-15	7.75E-15
ASPO_1	6.80E-13	2.90E-11	3.51E-12	2.04E-12	2.62E-13	1.48E-14	1.13E-14	1.13E-14
ASPO_2	0.008613346	0.003140086	3.54E-12	2.08E-12	0.232254896	0.232254896	0.232254896	0.232254896
ASPT	8.30E-13	1.944688764	1.11E-06	0.004332708	365.8873334	380.30868	365.8873334	365.8873334
ASPTRS	1.632307935	0.59507509	1.36E-09	7.82E-10	44.01442975	44.01442975	44.01442975	44.01442975
ATPATF1	0	0	2.73E-14	3.33E-16	0	0	0	0
ATPATF4	0	0	-2.60E-14	-7.70E-17	0	0	0	0
ATPM	7.75E-13	3.06E-11	1.10E-09	7.47E-10	4.33E-13	2.68E-14	1.87E-14	1.87E-14
ATPPRT	-0.360498501	-0.131423534	-3.02E-10	-1.72E-10	-9.720675629	-9.720675629	-9.720675629	-9.720675629
ATPS4rpp	1.87660425	-0.195056337	-0.002749733	-0.001760807	-73.86997439	-72.77160269	-73.86997439	-73.86997439
ATPSu	28.74092046	7.145652666	0.033829758	0.028225878	226.7708859	242.478286	226.7708859	226.7708859
BACCL	0	0	0	0	0	0	0	0
BCAROHX	0	0	0	0	0	0	0	0
BCAROHX2	0	0	0	0	0	0	0	0
BCAROKE	0	0	0	0	0	0	0	0
BCAROKL1	0	0	0	0	0	0	0	0
BCAROKL2	0	0	0	0	0	0	0	0
BCCDLi	1.069632434	0.389945796	8.91E-10	5.13E-10	28.84214468	28.84214468	28.84214468	28.84214468
bG6PDH	0.319978819	1.449607181	0.017675536	0.014955208	101.7328803	109.7130129	101.7328803	101.7328803
bGLK	0	0	1.73E-18	0	0	0	0	0
BiLipL	0	0	-4.34E-18	0	0	0	0	0
bio07035	3.155071778	1.150214725	2.62E-09	1.51E-09	85.07505364	85.07505364	85.07505364	85.07505364
Biotabc	0	0	0	0	0	0	0	0
BLVDR	0	0	0	0	0	0	0	0
BPNT	0.147729926	0.053856504	4.09E-10	2.84E-10	3.983469236	3.983469236	3.983469236	3.983469236
BTMAT1	0.145133302	0.052909877	1.21E-10	6.96E-11	3.913452467	3.913452467	3.913452467	3.913452467
BTS1	0	0	0	0	0	0	0	0
BTS2	0	0	0	0	0	0	0	0
CA2abc1	0.014336646	0.005226576	1.19E-11	6.87E-12	0.386581044	0.386581044	0.386581044	0.386581044
CACT	0	0	-4.67E-18	1.22E-19	0	0	0	0
CBHL1	0	0	0	-6.94E-18	0	0	0	0
CBHL2	0	0	3.47E-18	0	0	0	0	0
CBML	0	0	0	0	0	0	0	0
CBPS	1.083858653	0.395132114	4.35E-09	0.003917628	29.2257481	29.2257481	29.2257481	29.2257481
CCL	0.046568859	0.016977169	-2.45E-10	-1.91E-10	1.255707792	1.255707792	1.255707792	1.255707792
CDGPT_SYN	0.024092128	0.00878304	2.01E-11	1.16E-11	0.64963311	0.64963311	0.64963311	0.64963311
CDPMEK	0.368007572	0.134161046	3.09E-10	1.77E-10	9.923154256	9.923154256	9.923154256	9.923154256
CELLSYN	0	0	0	0	0	0	0	0
CGPase	5.77E-16	1.64E-15	-1.68E-14	1.35E-14	2.19E-15	1.34E-15	7.10E-16	7.10E-16
CHL	-0.046568859	-0.016977169	2.45E-10	1.91E-10	-1.255707792	-1.255707792	-1.255707792	-1.255707792
CHORM	1.280959142	0.466987178	1.08E-09	6.13E-10	34.54047178	34.54047178	34.54047178	34.54047178
CHORS	1.711374034	0.623899471	1.44E-09	8.19E-10	46.14641059	46.14641059	46.14641059	46.14641059
CHPL	0	0	-4.34E-19	0	0	0	0	0
ChPS	0.046568859	0.016977169	3.87E-11	2.23E-11	1.255707792	1.255707792	1.255707792	1.255707792
CICOHL	0	0	1.87E-15	6.07E-16	0	0	0	0
CIMAHL	0	0	-1.98E-14	3.71E-15	0	0	0	0
CIMAS	0	0	-1.23E-14	7.03E-15	0	0	0	0
CitH	-1.08172635	-1.368014937	-3.75E-07	-0.002737046	-219.8525661	-224.6596816	-219.8525661	-219.8525661
Cltr	0	0	2.71E-20	0	0	0	0	0
CO2t	6.95E-13	9.59E-11	2.32E-09	3.63E-09	4.55E-13	0	1.14E-13	1.14E-13
COBALTt5	-0.009556712	-0.003484	1.17E-09	9.29E-10	-0.257692337	-0.257692337	-0.257692337	-0.257692337
COBPS	0	0	0	0	0	0	0	0
Cot	0	0	-1.36E-20	-2.71E-20	0	0	0	0
Cotabc	7.80E-13	3.06E-11	1.18E-09	9.33E-10	4.33E-13	2.68E-14	1.87E-14	1.87E-14
COXp	17.92688837	3.087566973	0.004174243	0.00397932	1.14E-12	4.95E-14	4.84E-14	4.84E-14
COXu	14.08912891	2.038894259	0.007841907	0.010182096	1.13E-12	4.91E-14	4.78E-14	4.78E-14
CPC8MM	0	0	0	0	0	0	0	0
CphSArg	5.77E-16	1.64E-15	-1.78E-14	1.77E-14	2.19E-15	1.34E-15	7.10E-16	7.10E-16
CphSAsp	5.77E-16	1.64E-15	-1.24E-14	1.57E-14	2.19E-15	1.34E-15	7.10E-16	7.10E-16
CPPPGO	0.046568859	0.016977169	3.87E-11	2.23E-11	1.255707792	1.255707792	1.255707792	1.255707792
CPPPGOAN	0	0	0	0	0	0	0	0
CS	3.24517905	4.104044811	1.13E-06	0.008211126	659.5576983	673.9790449	659.5576983	659.5576983
CTPD	8.35E-13	2.79E-11	4.69E-09	5.25E-09	4.29E-13	2.65E-14	1.85E-14	1.85E-14
CTPO	1.289853289	0.470229634	1.57E-09	7.70E-10	34.78029835	34.78029835	34.78029835	34.78029835
CTPS1	0.048902035	0.017827753	3.95E-09	3.71E-09	1.318620794	1.318620794	1.318620794	1.318620794
CTPS2	8.01E-13	3.23E-11	8.06E-10	1.58E-09	4.30E-13	2.68E-14	1.87E-14	1.87E-14
Cuabc	0.009556712	0.003484	1.18E-09	9.96E-10	0.257692337	0.257692337	0.257692337	0.257692337
Cut1	3.69E-13	1.53E-11	1.17E-09	9.91E-10	2.13E-13	1.31E-14	9.17E-15	9.17E-15
CYSS	0.140255561	0.051131645	4.03E-10	2.81E-10	3.781926434	3.781926434	3.781926434	3.781926434
CYSS1	0	0	0	0	0	0	0	0
CYSTRS	0.186654046	0.068046703	1.58E-10	8.93E-11	5.033040173	5.033040173	5.033040173	5.033040173
CYTK1	0.392270074	0.143006196	3.29E-10	1.88E-10	10.57738142	10.57738142	10.57738142	10.57738142
CYTOM	0	0	2.08E-17	0	0	0	0	0
D5M1PP1	0	0	0	0	0	0	0	0
D5M1PP2	0	0	0	0	0	0	0	0
DAATF	-0.76308566	-0.278190933	-6.40E-10	-3.65E-10	-20.57625247	-20.57625247	-20.57625247	-20.57625247
DABA	0	0	1.08E-19	-3.25E-19	0	0	0	0
DADPEP	1.57E-12	6.11E-11	2.98E-09	2.61E-09	8.66E-13	5.36E-14	3.75E-14	3.75E-14
DAGK_SYN	8.15E-13	2.79E-11	2.84E-09	4.01E-09	4.29E-13	2.65E-14	1.85E-14	1.85E-14
DAGPYP_SYN	0.060520587	0.022063419	2.89E-09	4.04E-09	1.631909679	1.631909679	1.631909679	1.631909679
DAPDC	0.76308566	0.278190933	6.40E-10	3.65E-10	20.57625247	20.57625247	20.57625247	20.57625247
DAPE	0.76308566	0.278190933	6.40E-10	3.65E-10	20.57625247	20.57625247	20.57625247	20.57625247
DB4PS	0	0	0	0	0	0	0	0
DBTS	0	0	0	0	0	0	0	0
DCTPD	6.85E-13	2.87E-11	2.71E-11	1.57E-11	4.30E-13	2.65E-14	1.86E-14	1.86E-14
DCYTC	0	0	-1.73E-18	1.73E-18	0	0	0	0
DDMAT5	0.145133302	0.052909877	1.21E-10	6.96E-11	3.913452467	3.913452467	3.913452467	3.913452467
DDPA	1.711374034	0.623899471	1.44E-09	8.19E-10	46.14641059	46.14641059	46.14641059	46.14641059
DEMAT4	0.145133302	0.052909877	1.21E-10	6.96E-11	3.913452467	3.913452467	3.913452467	3.913452467
DESAT161_ACP	0.010159331	0.003703691	8.47E-12	4.87E-12	0.273941673	0.273941673	0.273941673	0.273941673
DESAT181_ACP	0.052247989	0.019047556	4.36E-11	2.51E-11	1.408842888	1.408842888	1.408842888	1.408842888
DESAT182_ACP	0.027575327	0.010052877	2.30E-11	1.32E-11	0.743555969	0.743555969	0.743555969	0.743555969
DESAT183_ACP	0.001451333	5.29E-04	1.21E-12	6.96E-13	0.039134525	0.039134525	0.039134525	0.039134525
DGC	0	0	0	0	0	0	0	0
DGDGST_SYN	0.009070831	0.003306867	7.57E-12	4.35E-12	0.244590779	0.244590779	0.244590779	0.244590779
DGK1	0.164430772	0.059944974	3.86E-09	9.63E-09	4.433799854	4.433799854	4.433799854	4.433799854
DGK2	3.75E-13	1.44E-11	5.84E-10	9.37E-10	3.41E-13	0	0	0
DGK3	0.054056371	0.019706821	-2.27E-09	-8.03E-09	1.457605073	1.457605073	1.457605073	1.457605073
DHAD1	1.70E-04	0.040314812	1.19E-08	7.50E-04	0.004594053	0.004594053	0.004594053	0.004594053
DHAD2	1.149203344	0.418954212	9.64E-10	5.49E-10	30.98773754	30.98773754	30.98773754	30.98773754
DHDPRy	0.76308566	0.278190933	6.40E-10	3.65E-10	20.57625247	20.57625247	20.57625247	20.57625247
DHDPS	0.76308566	0.278190933	6.40E-10	3.65E-10	20.57625247	20.57625247	20.57625247	20.57625247
DHFR	-0.21407162	-0.078042069	-1.78E-10	-1.03E-10	-5.772342389	-5.772342389	-5.772342389	-5.772342389
DHFR1	0	0	-9.11E-17	5.85E-17	0	0	0	0
DHFS	0.157753589	0.057510736	1.31E-10	7.56E-11	4.253752682	4.253752682	4.253752682	4.253752682
DHNAPhT	0	0	0	0	0	0	0	0
DHNPA	0.157753589	0.057510736	1.31E-10	7.56E-11	4.253752682	4.253752682	4.253752682	4.253752682
DHORD	0.121309355	0.044224606	4.94E-11	2.91E-11	3.271050737	3.271050737	3.271050737	3.271050737
DHORD_PQ9	3.27E-12	4.40E-10	5.14E-11	2.90E-11	1.36E-11	6.89E-13	6.51E-13	6.51E-13
DHORTS	-0.121309355	-0.044224606	-1.01E-10	-5.81E-11	-3.271050737	-3.271050737	-3.271050737	-3.271050737
DHPPDA2	0	0	0	0	0	0	0	0
DHPS1	0.157753589	0.057510736	4.55E-11	2.32E-11	4.253752682	4.253752682	4.253752682	4.253752682
DHPS3	7.35E-13	2.78E-11	8.56E-11	5.24E-11	4.08E-13	2.52E-14	1.77E-14	1.77E-14
DHQS	1.711374034	0.623899471	1.44E-09	8.19E-10	46.14641059	46.14641059	46.14641059	46.14641059
DHQTi	1.711374034	0.623899471	1.44E-09	8.19E-10	46.14641059	46.14641059	46.14641059	46.14641059
D_Lact2	0	0	-1.36E-20	0	0	0	0	0
DLOD	0.216265186	0.078841799	9.34E-10	5.04E-10	5.831490821	5.83149082	5.83149082	5.83149082
DMATT	0.092001893	0.033540261	7.67E-11	4.41E-11	2.480788564	2.480788564	2.480788564	2.480788564
DMPhQM	0	0	0	0	0	0	0	0
DMPPS	4.74E-11	9.09E-11	7.19E-11	4.59E-11	7.19E-13	3.42E-14	3.10E-14	3.10E-14
DMPPS1	0.153336489	0.055900445	8.25E-11	4.25E-11	4.134647607	4.134647607	4.134647607	4.134647607
DNASYN_SYN	0.00220855	8.05E-04	1.83E-12	1.06E-12	0.059552538	0.059552538	0.059552538	0.059552538
DPCOAK	1.70E-04	6.21E-05	1.12E-13	1.01E-13	0.004594053	0.004594053	0.004594053	0.004594053
DPR	1.70E-04	6.21E-05	1.39E-13	1.20E-13	0.004594053	0.004594053	0.004594053	0.004594053
DRPA	0	0	0	0	0	0	0	0
DTCPHMT	0	0	0	0	0	0	0	0
DTMPK1	0.056318031	0.020531333	4.68E-11	2.70E-11	1.518589707	1.518589707	1.518589707	1.518589707
DTMPK2	-0.056318031	-0.020531333	1.05E-09	1.39E-09	-1.518589707	-1.518589707	-1.518589707	-1.518589707
DUTPDP	3.77E-13	1.44E-11	5.24E-10	4.88E-10	2.10E-13	1.30E-14	9.10E-15	9.10E-15
DXPRI	0.368007572	0.134161046	3.09E-10	1.77E-10	9.923154256	9.923154256	9.923154256	9.923154256
DXPS	0.368007572	0.134161046	3.09E-10	1.77E-10	9.923154256	9.923154256	9.923154256	9.923154256
EDA	0	0	0	0	0	0	0	0
ENO	12.80949519	8.500993263	0.059483217	0.024750276	1000	1000	1000	1000
EPPP	1.68E-12	6.94E-11	2.04E-09	1.41E-09	9.24E-13	5.74E-14	3.99E-14	3.99E-14
EX_acetate(e)	2.030255561	3.661131645	0.019281098	0.008211064	626.7978474	641.219194	626.7978474	626.7978474
EX_ala_L_c	-4.081457643	0.932061527	0.016649245	0.004598645	327.6494584	403.5587486	327.6494584	327.6494584
EX_arsenite(e)	0	0	0	1.36E-20	0	0	0	0
EX_Biomass_c	3.155071778	1.150214725	2.62E-09	1.51E-09	85.07505364	85.07505364	85.07505364	85.07505364
EX_ca2(e)	-0.014336646	-0.005226576	-1.19E-11	-6.87E-12	-0.386581044	-0.386581044	-0.386581044	-0.386581044
EX_cl(e)	0	0	3.39E-20	-1.36E-20	0	0	0	0
EX_CO(e)	0	0	-2.71E-20	-1.36E-20	0	0	0	0
EX_co2[e]	-6.95E-13	-9.59E-11	-2.32E-09	-3.63E-09	-4.23E-13	-2.31E-14	0	0
EX_cobalt2(e)	-0.009556712	-0.003484	-7.94E-12	-4.58E-12	-0.257692337	-0.257692337	-0.257692337	-0.257692337
EX_cu2(e)	-0.009556712	-0.003484	-7.94E-12	-4.58E-12	-0.257692337	-0.257692337	-0.257692337	-0.257692337
EX_fe2(e)	-0.021504969	-0.007839864	-6.10E-11	-3.47E-11	-0.579871566	-0.579871566	-0.579871566	-0.579871566
EX_fe3(e)	-0.021504969	-0.007839864	-7.09E-12	-4.22E-12	-0.579871566	-0.579871566	-0.579871566	-0.579871566
EX_formate(e)	-0.132566651	-0.048328572	4.72E-11	-2.48E-11	-3.574598529	-3.574598529	-3.574598529	-3.574598529
EX_glucose_D(e)	11.5523759	5.60371342	0.016468458	0.011148402	414.4074826	429.7638146	414.4074826	414.4074826
EX_glutamate(e)	-11.50259347	-5.783726379	-1.14E-06	-0.012128756	-783.7945006	-798.2158472	-783.7945006	-783.7945006
EX_glycerol(e)	-7.085272125	-4.761975134	-0.022718924	-0.008863345	-719.9187082	-694.7204864	-719.9187082	-719.9187082
EX_h(e)	8.884014829	8.651713713	0.043256127	0.025759144	1000	1000	1000	1000
EX_h2(e)	0	0	0	0	0	0	0	0
EX_h2o(e)	40.52358245	14.33155058	0.010942228	0.01294481	1000	1000	1000	1000
EX_hco3(e)	-2.22E-12	-2.24E-10	-3.35E-06	-0.006850795	-9.09E-13	-1.14E-13	0	0
EX_isoleucine(e)	0	0	-3.39E-20	0	0	0	0	0
EX_k(e)	-0.537624231	-0.195996589	-4.47E-10	-2.58E-10	-14.49678914	-14.49678914	-14.49678914	-14.49678914
EX_Lac_D_c	1.75	1.5	0.00922222	-0.004414235	657.2155065	540.7516624	657.2155065	657.2155065
EX_leucine(e)	-2.06417416	-0.752516482	5.07E-10	6.48E-08	-55.65950309	-55.65950309	-55.65950309	-55.65950309
EX_maltohexaose(e)	0	0	4.07E-20	2.71E-20	0	0	0	0
EX_maltopentaose(e)	0	0	1.36E-20	1.36E-20	0	0	0	0
EX_maltose(e)	-11.5523759	-5.60371342	-0.016468479	-0.011148402	-414.4074826	-429.7638146	-414.4074826	-414.4074826
EX_maltotetraose(e)	0	0	1.36E-20	-1.36E-20	0	0	0	0
EX_maltotriose(e)	0	0	2.71E-20	0	0	0	0	0
EX_Met_L_c	-0.401577536	-0.14639933	-5.24E-11	2.09E-11	-10.82835283	-10.82835283	-10.82835283	-10.82835283
EX_mg2(e)	-0.046568859	-0.016977169	-3.87E-11	-2.23E-11	-1.255707792	-1.255707792	-1.255707792	-1.255707792
EX_mn2(e)	-0.009556712	-0.003484	-7.94E-12	-4.58E-12	-0.257692337	-0.257692337	-0.257692337	-0.257692337
EX_mobd(e)	-0.009556712	-0.003484	-7.94E-12	-4.58E-12	-0.257692337	-0.257692337	-0.257692337	-0.257692337
EX_na1_c	-0.011948257	-0.004355863	-9.93E-12	-5.73E-12	-0.322179228	-0.322179228	-0.322179228	-0.322179228
EX_NH3(e)	-4.655393595	-7.06E-11	-1.52E-09	-6.34E-10	-4.55E-13	0	0	0
EX_no2(e)	6.00E-12	1.46E-15	1.46E-10	2.35E-15	4.93E-13	7.78E-16	2.12E-14	2.12E-14
EX_no3(e)	-5.89E-11	1.14E-15	-0.003585262	2.42E-15	-15.37720387	2.61E-16	-15.37720387	-15.37720387
EX_o2(e)	2.21E-13	8.85E-12	8.06E-11	2.33E-11	1.02E-13	5.45E-15	4.41E-15	4.41E-15
EX_photon(e)	-123.8428766	-28.37214413	-0.106158428	-0.069504014	-1000	-1000	-1000	-1000
EX_pi(e)	-0.298059631	-0.108660785	-4.58E-10	-1.85E-10	-8.037040317	-8.037040317	-8.037040317	-8.037040317
EX_putrescine(e)	1.72E-13	1.07E-11	3.44E-09	0.003917627	2.27E-13	0	0	0
EX_so4(e)	-0.159678183	-0.058212367	-4.19E-10	-2.90E-10	-4.305648465	-4.305648465	-4.305648465	-4.305648465
EX_succ_c	8.969913236	5.329043179	0.014332881	0.031276234	322.368181	377.3440814	322.368181	322.368181
EX_urea(e)	-1.553933586	-1.850048437	-0.006531438	-5.28E-04	-79.01361902	-117.4461928	-79.01361902	-79.01361902
EX_valine(e)	-1.167502761	-0.385372757	8.62E-09	7.50E-04	-31.48117285	-31.48117285	-31.48117285	-31.48117285
EX_Vitamin_B12(e)	0	0	6.10E-20	1.36E-20	0	0	0	0
EX_zn2(e)	-0.009556712	-0.003484	-7.94E-12	-4.58E-12	-0.257692337	-0.257692337	-0.257692337	-0.257692337
FBA	1.72	1.269569671	0.04621067	0.038127426	97.49814081	104.084009	97.49814081	97.49814081
FBA2	0	0	5.55E-17	-2.78E-17	0	0	0	0
FBA3	8.28E-13	4.35E-11	0.075275831	0.045662802	6.25E-13	3.84E-14	2.68E-14	2.68E-14
FBP	5.75E-13	3.03E-11	1.99E-09	9.80E-10	4.29E-13	2.65E-14	1.86E-14	1.86E-14
FCLT	0	0	0	0	0	0	0	0
FDD	0.092001893	0.033540261	7.67E-11	4.41E-11	2.480788564	2.480788564	2.480788564	2.480788564
FDIDFT	0	0	1.02E-14	1.30E-14	0	0	0	0
FdSULR	0.140255561	0.051131645	4.03E-10	2.81E-10	3.781926434	3.781926434	3.781926434	3.781926434
Fe2tabc	0.021504969	0.007839864	6.10E-11	3.47E-11	0.579871566	0.579871566	0.579871566	0.579871566
Fe3Cittabc	0	0	0	0	0	0	0	0
Fe3tabc	0.021504969	0.007839864	7.09E-12	4.22E-12	0.579871566	0.579871566	0.579871566	0.579871566
FMETDF	0	0	0	0	0	0	0	0
FMETTRS	0	0	0	0	0	0	0	0
FMNAT	0	0	0	0	0	0	0	0
FNR1	20.36836468	6.066112605	0.047117777	0.020590586	263.2102048	278.5874087	263.2102048	263.2102048
FNR2	20.36836468	6.066112605	0.047117777	0.020590586	263.2102048	278.5874087	263.2102048	263.2102048
FORt	0	0	1.36E-20	2.71E-20	0	0	0	0
FOS	0	0	0	0	0	0	0	0
FQR	1.13E-12	3.41E-11	1.23E-10	7.06E-11	3.18E-13	1.75E-14	1.37E-14	1.37E-14
FRUK	8.56E-13	3.42E-11	8.54E-09	4.34E-04	8.13E-13	7.74E-14	3.67E-14	3.67E-14
FTCoAL1	0	0	1.31E-15	-1.86E-16	0	0	0	0
FTCoAL11	0	0	4.96E-16	-1.80E-16	0	0	0	0
FTCoAL2	0	0	4.91E-16	-1.90E-16	0	0	0	0
FTCoAL3	0	0	4.94E-16	-2.36E-15	0	0	0	0
FTCoAL4	0	0	4.94E-16	-1.81E-16	0	0	0	0
FTHFCL	0	0	0	0	0	0	0	0
FTHFD	2.41E-15	4.14E-12	1.08E-10	1.72E-11	5.37E-14	3.01E-15	2.31E-15	2.31E-15
FUM	3.634721565	2.77	0.014331753	0.020887872	-88.95956764	-48.40501382	-88.95956764	-88.95956764
G1PACTr	0	0	4.96E-14	2.34E-15	0	0	0	0
G1SAT	0.372550876	0.135817355	3.10E-10	1.79E-10	10.04566233	10.04566233	10.04566233	10.04566233
G3PD_PQ	0	0	0	0	0	0	0	0
G3PD2	-0.096658779	-0.035237978	-8.06E-11	-4.64E-11	-2.606359343	-2.606359343	-2.606359343	-2.606359343
G3POA_SYN	0.072566651	0.026454939	6.05E-11	3.48E-11	1.956726234	1.956726234	1.956726234	1.956726234
G5SADD	0.936930115	0.341567765	1.46E-09	3.48E-09	25.26388793	25.26388793	25.26388793	25.26388793
G5SD	0.936930115	0.341567765	2.11E-09	6.36E-09	25.26388793	25.26388793	25.26388793	25.26388793
G6PDH	1.800077052	2.337235824	0.020203504	0.016548297	167.3687959	179.1880116	167.3687959	167.3687959
GALU	0.079056634	0.02882093	8.61E-09	4.34E-04	2.131725619	2.131725619	2.131725619	2.131725619
GAPA	8.428798181	7.668976239	0.098123045	0.022591672	938.4602794	931.9482361	938.4602794	938.4602794
GAPB	1.70E-11	6.51E-11	0.137361752	0.022389214	6.16E-13	3.04E-14	2.67E-14	2.67E-14
GARFT	2.38E-15	4.79E-12	1.02E-10	1.75E-11	6.19E-14	3.49E-15	2.76E-15	2.76E-15
GBEZY	11.5523759	5.60371342	0.01795818	0.028728741	414.4074826	429.7638146	414.4074826	414.4074826
GBPP	0	0	6.10E-20	-1.36E-20	0	0	0	0
GCALDD	0.157753589	0.057510736	1.31E-10	7.56E-11	4.253752682	4.253752682	4.253752682	4.253752682
GCAP	1.17E-12	4.58E-11	2.00E-09	1.77E-09	6.57E-13	9.16E-15	1.32E-15	1.32E-15
GCARODS	0	0	0	0	0	0	0	0
GCATENEC	0.022716517	0.008281546	1.89E-11	1.09E-11	0.612540386	0.612540386	0.612540386	0.612540386
GCVT	0.216265186	0.078841799	9.34E-10	5.04E-10	5.831490821	5.83149082	5.83149082	5.83149082
GDAGEPM_SYN	0.053046222	0.01933856	4.42E-11	2.54E-11	1.430366877	1.430366877	1.430366877	1.430366877
GDMANE	0	0	0	0	0	0	0	0
GDPGT	0.092001893	0.033540261	7.67E-11	4.41E-11	2.480788564	2.480788564	2.480788564	2.480788564
GDPMD	0	0	0	0	0	0	0	0
GF6PTA	0	0	5.38E-14	2.80E-15	0	0	0	0
GGT1	0	0	0	0	0	0	0	0
GGT2	0	0	0	0	0	0	0	0
GHMT	1.20E-15	2.07E-12	5.97E-11	8.55E-12	2.77E-14	1.60E-15	1.21E-15	1.21E-15
GLCP	5.999449571	3.579335504	0.017958175	0.028728738	264.6753882	280.0317202	264.6753882	264.6753882
GLCS2	1.39E-12	4.92E-11	0.0014897	0.017580337	7.64E-13	4.71E-14	3.32E-14	3.32E-14
GLGCr	1.39E-12	4.92E-11	0.0014897	0.017580337	7.64E-13	4.71E-14	3.32E-14	3.32E-14
GLK	7.52E-13	3.34E-11	2.14E-08	2.94E-10	2.40E-13	1.61E-14	1.04E-14	1.04E-14
GLNabc	0	0	0	0	0	0	0	0
GLNS	5.465488247	1.50916511	8.63E-09	0.003917632	111.6246383	111.6246383	111.6246383	111.6246383
GLOD	0.216265186	0.078841799	9.34E-10	5.04E-10	5.831490821	5.83149082	5.83149082	5.83149082
GLU5K	0.936930115	0.341567765	2.11E-09	6.36E-09	25.26388793	25.26388793	25.26388793	25.26388793
GLUADT	1.05404638	0.384263735	8.79E-10	5.05E-10	28.42187392	28.42187392	28.42187392	28.42187392
GLUCYSL	1.17E-12	4.58E-11	2.00E-09	1.77E-09	6.45E-13	6.37E-14	6.13E-14	6.13E-14
GLUDy	2.67	1.851319987	5.85E-10	0.006094959	6.22E-13	3.04E-14	2.67E-14	2.67E-14
GLUPRT	0.29032024	0.105839308	2.94E-10	1.35E-10	7.828351211	7.828351211	7.828351211	7.828351211
GLUR	-11.50259347	-5.783726379	-1.14E-06	-0.012128756	-783.7945006	-798.2158472	-783.7945006	-783.7945006
GLUSz	1.325805332	3.84E-11	1.47E-10	8.52E-10	2.62E-13	1.46E-14	1.13E-14	1.13E-14
GLUTRR	0.372550876	0.135817355	3.10E-10	1.79E-10	10.04566233	10.04566233	10.04566233	10.04566233
GLUTRS	2.550181417	0.929695558	2.14E-09	1.22E-09	68.76446435	68.76446435	68.76446435	68.76446435
Glyc3PGPH	0	0	0	0	0	0	0	0
Glyc3PGPP	0	0	0	0	0	0	0	0
GLYCDr	7.085272125	4.761975134	0.022718924	0.008863345	719.9187082	694.7204864	719.9187082	719.9187082
GLYCL	0.648795549	0.236525224	3.93E-10	1.63E-10	17.49447246	17.49447246	17.49447246	17.49447246
GLYCPD	0	0	0	0	0	0	0	0
GlycPP	-7.085272125	-4.761975134	-0.022718924	-0.008863345	-719.9187082	-694.7204864	-719.9187082	-719.9187082
GLYCt5	-7.085272125	-4.761975134	-0.022718924	-0.008863345	-719.9187082	-694.7204864	-719.9187082	-719.9187082
GLYCTDH	2.44	0.889527759	2.76E-09	1.43E-09	65.79347333	65.79347333	65.79347333	65.79347333
GLYOX	0	0	0	0	0	0	0	0
GLYRK	0	0	1.11E-15	2.24E-15	0	0	0	0
GLYTRS	1.284619025	0.468321428	1.07E-09	6.15E-10	34.63915884	34.63915884	34.63915884	34.63915884
GM1A	0	0	0	0	0	0	0	0
GM7K	0	0	0	0	0	0	0	0
GMHBP	0	0	0	0	0	0	0	0
GMPS2	0.218487143	0.079651795	2.35E-10	1.01E-10	5.891404927	5.891404927	5.891404927	5.891404927
GRGR	0.046568859	0.016977169	3.87E-11	2.23E-11	1.255707792	1.255707792	1.255707792	1.255707792
GRT	0.29032024	0.105839308	1.92E-10	1.18E-10	7.828351211	7.828351211	7.828351211	7.828351211
GSG3P	0	0	-8.67E-19	0	0	0	0	0
GSHD	0	0	0	0	0	0	0	0
GTCPHMT	0	0	0	0	0	0	0	0
GTHPO	0	0	0	0	0	0	0	0
GTHS	1.17E-12	4.58E-11	2.00E-09	1.77E-09	6.45E-13	6.37E-14	6.13E-14	6.13E-14
GTMLT	1.17E-12	4.58E-11	2.00E-09	1.77E-09	6.82E-13	1.14E-13	0	0
GTPCI	0.157753589	0.057510736	3.23E-11	1.82E-11	4.253752682	4.253752682	4.253752682	4.253752682
GTPCII	0	0	0	0	0	0	0	0
GTPDD	8.67E-12	3.01E-10	9.89E-11	5.74E-11	1.30E-12	7.91E-14	5.60E-14	5.60E-14
GTPDPK	0	0	0	0	0	0	0	0
GUNCYC	7.12E-13	1.12E-14	8.67E-10	9.33E-10	6.27E-15	1.69E-15	9.59E-16	9.59E-16
H2Ot5	-40.52358245	-14.33155058	-0.010942229	-0.012944811	-1000	-1000	-1000	-1000
HBAtr	0	0	5.42E-20	-2.71E-20	0	0	0	0
HBOT	0	0	0	0	0	0	0	0
HBUR1	0.145133302	0.052909877	1.21E-10	6.96E-11	3.913452467	3.913452467	3.913452467	3.913452467
HCO3E	-2.153491087	-0.78507791	3.35E-06	0.002933166	-58.06789279	-58.06789279	-58.06789279	-58.06789279
HCO3t	2.22E-12	2.24E-10	3.35E-06	0.006850795	8.82E-13	4.65E-14	4.15E-14	4.15E-14
HDDR5	0.145133302	0.052909877	1.21E-10	6.96E-11	3.913452467	3.913452467	3.913452467	3.913452467
HDER4	0.145133302	0.052909877	1.21E-10	6.96E-11	3.913452467	3.913452467	3.913452467	3.913452467
HDMAT7	0.145133302	0.052909877	1.21E-10	6.96E-11	3.913452467	3.913452467	3.913452467	3.913452467
HDROXGLUADL	0	0	0	0	0	0	0	0
HDTR2	0	0	-2.60E-18	2.34E-15	0	0	0	0
HEMAT2	0.145133302	0.052909877	1.21E-10	6.96E-11	3.913452467	3.913452467	3.913452467	3.913452467
HEMEAS	0	0	0	0	0	0	0	0
HEMEOS	0	0	0	0	0	0	0	0
HEXTT	0	0	0	0	0	0	0	0
HEXTT1	2.34E-15	7.40E-15	2.58E-13	2.10E-14	5.33E-15	1.08E-15	4.45E-16	4.45E-16
HGOAT	0	0	0	0	0	0	0	0
HGR	0	0	-8.67E-17	-1.13E-17	0	0	0	0
HHDR7	0.145133302	0.052909877	1.21E-10	6.96E-11	3.913452467	3.913452467	3.913452467	3.913452467
HHYR2	0.145133302	0.052909877	1.21E-10	6.96E-11	3.913452467	3.913452467	3.913452467	3.913452467
HISD1	0.360498501	0.131423534	3.02E-10	1.72E-10	9.720675629	9.720675629	9.720675629	9.720675629
HISD2	0.360498501	0.131423534	3.02E-10	1.72E-10	9.720675629	9.720675629	9.720675629	9.720675629
HISTP	0.360498501	0.131423534	3.02E-10	1.72E-10	9.720675629	9.720675629	9.720675629	9.720675629
HISTRS	0.360498501	0.131423534	3.02E-10	1.72E-10	9.720675629	9.720675629	9.720675629	9.720675629
HMBS	0.046568859	0.016977169	3.87E-11	2.23E-11	1.255707792	1.255707792	1.255707792	1.255707792
HMOX	0	0	0	0	0	0	0	0
HMPK1	0	0	0	0	0	0	0	0
HOCR3	0.145133302	0.052909877	1.21E-10	6.96E-11	3.913452467	3.913452467	3.913452467	3.913452467
HODR8	0.053699322	0.019576655	4.48E-11	2.58E-11	1.447977413	1.447977413	1.447977413	1.447977413
HOHL1	0.145133302	0.052909877	1.21E-10	6.96E-11	3.913452467	3.913452467	3.913452467	3.913452467
HOHL2	0.145133302	0.052909877	1.21E-10	6.96E-11	3.913452467	3.913452467	3.913452467	3.913452467
HOHL3	0.145133302	0.052909877	1.21E-10	6.96E-11	3.913452467	3.913452467	3.913452467	3.913452467
HOHL4	0.145133302	0.052909877	1.21E-10	6.96E-11	3.913452467	3.913452467	3.913452467	3.913452467
HOHL5	0.145133302	0.052909877	1.21E-10	6.96E-11	3.913452467	3.913452467	3.913452467	3.913452467
HOHL6	0.145133302	0.052909877	1.21E-10	6.96E-11	3.913452467	3.913452467	3.913452467	3.913452467
HOHL7	0.145133302	0.052909877	1.21E-10	6.96E-11	3.913452467	3.913452467	3.913452467	3.913452467
HOHL8	0.053699322	0.019576655	4.48E-11	2.58E-11	1.447977413	1.447977413	1.447977413	1.447977413
HOX	0	0	-2.04E-17	1.91E-17	0	0	0	0
HOXPR_NADP	0	0	-4.67E-14	-1.22E-15	0	0	0	0
HOXPRx	0	0	4.23E-14	1.51E-15	0	0	0	0
HPPDO1	2.34E-15	7.40E-15	2.60E-13	2.05E-14	5.33E-15	1.08E-15	4.45E-16	4.45E-16
HPPK	7.35E-13	2.78E-11	8.56E-11	5.24E-11	4.08E-13	2.52E-14	1.77E-14	1.77E-14
HPT	0	0	-6.96E-16	1.11E-16	0	0	0	0
HSD	0	0	0	0	0	0	0	0
HSDY	-2.164000631	-0.788909276	-2.10E-09	-1.25E-09	-58.35127779	-58.35127779	-58.35127779	-58.35127779
HSK	2.164000631	0.788909276	2.10E-09	1.25E-09	58.35127779	58.35127779	58.35127779	58.35127779
HST	2.34E-15	7.40E-15	2.53E-13	2.09E-14	5.33E-15	1.08E-15	4.45E-16	4.45E-16
HSTPT	0.360498501	0.131423534	3.02E-10	1.72E-10	9.720675629	9.720675629	9.720675629	9.720675629
HTDR6	0.145133302	0.052909877	1.21E-10	6.96E-11	3.913452467	3.913452467	3.913452467	3.913452467
HTHBPD	0	0	0	0	0	0	0	0
ICD1	-3.24517905	-4.104044811	-1.13E-06	-0.008211126	-659.5576983	-673.9790449	-659.5576983	-659.5576983
ICD2	-3.24517905	-4.104044811	-1.13E-06	-0.008211126	-659.5576983	-673.9790449	-659.5576983	-659.5576983
ICHORS	0	0	3.70E-14	-2.95E-15	0	0	0	0
ICitH	1.08172635	1.368014937	3.75E-07	0.002737046	219.8525661	224.6596816	219.8525661	219.8525661
IG3PS	-0.360498501	-0.131423534	-3.02E-10	-1.72E-10	-9.720675629	-9.720675629	-9.720675629	-9.720675629
IGPDH	0.360498501	0.131423534	3.02E-10	1.72E-10	9.720675629	9.720675629	9.720675629	9.720675629
IGPS	0.272661303	0.099401557	2.30E-10	1.31E-10	7.352186135	7.352186135	7.352186135	7.352186135
ILETA	1.149203344	0.418954212	9.64E-10	5.49E-10	30.98773754	30.98773754	30.98773754	30.98773754
ILEtabc	0	0	0	0	0	0	0	0
ILETRS	1.149203344	0.418954212	9.64E-10	5.49E-10	30.98773754	30.98773754	30.98773754	30.98773754
iLVA	-1.415724878	-0.51611745	-1.41E-09	-8.82E-10	-38.17436762	-38.17436762	-38.17436762	-38.17436762
IMPC	-0.650818741	-0.237262843	-5.96E-10	-3.08E-10	-17.54902684	-17.54902684	-17.54902684	-17.54902684
IMPD	0.218487143	0.079651795	2.35E-10	1.01E-10	5.891404927	5.891404927	5.891404927	5.891404927
IPDDI	-0.061334596	-0.022360184	-7.76E-11	-4.42E-11	-1.653859043	-1.653859043	-1.653859043	-1.653859043
IPDPS	0.214671083	0.0782606	8.25E-11	4.25E-11	5.788506649	5.788506649	5.78850665	5.78850665
IPDPS1	4.72E-11	9.07E-11	7.19E-11	4.59E-11	7.19E-13	3.43E-14	3.10E-14	3.10E-14
IPDPUPT	0	0	5.78E-15	1.38E-14	0	0	0	0
IPMD	2.09E-12	1.03E-10	2.25E-09	6.58E-08	3.41E-13	0	0	0
IPPMIa	2.09E-12	1.03E-10	2.25E-09	6.58E-08	1.14E-13	1.14E-13	-1.14E-13	-1.14E-13
IPPMIb	-2.09E-12	-1.03E-10	-2.25E-09	-6.58E-08	-2.27E-13	-2.27E-13	1.14E-13	1.14E-13
IPPS	2.09E-12	1.03E-10	2.25E-09	6.58E-08	1.75E-13	1.70E-14	2.22E-16	2.22E-16
Kabc	1.01E-12	0	2.24E-10	1.19E-10	5.53E-13	3.42E-14	2.39E-14	2.39E-14
KARA1	1.14E-04	0.026876541	7.93E-09	5.00E-04	0.003062702	0.003062702	0.003062702	0.003062702
KARA1_	5.68E-05	0.013438271	3.92E-09	2.50E-04	0.001531351	0.001531351	0.001531351	0.001531351
KARA1__	-5.68E-05	-0.013438271	-3.92E-09	-2.50E-04	-0.001531351	-0.001531351	-0.001531351	-0.001531351
KARA2	-1.149203344	-0.418954212	-9.64E-10	-5.49E-10	-30.98773754	-30.98773754	-30.98773754	-30.98773754
KARA2_	1.149203344	0.418954212	9.64E-10	5.49E-10	30.98773754	30.98773754	30.98773754	30.98773754
Kt2i	0.537624231	0.195996589	2.23E-10	1.39E-10	14.49678914	14.49678914	14.49678914	14.49678914
Lactr	0	0	2.03E-20	0	0	0	0	0
LCAD	0	0	-1.73E-17	-3.04E-18	0	0	0	0
LDH_D	-1.75	-1.5	-0.00922222	0.004414235	-657.2155065	-540.7516624	-657.2155065	-657.2155065
LEUTA	-2.09E-12	-1.03E-10	-2.25E-09	-6.58E-08	-3.41E-13	-1.14E-13	0	0
LEUtabc	0	0	0	0	0	0	0	0
LEUTRS	2.06417416	0.752516482	1.74E-09	9.87E-10	55.65950309	55.65950309	55.65950309	55.65950309
LGTHL	0	0	0	0	0	0	0	0
LIPSYN_SYN	0.001451333	5.29E-04	1.21E-12	6.96E-13	0.039134525	0.039134525	0.039134525	0.039134525
LPADSS	0	0	0	0	0	0	0	0
LYCOPCY	0.022716517	0.008281546	1.89E-11	1.09E-11	0.612540386	0.612540386	0.612540386	0.612540386
LYSDC	0	0	0	0	0	0	0	0
LYSTRS	0.76308566	0.278190933	6.40E-10	3.65E-10	20.57625247	20.57625247	20.57625247	20.57625247
MACPMT	1.069632434	0.389945796	8.91E-10	5.13E-10	28.84214468	28.84214468	28.84214468	28.84214468
MALTabc	0	0	0	0	0	0	0	0
MALTHXabc	0	0	0	0	0	0	0	0
MALTPTabc	0	0	0	0	0	0	0	0
MALTTRabc	0	0	0	0	0	0	0	0
MALTTTRabc	0	0	0	0	0	0	0	0
MAN1PT1	0	0	-4.52E-14	1.19E-15	0	0	0	0
MAN1PT2	0	0	4.44E-14	-2.29E-16	0	0	0	0
MAN6PI	0	0	-3.47E-18	0	0	0	0	0
MCMAT1	0.145133302	0.052909877	1.21E-10	6.96E-11	3.913452467	3.913452467	3.913452467	3.913452467
MCMAT2	0.145133302	0.052909877	1.21E-10	6.96E-11	3.913452467	3.913452467	3.913452467	3.913452467
MCMAT3	0.145133302	0.052909877	1.21E-10	6.96E-11	3.913452467	3.913452467	3.913452467	3.913452467
MCMAT4	0.145133302	0.052909877	1.21E-10	6.96E-11	3.913452467	3.913452467	3.913452467	3.913452467
MCMAT5	0.145133302	0.052909877	1.21E-10	6.96E-11	3.913452467	3.913452467	3.913452467	3.913452467
MCMAT6	0.145133302	0.052909877	1.21E-10	6.96E-11	3.913452467	3.913452467	3.913452467	3.913452467
MCMAT7	0.145133302	0.052909877	1.21E-10	6.96E-11	3.913452467	3.913452467	3.913452467	3.913452467
MCMAT8	0.053699322	0.019576655	4.48E-11	2.58E-11	1.447977413	1.447977413	1.447977413	1.447977413
MDH	0.215278435	0.164603921	-0.028818799	-0.001061353	-121.7798348	-121.7798348	-121.7798348	-121.7798348
MDRPI	0	0	0	0	0	0	0	0
ME2	-3.85	-2.93460392	0.014487046	-0.019826519	210.7394024	170.1848486	210.7394024	210.7394024
MECDPDH	0.368007572	0.134161046	3.09E-10	1.77E-10	9.923154256	9.923154256	9.923154256	9.923154256
MECDPS	0.368007572	0.134161046	3.09E-10	1.77E-10	9.923154256	9.923154256	9.923154256	9.923154256
Mehler	2.10E-13	7.31E-12	8.65E-11	2.35E-11	7.11E-14	3.98E-15	3.06E-15	3.06E-15
MEPCT	0.368007572	0.134161046	3.09E-10	1.77E-10	9.923154256	9.923154256	9.923154256	9.923154256
MET8	0	0	0	0	0	0	0	0
METAT	0.046568859	0.016977169	3.90E-11	2.23E-11	1.255707792	1.255707792	1.255707792	1.255707792
METS	2.53E-15	3.10E-12	2.84E-10	2.14E-10	1.96E-14	1.19E-15	8.68E-16	8.68E-16
Mettabc	0	0	0	0	0	0	0	0
METtabc	0	0	0	0	0	0	0	0
METTRS	0.355008676	0.129422161	2.97E-10	1.70E-10	9.572645035	9.572645035	9.572645035	9.572645035
MGLCDGST_SYN	0.053046222	0.01933856	4.42E-11	2.54E-11	1.430366877	1.430366877	1.430366877	1.430366877
MGt5	-0.046568859	-0.016977169	-3.87E-11	-2.23E-11	-1.255707792	-1.255707792	-1.255707792	-1.255707792
mIPPH1	0	0	0	0	0	0	0	0
mIPPH2	0	0	0	0	0	0	0	0
mIPPH3	0	0	0	0	0	0	0	0
Mntabc	0.009556712	0.003484	7.94E-12	4.58E-12	0.257692337	0.257692337	0.257692337	0.257692337
MOBDabc	0.009556712	0.003484	7.94E-12	4.58E-12	0.257692337	0.257692337	0.257692337	0.257692337
MOHMT	1.70E-04	6.21E-05	1.37E-13	1.21E-13	0.004594053	0.004594053	0.004594053	0.004594053
MonoCphS	1.54E-16	6.56E-16	1.27E-14	-5.58E-15	5.79E-16	3.28E-16	6.88E-16	6.88E-16
MPCHLS	0.046568859	0.016977169	3.87E-11	2.23E-11	1.255707792	1.255707792	1.255707792	1.255707792
MPMEODR1	0.046568859	0.016977169	3.87E-11	2.23E-11	1.255707792	1.255707792	1.255707792	1.255707792
MPMEODR2	0.046568859	0.016977169	3.87E-11	2.23E-11	1.255707792	1.255707792	1.255707792	1.255707792
MPMEODR3	0.046568859	0.016977169	3.87E-11	2.23E-11	1.255707792	1.255707792	1.255707792	1.255707792
MPMETS	0.046568859	0.016977169	3.87E-11	2.23E-11	1.255707792	1.255707792	1.255707792	1.255707792
MPTQMT	0	0	0	0	0	0	0	0
MSBQMT	2.34E-15	7.40E-15	2.55E-13	2.10E-14	5.33E-15	1.08E-15	4.45E-16	4.45E-16
MSDMT	0	0	0	0	0	0	0	0
MSPP	0	0	0	0	0	0	0	0
MTAP	0	0	0	0	0	0	0	0
MTDSO	0	0	3.47E-18	0	0	0	0	0
MTHFC	0.650818741	0.237262843	8.06E-10	3.42E-10	17.54902684	17.54902684	17.54902684	17.54902684
MTHFD	0.650818741	0.237262843	8.06E-10	3.42E-10	17.54902684	17.54902684	17.54902684	17.54902684
MTHFR1	0.157753589	8.27E-10	1.85E-10	1.64E-10	4.253752682	4.253752682	4.253752682	4.253752682
MTHFR2	3.47E-12	0.057510735	2.30E-10	1.25E-10	1.10E-12	1.19E-13	4.76E-14	4.76E-14
MTRUPDHR	0	0	0	0	0	0	0	0
Na1abct	8.17E-13	2.79E-11	1.20E-09	2.82E-09	4.81E-13	3.09E-14	2.00E-14	2.00E-14
NADK	3.36E-12	2.04E-10	6.39E-13	3.97E-13	4.38E-13	2.83E-14	1.87E-14	1.87E-14
NADS1	8.63E-13	2.64E-11	5.15E-10	8.35E-10	2.16E-13	1.34E-14	9.37E-15	9.37E-15
NADS1_1	0.008613346	0.003140086	0.003204873	0.005274663	0.232254896	0.232254896	0.232254896	0.232254896
NAMNPP	0	0	-3.45E-16	9.37E-17	0	0	0	0
NAt3	3.04E-12	2.51E-10	3.35E-06	0.006850798	1.36E-12	7.66E-14	6.07E-14	6.07E-14
NCTNA	0	0	0	0	0	0	0	0
NDH1	5.417039291	1.23E-10	1.03E-09	0.022407743	7.69E-13	3.63E-14	3.29E-14	3.29E-14
NDH1_	14.0974131	8.661086171	0.055395915	0.029459071	398.7315066	453.707407	398.7315066	398.7315066
NDH2	9.93E-13	4.35E-11	7.33E-10	2.56E-10	5.35E-13	3.35E-14	2.31E-14	2.31E-14
NDKdTTP	0.001672188	6.10E-04	6.40E-13	3.98E-13	0.045089778	0.045089778	0.045089778	0.045089778
NDPK1	37.08574539	13.52	3.25E-08	1.92E-08	1000	1000	1000	1000
NDPK2	0.134582742	0.049063559	9.29E-09	4.34E-04	3.628961488	3.628961488	3.628961488	3.628961488
NDPK3	0.338160593	0.123280014	2.57E-10	1.47E-10	9.118344249	9.118344249	9.118344249	9.118344249
NDPK4	0.057990219	0.021140946	4.75E-11	2.74E-11	1.563679486	1.563679486	1.563679486	1.563679486
NDPK5	0.054109481	0.019726183	6.29E-10	9.63E-10	1.45903717	1.45903717	1.45903717	1.45903717
NDPK6	7.11E-14	9.06E-14	1.07E-09	1.40E-09	0	0	0	0
NDPK7	0.054109481	0.019726183	7.21E-11	4.16E-11	1.45903717	1.45903717	1.45903717	1.45903717
NDPK8	0.110374402	0.040238153	-2.23E-09	-8.00E-09	2.976194781	2.976194781	2.976194781	2.976194781
NDPK9	2.09E-12	9.24E-11	4.76E-04	0.002140111	11.2762959	59.76102496	11.2762959	11.2762959
NEUSPDS	0.022716517	0.008281546	1.89E-11	1.09E-11	0.612540386	0.612540386	0.612540386	0.612540386
NH4t	4.655393595	7.06E-11	1.52E-09	6.34E-10	4.55E-13	-1.14E-13	0	0
Nitabc	0	0	0	0	0	0	0	0
NMHAH	0	0	0	0	0	0	0	0
NMNATr	-4.96E-13	-2.56E-11	-0.003204873	-0.005274664	-3.64E-12	-4.55E-13	-1.14E-13	-1.14E-13
NNDBM	0	0	7.20E-17	-1.70E-17	0	0	0	0
NNDPR	0.008613346	0.003140086	7.05E-12	4.12E-12	0.232254896	0.232254896	0.232254896	0.232254896
NO2t2	-6.00E-12	7.11E-15	-1.46E-10	3.50E-15	-5.68E-13	0	-1.14E-13	-1.14E-13
NO3abct	1.01E-12	3.82E-11	1.56E-09	1.13E-09	5.52E-13	3.41E-14	2.39E-14	2.39E-14
NO3t2	5.79E-11	-3.82E-11	0.003585261	-1.13E-09	15.37720387	0	15.37720387	15.37720387
NPHS	0	0	8.58E-18	3.23E-15	0	0	0	0
NPHS_1	0	0	-6.07E-15	2.38E-15	0	0	0	0
NRK	1.27E-12	4.56E-11	1.15E-09	1.12E-09	4.32E-13	2.65E-14	1.86E-14	1.86E-14
NTD1	0	0	0	0	0	0	0	0
NTD10	0	0	0	0	0	0	0	0
NTD11	0	0	0	0	0	0	0	0
NTD12	0	0	0	0	0	0	0	0
NTD13	0	0	0	0	0	0	0	0
NTD2	1.27E-12	4.56E-11	1.15E-09	1.12E-09	4.32E-13	2.65E-14	1.86E-14	1.86E-14
NTD3	0	0	0	0	0	0	0	0
NTD4	0	0	0	0	0	0	0	0
NTD5	8.08E-13	2.84E-11	2.85E-09	2.97E-09	4.28E-13	2.65E-14	1.85E-14	1.85E-14
NTD6	2.09E-12	9.24E-11	4.76E-04	0.002140111	11.2762959	59.76102496	11.2762959	11.2762959
NTD7	0	0	0	0	0	0	0	0
NTD8	0	0	0	0	0	0	0	0
NTD9	0	0	0	0	0	0	0	0
NTLHT	0	0	0	0	0	0	0	0
NTRARfdx	5.89E-11	2.76E-15	0.003585262	1.69E-15	15.37720387	3.10E-16	15.37720387	15.37720387
NTRIRfdx1	2.32E-12	1.48E-15	0.003585262	2.56E-15	15.37720387	2.09E-16	15.37720387	15.37720387
NTRIRfdx2	5.06E-11	1.46E-15	4.81E-11	7.52E-16	2.62E-13	8.93E-16	1.12E-14	1.12E-14
O2t	-2.21E-13	-8.85E-12	-8.06E-11	-2.33E-11	-1.14E-13	0	0	0
OCBT	0.962549298	0.350907508	4.25E-09	0.003917628	25.95469736	25.95469736	25.95469736	25.95469736
OCDMAT8	0.053699322	0.019576655	4.48E-11	2.58E-11	1.447977413	1.447977413	1.447977413	1.447977413
OCMAT3	0.145133302	0.052909877	1.21E-10	6.96E-11	3.913452467	3.913452467	3.913452467	3.913452467
OHBDB	0	0	0	0	0	0	0	0
OMCDC	2.09E-12	1.03E-10	2.25E-09	6.58E-08	4.29E-13	1.20E-14	4.62E-14	4.62E-14
OMPDC	0.121309355	0.044224606	1.01E-10	5.81E-11	3.271050737	3.271050737	3.271050737	3.271050737
ORNTAC	0.962549298	0.350907508	4.25E-09	0.003917628	25.95469736	25.95469736	25.95469736	25.95469736
ORPT	-0.121309355	-0.044224606	-1.01E-10	-5.81E-11	-3.271050737	-3.271050737	-3.271050737	-3.271050737
OXPRO	0	0	0	0	0	0	0	0
P5CD1	7.61E-13	2.18E-11	6.77E-10	3.04E-09	2.68E-13	1.49E-14	1.16E-14	1.16E-14
P5CD2	7.59E-13	2.19E-11	6.56E-10	2.88E-09	2.69E-13	1.50E-14	1.16E-14	1.16E-14
P5CR1	0.936930115	0.341567765	5.28E-10	2.17E-10	25.26388793	25.26388793	25.26388793	25.26388793
P5CR2	3.93E-11	8.09E-11	2.53E-10	2.31E-10	7.19E-13	3.42E-14	3.09E-14	3.09E-14
P6BM	0	0	0	0	0	0	0	0
P8MM	0	0	0	0	0	0	0	0
PAICS	-0.29032024	-0.105839308	8.81E-10	7.83E-10	-7.828351211	-7.828351211	-7.828351211	-7.828351211
PANTS	1.70E-04	6.21E-05	1.38E-13	1.20E-13	0.004594053	0.004594053	0.004594053	0.004594053
PAPPT3	0	0	4.09E-14	-2.14E-15	0	0	0	0
PAPPT31	0	0	0	0	0	0	0	0
PAPSR	0.147729926	0.053856504	4.09E-10	2.84E-10	3.983469236	3.983469236	3.983469236	3.983469236
PCBOR	0	0	0	0	0	0	0	0
PCR	0.046568859	0.016977169	3.87E-11	2.23E-11	1.255707792	1.255707792	1.255707792	1.255707792
PDE1	7.33E-13	2.73E-11	1.21E-09	1.07E-09	4.08E-13	2.52E-14	1.77E-14	1.77E-14
PDE2	7.12E-13	1.12E-14	8.67E-10	9.33E-10	6.27E-15	1.69E-15	9.59E-16	9.59E-16
PDH	1.149203349	0.418954231	1.07E-08	7.50E-04	30.98773754	30.98773754	30.98773754	30.98773754
PDHa	4.19E-13	1.59E-09	6.76E-10	1.68E-09	9.88E-13	3.31E-14	4.90E-14	4.90E-14
PDHbr	-4.19E-13	-1.59E-09	-6.76E-10	-1.68E-09	-9.09E-13	-1.14E-13	-1.14E-13	-1.14E-13
PDHcr	4.19E-13	1.59E-09	6.76E-10	1.68E-09	9.09E-13	0	1.14E-13	1.14E-13
PDX5PO	0	0	4.34E-19	0	0	0	0	0
PFK	1.72	1.269569671	0.046210672	0.038127427	97.49814081	104.084009	97.49814081	97.49814081
PFOR	3.38E-13	1.66E-08	0.019279972	3.40E-09	5.45E-13	2.56E-14	2.32E-14	2.32E-14
PGAMT	0	0	-5.64E-14	-1.78E-15	0	0	0	0
PGCDr	0	0	1.79E-16	-1.65E-17	0	0	0	0
PGDHr	2.120055871	3.786843006	0.03787904	0.031503506	269.1016762	288.9010245	269.1016762	269.1016762
PGI	2.640217651	0.325650106	-0.008791103	-0.008585418	29.53895101	29.23698439	29.53895101	29.53895101
PGIb	1.480098235	0.887628643	0.005056095	0.00318552	65.63591564	69.47499865	65.63591564	65.63591564
PGIbf	1.160119416	-0.561978538	-0.012619441	-0.011769688	-36.09696463	-40.23801426	-36.09696463	-36.09696463
PGK	-8.428798181	-7.668976239	0.039238707	-2.02E-04	-938.4602794	-931.9482361	-938.4602794	-938.4602794
PGL	2.120055871	3.786843006	0.03787904	0.031503506	269.1016762	288.9010245	269.1016762	269.1016762
PGLYCP	2.282246411	0.832017023	2.62E-09	1.35E-09	61.53972065	61.53972065	61.53972065	61.53972065
PGM	-12.80949519	-8.500993263	-0.059483217	-0.024750276	-1000	-1000	-1000	-1000
PGMT	5.920392938	3.550514573	0.016468474	0.011148399	262.5436626	277.8999946	262.5436626	262.5436626
PGMTB	0	0	1.73E-18	3.47E-18	0	0	0	0
PGPPH_SYN	0.012046064	0.00439152	1.01E-11	5.78E-12	0.324816555	0.324816555	0.324816555	0.324816555
PHCYT_SYN	0.012046064	0.00439152	1.01E-11	5.78E-12	0.324816555	0.324816555	0.324816555	0.324816555
PHETRS	0.742956302	0.270852563	6.22E-10	3.56E-10	20.03347363	20.03347363	20.03347363	20.03347363
PhotonI_absorpotion	44.2298734	12.43901507	0.082126109	0.041181172	579.866376	579.866376	579.866376	579.866376
PhotonII_absorption	79.61300317	15.93312906	0.024032319	0.028322842	420.133624	420.133624	420.133624	420.133624
PHYFLDS	0.022716517	0.008281546	1.89E-11	1.09E-11	0.612540386	0.612540386	0.612540386	0.612540386
PHYTODS	0.022716517	0.008281546	1.89E-11	1.09E-11	0.612540386	0.612540386	0.612540386	0.612540386
PHYTOS	0.022716517	0.008281546	1.89E-11	1.09E-11	0.612540386	0.612540386	0.612540386	0.612540386
PHYTOS1	0.022716517	0.008281546	1.89E-11	1.09E-11	0.612540386	0.612540386	0.612540386	0.612540386
Pitabc	0.298059631	0.108660785	4.58E-10	1.85E-10	8.037040317	8.037040317	8.037040317	8.037040317
PMANM	0	0	0	0	0	0	0	0
PMDPHT	0	0	0	0	0	0	0	0
PMPK	0	0	0	0	0	0	0	0
PNTK	1.70E-04	6.21E-05	1.46E-13	1.19E-13	0.004594053	0.004594053	0.004594053	0.004594053
POAT	-0.742956302	-0.270852563	-6.22E-10	-3.56E-10	-20.03347363	-20.03347363	-20.03347363	-20.03347363
POCR	0	0	0	0	0	0	0	0
PPBNGS	0.186275438	0.067908677	1.55E-10	8.93E-11	5.022831167	5.022831167	5.022831167	5.022831167
PPC	2.914230951	6.49E-11	0.028818794	0.00323859	1.30E-12	1.85E-13	5.61E-14	5.61E-14
PPCDC	1.70E-04	6.21E-05	1.27E-13	1.07E-13	0.004594053	0.004594053	0.004594053	0.004594053
PPK	1.68E-12	6.94E-11	2.04E-09	1.41E-09	9.24E-13	5.74E-14	3.99E-14	3.99E-14
PPNCL1	2.11E-11	3.61E-10	6.65E-14	5.40E-14	7.87E-12	5.58E-13	4.11E-13	4.11E-13
PPNCL2	1.70E-04	6.21E-05	7.41E-14	5.83E-14	0.004594053	0.004594053	0.004594053	0.004594053
PPND	0.53800284	0.196134615	4.54E-10	2.57E-10	14.50699815	14.50699815	14.50699815	14.50699815
PPNDH	0.742956302	0.270852563	6.22E-10	3.56E-10	20.03347363	20.03347363	20.03347363	20.03347363
PPOR	0	0	0	0	0	0	0	0
PPPGO	0.046568859	0.016977169	3.87E-11	2.23E-11	1.255707792	1.255707792	1.255707792	1.255707792
PPPT	0	0	0	0	0	0	0	0
PPS	7.21E-13	2.48E-11	1.03E-09	4.94E-10	3.75E-13	2.31E-14	1.63E-14	1.63E-14
PPTT	0	0	0	0	0	0	0	0
PRAGS	0.29032024	0.105839308	2.94E-10	1.35E-10	7.828351211	7.828351211	7.828351211	7.828351211
PRAI	0.272661303	0.099401557	2.30E-10	1.31E-10	7.352186135	7.352186135	7.352186135	7.352186135
PRAIS	0.29032024	0.105839308	2.94E-10	1.35E-10	7.828351211	7.828351211	7.828351211	7.828351211
PRAMPC	0.360498501	0.131423534	3.02E-10	1.72E-10	9.720675629	9.720675629	9.720675629	9.720675629
PRASCS	0.29032024	0.105839308	2.94E-10	1.35E-10	7.828351211	7.828351211	7.828351211	7.828351211
PRATPP	0.360498501	0.131423534	3.02E-10	1.72E-10	9.720675629	9.720675629	9.720675629	9.720675629
PRFGS	0.29032024	0.105839308	2.94E-10	1.35E-10	7.828351211	7.828351211	7.828351211	7.828351211
PRKIN	3.33147171	0.832017023	0.049360963	0.01227391	61.53972065	64.79574226	61.53972065	61.53972065
PRMICI	0.360498501	0.131423534	3.02E-10	1.72E-10	9.720675629	9.720675629	9.720675629	9.720675629
PRO1z	0	0	0	0	0	0	0	0
PROTRS	0.936930115	0.341567765	7.81E-10	4.48E-10	25.26388793	25.26388793	25.26388793	25.26388793
PROTSYN_SYN	0.001829942	6.67E-04	1.50E-12	8.76E-13	0.049343531	0.049343531	0.049343531	0.049343531
PRPPS	1.053402745	0.384029092	9.34E-10	5.00E-10	28.40451861	28.40451861	28.40451861	28.40451861
PSCVT	1.711374034	0.623899471	1.44E-09	8.19E-10	46.14641059	46.14641059	46.14641059	46.14641059
PSIIR1	19.90325079	3.983282265	0.00600808	0.007080711	105.033406	105.033406	105.033406	105.033406
PSIIR2	39.80650159	7.96656453	0.012016159	0.014161421	210.066812	210.066812	210.066812	210.066812
PSIIR3	54.13095398	11.34596876	0.053079205	0.034752002	289.933188	289.933188	289.933188	289.933188
PSIR	44.2298734	12.43901507	0.082126109	0.041181172	579.866376	579.866376	579.866376	579.866376
PSUDS	0	0	0	0	0	0	0	0
PTGSYN	0	0	1.37E-14	8.86E-15	0	0	0	0
PTHPS	0	0	0	0	0	0	0	0
PTPAT	1.70E-04	6.21E-05	1.26E-13	1.07E-13	0.004594053	0.004594053	0.004594053	0.004594053
PTRCabc	0	0	0	0	0	0	0	0
PYAM5PO	0	0	0	0	0	0	0	0
PYDX5PS	0	0	0	0	0	0	0	0
PYK	6.47251617	7.25319432	0.030664421	0.021511684	907.7071788	907.7071788	907.7071788	907.7071788
QULNS	0.008613346	0.003140086	7.05E-12	4.12E-12	0.232254896	0.232254896	0.232254896	0.232254896
RBC	1.049225298	3.35E-11	0.049360961	0.012273908	1.17E-12	3.256021608	5.08E-14	5.08E-14
RBFK	0	0	0	0	0	0	0	0
RBFSa	0	0	0	0	0	0	0	0
RBFSb	0	0	0	0	0	0	0	0
RBSO	2.282246411	0.832017023	2.62E-09	1.35E-09	61.53972065	61.53972065	61.53972065	61.53972065
RFFM	0	0	-3.47E-18	0	0	0	0	0
RNASYN_SYN	2.68E-04	9.78E-05	2.24E-13	1.29E-13	0.00723138	0.00723138	0.00723138	0.00723138
RNDR1	0.056318031	0.020531333	4.68E-11	2.70E-11	1.518589707	1.518589707	1.518589707	1.518589707
RNDR2	0.054109481	0.019726183	4.50E-11	2.59E-11	1.45903717	1.45903717	1.45903717	1.45903717
RNDR3	0.054109481	0.019726183	7.21E-11	4.16E-11	1.45903717	1.45903717	1.45903717	1.45903717
RNDR4	0.056318031	0.020531333	1.97E-11	1.13E-11	1.518589707	1.518589707	1.518589707	1.518589707
RPE	2.080337067	-1.505898104	0.007654617	-0.01281973	-104.0561544	-115.0850389	-104.0561544	-104.0561544
RPI	-0.868921228	-1.448927879	0.003827307	-0.006409866	-103.5058011	-109.0202433	-103.5058011	-103.5058011
rxn00689	0	0	0	0	0	0	0	0
S7PP__	1.27E-12	4.63E-11	7.40E-10	2.14E-10	6.52E-13	4.02E-14	2.79E-14	2.79E-14
SADT1	0.147729926	0.053856504	4.09E-10	2.84E-10	3.983469236	3.983469236	3.983469236	3.983469236
SBP	2.10E-12	8.99E-11	0.075275832	0.045662802	1.28E-12	7.78E-14	5.39E-14	5.39E-14
SCoL	0	0	0	0	0	0	0	0
SDPTA	0	0	0	0	0	0	0	0
SEPHCC	0	0	4.12E-14	-4.74E-15	0	0	0	0
SERAT	0.140255561	0.051131645	4.03E-10	2.81E-10	3.781926434	3.781926434	3.781926434	3.781926434
SERTRS	1.002808014	0.365584248	8.41E-10	4.79E-10	27.04025505	27.04025505	27.04025505	27.04025505
SFGH	0	0	0	0	0	0	0	0
SGAr	0	0	2.76E-14	2.31E-16	0	0	0	0
SHCHCS	0	0	3.35E-14	-1.95E-15	0	0	0	0
SHGD	0	0	0	0	0	0	0	0
SHK3D	-1.711374034	-0.623899471	-1.44E-09	-8.19E-10	-46.14641059	-46.14641059	-46.14641059	-46.14641059
SHKK	1.711374034	0.623899471	1.44E-09	8.19E-10	46.14641059	46.14641059	46.14641059	46.14641059
SICPPT	8.56E-13	3.42E-11	8.54E-09	4.34E-04	8.21E-13	3.61E-14	3.47E-14	3.47E-14
snGlyctabc	0	0	0	0	0	0	0	0
SO4t2	0.159678183	0.058212367	2.20E-10	1.58E-10	4.305648465	4.305648465	4.305648465	4.305648465
SO4tabc	0	0	1.98E-10	1.32E-10	5.54E-13	3.43E-14	2.40E-14	2.40E-14
SPA	0	0	-2.42E-14	-1.40E-16	0	0	0	0
SPEtabc	0	0	0	0	0	0	0	0
SPMS	0	0	0	0	0	0	0	0
SPS	8.56E-13	3.42E-11	8.54E-09	4.34E-04	7.96E-13	0	1.14E-13	1.14E-13
SQT_SYN	0.007474365	0.002724859	6.24E-12	3.58E-12	0.201542802	0.201542802	0.201542802	0.201542802
SSALy1	6.34E-11	5.83E-11	4.98E-10	6.28E-10	3.44E-13	1.72E-14	1.48E-14	1.48E-14
SSALy2	3.65	2.50E-10	8.52E-09	8.21E-10	6.66E-13	3.44E-14	2.81E-14	2.81E-14
STTR3	0	0	4.64E-16	-2.19E-15	0	0	0	0
SUCBZL	0	0	4.59E-14	2.91E-15	0	0	0	0
SUCBZS	0	0	3.30E-14	-3.15E-15	0	0	0	0
SUCCt2b	0	0	0	0	0	0	0	0
SUCD1i	-5.19	-5.281681937	-0.014332872	-0.031276232	-318.8651306	-373.841031	-318.8651306	-318.8651306
SUCOAS	9.47E-06	3.45E-06	1.51E-14	8.59E-16	2.55E-04	2.55E-04	2.55E-04	2.55E-04
SUCPR	-1.84E-12	-3.02E-11	7.72E-09	4.34E-04	4.55E-13	0	0	0
T6PPT	0	0	-2.17E-19	-8.67E-19	0	0	0	0
TAL	-0.184481517	1.064898787	0.071448524	0.052072667	75.10128251	80.61572473	75.10128251	75.10128251
TDMAT6	0.145133302	0.052909877	1.21E-10	6.96E-11	3.913452467	3.913452467	3.913452467	3.913452467
TDPGDH	0	0	0	0	0	0	0	0
TDTR1	0	0	5.01E-16	1.43E-17	0	0	0	0
THH	3.28E-11	8.21E-11	5.11E-10	2.40E-08	7.15E-13	3.40E-14	3.07E-14	3.07E-14
ThiO	0	0	0	0	0	0	0	0
THItabc	0	0	0	0	0	0	0	0
THPDH	0	0	0	0	0	0	0	0
THRD_L	1.102634485	0.401977042	1.21E-09	7.40E-10	29.73202975	29.73202975	29.73202975	29.73202975
THRS	2.164000631	0.788909276	2.10E-09	1.25E-09	58.35127779	58.35127779	58.35127779	58.35127779
THRS1	0	0	0	0	0	0	0	0
THRTRS	1.061366146	0.386932234	8.87E-10	5.08E-10	28.61924804	28.61924804	28.61924804	28.61924804
TKT1	0.184481517	-1.064898787	0.003827308	-0.006409865	-75.10128251	-80.61572473	-75.10128251	-75.10128251
TKT2	1.89585555	-0.440999316	0.003827309	-0.006409865	-28.95487191	-34.46931413	-28.95487191	-28.95487191
TMDS	0.056318031	0.020531333	4.68E-11	2.70E-11	1.518589707	1.518589707	1.518589707	1.518589707
TMPKr	0	0	0	0	0	0	0	0
TMPPP	0	0	0	0	0	0	0	0
TPI	-8.7	-5.993166741	0.006346237	-0.001327969	-814.5782348	-795.9658811	-814.5782348	-814.5782348
TRDR	0.36858495	0.134371535	5.92E-10	3.90E-10	9.938722991	9.938722991	9.938722991	9.938722991
TRE6PS	0	0	0	0	0	0	0	0
TRPS1	0.181774195	0.066267317	7.49E-11	4.13E-11	4.901457422	4.901457423	4.901457423	4.901457423
TRPS2	0.090887108	0.033134239	1.56E-10	8.93E-11	2.450728713	2.450728712	2.450728712	2.450728712
TRPS3	0.090887108	0.033134239	1.56E-10	8.93E-11	2.450728713	2.450728712	2.450728712	2.450728712
TRPTRS	0.272661303	0.099401557	2.30E-10	1.31E-10	7.352186135	7.352186135	7.352186135	7.352186135
TSLYCOPISO	0	0	0	0	0	0	0	0
TYROAT	-0.53800284	-0.196134615	-4.54E-10	-2.57E-10	-14.50699815	-14.50699815	-14.50699815	-14.50699815
TYRTRS	0.53800284	0.196134615	4.54E-10	2.57E-10	14.50699815	14.50699815	14.50699815	14.50699815
UAAGDS	0	0	3.18E-14	3.94E-15	0	0	0	0
UACAT	0	0	-1.34E-14	9.69E-16	0	0	0	0
UAG2E1	0	0	0	0	0	0	0	0
UAG2E2	0	0	0	0	0	0	0	0
UAG4E	0	0	0	0	0	0	0	0
UAGCVT	0	0	2.76E-14	2.59E-15	0	0	0	0
UAGDPr	0	0	5.38E-14	3.04E-15	0	0	0	0
UAGPT3	0	0	5.38E-14	6.11E-15	0	0	0	0
UAMAGS	0	0	1.93E-14	-6.85E-16	0	0	0	0
UAMAS	0	0	2.20E-14	7.36E-15	0	0	0	0
UAPGR	0	0	2.55E-14	-3.39E-16	0	0	0	0
UCK	2.09E-12	9.24E-11	4.76E-04	0.002140111	11.2762959	59.76102496	11.2762959	11.2762959
UDCPD	0	0	2.82E-14	-4.89E-16	0	0	0	0
UDP6GSH	0.007474365	0.002724859	6.24E-12	3.58E-12	0.201542802	0.201542802	0.201542802	0.201542802
UDPG4E	0.009070831	0.003306867	7.57E-12	4.35E-12	0.244590779	0.244590779	0.244590779	0.244590779
UDPGD	0	0	3.68E-16	-2.99E-17	0	0	0	0
UGMDDS	0	0	2.48E-14	2.98E-15	0	0	0	0
UGSAT	0	0	-4.81E-15	-2.10E-15	0	0	0	0
UHGADA	0	0	-6.55E-15	-1.87E-15	0	0	0	0
UPP3MT	0	0	0	0	0	0	0	0
UPP3S	0.046568859	0.016977169	3.87E-11	2.23E-11	1.255707792	1.255707792	1.255707792	1.255707792
UPPDC1	0.046568859	0.016977169	3.87E-11	2.23E-11	1.255707792	1.255707792	1.255707792	1.255707792
UPPDC1_1	0	0	0	0	0	0	0	0
UPPRT	0	0	0	0	0	0	0	0
UREASE	1.553933586	1.850048437	0.006531442	0.004445391	79.01361902	117.4461928	79.01361902	79.01361902
Ureat5	1.553933586	1.850048437	0.006531437	5.28E-04	79.01361902	117.4461928	79.01361902	79.01361902
UREAtabc	6.92E-13	2.59E-11	1.08E-09	8.83E-10	2.75E-13	1.47E-14	1.22E-14	1.22E-14
UYTK	0.121309355	0.044224606	7.14E-10	1.01E-09	3.271050737	3.271050737	3.271050737	3.271050737
VALTA	2.85E-13	0.0402527	4.53E-09	2.88E-08	2.97E-13	1.82E-14	1.34E-14	1.34E-14
VALtabc	0	0	0	0	0	0	0	0
VALTRS	1.167502761	0.425625457	9.79E-10	5.59E-10	31.48117285	31.48117285	31.48117285	31.48117285
VITtabc	0	0	0	0	0	0	0	0
VPAMT	8.27E-13	2.94E-10	5.07E-09	7.50E-04	2.67E-13	1.40E-14	1.25E-14	1.25E-14
VTE1a	0	0	0	0	0	0	0	0
VTE1b	0	0	0	0	0	0	0	0
XTPASE1	3.75E-13	1.44E-11	6.13E-10	9.54E-10	2.10E-13	1.30E-14	9.10E-15	9.10E-15
XTPASE2	8.16E-16	6.38E-16	6.29E-15	2.28E-15	4.86E-15	1.04E-15	6.56E-16	6.56E-16
XTPASE3	3.75E-13	1.44E-11	5.84E-10	9.37E-10	2.10E-13	1.30E-14	9.11E-15	9.11E-15
XTPASE4	3.76E-13	1.44E-11	5.74E-10	9.27E-10	2.10E-13	1.30E-14	9.10E-15	9.10E-15
XTPASE5	0	0	0	0	0	0	0	0
XTPASE6	0	0	0	0	0	0	0	0
XTPASE7	3.54E-13	7.59E-15	4.85E-10	5.69E-10	3.13E-15	8.44E-16	4.79E-16	4.79E-16
ZCARODS	0.022716517	0.008281546	1.89E-11	1.09E-11	0.612540386	0.612540386	0.612540386	0.612540386
Zntabc	0.009556712	0.003484	7.94E-12	4.58E-12	0.257692337	0.257692337	0.257692337	0.257692337
