# Supplementary material for: Assessment of transcriptomic constraint-based methods for central carbon flux inference
Source: PLoS One. 2020 Sep 9;15(9):e0238689. doi: 10.1371/journal.pone.0238689 (PMC7480874; doi:10.1371/journal.pone.0238689)
Supplement: S4 Dataset — The genome-scale metabolic model of PCC 7002 from Qian et al. [26]. Individual models in SBML format (.xml) with set constraints used AC, DC, etc. are included. Transcriptomic data (.csv) from Ludwig and Bryant [25]. Predicted fluxes generated using these data. MATLAB scripts used for calculating correlations (.m). (GZ) [file pone.0238689.s004.gz › PCC7002_model_and_data/predicted_fluxes_and_correlation_scripts/matlab_correl_scripts/test_cal_correl_per_cond_pcc7002.m]

method_names = {'E-Flux2', 'SPOT', 'Lee', 'pFBA'};
cond1 =[];
cond2 =[];

for i = 1:4
  measured_c = 1;
  predicted_c = 2*(i-1)+1;
  [correl_cond1, list, mf, pf] = test_cal_correl_pcc7002_all(predicted_c,measured_c)
  filename = ['pcc7002_cond1_' method_names{i} '.mat'];
  save(filename, 'correl_cond1', 'list', 'mf', 'pf');
  cond1 = [cond1; correl_cond1];
end

for i = 1:4
  measured_c = 2;
  predicted_c = 2*(i-1)+2;
  [correl_cond2, list, mf, pf] = test_cal_correl_pcc7002_all(predicted_c,measured_c)
  filename = ['pcc7002_cond2_' method_names{i} '.mat'];
  save(filename, 'correl_cond2', 'list', 'mf', 'pf');
  cond2 = [cond2; correl_cond2];
end

all_correls = [cond1 cond2];
 
