# Supplementary material for: Assessment of transcriptomic constraint-based methods for central carbon flux inference
Source: PLoS One. 2020 Sep 9;15(9):e0238689. doi: 10.1371/journal.pone.0238689 (PMC7480874; doi:10.1371/journal.pone.0238689)
Supplement: S4 Dataset — The genome-scale metabolic model of PCC 7002 from Qian et al. [26]. Individual models in SBML format (.xml) with set constraints used AC, DC, etc. are included. Transcriptomic data (.csv) from Ludwig and Bryant [25]. Predicted fluxes generated using these data. MATLAB scripts used for calculating correlations (.m). (GZ) [file pone.0238689.s004.gz › PCC7002_model_and_data/models/AC_NO3_deplete_open.xml]

<?xml version='1.0' encoding='UTF-8' standalone='no'?>
<!-- Created by MOST version 1.0 on 2019-04-15 17:52 with jsbml version 0.8. -->
<sbml xmlns="http://www.sbml.org/sbml/level2" level="2" version="1">
  <model id="M_NO3_depleted_full_AC_open">
    <listOfUnitDefinitions>
      <unitDefinition name="mmol_per_gDW_per_hr" id="mmol_per_gDW_per_hr">
        <listOfUnits>
          <unit scale="-3" kind="mole"/>
          <unit kind="gram" exponent="-1"/>
          <unit kind="second" multiplier="0.00027777" exponent="-1"/>
        </listOfUnits>
      </unitDefinition>
    </listOfUnitDefinitions>
    <listOfCompartments>
      <compartment/>
      <compartment name="C_11" id="C_11"/>
    </listOfCompartments>
    <listOfSpecies>
      <species compartment="C_11" boundaryCondition="false" id="M_atp_c">
<notes><body xmlns="http://www.w3.org/1999/xhtml">
     <p>CHARGE:        </p>
  </body></notes>
      </species>
      <species compartment="C_11" boundaryCondition="false" id="M_glu_L_c">
<notes><body xmlns="http://www.w3.org/1999/xhtml">
     <p>CHARGE:        </p>
  </body></notes>
      </species>
      <species compartment="C_11" boundaryCondition="false" id="M_10fthf_c">
<notes><body xmlns="http://www.w3.org/1999/xhtml">
     <p>CHARGE:        </p>
  </body></notes>
      </species>
      <species compartment="C_11" boundaryCondition="false" id="M_adp_c">
<notes><body xmlns="http://www.w3.org/1999/xhtml">
     <p>CHARGE:        </p>
  </body></notes>
      </species>
      <species compartment="C_11" boundaryCondition="false" id="M_pi_c">
<notes><body xmlns="http://www.w3.org/1999/xhtml">
     <p>CHARGE:        </p>
  </body></notes>
      </species>
      <species compartment="C_11" boundaryCondition="false" id="M_h_c">
<notes><body xmlns="http://www.w3.org/1999/xhtml">
     <p>CHARGE:        </p>
  </body></notes>
      </species>
      <species compartment="C_11" boundaryCondition="false" id="M_10_Formyl_THF_L_glutamate_c">
<notes><body xmlns="http://www.w3.org/1999/xhtml">
     <p>CHARGE:        </p>
  </body></notes>
      </species>
      <species compartment="C_11" boundaryCondition="false" id="M_amet_c">
<notes><body xmlns="http://www.w3.org/1999/xhtml">
     <p>CHARGE:        </p>
  </body></notes>
      </species>
      <species compartment="C_11" boundaryCondition="false" id="M_2ohph_c">
<notes><body xmlns="http://www.w3.org/1999/xhtml">
     <p>CHARGE:        </p>
  </body></notes>
      </species>
      <species compartment="C_11" boundaryCondition="false" id="M_ahcys_c">
<notes><body xmlns="http://www.w3.org/1999/xhtml">
     <p>CHARGE:        </p>
  </body></notes>
      </species>
      <species compartment="C_11" boundaryCondition="false" id="M_2omph_c">
<notes><body xmlns="http://www.w3.org/1999/xhtml">
     <p>CHARGE:        </p>
  </body></notes>
      </species>
      <species compartment="C_11" boundaryCondition="false" id="M_o2_c">
<notes><body xmlns="http://www.w3.org/1999/xhtml">
     <p>CHARGE:        </p>
  </body></notes>
      </species>
      <species compartment="C_11" boundaryCondition="false" id="M_h2o_c">
<notes><body xmlns="http://www.w3.org/1999/xhtml">
     <p>CHARGE:        </p>
  </body></notes>
      </species>
      <species compartment="C_11" boundaryCondition="false" id="M_2ombz_c">
<notes><body xmlns="http://www.w3.org/1999/xhtml">
     <p>CHARGE:        </p>
  </body></notes>
      </species>
      <species compartment="C_11" boundaryCondition="false" id="M_nadph_c">
<notes><body xmlns="http://www.w3.org/1999/xhtml">
     <p>CHARGE:        </p>
  </body></notes>
      </species>
      <species compartment="C_11" boundaryCondition="false" id="M_2ommb_c">
<notes><body xmlns="http://www.w3.org/1999/xhtml">
     <p>CHARGE:        </p>
  </body></notes>
      </species>
      <species compartment="C_11" boundaryCondition="false" id="M_nadp_c">
<notes><body xmlns="http://www.w3.org/1999/xhtml">
     <p>CHARGE:        </p>
  </body></notes>
      </species>
      <species compartment="C_11" boundaryCondition="false" id="M_OCTAPRENYL_METHYL_OH_METHOXY_BENZQ_c">
<notes><body xmlns="http://www.w3.org/1999/xhtml">
     <p>CHARGE:        </p>
  </body></notes>
      </species>
      <species compartment="C_11" boundaryCondition="false" id="M_akg_c">
<notes><body xmlns="http://www.w3.org/1999/xhtml">
     <p>CHARGE:        </p>
  </body></notes>
      </species>
      <species compartment="C_11" boundaryCondition="false" id="M_sucsal_c">
<notes><body xmlns="http://www.w3.org/1999/xhtml">
     <p>CHARGE:        </p>
  </body></notes>
      </species>
      <species compartment="C_11" boundaryCondition="false" id="M_co2_c">
<notes><body xmlns="http://www.w3.org/1999/xhtml">
     <p>CHARGE:        </p>
  </body></notes>
      </species>
      <species compartment="C_11" boundaryCondition="false" id="M_malt_c">
<notes><body xmlns="http://www.w3.org/1999/xhtml">
     <p>CHARGE:        </p>
  </body></notes>
      </species>
      <species compartment="C_11" boundaryCondition="false" id="M_glc_D_c">
<notes><body xmlns="http://www.w3.org/1999/xhtml">
     <p>CHARGE:        </p>
  </body></notes>
      </species>
      <species compartment="C_11" boundaryCondition="false" id="M_14glun_c">
<notes><body xmlns="http://www.w3.org/1999/xhtml">
     <p>CHARGE:        </p>
  </body></notes>
      </species>
      <species compartment="C_11" boundaryCondition="false" id="M_Divinyl_chlorophyllide_a_c">
<notes><body xmlns="http://www.w3.org/1999/xhtml">
     <p>CHARGE:        </p>
  </body></notes>
      </species>
      <species compartment="C_11" boundaryCondition="false" id="M_chlld_c">
<notes><body xmlns="http://www.w3.org/1999/xhtml">
     <p>CHARGE:        </p>
  </body></notes>
      </species>
      <species compartment="C_11" boundaryCondition="false" id="M_accoa_c">
<notes><body xmlns="http://www.w3.org/1999/xhtml">
     <p>CHARGE:        </p>
  </body></notes>
      </species>
      <species compartment="C_11" boundaryCondition="false" id="M_ACP_c">
<notes><body xmlns="http://www.w3.org/1999/xhtml">
     <p>CHARGE:        </p>
  </body></notes>
      </species>
      <species compartment="C_11" boundaryCondition="false" id="M_coa_c">
<notes><body xmlns="http://www.w3.org/1999/xhtml">
     <p>CHARGE:        </p>
  </body></notes>
      </species>
      <species compartment="C_11" boundaryCondition="false" id="M_acACP_c">
<notes><body xmlns="http://www.w3.org/1999/xhtml">
     <p>CHARGE:        </p>
  </body></notes>
      </species>
      <species compartment="C_11" boundaryCondition="false" id="M_adocbi_c">
<notes><body xmlns="http://www.w3.org/1999/xhtml">
     <p>CHARGE:        </p>
  </body></notes>
      </species>
      <species compartment="C_11" boundaryCondition="false" id="M_adocbip_c">
<notes><body xmlns="http://www.w3.org/1999/xhtml">
     <p>CHARGE:        </p>
  </body></notes>
      </species>
      <species compartment="C_11" boundaryCondition="false" id="M_gtp_c">
<notes><body xmlns="http://www.w3.org/1999/xhtml">
     <p>CHARGE:        </p>
  </body></notes>
      </species>
      <species compartment="C_11" boundaryCondition="false" id="M_ppi_c">
<notes><body xmlns="http://www.w3.org/1999/xhtml">
     <p>CHARGE:        </p>
  </body></notes>
      </species>
      <species compartment="C_11" boundaryCondition="false" id="M_agdpcbi_c">
<notes><body xmlns="http://www.w3.org/1999/xhtml">
     <p>CHARGE:        </p>
  </body></notes>
      </species>
      <species compartment="C_11" boundaryCondition="false" id="M_btn_co2_c">
<notes><body xmlns="http://www.w3.org/1999/xhtml">
     <p>CHARGE:        </p>
  </body></notes>
      </species>
      <species compartment="C_11" boundaryCondition="false" id="M_malcoa_c">
<notes><body xmlns="http://www.w3.org/1999/xhtml">
     <p>CHARGE:        </p>
  </body></notes>
      </species>
      <species compartment="C_11" boundaryCondition="false" id="M_btn_cbxl_c">
<notes><body xmlns="http://www.w3.org/1999/xhtml">
     <p>CHARGE:        </p>
  </body></notes>
      </species>
      <species compartment="C_11" boundaryCondition="false" id="M_acglu_c">
<notes><body xmlns="http://www.w3.org/1999/xhtml">
     <p>CHARGE:        </p>
  </body></notes>
      </species>
      <species compartment="C_11" boundaryCondition="false" id="M_acg5p_c">
<notes><body xmlns="http://www.w3.org/1999/xhtml">
     <p>CHARGE:        </p>
  </body></notes>
      </species>
      <species compartment="C_11" boundaryCondition="false" id="M_2obut_c">
<notes><body xmlns="http://www.w3.org/1999/xhtml">
     <p>CHARGE:        </p>
  </body></notes>
      </species>
      <species compartment="C_11" boundaryCondition="false" id="M_2_Hydroxyethyl_ThPP_c">
<notes><body xmlns="http://www.w3.org/1999/xhtml">
     <p>CHARGE:        </p>
  </body></notes>
      </species>
      <species compartment="C_11" boundaryCondition="false" id="M_thmpp_c">
<notes><body xmlns="http://www.w3.org/1999/xhtml">
     <p>CHARGE:        </p>
  </body></notes>
      </species>
      <species compartment="C_11" boundaryCondition="false" id="M_2ahbut_c">
<notes><body xmlns="http://www.w3.org/1999/xhtml">
     <p>CHARGE:        </p>
  </body></notes>
      </species>
      <species compartment="C_11" boundaryCondition="false" id="M_gdp_c">
<notes><body xmlns="http://www.w3.org/1999/xhtml">
     <p>CHARGE:        </p>
  </body></notes>
      </species>
      <species compartment="C_11" boundaryCondition="false" id="M_pyr_c">
<notes><body xmlns="http://www.w3.org/1999/xhtml">
     <p>CHARGE:        </p>
  </body></notes>
      </species>
      <species compartment="C_11" boundaryCondition="false" id="M_alac_S_c">
<notes><body xmlns="http://www.w3.org/1999/xhtml">
     <p>CHARGE:        </p>
  </body></notes>
      </species>
      <species compartment="C_11" boundaryCondition="false" id="M_cit_c">
<notes><body xmlns="http://www.w3.org/1999/xhtml">
     <p>CHARGE:        </p>
  </body></notes>
      </species>
      <species compartment="C_11" boundaryCondition="false" id="M_icit_c">
<notes><body xmlns="http://www.w3.org/1999/xhtml">
     <p>CHARGE:        </p>
  </body></notes>
      </species>
      <species compartment="C_11" boundaryCondition="false" id="M_acg5sa_c">
<notes><body xmlns="http://www.w3.org/1999/xhtml">
     <p>CHARGE:        </p>
  </body></notes>
      </species>
      <species compartment="C_11" boundaryCondition="false" id="M_acorn_c">
<notes><body xmlns="http://www.w3.org/1999/xhtml">
     <p>CHARGE:        </p>
  </body></notes>
      </species>
      <species compartment="C_11" boundaryCondition="false" id="M_ac_c">
<notes><body xmlns="http://www.w3.org/1999/xhtml">
     <p>CHARGE:        </p>
  </body></notes>
      </species>
      <species compartment="C_11" boundaryCondition="false" id="M_amp_c">
<notes><body xmlns="http://www.w3.org/1999/xhtml">
     <p>CHARGE:        </p>
  </body></notes>
      </species>
      <species compartment="C_11" boundaryCondition="false" id="M_ppa_c">
<notes><body xmlns="http://www.w3.org/1999/xhtml">
     <p>CHARGE:        </p>
  </body></notes>
      </species>
      <species compartment="C_11" boundaryCondition="false" id="M_Propionyladenylate_c">
<notes><body xmlns="http://www.w3.org/1999/xhtml">
     <p>CHARGE:        </p>
  </body></notes>
      </species>
      <species compartment="C_11" boundaryCondition="false" id="M_ppcoa_c">
<notes><body xmlns="http://www.w3.org/1999/xhtml">
     <p>CHARGE:        </p>
  </body></notes>
      </species>
      <species compartment="C_11" boundaryCondition="false" id="M_ac_e">
<notes><body xmlns="http://www.w3.org/1999/xhtml">
     <p>CHARGE:        </p>
  </body></notes>
      </species>
      <species compartment="C_11" boundaryCondition="false" id="M_h_e">
<notes><body xmlns="http://www.w3.org/1999/xhtml">
     <p>CHARGE:        </p>
  </body></notes>
      </species>
      <species compartment="C_11" boundaryCondition="false" id="M_4adcho_c">
<notes><body xmlns="http://www.w3.org/1999/xhtml">
     <p>CHARGE:        </p>
  </body></notes>
      </species>
      <species compartment="C_11" boundaryCondition="false" id="M_4abz_c">
<notes><body xmlns="http://www.w3.org/1999/xhtml">
     <p>CHARGE:        </p>
  </body></notes>
      </species>
      <species compartment="C_11" boundaryCondition="false" id="M_gln_L_c">
<notes><body xmlns="http://www.w3.org/1999/xhtml">
     <p>CHARGE:        </p>
  </body></notes>
      </species>
      <species compartment="C_11" boundaryCondition="false" id="M_adcobdam_c">
<notes><body xmlns="http://www.w3.org/1999/xhtml">
     <p>CHARGE:        </p>
  </body></notes>
      </species>
      <species compartment="C_11" boundaryCondition="false" id="M_adcobhex_c">
<notes><body xmlns="http://www.w3.org/1999/xhtml">
     <p>CHARGE:        </p>
  </body></notes>
      </species>
      <species compartment="C_11" boundaryCondition="false" id="M_chor_c">
<notes><body xmlns="http://www.w3.org/1999/xhtml">
     <p>CHARGE:        </p>
  </body></notes>
      </species>
      <species compartment="C_11" boundaryCondition="false" id="M_lycop_c">
<notes><body xmlns="http://www.w3.org/1999/xhtml">
     <p>CHARGE:        </p>
  </body></notes>
      </species>
      <species compartment="C_11" boundaryCondition="false" id="M_1_hydroxylycopene_c">
<notes><body xmlns="http://www.w3.org/1999/xhtml">
     <p>CHARGE:        </p>
  </body></notes>
      </species>
      <species compartment="C_11" boundaryCondition="false" id="M_mthgxl_c">
<notes><body xmlns="http://www.w3.org/1999/xhtml">
     <p>CHARGE:        </p>
  </body></notes>
      </species>
      <species compartment="C_11" boundaryCondition="false" id="M_acetol_c">
<notes><body xmlns="http://www.w3.org/1999/xhtml">
     <p>CHARGE:        </p>
  </body></notes>
      </species>
      <species compartment="C_11" boundaryCondition="false" id="M_adprib_c">
<notes><body xmlns="http://www.w3.org/1999/xhtml">
     <p>CHARGE:        </p>
  </body></notes>
      </species>
      <species compartment="C_11" boundaryCondition="false" id="M_r5p_c">
<notes><body xmlns="http://www.w3.org/1999/xhtml">
     <p>CHARGE:        </p>
  </body></notes>
      </species>
      <species compartment="C_11" boundaryCondition="false" id="M_nmn_c">
<notes><body xmlns="http://www.w3.org/1999/xhtml">
     <p>CHARGE:        </p>
  </body></notes>
      </species>
      <species compartment="C_11" boundaryCondition="false" id="M_nicrnt_c">
<notes><body xmlns="http://www.w3.org/1999/xhtml">
     <p>CHARGE:        </p>
  </body></notes>
      </species>
      <species compartment="C_11" boundaryCondition="false" id="M_nh4_c">
<notes><body xmlns="http://www.w3.org/1999/xhtml">
     <p>CHARGE:        </p>
  </body></notes>
      </species>
      <species compartment="C_11" boundaryCondition="false" id="M_fe2_c">
<notes><body xmlns="http://www.w3.org/1999/xhtml">
     <p>CHARGE:        </p>
  </body></notes>
      </species>
      <species compartment="C_11" boundaryCondition="false" id="M_fe3_c">
<notes><body xmlns="http://www.w3.org/1999/xhtml">
     <p>CHARGE:        </p>
  </body></notes>
      </species>
      <species compartment="C_11" boundaryCondition="false" id="M_peptide_L_proline_c">
<notes><body xmlns="http://www.w3.org/1999/xhtml">
     <p>CHARGE:        </p>
  </body></notes>
      </species>
      <species compartment="C_11" boundaryCondition="false" id="M_pro_L_c">
<notes><body xmlns="http://www.w3.org/1999/xhtml">
     <p>CHARGE:        </p>
  </body></notes>
      </species>
      <species compartment="C_11" boundaryCondition="false" id="M_peptide_c">
<notes><body xmlns="http://www.w3.org/1999/xhtml">
     <p>CHARGE:        </p>
  </body></notes>
      </species>
      <species compartment="C_11" boundaryCondition="false" id="M_pz_c">
<notes><body xmlns="http://www.w3.org/1999/xhtml">
     <p>CHARGE:        </p>
  </body></notes>
      </species>
      <species compartment="C_11" boundaryCondition="false" id="M_1__hydroxy_r_carotene_c">
<notes><body xmlns="http://www.w3.org/1999/xhtml">
     <p>CHARGE:        </p>
  </body></notes>
      </species>
      <species compartment="C_11" boundaryCondition="false" id="M_plectaniaxanthin_c">
<notes><body xmlns="http://www.w3.org/1999/xhtml">
     <p>CHARGE:        </p>
  </body></notes>
      </species>
      <species compartment="C_11" boundaryCondition="false" id="M_myxol_c">
<notes><body xmlns="http://www.w3.org/1999/xhtml">
     <p>CHARGE:        </p>
  </body></notes>
      </species>
      <species compartment="C_11" boundaryCondition="false" id="M_fucose_c">
<notes><body xmlns="http://www.w3.org/1999/xhtml">
     <p>CHARGE:        </p>
  </body></notes>
      </species>
      <species compartment="C_11" boundaryCondition="false" id="M_myxol_2__fucoside_c">
<notes><body xmlns="http://www.w3.org/1999/xhtml">
     <p>CHARGE:        </p>
  </body></notes>
      </species>
      <species compartment="C_11" boundaryCondition="false" id="M_gcarote_c">
<notes><body xmlns="http://www.w3.org/1999/xhtml">
     <p>CHARGE:        </p>
  </body></notes>
      </species>
      <species compartment="C_11" boundaryCondition="false" id="M_chlorobactene_c">
<notes><body xmlns="http://www.w3.org/1999/xhtml">
     <p>CHARGE:        </p>
  </body></notes>
      </species>
      <species compartment="C_11" boundaryCondition="false" id="M_renierapurpurin_c">
<notes><body xmlns="http://www.w3.org/1999/xhtml">
     <p>CHARGE:        </p>
  </body></notes>
      </species>
      <species compartment="C_11" boundaryCondition="false" id="M_synechoxanthin_c">
<notes><body xmlns="http://www.w3.org/1999/xhtml">
     <p>CHARGE:        </p>
  </body></notes>
      </species>
      <species compartment="C_11" boundaryCondition="false" id="M_ocdACP_c">
<notes><body xmlns="http://www.w3.org/1999/xhtml">
     <p>CHARGE:        </p>
  </body></notes>
      </species>
      <species compartment="C_11" boundaryCondition="false" id="M_1_nonadecene_c">
<notes><body xmlns="http://www.w3.org/1999/xhtml">
     <p>CHARGE:        </p>
  </body></notes>
      </species>
      <species compartment="C_11" boundaryCondition="false" id="M_no_c">
<notes><body xmlns="http://www.w3.org/1999/xhtml">
     <p>CHARGE:        </p>
  </body></notes>
      </species>
      <species compartment="C_11" boundaryCondition="false" id="M_no3_c">
<notes><body xmlns="http://www.w3.org/1999/xhtml">
     <p>CHARGE:        </p>
  </body></notes>
      </species>
      <species compartment="C_11" boundaryCondition="false" id="M_damp_c">
<notes><body xmlns="http://www.w3.org/1999/xhtml">
     <p>CHARGE:        </p>
  </body></notes>
      </species>
      <species compartment="C_11" boundaryCondition="false" id="M_dadp_c">
<notes><body xmlns="http://www.w3.org/1999/xhtml">
     <p>CHARGE:        </p>
  </body></notes>
      </species>
      <species compartment="C_11" boundaryCondition="false" id="M_ametam_c">
<notes><body xmlns="http://www.w3.org/1999/xhtml">
     <p>CHARGE:        </p>
  </body></notes>
      </species>
      <species compartment="C_11" boundaryCondition="false" id="M_camp_c">
<notes><body xmlns="http://www.w3.org/1999/xhtml">
     <p>CHARGE:        </p>
  </body></notes>
      </species>
      <species compartment="C_11" boundaryCondition="false" id="M_adn_c">
<notes><body xmlns="http://www.w3.org/1999/xhtml">
     <p>CHARGE:        </p>
  </body></notes>
      </species>
      <species compartment="C_11" boundaryCondition="false" id="M_prpp_c">
<notes><body xmlns="http://www.w3.org/1999/xhtml">
     <p>CHARGE:        </p>
  </body></notes>
      </species>
      <species compartment="C_11" boundaryCondition="false" id="M_ade_c">
<notes><body xmlns="http://www.w3.org/1999/xhtml">
     <p>CHARGE:        </p>
  </body></notes>
      </species>
      <species compartment="C_11" boundaryCondition="false" id="M_aps_c">
<notes><body xmlns="http://www.w3.org/1999/xhtml">
     <p>CHARGE:        </p>
  </body></notes>
      </species>
      <species compartment="C_11" boundaryCondition="false" id="M_paps_c">
<notes><body xmlns="http://www.w3.org/1999/xhtml">
     <p>CHARGE:        </p>
  </body></notes>
      </species>
      <species compartment="C_11" boundaryCondition="false" id="M_dcamp_c">
<notes><body xmlns="http://www.w3.org/1999/xhtml">
     <p>CHARGE:        </p>
  </body></notes>
      </species>
      <species compartment="C_11" boundaryCondition="false" id="M_fum_c">
<notes><body xmlns="http://www.w3.org/1999/xhtml">
     <p>CHARGE:        </p>
  </body></notes>
      </species>
      <species compartment="C_11" boundaryCondition="false" id="M_25aics_c">
<notes><body xmlns="http://www.w3.org/1999/xhtml">
     <p>CHARGE:        </p>
  </body></notes>
      </species>
      <species compartment="C_11" boundaryCondition="false" id="M_aicar_c">
<notes><body xmlns="http://www.w3.org/1999/xhtml">
     <p>CHARGE:        </p>
  </body></notes>
      </species>
      <species compartment="C_11" boundaryCondition="false" id="M_asp_L_c">
<notes><body xmlns="http://www.w3.org/1999/xhtml">
     <p>CHARGE:        </p>
  </body></notes>
      </species>
      <species compartment="C_11" boundaryCondition="false" id="M_imp_c">
<notes><body xmlns="http://www.w3.org/1999/xhtml">
     <p>CHARGE:        </p>
  </body></notes>
      </species>
      <species compartment="C_11" boundaryCondition="false" id="M_acgam6p_c">
<notes><body xmlns="http://www.w3.org/1999/xhtml">
     <p>CHARGE:        </p>
  </body></notes>
      </species>
      <species compartment="C_11" boundaryCondition="false" id="M_gam6p_c">
<notes><body xmlns="http://www.w3.org/1999/xhtml">
     <p>CHARGE:        </p>
  </body></notes>
      </species>
      <species compartment="C_11" boundaryCondition="false" id="M_agm_c">
<notes><body xmlns="http://www.w3.org/1999/xhtml">
     <p>CHARGE:        </p>
  </body></notes>
      </species>
      <species compartment="C_11" boundaryCondition="false" id="M_urea_c">
<notes><body xmlns="http://www.w3.org/1999/xhtml">
     <p>CHARGE:        </p>
  </body></notes>
      </species>
      <species compartment="C_11" boundaryCondition="false" id="M_ptrc_c">
<notes><body xmlns="http://www.w3.org/1999/xhtml">
     <p>CHARGE:        </p>
  </body></notes>
      </species>
      <species compartment="C_11" boundaryCondition="false" id="M_1ag3p_SYN_c">
<notes><body xmlns="http://www.w3.org/1999/xhtml">
     <p>CHARGE:        </p>
  </body></notes>
      </species>
      <species compartment="C_11" boundaryCondition="false" id="M_9hdeACP_c">
<notes><body xmlns="http://www.w3.org/1999/xhtml">
     <p>CHARGE:        </p>
  </body></notes>
      </species>
      <species compartment="C_11" boundaryCondition="false" id="M_linlnACP_c">
<notes><body xmlns="http://www.w3.org/1999/xhtml">
     <p>CHARGE:        </p>
  </body></notes>
      </species>
      <species compartment="C_11" boundaryCondition="false" id="M_ocdcyaACP_c">
<notes><body xmlns="http://www.w3.org/1999/xhtml">
     <p>CHARGE:        </p>
  </body></notes>
      </species>
      <species compartment="C_11" boundaryCondition="false" id="M_octeACP_c">
<notes><body xmlns="http://www.w3.org/1999/xhtml">
     <p>CHARGE:        </p>
  </body></notes>
      </species>
      <species compartment="C_11" boundaryCondition="false" id="M_palmACP_c">
<notes><body xmlns="http://www.w3.org/1999/xhtml">
     <p>CHARGE:        </p>
  </body></notes>
      </species>
      <species compartment="C_11" boundaryCondition="false" id="M_pa_SYN_c">
<notes><body xmlns="http://www.w3.org/1999/xhtml">
     <p>CHARGE:        </p>
  </body></notes>
      </species>
      <species compartment="C_11" boundaryCondition="false" id="M_ala_L_c">
<notes><body xmlns="http://www.w3.org/1999/xhtml">
     <p>CHARGE:        </p>
  </body></notes>
      </species>
      <species compartment="C_11" boundaryCondition="false" id="M_glx_c">
<notes><body xmlns="http://www.w3.org/1999/xhtml">
     <p>CHARGE:        </p>
  </body></notes>
      </species>
      <species compartment="C_11" boundaryCondition="false" id="M_gly_c">
<notes><body xmlns="http://www.w3.org/1999/xhtml">
     <p>CHARGE:        </p>
  </body></notes>
      </species>
      <species compartment="C_11" boundaryCondition="false" id="M_hcys_L_c">
<notes><body xmlns="http://www.w3.org/1999/xhtml">
     <p>CHARGE:        </p>
  </body></notes>
      </species>
      <species compartment="C_11" boundaryCondition="false" id="M_air_c">
<notes><body xmlns="http://www.w3.org/1999/xhtml">
     <p>CHARGE:        </p>
  </body></notes>
      </species>
      <species compartment="C_11" boundaryCondition="false" id="M_gcald_c">
<notes><body xmlns="http://www.w3.org/1999/xhtml">
     <p>CHARGE:        </p>
  </body></notes>
      </species>
      <species compartment="C_11" boundaryCondition="false" id="M_4ahmmp_c">
<notes><body xmlns="http://www.w3.org/1999/xhtml">
     <p>CHARGE:        </p>
  </body></notes>
      </species>
      <species compartment="C_11" boundaryCondition="false" id="M_thf_c">
<notes><body xmlns="http://www.w3.org/1999/xhtml">
     <p>CHARGE:        </p>
  </body></notes>
      </species>
      <species compartment="C_11" boundaryCondition="false" id="M_fprica_c">
<notes><body xmlns="http://www.w3.org/1999/xhtml">
     <p>CHARGE:        </p>
  </body></notes>
      </species>
      <species compartment="C_11" boundaryCondition="false" id="M_hco3_c">
<notes><body xmlns="http://www.w3.org/1999/xhtml">
     <p>CHARGE:        </p>
  </body></notes>
      </species>
      <species compartment="C_11" boundaryCondition="false" id="M_5aizc_c">
<notes><body xmlns="http://www.w3.org/1999/xhtml">
     <p>CHARGE:        </p>
  </body></notes>
      </species>
      <species compartment="C_11" boundaryCondition="false" id="M_ahdt_c">
<notes><body xmlns="http://www.w3.org/1999/xhtml">
     <p>CHARGE:        </p>
  </body></notes>
      </species>
      <species compartment="C_11" boundaryCondition="false" id="M_dhnpt_c">
<notes><body xmlns="http://www.w3.org/1999/xhtml">
     <p>CHARGE:        </p>
  </body></notes>
      </species>
      <species compartment="C_11" boundaryCondition="false" id="M_2_5_Diamino_6__5__triphosphoryl_3__4__trihydroxy_2__oxopentyl___amino_4_oxopyrimidine_c">
<notes><body xmlns="http://www.w3.org/1999/xhtml">
     <p>CHARGE:        </p>
  </body></notes>
      </species>
      <species compartment="C_11" boundaryCondition="false" id="M_Formamidopyrimidine_nucleoside_triphosphate_c">
<notes><body xmlns="http://www.w3.org/1999/xhtml">
     <p>CHARGE:        </p>
  </body></notes>
      </species>
      <species compartment="C_11" boundaryCondition="false" id="M_for_c">
<notes><body xmlns="http://www.w3.org/1999/xhtml">
     <p>CHARGE:        </p>
  </body></notes>
      </species>
      <species compartment="C_11" boundaryCondition="false" id="M_2_5_Diaminopyrimidine_nucleoside_triphosphate_c">
<notes><body xmlns="http://www.w3.org/1999/xhtml">
     <p>CHARGE:        </p>
  </body></notes>
      </species>
      <species compartment="C_11" boundaryCondition="false" id="M_ala_L_e">
<notes><body xmlns="http://www.w3.org/1999/xhtml">
     <p>CHARGE:        </p>
  </body></notes>
      </species>
      <species compartment="C_11" boundaryCondition="false" id="M_nadh_c">
<notes><body xmlns="http://www.w3.org/1999/xhtml">
     <p>CHARGE:        </p>
  </body></notes>
      </species>
      <species compartment="C_11" boundaryCondition="false" id="M_nad_c">
<notes><body xmlns="http://www.w3.org/1999/xhtml">
     <p>CHARGE:        </p>
  </body></notes>
      </species>
      <species compartment="C_11" boundaryCondition="false" id="M_ala_D_c">
<notes><body xmlns="http://www.w3.org/1999/xhtml">
     <p>CHARGE:        </p>
  </body></notes>
      </species>
      <species compartment="C_11" boundaryCondition="false" id="M_alaala_c">
<notes><body xmlns="http://www.w3.org/1999/xhtml">
     <p>CHARGE:        </p>
  </body></notes>
      </species>
      <species compartment="C_11" boundaryCondition="false" id="M_trnaala_c">
<notes><body xmlns="http://www.w3.org/1999/xhtml">
     <p>CHARGE:        </p>
  </body></notes>
      </species>
      <species compartment="C_11" boundaryCondition="false" id="M_alatrna_c">
<notes><body xmlns="http://www.w3.org/1999/xhtml">
     <p>CHARGE:        </p>
  </body></notes>
      </species>
      <species compartment="C_11" boundaryCondition="false" id="M_glyald_c">
<notes><body xmlns="http://www.w3.org/1999/xhtml">
     <p>CHARGE:        </p>
  </body></notes>
      </species>
      <species compartment="C_11" boundaryCondition="false" id="M_glyc_c">
<notes><body xmlns="http://www.w3.org/1999/xhtml">
     <p>CHARGE:        </p>
  </body></notes>
      </species>
      <species compartment="C_11" boundaryCondition="false" id="M_etoh_c">
<notes><body xmlns="http://www.w3.org/1999/xhtml">
     <p>CHARGE:        </p>
  </body></notes>
      </species>
      <species compartment="C_11" boundaryCondition="false" id="M_acald_c">
<notes><body xmlns="http://www.w3.org/1999/xhtml">
     <p>CHARGE:        </p>
  </body></notes>
      </species>
      <species compartment="C_11" boundaryCondition="false" id="M_acmama_c">
<notes><body xmlns="http://www.w3.org/1999/xhtml">
     <p>CHARGE:        </p>
  </body></notes>
      </species>
      <species compartment="C_11" boundaryCondition="false" id="M_acmam_c">
<notes><body xmlns="http://www.w3.org/1999/xhtml">
     <p>CHARGE:        </p>
  </body></notes>
      </species>
      <species compartment="C_11" boundaryCondition="false" id="M_acmanap_c">
<notes><body xmlns="http://www.w3.org/1999/xhtml">
     <p>CHARGE:        </p>
  </body></notes>
      </species>
      <species compartment="C_11" boundaryCondition="false" id="M_sucr_c">
<notes><body xmlns="http://www.w3.org/1999/xhtml">
     <p>CHARGE:        </p>
  </body></notes>
      </species>
      <species compartment="C_11" boundaryCondition="false" id="M_fru_c">
<notes><body xmlns="http://www.w3.org/1999/xhtml">
     <p>CHARGE:        </p>
  </body></notes>
      </species>
      <species compartment="C_11" boundaryCondition="false" id="M_dnad_c">
<notes><body xmlns="http://www.w3.org/1999/xhtml">
     <p>CHARGE:        </p>
  </body></notes>
      </species>
      <species compartment="C_11" boundaryCondition="false" id="M_pran_c">
<notes><body xmlns="http://www.w3.org/1999/xhtml">
     <p>CHARGE:        </p>
  </body></notes>
      </species>
      <species compartment="C_11" boundaryCondition="false" id="M_anth_c">
<notes><body xmlns="http://www.w3.org/1999/xhtml">
     <p>CHARGE:        </p>
  </body></notes>
      </species>
      <species compartment="C_11" boundaryCondition="false" id="M_acryn_c">
<notes><body xmlns="http://www.w3.org/1999/xhtml">
     <p>CHARGE:        </p>
  </body></notes>
      </species>
      <species compartment="C_11" boundaryCondition="false" id="M_acryl_c">
<notes><body xmlns="http://www.w3.org/1999/xhtml">
     <p>CHARGE:        </p>
  </body></notes>
      </species>
      <species compartment="C_11" boundaryCondition="false" id="M_pmcoa_c">
<notes><body xmlns="http://www.w3.org/1999/xhtml">
     <p>CHARGE:        </p>
  </body></notes>
      </species>
      <species compartment="C_11" boundaryCondition="false" id="M_8aonn_c">
<notes><body xmlns="http://www.w3.org/1999/xhtml">
     <p>CHARGE:        </p>
  </body></notes>
      </species>
      <species compartment="C_11" boundaryCondition="false" id="M_5apru_c">
<notes><body xmlns="http://www.w3.org/1999/xhtml">
     <p>CHARGE:        </p>
  </body></notes>
      </species>
      <species compartment="C_11" boundaryCondition="false" id="M_5aprbu_c">
<notes><body xmlns="http://www.w3.org/1999/xhtml">
     <p>CHARGE:        </p>
  </body></notes>
      </species>
      <species compartment="C_11" boundaryCondition="false" id="M_arg_L_c">
<notes><body xmlns="http://www.w3.org/1999/xhtml">
     <p>CHARGE:        </p>
  </body></notes>
      </species>
      <species compartment="C_11" boundaryCondition="false" id="M_citr_L_c">
<notes><body xmlns="http://www.w3.org/1999/xhtml">
     <p>CHARGE:        </p>
  </body></notes>
      </species>
      <species compartment="C_11" boundaryCondition="false" id="M_argsuc_c">
<notes><body xmlns="http://www.w3.org/1999/xhtml">
     <p>CHARGE:        </p>
  </body></notes>
      </species>
      <species compartment="C_11" boundaryCondition="false" id="M_trnaarg_c">
<notes><body xmlns="http://www.w3.org/1999/xhtml">
     <p>CHARGE:        </p>
  </body></notes>
      </species>
      <species compartment="C_11" boundaryCondition="false" id="M_argtrna_c">
<notes><body xmlns="http://www.w3.org/1999/xhtml">
     <p>CHARGE:        </p>
  </body></notes>
      </species>
      <species compartment="C_11" boundaryCondition="false" id="M_CPD_659_c">
<notes><body xmlns="http://www.w3.org/1999/xhtml">
     <p>CHARGE:        </p>
  </body></notes>
      </species>
      <species compartment="C_11" boundaryCondition="false" id="M_tyr_L_c">
<notes><body xmlns="http://www.w3.org/1999/xhtml">
     <p>CHARGE:        </p>
  </body></notes>
      </species>
      <species compartment="C_11" boundaryCondition="false" id="M_arsna_c">
<notes><body xmlns="http://www.w3.org/1999/xhtml">
     <p>CHARGE:        </p>
  </body></notes>
      </species>
      <species compartment="C_11" boundaryCondition="false" id="M_gthrd_c">
<notes><body xmlns="http://www.w3.org/1999/xhtml">
     <p>CHARGE:        </p>
  </body></notes>
      </species>
      <species compartment="C_11" boundaryCondition="false" id="M_arsni2_c">
<notes><body xmlns="http://www.w3.org/1999/xhtml">
     <p>CHARGE:        </p>
  </body></notes>
      </species>
      <species compartment="C_11" boundaryCondition="false" id="M_gthox_c">
<notes><body xmlns="http://www.w3.org/1999/xhtml">
     <p>CHARGE:        </p>
  </body></notes>
      </species>
      <species compartment="C_11" boundaryCondition="false" id="M_arsni2_e">
<notes><body xmlns="http://www.w3.org/1999/xhtml">
     <p>CHARGE:        </p>
  </body></notes>
      </species>
      <species compartment="C_11" boundaryCondition="false" id="M_4pasp_c">
<notes><body xmlns="http://www.w3.org/1999/xhtml">
     <p>CHARGE:        </p>
  </body></notes>
      </species>
      <species compartment="C_11" boundaryCondition="false" id="M_aspsa_c">
<notes><body xmlns="http://www.w3.org/1999/xhtml">
     <p>CHARGE:        </p>
  </body></notes>
      </species>
      <species compartment="C_11" boundaryCondition="false" id="M_oaa_c">
<notes><body xmlns="http://www.w3.org/1999/xhtml">
     <p>CHARGE:        </p>
  </body></notes>
      </species>
      <species compartment="C_11" boundaryCondition="false" id="M_asn_L_c">
<notes><body xmlns="http://www.w3.org/1999/xhtml">
     <p>CHARGE:        </p>
  </body></notes>
      </species>
      <species compartment="C_11" boundaryCondition="false" id="M_trnaasn_c">
<notes><body xmlns="http://www.w3.org/1999/xhtml">
     <p>CHARGE:        </p>
  </body></notes>
      </species>
      <species compartment="C_11" boundaryCondition="false" id="M_asntrna_c">
<notes><body xmlns="http://www.w3.org/1999/xhtml">
     <p>CHARGE:        </p>
  </body></notes>
      </species>
      <species compartment="C_11" boundaryCondition="false" id="M_ala_B_c">
<notes><body xmlns="http://www.w3.org/1999/xhtml">
     <p>CHARGE:        </p>
  </body></notes>
      </species>
      <species compartment="C_11" boundaryCondition="false" id="M_asptrna_c">
<notes><body xmlns="http://www.w3.org/1999/xhtml">
     <p>CHARGE:        </p>
  </body></notes>
      </species>
      <species compartment="C_11" boundaryCondition="false" id="M_cbp_c">
<notes><body xmlns="http://www.w3.org/1999/xhtml">
     <p>CHARGE:        </p>
  </body></notes>
      </species>
      <species compartment="C_11" boundaryCondition="false" id="M_cbasp_c">
<notes><body xmlns="http://www.w3.org/1999/xhtml">
     <p>CHARGE:        </p>
  </body></notes>
      </species>
      <species compartment="C_11" boundaryCondition="false" id="M_h2o2_c">
<notes><body xmlns="http://www.w3.org/1999/xhtml">
     <p>CHARGE:        </p>
  </body></notes>
      </species>
      <species compartment="C_11" boundaryCondition="false" id="M_iasp_c">
<notes><body xmlns="http://www.w3.org/1999/xhtml">
     <p>CHARGE:        </p>
  </body></notes>
      </species>
      <species compartment="C_11" boundaryCondition="false" id="M_succ_c">
<notes><body xmlns="http://www.w3.org/1999/xhtml">
     <p>CHARGE:        </p>
  </body></notes>
      </species>
      <species compartment="C_11" boundaryCondition="false" id="M_trnaasp_c">
<notes><body xmlns="http://www.w3.org/1999/xhtml">
     <p>CHARGE:        </p>
  </body></notes>
      </species>
      <species compartment="C_11" boundaryCondition="false" id="M_ap4a_c">
<notes><body xmlns="http://www.w3.org/1999/xhtml">
     <p>CHARGE:        </p>
  </body></notes>
      </species>
      <species compartment="C_11" boundaryCondition="false" id="M_so4_c">
<notes><body xmlns="http://www.w3.org/1999/xhtml">
     <p>CHARGE:        </p>
  </body></notes>
      </species>
      <species compartment="C_11" boundaryCondition="false" id="M_prbatp_c">
<notes><body xmlns="http://www.w3.org/1999/xhtml">
     <p>CHARGE:        </p>
  </body></notes>
      </species>
      <species compartment="C_11" boundaryCondition="false" id="M_h_u">
<notes><body xmlns="http://www.w3.org/1999/xhtml">
     <p>CHARGE:        </p>
  </body></notes>
      </species>
      <species compartment="C_11" boundaryCondition="false" id="M_btn_c">
<notes><body xmlns="http://www.w3.org/1999/xhtml">
     <p>CHARGE:        </p>
  </body></notes>
      </species>
      <species compartment="C_11" boundaryCondition="false" id="M_btamp_c">
<notes><body xmlns="http://www.w3.org/1999/xhtml">
     <p>CHARGE:        </p>
  </body></notes>
      </species>
      <species compartment="C_11" boundaryCondition="false" id="M_bcarote_c">
<notes><body xmlns="http://www.w3.org/1999/xhtml">
     <p>CHARGE:        </p>
  </body></notes>
      </species>
      <species compartment="C_11" boundaryCondition="false" id="M_bcryptox_c">
<notes><body xmlns="http://www.w3.org/1999/xhtml">
     <p>CHARGE:        </p>
  </body></notes>
      </species>
      <species compartment="C_11" boundaryCondition="false" id="M_zeax_c">
<notes><body xmlns="http://www.w3.org/1999/xhtml">
     <p>CHARGE:        </p>
  </body></notes>
      </species>
      <species compartment="C_11" boundaryCondition="false" id="M_echin_c">
<notes><body xmlns="http://www.w3.org/1999/xhtml">
     <p>CHARGE:        </p>
  </body></notes>
      </species>
      <species compartment="C_11" boundaryCondition="false" id="M_adox_c">
<notes><body xmlns="http://www.w3.org/1999/xhtml">
     <p>CHARGE:        </p>
  </body></notes>
      </species>
      <species compartment="C_11" boundaryCondition="false" id="M_astx_c">
<notes><body xmlns="http://www.w3.org/1999/xhtml">
     <p>CHARGE:        </p>
  </body></notes>
      </species>
      <species compartment="C_11" boundaryCondition="false" id="M_g6p_B_c">
<notes><body xmlns="http://www.w3.org/1999/xhtml">
     <p>CHARGE:        </p>
  </body></notes>
      </species>
      <species compartment="C_11" boundaryCondition="false" id="M_6pgl_c">
<notes><body xmlns="http://www.w3.org/1999/xhtml">
     <p>CHARGE:        </p>
  </body></notes>
      </species>
      <species compartment="C_11" boundaryCondition="false" id="M_glc_D_B_c">
<notes><body xmlns="http://www.w3.org/1999/xhtml">
     <p>CHARGE:        </p>
  </body></notes>
      </species>
      <species compartment="C_11" boundaryCondition="false" id="M_lipt_c">
<notes><body xmlns="http://www.w3.org/1999/xhtml">
     <p>CHARGE:        </p>
  </body></notes>
      </species>
      <species compartment="C_11" boundaryCondition="false" id="M_Lipoyl_AMP_c">
<notes><body xmlns="http://www.w3.org/1999/xhtml">
     <p>CHARGE:        </p>
  </body></notes>
      </species>
      <species compartment="C_11" boundaryCondition="false" id="M_cholphya_c">
<notes><body xmlns="http://www.w3.org/1999/xhtml">
     <p>CHARGE:        </p>
  </body></notes>
      </species>
      <species compartment="C_11" boundaryCondition="false" id="M_glycogen_c">
<notes><body xmlns="http://www.w3.org/1999/xhtml">
     <p>CHARGE:        </p>
  </body></notes>
      </species>
      <species compartment="C_11" boundaryCondition="false" id="M_lipid_SYN_c">
<notes><body xmlns="http://www.w3.org/1999/xhtml">
     <p>CHARGE:        </p>
  </body></notes>
      </species>
      <species compartment="C_11" boundaryCondition="false" id="M_protein_SYN_c">
<notes><body xmlns="http://www.w3.org/1999/xhtml">
     <p>CHARGE:        </p>
  </body></notes>
      </species>
      <species compartment="C_11" boundaryCondition="false" id="M_rna_SYN_c">
<notes><body xmlns="http://www.w3.org/1999/xhtml">
     <p>CHARGE:        </p>
  </body></notes>
      </species>
      <species compartment="C_11" boundaryCondition="false" id="M_dna_SYN_c">
<notes><body xmlns="http://www.w3.org/1999/xhtml">
     <p>CHARGE:        </p>
  </body></notes>
      </species>
      <species compartment="C_11" boundaryCondition="false" id="M_k_c">
<notes><body xmlns="http://www.w3.org/1999/xhtml">
     <p>CHARGE:        </p>
  </body></notes>
      </species>
      <species compartment="C_11" boundaryCondition="false" id="M_cu2_c">
<notes><body xmlns="http://www.w3.org/1999/xhtml">
     <p>CHARGE:        </p>
  </body></notes>
      </species>
      <species compartment="C_11" boundaryCondition="false" id="M_mn2_c">
<notes><body xmlns="http://www.w3.org/1999/xhtml">
     <p>CHARGE:        </p>
  </body></notes>
      </species>
      <species compartment="C_11" boundaryCondition="false" id="M_mobd_c">
<notes><body xmlns="http://www.w3.org/1999/xhtml">
     <p>CHARGE:        </p>
  </body></notes>
      </species>
      <species compartment="C_11" boundaryCondition="false" id="M_zn2_c">
<notes><body xmlns="http://www.w3.org/1999/xhtml">
     <p>CHARGE:        </p>
  </body></notes>
      </species>
      <species compartment="C_11" boundaryCondition="false" id="M_ca2_c">
<notes><body xmlns="http://www.w3.org/1999/xhtml">
     <p>CHARGE:        </p>
  </body></notes>
      </species>
      <species compartment="C_11" boundaryCondition="false" id="M_cobalt2_c">
<notes><body xmlns="http://www.w3.org/1999/xhtml">
     <p>CHARGE:        </p>
  </body></notes>
      </species>
      <species compartment="C_11" boundaryCondition="false" id="M_na1_c">
<notes><body xmlns="http://www.w3.org/1999/xhtml">
     <p>CHARGE:        </p>
  </body></notes>
      </species>
      <species compartment="C_11" boundaryCondition="false" id="M_5mthf_c">
<notes><body xmlns="http://www.w3.org/1999/xhtml">
     <p>CHARGE:        </p>
  </body></notes>
      </species>
      <species compartment="C_11" boundaryCondition="false" id="M_succoa_c">
<notes><body xmlns="http://www.w3.org/1999/xhtml">
     <p>CHARGE:        </p>
  </body></notes>
      </species>
      <species compartment="C_11" boundaryCondition="false" id="M_udpg_c">
<notes><body xmlns="http://www.w3.org/1999/xhtml">
     <p>CHARGE:        </p>
  </body></notes>
      </species>
      <species compartment="C_11" boundaryCondition="false" id="M_Biomass_c">
<notes><body xmlns="http://www.w3.org/1999/xhtml">
     <p>CHARGE:        </p>
  </body></notes>
      </species>
      <species compartment="C_11" boundaryCondition="false" id="M_btn_e">
<notes><body xmlns="http://www.w3.org/1999/xhtml">
     <p>CHARGE:        </p>
  </body></notes>
      </species>
      <species compartment="C_11" boundaryCondition="false" id="M_biliverdin_c">
<notes><body xmlns="http://www.w3.org/1999/xhtml">
     <p>CHARGE:        </p>
  </body></notes>
      </species>
      <species compartment="C_11" boundaryCondition="false" id="M_bilirubin_c">
<notes><body xmlns="http://www.w3.org/1999/xhtml">
     <p>CHARGE:        </p>
  </body></notes>
      </species>
      <species compartment="C_11" boundaryCondition="false" id="M_pap_c">
<notes><body xmlns="http://www.w3.org/1999/xhtml">
     <p>CHARGE:        </p>
  </body></notes>
      </species>
      <species compartment="C_11" boundaryCondition="false" id="M_but2eACP_c">
<notes><body xmlns="http://www.w3.org/1999/xhtml">
     <p>CHARGE:        </p>
  </body></notes>
      </species>
      <species compartment="C_11" boundaryCondition="false" id="M_butACP_c">
<notes><body xmlns="http://www.w3.org/1999/xhtml">
     <p>CHARGE:        </p>
  </body></notes>
      </species>
      <species compartment="C_11" boundaryCondition="false" id="s_c">
<notes><body xmlns="http://www.w3.org/1999/xhtml">
     <p>CHARGE:        </p>
  </body></notes>
      </species>
      <species compartment="C_11" boundaryCondition="false" id="M_dtbt_c">
<notes><body xmlns="http://www.w3.org/1999/xhtml">
     <p>CHARGE:        </p>
  </body></notes>
      </species>
      <species compartment="C_11" boundaryCondition="false" id="M_met_L_c">
<notes><body xmlns="http://www.w3.org/1999/xhtml">
     <p>CHARGE:        </p>
  </body></notes>
      </species>
      <species compartment="C_11" boundaryCondition="false" id="M_dad_5_c">
<notes><body xmlns="http://www.w3.org/1999/xhtml">
     <p>CHARGE:        </p>
  </body></notes>
      </species>
      <species compartment="C_11" boundaryCondition="false" id="M_cys_L_c">
<notes><body xmlns="http://www.w3.org/1999/xhtml">
     <p>CHARGE:        </p>
  </body></notes>
      </species>
      <species compartment="C_11" boundaryCondition="false" id="M_ca2_e">
<notes><body xmlns="http://www.w3.org/1999/xhtml">
     <p>CHARGE:        </p>
  </body></notes>
      </species>
      <species compartment="C_11" boundaryCondition="false" id="M_ctp_c">
<notes><body xmlns="http://www.w3.org/1999/xhtml">
     <p>CHARGE:        </p>
  </body></notes>
      </species>
      <species compartment="C_11" boundaryCondition="false" id="M_acnam_c">
<notes><body xmlns="http://www.w3.org/1999/xhtml">
     <p>CHARGE:        </p>
  </body></notes>
      </species>
      <species compartment="C_11" boundaryCondition="false" id="M_CMP_N_acetylneuraminate_c">
<notes><body xmlns="http://www.w3.org/1999/xhtml">
     <p>CHARGE:        </p>
  </body></notes>
      </species>
      <species compartment="C_11" boundaryCondition="false" id="M_cynt_c">
<notes><body xmlns="http://www.w3.org/1999/xhtml">
     <p>CHARGE:        </p>
  </body></notes>
      </species>
      <species compartment="C_11" boundaryCondition="false" id="M_Carbamate_c">
<notes><body xmlns="http://www.w3.org/1999/xhtml">
     <p>CHARGE:        </p>
  </body></notes>
      </species>
      <species compartment="C_11" boundaryCondition="false" id="M_3c2mdl_c">
<notes><body xmlns="http://www.w3.org/1999/xhtml">
     <p>CHARGE:        </p>
  </body></notes>
      </species>
      <species compartment="C_11" boundaryCondition="false" id="M_3c2mml_c">
<notes><body xmlns="http://www.w3.org/1999/xhtml">
     <p>CHARGE:        </p>
  </body></notes>
      </species>
      <species compartment="C_11" boundaryCondition="false" id="M_cyst_L_c">
<notes><body xmlns="http://www.w3.org/1999/xhtml">
     <p>CHARGE:        </p>
  </body></notes>
      </species>
      <species compartment="C_11" boundaryCondition="false" id="M_cdpdag_SYN_c">
<notes><body xmlns="http://www.w3.org/1999/xhtml">
     <p>CHARGE:        </p>
  </body></notes>
      </species>
      <species compartment="C_11" boundaryCondition="false" id="M_glyc3p_c">
<notes><body xmlns="http://www.w3.org/1999/xhtml">
     <p>CHARGE:        </p>
  </body></notes>
      </species>
      <species compartment="C_11" boundaryCondition="false" id="M_cmp_c">
<notes><body xmlns="http://www.w3.org/1999/xhtml">
     <p>CHARGE:        </p>
  </body></notes>
      </species>
      <species compartment="C_11" boundaryCondition="false" id="M_pglyp_SYN_c">
<notes><body xmlns="http://www.w3.org/1999/xhtml">
     <p>CHARGE:        </p>
  </body></notes>
      </species>
      <species compartment="C_11" boundaryCondition="false" id="M_4c2me_c">
<notes><body xmlns="http://www.w3.org/1999/xhtml">
     <p>CHARGE:        </p>
  </body></notes>
      </species>
      <species compartment="C_11" boundaryCondition="false" id="M_2p4c2me_c">
<notes><body xmlns="http://www.w3.org/1999/xhtml">
     <p>CHARGE:        </p>
  </body></notes>
      </species>
      <species compartment="C_11" boundaryCondition="false" id="M_cell_c">
<notes><body xmlns="http://www.w3.org/1999/xhtml">
     <p>CHARGE:        </p>
  </body></notes>
      </species>
      <species compartment="C_11" boundaryCondition="false" id="M_udp_c">
<notes><body xmlns="http://www.w3.org/1999/xhtml">
     <p>CHARGE:        </p>
  </body></notes>
      </species>
      <species compartment="C_11" boundaryCondition="false" id="M__arg_asp_L_2_c">
<notes><body xmlns="http://www.w3.org/1999/xhtml">
     <p>CHARGE:        </p>
  </body></notes>
      </species>
      <species compartment="C_11" boundaryCondition="false" id="M_arg_asp_L_c">
<notes><body xmlns="http://www.w3.org/1999/xhtml">
     <p>CHARGE:        </p>
  </body></notes>
      </species>
      <species compartment="C_11" boundaryCondition="false" id="M_pphn_c">
<notes><body xmlns="http://www.w3.org/1999/xhtml">
     <p>CHARGE:        </p>
  </body></notes>
      </species>
      <species compartment="C_11" boundaryCondition="false" id="M_3psme_c">
<notes><body xmlns="http://www.w3.org/1999/xhtml">
     <p>CHARGE:        </p>
  </body></notes>
      </species>
      <species compartment="C_11" boundaryCondition="false" id="M_4hbz_c">
<notes><body xmlns="http://www.w3.org/1999/xhtml">
     <p>CHARGE:        </p>
  </body></notes>
      </species>
      <species compartment="C_11" boundaryCondition="false" id="M_phdp_c">
<notes><body xmlns="http://www.w3.org/1999/xhtml">
     <p>CHARGE:        </p>
  </body></notes>
      </species>
      <species compartment="C_11" boundaryCondition="false" id="M_cico_c">
<notes><body xmlns="http://www.w3.org/1999/xhtml">
     <p>CHARGE:        </p>
  </body></notes>
      </species>
      <species compartment="C_11" boundaryCondition="false" id="M_emma_c">
<notes><body xmlns="http://www.w3.org/1999/xhtml">
     <p>CHARGE:        </p>
  </body></notes>
      </species>
      <species compartment="C_11" boundaryCondition="false" id="M_cima_c">
<notes><body xmlns="http://www.w3.org/1999/xhtml">
     <p>CHARGE:        </p>
  </body></notes>
      </species>
      <species compartment="C_11" boundaryCondition="false" id="M_acon_C_c">
<notes><body xmlns="http://www.w3.org/1999/xhtml">
     <p>CHARGE:        </p>
  </body></notes>
      </species>
      <species compartment="C_11" boundaryCondition="false" id="M_cl_e">
<notes><body xmlns="http://www.w3.org/1999/xhtml">
     <p>CHARGE:        </p>
  </body></notes>
      </species>
      <species compartment="C_11" boundaryCondition="false" id="M_cl_c">
<notes><body xmlns="http://www.w3.org/1999/xhtml">
     <p>CHARGE:        </p>
  </body></notes>
      </species>
      <species compartment="C_11" boundaryCondition="false" id="M_co2_e">
<notes><body xmlns="http://www.w3.org/1999/xhtml">
     <p>CHARGE:        </p>
  </body></notes>
      </species>
      <species compartment="C_11" boundaryCondition="false" id="M_cobalt2_e">
<notes><body xmlns="http://www.w3.org/1999/xhtml">
     <p>CHARGE:        </p>
  </body></notes>
      </species>
      <species compartment="C_11" boundaryCondition="false" id="M_rdmbzi_c">
<notes><body xmlns="http://www.w3.org/1999/xhtml">
     <p>CHARGE:        </p>
  </body></notes>
      </species>
      <species compartment="C_11" boundaryCondition="false" id="M_gmp_c">
<notes><body xmlns="http://www.w3.org/1999/xhtml">
     <p>CHARGE:        </p>
  </body></notes>
      </species>
      <species compartment="C_11" boundaryCondition="false" id="M_adocbl_c">
<notes><body xmlns="http://www.w3.org/1999/xhtml">
     <p>CHARGE:        </p>
  </body></notes>
      </species>
      <species compartment="C_11" boundaryCondition="false" id="M_co_c">
<notes><body xmlns="http://www.w3.org/1999/xhtml">
     <p>CHARGE:        </p>
  </body></notes>
      </species>
      <species compartment="C_11" boundaryCondition="false" id="M_co_e">
<notes><body xmlns="http://www.w3.org/1999/xhtml">
     <p>CHARGE:        </p>
  </body></notes>
      </species>
      <species compartment="C_11" boundaryCondition="false" id="M_focytc6_c">
<notes><body xmlns="http://www.w3.org/1999/xhtml">
     <p>CHARGE:        </p>
  </body></notes>
      </species>
      <species compartment="C_11" boundaryCondition="false" id="M_ficytc6_c">
<notes><body xmlns="http://www.w3.org/1999/xhtml">
     <p>CHARGE:        </p>
  </body></notes>
      </species>
      <species compartment="C_11" boundaryCondition="false" id="M_copre8_c">
<notes><body xmlns="http://www.w3.org/1999/xhtml">
     <p>CHARGE:        </p>
  </body></notes>
      </species>
      <species compartment="C_11" boundaryCondition="false" id="M_cobya_c">
<notes><body xmlns="http://www.w3.org/1999/xhtml">
     <p>CHARGE:        </p>
  </body></notes>
      </species>
      <species compartment="C_11" boundaryCondition="false" id="M__arg_asp_L__asp_L_c">
<notes><body xmlns="http://www.w3.org/1999/xhtml">
     <p>CHARGE:        </p>
  </body></notes>
      </species>
      <species compartment="C_11" boundaryCondition="false" id="M_cpppg3_c">
<notes><body xmlns="http://www.w3.org/1999/xhtml">
     <p>CHARGE:        </p>
  </body></notes>
      </species>
      <species compartment="C_11" boundaryCondition="false" id="M_pppg9_c">
<notes><body xmlns="http://www.w3.org/1999/xhtml">
     <p>CHARGE:        </p>
  </body></notes>
      </species>
      <species compartment="C_11" boundaryCondition="false" id="M_utp_c">
<notes><body xmlns="http://www.w3.org/1999/xhtml">
     <p>CHARGE:        </p>
  </body></notes>
      </species>
      <species compartment="C_11" boundaryCondition="false" id="M_cu2_e">
<notes><body xmlns="http://www.w3.org/1999/xhtml">
     <p>CHARGE:        </p>
  </body></notes>
      </species>
      <species compartment="C_11" boundaryCondition="false" id="M_h2s_c">
<notes><body xmlns="http://www.w3.org/1999/xhtml">
     <p>CHARGE:        </p>
  </body></notes>
      </species>
      <species compartment="C_11" boundaryCondition="false" id="M_acser_c">
<notes><body xmlns="http://www.w3.org/1999/xhtml">
     <p>CHARGE:        </p>
  </body></notes>
      </species>
      <species compartment="C_11" boundaryCondition="false" id="M_tsul_c">
<notes><body xmlns="http://www.w3.org/1999/xhtml">
     <p>CHARGE:        </p>
  </body></notes>
      </species>
      <species compartment="C_11" boundaryCondition="false" id="M_trdrd_c">
<notes><body xmlns="http://www.w3.org/1999/xhtml">
     <p>CHARGE:        </p>
  </body></notes>
      </species>
      <species compartment="C_11" boundaryCondition="false" id="M_so3_c">
<notes><body xmlns="http://www.w3.org/1999/xhtml">
     <p>CHARGE:        </p>
  </body></notes>
      </species>
      <species compartment="C_11" boundaryCondition="false" id="M_trdox_c">
<notes><body xmlns="http://www.w3.org/1999/xhtml">
     <p>CHARGE:        </p>
  </body></notes>
      </species>
      <species compartment="C_11" boundaryCondition="false" id="M_trnacys_c">
<notes><body xmlns="http://www.w3.org/1999/xhtml">
     <p>CHARGE:        </p>
  </body></notes>
      </species>
      <species compartment="C_11" boundaryCondition="false" id="M_cystrna_c">
<notes><body xmlns="http://www.w3.org/1999/xhtml">
     <p>CHARGE:        </p>
  </body></notes>
      </species>
      <species compartment="C_11" boundaryCondition="false" id="M_cdp_c">
<notes><body xmlns="http://www.w3.org/1999/xhtml">
     <p>CHARGE:        </p>
  </body></notes>
      </species>
      <species compartment="C_11" boundaryCondition="false" id="M_csn_c">
<notes><body xmlns="http://www.w3.org/1999/xhtml">
     <p>CHARGE:        </p>
  </body></notes>
      </species>
      <species compartment="C_11" boundaryCondition="false" id="M_5mcsn_c">
<notes><body xmlns="http://www.w3.org/1999/xhtml">
     <p>CHARGE:        </p>
  </body></notes>
      </species>
      <species compartment="C_11" boundaryCondition="false" id="M_dkmpp_c">
<notes><body xmlns="http://www.w3.org/1999/xhtml">
     <p>CHARGE:        </p>
  </body></notes>
      </species>
      <species compartment="C_11" boundaryCondition="false" id="M_2h3k5m_c">
<notes><body xmlns="http://www.w3.org/1999/xhtml">
     <p>CHARGE:        </p>
  </body></notes>
      </species>
      <species compartment="C_11" boundaryCondition="false" id="M_12d3k5m_c">
<notes><body xmlns="http://www.w3.org/1999/xhtml">
     <p>CHARGE:        </p>
  </body></notes>
      </species>
      <species compartment="C_11" boundaryCondition="false" id="M_26dap_LL_c">
<notes><body xmlns="http://www.w3.org/1999/xhtml">
     <p>CHARGE:        </p>
  </body></notes>
      </species>
      <species compartment="C_11" boundaryCondition="false" id="M_thdp_c">
<notes><body xmlns="http://www.w3.org/1999/xhtml">
     <p>CHARGE:        </p>
  </body></notes>
      </species>
      <species compartment="C_11" boundaryCondition="false" id="M_L24dabut_c">
<notes><body xmlns="http://www.w3.org/1999/xhtml">
     <p>CHARGE:        </p>
  </body></notes>
      </species>
      <species compartment="C_11" boundaryCondition="false" id="M_13dap_c">
<notes><body xmlns="http://www.w3.org/1999/xhtml">
     <p>CHARGE:        </p>
  </body></notes>
      </species>
      <species compartment="C_11" boundaryCondition="false" id="M_12dgr_SYN_c">
<notes><body xmlns="http://www.w3.org/1999/xhtml">
     <p>CHARGE:        </p>
  </body></notes>
      </species>
      <species compartment="C_11" boundaryCondition="false" id="M_26dap_M_c">
<notes><body xmlns="http://www.w3.org/1999/xhtml">
     <p>CHARGE:        </p>
  </body></notes>
      </species>
      <species compartment="C_11" boundaryCondition="false" id="M_lys_L_c">
<notes><body xmlns="http://www.w3.org/1999/xhtml">
     <p>CHARGE:        </p>
  </body></notes>
      </species>
      <species compartment="C_11" boundaryCondition="false" id="M_ru5p_D_c">
<notes><body xmlns="http://www.w3.org/1999/xhtml">
     <p>CHARGE:        </p>
  </body></notes>
      </species>
      <species compartment="C_11" boundaryCondition="false" id="M_db4p_c">
<notes><body xmlns="http://www.w3.org/1999/xhtml">
     <p>CHARGE:        </p>
  </body></notes>
      </species>
      <species compartment="C_11" boundaryCondition="false" id="M_dann_c">
<notes><body xmlns="http://www.w3.org/1999/xhtml">
     <p>CHARGE:        </p>
  </body></notes>
      </species>
      <species compartment="C_11" boundaryCondition="false" id="M_dctp_c">
<notes><body xmlns="http://www.w3.org/1999/xhtml">
     <p>CHARGE:        </p>
  </body></notes>
      </species>
      <species compartment="C_11" boundaryCondition="false" id="M_dutp_c">
<notes><body xmlns="http://www.w3.org/1999/xhtml">
     <p>CHARGE:        </p>
  </body></notes>
      </species>
      <species compartment="C_11" boundaryCondition="false" id="M_dcmp_c">
<notes><body xmlns="http://www.w3.org/1999/xhtml">
     <p>CHARGE:        </p>
  </body></notes>
      </species>
      <species compartment="C_11" boundaryCondition="false" id="M_dcdp_c">
<notes><body xmlns="http://www.w3.org/1999/xhtml">
     <p>CHARGE:        </p>
  </body></notes>
      </species>
      <species compartment="C_11" boundaryCondition="false" id="M_tddec2eACP_c">
<notes><body xmlns="http://www.w3.org/1999/xhtml">
     <p>CHARGE:        </p>
  </body></notes>
      </species>
      <species compartment="C_11" boundaryCondition="false" id="M_ddcaACP_c">
<notes><body xmlns="http://www.w3.org/1999/xhtml">
     <p>CHARGE:        </p>
  </body></notes>
      </species>
      <species compartment="C_11" boundaryCondition="false" id="M_pep_c">
<notes><body xmlns="http://www.w3.org/1999/xhtml">
     <p>CHARGE:        </p>
  </body></notes>
      </species>
      <species compartment="C_11" boundaryCondition="false" id="M_e4p_c">
<notes><body xmlns="http://www.w3.org/1999/xhtml">
     <p>CHARGE:        </p>
  </body></notes>
      </species>
      <species compartment="C_11" boundaryCondition="false" id="M_2dda7p_c">
<notes><body xmlns="http://www.w3.org/1999/xhtml">
     <p>CHARGE:        </p>
  </body></notes>
      </species>
      <species compartment="C_11" boundaryCondition="false" id="M_tdec2eACP_c">
<notes><body xmlns="http://www.w3.org/1999/xhtml">
     <p>CHARGE:        </p>
  </body></notes>
      </species>
      <species compartment="C_11" boundaryCondition="false" id="M_dcaACP_c">
<notes><body xmlns="http://www.w3.org/1999/xhtml">
     <p>CHARGE:        </p>
  </body></notes>
      </species>
      <species compartment="C_11" boundaryCondition="false" id="M_cdigmp_c">
<notes><body xmlns="http://www.w3.org/1999/xhtml">
     <p>CHARGE:        </p>
  </body></notes>
      </species>
      <species compartment="C_11" boundaryCondition="false" id="M_mgdg_SYN_c">
<notes><body xmlns="http://www.w3.org/1999/xhtml">
     <p>CHARGE:        </p>
  </body></notes>
      </species>
      <species compartment="C_11" boundaryCondition="false" id="M_udpgal_c">
<notes><body xmlns="http://www.w3.org/1999/xhtml">
     <p>CHARGE:        </p>
  </body></notes>
      </species>
      <species compartment="C_11" boundaryCondition="false" id="M_dgdg_SYN_c">
<notes><body xmlns="http://www.w3.org/1999/xhtml">
     <p>CHARGE:        </p>
  </body></notes>
      </species>
      <species compartment="C_11" boundaryCondition="false" id="M_dgmp_c">
<notes><body xmlns="http://www.w3.org/1999/xhtml">
     <p>CHARGE:        </p>
  </body></notes>
      </species>
      <species compartment="C_11" boundaryCondition="false" id="M_dgdp_c">
<notes><body xmlns="http://www.w3.org/1999/xhtml">
     <p>CHARGE:        </p>
  </body></notes>
      </species>
      <species compartment="C_11" boundaryCondition="false" id="M_datp_c">
<notes><body xmlns="http://www.w3.org/1999/xhtml">
     <p>CHARGE:        </p>
  </body></notes>
      </species>
      <species compartment="C_11" boundaryCondition="false" id="M_23dhmb_c">
<notes><body xmlns="http://www.w3.org/1999/xhtml">
     <p>CHARGE:        </p>
  </body></notes>
      </species>
      <species compartment="C_11" boundaryCondition="false" id="M_3mob_c">
<notes><body xmlns="http://www.w3.org/1999/xhtml">
     <p>CHARGE:        </p>
  </body></notes>
      </species>
      <species compartment="C_11" boundaryCondition="false" id="M_23dhmp_c">
<notes><body xmlns="http://www.w3.org/1999/xhtml">
     <p>CHARGE:        </p>
  </body></notes>
      </species>
      <species compartment="C_11" boundaryCondition="false" id="M_3mop_c">
<notes><body xmlns="http://www.w3.org/1999/xhtml">
     <p>CHARGE:        </p>
  </body></notes>
      </species>
      <species compartment="C_11" boundaryCondition="false" id="M_23dhdp_c">
<notes><body xmlns="http://www.w3.org/1999/xhtml">
     <p>CHARGE:        </p>
  </body></notes>
      </species>
      <species compartment="C_11" boundaryCondition="false" id="M_dhf_c">
<notes><body xmlns="http://www.w3.org/1999/xhtml">
     <p>CHARGE:        </p>
  </body></notes>
      </species>
      <species compartment="C_11" boundaryCondition="false" id="M_fol_c">
<notes><body xmlns="http://www.w3.org/1999/xhtml">
     <p>CHARGE:        </p>
  </body></notes>
      </species>
      <species compartment="C_11" boundaryCondition="false" id="M_dhpt_c">
<notes><body xmlns="http://www.w3.org/1999/xhtml">
     <p>CHARGE:        </p>
  </body></notes>
      </species>
      <species compartment="C_11" boundaryCondition="false" id="M_dhna_c">
<notes><body xmlns="http://www.w3.org/1999/xhtml">
     <p>CHARGE:        </p>
  </body></notes>
      </species>
      <species compartment="C_11" boundaryCondition="false" id="M_dmtphllqne_c">
<notes><body xmlns="http://www.w3.org/1999/xhtml">
     <p>CHARGE:        </p>
  </body></notes>
      </species>
      <species compartment="C_11" boundaryCondition="false" id="M_2ahhmp_c">
<notes><body xmlns="http://www.w3.org/1999/xhtml">
     <p>CHARGE:        </p>
  </body></notes>
      </species>
      <species compartment="C_11" boundaryCondition="false" id="M_dhor_S_c">
<notes><body xmlns="http://www.w3.org/1999/xhtml">
     <p>CHARGE:        </p>
  </body></notes>
      </species>
      <species compartment="C_11" boundaryCondition="false" id="M_orot_c">
<notes><body xmlns="http://www.w3.org/1999/xhtml">
     <p>CHARGE:        </p>
  </body></notes>
      </species>
      <species compartment="C_11" boundaryCondition="false" id="M_pq_c">
<notes><body xmlns="http://www.w3.org/1999/xhtml">
     <p>CHARGE:        </p>
  </body></notes>
      </species>
      <species compartment="C_11" boundaryCondition="false" id="M_pqh2_c">
<notes><body xmlns="http://www.w3.org/1999/xhtml">
     <p>CHARGE:        </p>
  </body></notes>
      </species>
      <species compartment="C_11" boundaryCondition="false" id="M_25dhpp_c">
<notes><body xmlns="http://www.w3.org/1999/xhtml">
     <p>CHARGE:        </p>
  </body></notes>
      </species>
      <species compartment="C_11" boundaryCondition="false" id="M_2ahhmd_c">
<notes><body xmlns="http://www.w3.org/1999/xhtml">
     <p>CHARGE:        </p>
  </body></notes>
      </species>
      <species compartment="C_11" boundaryCondition="false" id="M_3dhq_c">
<notes><body xmlns="http://www.w3.org/1999/xhtml">
     <p>CHARGE:        </p>
  </body></notes>
      </species>
      <species compartment="C_11" boundaryCondition="false" id="M_3dhsk_c">
<notes><body xmlns="http://www.w3.org/1999/xhtml">
     <p>CHARGE:        </p>
  </body></notes>
      </species>
      <species compartment="C_11" boundaryCondition="false" id="M_lac_D_e">
<notes><body xmlns="http://www.w3.org/1999/xhtml">
     <p>CHARGE:        </p>
  </body></notes>
      </species>
      <species compartment="C_11" boundaryCondition="false" id="M_lac_D_c">
<notes><body xmlns="http://www.w3.org/1999/xhtml">
     <p>CHARGE:        </p>
  </body></notes>
      </species>
      <species compartment="C_11" boundaryCondition="false" id="M_dhlpro_c">
<notes><body xmlns="http://www.w3.org/1999/xhtml">
     <p>CHARGE:        </p>
  </body></notes>
      </species>
      <species compartment="C_11" boundaryCondition="false" id="M_lpro_c">
<notes><body xmlns="http://www.w3.org/1999/xhtml">
     <p>CHARGE:        </p>
  </body></notes>
      </species>
      <species compartment="C_11" boundaryCondition="false" id="M_ipdp_c">
<notes><body xmlns="http://www.w3.org/1999/xhtml">
     <p>CHARGE:        </p>
  </body></notes>
      </species>
      <species compartment="C_11" boundaryCondition="false" id="M_dmpp_c">
<notes><body xmlns="http://www.w3.org/1999/xhtml">
     <p>CHARGE:        </p>
  </body></notes>
      </species>
      <species compartment="C_11" boundaryCondition="false" id="M_grdp_c">
<notes><body xmlns="http://www.w3.org/1999/xhtml">
     <p>CHARGE:        </p>
  </body></notes>
      </species>
      <species compartment="C_11" boundaryCondition="false" id="M_phllqne_c">
<notes><body xmlns="http://www.w3.org/1999/xhtml">
     <p>CHARGE:        </p>
  </body></notes>
      </species>
      <species compartment="C_11" boundaryCondition="false" id="M_h2mb4p_c">
<notes><body xmlns="http://www.w3.org/1999/xhtml">
     <p>CHARGE:        </p>
  </body></notes>
      </species>
      <species compartment="C_11" boundaryCondition="false" id="M_dgtp_c">
<notes><body xmlns="http://www.w3.org/1999/xhtml">
     <p>CHARGE:        </p>
  </body></notes>
      </species>
      <species compartment="C_11" boundaryCondition="false" id="M_dttp_c">
<notes><body xmlns="http://www.w3.org/1999/xhtml">
     <p>CHARGE:        </p>
  </body></notes>
      </species>
      <species compartment="C_11" boundaryCondition="false" id="M_dpcoa_c">
<notes><body xmlns="http://www.w3.org/1999/xhtml">
     <p>CHARGE:        </p>
  </body></notes>
      </species>
      <species compartment="C_11" boundaryCondition="false" id="M_2dhp_c">
<notes><body xmlns="http://www.w3.org/1999/xhtml">
     <p>CHARGE:        </p>
  </body></notes>
      </species>
      <species compartment="C_11" boundaryCondition="false" id="M_pant_R_c">
<notes><body xmlns="http://www.w3.org/1999/xhtml">
     <p>CHARGE:        </p>
  </body></notes>
      </species>
      <species compartment="C_11" boundaryCondition="false" id="M_2dr5p_c">
<notes><body xmlns="http://www.w3.org/1999/xhtml">
     <p>CHARGE:        </p>
  </body></notes>
      </species>
      <species compartment="C_11" boundaryCondition="false" id="M_g3p_c">
<notes><body xmlns="http://www.w3.org/1999/xhtml">
     <p>CHARGE:        </p>
  </body></notes>
      </species>
      <species compartment="C_11" boundaryCondition="false" id="M_dtcph_c">
<notes><body xmlns="http://www.w3.org/1999/xhtml">
     <p>CHARGE:        </p>
  </body></notes>
      </species>
      <species compartment="C_11" boundaryCondition="false" id="M_btcph_c">
<notes><body xmlns="http://www.w3.org/1999/xhtml">
     <p>CHARGE:        </p>
  </body></notes>
      </species>
      <species compartment="C_11" boundaryCondition="false" id="M_dtmp_c">
<notes><body xmlns="http://www.w3.org/1999/xhtml">
     <p>CHARGE:        </p>
  </body></notes>
      </species>
      <species compartment="C_11" boundaryCondition="false" id="M_dtdp_c">
<notes><body xmlns="http://www.w3.org/1999/xhtml">
     <p>CHARGE:        </p>
  </body></notes>
      </species>
      <species compartment="C_11" boundaryCondition="false" id="M_dump_c">
<notes><body xmlns="http://www.w3.org/1999/xhtml">
     <p>CHARGE:        </p>
  </body></notes>
      </species>
      <species compartment="C_11" boundaryCondition="false" id="M_dudp_c">
<notes><body xmlns="http://www.w3.org/1999/xhtml">
     <p>CHARGE:        </p>
  </body></notes>
      </species>
      <species compartment="C_11" boundaryCondition="false" id="M_dxyl5p_c">
<notes><body xmlns="http://www.w3.org/1999/xhtml">
     <p>CHARGE:        </p>
  </body></notes>
      </species>
      <species compartment="C_11" boundaryCondition="false" id="M_2me4p_c">
<notes><body xmlns="http://www.w3.org/1999/xhtml">
     <p>CHARGE:        </p>
  </body></notes>
      </species>
      <species compartment="C_11" boundaryCondition="false" id="M_2ddg6p_c">
<notes><body xmlns="http://www.w3.org/1999/xhtml">
     <p>CHARGE:        </p>
  </body></notes>
      </species>
      <species compartment="C_11" boundaryCondition="false" id="M_2pg_c">
<notes><body xmlns="http://www.w3.org/1999/xhtml">
     <p>CHARGE:        </p>
  </body></notes>
      </species>
      <species compartment="C_11" boundaryCondition="false" id="M_pppi_c">
<notes><body xmlns="http://www.w3.org/1999/xhtml">
     <p>CHARGE:        </p>
  </body></notes>
      </species>
      <species compartment="C_11" boundaryCondition="false" id="M_fe2_e">
<notes><body xmlns="http://www.w3.org/1999/xhtml">
     <p>CHARGE:        </p>
  </body></notes>
      </species>
      <species compartment="C_11" boundaryCondition="false" id="M_fe3_e">
<notes><body xmlns="http://www.w3.org/1999/xhtml">
     <p>CHARGE:        </p>
  </body></notes>
      </species>
      <species compartment="C_11" boundaryCondition="false" id="M_glu_D_c">
<notes><body xmlns="http://www.w3.org/1999/xhtml">
     <p>CHARGE:        </p>
  </body></notes>
      </species>
      <species compartment="C_11" boundaryCondition="false" id="M_glyc_e">
<notes><body xmlns="http://www.w3.org/1999/xhtml">
     <p>CHARGE:        </p>
  </body></notes>
      </species>
      <species compartment="C_11" boundaryCondition="false" id="M_H2_e">
<notes><body xmlns="http://www.w3.org/1999/xhtml">
     <p>CHARGE:        </p>
  </body></notes>
      </species>
      <species compartment="C_11" boundaryCondition="false" id="M_h2o_e">
<notes><body xmlns="http://www.w3.org/1999/xhtml">
     <p>CHARGE:        </p>
  </body></notes>
      </species>
      <species compartment="C_11" boundaryCondition="false" id="M_hco3_e">
<notes><body xmlns="http://www.w3.org/1999/xhtml">
     <p>CHARGE:        </p>
  </body></notes>
      </species>
      <species compartment="C_11" boundaryCondition="false" id="M_Ile_L_c">
<notes><body xmlns="http://www.w3.org/1999/xhtml">
     <p>CHARGE:        </p>
  </body></notes>
      </species>
      <species compartment="C_11" boundaryCondition="false" id="M_k_e">
<notes><body xmlns="http://www.w3.org/1999/xhtml">
     <p>CHARGE:        </p>
  </body></notes>
      </species>
      <species compartment="C_11" boundaryCondition="false" id="M_leu_L_c">
<notes><body xmlns="http://www.w3.org/1999/xhtml">
     <p>CHARGE:        </p>
  </body></notes>
      </species>
      <species compartment="C_11" boundaryCondition="false" id="M_malthx_c">
<notes><body xmlns="http://www.w3.org/1999/xhtml">
     <p>CHARGE:        </p>
  </body></notes>
      </species>
      <species compartment="C_11" boundaryCondition="false" id="M_maltpt_c">
<notes><body xmlns="http://www.w3.org/1999/xhtml">
     <p>CHARGE:        </p>
  </body></notes>
      </species>
      <species compartment="C_11" boundaryCondition="false" id="M_maltttr_c">
<notes><body xmlns="http://www.w3.org/1999/xhtml">
     <p>CHARGE:        </p>
  </body></notes>
      </species>
      <species compartment="C_11" boundaryCondition="false" id="M_malttr_c">
<notes><body xmlns="http://www.w3.org/1999/xhtml">
     <p>CHARGE:        </p>
  </body></notes>
      </species>
      <species compartment="C_11" boundaryCondition="false" id="M_mg2_e">
<notes><body xmlns="http://www.w3.org/1999/xhtml">
     <p>CHARGE:        </p>
  </body></notes>
      </species>
      <species compartment="C_11" boundaryCondition="false" id="M_mn2_e">
<notes><body xmlns="http://www.w3.org/1999/xhtml">
     <p>CHARGE:        </p>
  </body></notes>
      </species>
      <species compartment="C_11" boundaryCondition="false" id="M_mobd_e">
<notes><body xmlns="http://www.w3.org/1999/xhtml">
     <p>CHARGE:        </p>
  </body></notes>
      </species>
      <species compartment="C_11" boundaryCondition="false" id="M_nh4_e">
<notes><body xmlns="http://www.w3.org/1999/xhtml">
     <p>CHARGE:        </p>
  </body></notes>
      </species>
      <species compartment="C_11" boundaryCondition="false" id="M_no2_e">
<notes><body xmlns="http://www.w3.org/1999/xhtml">
     <p>CHARGE:        </p>
  </body></notes>
      </species>
      <species compartment="C_11" boundaryCondition="false" id="M_no3_e">
<notes><body xmlns="http://www.w3.org/1999/xhtml">
     <p>CHARGE:        </p>
  </body></notes>
      </species>
      <species compartment="C_11" boundaryCondition="false" id="M_o2_e">
<notes><body xmlns="http://www.w3.org/1999/xhtml">
     <p>CHARGE:        </p>
  </body></notes>
      </species>
      <species compartment="C_11" boundaryCondition="false" id="M_photon_e">
<notes><body xmlns="http://www.w3.org/1999/xhtml">
     <p>CHARGE:        </p>
  </body></notes>
      </species>
      <species compartment="C_11" boundaryCondition="false" id="M_pi_e">
<notes><body xmlns="http://www.w3.org/1999/xhtml">
     <p>CHARGE:        </p>
  </body></notes>
      </species>
      <species compartment="C_11" boundaryCondition="false" id="M_so4_e">
<notes><body xmlns="http://www.w3.org/1999/xhtml">
     <p>CHARGE:        </p>
  </body></notes>
      </species>
      <species compartment="C_11" boundaryCondition="false" id="M_urea_e">
<notes><body xmlns="http://www.w3.org/1999/xhtml">
     <p>CHARGE:        </p>
  </body></notes>
      </species>
      <species compartment="C_11" boundaryCondition="false" id="M_val_L_c">
<notes><body xmlns="http://www.w3.org/1999/xhtml">
     <p>CHARGE:        </p>
  </body></notes>
      </species>
      <species compartment="C_11" boundaryCondition="false" id="M_VitaminB12_e">
<notes><body xmlns="http://www.w3.org/1999/xhtml">
     <p>CHARGE:        </p>
  </body></notes>
      </species>
      <species compartment="C_11" boundaryCondition="false" id="M_zn2_e">
<notes><body xmlns="http://www.w3.org/1999/xhtml">
     <p>CHARGE:        </p>
  </body></notes>
      </species>
      <species compartment="C_11" boundaryCondition="false" id="M_fdp_c">
<notes><body xmlns="http://www.w3.org/1999/xhtml">
     <p>CHARGE:        </p>
  </body></notes>
      </species>
      <species compartment="C_11" boundaryCondition="false" id="M_dhap_c">
<notes><body xmlns="http://www.w3.org/1999/xhtml">
     <p>CHARGE:        </p>
  </body></notes>
      </species>
      <species compartment="C_11" boundaryCondition="false" id="M_f1p_c">
<notes><body xmlns="http://www.w3.org/1999/xhtml">
     <p>CHARGE:        </p>
  </body></notes>
      </species>
      <species compartment="C_11" boundaryCondition="false" id="M_s17bp_c">
<notes><body xmlns="http://www.w3.org/1999/xhtml">
     <p>CHARGE:        </p>
  </body></notes>
      </species>
      <species compartment="C_11" boundaryCondition="false" id="M_f6p_c">
<notes><body xmlns="http://www.w3.org/1999/xhtml">
     <p>CHARGE:        </p>
  </body></notes>
      </species>
      <species compartment="C_11" boundaryCondition="false" id="M_ppp9_c">
<notes><body xmlns="http://www.w3.org/1999/xhtml">
     <p>CHARGE:        </p>
  </body></notes>
      </species>
      <species compartment="C_11" boundaryCondition="false" id="M_pheme_c">
<notes><body xmlns="http://www.w3.org/1999/xhtml">
     <p>CHARGE:        </p>
  </body></notes>
      </species>
      <species compartment="C_11" boundaryCondition="false" id="M_frdp_c">
<notes><body xmlns="http://www.w3.org/1999/xhtml">
     <p>CHARGE:        </p>
  </body></notes>
      </species>
      <species compartment="C_11" boundaryCondition="false" id="M_ggdp_c">
<notes><body xmlns="http://www.w3.org/1999/xhtml">
     <p>CHARGE:        </p>
  </body></notes>
      </species>
      <species compartment="C_11" boundaryCondition="false" id="M_tcggrpp_c">
<notes><body xmlns="http://www.w3.org/1999/xhtml">
     <p>CHARGE:        </p>
  </body></notes>
      </species>
      <species compartment="C_11" boundaryCondition="false" id="M_fdxrd_c">
<notes><body xmlns="http://www.w3.org/1999/xhtml">
     <p>CHARGE:        </p>
  </body></notes>
      </species>
      <species compartment="C_11" boundaryCondition="false" id="M_fdxox_c">
<notes><body xmlns="http://www.w3.org/1999/xhtml">
     <p>CHARGE:        </p>
  </body></notes>
      </species>
      <species compartment="C_11" boundaryCondition="false" id="M_cit_e">
<notes><body xmlns="http://www.w3.org/1999/xhtml">
     <p>CHARGE:        </p>
  </body></notes>
      </species>
      <species compartment="C_11" boundaryCondition="false" id="M_fmet_c">
<notes><body xmlns="http://www.w3.org/1999/xhtml">
     <p>CHARGE:        </p>
  </body></notes>
      </species>
      <species compartment="C_11" boundaryCondition="false" id="M_mettrna_c">
<notes><body xmlns="http://www.w3.org/1999/xhtml">
     <p>CHARGE:        </p>
  </body></notes>
      </species>
      <species compartment="C_11" boundaryCondition="false" id="M_fmettrna_c">
<notes><body xmlns="http://www.w3.org/1999/xhtml">
     <p>CHARGE:        </p>
  </body></notes>
      </species>
      <species compartment="C_11" boundaryCondition="false" id="M_fmn_c">
<notes><body xmlns="http://www.w3.org/1999/xhtml">
     <p>CHARGE:        </p>
  </body></notes>
      </species>
      <species compartment="C_11" boundaryCondition="false" id="M_fad_c">
<notes><body xmlns="http://www.w3.org/1999/xhtml">
     <p>CHARGE:        </p>
  </body></notes>
      </species>
      <species compartment="C_11" boundaryCondition="false" id="M_FNR_c">
<notes><body xmlns="http://www.w3.org/1999/xhtml">
     <p>CHARGE:        </p>
  </body></notes>
      </species>
      <species compartment="C_11" boundaryCondition="false" id="M_FNR__c">
<notes><body xmlns="http://www.w3.org/1999/xhtml">
     <p>CHARGE:        </p>
  </body></notes>
      </species>
      <species compartment="C_11" boundaryCondition="false" id="M_for_e">
<notes><body xmlns="http://www.w3.org/1999/xhtml">
     <p>CHARGE:        </p>
  </body></notes>
      </species>
      <species compartment="C_11" boundaryCondition="false" id="M_4ohphpyr_c">
<notes><body xmlns="http://www.w3.org/1999/xhtml">
     <p>CHARGE:        </p>
  </body></notes>
      </species>
      <species compartment="C_11" boundaryCondition="false" id="M_4r5au_c">
<notes><body xmlns="http://www.w3.org/1999/xhtml">
     <p>CHARGE:        </p>
  </body></notes>
      </species>
      <species compartment="C_11" boundaryCondition="false" id="M_78d8h5drib_c">
<notes><body xmlns="http://www.w3.org/1999/xhtml">
     <p>CHARGE:        </p>
  </body></notes>
      </species>
      <species compartment="C_11" boundaryCondition="false" id="M_oxa_c">
<notes><body xmlns="http://www.w3.org/1999/xhtml">
     <p>CHARGE:        </p>
  </body></notes>
      </species>
      <species compartment="C_11" boundaryCondition="false" id="M_ocdcea_c">
<notes><body xmlns="http://www.w3.org/1999/xhtml">
     <p>CHARGE:        </p>
  </body></notes>
      </species>
      <species compartment="C_11" boundaryCondition="false" id="M_odecoa_c">
<notes><body xmlns="http://www.w3.org/1999/xhtml">
     <p>CHARGE:        </p>
  </body></notes>
      </species>
      <species compartment="C_11" boundaryCondition="false" id="M_ttdca_c">
<notes><body xmlns="http://www.w3.org/1999/xhtml">
     <p>CHARGE:        </p>
  </body></notes>
      </species>
      <species compartment="C_11" boundaryCondition="false" id="M_tdcoa_c">
<notes><body xmlns="http://www.w3.org/1999/xhtml">
     <p>CHARGE:        </p>
  </body></notes>
      </species>
      <species compartment="C_11" boundaryCondition="false" id="M_ocdca_c">
<notes><body xmlns="http://www.w3.org/1999/xhtml">
     <p>CHARGE:        </p>
  </body></notes>
      </species>
      <species compartment="C_11" boundaryCondition="false" id="M_stcoa_c">
<notes><body xmlns="http://www.w3.org/1999/xhtml">
     <p>CHARGE:        </p>
  </body></notes>
      </species>
      <species compartment="C_11" boundaryCondition="false" id="M_hdcea_c">
<notes><body xmlns="http://www.w3.org/1999/xhtml">
     <p>CHARGE:        </p>
  </body></notes>
      </species>
      <species compartment="C_11" boundaryCondition="false" id="M_hdcoa_c">
<notes><body xmlns="http://www.w3.org/1999/xhtml">
     <p>CHARGE:        </p>
  </body></notes>
      </species>
      <species compartment="C_11" boundaryCondition="false" id="M_hdca_c">
<notes><body xmlns="http://www.w3.org/1999/xhtml">
     <p>CHARGE:        </p>
  </body></notes>
      </species>
      <species compartment="C_11" boundaryCondition="false" id="M_pmtcoa_c">
<notes><body xmlns="http://www.w3.org/1999/xhtml">
     <p>CHARGE:        </p>
  </body></notes>
      </species>
      <species compartment="C_11" boundaryCondition="false" id="M_5fthf_c">
<notes><body xmlns="http://www.w3.org/1999/xhtml">
     <p>CHARGE:        </p>
  </body></notes>
      </species>
      <species compartment="C_11" boundaryCondition="false" id="M_methf_c">
<notes><body xmlns="http://www.w3.org/1999/xhtml">
     <p>CHARGE:        </p>
  </body></notes>
      </species>
      <species compartment="C_11" boundaryCondition="false" id="M_mal_L_c">
<notes><body xmlns="http://www.w3.org/1999/xhtml">
     <p>CHARGE:        </p>
  </body></notes>
      </species>
      <species compartment="C_11" boundaryCondition="false" id="M_gam1p_c">
<notes><body xmlns="http://www.w3.org/1999/xhtml">
     <p>CHARGE:        </p>
  </body></notes>
      </species>
      <species compartment="C_11" boundaryCondition="false" id="M_acgam1p_c">
<notes><body xmlns="http://www.w3.org/1999/xhtml">
     <p>CHARGE:        </p>
  </body></notes>
      </species>
      <species compartment="C_11" boundaryCondition="false" id="M_glu1sa_c">
<notes><body xmlns="http://www.w3.org/1999/xhtml">
     <p>CHARGE:        </p>
  </body></notes>
      </species>
      <species compartment="C_11" boundaryCondition="false" id="M_5aop_c">
<notes><body xmlns="http://www.w3.org/1999/xhtml">
     <p>CHARGE:        </p>
  </body></notes>
      </species>
      <species compartment="C_11" boundaryCondition="false" id="M_pq9_c">
<notes><body xmlns="http://www.w3.org/1999/xhtml">
     <p>CHARGE:        </p>
  </body></notes>
      </species>
      <species compartment="C_11" boundaryCondition="false" id="M_pq9h2_c">
<notes><body xmlns="http://www.w3.org/1999/xhtml">
     <p>CHARGE:        </p>
  </body></notes>
      </species>
      <species compartment="C_11" boundaryCondition="false" id="M_glu5sa_c">
<notes><body xmlns="http://www.w3.org/1999/xhtml">
     <p>CHARGE:        </p>
  </body></notes>
      </species>
      <species compartment="C_11" boundaryCondition="false" id="M_1pyr5c_c">
<notes><body xmlns="http://www.w3.org/1999/xhtml">
     <p>CHARGE:        </p>
  </body></notes>
      </species>
      <species compartment="C_11" boundaryCondition="false" id="M_glu5p_c">
<notes><body xmlns="http://www.w3.org/1999/xhtml">
     <p>CHARGE:        </p>
  </body></notes>
      </species>
      <species compartment="C_11" boundaryCondition="false" id="M_g6p_c">
<notes><body xmlns="http://www.w3.org/1999/xhtml">
     <p>CHARGE:        </p>
  </body></notes>
      </species>
      <species compartment="C_11" boundaryCondition="false" id="M_g1p_c">
<notes><body xmlns="http://www.w3.org/1999/xhtml">
     <p>CHARGE:        </p>
  </body></notes>
      </species>
      <species compartment="C_11" boundaryCondition="false" id="M_13dpg_c">
<notes><body xmlns="http://www.w3.org/1999/xhtml">
     <p>CHARGE:        </p>
  </body></notes>
      </species>
      <species compartment="C_11" boundaryCondition="false" id="M_gar_c">
<notes><body xmlns="http://www.w3.org/1999/xhtml">
     <p>CHARGE:        </p>
  </body></notes>
      </species>
      <species compartment="C_11" boundaryCondition="false" id="M_fgam_c">
<notes><body xmlns="http://www.w3.org/1999/xhtml">
     <p>CHARGE:        </p>
  </body></notes>
      </species>
      <species compartment="C_11" boundaryCondition="false" id="M_gdpdp_c">
<notes><body xmlns="http://www.w3.org/1999/xhtml">
     <p>CHARGE:        </p>
  </body></notes>
      </species>
      <species compartment="C_11" boundaryCondition="false" id="M_glyclt_c">
<notes><body xmlns="http://www.w3.org/1999/xhtml">
     <p>CHARGE:        </p>
  </body></notes>
      </species>
      <species compartment="C_11" boundaryCondition="false" id="M_cgly_c">
<notes><body xmlns="http://www.w3.org/1999/xhtml">
     <p>CHARGE:        </p>
  </body></notes>
      </species>
      <species compartment="C_11" boundaryCondition="false" id="M_chlob_c">
<notes><body xmlns="http://www.w3.org/1999/xhtml">
     <p>CHARGE:        </p>
  </body></notes>
      </species>
      <species compartment="C_11" boundaryCondition="false" id="M_alpro_c">
<notes><body xmlns="http://www.w3.org/1999/xhtml">
     <p>CHARGE:        </p>
  </body></notes>
      </species>
      <species compartment="C_11" boundaryCondition="false" id="M_mlthf_c">
<notes><body xmlns="http://www.w3.org/1999/xhtml">
     <p>CHARGE:        </p>
  </body></notes>
      </species>
      <species compartment="C_11" boundaryCondition="false" id="M_glcdg_SYN_c">
<notes><body xmlns="http://www.w3.org/1999/xhtml">
     <p>CHARGE:        </p>
  </body></notes>
      </species>
      <species compartment="C_11" boundaryCondition="false" id="M_gdpddm_c">
<notes><body xmlns="http://www.w3.org/1999/xhtml">
     <p>CHARGE:        </p>
  </body></notes>
      </species>
      <species compartment="C_11" boundaryCondition="false" id="M_gdpofuc_c">
<notes><body xmlns="http://www.w3.org/1999/xhtml">
     <p>CHARGE:        </p>
  </body></notes>
      </species>
      <species compartment="C_11" boundaryCondition="false" id="M_gdpmann_c">
<notes><body xmlns="http://www.w3.org/1999/xhtml">
     <p>CHARGE:        </p>
  </body></notes>
      </species>
      <species compartment="C_11" boundaryCondition="false" id="M_L_3_Cyanoalanine_c">
<notes><body xmlns="http://www.w3.org/1999/xhtml">
     <p>CHARGE:        </p>
  </body></notes>
      </species>
      <species compartment="C_11" boundaryCondition="false" id="M_gamma_Glutamyl_beta_cyanoalanine_c">
<notes><body xmlns="http://www.w3.org/1999/xhtml">
     <p>CHARGE:        </p>
  </body></notes>
      </species>
      <species compartment="C_11" boundaryCondition="false" id="M_gamma_Glutamyl_3_aminopropiononitrile_c">
<notes><body xmlns="http://www.w3.org/1999/xhtml">
     <p>CHARGE:        </p>
  </body></notes>
      </species>
      <species compartment="C_11" boundaryCondition="false" id="M_ser_L_c">
<notes><body xmlns="http://www.w3.org/1999/xhtml">
     <p>CHARGE:        </p>
  </body></notes>
      </species>
      <species compartment="C_11" boundaryCondition="false" id="M_adpglc_c">
<notes><body xmlns="http://www.w3.org/1999/xhtml">
     <p>CHARGE:        </p>
  </body></notes>
      </species>
      <species compartment="C_11" boundaryCondition="false" id="M_gln_L_e">
<notes><body xmlns="http://www.w3.org/1999/xhtml">
     <p>CHARGE:        </p>
  </body></notes>
      </species>
      <species compartment="C_11" boundaryCondition="false" id="M_glutrna_c">
<notes><body xmlns="http://www.w3.org/1999/xhtml">
     <p>CHARGE:        </p>
  </body></notes>
      </species>
      <species compartment="C_11" boundaryCondition="false" id="M_glntrna_c">
<notes><body xmlns="http://www.w3.org/1999/xhtml">
     <p>CHARGE:        </p>
  </body></notes>
      </species>
      <species compartment="C_11" boundaryCondition="false" id="M_glucys_c">
<notes><body xmlns="http://www.w3.org/1999/xhtml">
     <p>CHARGE:        </p>
  </body></notes>
      </species>
      <species compartment="C_11" boundaryCondition="false" id="M_pram_c">
<notes><body xmlns="http://www.w3.org/1999/xhtml">
     <p>CHARGE:        </p>
  </body></notes>
      </species>
      <species compartment="C_11" boundaryCondition="false" id="M_trnaglu_c">
<notes><body xmlns="http://www.w3.org/1999/xhtml">
     <p>CHARGE:        </p>
  </body></notes>
      </species>
      <species compartment="C_11" boundaryCondition="false" id="M_g3pc_c">
<notes><body xmlns="http://www.w3.org/1999/xhtml">
     <p>CHARGE:        </p>
  </body></notes>
      </species>
      <species compartment="C_11" boundaryCondition="false" id="M_chol_c">
<notes><body xmlns="http://www.w3.org/1999/xhtml">
     <p>CHARGE:        </p>
  </body></notes>
      </species>
      <species compartment="C_11" boundaryCondition="false" id="M_g3pe_c">
<notes><body xmlns="http://www.w3.org/1999/xhtml">
     <p>CHARGE:        </p>
  </body></notes>
      </species>
      <species compartment="C_11" boundaryCondition="false" id="M_etha_c">
<notes><body xmlns="http://www.w3.org/1999/xhtml">
     <p>CHARGE:        </p>
  </body></notes>
      </species>
      <species compartment="C_11" boundaryCondition="false" id="M_dha_c">
<notes><body xmlns="http://www.w3.org/1999/xhtml">
     <p>CHARGE:        </p>
  </body></notes>
      </species>
      <species compartment="C_11" boundaryCondition="false" id="M_g3pg_c">
<notes><body xmlns="http://www.w3.org/1999/xhtml">
     <p>CHARGE:        </p>
  </body></notes>
      </species>
      <species compartment="C_11" boundaryCondition="false" id="M_lgt_S_c">
<notes><body xmlns="http://www.w3.org/1999/xhtml">
     <p>CHARGE:        </p>
  </body></notes>
      </species>
      <species compartment="C_11" boundaryCondition="false" id="M_glyc_R_c">
<notes><body xmlns="http://www.w3.org/1999/xhtml">
     <p>CHARGE:        </p>
  </body></notes>
      </species>
      <species compartment="C_11" boundaryCondition="false" id="M_3pg_c">
<notes><body xmlns="http://www.w3.org/1999/xhtml">
     <p>CHARGE:        </p>
  </body></notes>
      </species>
      <species compartment="C_11" boundaryCondition="false" id="M_trnagly_c">
<notes><body xmlns="http://www.w3.org/1999/xhtml">
     <p>CHARGE:        </p>
  </body></notes>
      </species>
      <species compartment="C_11" boundaryCondition="false" id="M_glytrna_c">
<notes><body xmlns="http://www.w3.org/1999/xhtml">
     <p>CHARGE:        </p>
  </body></notes>
      </species>
      <species compartment="C_11" boundaryCondition="false" id="M_gmhep1p_c">
<notes><body xmlns="http://www.w3.org/1999/xhtml">
     <p>CHARGE:        </p>
  </body></notes>
      </species>
      <species compartment="C_11" boundaryCondition="false" id="M_adphep_D_D_c">
<notes><body xmlns="http://www.w3.org/1999/xhtml">
     <p>CHARGE:        </p>
  </body></notes>
      </species>
      <species compartment="C_11" boundaryCondition="false" id="M_gmhep7p_c">
<notes><body xmlns="http://www.w3.org/1999/xhtml">
     <p>CHARGE:        </p>
  </body></notes>
      </species>
      <species compartment="C_11" boundaryCondition="false" id="M_gmhep17bp_c">
<notes><body xmlns="http://www.w3.org/1999/xhtml">
     <p>CHARGE:        </p>
  </body></notes>
      </species>
      <species compartment="C_11" boundaryCondition="false" id="M_xmp_c">
<notes><body xmlns="http://www.w3.org/1999/xhtml">
     <p>CHARGE:        </p>
  </body></notes>
      </species>
      <species compartment="C_11" boundaryCondition="false" id="M_bglug3p_c">
<notes><body xmlns="http://www.w3.org/1999/xhtml">
     <p>CHARGE:        </p>
  </body></notes>
      </species>
      <species compartment="C_11" boundaryCondition="false" id="M_bgluglyc_c">
<notes><body xmlns="http://www.w3.org/1999/xhtml">
     <p>CHARGE:        </p>
  </body></notes>
      </species>
      <species compartment="C_11" boundaryCondition="false" id="M_glucs_D_c">
<notes><body xmlns="http://www.w3.org/1999/xhtml">
     <p>CHARGE:        </p>
  </body></notes>
      </species>
      <species compartment="C_11" boundaryCondition="false" id="M_gtcph_c">
<notes><body xmlns="http://www.w3.org/1999/xhtml">
     <p>CHARGE:        </p>
  </body></notes>
      </species>
      <species compartment="C_11" boundaryCondition="false" id="M_atcph_c">
<notes><body xmlns="http://www.w3.org/1999/xhtml">
     <p>CHARGE:        </p>
  </body></notes>
      </species>
      <species compartment="C_11" boundaryCondition="false" id="M_gdptp_c">
<notes><body xmlns="http://www.w3.org/1999/xhtml">
     <p>CHARGE:        </p>
  </body></notes>
      </species>
      <species compartment="C_11" boundaryCondition="false" id="M_cgmp_c">
<notes><body xmlns="http://www.w3.org/1999/xhtml">
     <p>CHARGE:        </p>
  </body></notes>
      </species>
      <species compartment="C_11" boundaryCondition="false" id="M_4hba_e">
<notes><body xmlns="http://www.w3.org/1999/xhtml">
     <p>CHARGE:        </p>
  </body></notes>
      </species>
      <species compartment="C_11" boundaryCondition="false" id="M_4hba_c">
<notes><body xmlns="http://www.w3.org/1999/xhtml">
     <p>CHARGE:        </p>
  </body></notes>
      </species>
      <species compartment="C_11" boundaryCondition="false" id="M_octdp_c">
<notes><body xmlns="http://www.w3.org/1999/xhtml">
     <p>CHARGE:        </p>
  </body></notes>
      </species>
      <species compartment="C_11" boundaryCondition="false" id="M_3ophb_c">
<notes><body xmlns="http://www.w3.org/1999/xhtml">
     <p>CHARGE:        </p>
  </body></notes>
      </species>
      <species compartment="C_11" boundaryCondition="false" id="M_actACP_c">
<notes><body xmlns="http://www.w3.org/1999/xhtml">
     <p>CHARGE:        </p>
  </body></notes>
      </species>
      <species compartment="C_11" boundaryCondition="false" id="M_3hbACP_c">
<notes><body xmlns="http://www.w3.org/1999/xhtml">
     <p>CHARGE:        </p>
  </body></notes>
      </species>
      <species compartment="C_11" boundaryCondition="false" id="M_na1_e">
<notes><body xmlns="http://www.w3.org/1999/xhtml">
     <p>CHARGE:        </p>
  </body></notes>
      </species>
      <species compartment="C_11" boundaryCondition="false" id="M_3oddecACP_c">
<notes><body xmlns="http://www.w3.org/1999/xhtml">
     <p>CHARGE:        </p>
  </body></notes>
      </species>
      <species compartment="C_11" boundaryCondition="false" id="M_3hddecACP_c">
<notes><body xmlns="http://www.w3.org/1999/xhtml">
     <p>CHARGE:        </p>
  </body></notes>
      </species>
      <species compartment="C_11" boundaryCondition="false" id="M_3odecACP_c">
<notes><body xmlns="http://www.w3.org/1999/xhtml">
     <p>CHARGE:        </p>
  </body></notes>
      </species>
      <species compartment="C_11" boundaryCondition="false" id="M_3hdecACP_c">
<notes><body xmlns="http://www.w3.org/1999/xhtml">
     <p>CHARGE:        </p>
  </body></notes>
      </species>
      <species compartment="C_11" boundaryCondition="false" id="M_tpalm2eACP_c">
<notes><body xmlns="http://www.w3.org/1999/xhtml">
     <p>CHARGE:        </p>
  </body></notes>
      </species>
      <species compartment="C_11" boundaryCondition="false" id="M_4h2oglt_c">
<notes><body xmlns="http://www.w3.org/1999/xhtml">
     <p>CHARGE:        </p>
  </body></notes>
      </species>
      <species compartment="C_11" boundaryCondition="false" id="M_thex2eACP_c">
<notes><body xmlns="http://www.w3.org/1999/xhtml">
     <p>CHARGE:        </p>
  </body></notes>
      </species>
      <species compartment="C_11" boundaryCondition="false" id="M_hexACP_c">
<notes><body xmlns="http://www.w3.org/1999/xhtml">
     <p>CHARGE:        </p>
  </body></notes>
      </species>
      <species compartment="C_11" boundaryCondition="false" id="M_hemeO_c">
<notes><body xmlns="http://www.w3.org/1999/xhtml">
     <p>CHARGE:        </p>
  </body></notes>
      </species>
      <species compartment="C_11" boundaryCondition="false" id="M_hemeA__1_c">
<notes><body xmlns="http://www.w3.org/1999/xhtml">
     <p>CHARGE:        </p>
  </body></notes>
      </species>
      <species compartment="C_11" boundaryCondition="false" id="M_hexdp_c">
<notes><body xmlns="http://www.w3.org/1999/xhtml">
     <p>CHARGE:        </p>
  </body></notes>
      </species>
      <species compartment="C_11" boundaryCondition="false" id="M_hepdp_c">
<notes><body xmlns="http://www.w3.org/1999/xhtml">
     <p>CHARGE:        </p>
  </body></notes>
      </species>
      <species compartment="C_11" boundaryCondition="false" id="M_nndp_c">
<notes><body xmlns="http://www.w3.org/1999/xhtml">
     <p>CHARGE:        </p>
  </body></notes>
      </species>
      <species compartment="C_11" boundaryCondition="false" id="M_4hglu_c">
<notes><body xmlns="http://www.w3.org/1999/xhtml">
     <p>CHARGE:        </p>
  </body></notes>
      </species>
      <species compartment="C_11" boundaryCondition="false" id="M_hg2_c">
<notes><body xmlns="http://www.w3.org/1999/xhtml">
     <p>CHARGE:        </p>
  </body></notes>
      </species>
      <species compartment="C_11" boundaryCondition="false" id="M_hg0_c">
<notes><body xmlns="http://www.w3.org/1999/xhtml">
     <p>CHARGE:        </p>
  </body></notes>
      </species>
      <species compartment="C_11" boundaryCondition="false" id="M_3opalmACP_c">
<notes><body xmlns="http://www.w3.org/1999/xhtml">
     <p>CHARGE:        </p>
  </body></notes>
      </species>
      <species compartment="C_11" boundaryCondition="false" id="M_3hpalmACP_c">
<notes><body xmlns="http://www.w3.org/1999/xhtml">
     <p>CHARGE:        </p>
  </body></notes>
      </species>
      <species compartment="C_11" boundaryCondition="false" id="M_3ohexACP_c">
<notes><body xmlns="http://www.w3.org/1999/xhtml">
     <p>CHARGE:        </p>
  </body></notes>
      </species>
      <species compartment="C_11" boundaryCondition="false" id="M_3hhexACP_c">
<notes><body xmlns="http://www.w3.org/1999/xhtml">
     <p>CHARGE:        </p>
  </body></notes>
      </species>
      <species compartment="C_11" boundaryCondition="false" id="M_histd_c">
<notes><body xmlns="http://www.w3.org/1999/xhtml">
     <p>CHARGE:        </p>
  </body></notes>
      </species>
      <species compartment="C_11" boundaryCondition="false" id="M_cbs_412_c">
<notes><body xmlns="http://www.w3.org/1999/xhtml">
     <p>CHARGE:        </p>
  </body></notes>
      </species>
      <species compartment="C_11" boundaryCondition="false" id="M_his_L_c">
<notes><body xmlns="http://www.w3.org/1999/xhtml">
     <p>CHARGE:        </p>
  </body></notes>
      </species>
      <species compartment="C_11" boundaryCondition="false" id="M_hisp_c">
<notes><body xmlns="http://www.w3.org/1999/xhtml">
     <p>CHARGE:        </p>
  </body></notes>
      </species>
      <species compartment="C_11" boundaryCondition="false" id="M_trnahis_c">
<notes><body xmlns="http://www.w3.org/1999/xhtml">
     <p>CHARGE:        </p>
  </body></notes>
      </species>
      <species compartment="C_11" boundaryCondition="false" id="M_histrna_c">
<notes><body xmlns="http://www.w3.org/1999/xhtml">
     <p>CHARGE:        </p>
  </body></notes>
      </species>
      <species compartment="C_11" boundaryCondition="false" id="M_ppbng_c">
<notes><body xmlns="http://www.w3.org/1999/xhtml">
     <p>CHARGE:        </p>
  </body></notes>
      </species>
      <species compartment="C_11" boundaryCondition="false" id="M_hmbil_c">
<notes><body xmlns="http://www.w3.org/1999/xhtml">
     <p>CHARGE:        </p>
  </body></notes>
      </species>
      <species compartment="C_11" boundaryCondition="false" id="M_4ampm_c">
<notes><body xmlns="http://www.w3.org/1999/xhtml">
     <p>CHARGE:        </p>
  </body></notes>
      </species>
      <species compartment="C_11" boundaryCondition="false" id="M_3ooctACP_c">
<notes><body xmlns="http://www.w3.org/1999/xhtml">
     <p>CHARGE:        </p>
  </body></notes>
      </species>
      <species compartment="C_11" boundaryCondition="false" id="M_3hoctACP_c">
<notes><body xmlns="http://www.w3.org/1999/xhtml">
     <p>CHARGE:        </p>
  </body></notes>
      </species>
      <species compartment="C_11" boundaryCondition="false" id="M_3_Oxooctodecanoyl_ACP_c">
<notes><body xmlns="http://www.w3.org/1999/xhtml">
     <p>CHARGE:        </p>
  </body></notes>
      </species>
      <species compartment="C_11" boundaryCondition="false" id="M_3_Hydroxyoctodecanoyl_ACP_c">
<notes><body xmlns="http://www.w3.org/1999/xhtml">
     <p>CHARGE:        </p>
  </body></notes>
      </species>
      <species compartment="C_11" boundaryCondition="false" id="M_toct2eACP_c">
<notes><body xmlns="http://www.w3.org/1999/xhtml">
     <p>CHARGE:        </p>
  </body></notes>
      </species>
      <species compartment="C_11" boundaryCondition="false" id="M_3hmrsACP_c">
<notes><body xmlns="http://www.w3.org/1999/xhtml">
     <p>CHARGE:        </p>
  </body></notes>
      </species>
      <species compartment="C_11" boundaryCondition="false" id="M_tmrs2eACP_c">
<notes><body xmlns="http://www.w3.org/1999/xhtml">
     <p>CHARGE:        </p>
  </body></notes>
      </species>
      <species compartment="C_11" boundaryCondition="false" id="M_toctd2eACP_c">
<notes><body xmlns="http://www.w3.org/1999/xhtml">
     <p>CHARGE:        </p>
  </body></notes>
      </species>
      <species compartment="C_11" boundaryCondition="false" id="M_H2_c">
<notes><body xmlns="http://www.w3.org/1999/xhtml">
     <p>CHARGE:        </p>
  </body></notes>
      </species>
      <species compartment="C_11" boundaryCondition="false" id="M_2h3oppan_c">
<notes><body xmlns="http://www.w3.org/1999/xhtml">
     <p>CHARGE:        </p>
  </body></notes>
      </species>
      <species compartment="C_11" boundaryCondition="false" id="M_34hpp_c">
<notes><body xmlns="http://www.w3.org/1999/xhtml">
     <p>CHARGE:        </p>
  </body></notes>
      </species>
      <species compartment="C_11" boundaryCondition="false" id="M_hgentis_c">
<notes><body xmlns="http://www.w3.org/1999/xhtml">
     <p>CHARGE:        </p>
  </body></notes>
      </species>
      <species compartment="C_11" boundaryCondition="false" id="M_mtpq_c">
<notes><body xmlns="http://www.w3.org/1999/xhtml">
     <p>CHARGE:        </p>
  </body></notes>
      </species>
      <species compartment="C_11" boundaryCondition="false" id="M_chitob_c">
<notes><body xmlns="http://www.w3.org/1999/xhtml">
     <p>CHARGE:        </p>
  </body></notes>
      </species>
      <species compartment="C_11" boundaryCondition="false" id="M_acgam_c">
<notes><body xmlns="http://www.w3.org/1999/xhtml">
     <p>CHARGE:        </p>
  </body></notes>
      </species>
      <species compartment="C_11" boundaryCondition="false" id="M_hom_L_c">
<notes><body xmlns="http://www.w3.org/1999/xhtml">
     <p>CHARGE:        </p>
  </body></notes>
      </species>
      <species compartment="C_11" boundaryCondition="false" id="M_phom_c">
<notes><body xmlns="http://www.w3.org/1999/xhtml">
     <p>CHARGE:        </p>
  </body></notes>
      </species>
      <species compartment="C_11" boundaryCondition="false" id="M_msbq_c">
<notes><body xmlns="http://www.w3.org/1999/xhtml">
     <p>CHARGE:        </p>
  </body></notes>
      </species>
      <species compartment="C_11" boundaryCondition="false" id="M_imacp_c">
<notes><body xmlns="http://www.w3.org/1999/xhtml">
     <p>CHARGE:        </p>
  </body></notes>
      </species>
      <species compartment="C_11" boundaryCondition="false" id="M_3omrsACP_c">
<notes><body xmlns="http://www.w3.org/1999/xhtml">
     <p>CHARGE:        </p>
  </body></notes>
      </species>
      <species compartment="C_11" boundaryCondition="false" id="M_4hthb_c">
<notes><body xmlns="http://www.w3.org/1999/xhtml">
     <p>CHARGE:        </p>
  </body></notes>
      </species>
      <species compartment="C_11" boundaryCondition="false" id="M_dhbpt_c">
<notes><body xmlns="http://www.w3.org/1999/xhtml">
     <p>CHARGE:        </p>
  </body></notes>
      </species>
      <species compartment="C_11" boundaryCondition="false" id="M_oxasucc_c">
<notes><body xmlns="http://www.w3.org/1999/xhtml">
     <p>CHARGE:        </p>
  </body></notes>
      </species>
      <species compartment="C_11" boundaryCondition="false" id="M_ichor_c">
<notes><body xmlns="http://www.w3.org/1999/xhtml">
     <p>CHARGE:        </p>
  </body></notes>
      </species>
      <species compartment="C_11" boundaryCondition="false" id="M_eig3p_c">
<notes><body xmlns="http://www.w3.org/1999/xhtml">
     <p>CHARGE:        </p>
  </body></notes>
      </species>
      <species compartment="C_11" boundaryCondition="false" id="M_prlp_c">
<notes><body xmlns="http://www.w3.org/1999/xhtml">
     <p>CHARGE:        </p>
  </body></notes>
      </species>
      <species compartment="C_11" boundaryCondition="false" id="M_2cpr5p_c">
<notes><body xmlns="http://www.w3.org/1999/xhtml">
     <p>CHARGE:        </p>
  </body></notes>
      </species>
      <species compartment="C_11" boundaryCondition="false" id="M_3ig3p_c">
<notes><body xmlns="http://www.w3.org/1999/xhtml">
     <p>CHARGE:        </p>
  </body></notes>
      </species>
      <species compartment="C_11" boundaryCondition="false" id="M_ile_L_c">
<notes><body xmlns="http://www.w3.org/1999/xhtml">
     <p>CHARGE:        </p>
  </body></notes>
      </species>
      <species compartment="C_11" boundaryCondition="false" id="M_ile_L_e">
<notes><body xmlns="http://www.w3.org/1999/xhtml">
     <p>CHARGE:        </p>
  </body></notes>
      </species>
      <species compartment="C_11" boundaryCondition="false" id="M_trnaile_c">
<notes><body xmlns="http://www.w3.org/1999/xhtml">
     <p>CHARGE:        </p>
  </body></notes>
      </species>
      <species compartment="C_11" boundaryCondition="false" id="M_iletrna_c">
<notes><body xmlns="http://www.w3.org/1999/xhtml">
     <p>CHARGE:        </p>
  </body></notes>
      </species>
      <species compartment="C_11" boundaryCondition="false" id="M_udcpdp_c">
<notes><body xmlns="http://www.w3.org/1999/xhtml">
     <p>CHARGE:        </p>
  </body></notes>
      </species>
      <species compartment="C_11" boundaryCondition="false" id="M_3c2hmp_c">
<notes><body xmlns="http://www.w3.org/1999/xhtml">
     <p>CHARGE:        </p>
  </body></notes>
      </species>
      <species compartment="C_11" boundaryCondition="false" id="M_3c4mop_c">
<notes><body xmlns="http://www.w3.org/1999/xhtml">
     <p>CHARGE:        </p>
  </body></notes>
      </species>
      <species compartment="C_11" boundaryCondition="false" id="M_3c3hmp_c">
<notes><body xmlns="http://www.w3.org/1999/xhtml">
     <p>CHARGE:        </p>
  </body></notes>
      </species>
      <species compartment="C_11" boundaryCondition="false" id="M_2ippm_c">
<notes><body xmlns="http://www.w3.org/1999/xhtml">
     <p>CHARGE:        </p>
  </body></notes>
      </species>
      <species compartment="C_11" boundaryCondition="false" id="M_33hmeoxobut_c">
<notes><body xmlns="http://www.w3.org/1999/xhtml">
     <p>CHARGE:        </p>
  </body></notes>
      </species>
      <species compartment="C_11" boundaryCondition="false" id="M__R__3_Hydroxy_3_methyl_2_oxopentanoate_c">
<notes><body xmlns="http://www.w3.org/1999/xhtml">
     <p>CHARGE:        </p>
  </body></notes>
      </species>
      <species compartment="C_11" boundaryCondition="false" id="M_lac_L_e">
<notes><body xmlns="http://www.w3.org/1999/xhtml">
     <p>CHARGE:        </p>
  </body></notes>
      </species>
      <species compartment="C_11" boundaryCondition="false" id="M_lac_L_c">
<notes><body xmlns="http://www.w3.org/1999/xhtml">
     <p>CHARGE:        </p>
  </body></notes>
      </species>
      <species compartment="C_11" boundaryCondition="false" id="M_lald_L_c">
<notes><body xmlns="http://www.w3.org/1999/xhtml">
     <p>CHARGE:        </p>
  </body></notes>
      </species>
      <species compartment="C_11" boundaryCondition="false" id="M_4mop_c">
<notes><body xmlns="http://www.w3.org/1999/xhtml">
     <p>CHARGE:        </p>
  </body></notes>
      </species>
      <species compartment="C_11" boundaryCondition="false" id="M_leu_L_e">
<notes><body xmlns="http://www.w3.org/1999/xhtml">
     <p>CHARGE:        </p>
  </body></notes>
      </species>
      <species compartment="C_11" boundaryCondition="false" id="M_trnaleu_c">
<notes><body xmlns="http://www.w3.org/1999/xhtml">
     <p>CHARGE:        </p>
  </body></notes>
      </species>
      <species compartment="C_11" boundaryCondition="false" id="M_leutrna_c">
<notes><body xmlns="http://www.w3.org/1999/xhtml">
     <p>CHARGE:        </p>
  </body></notes>
      </species>
      <species compartment="C_11" boundaryCondition="false" id="M_pgly_SYN_c">
<notes><body xmlns="http://www.w3.org/1999/xhtml">
     <p>CHARGE:        </p>
  </body></notes>
      </species>
      <species compartment="C_11" boundaryCondition="false" id="M_sqdg_SYN_c">
<notes><body xmlns="http://www.w3.org/1999/xhtml">
     <p>CHARGE:        </p>
  </body></notes>
      </species>
      <species compartment="C_11" boundaryCondition="false" id="M_u23ga_c">
<notes><body xmlns="http://www.w3.org/1999/xhtml">
     <p>CHARGE:        </p>
  </body></notes>
      </species>
      <species compartment="C_11" boundaryCondition="false" id="M_lipidX_c">
<notes><body xmlns="http://www.w3.org/1999/xhtml">
     <p>CHARGE:        </p>
  </body></notes>
      </species>
      <species compartment="C_11" boundaryCondition="false" id="M_lipidAds_c">
<notes><body xmlns="http://www.w3.org/1999/xhtml">
     <p>CHARGE:        </p>
  </body></notes>
      </species>
      <species compartment="C_11" boundaryCondition="false" id="M_15dap_c">
<notes><body xmlns="http://www.w3.org/1999/xhtml">
     <p>CHARGE:        </p>
  </body></notes>
      </species>
      <species compartment="C_11" boundaryCondition="false" id="M_trnalys_c">
<notes><body xmlns="http://www.w3.org/1999/xhtml">
     <p>CHARGE:        </p>
  </body></notes>
      </species>
      <species compartment="C_11" boundaryCondition="false" id="M_lystrna_c">
<notes><body xmlns="http://www.w3.org/1999/xhtml">
     <p>CHARGE:        </p>
  </body></notes>
      </species>
      <species compartment="C_11" boundaryCondition="false" id="M_malACP_c">
<notes><body xmlns="http://www.w3.org/1999/xhtml">
     <p>CHARGE:        </p>
  </body></notes>
      </species>
      <species compartment="C_11" boundaryCondition="false" id="M_malt_e">
<notes><body xmlns="http://www.w3.org/1999/xhtml">
     <p>CHARGE:        </p>
  </body></notes>
      </species>
      <species compartment="C_11" boundaryCondition="false" id="M_malthx_e">
<notes><body xmlns="http://www.w3.org/1999/xhtml">
     <p>CHARGE:        </p>
  </body></notes>
      </species>
      <species compartment="C_11" boundaryCondition="false" id="M_maltpt_e">
<notes><body xmlns="http://www.w3.org/1999/xhtml">
     <p>CHARGE:        </p>
  </body></notes>
      </species>
      <species compartment="C_11" boundaryCondition="false" id="M_malttr_e">
<notes><body xmlns="http://www.w3.org/1999/xhtml">
     <p>CHARGE:        </p>
  </body></notes>
      </species>
      <species compartment="C_11" boundaryCondition="false" id="M_maltttr_e">
<notes><body xmlns="http://www.w3.org/1999/xhtml">
     <p>CHARGE:        </p>
  </body></notes>
      </species>
      <species compartment="C_11" boundaryCondition="false" id="M_man1p_c">
<notes><body xmlns="http://www.w3.org/1999/xhtml">
     <p>CHARGE:        </p>
  </body></notes>
      </species>
      <species compartment="C_11" boundaryCondition="false" id="M_man6p_c">
<notes><body xmlns="http://www.w3.org/1999/xhtml">
     <p>CHARGE:        </p>
  </body></notes>
      </species>
      <species compartment="C_11" boundaryCondition="false" id="M_ocACP_c">
<notes><body xmlns="http://www.w3.org/1999/xhtml">
     <p>CHARGE:        </p>
  </body></notes>
      </species>
      <species compartment="C_11" boundaryCondition="false" id="M_myrsACP_c">
<notes><body xmlns="http://www.w3.org/1999/xhtml">
     <p>CHARGE:        </p>
  </body></notes>
      </species>
      <species compartment="C_11" boundaryCondition="false" id="M_5mdr1p_c">
<notes><body xmlns="http://www.w3.org/1999/xhtml">
     <p>CHARGE:        </p>
  </body></notes>
      </species>
      <species compartment="C_11" boundaryCondition="false" id="M_5mdru1p_c">
<notes><body xmlns="http://www.w3.org/1999/xhtml">
     <p>CHARGE:        </p>
  </body></notes>
      </species>
      <species compartment="C_11" boundaryCondition="false" id="M_2mecdp_c">
<notes><body xmlns="http://www.w3.org/1999/xhtml">
     <p>CHARGE:        </p>
  </body></notes>
      </species>
      <species compartment="C_11" boundaryCondition="false" id="M_dscl_c">
<notes><body xmlns="http://www.w3.org/1999/xhtml">
     <p>CHARGE:        </p>
  </body></notes>
      </species>
      <species compartment="C_11" boundaryCondition="false" id="M_scl_c">
<notes><body xmlns="http://www.w3.org/1999/xhtml">
     <p>CHARGE:        </p>
  </body></notes>
      </species>
      <species compartment="C_11" boundaryCondition="false" id="M_met_L_e">
<notes><body xmlns="http://www.w3.org/1999/xhtml">
     <p>CHARGE:        </p>
  </body></notes>
      </species>
      <species compartment="C_11" boundaryCondition="false" id="M_met_D_e">
<notes><body xmlns="http://www.w3.org/1999/xhtml">
     <p>CHARGE:        </p>
  </body></notes>
      </species>
      <species compartment="C_11" boundaryCondition="false" id="M_met_D_c">
<notes><body xmlns="http://www.w3.org/1999/xhtml">
     <p>CHARGE:        </p>
  </body></notes>
      </species>
      <species compartment="C_11" boundaryCondition="false" id="M_trnamet_c">
<notes><body xmlns="http://www.w3.org/1999/xhtml">
     <p>CHARGE:        </p>
  </body></notes>
      </species>
      <species compartment="C_11" boundaryCondition="false" id="M_mg2_c">
<notes><body xmlns="http://www.w3.org/1999/xhtml">
     <p>CHARGE:        </p>
  </body></notes>
      </species>
      <species compartment="C_11" boundaryCondition="false" id="M_mi1p_D_c">
<notes><body xmlns="http://www.w3.org/1999/xhtml">
     <p>CHARGE:        </p>
  </body></notes>
      </species>
      <species compartment="C_11" boundaryCondition="false" id="M_inost_c">
<notes><body xmlns="http://www.w3.org/1999/xhtml">
     <p>CHARGE:        </p>
  </body></notes>
      </species>
      <species compartment="C_11" boundaryCondition="false" id="M_mi4p_D_c">
<notes><body xmlns="http://www.w3.org/1999/xhtml">
     <p>CHARGE:        </p>
  </body></notes>
      </species>
      <species compartment="C_11" boundaryCondition="false" id="M_mi3p_D_c">
<notes><body xmlns="http://www.w3.org/1999/xhtml">
     <p>CHARGE:        </p>
  </body></notes>
      </species>
      <species compartment="C_11" boundaryCondition="false" id="M_mppp9_c">
<notes><body xmlns="http://www.w3.org/1999/xhtml">
     <p>CHARGE:        </p>
  </body></notes>
      </species>
      <species compartment="C_11" boundaryCondition="false" id="M_mppp9om_c">
<notes><body xmlns="http://www.w3.org/1999/xhtml">
     <p>CHARGE:        </p>
  </body></notes>
      </species>
      <species compartment="C_11" boundaryCondition="false" id="M_hmppp9_c">
<notes><body xmlns="http://www.w3.org/1999/xhtml">
     <p>CHARGE:        </p>
  </body></notes>
      </species>
      <species compartment="C_11" boundaryCondition="false" id="M_omppp9_c">
<notes><body xmlns="http://www.w3.org/1999/xhtml">
     <p>CHARGE:        </p>
  </body></notes>
      </species>
      <species compartment="C_11" boundaryCondition="false" id="M_dvpchlld_c">
<notes><body xmlns="http://www.w3.org/1999/xhtml">
     <p>CHARGE:        </p>
  </body></notes>
      </species>
      <species compartment="C_11" boundaryCondition="false" id="M_dmptq_c">
<notes><body xmlns="http://www.w3.org/1999/xhtml">
     <p>CHARGE:        </p>
  </body></notes>
      </species>
      <species compartment="C_11" boundaryCondition="false" id="M_o2s_c">
<notes><body xmlns="http://www.w3.org/1999/xhtml">
     <p>CHARGE:        </p>
  </body></notes>
      </species>
      <species compartment="C_11" boundaryCondition="false" id="M_2kmb_c">
<notes><body xmlns="http://www.w3.org/1999/xhtml">
     <p>CHARGE:        </p>
  </body></notes>
      </species>
      <species compartment="C_11" boundaryCondition="false" id="M_5mta_c">
<notes><body xmlns="http://www.w3.org/1999/xhtml">
     <p>CHARGE:        </p>
  </body></notes>
      </species>
      <species compartment="C_11" boundaryCondition="false" id="M_Peptide_L_methionine_c">
<notes><body xmlns="http://www.w3.org/1999/xhtml">
     <p>CHARGE:        </p>
  </body></notes>
      </species>
      <species compartment="C_11" boundaryCondition="false" id="M_Peptide_L_methionine__R__S_oxide_c">
<notes><body xmlns="http://www.w3.org/1999/xhtml">
     <p>CHARGE:        </p>
  </body></notes>
      </species>
      <species compartment="C_11" boundaryCondition="false" id="M_nac_c">
<notes><body xmlns="http://www.w3.org/1999/xhtml">
     <p>CHARGE:        </p>
  </body></notes>
      </species>
      <species compartment="C_11" boundaryCondition="false" id="M_ncam_c">
<notes><body xmlns="http://www.w3.org/1999/xhtml">
     <p>CHARGE:        </p>
  </body></notes>
      </species>
      <species compartment="C_11" boundaryCondition="false" id="M_idp_c">
<notes><body xmlns="http://www.w3.org/1999/xhtml">
     <p>CHARGE:        </p>
  </body></notes>
      </species>
      <species compartment="C_11" boundaryCondition="false" id="M_itp_c">
<notes><body xmlns="http://www.w3.org/1999/xhtml">
     <p>CHARGE:        </p>
  </body></notes>
      </species>
      <species compartment="C_11" boundaryCondition="false" id="M_neuspn_c">
<notes><body xmlns="http://www.w3.org/1999/xhtml">
     <p>CHARGE:        </p>
  </body></notes>
      </species>
      <species compartment="C_11" boundaryCondition="false" id="M_ni2_e">
<notes><body xmlns="http://www.w3.org/1999/xhtml">
     <p>CHARGE:        </p>
  </body></notes>
      </species>
      <species compartment="C_11" boundaryCondition="false" id="M_ni2_c">
<notes><body xmlns="http://www.w3.org/1999/xhtml">
     <p>CHARGE:        </p>
  </body></notes>
      </species>
      <species compartment="C_11" boundaryCondition="false" id="M_Nmimzd24d_c">
<notes><body xmlns="http://www.w3.org/1999/xhtml">
     <p>CHARGE:        </p>
  </body></notes>
      </species>
      <species compartment="C_11" boundaryCondition="false" id="M_Ncarbsar_c">
<notes><body xmlns="http://www.w3.org/1999/xhtml">
     <p>CHARGE:        </p>
  </body></notes>
      </species>
      <species compartment="C_11" boundaryCondition="false" id="M_dmbzid_c">
<notes><body xmlns="http://www.w3.org/1999/xhtml">
     <p>CHARGE:        </p>
  </body></notes>
      </species>
      <species compartment="C_11" boundaryCondition="false" id="M_5prdmbz_c">
<notes><body xmlns="http://www.w3.org/1999/xhtml">
     <p>CHARGE:        </p>
  </body></notes>
      </species>
      <species compartment="C_11" boundaryCondition="false" id="M_quln_c">
<notes><body xmlns="http://www.w3.org/1999/xhtml">
     <p>CHARGE:        </p>
  </body></notes>
      </species>
      <species compartment="C_11" boundaryCondition="false" id="M_no2_c">
<notes><body xmlns="http://www.w3.org/1999/xhtml">
     <p>CHARGE:        </p>
  </body></notes>
      </species>
      <species compartment="C_11" boundaryCondition="false" id="M_sbzcoa_c">
<notes><body xmlns="http://www.w3.org/1999/xhtml">
     <p>CHARGE:        </p>
  </body></notes>
      </species>
      <species compartment="C_11" boundaryCondition="false" id="M_rnam_c">
<notes><body xmlns="http://www.w3.org/1999/xhtml">
     <p>CHARGE:        </p>
  </body></notes>
      </species>
      <species compartment="C_11" boundaryCondition="false" id="M_duri_c">
<notes><body xmlns="http://www.w3.org/1999/xhtml">
     <p>CHARGE:        </p>
  </body></notes>
      </species>
      <species compartment="C_11" boundaryCondition="false" id="M_thymd_c">
<notes><body xmlns="http://www.w3.org/1999/xhtml">
     <p>CHARGE:        </p>
  </body></notes>
      </species>
      <species compartment="C_11" boundaryCondition="false" id="M_dcyt_c">
<notes><body xmlns="http://www.w3.org/1999/xhtml">
     <p>CHARGE:        </p>
  </body></notes>
      </species>
      <species compartment="C_11" boundaryCondition="false" id="M_dgsn_c">
<notes><body xmlns="http://www.w3.org/1999/xhtml">
     <p>CHARGE:        </p>
  </body></notes>
      </species>
      <species compartment="C_11" boundaryCondition="false" id="M_dad_2_c">
<notes><body xmlns="http://www.w3.org/1999/xhtml">
     <p>CHARGE:        </p>
  </body></notes>
      </species>
      <species compartment="C_11" boundaryCondition="false" id="M_xtsn_c">
<notes><body xmlns="http://www.w3.org/1999/xhtml">
     <p>CHARGE:        </p>
  </body></notes>
      </species>
      <species compartment="C_11" boundaryCondition="false" id="M_Nicotinate_D_ribonucleoside_c">
<notes><body xmlns="http://www.w3.org/1999/xhtml">
     <p>CHARGE:        </p>
  </body></notes>
      </species>
      <species compartment="C_11" boundaryCondition="false" id="M_cytd_c">
<notes><body xmlns="http://www.w3.org/1999/xhtml">
     <p>CHARGE:        </p>
  </body></notes>
      </species>
      <species compartment="C_11" boundaryCondition="false" id="M_ump_c">
<notes><body xmlns="http://www.w3.org/1999/xhtml">
     <p>CHARGE:        </p>
  </body></notes>
      </species>
      <species compartment="C_11" boundaryCondition="false" id="M_uri_c">
<notes><body xmlns="http://www.w3.org/1999/xhtml">
     <p>CHARGE:        </p>
  </body></notes>
      </species>
      <species compartment="C_11" boundaryCondition="false" id="M_ins_c">
<notes><body xmlns="http://www.w3.org/1999/xhtml">
     <p>CHARGE:        </p>
  </body></notes>
      </species>
      <species compartment="C_11" boundaryCondition="false" id="M_gsn_c">
<notes><body xmlns="http://www.w3.org/1999/xhtml">
     <p>CHARGE:        </p>
  </body></notes>
      </species>
      <species compartment="C_11" boundaryCondition="false" id="M_panl_c">
<notes><body xmlns="http://www.w3.org/1999/xhtml">
     <p>CHARGE:        </p>
  </body></notes>
      </species>
      <species compartment="C_11" boundaryCondition="false" id="M_pad_c">
<notes><body xmlns="http://www.w3.org/1999/xhtml">
     <p>CHARGE:        </p>
  </body></notes>
      </species>
      <species compartment="C_11" boundaryCondition="false" id="M_orn_c">
<notes><body xmlns="http://www.w3.org/1999/xhtml">
     <p>CHARGE:        </p>
  </body></notes>
      </species>
      <species compartment="C_11" boundaryCondition="false" id="M_2oph_c">
<notes><body xmlns="http://www.w3.org/1999/xhtml">
     <p>CHARGE:        </p>
  </body></notes>
      </species>
      <species compartment="C_11" boundaryCondition="false" id="M_orot5p_c">
<notes><body xmlns="http://www.w3.org/1999/xhtml">
     <p>CHARGE:        </p>
  </body></notes>
      </species>
      <species compartment="C_11" boundaryCondition="false" id="M_5oxpro_c">
<notes><body xmlns="http://www.w3.org/1999/xhtml">
     <p>CHARGE:        </p>
  </body></notes>
      </species>
      <species compartment="C_11" boundaryCondition="false" id="M_pre6b_c">
<notes><body xmlns="http://www.w3.org/1999/xhtml">
     <p>CHARGE:        </p>
  </body></notes>
      </species>
      <species compartment="C_11" boundaryCondition="false" id="M_pre8_c">
<notes><body xmlns="http://www.w3.org/1999/xhtml">
     <p>CHARGE:        </p>
  </body></notes>
      </species>
      <species compartment="C_11" boundaryCondition="false" id="M_hgbyr_c">
<notes><body xmlns="http://www.w3.org/1999/xhtml">
     <p>CHARGE:        </p>
  </body></notes>
      </species>
      <species compartment="C_11" boundaryCondition="false" id="M_pnto_R_c">
<notes><body xmlns="http://www.w3.org/1999/xhtml">
     <p>CHARGE:        </p>
  </body></notes>
      </species>
      <species compartment="C_11" boundaryCondition="false" id="M_udcpp_c">
<notes><body xmlns="http://www.w3.org/1999/xhtml">
     <p>CHARGE:        </p>
  </body></notes>
      </species>
      <species compartment="C_11" boundaryCondition="false" id="M_ugmda_c">
<notes><body xmlns="http://www.w3.org/1999/xhtml">
     <p>CHARGE:        </p>
  </body></notes>
      </species>
      <species compartment="C_11" boundaryCondition="false" id="M_uagmda_c">
<notes><body xmlns="http://www.w3.org/1999/xhtml">
     <p>CHARGE:        </p>
  </body></notes>
      </species>
      <species compartment="C_11" boundaryCondition="false" id="M_uGgla_c">
<notes><body xmlns="http://www.w3.org/1999/xhtml">
     <p>CHARGE:        </p>
  </body></notes>
      </species>
      <species compartment="C_11" boundaryCondition="false" id="M_uaGgla_c">
<notes><body xmlns="http://www.w3.org/1999/xhtml">
     <p>CHARGE:        </p>
  </body></notes>
      </species>
      <species compartment="C_11" boundaryCondition="false" id="M_phycocyanobilin_c">
<notes><body xmlns="http://www.w3.org/1999/xhtml">
     <p>CHARGE:        </p>
  </body></notes>
      </species>
      <species compartment="C_11" boundaryCondition="false" id="M_lpam_c">
<notes><body xmlns="http://www.w3.org/1999/xhtml">
     <p>CHARGE:        </p>
  </body></notes>
      </species>
      <species compartment="C_11" boundaryCondition="false" id="M_adhlam_c">
<notes><body xmlns="http://www.w3.org/1999/xhtml">
     <p>CHARGE:        </p>
  </body></notes>
      </species>
      <species compartment="C_11" boundaryCondition="false" id="M_dhlam_c">
<notes><body xmlns="http://www.w3.org/1999/xhtml">
     <p>CHARGE:        </p>
  </body></notes>
      </species>
      <species compartment="C_11" boundaryCondition="false" id="M_pdx5p_c">
<notes><body xmlns="http://www.w3.org/1999/xhtml">
     <p>CHARGE:        </p>
  </body></notes>
      </species>
      <species compartment="C_11" boundaryCondition="false" id="M_pydx5p_c">
<notes><body xmlns="http://www.w3.org/1999/xhtml">
     <p>CHARGE:        </p>
  </body></notes>
      </species>
      <species compartment="C_11" boundaryCondition="false" id="M_3php_c">
<notes><body xmlns="http://www.w3.org/1999/xhtml">
     <p>CHARGE:        </p>
  </body></notes>
      </species>
      <species compartment="C_11" boundaryCondition="false" id="M_6pgc_c">
<notes><body xmlns="http://www.w3.org/1999/xhtml">
     <p>CHARGE:        </p>
  </body></notes>
      </species>
      <species compartment="C_11" boundaryCondition="false" id="M_2pglyc_c">
<notes><body xmlns="http://www.w3.org/1999/xhtml">
     <p>CHARGE:        </p>
  </body></notes>
      </species>
      <species compartment="C_11" boundaryCondition="false" id="M_g1p_B_c">
<notes><body xmlns="http://www.w3.org/1999/xhtml">
     <p>CHARGE:        </p>
  </body></notes>
      </species>
      <species compartment="C_11" boundaryCondition="false" id="M_phe_L_c">
<notes><body xmlns="http://www.w3.org/1999/xhtml">
     <p>CHARGE:        </p>
  </body></notes>
      </species>
      <species compartment="C_11" boundaryCondition="false" id="M_trnaphe_c">
<notes><body xmlns="http://www.w3.org/1999/xhtml">
     <p>CHARGE:        </p>
  </body></notes>
      </species>
      <species compartment="C_11" boundaryCondition="false" id="M_phetrna_c">
<notes><body xmlns="http://www.w3.org/1999/xhtml">
     <p>CHARGE:        </p>
  </body></notes>
      </species>
      <species compartment="C_11" boundaryCondition="false" id="M_photonI_c">
<notes><body xmlns="http://www.w3.org/1999/xhtml">
     <p>CHARGE:        </p>
  </body></notes>
      </species>
      <species compartment="C_11" boundaryCondition="false" id="M_photonII_c">
<notes><body xmlns="http://www.w3.org/1999/xhtml">
     <p>CHARGE:        </p>
  </body></notes>
      </species>
      <species compartment="C_11" boundaryCondition="false" id="M_phytof_c">
<notes><body xmlns="http://www.w3.org/1999/xhtml">
     <p>CHARGE:        </p>
  </body></notes>
      </species>
      <species compartment="C_11" boundaryCondition="false" id="M_zcarote_c">
<notes><body xmlns="http://www.w3.org/1999/xhtml">
     <p>CHARGE:        </p>
  </body></notes>
      </species>
      <species compartment="C_11" boundaryCondition="false" id="M_phytoe_c">
<notes><body xmlns="http://www.w3.org/1999/xhtml">
     <p>CHARGE:        </p>
  </body></notes>
      </species>
      <species compartment="C_11" boundaryCondition="false" id="M_prephytedp_c">
<notes><body xmlns="http://www.w3.org/1999/xhtml">
     <p>CHARGE:        </p>
  </body></notes>
      </species>
      <species compartment="C_11" boundaryCondition="false" id="M_2mahmp_c">
<notes><body xmlns="http://www.w3.org/1999/xhtml">
     <p>CHARGE:        </p>
  </body></notes>
      </species>
      <species compartment="C_11" boundaryCondition="false" id="M_4ppan_c">
<notes><body xmlns="http://www.w3.org/1999/xhtml">
     <p>CHARGE:        </p>
  </body></notes>
      </species>
      <species compartment="C_11" boundaryCondition="false" id="M_phpyr_c">
<notes><body xmlns="http://www.w3.org/1999/xhtml">
     <p>CHARGE:        </p>
  </body></notes>
      </species>
      <species compartment="C_11" boundaryCondition="false" id="M_pchlld_c">
<notes><body xmlns="http://www.w3.org/1999/xhtml">
     <p>CHARGE:        </p>
  </body></notes>
      </species>
      <species compartment="C_11" boundaryCondition="false" id="M_4ppcys_c">
<notes><body xmlns="http://www.w3.org/1999/xhtml">
     <p>CHARGE:        </p>
  </body></notes>
      </species>
      <species compartment="C_11" boundaryCondition="false" id="M_pan4p_c">
<notes><body xmlns="http://www.w3.org/1999/xhtml">
     <p>CHARGE:        </p>
  </body></notes>
      </species>
      <species compartment="C_11" boundaryCondition="false" id="M_2hyoxplac_c">
<notes><body xmlns="http://www.w3.org/1999/xhtml">
     <p>CHARGE:        </p>
  </body></notes>
      </species>
      <species compartment="C_11" boundaryCondition="false" id="M_apoACP_c">
<notes><body xmlns="http://www.w3.org/1999/xhtml">
     <p>CHARGE:        </p>
  </body></notes>
      </species>
      <species compartment="C_11" boundaryCondition="false" id="M_pendp_c">
<notes><body xmlns="http://www.w3.org/1999/xhtml">
     <p>CHARGE:        </p>
  </body></notes>
      </species>
      <species compartment="C_11" boundaryCondition="false" id="M_fpram_c">
<notes><body xmlns="http://www.w3.org/1999/xhtml">
     <p>CHARGE:        </p>
  </body></notes>
      </species>
      <species compartment="C_11" boundaryCondition="false" id="M_prbamp_c">
<notes><body xmlns="http://www.w3.org/1999/xhtml">
     <p>CHARGE:        </p>
  </body></notes>
      </species>
      <species compartment="C_11" boundaryCondition="false" id="M_prfp_c">
<notes><body xmlns="http://www.w3.org/1999/xhtml">
     <p>CHARGE:        </p>
  </body></notes>
      </species>
      <species compartment="C_11" boundaryCondition="false" id="M_rb15bp_c">
<notes><body xmlns="http://www.w3.org/1999/xhtml">
     <p>CHARGE:        </p>
  </body></notes>
      </species>
      <species compartment="C_11" boundaryCondition="false" id="M_fadh2_c">
<notes><body xmlns="http://www.w3.org/1999/xhtml">
     <p>CHARGE:        </p>
  </body></notes>
      </species>
      <species compartment="C_11" boundaryCondition="false" id="M_trnapro_c">
<notes><body xmlns="http://www.w3.org/1999/xhtml">
     <p>CHARGE:        </p>
  </body></notes>
      </species>
      <species compartment="C_11" boundaryCondition="false" id="M_protrna_c">
<notes><body xmlns="http://www.w3.org/1999/xhtml">
     <p>CHARGE:        </p>
  </body></notes>
      </species>
      <species compartment="C_11" boundaryCondition="false" id="M_sertrna_c">
<notes><body xmlns="http://www.w3.org/1999/xhtml">
     <p>CHARGE:        </p>
  </body></notes>
      </species>
      <species compartment="C_11" boundaryCondition="false" id="M_thrtrna_c">
<notes><body xmlns="http://www.w3.org/1999/xhtml">
     <p>CHARGE:        </p>
  </body></notes>
      </species>
      <species compartment="C_11" boundaryCondition="false" id="M_trptrna_c">
<notes><body xmlns="http://www.w3.org/1999/xhtml">
     <p>CHARGE:        </p>
  </body></notes>
      </species>
      <species compartment="C_11" boundaryCondition="false" id="M_tyrtrna_c">
<notes><body xmlns="http://www.w3.org/1999/xhtml">
     <p>CHARGE:        </p>
  </body></notes>
      </species>
      <species compartment="C_11" boundaryCondition="false" id="M_valtrna_c">
<notes><body xmlns="http://www.w3.org/1999/xhtml">
     <p>CHARGE:        </p>
  </body></notes>
      </species>
      <species compartment="C_11" boundaryCondition="false" id="M_trnaser_c">
<notes><body xmlns="http://www.w3.org/1999/xhtml">
     <p>CHARGE:        </p>
  </body></notes>
      </species>
      <species compartment="C_11" boundaryCondition="false" id="M_trnathr_c">
<notes><body xmlns="http://www.w3.org/1999/xhtml">
     <p>CHARGE:        </p>
  </body></notes>
      </species>
      <species compartment="C_11" boundaryCondition="false" id="M_trnatrp_c">
<notes><body xmlns="http://www.w3.org/1999/xhtml">
     <p>CHARGE:        </p>
  </body></notes>
      </species>
      <species compartment="C_11" boundaryCondition="false" id="M_trnatyr_c">
<notes><body xmlns="http://www.w3.org/1999/xhtml">
     <p>CHARGE:        </p>
  </body></notes>
      </species>
      <species compartment="C_11" boundaryCondition="false" id="M_trnaval_c">
<notes><body xmlns="http://www.w3.org/1999/xhtml">
     <p>CHARGE:        </p>
  </body></notes>
      </species>
      <species compartment="C_11" boundaryCondition="false" id="M_skm5p_c">
<notes><body xmlns="http://www.w3.org/1999/xhtml">
     <p>CHARGE:        </p>
  </body></notes>
      </species>
      <species compartment="C_11" boundaryCondition="false" id="M_PSII_c">
<notes><body xmlns="http://www.w3.org/1999/xhtml">
     <p>CHARGE:        </p>
  </body></notes>
      </species>
      <species compartment="C_11" boundaryCondition="false" id="M_PSII__c">
<notes><body xmlns="http://www.w3.org/1999/xhtml">
     <p>CHARGE:        </p>
  </body></notes>
      </species>
      <species compartment="C_11" boundaryCondition="false" id="M_ura_c">
<notes><body xmlns="http://www.w3.org/1999/xhtml">
     <p>CHARGE:        </p>
  </body></notes>
      </species>
      <species compartment="C_11" boundaryCondition="false" id="M_psd5p_c">
<notes><body xmlns="http://www.w3.org/1999/xhtml">
     <p>CHARGE:        </p>
  </body></notes>
      </species>
      <species compartment="C_11" boundaryCondition="false" id="M_uaagmda_c">
<notes><body xmlns="http://www.w3.org/1999/xhtml">
     <p>CHARGE:        </p>
  </body></notes>
      </species>
      <species compartment="C_11" boundaryCondition="false" id="M_Peptidoglycan_polymer__n_1_subunits__c">
<notes><body xmlns="http://www.w3.org/1999/xhtml">
     <p>CHARGE:        </p>
  </body></notes>
      </species>
      <species compartment="C_11" boundaryCondition="false" id="M_Peptidoglycan_polymer__n_subunits__c">
<notes><body xmlns="http://www.w3.org/1999/xhtml">
     <p>CHARGE:        </p>
  </body></notes>
      </species>
      <species compartment="C_11" boundaryCondition="false" id="M_6pthp_c">
<notes><body xmlns="http://www.w3.org/1999/xhtml">
     <p>CHARGE:        </p>
  </body></notes>
      </species>
      <species compartment="C_11" boundaryCondition="false" id="M_ptrc_e">
<notes><body xmlns="http://www.w3.org/1999/xhtml">
     <p>CHARGE:        </p>
  </body></notes>
      </species>
      <species compartment="C_11" boundaryCondition="false" id="M_pyam5p_c">
<notes><body xmlns="http://www.w3.org/1999/xhtml">
     <p>CHARGE:        </p>
  </body></notes>
      </species>
      <species compartment="C_11" boundaryCondition="false" id="M_1_AMINO_PROPAN_2_ONE_3_PHOSPHATE_c">
<notes><body xmlns="http://www.w3.org/1999/xhtml">
     <p>CHARGE:        </p>
  </body></notes>
      </species>
      <species compartment="C_11" boundaryCondition="false" id="M_ribflv_c">
<notes><body xmlns="http://www.w3.org/1999/xhtml">
     <p>CHARGE:        </p>
  </body></notes>
      </species>
      <species compartment="C_11" boundaryCondition="false" id="M_dmlz_c">
<notes><body xmlns="http://www.w3.org/1999/xhtml">
     <p>CHARGE:        </p>
  </body></notes>
      </species>
      <species compartment="C_11" boundaryCondition="false" id="M_adphep_L_c">
<notes><body xmlns="http://www.w3.org/1999/xhtml">
     <p>CHARGE:        </p>
  </body></notes>
      </species>
      <species compartment="C_11" boundaryCondition="false" id="M_hlipa_c">
<notes><body xmlns="http://www.w3.org/1999/xhtml">
     <p>CHARGE:        </p>
  </body></notes>
      </species>
      <species compartment="C_11" boundaryCondition="false" id="M_hhlipa_c">
<notes><body xmlns="http://www.w3.org/1999/xhtml">
     <p>CHARGE:        </p>
  </body></notes>
      </species>
      <species compartment="C_11" boundaryCondition="false" id="M_xu5p_D_c">
<notes><body xmlns="http://www.w3.org/1999/xhtml">
     <p>CHARGE:        </p>
  </body></notes>
      </species>
      <species compartment="C_11" boundaryCondition="false" id="M_thfglu_c">
<notes><body xmlns="http://www.w3.org/1999/xhtml">
     <p>CHARGE:        </p>
  </body></notes>
      </species>
      <species compartment="C_11" boundaryCondition="false" id="M_s7p_c">
<notes><body xmlns="http://www.w3.org/1999/xhtml">
     <p>CHARGE:        </p>
  </body></notes>
      </species>
      <species compartment="C_11" boundaryCondition="false" id="M_copre2_c">
<notes><body xmlns="http://www.w3.org/1999/xhtml">
     <p>CHARGE:        </p>
  </body></notes>
      </species>
      <species compartment="C_11" boundaryCondition="false" id="M_sl26da_c">
<notes><body xmlns="http://www.w3.org/1999/xhtml">
     <p>CHARGE:        </p>
  </body></notes>
      </species>
      <species compartment="C_11" boundaryCondition="false" id="M_sl2a6o_c">
<notes><body xmlns="http://www.w3.org/1999/xhtml">
     <p>CHARGE:        </p>
  </body></notes>
      </species>
      <species compartment="C_11" boundaryCondition="false" id="M_2_Succinyl_5_enolpyruvyl_6_hydroxy_3_cyclohexene_1_carboxylate_c">
<notes><body xmlns="http://www.w3.org/1999/xhtml">
     <p>CHARGE:        </p>
  </body></notes>
      </species>
      <species compartment="C_11" boundaryCondition="false" id="M_sfgthrd_c">
<notes><body xmlns="http://www.w3.org/1999/xhtml">
     <p>CHARGE:        </p>
  </body></notes>
      </species>
      <species compartment="C_11" boundaryCondition="false" id="M_hpyr_c">
<notes><body xmlns="http://www.w3.org/1999/xhtml">
     <p>CHARGE:        </p>
  </body></notes>
      </species>
      <species compartment="C_11" boundaryCondition="false" id="M_2shchc_c">
<notes><body xmlns="http://www.w3.org/1999/xhtml">
     <p>CHARGE:        </p>
  </body></notes>
      </species>
      <species compartment="C_11" boundaryCondition="false" id="M_shngthrd_c">
<notes><body xmlns="http://www.w3.org/1999/xhtml">
     <p>CHARGE:        </p>
  </body></notes>
      </species>
      <species compartment="C_11" boundaryCondition="false" id="M_skm_c">
<notes><body xmlns="http://www.w3.org/1999/xhtml">
     <p>CHARGE:        </p>
  </body></notes>
      </species>
      <species compartment="C_11" boundaryCondition="false" id="M_suc6p_c">
<notes><body xmlns="http://www.w3.org/1999/xhtml">
     <p>CHARGE:        </p>
  </body></notes>
      </species>
      <species compartment="C_11" boundaryCondition="false" id="M_glyc3p_e">
<notes><body xmlns="http://www.w3.org/1999/xhtml">
     <p>CHARGE:        </p>
  </body></notes>
      </species>
      <species compartment="C_11" boundaryCondition="false" id="M_spmd_e">
<notes><body xmlns="http://www.w3.org/1999/xhtml">
     <p>CHARGE:        </p>
  </body></notes>
      </species>
      <species compartment="C_11" boundaryCondition="false" id="M_spmd_c">
<notes><body xmlns="http://www.w3.org/1999/xhtml">
     <p>CHARGE:        </p>
  </body></notes>
      </species>
      <species compartment="C_11" boundaryCondition="false" id="M_udpsq_c">
<notes><body xmlns="http://www.w3.org/1999/xhtml">
     <p>CHARGE:        </p>
  </body></notes>
      </species>
      <species compartment="C_11" boundaryCondition="false" id="M_sucbz_c">
<notes><body xmlns="http://www.w3.org/1999/xhtml">
     <p>CHARGE:        </p>
  </body></notes>
      </species>
      <species compartment="C_11" boundaryCondition="false" id="M_succ_e">
<notes><body xmlns="http://www.w3.org/1999/xhtml">
     <p>CHARGE:        </p>
  </body></notes>
      </species>
      <species compartment="C_11" boundaryCondition="false" id="M_tag6p_D_c">
<notes><body xmlns="http://www.w3.org/1999/xhtml">
     <p>CHARGE:        </p>
  </body></notes>
      </species>
      <species compartment="C_11" boundaryCondition="false" id="M_tagdp_D_c">
<notes><body xmlns="http://www.w3.org/1999/xhtml">
     <p>CHARGE:        </p>
  </body></notes>
      </species>
      <species compartment="C_11" boundaryCondition="false" id="M_dtdpglu_c">
<notes><body xmlns="http://www.w3.org/1999/xhtml">
     <p>CHARGE:        </p>
  </body></notes>
      </species>
      <species compartment="C_11" boundaryCondition="false" id="M_dtdp4d6dg_c">
<notes><body xmlns="http://www.w3.org/1999/xhtml">
     <p>CHARGE:        </p>
  </body></notes>
      </species>
      <species compartment="C_11" boundaryCondition="false" id="M_Iminoglycine_c">
<notes><body xmlns="http://www.w3.org/1999/xhtml">
     <p>CHARGE:        </p>
  </body></notes>
      </species>
      <species compartment="C_11" boundaryCondition="false" id="M_tsul_e">
<notes><body xmlns="http://www.w3.org/1999/xhtml">
     <p>CHARGE:        </p>
  </body></notes>
      </species>
      <species compartment="C_11" boundaryCondition="false" id="M_phthr_c">
<notes><body xmlns="http://www.w3.org/1999/xhtml">
     <p>CHARGE:        </p>
  </body></notes>
      </species>
      <species compartment="C_11" boundaryCondition="false" id="M_amopbut_L_c">
<notes><body xmlns="http://www.w3.org/1999/xhtml">
     <p>CHARGE:        </p>
  </body></notes>
      </species>
      <species compartment="C_11" boundaryCondition="false" id="M_thr_L_c">
<notes><body xmlns="http://www.w3.org/1999/xhtml">
     <p>CHARGE:        </p>
  </body></notes>
      </species>
      <species compartment="C_11" boundaryCondition="false" id="M_4hthr_c">
<notes><body xmlns="http://www.w3.org/1999/xhtml">
     <p>CHARGE:        </p>
  </body></notes>
      </species>
      <species compartment="C_11" boundaryCondition="false" id="M_thmmp_c">
<notes><body xmlns="http://www.w3.org/1999/xhtml">
     <p>CHARGE:        </p>
  </body></notes>
      </species>
      <species compartment="C_11" boundaryCondition="false" id="M_4mpetz_c">
<notes><body xmlns="http://www.w3.org/1999/xhtml">
     <p>CHARGE:        </p>
  </body></notes>
      </species>
      <species compartment="C_11" boundaryCondition="false" id="M_tre6p_c">
<notes><body xmlns="http://www.w3.org/1999/xhtml">
     <p>CHARGE:        </p>
  </body></notes>
      </species>
      <species compartment="C_11" boundaryCondition="false" id="M_trp_L_c">
<notes><body xmlns="http://www.w3.org/1999/xhtml">
     <p>CHARGE:        </p>
  </body></notes>
      </species>
      <species compartment="C_11" boundaryCondition="false" id="M_indole_c">
<notes><body xmlns="http://www.w3.org/1999/xhtml">
     <p>CHARGE:        </p>
  </body></notes>
      </species>
      <species compartment="C_11" boundaryCondition="false" id="M_tslycop_c">
<notes><body xmlns="http://www.w3.org/1999/xhtml">
     <p>CHARGE:        </p>
  </body></notes>
      </species>
      <species compartment="C_11" boundaryCondition="false" id="M_uamag_c">
<notes><body xmlns="http://www.w3.org/1999/xhtml">
     <p>CHARGE:        </p>
  </body></notes>
      </species>
      <species compartment="C_11" boundaryCondition="false" id="M_ugmd_c">
<notes><body xmlns="http://www.w3.org/1999/xhtml">
     <p>CHARGE:        </p>
  </body></notes>
      </species>
      <species compartment="C_11" boundaryCondition="false" id="M_uacgam_c">
<notes><body xmlns="http://www.w3.org/1999/xhtml">
     <p>CHARGE:        </p>
  </body></notes>
      </species>
      <species compartment="C_11" boundaryCondition="false" id="M_u3aga_c">
<notes><body xmlns="http://www.w3.org/1999/xhtml">
     <p>CHARGE:        </p>
  </body></notes>
      </species>
      <species compartment="C_11" boundaryCondition="false" id="M_acmana_c">
<notes><body xmlns="http://www.w3.org/1999/xhtml">
     <p>CHARGE:        </p>
  </body></notes>
      </species>
      <species compartment="C_11" boundaryCondition="false" id="M_uacmam_c">
<notes><body xmlns="http://www.w3.org/1999/xhtml">
     <p>CHARGE:        </p>
  </body></notes>
      </species>
      <species compartment="C_11" boundaryCondition="false" id="M_uacgala_c">
<notes><body xmlns="http://www.w3.org/1999/xhtml">
     <p>CHARGE:        </p>
  </body></notes>
      </species>
      <species compartment="C_11" boundaryCondition="false" id="M_uaccg_c">
<notes><body xmlns="http://www.w3.org/1999/xhtml">
     <p>CHARGE:        </p>
  </body></notes>
      </species>
      <species compartment="C_11" boundaryCondition="false" id="M_uama_c">
<notes><body xmlns="http://www.w3.org/1999/xhtml">
     <p>CHARGE:        </p>
  </body></notes>
      </species>
      <species compartment="C_11" boundaryCondition="false" id="M_uamr_c">
<notes><body xmlns="http://www.w3.org/1999/xhtml">
     <p>CHARGE:        </p>
  </body></notes>
      </species>
      <species compartment="C_11" boundaryCondition="false" id="M_udpglcur_c">
<notes><body xmlns="http://www.w3.org/1999/xhtml">
     <p>CHARGE:        </p>
  </body></notes>
      </species>
      <species compartment="C_11" boundaryCondition="false" id="M_u3hga_c">
<notes><body xmlns="http://www.w3.org/1999/xhtml">
     <p>CHARGE:        </p>
  </body></notes>
      </species>
      <species compartment="C_11" boundaryCondition="false" id="M_uppg3_c">
<notes><body xmlns="http://www.w3.org/1999/xhtml">
     <p>CHARGE:        </p>
  </body></notes>
      </species>
      <species compartment="C_11" boundaryCondition="false" id="M_uppg1_c">
<notes><body xmlns="http://www.w3.org/1999/xhtml">
     <p>CHARGE:        </p>
  </body></notes>
      </species>
      <species compartment="C_11" boundaryCondition="false" id="M_cpppg1_c">
<notes><body xmlns="http://www.w3.org/1999/xhtml">
     <p>CHARGE:        </p>
  </body></notes>
      </species>
      <species compartment="C_11" boundaryCondition="false" id="M_val_L_e">
<notes><body xmlns="http://www.w3.org/1999/xhtml">
     <p>CHARGE:        </p>
  </body></notes>
      </species>
      <species compartment="C_11" boundaryCondition="false" id="M_VitaminB12_c">
<notes><body xmlns="http://www.w3.org/1999/xhtml">
     <p>CHARGE:        </p>
  </body></notes>
      </species>
      <species compartment="C_11" boundaryCondition="false" id="M_xtp_c">
<notes><body xmlns="http://www.w3.org/1999/xhtml">
     <p>CHARGE:        </p>
  </body></notes>
      </species>
      <species compartment="C_11" boundaryCondition="false" id="M_ditp_c">
<notes><body xmlns="http://www.w3.org/1999/xhtml">
     <p>CHARGE:        </p>
  </body></notes>
      </species>
      <species compartment="C_11" boundaryCondition="false" id="M_dimp_c">
<notes><body xmlns="http://www.w3.org/1999/xhtml">
     <p>CHARGE:        </p>
  </body></notes>
      </species>
    </listOfSpecies>
    <listOfReactions>
      <reaction name="10-Formyltetrahydrofolate:L-glutamate ligase (ADP-forming)" id="R_10FTHGL" reversible="false">
<notes><body xmlns="http://www.w3.org/1999/xhtml">
     <p>GENE_ASSOCIATION: A0401</p>
  
     <p>PROTEIN_ASSOCIATION: </p>
  
     <p>SUBSYSTEM: Folate biosynthesis</p>
  
     <p>PROTEIN_CLASS: </p>
  
     <p>SYNTHETIC_OBJECTIVE: 0.0</p>
  
     <p>GPR: FolC (A0401)</p>
  
     <p>Protein: FolC</p>
  
     <p>Confidence score: 2</p>
  
     <p>E.C. number: 6.3.2.12|6.3.2.17</p>
  </body></notes>
              <listOfReactants>
          <speciesReference species="M_atp_c" stoichiometry="1"/>
          <speciesReference species="M_glu_L_c" stoichiometry="1"/>
          <speciesReference species="M_10fthf_c" stoichiometry="1"/>
        </listOfReactants>
        <listOfProducts>
          <speciesReference species="M_adp_c" stoichiometry="1"/>
          <speciesReference species="M_pi_c" stoichiometry="1"/>
          <speciesReference species="M_h_c" stoichiometry="1"/>
          <speciesReference species="M_10_Formyl_THF_L_glutamate_c" stoichiometry="1"/>
        </listOfProducts>
        <kineticLaw>
          <math xmlns="http://www.w3.org/1998/Math/MathML">          
            <apply>
              <ci>  </ci>
            </apply>
          </math>
                  <listOfParameters>
            <parameter id="LOWER_BOUND" units="mmol_per_gDW_per_hr" value="0"/>
            <parameter id="UPPER_BOUND" units="mmol_per_gDW_per_hr" value="1000"/>
            <parameter value="0" id="OBJECTIVE_COEFFICIENT"/>
            <parameter id="FLUX_VALUE" units="mmol_per_gDW_per_hr" value="0"/>
            <parameter value="0" id="REDUCED_COST"/>
          </listOfParameters>
        </kineticLaw>
      </reaction>
      <reaction name="2-octaprenyl-6-hydroxyphenol methylase" id="R_2O6HM" reversible="false">
<notes><body xmlns="http://www.w3.org/1999/xhtml">
     <p>GENE_ASSOCIATION: A1848</p>
  
     <p>PROTEIN_ASSOCIATION: </p>
  
     <p>SUBSYSTEM: Ubiquinone and other terpenoid-Ubiquinone and other terpenoid-quinone biosynthesis</p>
  
     <p>PROTEIN_CLASS: </p>
  
     <p>SYNTHETIC_OBJECTIVE: 0.0</p>
  
     <p>GPR: UbiG (A1848)</p>
  
     <p>Protein: UbiG</p>
  
     <p>Confidence score: 2</p>
  
     <p>E.C. number: 2.1.1.64</p>
  </body></notes>
              <listOfReactants>
          <speciesReference species="M_amet_c" stoichiometry="1"/>
          <speciesReference species="M_2ohph_c" stoichiometry="1"/>
        </listOfReactants>
        <listOfProducts>
          <speciesReference species="M_ahcys_c" stoichiometry="1"/>
          <speciesReference species="M_h_c" stoichiometry="1"/>
          <speciesReference species="M_2omph_c" stoichiometry="1"/>
        </listOfProducts>
        <kineticLaw>
          <math xmlns="http://www.w3.org/1998/Math/MathML">          
            <apply>
              <ci>  </ci>
            </apply>
          </math>
                  <listOfParameters>
            <parameter id="LOWER_BOUND" units="mmol_per_gDW_per_hr" value="0"/>
            <parameter id="UPPER_BOUND" units="mmol_per_gDW_per_hr" value="1000"/>
            <parameter value="0" id="OBJECTIVE_COEFFICIENT"/>
            <parameter id="FLUX_VALUE" units="mmol_per_gDW_per_hr" value="0"/>
            <parameter value="0" id="REDUCED_COST"/>
          </listOfParameters>
        </kineticLaw>
      </reaction>
      <reaction name="2-octaprenyl-6-methoxyphenol hydroxylase" id="R_2O6MH1" reversible="false">
<notes><body xmlns="http://www.w3.org/1999/xhtml">
     <p>GENE_ASSOCIATION: A1949</p>
  
     <p>PROTEIN_ASSOCIATION: </p>
  
     <p>SUBSYSTEM: Ubiquinone and other terpenoid-Ubiquinone and other terpenoid-quinone biosynthesis</p>
  
     <p>PROTEIN_CLASS: </p>
  
     <p>SYNTHETIC_OBJECTIVE: 0.0</p>
  
     <p>GPR: UbiH (A1949)</p>
  
     <p>Protein: UbiH</p>
  
     <p>Confidence score: 2</p>
  
     <p>E.C. number: 1.14.13.-</p>
  </body></notes>
              <listOfReactants>
          <speciesReference species="M_o2_c" stoichiometry="1"/>
          <speciesReference species="M_2omph_c" stoichiometry="1"/>
        </listOfReactants>
        <listOfProducts>
          <speciesReference species="M_h2o_c" stoichiometry="1"/>
          <speciesReference species="M_2ombz_c" stoichiometry="1"/>
        </listOfProducts>
        <kineticLaw>
          <math xmlns="http://www.w3.org/1998/Math/MathML">          
            <apply>
              <ci>  </ci>
            </apply>
          </math>
                  <listOfParameters>
            <parameter id="LOWER_BOUND" units="mmol_per_gDW_per_hr" value="0"/>
            <parameter id="UPPER_BOUND" units="mmol_per_gDW_per_hr" value="1000"/>
            <parameter value="0" id="OBJECTIVE_COEFFICIENT"/>
            <parameter id="FLUX_VALUE" units="mmol_per_gDW_per_hr" value="0"/>
            <parameter value="0" id="REDUCED_COST"/>
          </listOfParameters>
        </kineticLaw>
      </reaction>
      <reaction name="2-Octaprenyl-3-methyl-6-methoxy-1,4-benzoquinone ,NADPH2:oxygen" id="R_2O6MH2" reversible="false">
<notes><body xmlns="http://www.w3.org/1999/xhtml">
     <p>GENE_ASSOCIATION: A1949</p>
  
     <p>PROTEIN_ASSOCIATION: </p>
  
     <p>SUBSYSTEM: Ubiquinone and other terpenoid-Ubiquinone and other terpenoid-quinone biosynthesis</p>
  
     <p>PROTEIN_CLASS: </p>
  
     <p>SYNTHETIC_OBJECTIVE: 0.0</p>
  
     <p>GPR: UbiH (A1949)</p>
  
     <p>Protein: UbiH</p>
  
     <p>Confidence score: 2</p>
  
     <p>E.C. number: 1.14.13.-</p>
  </body></notes>
              <listOfReactants>
          <speciesReference species="M_nadph_c" stoichiometry="1"/>
          <speciesReference species="M_o2_c" stoichiometry="1"/>
          <speciesReference species="M_2ommb_c" stoichiometry="1"/>
        </listOfReactants>
        <listOfProducts>
          <speciesReference species="M_h2o_c" stoichiometry="1"/>
          <speciesReference species="M_nadp_c" stoichiometry="1"/>
          <speciesReference species="M_OCTAPRENYL_METHYL_OH_METHOXY_BENZQ_c" stoichiometry="1"/>
        </listOfProducts>
        <kineticLaw>
          <math xmlns="http://www.w3.org/1998/Math/MathML">          
            <apply>
              <ci>  </ci>
            </apply>
          </math>
                  <listOfParameters>
            <parameter id="LOWER_BOUND" units="mmol_per_gDW_per_hr" value="0"/>
            <parameter id="UPPER_BOUND" units="mmol_per_gDW_per_hr" value="1000"/>
            <parameter value="0" id="OBJECTIVE_COEFFICIENT"/>
            <parameter id="FLUX_VALUE" units="mmol_per_gDW_per_hr" value="0"/>
            <parameter value="0" id="REDUCED_COST"/>
          </listOfParameters>
        </kineticLaw>
      </reaction>
      <reaction name="2-oxoglutarate decarboxylase" id="R_2OGDC" reversible="false">
<notes><body xmlns="http://www.w3.org/1999/xhtml">
     <p>GENE_ASSOCIATION: A2770</p>
  
     <p>PROTEIN_ASSOCIATION: </p>
  
     <p>SUBSYSTEM: TCA cycle</p>
  
     <p>PROTEIN_CLASS: </p>
  
     <p>SYNTHETIC_OBJECTIVE: 0.0</p>
  
     <p>GPR: Ilvb (A2770)</p>
  
     <p>Protein: Ilvb</p>
  
     <p>Confidence score: 4</p>
  
     <p>E.C. number: </p>
  </body></notes>
              <listOfReactants>
          <speciesReference species="M_akg_c" stoichiometry="1"/>
          <speciesReference species="M_h_c" stoichiometry="1"/>
        </listOfReactants>
        <listOfProducts>
          <speciesReference species="M_sucsal_c" stoichiometry="1"/>
          <speciesReference species="M_co2_c" stoichiometry="1"/>
        </listOfProducts>
        <kineticLaw>
          <math xmlns="http://www.w3.org/1998/Math/MathML">          
            <apply>
              <ci>  </ci>
            </apply>
          </math>
                  <listOfParameters>
            <parameter id="LOWER_BOUND" units="mmol_per_gDW_per_hr" value="0"/>
            <parameter id="UPPER_BOUND" units="mmol_per_gDW_per_hr" value="1000"/>
            <parameter value="0" id="OBJECTIVE_COEFFICIENT"/>
            <parameter id="FLUX_VALUE" units="mmol_per_gDW_per_hr" value="0"/>
            <parameter value="0" id="REDUCED_COST"/>
          </listOfParameters>
        </kineticLaw>
      </reaction>
      <reaction name="4-alpha-glucanotransferase" id="R_4aGT" reversible="false">
<notes><body xmlns="http://www.w3.org/1999/xhtml">
     <p>GENE_ASSOCIATION: A0330</p>
  
     <p>PROTEIN_ASSOCIATION: </p>
  
     <p>SUBSYSTEM: Starch and sucrose metabolism</p>
  
     <p>PROTEIN_CLASS: </p>
  
     <p>SYNTHETIC_OBJECTIVE: 0.0</p>
  
     <p>GPR: MalQ (A0330)</p>
  
     <p>Protein: MalQ</p>
  
     <p>Confidence score: 2</p>
  
     <p>E.C. number: 2.4.1.25</p>
  </body></notes>
              <listOfReactants>
          <speciesReference species="M_malt_c" stoichiometry="1"/>
        </listOfReactants>
        <listOfProducts>
          <speciesReference species="M_glc_D_c" stoichiometry="1"/>
          <speciesReference species="M_14glun_c" stoichiometry="1"/>
        </listOfProducts>
        <kineticLaw>
          <math xmlns="http://www.w3.org/1998/Math/MathML">          
            <apply>
              <ci>  </ci>
            </apply>
          </math>
                  <listOfParameters>
            <parameter id="LOWER_BOUND" units="mmol_per_gDW_per_hr" value="0"/>
            <parameter id="UPPER_BOUND" units="mmol_per_gDW_per_hr" value="1000"/>
            <parameter value="0" id="OBJECTIVE_COEFFICIENT"/>
            <parameter id="FLUX_VALUE" units="mmol_per_gDW_per_hr" value="0"/>
            <parameter value="0" id="REDUCED_COST"/>
          </listOfParameters>
        </kineticLaw>
      </reaction>
      <reaction name="chlorophyllide-a: NADP+ oxidoreductase" id="R_4VCR" reversible="false">
<notes><body xmlns="http://www.w3.org/1999/xhtml">
     <p>GENE_ASSOCIATION: A2638</p>
  
     <p>PROTEIN_ASSOCIATION: </p>
  
     <p>SUBSYSTEM: Porphyrin and chlorophyll metabolism</p>
  
     <p>PROTEIN_CLASS: </p>
  
     <p>SYNTHETIC_OBJECTIVE: 0.0</p>
  
     <p>GPR: FrhB (A2638)</p>
  
     <p>Protein: FrhB</p>
  
     <p>Confidence score: 2</p>
  
     <p>E.C. number: 1.3.1.75</p>
  </body></notes>
              <listOfReactants>
          <speciesReference species="M_Divinyl_chlorophyllide_a_c" stoichiometry="1"/>
          <speciesReference species="M_nadph_c" stoichiometry="1"/>
          <speciesReference species="M_h_c" stoichiometry="1"/>
        </listOfReactants>
        <listOfProducts>
          <speciesReference species="M_chlld_c" stoichiometry="1"/>
          <speciesReference species="M_nadp_c" stoichiometry="1"/>
        </listOfProducts>
        <kineticLaw>
          <math xmlns="http://www.w3.org/1998/Math/MathML">          
            <apply>
              <ci>  </ci>
            </apply>
          </math>
                  <listOfParameters>
            <parameter id="LOWER_BOUND" units="mmol_per_gDW_per_hr" value="0"/>
            <parameter id="UPPER_BOUND" units="mmol_per_gDW_per_hr" value="1000"/>
            <parameter value="0" id="OBJECTIVE_COEFFICIENT"/>
            <parameter id="FLUX_VALUE" units="mmol_per_gDW_per_hr" value="0"/>
            <parameter value="0" id="REDUCED_COST"/>
          </listOfParameters>
        </kineticLaw>
      </reaction>
      <reaction name="acetyl-CoA:[acyl-carrier-protein] S-acetyltransferase" id="R_AACPAT" reversible="false">
<notes><body xmlns="http://www.w3.org/1999/xhtml">
     <p>GENE_ASSOCIATION: A0525</p>
  
     <p>PROTEIN_ASSOCIATION: </p>
  
     <p>SUBSYSTEM: Fatty Acid Synthesis</p>
  
     <p>PROTEIN_CLASS: </p>
  
     <p>SYNTHETIC_OBJECTIVE: 0.0</p>
  
     <p>GPR: A0525 (FabH)</p>
  
     <p>Protein: FabH</p>
  
     <p>Confidence score: 4</p>
  
     <p>E.C. number: 2.3.1.38</p>
  </body></notes>
              <listOfReactants>
          <speciesReference species="M_accoa_c" stoichiometry="1"/>
          <speciesReference species="M_ACP_c" stoichiometry="1"/>
        </listOfReactants>
        <listOfProducts>
          <speciesReference species="M_coa_c" stoichiometry="1"/>
          <speciesReference species="M_acACP_c" stoichiometry="1"/>
        </listOfProducts>
        <kineticLaw>
          <math xmlns="http://www.w3.org/1998/Math/MathML">          
            <apply>
              <ci>  </ci>
            </apply>
          </math>
                  <listOfParameters>
            <parameter id="LOWER_BOUND" units="mmol_per_gDW_per_hr" value="0"/>
            <parameter id="UPPER_BOUND" units="mmol_per_gDW_per_hr" value="1000"/>
            <parameter value="0" id="OBJECTIVE_COEFFICIENT"/>
            <parameter id="FLUX_VALUE" units="mmol_per_gDW_per_hr" value="0"/>
            <parameter value="0" id="REDUCED_COST"/>
          </listOfParameters>
        </kineticLaw>
      </reaction>
      <reaction name="Adenosyl cobinamide kinase" id="R_ACBIPGT" reversible="false">
<notes><body xmlns="http://www.w3.org/1999/xhtml">
     <p>GENE_ASSOCIATION: A1561</p>
  
     <p>PROTEIN_ASSOCIATION: </p>
  
     <p>SUBSYSTEM: Vitamins _ Cofactor Biosynthesis</p>
  
     <p>PROTEIN_CLASS: </p>
  
     <p>SYNTHETIC_OBJECTIVE: 0.0</p>
  
     <p>GPR: CobU (A1561)</p>
  
     <p>Protein: CobU</p>
  
     <p>Confidence score: 2</p>
  
     <p>E.C. number: 2.7.1.156</p>
  </body></notes>
              <listOfReactants>
          <speciesReference species="M_atp_c" stoichiometry="1"/>
          <speciesReference species="M_adocbi_c" stoichiometry="1"/>
        </listOfReactants>
        <listOfProducts>
          <speciesReference species="M_adp_c" stoichiometry="1"/>
          <speciesReference species="M_h_c" stoichiometry="1"/>
          <speciesReference species="M_adocbip_c" stoichiometry="1"/>
        </listOfProducts>
        <kineticLaw>
          <math xmlns="http://www.w3.org/1998/Math/MathML">          
            <apply>
              <ci>  </ci>
            </apply>
          </math>
                  <listOfParameters>
            <parameter id="LOWER_BOUND" units="mmol_per_gDW_per_hr" value="0"/>
            <parameter id="UPPER_BOUND" units="mmol_per_gDW_per_hr" value="1000"/>
            <parameter value="0" id="OBJECTIVE_COEFFICIENT"/>
            <parameter id="FLUX_VALUE" units="mmol_per_gDW_per_hr" value="0"/>
            <parameter value="0" id="REDUCED_COST"/>
          </listOfParameters>
        </kineticLaw>
      </reaction>
      <reaction name="Adenosyl cobinamide phosphate guanyltransferase" id="R_ACBIPGT_1" reversible="false">
<notes><body xmlns="http://www.w3.org/1999/xhtml">
     <p>GENE_ASSOCIATION: A1561</p>
  
     <p>PROTEIN_ASSOCIATION: </p>
  
     <p>SUBSYSTEM: Vitamins _ Cofactor Biosynthesis</p>
  
     <p>PROTEIN_CLASS: </p>
  
     <p>SYNTHETIC_OBJECTIVE: 0.0</p>
  
     <p>GPR: CobU (A1561)</p>
  
     <p>Protein: CobU</p>
  
     <p>Confidence score: 2</p>
  
     <p>E.C. number: 2.7.7.62</p>
  </body></notes>
              <listOfReactants>
          <speciesReference species="M_gtp_c" stoichiometry="1"/>
          <speciesReference species="M_h_c" stoichiometry="1"/>
          <speciesReference species="M_adocbip_c" stoichiometry="1"/>
        </listOfReactants>
        <listOfProducts>
          <speciesReference species="M_ppi_c" stoichiometry="1"/>
          <speciesReference species="M_agdpcbi_c" stoichiometry="1"/>
        </listOfProducts>
        <kineticLaw>
          <math xmlns="http://www.w3.org/1998/Math/MathML">          
            <apply>
              <ci>  </ci>
            </apply>
          </math>
                  <listOfParameters>
            <parameter id="LOWER_BOUND" units="mmol_per_gDW_per_hr" value="0"/>
            <parameter id="UPPER_BOUND" units="mmol_per_gDW_per_hr" value="1000"/>
            <parameter value="0" id="OBJECTIVE_COEFFICIENT"/>
            <parameter id="FLUX_VALUE" units="mmol_per_gDW_per_hr" value="0"/>
            <parameter value="0" id="REDUCED_COST"/>
          </listOfParameters>
        </kineticLaw>
      </reaction>
      <reaction name="Acetyl-CoA:carbon-dioxide ligase (ADP-forming)" id="R_ACCOAC" reversible="true">
<notes><body xmlns="http://www.w3.org/1999/xhtml">
     <p>GENE_ASSOCIATION: A2443 and A0052 and A2127 and A0058</p>
  
     <p>PROTEIN_ASSOCIATION: </p>
  
     <p>SUBSYSTEM: Pyruvate Metabolism</p>
  
     <p>PROTEIN_CLASS: </p>
  
     <p>SYNTHETIC_OBJECTIVE: 0.0</p>
  
     <p>GPR: AccABCD (A2443 and A0052 and A2127 and A0058)</p>
  
     <p>Protein: AccABCD</p>
  
     <p>Confidence score: 2</p>
  
     <p>E.C. number: 6.4.1.2</p>
  </body></notes>
              <listOfReactants>
          <speciesReference species="M_accoa_c" stoichiometry="1"/>
          <speciesReference species="M_btn_co2_c" stoichiometry="1"/>
        </listOfReactants>
        <listOfProducts>
          <speciesReference species="M_malcoa_c" stoichiometry="1"/>
          <speciesReference species="M_btn_cbxl_c" stoichiometry="1"/>
        </listOfProducts>
        <kineticLaw>
          <math xmlns="http://www.w3.org/1998/Math/MathML">          
            <apply>
              <ci>  </ci>
            </apply>
          </math>
                  <listOfParameters>
            <parameter id="LOWER_BOUND" units="mmol_per_gDW_per_hr" value="-1000"/>
            <parameter id="UPPER_BOUND" units="mmol_per_gDW_per_hr" value="1000"/>
            <parameter value="0" id="OBJECTIVE_COEFFICIENT"/>
            <parameter id="FLUX_VALUE" units="mmol_per_gDW_per_hr" value="0"/>
            <parameter value="0" id="REDUCED_COST"/>
          </listOfParameters>
        </kineticLaw>
      </reaction>
      <reaction name="ATP:N-acetyl-L-glutamate 5-phosphotransferase" id="R_ACGK" reversible="false">
<notes><body xmlns="http://www.w3.org/1999/xhtml">
     <p>GENE_ASSOCIATION: A2516</p>
  
     <p>PROTEIN_ASSOCIATION: </p>
  
     <p>SUBSYSTEM: Urea Cycle and Amino Acid Metabolisms</p>
  
     <p>PROTEIN_CLASS: </p>
  
     <p>SYNTHETIC_OBJECTIVE: 0.0</p>
  
     <p>GPR: ArgB (A2516)</p>
  
     <p>Protein: ArgB</p>
  
     <p>Confidence score: 2</p>
  
     <p>E.C. number: 2.7.2.8</p>
  </body></notes>
              <listOfReactants>
          <speciesReference species="M_atp_c" stoichiometry="1"/>
          <speciesReference species="M_acglu_c" stoichiometry="1"/>
        </listOfReactants>
        <listOfProducts>
          <speciesReference species="M_adp_c" stoichiometry="1"/>
          <speciesReference species="M_acg5p_c" stoichiometry="1"/>
        </listOfProducts>
        <kineticLaw>
          <math xmlns="http://www.w3.org/1998/Math/MathML">          
            <apply>
              <ci>  </ci>
            </apply>
          </math>
                  <listOfParameters>
            <parameter id="LOWER_BOUND" units="mmol_per_gDW_per_hr" value="0"/>
            <parameter id="UPPER_BOUND" units="mmol_per_gDW_per_hr" value="1000"/>
            <parameter value="0" id="OBJECTIVE_COEFFICIENT"/>
            <parameter id="FLUX_VALUE" units="mmol_per_gDW_per_hr" value="0"/>
            <parameter value="0" id="REDUCED_COST"/>
          </listOfParameters>
        </kineticLaw>
      </reaction>
      <reaction name="Acetyl-CoA:L-glutamate N-acetyltransferase" id="R_ACGS" reversible="false">
<notes><body xmlns="http://www.w3.org/1999/xhtml">
     <p>GENE_ASSOCIATION: A1130</p>
  
     <p>PROTEIN_ASSOCIATION: </p>
  
     <p>SUBSYSTEM: Urea Cycle and Amino Acid Metabolism</p>
  
     <p>PROTEIN_CLASS: </p>
  
     <p>SYNTHETIC_OBJECTIVE: 0.0</p>
  
     <p>GPR: ArgJ (A1130)</p>
  
     <p>Protein: ArgJ</p>
  
     <p>Confidence score: 2</p>
  
     <p>E.C. number: 2.3.1.1</p>
  </body></notes>
              <listOfReactants>
          <speciesReference species="M_accoa_c" stoichiometry="1"/>
          <speciesReference species="M_glu_L_c" stoichiometry="1"/>
        </listOfReactants>
        <listOfProducts>
          <speciesReference species="M_coa_c" stoichiometry="1"/>
          <speciesReference species="M_h_c" stoichiometry="1"/>
          <speciesReference species="M_acglu_c" stoichiometry="1"/>
        </listOfProducts>
        <kineticLaw>
          <math xmlns="http://www.w3.org/1998/Math/MathML">          
            <apply>
              <ci>  </ci>
            </apply>
          </math>
                  <listOfParameters>
            <parameter id="LOWER_BOUND" units="mmol_per_gDW_per_hr" value="0"/>
            <parameter id="UPPER_BOUND" units="mmol_per_gDW_per_hr" value="1000"/>
            <parameter value="0" id="OBJECTIVE_COEFFICIENT"/>
            <parameter id="FLUX_VALUE" units="mmol_per_gDW_per_hr" value="0"/>
            <parameter value="0" id="REDUCED_COST"/>
          </listOfParameters>
        </kineticLaw>
      </reaction>
      <reaction name="(S)-2-Aceto-2-hydroxybutanoate pyruvate-lyase (carboxylating)" id="R_ACHBS" reversible="false">
<notes><body xmlns="http://www.w3.org/1999/xhtml">
     <p>GENE_ASSOCIATION: A2704 and A2770 and A2797</p>
  
     <p>PROTEIN_ASSOCIATION: </p>
  
     <p>SUBSYSTEM: C5-Branched dibasic acid metabolism</p>
  
     <p>PROTEIN_CLASS: </p>
  
     <p>SYNTHETIC_OBJECTIVE: 0.0</p>
  
     <p>GPR: AlsS (A2704 and A2770 and A2797)</p>
  
     <p>Protein: AlsS</p>
  
     <p>Confidence score: 2</p>
  
     <p>E.C. number: 2.2.1.6</p>
  </body></notes>
              <listOfReactants>
          <speciesReference species="M_2obut_c" stoichiometry="1"/>
          <speciesReference species="M_2_Hydroxyethyl_ThPP_c" stoichiometry="1"/>
        </listOfReactants>
        <listOfProducts>
          <speciesReference species="M_thmpp_c" stoichiometry="1"/>
          <speciesReference species="M_2ahbut_c" stoichiometry="1"/>
        </listOfProducts>
        <kineticLaw>
          <math xmlns="http://www.w3.org/1998/Math/MathML">          
            <apply>
              <ci>  </ci>
            </apply>
          </math>
                  <listOfParameters>
            <parameter id="LOWER_BOUND" units="mmol_per_gDW_per_hr" value="0"/>
            <parameter id="UPPER_BOUND" units="mmol_per_gDW_per_hr" value="1000"/>
            <parameter value="0" id="OBJECTIVE_COEFFICIENT"/>
            <parameter id="FLUX_VALUE" units="mmol_per_gDW_per_hr" value="0"/>
            <parameter value="0" id="REDUCED_COST"/>
          </listOfParameters>
        </kineticLaw>
      </reaction>
      <reaction name="adenosylcobinamide kinase" id="R_ACK" reversible="false">
<notes><body xmlns="http://www.w3.org/1999/xhtml">
     <p>GENE_ASSOCIATION: A1516</p>
  
     <p>PROTEIN_ASSOCIATION: </p>
  
     <p>SUBSYSTEM: Porphyrin and Chlorophyll Metabolism</p>
  
     <p>PROTEIN_CLASS: </p>
  
     <p>SYNTHETIC_OBJECTIVE: 0.0</p>
  
     <p>GPR: CobU (A1516)</p>
  
     <p>Protein: CobU</p>
  
     <p>Confidence score: 2</p>
  
     <p>E.C. number: 2.7.1.156</p>
  </body></notes>
              <listOfReactants>
          <speciesReference species="M_gtp_c" stoichiometry="1"/>
          <speciesReference species="M_adocbi_c" stoichiometry="1"/>
        </listOfReactants>
        <listOfProducts>
          <speciesReference species="M_gdp_c" stoichiometry="1"/>
          <speciesReference species="M_h_c" stoichiometry="1"/>
          <speciesReference species="M_adocbip_c" stoichiometry="1"/>
        </listOfProducts>
        <kineticLaw>
          <math xmlns="http://www.w3.org/1998/Math/MathML">          
            <apply>
              <ci>  </ci>
            </apply>
          </math>
                  <listOfParameters>
            <parameter id="LOWER_BOUND" units="mmol_per_gDW_per_hr" value="0"/>
            <parameter id="UPPER_BOUND" units="mmol_per_gDW_per_hr" value="1000"/>
            <parameter value="0" id="OBJECTIVE_COEFFICIENT"/>
            <parameter id="FLUX_VALUE" units="mmol_per_gDW_per_hr" value="0"/>
            <parameter value="0" id="REDUCED_COST"/>
          </listOfParameters>
        </kineticLaw>
      </reaction>
      <reaction name="2-Acetolactate pyruvate-lyase (carboxylating)" id="R_ACLS" reversible="false">
<notes><body xmlns="http://www.w3.org/1999/xhtml">
     <p>GENE_ASSOCIATION: A2704 and A2770 and A2797</p>
  
     <p>PROTEIN_ASSOCIATION: </p>
  
     <p>SUBSYSTEM: C5-Branched dibasic acid metabolism</p>
  
     <p>PROTEIN_CLASS: </p>
  
     <p>SYNTHETIC_OBJECTIVE: 0.0</p>
  
     <p>GPR: AlsS (A2704 and A2770 and A2797)</p>
  
     <p>Protein: AlsS</p>
  
     <p>Confidence score: 2</p>
  
     <p>E.C. number: 2.2.1.6</p>
  </body></notes>
              <listOfReactants>
          <speciesReference species="M_pyr_c" stoichiometry="1"/>
          <speciesReference species="M_2_Hydroxyethyl_ThPP_c" stoichiometry="1"/>
        </listOfReactants>
        <listOfProducts>
          <speciesReference species="M_thmpp_c" stoichiometry="1"/>
          <speciesReference species="M_alac_S_c" stoichiometry="1"/>
        </listOfProducts>
        <kineticLaw>
          <math xmlns="http://www.w3.org/1998/Math/MathML">          
            <apply>
              <ci>  </ci>
            </apply>
          </math>
                  <listOfParameters>
            <parameter id="LOWER_BOUND" units="mmol_per_gDW_per_hr" value="0"/>
            <parameter id="UPPER_BOUND" units="mmol_per_gDW_per_hr" value="1000"/>
            <parameter value="0" id="OBJECTIVE_COEFFICIENT"/>
            <parameter id="FLUX_VALUE" units="mmol_per_gDW_per_hr" value="0"/>
            <parameter value="0" id="REDUCED_COST"/>
          </listOfParameters>
        </kineticLaw>
      </reaction>
      <reaction name="citrate hydro-lyase" id="R_ACONT1" reversible="true">
<notes><body xmlns="http://www.w3.org/1999/xhtml">
     <p>GENE_ASSOCIATION: A1683</p>
  
     <p>PROTEIN_ASSOCIATION: </p>
  
     <p>SUBSYSTEM: TCA cycle</p>
  
     <p>PROTEIN_CLASS: </p>
  
     <p>SYNTHETIC_OBJECTIVE: 0.0</p>
  
     <p>GPR: AcnB (A1683)</p>
  
     <p>Protein: AcnB</p>
  
     <p>Confidence score: 2</p>
  
     <p>E.C. number: 4.2.1.3</p>
  </body></notes>
              <listOfReactants>
          <speciesReference species="M_cit_c" stoichiometry="1"/>
        </listOfReactants>
        <listOfProducts>
          <speciesReference species="M_icit_c" stoichiometry="1"/>
        </listOfProducts>
        <kineticLaw>
          <math xmlns="http://www.w3.org/1998/Math/MathML">          
            <apply>
              <ci>  </ci>
            </apply>
          </math>
                  <listOfParameters>
            <parameter id="LOWER_BOUND" units="mmol_per_gDW_per_hr" value="-1000"/>
            <parameter id="UPPER_BOUND" units="mmol_per_gDW_per_hr" value="1000"/>
            <parameter value="0" id="OBJECTIVE_COEFFICIENT"/>
            <parameter id="FLUX_VALUE" units="mmol_per_gDW_per_hr" value="0"/>
            <parameter value="0" id="REDUCED_COST"/>
          </listOfParameters>
        </kineticLaw>
      </reaction>
      <reaction name="N2-Acetyl-L-ornithine:2-oxoglutarate aminotransferase" id="R_ACOTA" reversible="false">
<notes><body xmlns="http://www.w3.org/1999/xhtml">
     <p>GENE_ASSOCIATION: A0326 or G0025</p>
  
     <p>PROTEIN_ASSOCIATION: </p>
  
     <p>SUBSYSTEM: Urea Cycle and Amino Acid Metabolisms</p>
  
     <p>PROTEIN_CLASS: </p>
  
     <p>SYNTHETIC_OBJECTIVE: 0.0</p>
  
     <p>GPR: ArgD (A0326) or ArgD2 (G0025)</p>
  
     <p>Protein: ArgD or ArgD2</p>
  
     <p>Confidence score: 2</p>
  
     <p>E.C. number: 2.6.1.11</p>
  </body></notes>
              <listOfReactants>
          <speciesReference species="M_glu_L_c" stoichiometry="1"/>
          <speciesReference species="M_acg5sa_c" stoichiometry="1"/>
        </listOfReactants>
        <listOfProducts>
          <speciesReference species="M_akg_c" stoichiometry="1"/>
          <speciesReference species="M_acorn_c" stoichiometry="1"/>
        </listOfProducts>
        <kineticLaw>
          <math xmlns="http://www.w3.org/1998/Math/MathML">          
            <apply>
              <ci>  </ci>
            </apply>
          </math>
                  <listOfParameters>
            <parameter id="LOWER_BOUND" units="mmol_per_gDW_per_hr" value="0"/>
            <parameter id="UPPER_BOUND" units="mmol_per_gDW_per_hr" value="1000"/>
            <parameter value="0" id="OBJECTIVE_COEFFICIENT"/>
            <parameter id="FLUX_VALUE" units="mmol_per_gDW_per_hr" value="0"/>
            <parameter value="0" id="REDUCED_COST"/>
          </listOfParameters>
        </kineticLaw>
      </reaction>
      <reaction name="Acetate:CoA ligase (AMP-forming)" id="R_ACS1" reversible="false">
<notes><body xmlns="http://www.w3.org/1999/xhtml">
     <p>GENE_ASSOCIATION: A1838</p>
  
     <p>PROTEIN_ASSOCIATION: </p>
  
     <p>SUBSYSTEM: Pyruvate metabolism</p>
  
     <p>PROTEIN_CLASS: </p>
  
     <p>SYNTHETIC_OBJECTIVE: 0.0</p>
  
     <p>GPR: AcsA (A1838)</p>
  
     <p>Protein: AcsA</p>
  
     <p>Confidence score: 2</p>
  
     <p>E.C. number: 6.2.1.1</p>
  </body></notes>
              <listOfReactants>
          <speciesReference species="M_atp_c" stoichiometry="1"/>
          <speciesReference species="M_coa_c" stoichiometry="1"/>
          <speciesReference species="M_ac_c" stoichiometry="1"/>
        </listOfReactants>
        <listOfProducts>
          <speciesReference species="M_ppi_c" stoichiometry="1"/>
          <speciesReference species="M_amp_c" stoichiometry="1"/>
          <speciesReference species="M_accoa_c" stoichiometry="1"/>
        </listOfProducts>
        <kineticLaw>
          <math xmlns="http://www.w3.org/1998/Math/MathML">          
            <apply>
              <ci>  </ci>
            </apply>
          </math>
                  <listOfParameters>
            <parameter id="LOWER_BOUND" units="mmol_per_gDW_per_hr" value="0"/>
            <parameter id="UPPER_BOUND" units="mmol_per_gDW_per_hr" value="1000"/>
            <parameter value="0" id="OBJECTIVE_COEFFICIENT"/>
            <parameter id="FLUX_VALUE" units="mmol_per_gDW_per_hr" value="0"/>
            <parameter value="0" id="REDUCED_COST"/>
          </listOfParameters>
        </kineticLaw>
      </reaction>
      <reaction name="Propanoate:CoA ligase (AMP-forming)" id="R_ACS2" reversible="true">
<notes><body xmlns="http://www.w3.org/1999/xhtml">
     <p>GENE_ASSOCIATION: A1838</p>
  
     <p>PROTEIN_ASSOCIATION: </p>
  
     <p>SUBSYSTEM: Pyruvate Metabolism</p>
  
     <p>PROTEIN_CLASS: </p>
  
     <p>SYNTHETIC_OBJECTIVE: 0.0</p>
  
     <p>GPR: AcsA (A1838)</p>
  
     <p>Protein: AcsA</p>
  
     <p>Confidence score: 2</p>
  
     <p>E.C. number: 6.2.1.1</p>
  </body></notes>
              <listOfReactants>
          <speciesReference species="M_atp_c" stoichiometry="1"/>
          <speciesReference species="M_h_c" stoichiometry="1"/>
          <speciesReference species="M_ppa_c" stoichiometry="1"/>
        </listOfReactants>
        <listOfProducts>
          <speciesReference species="M_ppi_c" stoichiometry="1"/>
          <speciesReference species="M_Propionyladenylate_c" stoichiometry="1"/>
        </listOfProducts>
        <kineticLaw>
          <math xmlns="http://www.w3.org/1998/Math/MathML">          
            <apply>
              <ci>  </ci>
            </apply>
          </math>
                  <listOfParameters>
            <parameter id="LOWER_BOUND" units="mmol_per_gDW_per_hr" value="-1000"/>
            <parameter id="UPPER_BOUND" units="mmol_per_gDW_per_hr" value="1000"/>
            <parameter value="0" id="OBJECTIVE_COEFFICIENT"/>
            <parameter id="FLUX_VALUE" units="mmol_per_gDW_per_hr" value="0"/>
            <parameter value="0" id="REDUCED_COST"/>
          </listOfParameters>
        </kineticLaw>
      </reaction>
      <reaction name="Propinol adenylate:CoA ligase (AMP-forming)" id="R_ACS3" reversible="true">
<notes><body xmlns="http://www.w3.org/1999/xhtml">
     <p>GENE_ASSOCIATION: A1838</p>
  
     <p>PROTEIN_ASSOCIATION: </p>
  
     <p>SUBSYSTEM: Propanoate metabolism</p>
  
     <p>PROTEIN_CLASS: </p>
  
     <p>SYNTHETIC_OBJECTIVE: 0.0</p>
  
     <p>GPR: AcsA (A1838)</p>
  
     <p>Protein: AcsA</p>
  
     <p>Confidence score: 2</p>
  
     <p>E.C. number: 6.2.1.1</p>
  </body></notes>
              <listOfReactants>
          <speciesReference species="M_coa_c" stoichiometry="1"/>
          <speciesReference species="M_Propionyladenylate_c" stoichiometry="1"/>
        </listOfReactants>
        <listOfProducts>
          <speciesReference species="M_amp_c" stoichiometry="1"/>
          <speciesReference species="M_ppcoa_c" stoichiometry="1"/>
        </listOfProducts>
        <kineticLaw>
          <math xmlns="http://www.w3.org/1998/Math/MathML">          
            <apply>
              <ci>  </ci>
            </apply>
          </math>
                  <listOfParameters>
            <parameter id="LOWER_BOUND" units="mmol_per_gDW_per_hr" value="-1000"/>
            <parameter id="UPPER_BOUND" units="mmol_per_gDW_per_hr" value="1000"/>
            <parameter value="0" id="OBJECTIVE_COEFFICIENT"/>
            <parameter id="FLUX_VALUE" units="mmol_per_gDW_per_hr" value="0"/>
            <parameter value="0" id="REDUCED_COST"/>
          </listOfParameters>
        </kineticLaw>
      </reaction>
      <reaction name="Actyl-CoA synthase, ADP forming" id="R_ACS3_" reversible="true">
<notes><body xmlns="http://www.w3.org/1999/xhtml">
     <p>GENE_ASSOCIATION: A2015</p>
  
     <p>PROTEIN_ASSOCIATION: </p>
  
     <p>SUBSYSTEM: Pyruvate metabolism</p>
  
     <p>PROTEIN_CLASS: </p>
  
     <p>SYNTHETIC_OBJECTIVE: 0.0</p>
  
     <p>GPR: Acs (A2015)</p>
  
     <p>Protein: Acs</p>
  
     <p>Confidence score: 2</p>
  
     <p>E.C. number: 6.2.1.13</p>
  </body></notes>
              <listOfReactants>
          <speciesReference species="M_ac_c" stoichiometry="1"/>
          <speciesReference species="M_atp_c" stoichiometry="1"/>
          <speciesReference species="M_coa_c" stoichiometry="1"/>
        </listOfReactants>
        <listOfProducts>
          <speciesReference species="M_accoa_c" stoichiometry="1"/>
          <speciesReference species="M_adp_c" stoichiometry="1"/>
          <speciesReference species="M_pi_c" stoichiometry="1"/>
        </listOfProducts>
        <kineticLaw>
          <math xmlns="http://www.w3.org/1998/Math/MathML">          
            <apply>
              <ci>  </ci>
            </apply>
          </math>
                  <listOfParameters>
            <parameter id="LOWER_BOUND" units="mmol_per_gDW_per_hr" value="-1000"/>
            <parameter id="UPPER_BOUND" units="mmol_per_gDW_per_hr" value="1000"/>
            <parameter value="0" id="OBJECTIVE_COEFFICIENT"/>
            <parameter id="FLUX_VALUE" units="mmol_per_gDW_per_hr" value="0"/>
            <parameter value="0" id="REDUCED_COST"/>
          </listOfParameters>
        </kineticLaw>
      </reaction>
      <reaction name="acetate transport in/out via proton symport" id="R_ACt6" reversible="true">
<notes><body xmlns="http://www.w3.org/1999/xhtml">
     <p>GENE_ASSOCIATION: </p>
  
     <p>PROTEIN_ASSOCIATION: </p>
  
     <p>SUBSYSTEM: Transport</p>
  
     <p>PROTEIN_CLASS: </p>
  
     <p>SYNTHETIC_OBJECTIVE: 0.0</p>
  
     <p>GPR: </p>
  
     <p>Protein: </p>
  
     <p>Confidence score: 2</p>
  
     <p>E.C. number: </p>
  </body></notes>
              <listOfReactants>
          <speciesReference species="M_ac_e" stoichiometry="1"/>
          <speciesReference species="M_h_e" stoichiometry="1"/>
        </listOfReactants>
        <listOfProducts>
          <speciesReference species="M_ac_c" stoichiometry="1"/>
          <speciesReference species="M_h_c" stoichiometry="1"/>
        </listOfProducts>
        <kineticLaw>
          <math xmlns="http://www.w3.org/1998/Math/MathML">          
            <apply>
              <ci>  </ci>
            </apply>
          </math>
                  <listOfParameters>
            <parameter id="LOWER_BOUND" units="mmol_per_gDW_per_hr" value="-1000"/>
            <parameter id="UPPER_BOUND" units="mmol_per_gDW_per_hr" value="1000"/>
            <parameter value="0" id="OBJECTIVE_COEFFICIENT"/>
            <parameter id="FLUX_VALUE" units="mmol_per_gDW_per_hr" value="0"/>
            <parameter value="0" id="REDUCED_COST"/>
          </listOfParameters>
        </kineticLaw>
      </reaction>
      <reaction name="4-amino-4-deoxychorismate pyruvate-lyase" id="R_ADCL" reversible="false">
<notes><body xmlns="http://www.w3.org/1999/xhtml">
     <p>GENE_ASSOCIATION: A0380</p>
  
     <p>PROTEIN_ASSOCIATION: </p>
  
     <p>SUBSYSTEM: Folate Biosynthesis</p>
  
     <p>PROTEIN_CLASS: </p>
  
     <p>SYNTHETIC_OBJECTIVE: 0.0</p>
  
     <p>GPR: PabAc (A0380)</p>
  
     <p>Protein: PabAc</p>
  
     <p>Confidence score: 2</p>
  
     <p>E.C. number: 4.1.3.38</p>
  </body></notes>
              <listOfReactants>
          <speciesReference species="M_4adcho_c" stoichiometry="1"/>
        </listOfReactants>
        <listOfProducts>
          <speciesReference species="M_pyr_c" stoichiometry="1"/>
          <speciesReference species="M_h_c" stoichiometry="1"/>
          <speciesReference species="M_4abz_c" stoichiometry="1"/>
        </listOfProducts>
        <kineticLaw>
          <math xmlns="http://www.w3.org/1998/Math/MathML">          
            <apply>
              <ci>  </ci>
            </apply>
          </math>
                  <listOfParameters>
            <parameter id="LOWER_BOUND" units="mmol_per_gDW_per_hr" value="0"/>
            <parameter id="UPPER_BOUND" units="mmol_per_gDW_per_hr" value="1000"/>
            <parameter value="0" id="OBJECTIVE_COEFFICIENT"/>
            <parameter id="FLUX_VALUE" units="mmol_per_gDW_per_hr" value="0"/>
            <parameter value="0" id="REDUCED_COST"/>
          </listOfParameters>
        </kineticLaw>
      </reaction>
      <reaction name="adenosylcobyric acid synthase (glutamine-hydrolysing)" id="R_ADCOBHEXS" reversible="false">
<notes><body xmlns="http://www.w3.org/1999/xhtml">
     <p>GENE_ASSOCIATION: A1650</p>
  
     <p>PROTEIN_ASSOCIATION: </p>
  
     <p>SUBSYSTEM: Vitamins _ Cofactor Biosynthesis</p>
  
     <p>PROTEIN_CLASS: </p>
  
     <p>SYNTHETIC_OBJECTIVE: 0.0</p>
  
     <p>GPR: CobQ-CobD (A1650)</p>
  
     <p>Protein: CobQ-CobD</p>
  
     <p>Confidence score: 2</p>
  
     <p>E.C. number: 6.3.5.10</p>
  </body></notes>
              <listOfReactants>
          <speciesReference species="M_h2o_c" stoichiometry="4"/>
          <speciesReference species="M_atp_c" stoichiometry="4"/>
          <speciesReference species="M_gln_L_c" stoichiometry="4"/>
          <speciesReference species="M_adcobdam_c" stoichiometry="1"/>
        </listOfReactants>
        <listOfProducts>
          <speciesReference species="M_adp_c" stoichiometry="4"/>
          <speciesReference species="M_pi_c" stoichiometry="4"/>
          <speciesReference species="M_glu_L_c" stoichiometry="4"/>
          <speciesReference species="M_h_c" stoichiometry="4"/>
          <speciesReference species="M_adcobhex_c" stoichiometry="1"/>
        </listOfProducts>
        <kineticLaw>
          <math xmlns="http://www.w3.org/1998/Math/MathML">          
            <apply>
              <ci>  </ci>
            </apply>
          </math>
                  <listOfParameters>
            <parameter id="LOWER_BOUND" units="mmol_per_gDW_per_hr" value="0"/>
            <parameter id="UPPER_BOUND" units="mmol_per_gDW_per_hr" value="1000"/>
            <parameter value="0" id="OBJECTIVE_COEFFICIENT"/>
            <parameter id="FLUX_VALUE" units="mmol_per_gDW_per_hr" value="0"/>
            <parameter value="0" id="REDUCED_COST"/>
          </listOfParameters>
        </kineticLaw>
      </reaction>
      <reaction name="chorismate:L-glutamine aminotransferase" id="R_ADCS" reversible="false">
<notes><body xmlns="http://www.w3.org/1999/xhtml">
     <p>GENE_ASSOCIATION: A1098 and A1762</p>
  
     <p>PROTEIN_ASSOCIATION: </p>
  
     <p>SUBSYSTEM: Vitamins _ Cofactor Biosynthesis</p>
  
     <p>PROTEIN_CLASS: </p>
  
     <p>SYNTHETIC_OBJECTIVE: 0.0</p>
  
     <p>GPR: PabB (A1098 and A1762)</p>
  
     <p>Protein: PabB</p>
  
     <p>Confidence score: 2</p>
  
     <p>E.C. number: 2.6.1.85</p>
  </body></notes>
              <listOfReactants>
          <speciesReference species="M_gln_L_c" stoichiometry="1"/>
          <speciesReference species="M_chor_c" stoichiometry="1"/>
        </listOfReactants>
        <listOfProducts>
          <speciesReference species="M_glu_L_c" stoichiometry="1"/>
          <speciesReference species="M_4adcho_c" stoichiometry="1"/>
        </listOfProducts>
        <kineticLaw>
          <math xmlns="http://www.w3.org/1998/Math/MathML">          
            <apply>
              <ci>  </ci>
            </apply>
          </math>
                  <listOfParameters>
            <parameter id="LOWER_BOUND" units="mmol_per_gDW_per_hr" value="0"/>
            <parameter id="UPPER_BOUND" units="mmol_per_gDW_per_hr" value="1000"/>
            <parameter value="0" id="OBJECTIVE_COEFFICIENT"/>
            <parameter id="FLUX_VALUE" units="mmol_per_gDW_per_hr" value="0"/>
            <parameter value="0" id="REDUCED_COST"/>
          </listOfParameters>
        </kineticLaw>
      </reaction>
      <reaction name="1'hydroxylase " id="R_AddtionalRxn1" reversible="false">
<notes><body xmlns="http://www.w3.org/1999/xhtml">
     <p>GENE_ASSOCIATION: A2031</p>
  
     <p>PROTEIN_ASSOCIATION: </p>
  
     <p>SUBSYSTEM: Carotenoid Biosynthesis</p>
  
     <p>PROTEIN_CLASS: </p>
  
     <p>SYNTHETIC_OBJECTIVE: 0.0</p>
  
     <p>GPR: CruF (A2031)</p>
  
     <p>Protein: CruF</p>
  
     <p>Confidence score: 3</p>
  
     <p>E.C. number: 2.4.1.83</p>
  </body></notes>
              <listOfReactants>
          <speciesReference species="M_lycop_c" stoichiometry="1"/>
          <speciesReference species="M_h2o_c" stoichiometry="1"/>
        </listOfReactants>
        <listOfProducts>
          <speciesReference species="M_1_hydroxylycopene_c" stoichiometry="1"/>
        </listOfProducts>
        <kineticLaw>
          <math xmlns="http://www.w3.org/1998/Math/MathML">          
            <apply>
              <ci>  </ci>
            </apply>
          </math>
                  <listOfParameters>
            <parameter id="LOWER_BOUND" units="mmol_per_gDW_per_hr" value="0"/>
            <parameter id="UPPER_BOUND" units="mmol_per_gDW_per_hr" value="1000"/>
            <parameter value="0" id="OBJECTIVE_COEFFICIENT"/>
            <parameter id="FLUX_VALUE" units="mmol_per_gDW_per_hr" value="0"/>
            <parameter value="0" id="REDUCED_COST"/>
          </listOfParameters>
        </kineticLaw>
      </reaction>
      <reaction name="Aldo/keto reductase" id="R_AddtionalRxn10" reversible="false">
<notes><body xmlns="http://www.w3.org/1999/xhtml">
     <p>GENE_ASSOCIATION: A1474</p>
  
     <p>PROTEIN_ASSOCIATION: </p>
  
     <p>SUBSYSTEM: Carbon metabolism</p>
  
     <p>PROTEIN_CLASS: </p>
  
     <p>SYNTHETIC_OBJECTIVE: 0.0</p>
  
     <p>GPR: SakR1 (A1474)</p>
  
     <p>Protein: SakR1</p>
  
     <p>Confidence score: 4</p>
  
     <p>E.C. number: </p>
  </body></notes>
              <listOfReactants>
          <speciesReference species="M_mthgxl_c" stoichiometry="1"/>
          <speciesReference species="M_nadph_c" stoichiometry="1"/>
          <speciesReference species="M_h_c" stoichiometry="1"/>
        </listOfReactants>
        <listOfProducts>
          <speciesReference species="M_acetol_c" stoichiometry="1"/>
          <speciesReference species="M_nadp_c" stoichiometry="1"/>
        </listOfProducts>
        <kineticLaw>
          <math xmlns="http://www.w3.org/1998/Math/MathML">          
            <apply>
              <ci>  </ci>
            </apply>
          </math>
                  <listOfParameters>
            <parameter id="LOWER_BOUND" units="mmol_per_gDW_per_hr" value="0"/>
            <parameter id="UPPER_BOUND" units="mmol_per_gDW_per_hr" value="1000"/>
            <parameter value="0" id="OBJECTIVE_COEFFICIENT"/>
            <parameter id="FLUX_VALUE" units="mmol_per_gDW_per_hr" value="0"/>
            <parameter value="0" id="REDUCED_COST"/>
          </listOfParameters>
        </kineticLaw>
      </reaction>
      <reaction name="ADP-ribose pyrophosphatase" id="R_AddtionalRxn11" reversible="false">
<notes><body xmlns="http://www.w3.org/1999/xhtml">
     <p>GENE_ASSOCIATION: A2383</p>
  
     <p>PROTEIN_ASSOCIATION: </p>
  
     <p>SUBSYSTEM: Carbon metabolism</p>
  
     <p>PROTEIN_CLASS: </p>
  
     <p>SYNTHETIC_OBJECTIVE: 0.0</p>
  
     <p>GPR: NuhA (A2383)</p>
  
     <p>Protein: NuhA</p>
  
     <p>Confidence score: 4</p>
  
     <p>E.C. number: </p>
  </body></notes>
              <listOfReactants>
          <speciesReference species="M_adprib_c" stoichiometry="1"/>
          <speciesReference species="M_h2o_c" stoichiometry="1"/>
        </listOfReactants>
        <listOfProducts>
          <speciesReference species="M_amp_c" stoichiometry="1"/>
          <speciesReference species="M_r5p_c" stoichiometry="1"/>
        </listOfProducts>
        <kineticLaw>
          <math xmlns="http://www.w3.org/1998/Math/MathML">          
            <apply>
              <ci>  </ci>
            </apply>
          </math>
                  <listOfParameters>
            <parameter id="LOWER_BOUND" units="mmol_per_gDW_per_hr" value="0"/>
            <parameter id="UPPER_BOUND" units="mmol_per_gDW_per_hr" value="1000"/>
            <parameter value="0" id="OBJECTIVE_COEFFICIENT"/>
            <parameter id="FLUX_VALUE" units="mmol_per_gDW_per_hr" value="0"/>
            <parameter value="0" id="REDUCED_COST"/>
          </listOfParameters>
        </kineticLaw>
      </reaction>
      <reaction name="Nicotinamide-nucleotide amidase" id="R_AddtionalRxn12" reversible="false">
<notes><body xmlns="http://www.w3.org/1999/xhtml">
     <p>GENE_ASSOCIATION: A2525</p>
  
     <p>PROTEIN_ASSOCIATION: </p>
  
     <p>SUBSYSTEM: Nicotinate and nicotinamide metabolism</p>
  
     <p>PROTEIN_CLASS: </p>
  
     <p>SYNTHETIC_OBJECTIVE: 0.0</p>
  
     <p>GPR: CinA (A2525)</p>
  
     <p>Protein: CinA</p>
  
     <p>Confidence score: 2</p>
  
     <p>E.C. number: 3.5.1.42</p>
  </body></notes>
              <listOfReactants>
          <speciesReference species="M_nmn_c" stoichiometry="1"/>
          <speciesReference species="M_h2o_c" stoichiometry="1"/>
          <speciesReference species="M_h_c" stoichiometry="1"/>
        </listOfReactants>
        <listOfProducts>
          <speciesReference species="M_nicrnt_c" stoichiometry="1"/>
          <speciesReference species="M_nh4_c" stoichiometry="1"/>
        </listOfProducts>
        <kineticLaw>
          <math xmlns="http://www.w3.org/1998/Math/MathML">          
            <apply>
              <ci>  </ci>
            </apply>
          </math>
                  <listOfParameters>
            <parameter id="LOWER_BOUND" units="mmol_per_gDW_per_hr" value="0"/>
            <parameter id="UPPER_BOUND" units="mmol_per_gDW_per_hr" value="1000"/>
            <parameter value="0" id="OBJECTIVE_COEFFICIENT"/>
            <parameter id="FLUX_VALUE" units="mmol_per_gDW_per_hr" value="0"/>
            <parameter value="0" id="REDUCED_COST"/>
          </listOfParameters>
        </kineticLaw>
      </reaction>
      <reaction name="ferroxidase" id="R_AddtionalRxn13" reversible="false">
<notes><body xmlns="http://www.w3.org/1999/xhtml">
     <p>GENE_ASSOCIATION: A2663 and A2664</p>
  
     <p>PROTEIN_ASSOCIATION: </p>
  
     <p>SUBSYSTEM: Porphyrin and chlorophyll metabolism</p>
  
     <p>PROTEIN_CLASS: </p>
  
     <p>SYNTHETIC_OBJECTIVE: 0.0</p>
  
     <p>GPR: Bfr1 (A2663) and Bfr2 (A2664)</p>
  
     <p>Protein: Bfr1 and Bfr2</p>
  
     <p>Confidence score: 2</p>
  
     <p>E.C. number: 1.16.3.1</p>
  </body></notes>
              <listOfReactants>
          <speciesReference species="M_fe2_c" stoichiometry="4"/>
          <speciesReference species="M_h_c" stoichiometry="4"/>
          <speciesReference species="M_o2_c" stoichiometry="1"/>
        </listOfReactants>
        <listOfProducts>
          <speciesReference species="M_fe3_c" stoichiometry="1"/>
          <speciesReference species="M_h2o_c" stoichiometry="2"/>
        </listOfProducts>
        <kineticLaw>
          <math xmlns="http://www.w3.org/1998/Math/MathML">          
            <apply>
              <ci>  </ci>
            </apply>
          </math>
                  <listOfParameters>
            <parameter id="LOWER_BOUND" units="mmol_per_gDW_per_hr" value="0"/>
            <parameter id="UPPER_BOUND" units="mmol_per_gDW_per_hr" value="1000"/>
            <parameter value="0" id="OBJECTIVE_COEFFICIENT"/>
            <parameter id="FLUX_VALUE" units="mmol_per_gDW_per_hr" value="0"/>
            <parameter value="0" id="REDUCED_COST"/>
          </listOfParameters>
        </kineticLaw>
      </reaction>
      <reaction name="Proline aminopeptidase" id="R_AddtionalRxn14" reversible="false">
<notes><body xmlns="http://www.w3.org/1999/xhtml">
     <p>GENE_ASSOCIATION: A0899</p>
  
     <p>PROTEIN_ASSOCIATION: </p>
  
     <p>SUBSYSTEM: Amino Acid Metabolism</p>
  
     <p>PROTEIN_CLASS: </p>
  
     <p>SYNTHETIC_OBJECTIVE: 0.0</p>
  
     <p>GPR: Pip (A0899)</p>
  
     <p>Protein: Pip</p>
  
     <p>Confidence score: 2</p>
  
     <p>E.C. number: 3.4.11.5</p>
  </body></notes>
              <listOfReactants>
          <speciesReference species="M_peptide_L_proline_c" stoichiometry="1"/>
          <speciesReference species="M_h2o_c" stoichiometry="1"/>
        </listOfReactants>
        <listOfProducts>
          <speciesReference species="M_pro_L_c" stoichiometry="1"/>
          <speciesReference species="M_peptide_c" stoichiometry="1"/>
        </listOfProducts>
        <kineticLaw>
          <math xmlns="http://www.w3.org/1998/Math/MathML">          
            <apply>
              <ci>  </ci>
            </apply>
          </math>
                  <listOfParameters>
            <parameter id="LOWER_BOUND" units="mmol_per_gDW_per_hr" value="0"/>
            <parameter id="UPPER_BOUND" units="mmol_per_gDW_per_hr" value="1000"/>
            <parameter value="0" id="OBJECTIVE_COEFFICIENT"/>
            <parameter id="FLUX_VALUE" units="mmol_per_gDW_per_hr" value="0"/>
            <parameter value="0" id="REDUCED_COST"/>
          </listOfParameters>
        </kineticLaw>
      </reaction>
      <reaction name="Cyclic pyranopterin phosphate synthase" id="R_AddtionalRxn15" reversible="true">
<notes><body xmlns="http://www.w3.org/1999/xhtml">
     <p>GENE_ASSOCIATION: A1361 and A0565 and A2292</p>
  
     <p>PROTEIN_ASSOCIATION: </p>
  
     <p>SUBSYSTEM: Folate Biosynthesis</p>
  
     <p>PROTEIN_CLASS: </p>
  
     <p>SYNTHETIC_OBJECTIVE: 0.0</p>
  
     <p>GPR: MoaABC (A1361 and A0565 and A2292)</p>
  
     <p>Protein: MoaABC</p>
  
     <p>Confidence score: 2</p>
  
     <p>E.C. number: 4.1.99.18</p>
  </body></notes>
              <listOfReactants>
          <speciesReference species="M_gtp_c" stoichiometry="1"/>
          <speciesReference species="M_h2o_c" stoichiometry="1"/>
        </listOfReactants>
        <listOfProducts>
          <speciesReference species="M_pz_c" stoichiometry="1"/>
          <speciesReference species="M_ppi_c" stoichiometry="1"/>
        </listOfProducts>
        <kineticLaw>
          <math xmlns="http://www.w3.org/1998/Math/MathML">          
            <apply>
              <ci>  </ci>
            </apply>
          </math>
                  <listOfParameters>
            <parameter id="LOWER_BOUND" units="mmol_per_gDW_per_hr" value="0"/>
            <parameter id="UPPER_BOUND" units="mmol_per_gDW_per_hr" value="1000"/>
            <parameter value="0" id="OBJECTIVE_COEFFICIENT"/>
            <parameter id="FLUX_VALUE" units="mmol_per_gDW_per_hr" value="0"/>
            <parameter value="0" id="REDUCED_COST"/>
          </listOfParameters>
        </kineticLaw>
      </reaction>
      <reaction name=" " id="R_AddtionalRxn2" reversible="true">
<notes><body xmlns="http://www.w3.org/1999/xhtml">
     <p>GENE_ASSOCIATION: A2153</p>
  
     <p>PROTEIN_ASSOCIATION: </p>
  
     <p>SUBSYSTEM: Carotenoid Biosynthesis</p>
  
     <p>PROTEIN_CLASS: </p>
  
     <p>SYNTHETIC_OBJECTIVE: 0.0</p>
  
     <p>GPR: CruA (A2153)</p>
  
     <p>Protein: CruA</p>
  
     <p>Confidence score: 2</p>
  
     <p>E.C. number: 5.5.1.19</p>
  </body></notes>
              <listOfReactants>
          <speciesReference species="M_1_hydroxylycopene_c" stoichiometry="1"/>
        </listOfReactants>
        <listOfProducts>
          <speciesReference species="M_1__hydroxy_r_carotene_c" stoichiometry="1"/>
        </listOfProducts>
        <kineticLaw>
          <math xmlns="http://www.w3.org/1998/Math/MathML">          
            <apply>
              <ci>  </ci>
            </apply>
          </math>
                  <listOfParameters>
            <parameter id="LOWER_BOUND" units="mmol_per_gDW_per_hr" value="0"/>
            <parameter id="UPPER_BOUND" units="mmol_per_gDW_per_hr" value="1000"/>
            <parameter value="0" id="OBJECTIVE_COEFFICIENT"/>
            <parameter id="FLUX_VALUE" units="mmol_per_gDW_per_hr" value="0"/>
            <parameter value="0" id="REDUCED_COST"/>
          </listOfParameters>
        </kineticLaw>
      </reaction>
      <reaction name=" " id="R_AddtionalRxn3" reversible="false">
<notes><body xmlns="http://www.w3.org/1999/xhtml">
     <p>GENE_ASSOCIATION: </p>
  
     <p>PROTEIN_ASSOCIATION: </p>
  
     <p>SUBSYSTEM: Carotenoid Biosynthesis</p>
  
     <p>PROTEIN_CLASS: </p>
  
     <p>SYNTHETIC_OBJECTIVE: 0.0</p>
  
     <p>GPR: </p>
  
     <p>Protein: </p>
  
     <p>Confidence score: 1</p>
  
     <p>E.C. number: </p>
  </body></notes>
              <listOfReactants>
          <speciesReference species="M_1__hydroxy_r_carotene_c" stoichiometry="1"/>
          <speciesReference species="M_h2o_c" stoichiometry="1"/>
        </listOfReactants>
        <listOfProducts>
          <speciesReference species="M_plectaniaxanthin_c" stoichiometry="1"/>
          <speciesReference species="M_h_c" stoichiometry="1"/>
        </listOfProducts>
        <kineticLaw>
          <math xmlns="http://www.w3.org/1998/Math/MathML">          
            <apply>
              <ci>  </ci>
            </apply>
          </math>
                  <listOfParameters>
            <parameter id="LOWER_BOUND" units="mmol_per_gDW_per_hr" value="0"/>
            <parameter id="UPPER_BOUND" units="mmol_per_gDW_per_hr" value="1000"/>
            <parameter value="0" id="OBJECTIVE_COEFFICIENT"/>
            <parameter id="FLUX_VALUE" units="mmol_per_gDW_per_hr" value="0"/>
            <parameter value="0" id="REDUCED_COST"/>
          </listOfParameters>
        </kineticLaw>
      </reaction>
      <reaction name="beta-carotene oxygenase" id="R_AddtionalRxn4" reversible="false">
<notes><body xmlns="http://www.w3.org/1999/xhtml">
     <p>GENE_ASSOCIATION: A0915</p>
  
     <p>PROTEIN_ASSOCIATION: </p>
  
     <p>SUBSYSTEM: Carotenoid Biosynthesis</p>
  
     <p>PROTEIN_CLASS: </p>
  
     <p>SYNTHETIC_OBJECTIVE: 0.0</p>
  
     <p>GPR: A0915 (CrtR)</p>
  
     <p>Protein: CrtR</p>
  
     <p>Confidence score: 3</p>
  
     <p>E.C. number: 1.14.13.-</p>
  </body></notes>
              <listOfReactants>
          <speciesReference species="M_plectaniaxanthin_c" stoichiometry="1"/>
          <speciesReference species="M_h2o_c" stoichiometry="1"/>
        </listOfReactants>
        <listOfProducts>
          <speciesReference species="M_myxol_c" stoichiometry="1"/>
          <speciesReference species="M_h_c" stoichiometry="2"/>
        </listOfProducts>
        <kineticLaw>
          <math xmlns="http://www.w3.org/1998/Math/MathML">          
            <apply>
              <ci>  </ci>
            </apply>
          </math>
                  <listOfParameters>
            <parameter id="LOWER_BOUND" units="mmol_per_gDW_per_hr" value="0"/>
            <parameter id="UPPER_BOUND" units="mmol_per_gDW_per_hr" value="1000"/>
            <parameter value="0" id="OBJECTIVE_COEFFICIENT"/>
            <parameter id="FLUX_VALUE" units="mmol_per_gDW_per_hr" value="0"/>
            <parameter value="0" id="REDUCED_COST"/>
          </listOfParameters>
        </kineticLaw>
      </reaction>
      <reaction name="2'-O-glycosyltransferase " id="R_AddtionalRxn5" reversible="false">
<notes><body xmlns="http://www.w3.org/1999/xhtml">
     <p>GENE_ASSOCIATION: A2032</p>
  
     <p>PROTEIN_ASSOCIATION: </p>
  
     <p>SUBSYSTEM: Carotenoid Biosynthesis</p>
  
     <p>PROTEIN_CLASS: </p>
  
     <p>SYNTHETIC_OBJECTIVE: 0.0</p>
  
     <p>GPR: CruG (A2032)</p>
  
     <p>Protein: CruG</p>
  
     <p>Confidence score: 3</p>
  
     <p>E.C. number: 2.4.1.83</p>
  </body></notes>
              <listOfReactants>
          <speciesReference species="M_myxol_c" stoichiometry="1"/>
          <speciesReference species="M_fucose_c" stoichiometry="1"/>
        </listOfReactants>
        <listOfProducts>
          <speciesReference species="M_myxol_2__fucoside_c" stoichiometry="1"/>
          <speciesReference species="M_h2o_c" stoichiometry="1"/>
        </listOfProducts>
        <kineticLaw>
          <math xmlns="http://www.w3.org/1998/Math/MathML">          
            <apply>
              <ci>  </ci>
            </apply>
          </math>
                  <listOfParameters>
            <parameter id="LOWER_BOUND" units="mmol_per_gDW_per_hr" value="0"/>
            <parameter id="UPPER_BOUND" units="mmol_per_gDW_per_hr" value="1000"/>
            <parameter value="0" id="OBJECTIVE_COEFFICIENT"/>
            <parameter id="FLUX_VALUE" units="mmol_per_gDW_per_hr" value="0"/>
            <parameter value="0" id="REDUCED_COST"/>
          </listOfParameters>
        </kineticLaw>
      </reaction>
      <reaction name="beta-caratene desaturase" id="R_AddtionalRxn6" reversible="false">
<notes><body xmlns="http://www.w3.org/1999/xhtml">
     <p>GENE_ASSOCIATION: A1248</p>
  
     <p>PROTEIN_ASSOCIATION: </p>
  
     <p>SUBSYSTEM: Carotenoid Biosynthesis</p>
  
     <p>PROTEIN_CLASS: </p>
  
     <p>SYNTHETIC_OBJECTIVE: 0.0</p>
  
     <p>GPR: CruE (A1248)</p>
  
     <p>Protein: CruE</p>
  
     <p>Confidence score: 3</p>
  
     <p>E.C. number: </p>
  </body></notes>
              <listOfReactants>
          <speciesReference species="M_gcarote_c" stoichiometry="1"/>
        </listOfReactants>
        <listOfProducts>
          <speciesReference species="M_chlorobactene_c" stoichiometry="1"/>
        </listOfProducts>
        <kineticLaw>
          <math xmlns="http://www.w3.org/1998/Math/MathML">          
            <apply>
              <ci>  </ci>
            </apply>
          </math>
                  <listOfParameters>
            <parameter id="LOWER_BOUND" units="mmol_per_gDW_per_hr" value="0"/>
            <parameter id="UPPER_BOUND" units="mmol_per_gDW_per_hr" value="1000"/>
            <parameter value="0" id="OBJECTIVE_COEFFICIENT"/>
            <parameter id="FLUX_VALUE" units="mmol_per_gDW_per_hr" value="0"/>
            <parameter value="0" id="REDUCED_COST"/>
          </listOfParameters>
        </kineticLaw>
      </reaction>
      <reaction name="Oxygenase" id="R_AddtionalRxn7" reversible="false">
<notes><body xmlns="http://www.w3.org/1999/xhtml">
     <p>GENE_ASSOCIATION: A2246</p>
  
     <p>PROTEIN_ASSOCIATION: </p>
  
     <p>SUBSYSTEM: Carotenoid Biosynthesis</p>
  
     <p>PROTEIN_CLASS: </p>
  
     <p>SYNTHETIC_OBJECTIVE: 0.0</p>
  
     <p>GPR: CruH (A2246)</p>
  
     <p>Protein: CruH</p>
  
     <p>Confidence score: 3</p>
  
     <p>E.C. number: </p>
  </body></notes>
              <listOfReactants>
          <speciesReference species="M_renierapurpurin_c" stoichiometry="1"/>
          <speciesReference species="M_h2o_c" stoichiometry="2"/>
          <speciesReference species="M_o2_c" stoichiometry="1"/>
        </listOfReactants>
        <listOfProducts>
          <speciesReference species="M_synechoxanthin_c" stoichiometry="1"/>
          <speciesReference species="M_h_c" stoichiometry="2"/>
        </listOfProducts>
        <kineticLaw>
          <math xmlns="http://www.w3.org/1998/Math/MathML">          
            <apply>
              <ci>  </ci>
            </apply>
          </math>
                  <listOfParameters>
            <parameter id="LOWER_BOUND" units="mmol_per_gDW_per_hr" value="0"/>
            <parameter id="UPPER_BOUND" units="mmol_per_gDW_per_hr" value="1000"/>
            <parameter value="0" id="OBJECTIVE_COEFFICIENT"/>
            <parameter id="FLUX_VALUE" units="mmol_per_gDW_per_hr" value="0"/>
            <parameter value="0" id="REDUCED_COST"/>
          </listOfParameters>
        </kineticLaw>
      </reaction>
      <reaction name="Polyketide synthase" id="R_AddtionalRxn8" reversible="false">
<notes><body xmlns="http://www.w3.org/1999/xhtml">
     <p>GENE_ASSOCIATION: A1173</p>
  
     <p>PROTEIN_ASSOCIATION: </p>
  
     <p>SUBSYSTEM: Lipid _ Cell Wall Metabolism</p>
  
     <p>PROTEIN_CLASS: </p>
  
     <p>SYNTHETIC_OBJECTIVE: 0.0</p>
  
     <p>GPR: Ols (A1173)</p>
  
     <p>Protein: Ols</p>
  
     <p>Confidence score: 3</p>
  
     <p>E.C. number: </p>
  </body></notes>
              <listOfReactants>
          <speciesReference species="M_ocdACP_c" stoichiometry="1"/>
          <speciesReference species="M_nadph_c" stoichiometry="1"/>
          <speciesReference species="M_h_c" stoichiometry="1"/>
        </listOfReactants>
        <listOfProducts>
          <speciesReference species="M_1_nonadecene_c" stoichiometry="1"/>
          <speciesReference species="M_ACP_c" stoichiometry="1"/>
          <speciesReference species="M_nadp_c" stoichiometry="1"/>
        </listOfProducts>
        <kineticLaw>
          <math xmlns="http://www.w3.org/1998/Math/MathML">          
            <apply>
              <ci>  </ci>
            </apply>
          </math>
                  <listOfParameters>
            <parameter id="LOWER_BOUND" units="mmol_per_gDW_per_hr" value="0"/>
            <parameter id="UPPER_BOUND" units="mmol_per_gDW_per_hr" value="1000"/>
            <parameter value="0" id="OBJECTIVE_COEFFICIENT"/>
            <parameter id="FLUX_VALUE" units="mmol_per_gDW_per_hr" value="0"/>
            <parameter value="0" id="REDUCED_COST"/>
          </listOfParameters>
        </kineticLaw>
      </reaction>
      <reaction name="Cyanoglobin" id="R_AddtionalRxn9" reversible="false">
<notes><body xmlns="http://www.w3.org/1999/xhtml">
     <p>GENE_ASSOCIATION: A1621</p>
  
     <p>PROTEIN_ASSOCIATION: </p>
  
     <p>SUBSYSTEM: Nitrogen metabolism</p>
  
     <p>PROTEIN_CLASS: </p>
  
     <p>SYNTHETIC_OBJECTIVE: 0.0</p>
  
     <p>GPR: GlbN (A1621)</p>
  
     <p>Protein: GlbN</p>
  
     <p>Confidence score: 3</p>
  
     <p>E.C. number: </p>
  </body></notes>
              <listOfReactants>
          <speciesReference species="M_no_c" stoichiometry="1"/>
          <speciesReference species="M_o2_c" stoichiometry="1"/>
        </listOfReactants>
        <listOfProducts>
          <speciesReference species="M_no3_c" stoichiometry="1"/>
        </listOfProducts>
        <kineticLaw>
          <math xmlns="http://www.w3.org/1998/Math/MathML">          
            <apply>
              <ci>  </ci>
            </apply>
          </math>
                  <listOfParameters>
            <parameter id="LOWER_BOUND" units="mmol_per_gDW_per_hr" value="0"/>
            <parameter id="UPPER_BOUND" units="mmol_per_gDW_per_hr" value="1000"/>
            <parameter value="0" id="OBJECTIVE_COEFFICIENT"/>
            <parameter id="FLUX_VALUE" units="mmol_per_gDW_per_hr" value="0"/>
            <parameter value="0" id="REDUCED_COST"/>
          </listOfParameters>
        </kineticLaw>
      </reaction>
      <reaction name="ATP:AMP phosphotransferase" id="R_ADK1" reversible="true">
<notes><body xmlns="http://www.w3.org/1999/xhtml">
     <p>GENE_ASSOCIATION: A1046</p>
  
     <p>PROTEIN_ASSOCIATION: </p>
  
     <p>SUBSYSTEM: Nucleotides and nucleic acids</p>
  
     <p>PROTEIN_CLASS: </p>
  
     <p>SYNTHETIC_OBJECTIVE: 0.0</p>
  
     <p>GPR: Adk (A1046)</p>
  
     <p>Protein: Adk</p>
  
     <p>Confidence score: 2</p>
  
     <p>E.C. number: 2.7.4.3</p>
  </body></notes>
              <listOfReactants>
          <speciesReference species="M_atp_c" stoichiometry="1"/>
          <speciesReference species="M_amp_c" stoichiometry="1"/>
        </listOfReactants>
        <listOfProducts>
          <speciesReference species="M_adp_c" stoichiometry="2"/>
        </listOfProducts>
        <kineticLaw>
          <math xmlns="http://www.w3.org/1998/Math/MathML">          
            <apply>
              <ci>  </ci>
            </apply>
          </math>
                  <listOfParameters>
            <parameter id="LOWER_BOUND" units="mmol_per_gDW_per_hr" value="-1000"/>
            <parameter id="UPPER_BOUND" units="mmol_per_gDW_per_hr" value="1000"/>
            <parameter value="0" id="OBJECTIVE_COEFFICIENT"/>
            <parameter id="FLUX_VALUE" units="mmol_per_gDW_per_hr" value="0"/>
            <parameter value="0" id="REDUCED_COST"/>
          </listOfParameters>
        </kineticLaw>
      </reaction>
      <reaction name="ATP:AMP phosphotransferase" id="R_ADK2" reversible="true">
<notes><body xmlns="http://www.w3.org/1999/xhtml">
     <p>GENE_ASSOCIATION: A1046</p>
  
     <p>PROTEIN_ASSOCIATION: </p>
  
     <p>SUBSYSTEM: Nucleotides and nucleic acids</p>
  
     <p>PROTEIN_CLASS: </p>
  
     <p>SYNTHETIC_OBJECTIVE: 0.0</p>
  
     <p>GPR: Adk (A1046)</p>
  
     <p>Protein: Adk</p>
  
     <p>Confidence score: 2</p>
  
     <p>E.C. number: 2.7.4.3</p>
  </body></notes>
              <listOfReactants>
          <speciesReference species="M_atp_c" stoichiometry="1"/>
          <speciesReference species="M_damp_c" stoichiometry="1"/>
        </listOfReactants>
        <listOfProducts>
          <speciesReference species="M_adp_c" stoichiometry="1"/>
          <speciesReference species="M_dadp_c" stoichiometry="1"/>
        </listOfProducts>
        <kineticLaw>
          <math xmlns="http://www.w3.org/1998/Math/MathML">          
            <apply>
              <ci>  </ci>
            </apply>
          </math>
                  <listOfParameters>
            <parameter id="LOWER_BOUND" units="mmol_per_gDW_per_hr" value="-1000"/>
            <parameter id="UPPER_BOUND" units="mmol_per_gDW_per_hr" value="1000"/>
            <parameter value="0" id="OBJECTIVE_COEFFICIENT"/>
            <parameter id="FLUX_VALUE" units="mmol_per_gDW_per_hr" value="0"/>
            <parameter value="0" id="REDUCED_COST"/>
          </listOfParameters>
        </kineticLaw>
      </reaction>
      <reaction name="S-Adenosyl-L-methionine carboxy-lyase" id="R_ADMDC" reversible="false">
<notes><body xmlns="http://www.w3.org/1999/xhtml">
     <p>GENE_ASSOCIATION: A0430</p>
  
     <p>PROTEIN_ASSOCIATION: </p>
  
     <p>SUBSYSTEM: Amino Acid Metabolism</p>
  
     <p>PROTEIN_CLASS: </p>
  
     <p>SYNTHETIC_OBJECTIVE: 0.0</p>
  
     <p>GPR: SpeH (A0430)</p>
  
     <p>Protein: SpeH</p>
  
     <p>Confidence score: 2</p>
  
     <p>E.C. number: 4.1.1.50</p>
  </body></notes>
              <listOfReactants>
          <speciesReference species="M_amet_c" stoichiometry="1"/>
          <speciesReference species="M_h_c" stoichiometry="1"/>
        </listOfReactants>
        <listOfProducts>
          <speciesReference species="M_co2_c" stoichiometry="1"/>
          <speciesReference species="M_ametam_c" stoichiometry="1"/>
        </listOfProducts>
        <kineticLaw>
          <math xmlns="http://www.w3.org/1998/Math/MathML">          
            <apply>
              <ci>  </ci>
            </apply>
          </math>
                  <listOfParameters>
            <parameter id="LOWER_BOUND" units="mmol_per_gDW_per_hr" value="0"/>
            <parameter id="UPPER_BOUND" units="mmol_per_gDW_per_hr" value="1000"/>
            <parameter value="0" id="OBJECTIVE_COEFFICIENT"/>
            <parameter id="FLUX_VALUE" units="mmol_per_gDW_per_hr" value="0"/>
            <parameter value="0" id="REDUCED_COST"/>
          </listOfParameters>
        </kineticLaw>
      </reaction>
      <reaction name="adenosylmethionine decarboxylase" id="R_ADMDC_1" reversible="false">
<notes><body xmlns="http://www.w3.org/1999/xhtml">
     <p>GENE_ASSOCIATION: </p>
  
     <p>PROTEIN_ASSOCIATION: </p>
  
     <p>SUBSYSTEM: Cysteine and Methionine Metabolism</p>
  
     <p>PROTEIN_CLASS: </p>
  
     <p>SYNTHETIC_OBJECTIVE: 0.0</p>
  
     <p>GPR: </p>
  
     <p>Protein: SpeD</p>
  
     <p>Confidence score: 1</p>
  
     <p>E.C. number: 4.1.1.50</p>
  </body></notes>
              <listOfReactants>
          <speciesReference species="M_amet_c" stoichiometry="1"/>
          <speciesReference species="M_h_c" stoichiometry="1"/>
        </listOfReactants>
        <listOfProducts>
          <speciesReference species="M_ametam_c" stoichiometry="1"/>
          <speciesReference species="M_co2_c" stoichiometry="1"/>
        </listOfProducts>
        <kineticLaw>
          <math xmlns="http://www.w3.org/1998/Math/MathML">          
            <apply>
              <ci>  </ci>
            </apply>
          </math>
                  <listOfParameters>
            <parameter id="LOWER_BOUND" units="mmol_per_gDW_per_hr" value="0"/>
            <parameter id="UPPER_BOUND" units="mmol_per_gDW_per_hr" value="0"/>
            <parameter value="0" id="OBJECTIVE_COEFFICIENT"/>
            <parameter id="FLUX_VALUE" units="mmol_per_gDW_per_hr" value="0"/>
            <parameter value="0" id="REDUCED_COST"/>
          </listOfParameters>
        </kineticLaw>
      </reaction>
      <reaction name="ATP pyrophosphate-lyase (cyclizing)" id="R_ADNCYC" reversible="false">
<notes><body xmlns="http://www.w3.org/1999/xhtml">
     <p>GENE_ASSOCIATION: A0909 or A1906</p>
  
     <p>PROTEIN_ASSOCIATION: </p>
  
     <p>SUBSYSTEM: Purine metabolism</p>
  
     <p>PROTEIN_CLASS: </p>
  
     <p>SYNTHETIC_OBJECTIVE: 0.0</p>
  
     <p>GPR: CyaA3 (A0909) or CyaD (A1906)</p>
  
     <p>Protein: CyaA3 or CyaD</p>
  
     <p>Confidence score: 2</p>
  
     <p>E.C. number: 4.6.1.1</p>
  </body></notes>
              <listOfReactants>
          <speciesReference species="M_atp_c" stoichiometry="1"/>
        </listOfReactants>
        <listOfProducts>
          <speciesReference species="M_ppi_c" stoichiometry="1"/>
          <speciesReference species="M_camp_c" stoichiometry="1"/>
        </listOfProducts>
        <kineticLaw>
          <math xmlns="http://www.w3.org/1998/Math/MathML">          
            <apply>
              <ci>  </ci>
            </apply>
          </math>
                  <listOfParameters>
            <parameter id="LOWER_BOUND" units="mmol_per_gDW_per_hr" value="0"/>
            <parameter id="UPPER_BOUND" units="mmol_per_gDW_per_hr" value="1000"/>
            <parameter value="0" id="OBJECTIVE_COEFFICIENT"/>
            <parameter id="FLUX_VALUE" units="mmol_per_gDW_per_hr" value="0"/>
            <parameter value="0" id="REDUCED_COST"/>
          </listOfParameters>
        </kineticLaw>
      </reaction>
      <reaction name="adenosine kinase" id="R_ADNK1" reversible="false">
<notes><body xmlns="http://www.w3.org/1999/xhtml">
     <p>GENE_ASSOCIATION: </p>
  
     <p>PROTEIN_ASSOCIATION: </p>
  
     <p>SUBSYSTEM: Nucleotide Metabolism</p>
  
     <p>PROTEIN_CLASS: </p>
  
     <p>SYNTHETIC_OBJECTIVE: 0.0</p>
  
     <p>GPR: </p>
  
     <p>Protein: </p>
  
     <p>Confidence score: 1</p>
  
     <p>E.C. number: 2.7.1.20</p>
  </body></notes>
              <listOfReactants>
          <speciesReference species="M_adn_c" stoichiometry="1"/>
          <speciesReference species="M_atp_c" stoichiometry="1"/>
        </listOfReactants>
        <listOfProducts>
          <speciesReference species="M_adp_c" stoichiometry="1"/>
          <speciesReference species="M_amp_c" stoichiometry="1"/>
          <speciesReference species="M_h_c" stoichiometry="1"/>
        </listOfProducts>
        <kineticLaw>
          <math xmlns="http://www.w3.org/1998/Math/MathML">          
            <apply>
              <ci>  </ci>
            </apply>
          </math>
                  <listOfParameters>
            <parameter id="LOWER_BOUND" units="mmol_per_gDW_per_hr" value="0"/>
            <parameter id="UPPER_BOUND" units="mmol_per_gDW_per_hr" value="1000"/>
            <parameter value="0" id="OBJECTIVE_COEFFICIENT"/>
            <parameter id="FLUX_VALUE" units="mmol_per_gDW_per_hr" value="0"/>
            <parameter value="0" id="REDUCED_COST"/>
          </listOfParameters>
        </kineticLaw>
      </reaction>
      <reaction name="ADPribose ribophosphohydrolase" id="R_ADPRDP" reversible="false">
<notes><body xmlns="http://www.w3.org/1999/xhtml">
     <p>GENE_ASSOCIATION: A0122 or A0616</p>
  
     <p>PROTEIN_ASSOCIATION: </p>
  
     <p>SUBSYSTEM: Carbohydrates and related molecules</p>
  
     <p>PROTEIN_CLASS: </p>
  
     <p>SYNTHETIC_OBJECTIVE: 0.0</p>
  
     <p>GPR: NudF (A0122) or NudF1 (A0616)</p>
  
     <p>Protein: NudF or NudF1</p>
  
     <p>Confidence score: 2</p>
  
     <p>E.C. number: 3.6.1.13</p>
  </body></notes>
              <listOfReactants>
          <speciesReference species="M_h2o_c" stoichiometry="1"/>
          <speciesReference species="M_adprib_c" stoichiometry="1"/>
        </listOfReactants>
        <listOfProducts>
          <speciesReference species="M_h_c" stoichiometry="2"/>
          <speciesReference species="M_amp_c" stoichiometry="1"/>
          <speciesReference species="M_r5p_c" stoichiometry="1"/>
        </listOfProducts>
        <kineticLaw>
          <math xmlns="http://www.w3.org/1998/Math/MathML">          
            <apply>
              <ci>  </ci>
            </apply>
          </math>
                  <listOfParameters>
            <parameter id="LOWER_BOUND" units="mmol_per_gDW_per_hr" value="0"/>
            <parameter id="UPPER_BOUND" units="mmol_per_gDW_per_hr" value="1000"/>
            <parameter value="0" id="OBJECTIVE_COEFFICIENT"/>
            <parameter id="FLUX_VALUE" units="mmol_per_gDW_per_hr" value="0"/>
            <parameter value="0" id="REDUCED_COST"/>
          </listOfParameters>
        </kineticLaw>
      </reaction>
      <reaction name="AMP:pyrophosphate phosphoribosyltransferase" id="R_ADPT" reversible="true">
<notes><body xmlns="http://www.w3.org/1999/xhtml">
     <p>GENE_ASSOCIATION: A2549</p>
  
     <p>PROTEIN_ASSOCIATION: </p>
  
     <p>SUBSYSTEM: Nucleotides and nucleic acids</p>
  
     <p>PROTEIN_CLASS: </p>
  
     <p>SYNTHETIC_OBJECTIVE: 0.0</p>
  
     <p>GPR: Apt (A2549)</p>
  
     <p>Protein: Apt</p>
  
     <p>Confidence score: 2</p>
  
     <p>E.C. number: 2.4.2.7</p>
  </body></notes>
              <listOfReactants>
          <speciesReference species="M_ppi_c" stoichiometry="1"/>
          <speciesReference species="M_amp_c" stoichiometry="1"/>
        </listOfReactants>
        <listOfProducts>
          <speciesReference species="M_prpp_c" stoichiometry="1"/>
          <speciesReference species="M_ade_c" stoichiometry="1"/>
        </listOfProducts>
        <kineticLaw>
          <math xmlns="http://www.w3.org/1998/Math/MathML">          
            <apply>
              <ci>  </ci>
            </apply>
          </math>
                  <listOfParameters>
            <parameter id="LOWER_BOUND" units="mmol_per_gDW_per_hr" value="-1000"/>
            <parameter id="UPPER_BOUND" units="mmol_per_gDW_per_hr" value="1000"/>
            <parameter value="0" id="OBJECTIVE_COEFFICIENT"/>
            <parameter id="FLUX_VALUE" units="mmol_per_gDW_per_hr" value="0"/>
            <parameter value="0" id="REDUCED_COST"/>
          </listOfParameters>
        </kineticLaw>
      </reaction>
      <reaction name="ATP:adenylylsulfate 3'-phosphotransferase" id="R_ADSK" reversible="false">
<notes><body xmlns="http://www.w3.org/1999/xhtml">
     <p>GENE_ASSOCIATION: A1494</p>
  
     <p>PROTEIN_ASSOCIATION: </p>
  
     <p>SUBSYSTEM: Sulfur Metabolism</p>
  
     <p>PROTEIN_CLASS: </p>
  
     <p>SYNTHETIC_OBJECTIVE: 0.0</p>
  
     <p>GPR: CysC (A1494)</p>
  
     <p>Protein: CysC</p>
  
     <p>Confidence score: 2</p>
  
     <p>E.C. number: 2.7.1.25</p>
  </body></notes>
              <listOfReactants>
          <speciesReference species="M_atp_c" stoichiometry="1"/>
          <speciesReference species="M_aps_c" stoichiometry="1"/>
        </listOfReactants>
        <listOfProducts>
          <speciesReference species="M_adp_c" stoichiometry="1"/>
          <speciesReference species="M_h_c" stoichiometry="1"/>
          <speciesReference species="M_paps_c" stoichiometry="1"/>
        </listOfProducts>
        <kineticLaw>
          <math xmlns="http://www.w3.org/1998/Math/MathML">          
            <apply>
              <ci>  </ci>
            </apply>
          </math>
                  <listOfParameters>
            <parameter id="LOWER_BOUND" units="mmol_per_gDW_per_hr" value="0"/>
            <parameter id="UPPER_BOUND" units="mmol_per_gDW_per_hr" value="1000"/>
            <parameter value="0" id="OBJECTIVE_COEFFICIENT"/>
            <parameter id="FLUX_VALUE" units="mmol_per_gDW_per_hr" value="0"/>
            <parameter value="0" id="REDUCED_COST"/>
          </listOfParameters>
        </kineticLaw>
      </reaction>
      <reaction name="N6-(1,2-Dicarboxyethyl)AMP AMP-lyase" id="R_ADSL1r" reversible="false">
<notes><body xmlns="http://www.w3.org/1999/xhtml">
     <p>GENE_ASSOCIATION: A2653</p>
  
     <p>PROTEIN_ASSOCIATION: </p>
  
     <p>SUBSYSTEM: Nucleotides and nucleic acids</p>
  
     <p>PROTEIN_CLASS: </p>
  
     <p>SYNTHETIC_OBJECTIVE: 0.0</p>
  
     <p>GPR: PurB (A2653)</p>
  
     <p>Protein: PurB</p>
  
     <p>Confidence score: 2</p>
  
     <p>E.C. number: 4.3.2.2</p>
  </body></notes>
              <listOfReactants>
          <speciesReference species="M_dcamp_c" stoichiometry="1"/>
        </listOfReactants>
        <listOfProducts>
          <speciesReference species="M_amp_c" stoichiometry="1"/>
          <speciesReference species="M_fum_c" stoichiometry="1"/>
        </listOfProducts>
        <kineticLaw>
          <math xmlns="http://www.w3.org/1998/Math/MathML">          
            <apply>
              <ci>  </ci>
            </apply>
          </math>
                  <listOfParameters>
            <parameter id="LOWER_BOUND" units="mmol_per_gDW_per_hr" value="0"/>
            <parameter id="UPPER_BOUND" units="mmol_per_gDW_per_hr" value="1000"/>
            <parameter value="0" id="OBJECTIVE_COEFFICIENT"/>
            <parameter id="FLUX_VALUE" units="mmol_per_gDW_per_hr" value="0"/>
            <parameter value="0" id="REDUCED_COST"/>
          </listOfParameters>
        </kineticLaw>
      </reaction>
      <reaction name="1-(5'-Phosphoribosyl)-5-amino-4-(N-succinocarboxamide)-imidazole" id="R_ADSL2r" reversible="true">
<notes><body xmlns="http://www.w3.org/1999/xhtml">
     <p>GENE_ASSOCIATION: A2653</p>
  
     <p>PROTEIN_ASSOCIATION: </p>
  
     <p>SUBSYSTEM: Nucleotides and nucleic acids</p>
  
     <p>PROTEIN_CLASS: </p>
  
     <p>SYNTHETIC_OBJECTIVE: 0.0</p>
  
     <p>GPR: PurB (A2653)</p>
  
     <p>Protein: PurB</p>
  
     <p>Confidence score: 2</p>
  
     <p>E.C. number: 4.3.2.2</p>
  </body></notes>
              <listOfReactants>
          <speciesReference species="M_25aics_c" stoichiometry="1"/>
        </listOfReactants>
        <listOfProducts>
          <speciesReference species="M_fum_c" stoichiometry="1"/>
          <speciesReference species="M_aicar_c" stoichiometry="1"/>
        </listOfProducts>
        <kineticLaw>
          <math xmlns="http://www.w3.org/1998/Math/MathML">          
            <apply>
              <ci>  </ci>
            </apply>
          </math>
                  <listOfParameters>
            <parameter id="LOWER_BOUND" units="mmol_per_gDW_per_hr" value="-1000"/>
            <parameter id="UPPER_BOUND" units="mmol_per_gDW_per_hr" value="1000"/>
            <parameter value="0" id="OBJECTIVE_COEFFICIENT"/>
            <parameter id="FLUX_VALUE" units="mmol_per_gDW_per_hr" value="0"/>
            <parameter value="0" id="REDUCED_COST"/>
          </listOfParameters>
        </kineticLaw>
      </reaction>
      <reaction name="IMP:L-aspartate ligase (GDP-forming)" id="R_ADSS" reversible="false">
<notes><body xmlns="http://www.w3.org/1999/xhtml">
     <p>GENE_ASSOCIATION: A0882</p>
  
     <p>PROTEIN_ASSOCIATION: </p>
  
     <p>SUBSYSTEM: Nucleotide Metabolism</p>
  
     <p>PROTEIN_CLASS: </p>
  
     <p>SYNTHETIC_OBJECTIVE: 0.0</p>
  
     <p>GPR: PurA (A0882)</p>
  
     <p>Protein: PurA</p>
  
     <p>Confidence score: 2</p>
  
     <p>E.C. number: 6.3.4.4</p>
  </body></notes>
              <listOfReactants>
          <speciesReference species="M_gtp_c" stoichiometry="1"/>
          <speciesReference species="M_asp_L_c" stoichiometry="1"/>
          <speciesReference species="M_imp_c" stoichiometry="1"/>
        </listOfReactants>
        <listOfProducts>
          <speciesReference species="M_pi_c" stoichiometry="1"/>
          <speciesReference species="M_gdp_c" stoichiometry="1"/>
          <speciesReference species="M_h_c" stoichiometry="2"/>
          <speciesReference species="M_dcamp_c" stoichiometry="1"/>
        </listOfProducts>
        <kineticLaw>
          <math xmlns="http://www.w3.org/1998/Math/MathML">          
            <apply>
              <ci>  </ci>
            </apply>
          </math>
                  <listOfParameters>
            <parameter id="LOWER_BOUND" units="mmol_per_gDW_per_hr" value="0"/>
            <parameter id="UPPER_BOUND" units="mmol_per_gDW_per_hr" value="1000"/>
            <parameter value="0" id="OBJECTIVE_COEFFICIENT"/>
            <parameter id="FLUX_VALUE" units="mmol_per_gDW_per_hr" value="0"/>
            <parameter value="0" id="REDUCED_COST"/>
          </listOfParameters>
        </kineticLaw>
      </reaction>
      <reaction name="N-Acetyl-D-glucosamine-6-phosphate amidohydrolase" id="R_AGDC" reversible="false">
<notes><body xmlns="http://www.w3.org/1999/xhtml">
     <p>GENE_ASSOCIATION: A2827</p>
  
     <p>PROTEIN_ASSOCIATION: </p>
  
     <p>SUBSYSTEM: Alternate Carbon Metabolism</p>
  
     <p>PROTEIN_CLASS: </p>
  
     <p>SYNTHETIC_OBJECTIVE: 0.0</p>
  
     <p>GPR: NagA (A2827)</p>
  
     <p>Protein: NagA</p>
  
     <p>Confidence score: 2</p>
  
     <p>E.C. number: 3.5.1.25</p>
  </body></notes>
              <listOfReactants>
          <speciesReference species="M_h2o_c" stoichiometry="1"/>
          <speciesReference species="M_acgam6p_c" stoichiometry="1"/>
        </listOfReactants>
        <listOfProducts>
          <speciesReference species="M_ac_c" stoichiometry="1"/>
          <speciesReference species="M_gam6p_c" stoichiometry="1"/>
        </listOfProducts>
        <kineticLaw>
          <math xmlns="http://www.w3.org/1998/Math/MathML">          
            <apply>
              <ci>  </ci>
            </apply>
          </math>
                  <listOfParameters>
            <parameter id="LOWER_BOUND" units="mmol_per_gDW_per_hr" value="0"/>
            <parameter id="UPPER_BOUND" units="mmol_per_gDW_per_hr" value="1000"/>
            <parameter value="0" id="OBJECTIVE_COEFFICIENT"/>
            <parameter id="FLUX_VALUE" units="mmol_per_gDW_per_hr" value="0"/>
            <parameter value="0" id="REDUCED_COST"/>
          </listOfParameters>
        </kineticLaw>
      </reaction>
      <reaction name="Agmatine amidinohydrolase" id="R_AGMT" reversible="false">
<notes><body xmlns="http://www.w3.org/1999/xhtml">
     <p>GENE_ASSOCIATION: A1109 or A1751</p>
  
     <p>PROTEIN_ASSOCIATION: </p>
  
     <p>SUBSYSTEM: Amino Acid Metabolism</p>
  
     <p>PROTEIN_CLASS: </p>
  
     <p>SYNTHETIC_OBJECTIVE: 0.0</p>
  
     <p>GPR: SpeB (A1109) or SpeB2 (A1751)</p>
  
     <p>Protein: SpeB or SpeB2</p>
  
     <p>Confidence score: 2</p>
  
     <p>E.C. number: 3.5.3.11</p>
  </body></notes>
              <listOfReactants>
          <speciesReference species="M_h2o_c" stoichiometry="1"/>
          <speciesReference species="M_agm_c" stoichiometry="1"/>
        </listOfReactants>
        <listOfProducts>
          <speciesReference species="M_urea_c" stoichiometry="1"/>
          <speciesReference species="M_ptrc_c" stoichiometry="1"/>
        </listOfProducts>
        <kineticLaw>
          <math xmlns="http://www.w3.org/1998/Math/MathML">          
            <apply>
              <ci>  </ci>
            </apply>
          </math>
                  <listOfParameters>
            <parameter id="LOWER_BOUND" units="mmol_per_gDW_per_hr" value="0"/>
            <parameter id="UPPER_BOUND" units="mmol_per_gDW_per_hr" value="1000"/>
            <parameter value="0" id="OBJECTIVE_COEFFICIENT"/>
            <parameter id="FLUX_VALUE" units="mmol_per_gDW_per_hr" value="0"/>
            <parameter value="0" id="REDUCED_COST"/>
          </listOfParameters>
        </kineticLaw>
      </reaction>
      <reaction name="1-acylglycerol-3-phosphate O-acyltransferase (Synechococcus)" id="R_AGPAT_SYN" reversible="false">
<notes><body xmlns="http://www.w3.org/1999/xhtml">
     <p>GENE_ASSOCIATION: A2396 or A0918</p>
  
     <p>PROTEIN_ASSOCIATION: </p>
  
     <p>SUBSYSTEM: Fatty Acid Synthesis</p>
  
     <p>PROTEIN_CLASS: </p>
  
     <p>SYNTHETIC_OBJECTIVE: 0.0</p>
  
     <p>GPR: PlsC2 (A2396) or PlsC (A0918)</p>
  
     <p>Protein: PlsC2 or PlsC</p>
  
     <p>Confidence score: 2</p>
  
     <p>E.C. number: 2.3.1.51</p>
  </body></notes>
              <listOfReactants>
          <speciesReference species="M_1ag3p_SYN_c" stoichiometry="0.02"/>
          <speciesReference species="M_9hdeACP_c" stoichiometry="0.07"/>
          <speciesReference species="M_linlnACP_c" stoichiometry="0.01"/>
          <speciesReference species="M_ocdACP_c" stoichiometry="0.01"/>
          <speciesReference species="M_ocdcyaACP_c" stoichiometry="0.18"/>
          <speciesReference species="M_octeACP_c" stoichiometry="0.17"/>
          <speciesReference species="M_palmACP_c" stoichiometry="0.56"/>
        </listOfReactants>
        <listOfProducts>
          <speciesReference species="M_ACP_c" stoichiometry="1"/>
          <speciesReference species="M_pa_SYN_c" stoichiometry="0.02"/>
        </listOfProducts>
        <kineticLaw>
          <math xmlns="http://www.w3.org/1998/Math/MathML">          
            <apply>
              <ci>  </ci>
            </apply>
          </math>
                  <listOfParameters>
            <parameter id="LOWER_BOUND" units="mmol_per_gDW_per_hr" value="0"/>
            <parameter id="UPPER_BOUND" units="mmol_per_gDW_per_hr" value="1000"/>
            <parameter value="0" id="OBJECTIVE_COEFFICIENT"/>
            <parameter id="FLUX_VALUE" units="mmol_per_gDW_per_hr" value="0"/>
            <parameter value="0" id="REDUCED_COST"/>
          </listOfParameters>
        </kineticLaw>
      </reaction>
      <reaction name="N-Acetyl-L-glutamate-5-semialdehyde:NADP+ 5-oxidoreductase" id="R_AGPR" reversible="false">
<notes><body xmlns="http://www.w3.org/1999/xhtml">
     <p>GENE_ASSOCIATION: A2102</p>
  
     <p>PROTEIN_ASSOCIATION: </p>
  
     <p>SUBSYSTEM: Urea Cycle and Amino Acid Metabolisms</p>
  
     <p>PROTEIN_CLASS: </p>
  
     <p>SYNTHETIC_OBJECTIVE: 0.0</p>
  
     <p>GPR: ArgC (A2102)</p>
  
     <p>Protein: ArgC</p>
  
     <p>Confidence score: 2</p>
  
     <p>E.C. number: 1.2.1.38</p>
  </body></notes>
              <listOfReactants>
          <speciesReference species="M_h_c" stoichiometry="1"/>
          <speciesReference species="M_nadph_c" stoichiometry="1"/>
          <speciesReference species="M_acg5p_c" stoichiometry="1"/>
        </listOfReactants>
        <listOfProducts>
          <speciesReference species="M_nadp_c" stoichiometry="1"/>
          <speciesReference species="M_pi_c" stoichiometry="1"/>
          <speciesReference species="M_acg5sa_c" stoichiometry="1"/>
        </listOfProducts>
        <kineticLaw>
          <math xmlns="http://www.w3.org/1998/Math/MathML">          
            <apply>
              <ci>  </ci>
            </apply>
          </math>
                  <listOfParameters>
            <parameter id="LOWER_BOUND" units="mmol_per_gDW_per_hr" value="0"/>
            <parameter id="UPPER_BOUND" units="mmol_per_gDW_per_hr" value="1000"/>
            <parameter value="0" id="OBJECTIVE_COEFFICIENT"/>
            <parameter id="FLUX_VALUE" units="mmol_per_gDW_per_hr" value="0"/>
            <parameter value="0" id="REDUCED_COST"/>
          </listOfParameters>
        </kineticLaw>
      </reaction>
      <reaction name="L-Alanine:glyoxylate aminotransferase" id="R_AGT" reversible="false">
<notes><body xmlns="http://www.w3.org/1999/xhtml">
     <p>GENE_ASSOCIATION: A0177</p>
  
     <p>PROTEIN_ASSOCIATION: </p>
  
     <p>SUBSYSTEM: Glyoxylate and Dicarboxylate Metabolism</p>
  
     <p>PROTEIN_CLASS: </p>
  
     <p>SYNTHETIC_OBJECTIVE: 0.0</p>
  
     <p>GPR: AmTr (A0177)</p>
  
     <p>Protein: AmTr</p>
  
     <p>Confidence score: 2</p>
  
     <p>E.C. number: 2.6.1.44</p>
  </body></notes>
              <listOfReactants>
          <speciesReference species="M_ala_L_c" stoichiometry="1"/>
          <speciesReference species="M_glx_c" stoichiometry="1"/>
        </listOfReactants>
        <listOfProducts>
          <speciesReference species="M_pyr_c" stoichiometry="1"/>
          <speciesReference species="M_gly_c" stoichiometry="1"/>
        </listOfProducts>
        <kineticLaw>
          <math xmlns="http://www.w3.org/1998/Math/MathML">          
            <apply>
              <ci>  </ci>
            </apply>
          </math>
                  <listOfParameters>
            <parameter id="LOWER_BOUND" units="mmol_per_gDW_per_hr" value="0"/>
            <parameter id="UPPER_BOUND" units="mmol_per_gDW_per_hr" value="1000"/>
            <parameter value="0" id="OBJECTIVE_COEFFICIENT"/>
            <parameter id="FLUX_VALUE" units="mmol_per_gDW_per_hr" value="0"/>
            <parameter value="0" id="REDUCED_COST"/>
          </listOfParameters>
        </kineticLaw>
      </reaction>
      <reaction name="S-Adenosyl-L-homocysteine hydrolase" id="R_AHCi" reversible="false">
<notes><body xmlns="http://www.w3.org/1999/xhtml">
     <p>GENE_ASSOCIATION: A2069</p>
  
     <p>PROTEIN_ASSOCIATION: </p>
  
     <p>SUBSYSTEM: Amino Acid Metabolism</p>
  
     <p>PROTEIN_CLASS: </p>
  
     <p>SYNTHETIC_OBJECTIVE: 0.0</p>
  
     <p>GPR: Sah1 (A2069)</p>
  
     <p>Protein: Sah1</p>
  
     <p>Confidence score: 2</p>
  
     <p>E.C. number: 3.3.1.1</p>
  </body></notes>
              <listOfReactants>
          <speciesReference species="M_h2o_c" stoichiometry="1"/>
          <speciesReference species="M_ahcys_c" stoichiometry="1"/>
        </listOfReactants>
        <listOfProducts>
          <speciesReference species="M_hcys_L_c" stoichiometry="1"/>
          <speciesReference species="M_adn_c" stoichiometry="1"/>
        </listOfProducts>
        <kineticLaw>
          <math xmlns="http://www.w3.org/1998/Math/MathML">          
            <apply>
              <ci>  </ci>
            </apply>
          </math>
                  <listOfParameters>
            <parameter id="LOWER_BOUND" units="mmol_per_gDW_per_hr" value="0"/>
            <parameter id="UPPER_BOUND" units="mmol_per_gDW_per_hr" value="1000"/>
            <parameter value="0" id="OBJECTIVE_COEFFICIENT"/>
            <parameter id="FLUX_VALUE" units="mmol_per_gDW_per_hr" value="0"/>
            <parameter value="0" id="REDUCED_COST"/>
          </listOfParameters>
        </kineticLaw>
      </reaction>
      <reaction name="4-amino-5-hydroxymethyl-2-methylpyrimidine synthetase" id="R_AHMMPS" reversible="true">
<notes><body xmlns="http://www.w3.org/1999/xhtml">
     <p>GENE_ASSOCIATION: A0831</p>
  
     <p>PROTEIN_ASSOCIATION: </p>
  
     <p>SUBSYSTEM: Coenzymes and prosthetic groups</p>
  
     <p>PROTEIN_CLASS: </p>
  
     <p>SYNTHETIC_OBJECTIVE: 0.0</p>
  
     <p>GPR: ThiC (A0831)</p>
  
     <p>Protein: ThiC</p>
  
     <p>Confidence score: 2</p>
  
     <p>E.C. number: </p>
  </body></notes>
              <listOfReactants>
          <speciesReference species="M_h2o_c" stoichiometry="1"/>
          <speciesReference species="M_air_c" stoichiometry="1"/>
        </listOfReactants>
        <listOfProducts>
          <speciesReference species="M_o2_c" stoichiometry="0.5"/>
          <speciesReference species="M_pi_c" stoichiometry="1"/>
          <speciesReference species="M_h_c" stoichiometry="2"/>
          <speciesReference species="M_gcald_c" stoichiometry="1"/>
          <speciesReference species="M_4ahmmp_c" stoichiometry="1"/>
        </listOfProducts>
        <kineticLaw>
          <math xmlns="http://www.w3.org/1998/Math/MathML">          
            <apply>
              <ci>  </ci>
            </apply>
          </math>
                  <listOfParameters>
            <parameter id="LOWER_BOUND" units="mmol_per_gDW_per_hr" value="-1000"/>
            <parameter id="UPPER_BOUND" units="mmol_per_gDW_per_hr" value="1000"/>
            <parameter value="0" id="OBJECTIVE_COEFFICIENT"/>
            <parameter id="FLUX_VALUE" units="mmol_per_gDW_per_hr" value="0"/>
            <parameter value="0" id="REDUCED_COST"/>
          </listOfParameters>
        </kineticLaw>
      </reaction>
      <reaction name="10-Formyltetrahydrofolate:5'-phosphoribosyl-5-amino-4-" id="R_AICART" reversible="false">
<notes><body xmlns="http://www.w3.org/1999/xhtml">
     <p>GENE_ASSOCIATION: A1691</p>
  
     <p>PROTEIN_ASSOCIATION: </p>
  
     <p>SUBSYSTEM: Nucleotides and nucleic acids</p>
  
     <p>PROTEIN_CLASS: </p>
  
     <p>SYNTHETIC_OBJECTIVE: 0.0</p>
  
     <p>GPR: PurH (A1691)</p>
  
     <p>Protein: PurH</p>
  
     <p>Confidence score: 2</p>
  
     <p>E.C. number: 2.1.2.3</p>
  </body></notes>
              <listOfReactants>
          <speciesReference species="M_10fthf_c" stoichiometry="1"/>
          <speciesReference species="M_aicar_c" stoichiometry="1"/>
        </listOfReactants>
        <listOfProducts>
          <speciesReference species="M_thf_c" stoichiometry="1"/>
          <speciesReference species="M_fprica_c" stoichiometry="1"/>
        </listOfProducts>
        <kineticLaw>
          <math xmlns="http://www.w3.org/1998/Math/MathML">          
            <apply>
              <ci>  </ci>
            </apply>
          </math>
                  <listOfParameters>
            <parameter id="LOWER_BOUND" units="mmol_per_gDW_per_hr" value="0"/>
            <parameter id="UPPER_BOUND" units="mmol_per_gDW_per_hr" value="1000"/>
            <parameter value="0" id="OBJECTIVE_COEFFICIENT"/>
            <parameter id="FLUX_VALUE" units="mmol_per_gDW_per_hr" value="0"/>
            <parameter value="0" id="REDUCED_COST"/>
          </listOfParameters>
        </kineticLaw>
      </reaction>
      <reaction name="NCAIR synthetase and NCAIR mutase" id="R_AIRC1" reversible="false">
<notes><body xmlns="http://www.w3.org/1999/xhtml">
     <p>GENE_ASSOCIATION: (A2826 and A0606)</p>
  
     <p>PROTEIN_ASSOCIATION: </p>
  
     <p>SUBSYSTEM: Nucleotides and nucleic acids</p>
  
     <p>PROTEIN_CLASS: </p>
  
     <p>SYNTHETIC_OBJECTIVE: 0.0</p>
  
     <p>GPR: (PurE (A2826) and PurK (A0606) )</p>
  
     <p>Protein: (PurE and PurK)</p>
  
     <p>Confidence score: 2</p>
  
     <p>E.C. number: </p>
  </body></notes>
              <listOfReactants>
          <speciesReference species="M_atp_c" stoichiometry="1"/>
          <speciesReference species="M_hco3_c" stoichiometry="1"/>
          <speciesReference species="M_air_c" stoichiometry="1"/>
        </listOfReactants>
        <listOfProducts>
          <speciesReference species="M_adp_c" stoichiometry="1"/>
          <speciesReference species="M_pi_c" stoichiometry="1"/>
          <speciesReference species="M_h_c" stoichiometry="1"/>
          <speciesReference species="M_5aizc_c" stoichiometry="1"/>
        </listOfProducts>
        <kineticLaw>
          <math xmlns="http://www.w3.org/1998/Math/MathML">          
            <apply>
              <ci>  </ci>
            </apply>
          </math>
                  <listOfParameters>
            <parameter id="LOWER_BOUND" units="mmol_per_gDW_per_hr" value="0"/>
            <parameter id="UPPER_BOUND" units="mmol_per_gDW_per_hr" value="1000"/>
            <parameter value="0" id="OBJECTIVE_COEFFICIENT"/>
            <parameter id="FLUX_VALUE" units="mmol_per_gDW_per_hr" value="0"/>
            <parameter value="0" id="REDUCED_COST"/>
          </listOfParameters>
        </kineticLaw>
      </reaction>
      <reaction name="2-Amino-4-hydroxy-6-(erythro-1,2,3-trihydroxypropyl)" id="R_AKP" reversible="false">
<notes><body xmlns="http://www.w3.org/1999/xhtml">
     <p>GENE_ASSOCIATION: A2352</p>
  
     <p>PROTEIN_ASSOCIATION: </p>
  
     <p>SUBSYSTEM: Folate Metabolism</p>
  
     <p>PROTEIN_CLASS: </p>
  
     <p>SYNTHETIC_OBJECTIVE: 0.0</p>
  
     <p>GPR: PhoA (A2352)</p>
  
     <p>Protein: PhoA</p>
  
     <p>Confidence score: 2</p>
  
     <p>E.C. number: 3.1.3.1</p>
  </body></notes>
              <listOfReactants>
          <speciesReference species="M_h2o_c" stoichiometry="1"/>
          <speciesReference species="M_ahdt_c" stoichiometry="1"/>
        </listOfReactants>
        <listOfProducts>
          <speciesReference species="M_ppi_c" stoichiometry="1"/>
          <speciesReference species="M_h_c" stoichiometry="1"/>
          <speciesReference species="M_dhnpt_c" stoichiometry="1"/>
        </listOfProducts>
        <kineticLaw>
          <math xmlns="http://www.w3.org/1998/Math/MathML">          
            <apply>
              <ci>  </ci>
            </apply>
          </math>
                  <listOfParameters>
            <parameter id="LOWER_BOUND" units="mmol_per_gDW_per_hr" value="0"/>
            <parameter id="UPPER_BOUND" units="mmol_per_gDW_per_hr" value="1000"/>
            <parameter value="0" id="OBJECTIVE_COEFFICIENT"/>
            <parameter id="FLUX_VALUE" units="mmol_per_gDW_per_hr" value="0"/>
            <parameter value="0" id="REDUCED_COST"/>
          </listOfParameters>
        </kineticLaw>
      </reaction>
      <reaction name="alkaline phosphatase (Dihydroneopterin)" id="R_AKP1" reversible="false">
<notes><body xmlns="http://www.w3.org/1999/xhtml">
     <p>GENE_ASSOCIATION: A2352</p>
  
     <p>PROTEIN_ASSOCIATION: </p>
  
     <p>SUBSYSTEM: Folate Metabolism</p>
  
     <p>PROTEIN_CLASS: </p>
  
     <p>SYNTHETIC_OBJECTIVE: 0.0</p>
  
     <p>GPR: PhoA (A2352)</p>
  
     <p>Protein: PhoA</p>
  
     <p>Confidence score: 2</p>
  
     <p>E.C. number: 3.1.3.1</p>
  </body></notes>
              <listOfReactants>
          <speciesReference species="M_ahdt_c" stoichiometry="1"/>
          <speciesReference species="M_h2o_c" stoichiometry="3"/>
        </listOfReactants>
        <listOfProducts>
          <speciesReference species="M_dhnpt_c" stoichiometry="1"/>
          <speciesReference species="M_h_c" stoichiometry="2"/>
          <speciesReference species="M_pi_c" stoichiometry="3"/>
        </listOfProducts>
        <kineticLaw>
          <math xmlns="http://www.w3.org/1998/Math/MathML">          
            <apply>
              <ci>  </ci>
            </apply>
          </math>
                  <listOfParameters>
            <parameter id="LOWER_BOUND" units="mmol_per_gDW_per_hr" value="0"/>
            <parameter id="UPPER_BOUND" units="mmol_per_gDW_per_hr" value="1000"/>
            <parameter value="0" id="OBJECTIVE_COEFFICIENT"/>
            <parameter id="FLUX_VALUE" units="mmol_per_gDW_per_hr" value="0"/>
            <parameter value="0" id="REDUCED_COST"/>
          </listOfParameters>
        </kineticLaw>
      </reaction>
      <reaction name="2-Amino-4-hydroxy-6-(erythro-1,2,3-trihydroxypropyl)" id="R_AKP2" reversible="true">
<notes><body xmlns="http://www.w3.org/1999/xhtml">
     <p>GENE_ASSOCIATION: G0128 or A2444</p>
  
     <p>PROTEIN_ASSOCIATION: </p>
  
     <p>SUBSYSTEM: Folate Biosynthesis</p>
  
     <p>PROTEIN_CLASS: </p>
  
     <p>SYNTHETIC_OBJECTIVE: 0.0</p>
  
     <p>GPR: FolE (G0128) or FolE1 (A2444)</p>
  
     <p>Protein: FolE or FolE1</p>
  
     <p>Confidence score: 2</p>
  
     <p>E.C. number: 3.5.4.16</p>
  </body></notes>
              <listOfReactants>
          <speciesReference species="M_h2o_c" stoichiometry="1"/>
          <speciesReference species="M_ahdt_c" stoichiometry="1"/>
        </listOfReactants>
        <listOfProducts>
          <speciesReference species="M_2_5_Diamino_6__5__triphosphoryl_3__4__trihydroxy_2__oxopentyl___amino_4_oxopyrimidine_c" stoichiometry="1"/>
        </listOfProducts>
        <kineticLaw>
          <math xmlns="http://www.w3.org/1998/Math/MathML">          
            <apply>
              <ci>  </ci>
            </apply>
          </math>
                  <listOfParameters>
            <parameter id="LOWER_BOUND" units="mmol_per_gDW_per_hr" value="-1000"/>
            <parameter id="UPPER_BOUND" units="mmol_per_gDW_per_hr" value="1000"/>
            <parameter value="0" id="OBJECTIVE_COEFFICIENT"/>
            <parameter id="FLUX_VALUE" units="mmol_per_gDW_per_hr" value="0"/>
            <parameter value="0" id="REDUCED_COST"/>
          </listOfParameters>
        </kineticLaw>
      </reaction>
      <reaction name="Formamidopyrimidine nucleoside triphosphate 7,8-8,9-dihydrolase" id="R_AKP3" reversible="false">
<notes><body xmlns="http://www.w3.org/1999/xhtml">
     <p>GENE_ASSOCIATION: G0128 or A2444</p>
  
     <p>PROTEIN_ASSOCIATION: </p>
  
     <p>SUBSYSTEM: Folate Biosynthesis</p>
  
     <p>PROTEIN_CLASS: </p>
  
     <p>SYNTHETIC_OBJECTIVE: 0.0</p>
  
     <p>GPR: FolE (G0128) or FolE1 (A2444)</p>
  
     <p>Protein: FolE or FolE1</p>
  
     <p>Confidence score: 2</p>
  
     <p>E.C. number: 3.5.4.16</p>
  </body></notes>
              <listOfReactants>
          <speciesReference species="M_h2o_c" stoichiometry="1"/>
          <speciesReference species="M_Formamidopyrimidine_nucleoside_triphosphate_c" stoichiometry="1"/>
        </listOfReactants>
        <listOfProducts>
          <speciesReference species="M_for_c" stoichiometry="1"/>
          <speciesReference species="M_h_c" stoichiometry="1"/>
          <speciesReference species="M_2_5_Diaminopyrimidine_nucleoside_triphosphate_c" stoichiometry="1"/>
        </listOfProducts>
        <kineticLaw>
          <math xmlns="http://www.w3.org/1998/Math/MathML">          
            <apply>
              <ci>  </ci>
            </apply>
          </math>
                  <listOfParameters>
            <parameter id="LOWER_BOUND" units="mmol_per_gDW_per_hr" value="0"/>
            <parameter id="UPPER_BOUND" units="mmol_per_gDW_per_hr" value="1000"/>
            <parameter value="0" id="OBJECTIVE_COEFFICIENT"/>
            <parameter id="FLUX_VALUE" units="mmol_per_gDW_per_hr" value="0"/>
            <parameter value="0" id="REDUCED_COST"/>
          </listOfParameters>
        </kineticLaw>
      </reaction>
      <reaction name="GTP 7,8-8,9-dihydrolase" id="R_AKP4" reversible="false">
<notes><body xmlns="http://www.w3.org/1999/xhtml">
     <p>GENE_ASSOCIATION: G0128 or A2444</p>
  
     <p>PROTEIN_ASSOCIATION: </p>
  
     <p>SUBSYSTEM: Folate Biosynthesis</p>
  
     <p>PROTEIN_CLASS: </p>
  
     <p>SYNTHETIC_OBJECTIVE: 0.0</p>
  
     <p>GPR: FolE (G0128) or FolE1 (A2444)</p>
  
     <p>Protein: FolE or FolE1</p>
  
     <p>Confidence score: 2</p>
  
     <p>E.C. number: 3.5.4.16</p>
  </body></notes>
              <listOfReactants>
          <speciesReference species="M_2_5_Diaminopyrimidine_nucleoside_triphosphate_c" stoichiometry="1"/>
        </listOfReactants>
        <listOfProducts>
          <speciesReference species="M_2_5_Diamino_6__5__triphosphoryl_3__4__trihydroxy_2__oxopentyl___amino_4_oxopyrimidine_c" stoichiometry="1"/>
        </listOfProducts>
        <kineticLaw>
          <math xmlns="http://www.w3.org/1998/Math/MathML">          
            <apply>
              <ci>  </ci>
            </apply>
          </math>
                  <listOfParameters>
            <parameter id="LOWER_BOUND" units="mmol_per_gDW_per_hr" value="0"/>
            <parameter id="UPPER_BOUND" units="mmol_per_gDW_per_hr" value="1000"/>
            <parameter value="0" id="OBJECTIVE_COEFFICIENT"/>
            <parameter id="FLUX_VALUE" units="mmol_per_gDW_per_hr" value="0"/>
            <parameter value="0" id="REDUCED_COST"/>
          </listOfParameters>
        </kineticLaw>
      </reaction>
      <reaction name="L-alanine transport in/out via proton symport" id="R_ALA_Lt6" reversible="true">
<notes><body xmlns="http://www.w3.org/1999/xhtml">
     <p>GENE_ASSOCIATION: </p>
  
     <p>PROTEIN_ASSOCIATION: </p>
  
     <p>SUBSYSTEM: Transport</p>
  
     <p>PROTEIN_CLASS: </p>
  
     <p>SYNTHETIC_OBJECTIVE: 0.0</p>
  
     <p>GPR: </p>
  
     <p>Protein: </p>
  
     <p>Confidence score: 2</p>
  
     <p>E.C. number: </p>
  </body></notes>
              <listOfReactants>
          <speciesReference species="M_ala_L_e" stoichiometry="1"/>
          <speciesReference species="M_h_e" stoichiometry="1"/>
        </listOfReactants>
        <listOfProducts>
          <speciesReference species="M_ala_L_c" stoichiometry="1"/>
          <speciesReference species="M_h_c" stoichiometry="1"/>
        </listOfProducts>
        <kineticLaw>
          <math xmlns="http://www.w3.org/1998/Math/MathML">          
            <apply>
              <ci>  </ci>
            </apply>
          </math>
                  <listOfParameters>
            <parameter id="LOWER_BOUND" units="mmol_per_gDW_per_hr" value="-1000"/>
            <parameter id="UPPER_BOUND" units="mmol_per_gDW_per_hr" value="1000"/>
            <parameter value="0" id="OBJECTIVE_COEFFICIENT"/>
            <parameter id="FLUX_VALUE" units="mmol_per_gDW_per_hr" value="0"/>
            <parameter value="0" id="REDUCED_COST"/>
          </listOfParameters>
        </kineticLaw>
      </reaction>
      <reaction name="L-Alanine:NAD+ oxidoreductase (deaminating)" id="R_ALAD_Lr" reversible="false">
<notes><body xmlns="http://www.w3.org/1999/xhtml">
     <p>GENE_ASSOCIATION: A2774</p>
  
     <p>PROTEIN_ASSOCIATION: </p>
  
     <p>SUBSYSTEM: Amino Acid Biosynthesis</p>
  
     <p>PROTEIN_CLASS: </p>
  
     <p>SYNTHETIC_OBJECTIVE: 0.0</p>
  
     <p>GPR: Ald (A2774)</p>
  
     <p>Protein: Ald</p>
  
     <p>Confidence score: 2</p>
  
     <p>E.C. number: 1.4.1.1</p>
  </body></notes>
              <listOfReactants>
          <speciesReference species="M_nadh_c" stoichiometry="1"/>
          <speciesReference species="M_nh4_c" stoichiometry="1"/>
          <speciesReference species="M_pyr_c" stoichiometry="1"/>
          <speciesReference species="M_h_c" stoichiometry="1"/>
        </listOfReactants>
        <listOfProducts>
          <speciesReference species="M_h2o_c" stoichiometry="1"/>
          <speciesReference species="M_nad_c" stoichiometry="1"/>
          <speciesReference species="M_ala_L_c" stoichiometry="1"/>
        </listOfProducts>
        <kineticLaw>
          <math xmlns="http://www.w3.org/1998/Math/MathML">          
            <apply>
              <ci>  </ci>
            </apply>
          </math>
                  <listOfParameters>
            <parameter id="LOWER_BOUND" units="mmol_per_gDW_per_hr" value="0"/>
            <parameter id="UPPER_BOUND" units="mmol_per_gDW_per_hr" value="1000"/>
            <parameter value="0" id="OBJECTIVE_COEFFICIENT"/>
            <parameter id="FLUX_VALUE" units="mmol_per_gDW_per_hr" value="0"/>
            <parameter value="0" id="REDUCED_COST"/>
          </listOfParameters>
        </kineticLaw>
      </reaction>
      <reaction name="D-AlanineD-Alanine ligase (ADP-forming)" id="R_ALALIG" reversible="false">
<notes><body xmlns="http://www.w3.org/1999/xhtml">
     <p>GENE_ASSOCIATION: A1584</p>
  
     <p>PROTEIN_ASSOCIATION: </p>
  
     <p>SUBSYSTEM: Cell Wall</p>
  
     <p>PROTEIN_CLASS: </p>
  
     <p>SYNTHETIC_OBJECTIVE: 0.0</p>
  
     <p>GPR: Ddl (A1584)</p>
  
     <p>Protein: Ddl</p>
  
     <p>Confidence score: 2</p>
  
     <p>E.C. number: 6.3.2.4</p>
  </body></notes>
              <listOfReactants>
          <speciesReference species="M_atp_c" stoichiometry="1"/>
          <speciesReference species="M_ala_D_c" stoichiometry="2"/>
        </listOfReactants>
        <listOfProducts>
          <speciesReference species="M_adp_c" stoichiometry="1"/>
          <speciesReference species="M_pi_c" stoichiometry="1"/>
          <speciesReference species="M_h_c" stoichiometry="1"/>
          <speciesReference species="M_alaala_c" stoichiometry="1"/>
        </listOfProducts>
        <kineticLaw>
          <math xmlns="http://www.w3.org/1998/Math/MathML">          
            <apply>
              <ci>  </ci>
            </apply>
          </math>
                  <listOfParameters>
            <parameter id="LOWER_BOUND" units="mmol_per_gDW_per_hr" value="0"/>
            <parameter id="UPPER_BOUND" units="mmol_per_gDW_per_hr" value="1000"/>
            <parameter value="0" id="OBJECTIVE_COEFFICIENT"/>
            <parameter id="FLUX_VALUE" units="mmol_per_gDW_per_hr" value="0"/>
            <parameter value="0" id="REDUCED_COST"/>
          </listOfParameters>
        </kineticLaw>
      </reaction>
      <reaction name="L-Alanine racemase" id="R_ALAR" reversible="true">
<notes><body xmlns="http://www.w3.org/1999/xhtml">
     <p>GENE_ASSOCIATION: A2489</p>
  
     <p>PROTEIN_ASSOCIATION: </p>
  
     <p>SUBSYSTEM: Amino Acid Metabolism</p>
  
     <p>PROTEIN_CLASS: </p>
  
     <p>SYNTHETIC_OBJECTIVE: 0.0</p>
  
     <p>GPR: Alr (A02489)</p>
  
     <p>Protein: Alr</p>
  
     <p>Confidence score: 2</p>
  
     <p>E.C. number: 5.1.1.1</p>
  </body></notes>
              <listOfReactants>
          <speciesReference species="M_ala_L_c" stoichiometry="1"/>
        </listOfReactants>
        <listOfProducts>
          <speciesReference species="M_ala_D_c" stoichiometry="1"/>
        </listOfProducts>
        <kineticLaw>
          <math xmlns="http://www.w3.org/1998/Math/MathML">          
            <apply>
              <ci>  </ci>
            </apply>
          </math>
                  <listOfParameters>
            <parameter id="LOWER_BOUND" units="mmol_per_gDW_per_hr" value="-1000"/>
            <parameter id="UPPER_BOUND" units="mmol_per_gDW_per_hr" value="1000"/>
            <parameter value="0" id="OBJECTIVE_COEFFICIENT"/>
            <parameter id="FLUX_VALUE" units="mmol_per_gDW_per_hr" value="0"/>
            <parameter value="0" id="REDUCED_COST"/>
          </listOfParameters>
        </kineticLaw>
      </reaction>
      <reaction name="Alanyl-tRNA synthetase" id="R_ALATRS" reversible="false">
<notes><body xmlns="http://www.w3.org/1999/xhtml">
     <p>GENE_ASSOCIATION: A1672 and (A0241 or A0253 or A1397 or A2786)</p>
  
     <p>PROTEIN_ASSOCIATION: </p>
  
     <p>SUBSYSTEM: Aminoacyl-tRNA Biosynthesis</p>
  
     <p>PROTEIN_CLASS: </p>
  
     <p>SYNTHETIC_OBJECTIVE: 0.0</p>
  
     <p>GPR: AlaS (A1672)</p>
  
     <p>Protein: AlaS</p>
  
     <p>Confidence score: 2</p>
  
     <p>E.C. number: 6.1.1.7</p>
  </body></notes>
              <listOfReactants>
          <speciesReference species="M_ala_L_c" stoichiometry="1"/>
          <speciesReference species="M_atp_c" stoichiometry="1"/>
          <speciesReference species="M_trnaala_c" stoichiometry="1"/>
        </listOfReactants>
        <listOfProducts>
          <speciesReference species="M_alatrna_c" stoichiometry="1"/>
          <speciesReference species="M_amp_c" stoichiometry="1"/>
          <speciesReference species="M_ppi_c" stoichiometry="1"/>
        </listOfProducts>
        <kineticLaw>
          <math xmlns="http://www.w3.org/1998/Math/MathML">          
            <apply>
              <ci>  </ci>
            </apply>
          </math>
                  <listOfParameters>
            <parameter id="LOWER_BOUND" units="mmol_per_gDW_per_hr" value="0"/>
            <parameter id="UPPER_BOUND" units="mmol_per_gDW_per_hr" value="1000"/>
            <parameter value="0" id="OBJECTIVE_COEFFICIENT"/>
            <parameter id="FLUX_VALUE" units="mmol_per_gDW_per_hr" value="0"/>
            <parameter value="0" id="REDUCED_COST"/>
          </listOfParameters>
        </kineticLaw>
      </reaction>
      <reaction name="alcohol dehydrogenase (glycerol)" id="R_ALCD19" reversible="true">
<notes><body xmlns="http://www.w3.org/1999/xhtml">
     <p>GENE_ASSOCIATION: A0868</p>
  
     <p>PROTEIN_ASSOCIATION: </p>
  
     <p>SUBSYSTEM: Alternate Carbon Metabolism</p>
  
     <p>PROTEIN_CLASS: </p>
  
     <p>SYNTHETIC_OBJECTIVE: 0.0</p>
  
     <p>GPR: AdhC (A0868)</p>
  
     <p>Protein: AdhC</p>
  
     <p>Confidence score: 2</p>
  
     <p>E.C. number: 1.1.1.1</p>
  </body></notes>
              <listOfReactants>
          <speciesReference species="M_glyald_c" stoichiometry="1"/>
          <speciesReference species="M_h_c" stoichiometry="1"/>
          <speciesReference species="M_nadh_c" stoichiometry="1"/>
        </listOfReactants>
        <listOfProducts>
          <speciesReference species="M_glyc_c" stoichiometry="1"/>
          <speciesReference species="M_nad_c" stoichiometry="1"/>
        </listOfProducts>
        <kineticLaw>
          <math xmlns="http://www.w3.org/1998/Math/MathML">          
            <apply>
              <ci>  </ci>
            </apply>
          </math>
                  <listOfParameters>
            <parameter id="LOWER_BOUND" units="mmol_per_gDW_per_hr" value="-1000"/>
            <parameter id="UPPER_BOUND" units="mmol_per_gDW_per_hr" value="1000"/>
            <parameter value="0" id="OBJECTIVE_COEFFICIENT"/>
            <parameter id="FLUX_VALUE" units="mmol_per_gDW_per_hr" value="0"/>
            <parameter value="0" id="REDUCED_COST"/>
          </listOfParameters>
        </kineticLaw>
      </reaction>
      <reaction name="alcohol dehydrogenase (ethanol: NAD)" id="R_ALCD2x" reversible="true">
<notes><body xmlns="http://www.w3.org/1999/xhtml">
     <p>GENE_ASSOCIATION: A0868</p>
  
     <p>PROTEIN_ASSOCIATION: </p>
  
     <p>SUBSYSTEM: Glycolysis/Gluconeogenesis</p>
  
     <p>PROTEIN_CLASS: </p>
  
     <p>SYNTHETIC_OBJECTIVE: 0.0</p>
  
     <p>GPR: AdhC (A0868)</p>
  
     <p>Protein: AdhC</p>
  
     <p>Confidence score: 2</p>
  
     <p>E.C. number: 1.1.1.1</p>
  </body></notes>
              <listOfReactants>
          <speciesReference species="M_etoh_c" stoichiometry="1"/>
          <speciesReference species="M_nad_c" stoichiometry="1"/>
        </listOfReactants>
        <listOfProducts>
          <speciesReference species="M_acald_c" stoichiometry="1"/>
          <speciesReference species="M_h_c" stoichiometry="1"/>
          <speciesReference species="M_nadh_c" stoichiometry="1"/>
        </listOfProducts>
        <kineticLaw>
          <math xmlns="http://www.w3.org/1998/Math/MathML">          
            <apply>
              <ci>  </ci>
            </apply>
          </math>
                  <listOfParameters>
            <parameter id="LOWER_BOUND" units="mmol_per_gDW_per_hr" value="-1000"/>
            <parameter id="UPPER_BOUND" units="mmol_per_gDW_per_hr" value="1000"/>
            <parameter value="0" id="OBJECTIVE_COEFFICIENT"/>
            <parameter id="FLUX_VALUE" units="mmol_per_gDW_per_hr" value="0"/>
            <parameter value="0" id="REDUCED_COST"/>
          </listOfParameters>
        </kineticLaw>
      </reaction>
      <reaction name="acetolactate synthase (Also catalyzes ACHBS)" id="R_AlsS" reversible="false">
<notes><body xmlns="http://www.w3.org/1999/xhtml">
     <p>GENE_ASSOCIATION: A2704 and A2770 and A2797</p>
  
     <p>PROTEIN_ASSOCIATION: </p>
  
     <p>SUBSYSTEM: C5-Branched dibasic acid metabolism</p>
  
     <p>PROTEIN_CLASS: </p>
  
     <p>SYNTHETIC_OBJECTIVE: 0.0</p>
  
     <p>GPR: AlsS (A2704 and A2770 and A2797)</p>
  
     <p>Protein: AlsS</p>
  
     <p>Confidence score: 2</p>
  
     <p>E.C. number: 4.1.3.18</p>
  </body></notes>
              <listOfReactants>
          <speciesReference species="M_h_c" stoichiometry="1"/>
          <speciesReference species="M_pyr_c" stoichiometry="2"/>
        </listOfReactants>
        <listOfProducts>
          <speciesReference species="M_alac_S_c" stoichiometry="1"/>
          <speciesReference species="M_co2_c" stoichiometry="1"/>
        </listOfProducts>
        <kineticLaw>
          <math xmlns="http://www.w3.org/1998/Math/MathML">          
            <apply>
              <ci>  </ci>
            </apply>
          </math>
                  <listOfParameters>
            <parameter id="LOWER_BOUND" units="mmol_per_gDW_per_hr" value="0"/>
            <parameter id="UPPER_BOUND" units="mmol_per_gDW_per_hr" value="1000"/>
            <parameter value="0" id="OBJECTIVE_COEFFICIENT"/>
            <parameter id="FLUX_VALUE" units="mmol_per_gDW_per_hr" value="0"/>
            <parameter value="0" id="REDUCED_COST"/>
          </listOfParameters>
        </kineticLaw>
      </reaction>
      <reaction name="N-Acetylmuramoyl-Ala amidohydrolase" id="R_AMAA" reversible="true">
<notes><body xmlns="http://www.w3.org/1999/xhtml">
     <p>GENE_ASSOCIATION: A0578 or A0584</p>
  
     <p>PROTEIN_ASSOCIATION: </p>
  
     <p>SUBSYSTEM: Lipid _ Cell Wall Metabolism</p>
  
     <p>PROTEIN_CLASS: </p>
  
     <p>SYNTHETIC_OBJECTIVE: 0.0</p>
  
     <p>GPR: AmiA2 (A0578)or AmiA3 (A0584)</p>
  
     <p>Protein: AmiA2 or AmiA3</p>
  
     <p>Confidence score: 2</p>
  
     <p>E.C. number: 3.5.1.28</p>
  </body></notes>
              <listOfReactants>
          <speciesReference species="M_h2o_c" stoichiometry="1"/>
          <speciesReference species="M_acmama_c" stoichiometry="1"/>
        </listOfReactants>
        <listOfProducts>
          <speciesReference species="M_ala_L_c" stoichiometry="1"/>
          <speciesReference species="M_acmam_c" stoichiometry="1"/>
        </listOfProducts>
        <kineticLaw>
          <math xmlns="http://www.w3.org/1998/Math/MathML">          
            <apply>
              <ci>  </ci>
            </apply>
          </math>
                  <listOfParameters>
            <parameter id="LOWER_BOUND" units="mmol_per_gDW_per_hr" value="-1000"/>
            <parameter id="UPPER_BOUND" units="mmol_per_gDW_per_hr" value="1000"/>
            <parameter value="0" id="OBJECTIVE_COEFFICIENT"/>
            <parameter id="FLUX_VALUE" units="mmol_per_gDW_per_hr" value="0"/>
            <parameter value="0" id="REDUCED_COST"/>
          </listOfParameters>
        </kineticLaw>
      </reaction>
      <reaction name="N-Acetyl-D-glucosamine 6-phosphate 2-epimerase" id="R_AMANAPE" reversible="false">
<notes><body xmlns="http://www.w3.org/1999/xhtml">
     <p>GENE_ASSOCIATION: A0006</p>
  
     <p>PROTEIN_ASSOCIATION: </p>
  
     <p>SUBSYSTEM: Aminosugars Metabolism</p>
  
     <p>PROTEIN_CLASS: </p>
  
     <p>SYNTHETIC_OBJECTIVE: 0.0</p>
  
     <p>GPR: NanE (A0006)</p>
  
     <p>Protein: NanE</p>
  
     <p>Confidence score: 2</p>
  
     <p>E.C. number: 5.1.3.9</p>
  </body></notes>
              <listOfReactants>
          <speciesReference species="M_acmanap_c" stoichiometry="1"/>
        </listOfReactants>
        <listOfProducts>
          <speciesReference species="M_acgam6p_c" stoichiometry="1"/>
        </listOfProducts>
        <kineticLaw>
          <math xmlns="http://www.w3.org/1998/Math/MathML">          
            <apply>
              <ci>  </ci>
            </apply>
          </math>
                  <listOfParameters>
            <parameter id="LOWER_BOUND" units="mmol_per_gDW_per_hr" value="0"/>
            <parameter id="UPPER_BOUND" units="mmol_per_gDW_per_hr" value="1000"/>
            <parameter value="0" id="OBJECTIVE_COEFFICIENT"/>
            <parameter id="FLUX_VALUE" units="mmol_per_gDW_per_hr" value="0"/>
            <parameter value="0" id="REDUCED_COST"/>
          </listOfParameters>
        </kineticLaw>
      </reaction>
      <reaction name="Amylosucrase" id="R_AMSR" reversible="false">
<notes><body xmlns="http://www.w3.org/1999/xhtml">
     <p>GENE_ASSOCIATION: A0885</p>
  
     <p>PROTEIN_ASSOCIATION: </p>
  
     <p>SUBSYSTEM: Starch and sucrose metabolism</p>
  
     <p>PROTEIN_CLASS: </p>
  
     <p>SYNTHETIC_OBJECTIVE: 0.0</p>
  
     <p>GPR: Aaa (A0885)</p>
  
     <p>Protein: Aaa</p>
  
     <p>Confidence score: 2</p>
  
     <p>E.C. number: 2.4.1.4</p>
  </body></notes>
              <listOfReactants>
          <speciesReference species="M_sucr_c" stoichiometry="1"/>
        </listOfReactants>
        <listOfProducts>
          <speciesReference species="M_14glun_c" stoichiometry="1"/>
          <speciesReference species="M_fru_c" stoichiometry="1"/>
        </listOfProducts>
        <kineticLaw>
          <math xmlns="http://www.w3.org/1998/Math/MathML">          
            <apply>
              <ci>  </ci>
            </apply>
          </math>
                  <listOfParameters>
            <parameter id="LOWER_BOUND" units="mmol_per_gDW_per_hr" value="0"/>
            <parameter id="UPPER_BOUND" units="mmol_per_gDW_per_hr" value="1000"/>
            <parameter value="0" id="OBJECTIVE_COEFFICIENT"/>
            <parameter id="FLUX_VALUE" units="mmol_per_gDW_per_hr" value="0"/>
            <parameter value="0" id="REDUCED_COST"/>
          </listOfParameters>
        </kineticLaw>
      </reaction>
      <reaction name="ATP:nicotinamide-nucleotide adenylyltransferase" id="R_ANNAT" reversible="true">
<notes><body xmlns="http://www.w3.org/1999/xhtml">
     <p>GENE_ASSOCIATION: A0878</p>
  
     <p>PROTEIN_ASSOCIATION: </p>
  
     <p>SUBSYSTEM: Nicotinate and Nicotinamide Metabolism</p>
  
     <p>PROTEIN_CLASS: </p>
  
     <p>SYNTHETIC_OBJECTIVE: 0.0</p>
  
     <p>GPR: NadD (A0878)</p>
  
     <p>Protein: NadD</p>
  
     <p>Confidence score: 2</p>
  
     <p>E.C. number: 2.7.7.18</p>
  </body></notes>
              <listOfReactants>
          <speciesReference species="M_atp_c" stoichiometry="1"/>
          <speciesReference species="M_h_c" stoichiometry="1"/>
          <speciesReference species="M_nicrnt_c" stoichiometry="1"/>
        </listOfReactants>
        <listOfProducts>
          <speciesReference species="M_ppi_c" stoichiometry="1"/>
          <speciesReference species="M_dnad_c" stoichiometry="1"/>
        </listOfProducts>
        <kineticLaw>
          <math xmlns="http://www.w3.org/1998/Math/MathML">          
            <apply>
              <ci>  </ci>
            </apply>
          </math>
                  <listOfParameters>
            <parameter id="LOWER_BOUND" units="mmol_per_gDW_per_hr" value="-1000"/>
            <parameter id="UPPER_BOUND" units="mmol_per_gDW_per_hr" value="1000"/>
            <parameter value="0" id="OBJECTIVE_COEFFICIENT"/>
            <parameter id="FLUX_VALUE" units="mmol_per_gDW_per_hr" value="0"/>
            <parameter value="0" id="REDUCED_COST"/>
          </listOfParameters>
        </kineticLaw>
      </reaction>
      <reaction name="N-(5-Phospho-D-ribosyl)anthranilate:pyrophosphate" id="R_ANPRT" reversible="true">
<notes><body xmlns="http://www.w3.org/1999/xhtml">
     <p>GENE_ASSOCIATION: A2203</p>
  
     <p>PROTEIN_ASSOCIATION: </p>
  
     <p>SUBSYSTEM: Amino Acid Metabolism</p>
  
     <p>PROTEIN_CLASS: </p>
  
     <p>SYNTHETIC_OBJECTIVE: 0.0</p>
  
     <p>GPR: TrpD (A2203)</p>
  
     <p>Protein: TrpD</p>
  
     <p>Confidence score: 2</p>
  
     <p>E.C. number: 2.4.2.18</p>
  </body></notes>
              <listOfReactants>
          <speciesReference species="M_ppi_c" stoichiometry="1"/>
          <speciesReference species="M_pran_c" stoichiometry="1"/>
        </listOfReactants>
        <listOfProducts>
          <speciesReference species="M_anth_c" stoichiometry="1"/>
          <speciesReference species="M_prpp_c" stoichiometry="1"/>
        </listOfProducts>
        <kineticLaw>
          <math xmlns="http://www.w3.org/1998/Math/MathML">          
            <apply>
              <ci>  </ci>
            </apply>
          </math>
                  <listOfParameters>
            <parameter id="LOWER_BOUND" units="mmol_per_gDW_per_hr" value="-1000"/>
            <parameter id="UPPER_BOUND" units="mmol_per_gDW_per_hr" value="1000"/>
            <parameter value="0" id="OBJECTIVE_COEFFICIENT"/>
            <parameter id="FLUX_VALUE" units="mmol_per_gDW_per_hr" value="0"/>
            <parameter value="0" id="REDUCED_COST"/>
          </listOfParameters>
        </kineticLaw>
      </reaction>
      <reaction name="Anthranilate synthetase" id="R_ANS1" reversible="false">
<notes><body xmlns="http://www.w3.org/1999/xhtml">
     <p>GENE_ASSOCIATION: A0681 and A1762</p>
  
     <p>PROTEIN_ASSOCIATION: </p>
  
     <p>SUBSYSTEM: Amino Acid Metabolism</p>
  
     <p>PROTEIN_CLASS: </p>
  
     <p>SYNTHETIC_OBJECTIVE: 0.0</p>
  
     <p>GPR: TrpE (A0681 and A1762)</p>
  
     <p>Protein: TrpE</p>
  
     <p>Confidence score: 2</p>
  
     <p>E.C. number: 4.1.3.27</p>
  </body></notes>
              <listOfReactants>
          <speciesReference species="M_nh4_c" stoichiometry="1"/>
          <speciesReference species="M_chor_c" stoichiometry="1"/>
        </listOfReactants>
        <listOfProducts>
          <speciesReference species="M_h2o_c" stoichiometry="1"/>
          <speciesReference species="M_pyr_c" stoichiometry="1"/>
          <speciesReference species="M_h_c" stoichiometry="1"/>
          <speciesReference species="M_anth_c" stoichiometry="1"/>
        </listOfProducts>
        <kineticLaw>
          <math xmlns="http://www.w3.org/1998/Math/MathML">          
            <apply>
              <ci>  </ci>
            </apply>
          </math>
                  <listOfParameters>
            <parameter id="LOWER_BOUND" units="mmol_per_gDW_per_hr" value="0"/>
            <parameter id="UPPER_BOUND" units="mmol_per_gDW_per_hr" value="1000"/>
            <parameter value="0" id="OBJECTIVE_COEFFICIENT"/>
            <parameter id="FLUX_VALUE" units="mmol_per_gDW_per_hr" value="0"/>
            <parameter value="0" id="REDUCED_COST"/>
          </listOfParameters>
        </kineticLaw>
      </reaction>
      <reaction name="Chorismate pyruvate-lyase (amino-accepting)" id="R_ANS2" reversible="false">
<notes><body xmlns="http://www.w3.org/1999/xhtml">
     <p>GENE_ASSOCIATION: A0681 and A1762</p>
  
     <p>PROTEIN_ASSOCIATION: </p>
  
     <p>SUBSYSTEM: Amino Acid Metabolism</p>
  
     <p>PROTEIN_CLASS: </p>
  
     <p>SYNTHETIC_OBJECTIVE: 0.0</p>
  
     <p>GPR: TrpE (A0681 and A1762)</p>
  
     <p>Protein: TrpE</p>
  
     <p>Confidence score: 2</p>
  
     <p>E.C. number: 4.1.3.27</p>
  </body></notes>
              <listOfReactants>
          <speciesReference species="M_gln_L_c" stoichiometry="1"/>
          <speciesReference species="M_chor_c" stoichiometry="1"/>
        </listOfReactants>
        <listOfProducts>
          <speciesReference species="M_pyr_c" stoichiometry="1"/>
          <speciesReference species="M_glu_L_c" stoichiometry="1"/>
          <speciesReference species="M_h_c" stoichiometry="1"/>
          <speciesReference species="M_anth_c" stoichiometry="1"/>
        </listOfProducts>
        <kineticLaw>
          <math xmlns="http://www.w3.org/1998/Math/MathML">          
            <apply>
              <ci>  </ci>
            </apply>
          </math>
                  <listOfParameters>
            <parameter id="LOWER_BOUND" units="mmol_per_gDW_per_hr" value="0"/>
            <parameter id="UPPER_BOUND" units="mmol_per_gDW_per_hr" value="1000"/>
            <parameter value="0" id="OBJECTIVE_COEFFICIENT"/>
            <parameter id="FLUX_VALUE" units="mmol_per_gDW_per_hr" value="0"/>
            <parameter value="0" id="REDUCED_COST"/>
          </listOfParameters>
        </kineticLaw>
      </reaction>
      <reaction name="Aliphatic nitrilase" id="R_ANTLL" reversible="false">
<notes><body xmlns="http://www.w3.org/1999/xhtml">
     <p>GENE_ASSOCIATION: A0664</p>
  
     <p>PROTEIN_ASSOCIATION: </p>
  
     <p>SUBSYSTEM: Styrene Degradation</p>
  
     <p>PROTEIN_CLASS: </p>
  
     <p>SYNTHETIC_OBJECTIVE: 0.0</p>
  
     <p>GPR: Ana (A0664)</p>
  
     <p>Protein: Ana</p>
  
     <p>Confidence score: 2</p>
  
     <p>E.C. number: 3.5.5.7</p>
  </body></notes>
              <listOfReactants>
          <speciesReference species="M_acryn_c" stoichiometry="1"/>
        </listOfReactants>
        <listOfProducts>
          <speciesReference species="M_acryl_c" stoichiometry="1"/>
        </listOfProducts>
        <kineticLaw>
          <math xmlns="http://www.w3.org/1998/Math/MathML">          
            <apply>
              <ci>  </ci>
            </apply>
          </math>
                  <listOfParameters>
            <parameter id="LOWER_BOUND" units="mmol_per_gDW_per_hr" value="0"/>
            <parameter id="UPPER_BOUND" units="mmol_per_gDW_per_hr" value="1000"/>
            <parameter value="0" id="OBJECTIVE_COEFFICIENT"/>
            <parameter id="FLUX_VALUE" units="mmol_per_gDW_per_hr" value="0"/>
            <parameter value="0" id="REDUCED_COST"/>
          </listOfParameters>
        </kineticLaw>
      </reaction>
      <reaction name="6-Carboxyhexanoyl-CoA:L-alanine C-carboxyhexanoyltransferase" id="R_AOXS" reversible="false">
<notes><body xmlns="http://www.w3.org/1999/xhtml">
     <p>GENE_ASSOCIATION: A1281</p>
  
     <p>PROTEIN_ASSOCIATION: </p>
  
     <p>SUBSYSTEM: Vitamins _ Cofactor Biosynthesis</p>
  
     <p>PROTEIN_CLASS: </p>
  
     <p>SYNTHETIC_OBJECTIVE: 0.0</p>
  
     <p>GPR: BioF (A1281)</p>
  
     <p>Protein: BioF</p>
  
     <p>Confidence score: 2</p>
  
     <p>E.C. number: 2.3.1.47</p>
  </body></notes>
              <listOfReactants>
          <speciesReference species="M_ala_L_c" stoichiometry="1"/>
          <speciesReference species="M_h_c" stoichiometry="1"/>
          <speciesReference species="M_pmcoa_c" stoichiometry="1"/>
        </listOfReactants>
        <listOfProducts>
          <speciesReference species="M_coa_c" stoichiometry="1"/>
          <speciesReference species="M_co2_c" stoichiometry="1"/>
          <speciesReference species="M_8aonn_c" stoichiometry="1"/>
        </listOfProducts>
        <kineticLaw>
          <math xmlns="http://www.w3.org/1998/Math/MathML">          
            <apply>
              <ci>  </ci>
            </apply>
          </math>
                  <listOfParameters>
            <parameter id="LOWER_BOUND" units="mmol_per_gDW_per_hr" value="0"/>
            <parameter id="UPPER_BOUND" units="mmol_per_gDW_per_hr" value="1000"/>
            <parameter value="0" id="OBJECTIVE_COEFFICIENT"/>
            <parameter id="FLUX_VALUE" units="mmol_per_gDW_per_hr" value="0"/>
            <parameter value="0" id="REDUCED_COST"/>
          </listOfParameters>
        </kineticLaw>
      </reaction>
      <reaction name="5-amino-6-(5-phosphoribitylamino)uracil:NADP+ 1'-oxidoreductase" id="R_APRAUR" reversible="false">
<notes><body xmlns="http://www.w3.org/1999/xhtml">
     <p>GENE_ASSOCIATION: A1465</p>
  
     <p>PROTEIN_ASSOCIATION: </p>
  
     <p>SUBSYSTEM: Vitamins _ Cofactor Biosynthesis</p>
  
     <p>PROTEIN_CLASS: </p>
  
     <p>SYNTHETIC_OBJECTIVE: 0.0</p>
  
     <p>GPR: RibD (A1465)</p>
  
     <p>Protein: RibD</p>
  
     <p>Confidence score: 2</p>
  
     <p>E.C. number: 1.1.1.193</p>
  </body></notes>
              <listOfReactants>
          <speciesReference species="M_nadph_c" stoichiometry="1"/>
          <speciesReference species="M_h_c" stoichiometry="1"/>
          <speciesReference species="M_5apru_c" stoichiometry="1"/>
        </listOfReactants>
        <listOfProducts>
          <speciesReference species="M_nadp_c" stoichiometry="1"/>
          <speciesReference species="M_5aprbu_c" stoichiometry="1"/>
        </listOfProducts>
        <kineticLaw>
          <math xmlns="http://www.w3.org/1998/Math/MathML">          
            <apply>
              <ci>  </ci>
            </apply>
          </math>
                  <listOfParameters>
            <parameter id="LOWER_BOUND" units="mmol_per_gDW_per_hr" value="0"/>
            <parameter id="UPPER_BOUND" units="mmol_per_gDW_per_hr" value="1000"/>
            <parameter value="0" id="OBJECTIVE_COEFFICIENT"/>
            <parameter id="FLUX_VALUE" units="mmol_per_gDW_per_hr" value="0"/>
            <parameter value="0" id="REDUCED_COST"/>
          </listOfParameters>
        </kineticLaw>
      </reaction>
      <reaction name="Pyrophosphate phosphohydrolase" id="R_APT" reversible="false">
<notes><body xmlns="http://www.w3.org/1999/xhtml">
     <p>GENE_ASSOCIATION: A1228</p>
  
     <p>PROTEIN_ASSOCIATION: </p>
  
     <p>SUBSYSTEM: Oxidative Phosphorylation</p>
  
     <p>PROTEIN_CLASS: </p>
  
     <p>SYNTHETIC_OBJECTIVE: 0.0</p>
  
     <p>GPR: Ppa (A1228)</p>
  
     <p>Protein: Ppa</p>
  
     <p>Confidence score: 2</p>
  
     <p>E.C. number: 3.6.1.1</p>
  </body></notes>
              <listOfReactants>
          <speciesReference species="M_h2o_c" stoichiometry="1"/>
          <speciesReference species="M_ppi_c" stoichiometry="1"/>
        </listOfReactants>
        <listOfProducts>
          <speciesReference species="M_pi_c" stoichiometry="2"/>
          <speciesReference species="M_h_c" stoichiometry="1"/>
        </listOfProducts>
        <kineticLaw>
          <math xmlns="http://www.w3.org/1998/Math/MathML">          
            <apply>
              <ci>  </ci>
            </apply>
          </math>
                  <listOfParameters>
            <parameter id="LOWER_BOUND" units="mmol_per_gDW_per_hr" value="0"/>
            <parameter id="UPPER_BOUND" units="mmol_per_gDW_per_hr" value="1000"/>
            <parameter value="0" id="OBJECTIVE_COEFFICIENT"/>
            <parameter id="FLUX_VALUE" units="mmol_per_gDW_per_hr" value="0"/>
            <parameter value="0" id="REDUCED_COST"/>
          </listOfParameters>
        </kineticLaw>
      </reaction>
      <reaction name="Arginine deaminase" id="R_ARGD" reversible="false">
<notes><body xmlns="http://www.w3.org/1999/xhtml">
     <p>GENE_ASSOCIATION: A0271</p>
  
     <p>PROTEIN_ASSOCIATION: </p>
  
     <p>SUBSYSTEM: Amino Acid Metabolism</p>
  
     <p>PROTEIN_CLASS: </p>
  
     <p>SYNTHETIC_OBJECTIVE: 0.0</p>
  
     <p>GPR: ArcA (A0271)</p>
  
     <p>Protein: ArcA</p>
  
     <p>Confidence score: 2</p>
  
     <p>E.C. number: 3.5.3.6</p>
  </body></notes>
              <listOfReactants>
          <speciesReference species="M_arg_L_c" stoichiometry="1"/>
          <speciesReference species="M_h2o_c" stoichiometry="1"/>
        </listOfReactants>
        <listOfProducts>
          <speciesReference species="M_citr_L_c" stoichiometry="1"/>
          <speciesReference species="M_nh4_c" stoichiometry="1"/>
        </listOfProducts>
        <kineticLaw>
          <math xmlns="http://www.w3.org/1998/Math/MathML">          
            <apply>
              <ci>  </ci>
            </apply>
          </math>
                  <listOfParameters>
            <parameter id="LOWER_BOUND" units="mmol_per_gDW_per_hr" value="0"/>
            <parameter id="UPPER_BOUND" units="mmol_per_gDW_per_hr" value="1000"/>
            <parameter value="0" id="OBJECTIVE_COEFFICIENT"/>
            <parameter id="FLUX_VALUE" units="mmol_per_gDW_per_hr" value="0"/>
            <parameter value="0" id="REDUCED_COST"/>
          </listOfParameters>
        </kineticLaw>
      </reaction>
      <reaction name="L-Arginine carboxy-lyase" id="R_ARGDC" reversible="false">
<notes><body xmlns="http://www.w3.org/1999/xhtml">
     <p>GENE_ASSOCIATION: A1808</p>
  
     <p>PROTEIN_ASSOCIATION: </p>
  
     <p>SUBSYSTEM: Amino Acid Metabolism</p>
  
     <p>PROTEIN_CLASS: </p>
  
     <p>SYNTHETIC_OBJECTIVE: 0.0</p>
  
     <p>GPR: SpeA (A1808)</p>
  
     <p>Protein: SpeA</p>
  
     <p>Confidence score: 2</p>
  
     <p>E.C. number: 4.1.1.19</p>
  </body></notes>
              <listOfReactants>
          <speciesReference species="M_arg_L_c" stoichiometry="1"/>
          <speciesReference species="M_h_c" stoichiometry="1"/>
        </listOfReactants>
        <listOfProducts>
          <speciesReference species="M_co2_c" stoichiometry="1"/>
          <speciesReference species="M_agm_c" stoichiometry="1"/>
        </listOfProducts>
        <kineticLaw>
          <math xmlns="http://www.w3.org/1998/Math/MathML">          
            <apply>
              <ci>  </ci>
            </apply>
          </math>
                  <listOfParameters>
            <parameter id="LOWER_BOUND" units="mmol_per_gDW_per_hr" value="0"/>
            <parameter id="UPPER_BOUND" units="mmol_per_gDW_per_hr" value="1000"/>
            <parameter value="0" id="OBJECTIVE_COEFFICIENT"/>
            <parameter id="FLUX_VALUE" units="mmol_per_gDW_per_hr" value="0"/>
            <parameter value="0" id="REDUCED_COST"/>
          </listOfParameters>
        </kineticLaw>
      </reaction>
      <reaction name="N-(L-Argininosuccinate) arginie-lyase" id="R_ARGSL" reversible="false">
<notes><body xmlns="http://www.w3.org/1999/xhtml">
     <p>GENE_ASSOCIATION: A2487</p>
  
     <p>PROTEIN_ASSOCIATION: </p>
  
     <p>SUBSYSTEM: Urea Cycle and Amino Acid Metabolisms</p>
  
     <p>PROTEIN_CLASS: </p>
  
     <p>SYNTHETIC_OBJECTIVE: 0.0</p>
  
     <p>GPR: ArgH (A2487)</p>
  
     <p>Protein: ArgH</p>
  
     <p>Confidence score: 2</p>
  
     <p>E.C. number: 4.3.2.1</p>
  </body></notes>
              <listOfReactants>
          <speciesReference species="M_argsuc_c" stoichiometry="1"/>
        </listOfReactants>
        <listOfProducts>
          <speciesReference species="M_arg_L_c" stoichiometry="1"/>
          <speciesReference species="M_fum_c" stoichiometry="1"/>
        </listOfProducts>
        <kineticLaw>
          <math xmlns="http://www.w3.org/1998/Math/MathML">          
            <apply>
              <ci>  </ci>
            </apply>
          </math>
                  <listOfParameters>
            <parameter id="LOWER_BOUND" units="mmol_per_gDW_per_hr" value="0"/>
            <parameter id="UPPER_BOUND" units="mmol_per_gDW_per_hr" value="1000"/>
            <parameter value="0" id="OBJECTIVE_COEFFICIENT"/>
            <parameter id="FLUX_VALUE" units="mmol_per_gDW_per_hr" value="0"/>
            <parameter value="0" id="REDUCED_COST"/>
          </listOfParameters>
        </kineticLaw>
      </reaction>
      <reaction name="L-Citrulline:L-aspartate ligase (AMP-forming)" id="R_ARGSS" reversible="false">
<notes><body xmlns="http://www.w3.org/1999/xhtml">
     <p>GENE_ASSOCIATION: A2806</p>
  
     <p>PROTEIN_ASSOCIATION: </p>
  
     <p>SUBSYSTEM: Amino Acid Metabolism</p>
  
     <p>PROTEIN_CLASS: </p>
  
     <p>SYNTHETIC_OBJECTIVE: 0.0</p>
  
     <p>GPR: ArgG (A2806)</p>
  
     <p>Protein: ArgG</p>
  
     <p>Confidence score: 2</p>
  
     <p>E.C. number: 6.3.4.5</p>
  </body></notes>
              <listOfReactants>
          <speciesReference species="M_atp_c" stoichiometry="1"/>
          <speciesReference species="M_asp_L_c" stoichiometry="1"/>
          <speciesReference species="M_citr_L_c" stoichiometry="1"/>
        </listOfReactants>
        <listOfProducts>
          <speciesReference species="M_h_c" stoichiometry="1"/>
          <speciesReference species="M_ppi_c" stoichiometry="1"/>
          <speciesReference species="M_amp_c" stoichiometry="1"/>
          <speciesReference species="M_argsuc_c" stoichiometry="1"/>
        </listOfProducts>
        <kineticLaw>
          <math xmlns="http://www.w3.org/1998/Math/MathML">          
            <apply>
              <ci>  </ci>
            </apply>
          </math>
                  <listOfParameters>
            <parameter id="LOWER_BOUND" units="mmol_per_gDW_per_hr" value="0"/>
            <parameter id="UPPER_BOUND" units="mmol_per_gDW_per_hr" value="1000"/>
            <parameter value="0" id="OBJECTIVE_COEFFICIENT"/>
            <parameter id="FLUX_VALUE" units="mmol_per_gDW_per_hr" value="0"/>
            <parameter value="0" id="REDUCED_COST"/>
          </listOfParameters>
        </kineticLaw>
      </reaction>
      <reaction name="Arginyl-tRNA synthetase" id="R_ARGTRS" reversible="false">
<notes><body xmlns="http://www.w3.org/1999/xhtml">
     <p>GENE_ASSOCIATION: A0599 and (A0612 or A2226 or A2293)</p>
  
     <p>PROTEIN_ASSOCIATION: </p>
  
     <p>SUBSYSTEM: Aminoacyl-tRNA Biosynthesis</p>
  
     <p>PROTEIN_CLASS: </p>
  
     <p>SYNTHETIC_OBJECTIVE: 0.0</p>
  
     <p>GPR: ArgS (A0599)</p>
  
     <p>Protein: ArgS</p>
  
     <p>Confidence score: 2</p>
  
     <p>E.C. number: 6.1.1.19</p>
  </body></notes>
              <listOfReactants>
          <speciesReference species="M_arg_L_c" stoichiometry="1"/>
          <speciesReference species="M_atp_c" stoichiometry="1"/>
          <speciesReference species="M_trnaarg_c" stoichiometry="1"/>
        </listOfReactants>
        <listOfProducts>
          <speciesReference species="M_amp_c" stoichiometry="1"/>
          <speciesReference species="M_argtrna_c" stoichiometry="1"/>
          <speciesReference species="M_ppi_c" stoichiometry="1"/>
        </listOfProducts>
        <kineticLaw>
          <math xmlns="http://www.w3.org/1998/Math/MathML">          
            <apply>
              <ci>  </ci>
            </apply>
          </math>
                  <listOfParameters>
            <parameter id="LOWER_BOUND" units="mmol_per_gDW_per_hr" value="0"/>
            <parameter id="UPPER_BOUND" units="mmol_per_gDW_per_hr" value="1000"/>
            <parameter value="0" id="OBJECTIVE_COEFFICIENT"/>
            <parameter id="FLUX_VALUE" units="mmol_per_gDW_per_hr" value="0"/>
            <parameter value="0" id="REDUCED_COST"/>
          </listOfParameters>
        </kineticLaw>
      </reaction>
      <reaction name="L-arogenate:NADP+ oxidoreductase" id="R_AROGR" reversible="false">
<notes><body xmlns="http://www.w3.org/1999/xhtml">
     <p>GENE_ASSOCIATION: A0677</p>
  
     <p>PROTEIN_ASSOCIATION: </p>
  
     <p>SUBSYSTEM: Amino Acid Metabolism</p>
  
     <p>PROTEIN_CLASS: </p>
  
     <p>SYNTHETIC_OBJECTIVE: 0.0</p>
  
     <p>GPR: TyrA (A0677)</p>
  
     <p>Protein: TyrA</p>
  
     <p>Confidence score: 2</p>
  
     <p>E.C. number: 1.3.1.78</p>
  </body></notes>
              <listOfReactants>
          <speciesReference species="M_nadp_c" stoichiometry="1"/>
          <speciesReference species="M_CPD_659_c" stoichiometry="1"/>
        </listOfReactants>
        <listOfProducts>
          <speciesReference species="M_nadph_c" stoichiometry="1"/>
          <speciesReference species="M_co2_c" stoichiometry="1"/>
          <speciesReference species="M_tyr_L_c" stoichiometry="1"/>
        </listOfProducts>
        <kineticLaw>
          <math xmlns="http://www.w3.org/1998/Math/MathML">          
            <apply>
              <ci>  </ci>
            </apply>
          </math>
                  <listOfParameters>
            <parameter id="LOWER_BOUND" units="mmol_per_gDW_per_hr" value="0"/>
            <parameter id="UPPER_BOUND" units="mmol_per_gDW_per_hr" value="1000"/>
            <parameter value="0" id="OBJECTIVE_COEFFICIENT"/>
            <parameter id="FLUX_VALUE" units="mmol_per_gDW_per_hr" value="0"/>
            <parameter value="0" id="REDUCED_COST"/>
          </listOfParameters>
        </kineticLaw>
      </reaction>
      <reaction name="arsenate reductase (glutaredoxin)" id="R_ARSRD2" reversible="false">
<notes><body xmlns="http://www.w3.org/1999/xhtml">
     <p>GENE_ASSOCIATION: A0588</p>
  
     <p>PROTEIN_ASSOCIATION: </p>
  
     <p>SUBSYSTEM: Other</p>
  
     <p>PROTEIN_CLASS: </p>
  
     <p>SYNTHETIC_OBJECTIVE: 0.0</p>
  
     <p>GPR: ArsC (A0588)</p>
  
     <p>Protein: ArsC</p>
  
     <p>Confidence score: 2</p>
  
     <p>E.C. number: 1.20.4.1</p>
  </body></notes>
              <listOfReactants>
          <speciesReference species="M_arsna_c" stoichiometry="1"/>
          <speciesReference species="M_gthrd_c" stoichiometry="2"/>
          <speciesReference species="M_h_c" stoichiometry="2"/>
        </listOfReactants>
        <listOfProducts>
          <speciesReference species="M_arsni2_c" stoichiometry="1"/>
          <speciesReference species="M_gthox_c" stoichiometry="1"/>
          <speciesReference species="M_h2o_c" stoichiometry="1"/>
        </listOfProducts>
        <kineticLaw>
          <math xmlns="http://www.w3.org/1998/Math/MathML">          
            <apply>
              <ci>  </ci>
            </apply>
          </math>
                  <listOfParameters>
            <parameter id="LOWER_BOUND" units="mmol_per_gDW_per_hr" value="0"/>
            <parameter id="UPPER_BOUND" units="mmol_per_gDW_per_hr" value="1000"/>
            <parameter value="0" id="OBJECTIVE_COEFFICIENT"/>
            <parameter id="FLUX_VALUE" units="mmol_per_gDW_per_hr" value="0"/>
            <parameter value="0" id="REDUCED_COST"/>
          </listOfParameters>
        </kineticLaw>
      </reaction>
      <reaction name="Arsenite-transporting ATPase" id="R_ArstATPase" reversible="false">
<notes><body xmlns="http://www.w3.org/1999/xhtml">
     <p>GENE_ASSOCIATION: A2186</p>
  
     <p>PROTEIN_ASSOCIATION: </p>
  
     <p>SUBSYSTEM: Transport</p>
  
     <p>PROTEIN_CLASS: </p>
  
     <p>SYNTHETIC_OBJECTIVE: 0.0</p>
  
     <p>GPR: Arr4 (A2186)</p>
  
     <p>Protein: Arr4</p>
  
     <p>Confidence score: 2</p>
  
     <p>E.C. number: 3.6.3.16</p>
  </body></notes>
              <listOfReactants>
          <speciesReference species="M_arsni2_c" stoichiometry="1"/>
          <speciesReference species="M_atp_c" stoichiometry="1"/>
          <speciesReference species="M_h2o_c" stoichiometry="1"/>
        </listOfReactants>
        <listOfProducts>
          <speciesReference species="M_adp_c" stoichiometry="1"/>
          <speciesReference species="M_arsni2_e" stoichiometry="1"/>
          <speciesReference species="M_h_c" stoichiometry="1"/>
          <speciesReference species="M_pi_c" stoichiometry="1"/>
        </listOfProducts>
        <kineticLaw>
          <math xmlns="http://www.w3.org/1998/Math/MathML">          
            <apply>
              <ci>  </ci>
            </apply>
          </math>
                  <listOfParameters>
            <parameter id="LOWER_BOUND" units="mmol_per_gDW_per_hr" value="0"/>
            <parameter id="UPPER_BOUND" units="mmol_per_gDW_per_hr" value="1000"/>
            <parameter value="0" id="OBJECTIVE_COEFFICIENT"/>
            <parameter id="FLUX_VALUE" units="mmol_per_gDW_per_hr" value="0"/>
            <parameter value="0" id="REDUCED_COST"/>
          </listOfParameters>
        </kineticLaw>
      </reaction>
      <reaction name="L-Aspartate-4-semialdehyde:NADP+ oxidoreductase (phosphorylating)" id="R_ASAD" reversible="false">
<notes><body xmlns="http://www.w3.org/1999/xhtml">
     <p>GENE_ASSOCIATION: A1275</p>
  
     <p>PROTEIN_ASSOCIATION: </p>
  
     <p>SUBSYSTEM: Amino acids and related molecules</p>
  
     <p>PROTEIN_CLASS: </p>
  
     <p>SYNTHETIC_OBJECTIVE: 0.0</p>
  
     <p>GPR: Asd (A1275)</p>
  
     <p>Protein: Asd</p>
  
     <p>Confidence score: 2</p>
  
     <p>E.C. number: 1.2.1.11</p>
  </body></notes>
              <listOfReactants>
          <speciesReference species="M_h_c" stoichiometry="1"/>
          <speciesReference species="M_nadph_c" stoichiometry="1"/>
          <speciesReference species="M_4pasp_c" stoichiometry="1"/>
        </listOfReactants>
        <listOfProducts>
          <speciesReference species="M_nadp_c" stoichiometry="1"/>
          <speciesReference species="M_pi_c" stoichiometry="1"/>
          <speciesReference species="M_aspsa_c" stoichiometry="1"/>
        </listOfProducts>
        <kineticLaw>
          <math xmlns="http://www.w3.org/1998/Math/MathML">          
            <apply>
              <ci>  </ci>
            </apply>
          </math>
                  <listOfParameters>
            <parameter id="LOWER_BOUND" units="mmol_per_gDW_per_hr" value="0"/>
            <parameter id="UPPER_BOUND" units="mmol_per_gDW_per_hr" value="1000"/>
            <parameter value="0" id="OBJECTIVE_COEFFICIENT"/>
            <parameter id="FLUX_VALUE" units="mmol_per_gDW_per_hr" value="0"/>
            <parameter value="0" id="REDUCED_COST"/>
          </listOfParameters>
        </kineticLaw>
      </reaction>
      <reaction name="L-Aspartate:2-oxoglutarate aminotransferase" id="R_ASAT" reversible="true">
<notes><body xmlns="http://www.w3.org/1999/xhtml">
     <p>GENE_ASSOCIATION: A0512 or A2188</p>
  
     <p>PROTEIN_ASSOCIATION: </p>
  
     <p>SUBSYSTEM: Amino Acid Metabolism</p>
  
     <p>PROTEIN_CLASS: </p>
  
     <p>SYNTHETIC_OBJECTIVE: 0.0</p>
  
     <p>GPR: AspC (A0512 or A2188)</p>
  
     <p>Protein: AspC</p>
  
     <p>Confidence score: 2</p>
  
     <p>E.C. number: 2.6.1.1</p>
  </body></notes>
              <listOfReactants>
          <speciesReference species="M_akg_c" stoichiometry="1"/>
          <speciesReference species="M_asp_L_c" stoichiometry="1"/>
        </listOfReactants>
        <listOfProducts>
          <speciesReference species="M_glu_L_c" stoichiometry="1"/>
          <speciesReference species="M_oaa_c" stoichiometry="1"/>
        </listOfProducts>
        <kineticLaw>
          <math xmlns="http://www.w3.org/1998/Math/MathML">          
            <apply>
              <ci>  </ci>
            </apply>
          </math>
                  <listOfParameters>
            <parameter id="LOWER_BOUND" units="mmol_per_gDW_per_hr" value="-1000"/>
            <parameter id="UPPER_BOUND" units="mmol_per_gDW_per_hr" value="1000"/>
            <parameter value="0" id="OBJECTIVE_COEFFICIENT"/>
            <parameter id="FLUX_VALUE" units="mmol_per_gDW_per_hr" value="0"/>
            <parameter value="0" id="REDUCED_COST"/>
          </listOfParameters>
        </kineticLaw>
      </reaction>
      <reaction name="L-Asparagine amidohydrolase" id="R_ASNN" reversible="false">
<notes><body xmlns="http://www.w3.org/1999/xhtml">
     <p>GENE_ASSOCIATION: A0824 or A1090</p>
  
     <p>PROTEIN_ASSOCIATION: </p>
  
     <p>SUBSYSTEM: Nitrogen Metabolism</p>
  
     <p>PROTEIN_CLASS: </p>
  
     <p>SYNTHETIC_OBJECTIVE: 0.0</p>
  
     <p>GPR: YbiK (A0824) or AnsA (A1090)</p>
  
     <p>Protein: YbiK or AnsA</p>
  
     <p>Confidence score: 2</p>
  
     <p>E.C. number: 3.5.1.1|3.5.1.38</p>
  </body></notes>
              <listOfReactants>
          <speciesReference species="M_h2o_c" stoichiometry="1"/>
          <speciesReference species="M_asn_L_c" stoichiometry="1"/>
        </listOfReactants>
        <listOfProducts>
          <speciesReference species="M_nh4_c" stoichiometry="1"/>
          <speciesReference species="M_asp_L_c" stoichiometry="1"/>
        </listOfProducts>
        <kineticLaw>
          <math xmlns="http://www.w3.org/1998/Math/MathML">          
            <apply>
              <ci>  </ci>
            </apply>
          </math>
                  <listOfParameters>
            <parameter id="LOWER_BOUND" units="mmol_per_gDW_per_hr" value="0"/>
            <parameter id="UPPER_BOUND" units="mmol_per_gDW_per_hr" value="1000"/>
            <parameter value="0" id="OBJECTIVE_COEFFICIENT"/>
            <parameter id="FLUX_VALUE" units="mmol_per_gDW_per_hr" value="0"/>
            <parameter value="0" id="REDUCED_COST"/>
          </listOfParameters>
        </kineticLaw>
      </reaction>
      <reaction name="Asparaginyl-tRNA synthetase" id="R_ASNTRS" reversible="false">
<notes><body xmlns="http://www.w3.org/1999/xhtml">
     <p>GENE_ASSOCIATION: A2468 and A2112</p>
  
     <p>PROTEIN_ASSOCIATION: </p>
  
     <p>SUBSYSTEM: Aminoacyl-tRNA Biosynthesis</p>
  
     <p>PROTEIN_CLASS: </p>
  
     <p>SYNTHETIC_OBJECTIVE: 0.0</p>
  
     <p>GPR: AsnS1 (A2468)</p>
  
     <p>Protein: AsnS1</p>
  
     <p>Confidence score: 2</p>
  
     <p>E.C. number: 6.1.1.22</p>
  </body></notes>
              <listOfReactants>
          <speciesReference species="M_asn_L_c" stoichiometry="1"/>
          <speciesReference species="M_atp_c" stoichiometry="1"/>
          <speciesReference species="M_trnaasn_c" stoichiometry="1"/>
        </listOfReactants>
        <listOfProducts>
          <speciesReference species="M_amp_c" stoichiometry="1"/>
          <speciesReference species="M_asntrna_c" stoichiometry="1"/>
          <speciesReference species="M_ppi_c" stoichiometry="1"/>
        </listOfProducts>
        <kineticLaw>
          <math xmlns="http://www.w3.org/1998/Math/MathML">          
            <apply>
              <ci>  </ci>
            </apply>
          </math>
                  <listOfParameters>
            <parameter id="LOWER_BOUND" units="mmol_per_gDW_per_hr" value="0"/>
            <parameter id="UPPER_BOUND" units="mmol_per_gDW_per_hr" value="1000"/>
            <parameter value="0" id="OBJECTIVE_COEFFICIENT"/>
            <parameter id="FLUX_VALUE" units="mmol_per_gDW_per_hr" value="0"/>
            <parameter value="0" id="REDUCED_COST"/>
          </listOfParameters>
        </kineticLaw>
      </reaction>
      <reaction name="L-Aspartate 1-carboxy-lyase" id="R_ASP1DC" reversible="false">
<notes><body xmlns="http://www.w3.org/1999/xhtml">
     <p>GENE_ASSOCIATION: A2530</p>
  
     <p>PROTEIN_ASSOCIATION: </p>
  
     <p>SUBSYSTEM: Amino Acid Metabolism</p>
  
     <p>PROTEIN_CLASS: </p>
  
     <p>SYNTHETIC_OBJECTIVE: 0.0</p>
  
     <p>GPR: PanD (A2530)</p>
  
     <p>Protein: PanD</p>
  
     <p>Confidence score: 2</p>
  
     <p>E.C. number: 4.1.1.11</p>
  </body></notes>
              <listOfReactants>
          <speciesReference species="M_asp_L_c" stoichiometry="1"/>
          <speciesReference species="M_h_c" stoichiometry="1"/>
        </listOfReactants>
        <listOfProducts>
          <speciesReference species="M_co2_c" stoichiometry="1"/>
          <speciesReference species="M_ala_B_c" stoichiometry="1"/>
        </listOfProducts>
        <kineticLaw>
          <math xmlns="http://www.w3.org/1998/Math/MathML">          
            <apply>
              <ci>  </ci>
            </apply>
          </math>
                  <listOfParameters>
            <parameter id="LOWER_BOUND" units="mmol_per_gDW_per_hr" value="0"/>
            <parameter id="UPPER_BOUND" units="mmol_per_gDW_per_hr" value="1000"/>
            <parameter value="0" id="OBJECTIVE_COEFFICIENT"/>
            <parameter id="FLUX_VALUE" units="mmol_per_gDW_per_hr" value="0"/>
            <parameter value="0" id="REDUCED_COST"/>
          </listOfParameters>
        </kineticLaw>
      </reaction>
      <reaction name="Asparaginyl-tRNA synthase (glutamine-hydrolysing)" id="R_ASPADT" reversible="false">
<notes><body xmlns="http://www.w3.org/1999/xhtml">
     <p>GENE_ASSOCIATION: A1025 and A1565 and A2536</p>
  
     <p>PROTEIN_ASSOCIATION: </p>
  
     <p>SUBSYSTEM: Aminoacyl-tRNA Biosynthesis</p>
  
     <p>PROTEIN_CLASS: </p>
  
     <p>SYNTHETIC_OBJECTIVE: 0.0</p>
  
     <p>GPR: GatABC (A1025 and A1565 and A2536)</p>
  
     <p>Protein: GatABC</p>
  
     <p>Confidence score: 2</p>
  
     <p>E.C. number: </p>
  </body></notes>
              <listOfReactants>
          <speciesReference species="M_asptrna_c" stoichiometry="1"/>
          <speciesReference species="M_atp_c" stoichiometry="1"/>
          <speciesReference species="M_gln_L_c" stoichiometry="1"/>
          <speciesReference species="M_h2o_c" stoichiometry="1"/>
        </listOfReactants>
        <listOfProducts>
          <speciesReference species="M_adp_c" stoichiometry="1"/>
          <speciesReference species="M_asntrna_c" stoichiometry="1"/>
          <speciesReference species="M_glu_L_c" stoichiometry="1"/>
          <speciesReference species="M_h_c" stoichiometry="1"/>
          <speciesReference species="M_pi_c" stoichiometry="1"/>
        </listOfProducts>
        <kineticLaw>
          <math xmlns="http://www.w3.org/1998/Math/MathML">          
            <apply>
              <ci>  </ci>
            </apply>
          </math>
                  <listOfParameters>
            <parameter id="LOWER_BOUND" units="mmol_per_gDW_per_hr" value="0"/>
            <parameter id="UPPER_BOUND" units="mmol_per_gDW_per_hr" value="1000"/>
            <parameter value="0" id="OBJECTIVE_COEFFICIENT"/>
            <parameter id="FLUX_VALUE" units="mmol_per_gDW_per_hr" value="0"/>
            <parameter value="0" id="REDUCED_COST"/>
          </listOfParameters>
        </kineticLaw>
      </reaction>
      <reaction name="Carbamoyl-phosphate:L-aspartate carbamoyltransferase" id="R_ASPCT" reversible="false">
<notes><body xmlns="http://www.w3.org/1999/xhtml">
     <p>GENE_ASSOCIATION: A0884</p>
  
     <p>PROTEIN_ASSOCIATION: </p>
  
     <p>SUBSYSTEM: Nucleotide Metabolism</p>
  
     <p>PROTEIN_CLASS: </p>
  
     <p>SYNTHETIC_OBJECTIVE: 0.0</p>
  
     <p>GPR: PyrB (A0884)</p>
  
     <p>Protein: PyrB</p>
  
     <p>Confidence score: 2</p>
  
     <p>E.C. number: 2.1.3.2</p>
  </body></notes>
              <listOfReactants>
          <speciesReference species="M_asp_L_c" stoichiometry="1"/>
          <speciesReference species="M_cbp_c" stoichiometry="1"/>
        </listOfReactants>
        <listOfProducts>
          <speciesReference species="M_pi_c" stoichiometry="1"/>
          <speciesReference species="M_h_c" stoichiometry="1"/>
          <speciesReference species="M_cbasp_c" stoichiometry="1"/>
        </listOfProducts>
        <kineticLaw>
          <math xmlns="http://www.w3.org/1998/Math/MathML">          
            <apply>
              <ci>  </ci>
            </apply>
          </math>
                  <listOfParameters>
            <parameter id="LOWER_BOUND" units="mmol_per_gDW_per_hr" value="0"/>
            <parameter id="UPPER_BOUND" units="mmol_per_gDW_per_hr" value="1000"/>
            <parameter value="0" id="OBJECTIVE_COEFFICIENT"/>
            <parameter id="FLUX_VALUE" units="mmol_per_gDW_per_hr" value="0"/>
            <parameter value="0" id="REDUCED_COST"/>
          </listOfParameters>
        </kineticLaw>
      </reaction>
      <reaction name="ATP:L-aspartate 4-phosphotransferase" id="R_ASPK" reversible="true">
<notes><body xmlns="http://www.w3.org/1999/xhtml">
     <p>GENE_ASSOCIATION: A1267</p>
  
     <p>PROTEIN_ASSOCIATION: </p>
  
     <p>SUBSYSTEM: Amino Acid Metabolism</p>
  
     <p>PROTEIN_CLASS: </p>
  
     <p>SYNTHETIC_OBJECTIVE: 0.0</p>
  
     <p>GPR: AspK (A1267)</p>
  
     <p>Protein: AspK</p>
  
     <p>Confidence score: 2</p>
  
     <p>E.C. number: 2.7.2.4</p>
  </body></notes>
              <listOfReactants>
          <speciesReference species="M_atp_c" stoichiometry="1"/>
          <speciesReference species="M_asp_L_c" stoichiometry="1"/>
        </listOfReactants>
        <listOfProducts>
          <speciesReference species="M_adp_c" stoichiometry="1"/>
          <speciesReference species="M_4pasp_c" stoichiometry="1"/>
        </listOfProducts>
        <kineticLaw>
          <math xmlns="http://www.w3.org/1998/Math/MathML">          
            <apply>
              <ci>  </ci>
            </apply>
          </math>
                  <listOfParameters>
            <parameter id="LOWER_BOUND" units="mmol_per_gDW_per_hr" value="-1000"/>
            <parameter id="UPPER_BOUND" units="mmol_per_gDW_per_hr" value="1000"/>
            <parameter value="0" id="OBJECTIVE_COEFFICIENT"/>
            <parameter id="FLUX_VALUE" units="mmol_per_gDW_per_hr" value="0"/>
            <parameter value="0" id="REDUCED_COST"/>
          </listOfParameters>
        </kineticLaw>
      </reaction>
      <reaction name="L-Aspartic acid:oxygen oxidoreductase (deaminating)" id="R_ASPO" reversible="false">
<notes><body xmlns="http://www.w3.org/1999/xhtml">
     <p>GENE_ASSOCIATION: A0301</p>
  
     <p>PROTEIN_ASSOCIATION: </p>
  
     <p>SUBSYSTEM: Amino Acid Metabolism</p>
  
     <p>PROTEIN_CLASS: </p>
  
     <p>SYNTHETIC_OBJECTIVE: 0.0</p>
  
     <p>GPR: NadB (A0301)</p>
  
     <p>Protein: NadB</p>
  
     <p>Confidence score: 2</p>
  
     <p>E.C. number: 1.4.3.2|1.4.3.16</p>
  </body></notes>
              <listOfReactants>
          <speciesReference species="M_h2o_c" stoichiometry="1"/>
          <speciesReference species="M_o2_c" stoichiometry="1"/>
          <speciesReference species="M_asp_L_c" stoichiometry="1"/>
        </listOfReactants>
        <listOfProducts>
          <speciesReference species="M_nh4_c" stoichiometry="1"/>
          <speciesReference species="M_h2o2_c" stoichiometry="1"/>
          <speciesReference species="M_oaa_c" stoichiometry="1"/>
        </listOfProducts>
        <kineticLaw>
          <math xmlns="http://www.w3.org/1998/Math/MathML">          
            <apply>
              <ci>  </ci>
            </apply>
          </math>
                  <listOfParameters>
            <parameter id="LOWER_BOUND" units="mmol_per_gDW_per_hr" value="0"/>
            <parameter id="UPPER_BOUND" units="mmol_per_gDW_per_hr" value="1000"/>
            <parameter value="0" id="OBJECTIVE_COEFFICIENT"/>
            <parameter id="FLUX_VALUE" units="mmol_per_gDW_per_hr" value="0"/>
            <parameter value="0" id="REDUCED_COST"/>
          </listOfParameters>
        </kineticLaw>
      </reaction>
      <reaction name="L-aspartate oxidase" id="R_ASPO_1" reversible="false">
<notes><body xmlns="http://www.w3.org/1999/xhtml">
     <p>GENE_ASSOCIATION: A0301</p>
  
     <p>PROTEIN_ASSOCIATION: </p>
  
     <p>SUBSYSTEM: Amino Acid Metabolism</p>
  
     <p>PROTEIN_CLASS: </p>
  
     <p>SYNTHETIC_OBJECTIVE: 0.0</p>
  
     <p>GPR: NadB (A0301)</p>
  
     <p>Protein: NadB</p>
  
     <p>Confidence score: 2</p>
  
     <p>E.C. number: 1.4.3.16</p>
  </body></notes>
              <listOfReactants>
          <speciesReference species="M_o2_c" stoichiometry="1"/>
          <speciesReference species="M_asp_L_c" stoichiometry="1"/>
        </listOfReactants>
        <listOfProducts>
          <speciesReference species="M_h2o2_c" stoichiometry="1"/>
          <speciesReference species="M_h_c" stoichiometry="1"/>
          <speciesReference species="M_iasp_c" stoichiometry="1"/>
        </listOfProducts>
        <kineticLaw>
          <math xmlns="http://www.w3.org/1998/Math/MathML">          
            <apply>
              <ci>  </ci>
            </apply>
          </math>
                  <listOfParameters>
            <parameter id="LOWER_BOUND" units="mmol_per_gDW_per_hr" value="0"/>
            <parameter id="UPPER_BOUND" units="mmol_per_gDW_per_hr" value="1000"/>
            <parameter value="0" id="OBJECTIVE_COEFFICIENT"/>
            <parameter id="FLUX_VALUE" units="mmol_per_gDW_per_hr" value="0"/>
            <parameter value="0" id="REDUCED_COST"/>
          </listOfParameters>
        </kineticLaw>
      </reaction>
      <reaction name="L-aspartate oxidase" id="R_ASPO_2" reversible="false">
<notes><body xmlns="http://www.w3.org/1999/xhtml">
     <p>GENE_ASSOCIATION: A0301</p>
  
     <p>PROTEIN_ASSOCIATION: </p>
  
     <p>SUBSYSTEM: Amino Acid Metabolism</p>
  
     <p>PROTEIN_CLASS: </p>
  
     <p>SYNTHETIC_OBJECTIVE: 0.0</p>
  
     <p>GPR: NadB (A0301)</p>
  
     <p>Protein: NadB</p>
  
     <p>Confidence score: 2</p>
  
     <p>E.C. number: </p>
  </body></notes>
              <listOfReactants>
          <speciesReference species="M_asp_L_c" stoichiometry="1"/>
          <speciesReference species="M_fum_c" stoichiometry="1"/>
        </listOfReactants>
        <listOfProducts>
          <speciesReference species="M_h_c" stoichiometry="1"/>
          <speciesReference species="M_iasp_c" stoichiometry="1"/>
          <speciesReference species="M_succ_c" stoichiometry="1"/>
        </listOfProducts>
        <kineticLaw>
          <math xmlns="http://www.w3.org/1998/Math/MathML">          
            <apply>
              <ci>  </ci>
            </apply>
          </math>
                  <listOfParameters>
            <parameter id="LOWER_BOUND" units="mmol_per_gDW_per_hr" value="0"/>
            <parameter id="UPPER_BOUND" units="mmol_per_gDW_per_hr" value="1000"/>
            <parameter value="0" id="OBJECTIVE_COEFFICIENT"/>
            <parameter id="FLUX_VALUE" units="mmol_per_gDW_per_hr" value="0"/>
            <parameter value="0" id="REDUCED_COST"/>
          </listOfParameters>
        </kineticLaw>
      </reaction>
      <reaction name="L-aspartase" id="R_ASPT" reversible="false">
<notes><body xmlns="http://www.w3.org/1999/xhtml">
     <p>GENE_ASSOCIATION: A2041</p>
  
     <p>PROTEIN_ASSOCIATION: </p>
  
     <p>SUBSYSTEM: Amino Acid Metabolism</p>
  
     <p>PROTEIN_CLASS: </p>
  
     <p>SYNTHETIC_OBJECTIVE: 0.0</p>
  
     <p>GPR: AspA (A2041)</p>
  
     <p>Protein: AspA</p>
  
     <p>Confidence score: 2</p>
  
     <p>E.C. number: 4.3.1.1</p>
  </body></notes>
              <listOfReactants>
          <speciesReference species="M_asp_L_c" stoichiometry="1"/>
        </listOfReactants>
        <listOfProducts>
          <speciesReference species="M_fum_c" stoichiometry="1"/>
          <speciesReference species="M_nh4_c" stoichiometry="1"/>
        </listOfProducts>
        <kineticLaw>
          <math xmlns="http://www.w3.org/1998/Math/MathML">          
            <apply>
              <ci>  </ci>
            </apply>
          </math>
                  <listOfParameters>
            <parameter id="LOWER_BOUND" units="mmol_per_gDW_per_hr" value="0"/>
            <parameter id="UPPER_BOUND" units="mmol_per_gDW_per_hr" value="1000"/>
            <parameter value="0" id="OBJECTIVE_COEFFICIENT"/>
            <parameter id="FLUX_VALUE" units="mmol_per_gDW_per_hr" value="0"/>
            <parameter value="0" id="REDUCED_COST"/>
          </listOfParameters>
        </kineticLaw>
      </reaction>
      <reaction name="Aspartyl-tRNA synthetase" id="R_ASPTRS" reversible="false">
<notes><body xmlns="http://www.w3.org/1999/xhtml">
     <p>GENE_ASSOCIATION: A0422 and A0100</p>
  
     <p>PROTEIN_ASSOCIATION: </p>
  
     <p>SUBSYSTEM: Aminoacyl-tRNA Biosynthesis</p>
  
     <p>PROTEIN_CLASS: </p>
  
     <p>SYNTHETIC_OBJECTIVE: 0.0</p>
  
     <p>GPR: AspS (A0422)</p>
  
     <p>Protein: AspS</p>
  
     <p>Confidence score: 2</p>
  
     <p>E.C. number: 6.1.1.12</p>
  </body></notes>
              <listOfReactants>
          <speciesReference species="M_asp_L_c" stoichiometry="1"/>
          <speciesReference species="M_atp_c" stoichiometry="1"/>
          <speciesReference species="M_trnaasp_c" stoichiometry="1"/>
        </listOfReactants>
        <listOfProducts>
          <speciesReference species="M_amp_c" stoichiometry="1"/>
          <speciesReference species="M_asptrna_c" stoichiometry="1"/>
          <speciesReference species="M_ppi_c" stoichiometry="1"/>
        </listOfProducts>
        <kineticLaw>
          <math xmlns="http://www.w3.org/1998/Math/MathML">          
            <apply>
              <ci>  </ci>
            </apply>
          </math>
                  <listOfParameters>
            <parameter id="LOWER_BOUND" units="mmol_per_gDW_per_hr" value="0"/>
            <parameter id="UPPER_BOUND" units="mmol_per_gDW_per_hr" value="1000"/>
            <parameter value="0" id="OBJECTIVE_COEFFICIENT"/>
            <parameter id="FLUX_VALUE" units="mmol_per_gDW_per_hr" value="0"/>
            <parameter value="0" id="REDUCED_COST"/>
          </listOfParameters>
        </kineticLaw>
      </reaction>
      <reaction name="ATP adenylyltransferase" id="R_ATPATF1" reversible="false">
<notes><body xmlns="http://www.w3.org/1999/xhtml">
     <p>GENE_ASSOCIATION: A2555</p>
  
     <p>PROTEIN_ASSOCIATION: </p>
  
     <p>SUBSYSTEM: Other</p>
  
     <p>PROTEIN_CLASS: </p>
  
     <p>SYNTHETIC_OBJECTIVE: 0.0</p>
  
     <p>GPR: Apa2 (A2555)</p>
  
     <p>Protein: Apa2</p>
  
     <p>Confidence score: 2</p>
  
     <p>E.C. number: 2.7.7.53</p>
  </body></notes>
              <listOfReactants>
          <speciesReference species="M_adp_c" stoichiometry="1"/>
          <speciesReference species="M_atp_c" stoichiometry="1"/>
          <speciesReference species="M_h_c" stoichiometry="1"/>
        </listOfReactants>
        <listOfProducts>
          <speciesReference species="M_ap4a_c" stoichiometry="1"/>
          <speciesReference species="M_pi_c" stoichiometry="1"/>
        </listOfProducts>
        <kineticLaw>
          <math xmlns="http://www.w3.org/1998/Math/MathML">          
            <apply>
              <ci>  </ci>
            </apply>
          </math>
                  <listOfParameters>
            <parameter id="LOWER_BOUND" units="mmol_per_gDW_per_hr" value="0"/>
            <parameter id="UPPER_BOUND" units="mmol_per_gDW_per_hr" value="1000"/>
            <parameter value="0" id="OBJECTIVE_COEFFICIENT"/>
            <parameter id="FLUX_VALUE" units="mmol_per_gDW_per_hr" value="0"/>
            <parameter value="0" id="REDUCED_COST"/>
          </listOfParameters>
        </kineticLaw>
      </reaction>
      <reaction name="APS:ATP adenylyltransferase" id="R_ATPATF4" reversible="false">
<notes><body xmlns="http://www.w3.org/1999/xhtml">
     <p>GENE_ASSOCIATION: A2555</p>
  
     <p>PROTEIN_ASSOCIATION: </p>
  
     <p>SUBSYSTEM: Other</p>
  
     <p>PROTEIN_CLASS: </p>
  
     <p>SYNTHETIC_OBJECTIVE: 0.0</p>
  
     <p>GPR: Apa2 (A2555)</p>
  
     <p>Protein: Apa2</p>
  
     <p>Confidence score: 2</p>
  
     <p>E.C. number: 2.7.7.53</p>
  </body></notes>
              <listOfReactants>
          <speciesReference species="M_aps_c" stoichiometry="1"/>
          <speciesReference species="M_atp_c" stoichiometry="1"/>
        </listOfReactants>
        <listOfProducts>
          <speciesReference species="M_ap4a_c" stoichiometry="1"/>
          <speciesReference species="M_so4_c" stoichiometry="1"/>
        </listOfProducts>
        <kineticLaw>
          <math xmlns="http://www.w3.org/1998/Math/MathML">          
            <apply>
              <ci>  </ci>
            </apply>
          </math>
                  <listOfParameters>
            <parameter id="LOWER_BOUND" units="mmol_per_gDW_per_hr" value="0"/>
            <parameter id="UPPER_BOUND" units="mmol_per_gDW_per_hr" value="1000"/>
            <parameter value="0" id="OBJECTIVE_COEFFICIENT"/>
            <parameter id="FLUX_VALUE" units="mmol_per_gDW_per_hr" value="0"/>
            <parameter value="0" id="REDUCED_COST"/>
          </listOfParameters>
        </kineticLaw>
      </reaction>
      <reaction name="ATP maintenance requirement" id="R_ATPM" reversible="false">
<notes><body xmlns="http://www.w3.org/1999/xhtml">
     <p>GENE_ASSOCIATION: </p>
  
     <p>PROTEIN_ASSOCIATION: </p>
  
     <p>SUBSYSTEM: </p>
  
     <p>PROTEIN_CLASS: </p>
  
     <p>SYNTHETIC_OBJECTIVE: 0.0</p>
  
     <p>GPR: </p>
  
     <p>Protein: </p>
  
     <p>Confidence score: </p>
  
     <p>E.C. number: </p>
  </body></notes>
              <listOfReactants>
          <speciesReference species="M_atp_c" stoichiometry="1"/>
          <speciesReference species="M_h2o_c" stoichiometry="1"/>
        </listOfReactants>
        <listOfProducts>
          <speciesReference species="M_adp_c" stoichiometry="1"/>
          <speciesReference species="M_h_c" stoichiometry="1"/>
          <speciesReference species="M_pi_c" stoichiometry="1"/>
        </listOfProducts>
        <kineticLaw>
          <math xmlns="http://www.w3.org/1998/Math/MathML">          
            <apply>
              <ci>  </ci>
            </apply>
          </math>
                  <listOfParameters>
            <parameter id="LOWER_BOUND" units="mmol_per_gDW_per_hr" value="0"/>
            <parameter id="UPPER_BOUND" units="mmol_per_gDW_per_hr" value="1000"/>
            <parameter value="0" id="OBJECTIVE_COEFFICIENT"/>
            <parameter id="FLUX_VALUE" units="mmol_per_gDW_per_hr" value="0"/>
            <parameter value="0" id="REDUCED_COST"/>
          </listOfParameters>
        </kineticLaw>
      </reaction>
      <reaction name="1-(5-Phospho-D-ribosyl)-ATP:pyrophosphate phosphoribosyl-transferase" id="R_ATPPRT" reversible="true">
<notes><body xmlns="http://www.w3.org/1999/xhtml">
     <p>GENE_ASSOCIATION: A0620 and A0621</p>
  
     <p>PROTEIN_ASSOCIATION: </p>
  
     <p>SUBSYSTEM: Amino Acid Metabolism</p>
  
     <p>PROTEIN_CLASS: </p>
  
     <p>SYNTHETIC_OBJECTIVE: 0.0</p>
  
     <p>GPR: (HisG2 and HisS2</p>
  
     <p>Protein: HisG2 and HisS2</p>
  
     <p>Confidence score: 2</p>
  
     <p>E.C. number: 2.4.2.17</p>
  </body></notes>
              <listOfReactants>
          <speciesReference species="M_ppi_c" stoichiometry="1"/>
          <speciesReference species="M_prbatp_c" stoichiometry="1"/>
        </listOfReactants>
        <listOfProducts>
          <speciesReference species="M_atp_c" stoichiometry="1"/>
          <speciesReference species="M_prpp_c" stoichiometry="1"/>
        </listOfProducts>
        <kineticLaw>
          <math xmlns="http://www.w3.org/1998/Math/MathML">          
            <apply>
              <ci>  </ci>
            </apply>
          </math>
                  <listOfParameters>
            <parameter id="LOWER_BOUND" units="mmol_per_gDW_per_hr" value="-1000"/>
            <parameter id="UPPER_BOUND" units="mmol_per_gDW_per_hr" value="1000"/>
            <parameter value="0" id="OBJECTIVE_COEFFICIENT"/>
            <parameter id="FLUX_VALUE" units="mmol_per_gDW_per_hr" value="0"/>
            <parameter value="0" id="REDUCED_COST"/>
          </listOfParameters>
        </kineticLaw>
      </reaction>
      <reaction name="ATP synthase (four protons for one ATP) (periplasm)" id="R_ATPS4rpp" reversible="true">
<notes><body xmlns="http://www.w3.org/1999/xhtml">
     <p>GENE_ASSOCIATION: (G0148 and G0150 and G0149 and A0734 and A0749 and A0733 and A0735 and A0145) or (G0148 and G0150 and G0149 and A0734 and A0749 and A0733 and A0735 and G0145) or (G0148 and G0150 and G0149 and A0734 and A0749 and G0152 and A0735 and A0145) or (G0148 and G0150 and G0149 and A0734 and A0749 and G0152 and A0735 and G0145) or (G0148 and G0150 and G0149 and A0734 and G0144 and A0733 and A0735 and A0145) or (G0148 and G0150 and G0149 and A0734 and G0144 and A0733 and A0735 and G0145) or (G0148 and G0150 and G0149 and A0734 and G0144 and G0152 and A0735 and A0145) or (G0148 and G0150 and G0149 and A0734 and G0144 and G0152 and A0735 and G0145) or (G0148 and G0150 and G0149 and G0151 and A0749 and A0733 and A0735 and A0145) or (G0148 and G0150 and G0149 and G0151 and A0749 and A0733 and A0735 and G0145) or (G0148 and G0150 and G0149 and G0151 and A0749 and G0152 and A0735 and A0145) or (G0148 and G0150 and G0149 and G0151 and A0749 and G0152 and A0735 and G0145) or (G0148 and G0150 and G0149 and G0151 and G0144 and A0733 and A0735 and A0145) or (G0148 and G0150 and G0149 and G0151 and G0144 and A0733 and A0735 and G0145) or (G0148 and G0150 and G0149 and G0151 and G0144 and G0152 and A0735 and A0145) or (G0148 and G0150 and G0149 and G0151 and G0144 and G0152 and A0735 and G0145) or (A0739 and G0150 and G0149 and A0734 and A0749 and A0733 and A0735 and A0145) or (A0739 and G0150 and G0149 and A0734 and A0749 and A0733 and A0735 and G0145) or (A0739 and G0150 and G0149 and A0734 and A0749 and G0152 and A0735 and A0145) or (A0739 and G0150 and G0149 and A0734 and A0749 and G0152 and A0735 and G0145) or (A0739 and G0150 and G0149 and A0734 and G0144 and A0733 and A0735 and A0145) or (A0739 and G0150 and G0149 and A0734 and G0144 and A0733 and A0735 and G0145) or (A0739 and G0150 and G0149 and A0734 and G0144 and G0152 and A0735 and A0145) or (A0739 and G0150 and G0149 and A0734 and G0144 and G0152 and A0735 and G0145) or (A0739 and G0150 and G0149 and G0151 and A0749 and A0733 and A0735 and A0145) or (A0739 and G0150 and G0149 and G0151 and A0749 and A0733 and A0735 and G0145) or (A0739 and G0150 and G0149 and G0151 and A0749 and G0152 and A0735 and A0145) or (A0739 and G0150 and G0149 and G0151 and A0749 and G0152 and A0735 and G0145) or (A0739 and G0150 and G0149 and G0151 and G0144 and A0733 and A0735 and A0145) or (A0739 and G0150 and G0149 and G0151 and G0144 and A0733 and A0735 and G0145) or (A0739 and G0150 and G0149 and G0151 and G0144 and G0152 and A0735 and A0145) or (A0739 and G0150 and G0149 and G0151 and G0144 and G0152 and A0735 and G0145)</p>
  
     <p>PROTEIN_ASSOCIATION: </p>
  
     <p>SUBSYSTEM: Oxidative Phosphorylation</p>
  
     <p>PROTEIN_CLASS: </p>
  
     <p>SYNTHETIC_OBJECTIVE: 0.0</p>
  
     <p>GPR: (ATPF0a1 and ATPF0b and ATPF0c and ATPF1a1 and ATPF1b1 and ATPF1c1 and ATPF1d and ATPF1e1) or (ATPF0a1 and ATPF0b and ATPF0c and ATPF1a1 and ATPF1b1 and ATPF1c1 and ATPF1d and ATPF1e2) or (ATPF0a1 and ATPF0b and ATPF0c and ATPF1a1 and ATPF1b1 and ATPF1c2 and ATPF1d and ATPF1e1) or (ATPF0a1 and ATPF0b and ATPF0c and ATPF1a1 and ATPF1b1 and ATPF1c2 and ATPF1d and ATPF1e2) or (ATPF0a1 and ATPF0b and ATPF0c and ATPF1a1 and ATPF1b2 and ATPF1c1 and ATPF1d and ATPF1e1) or (ATPF0a1 and ATPF0b and ATPF0c and ATPF1a1 and ATPF1b2 and ATPF1c1 and ATPF1d and ATPF1e2) or (ATPF0a1 and ATPF0b and ATPF0c and ATPF1a1 and ATPF1b2 and ATPF1c2 and ATPF1d and ATPF1e1) or (ATPF0a1 and ATPF0b and ATPF0c and ATPF1a1 and ATPF1b2 and ATPF1c2 and ATPF1d and ATPF1e2) or (ATPF0a1 and ATPF0b and ATPF0c and ATPF1a2 and ATPF1b1 and ATPF1c1 and ATPF1d and ATPF1e1) or (ATPF0a1 and ATPF0b and ATPF0c and ATPF1a2 and ATPF1b1 and ATPF1c1 and ATPF1d and ATPF1e2) or (ATPF0a1 and ATPF0b and ATPF0c and ATPF1a2 and ATPF1b1 and ATPF1c2 and ATPF1d and ATPF1e1) or (ATPF0a1 and ATPF0b and ATPF0c and ATPF1a2 and ATPF1b1 and ATPF1c2 and ATPF1d and ATPF1e2) or (ATPF0a1 and ATPF0b and ATPF0c and ATPF1a2 and ATPF1b2 and ATPF1c1 and ATPF1d and ATPF1e1) or (ATPF0a1 and ATPF0b and ATPF0c and ATPF1a2 and ATPF1b2 and ATPF1c1 and ATPF1d and ATPF1e2) or (ATPF0a1 and ATPF0b and ATPF0c and ATPF1a2 and ATPF1b2 and ATPF1c2 and ATPF1d and ATPF1e1) or (ATPF0a1 and ATPF0b and ATPF0c and ATPF1a2 and ATPF1b2 and ATPF1c2 and ATPF1d and ATPF1e2) or (ATPF0a2 and ATPF0b and ATPF0c and ATPF1a1 and ATPF1b1 and ATPF1c1 and ATPF1d and ATPF1e1) or (ATPF0a2 and ATPF0b and ATPF0c and ATPF1a1 and ATPF1b1 and ATPF1c1 and ATPF1d and ATPF1e2) or (ATPF0a2 and ATPF0b and ATPF0c and ATPF1a1 and ATPF1b1 and ATPF1c2 and ATPF1d and ATPF1e1) or (ATPF0a2 and ATPF0b and ATPF0c and ATPF1a1 and ATPF1b1 and ATPF1c2 and ATPF1d and ATPF1e2) or (ATPF0a2 and ATPF0b and ATPF0c and ATPF1a1 and ATPF1b2 and ATPF1c1 and ATPF1d and ATPF1e1) or (ATPF0a2 and ATPF0b and ATPF0c and ATPF1a1 and ATPF1b2 and ATPF1c1 and ATPF1d and ATPF1e2) or (ATPF0a2 and ATPF0b and ATPF0c and ATPF1a1 and ATPF1b2 and ATPF1c2 and ATPF1d and ATPF1e1) or (ATPF0a2 and ATPF0b and ATPF0c and ATPF1a1 and ATPF1b2 and ATPF1c2 and ATPF1d and ATPF1e2) or (ATPF0a2 and ATPF0b and ATPF0c and ATPF1a2 and ATPF1b1 and ATPF1c1 and ATPF1d and ATPF1e1) or (ATPF0a2 and ATPF0b and ATPF0c and ATPF1a2 and ATPF1b1 and ATPF1c1 and ATPF1d and ATPF1e2) or (ATPF0a2 and ATPF0b and ATPF0c and ATPF1a2 and ATPF1b1 and ATPF1c2 and ATPF1d and ATPF1e1) or (ATPF0a2 and ATPF0b and ATPF0c and ATPF1a2 and ATPF1b1 and ATPF1c2 and ATPF1d and ATPF1e2) or (ATPF0a2 and ATPF0b and ATPF0c and ATPF1a2 and ATPF1b2 and ATPF1c1 and ATPF1d and ATPF1e1) or (ATPF0a2 and ATPF0b and ATPF0c and ATPF1a2 and ATPF1b2 and ATPF1c1 and ATPF1d and ATPF1e2) or (ATPF0a2 and ATPF0b and ATPF0c and ATPF1a2 and ATPF1b2 and ATPF1c2 and ATPF1d and ATPF1e1) or (ATPF0a2 and ATPF0b and ATPF0c and ATPF1a2 and ATPF1b2 and ATPF1c2 and ATPF1d and ATPF1e2) and (AtpF and AtpFb and AtpE and AtpC)</p>
  
     <p>Protein: (ATPF0a1 and ATPF0b and ATPF0c and ATPF1a1 and ATPF1b1 and ATPF1c1 and ATPF1d and ATPF1e1) or (ATPF0a1 and ATPF0b and ATPF0c and ATPF1a1 and ATPF1b1 and ATPF1c1 and ATPF1d and ATPF1e2) or (ATPF0a1 and ATPF0b and ATPF0c and ATPF1a1 and ATPF1b1 and ATPF1c2 and ATPF1d and ATPF1e1) or (ATPF0a1 and ATPF0b and ATPF0c and ATPF1a1 and ATPF1b1 and ATPF1c2 and ATPF1d and ATPF1e2) or (ATPF0a1 and ATPF0b and ATPF0c and ATPF1a1 and ATPF1b2 and ATPF1c1 and ATPF1d and ATPF1e1) or (ATPF0a1 and ATPF0b and ATPF0c and ATPF1a1 and ATPF1b2 and ATPF1c1 and ATPF1d and ATPF1e2) or (ATPF0a1 and ATPF0b and ATPF0c and ATPF1a1 and ATPF1b2 and ATPF1c2 and ATPF1d and ATPF1e1) or (ATPF0a1 and ATPF0b and ATPF0c and ATPF1a1 and ATPF1b2 and ATPF1c2 and ATPF1d and ATPF1e2) or (ATPF0a1 and ATPF0b and ATPF0c and ATPF1a2 and ATPF1b1 and ATPF1c1 and ATPF1d and ATPF1e1) or (ATPF0a1 and ATPF0b and ATPF0c and ATPF1a2 and ATPF1b1 and ATPF1c1 and ATPF1d and ATPF1e2) or (ATPF0a1 and ATPF0b and ATPF0c and ATPF1a2 and ATPF1b1 and ATPF1c2 and ATPF1d and ATPF1e1) or (ATPF0a1 and ATPF0b and ATPF0c and ATPF1a2 and ATPF1b1 and ATPF1c2 and ATPF1d and ATPF1e2) or (ATPF0a1 and ATPF0b and ATPF0c and ATPF1a2 and ATPF1b2 and ATPF1c1 and ATPF1d and ATPF1e1) or (ATPF0a1 and ATPF0b and ATPF0c and ATPF1a2 and ATPF1b2 and ATPF1c1 and ATPF1d and ATPF1e2) or (ATPF0a1 and ATPF0b and ATPF0c and ATPF1a2 and ATPF1b2 and ATPF1c2 and ATPF1d and ATPF1e1) or (ATPF0a1 and ATPF0b and ATPF0c and ATPF1a2 and ATPF1b2 and ATPF1c2 and ATPF1d and ATPF1e2) or (ATPF0a2 and ATPF0b and ATPF0c and ATPF1a1 and ATPF1b1 and ATPF1c1 and ATPF1d and ATPF1e1) or (ATPF0a2 and ATPF0b and ATPF0c and ATPF1a1 and ATPF1b1 and ATPF1c1 and ATPF1d and ATPF1e2) or (ATPF0a2 and ATPF0b and ATPF0c and ATPF1a1 and ATPF1b1 and ATPF1c2 and ATPF1d and ATPF1e1) or (ATPF0a2 and ATPF0b and ATPF0c and ATPF1a1 and ATPF1b1 and ATPF1c2 and ATPF1d and ATPF1e2) or (ATPF0a2 and ATPF0b and ATPF0c and ATPF1a1 and ATPF1b2 and ATPF1c1 and ATPF1d and ATPF1e1) or (ATPF0a2 and ATPF0b and ATPF0c and ATPF1a1 and ATPF1b2 and ATPF1c1 and ATPF1d and ATPF1e2) or (ATPF0a2 and ATPF0b and ATPF0c and ATPF1a1 and ATPF1b2 and ATPF1c2 and ATPF1d and ATPF1e1) or (ATPF0a2 and ATPF0b and ATPF0c and ATPF1a1 and ATPF1b2 and ATPF1c2 and ATPF1d and ATPF1e2) or (ATPF0a2 and ATPF0b and ATPF0c and ATPF1a2 and ATPF1b1 and ATPF1c1 and ATPF1d and ATPF1e1) or (ATPF0a2 and ATPF0b and ATPF0c and ATPF1a2 and ATPF1b1 and ATPF1c1 and ATPF1d and ATPF1e2) or (ATPF0a2 and ATPF0b and ATPF0c and ATPF1a2 and ATPF1b1 and ATPF1c2 and ATPF1d and ATPF1e1) or (ATPF0a2 and ATPF0b and ATPF0c and ATPF1a2 and ATPF1b1 and ATPF1c2 and ATPF1d and ATPF1e2) or (ATPF0a2 and ATPF0b and ATPF0c and ATPF1a2 and ATPF1b2 and ATPF1c1 and ATPF1d and ATPF1e1) or (ATPF0a2 and ATPF0b and ATPF0c and ATPF1a2 and ATPF1b2 and ATPF1c1 and ATPF1d and ATPF1e2) or (ATPF0a2 and ATPF0b and ATPF0c and ATPF1a2 and ATPF1b2 and ATPF1c2 and ATPF1d and ATPF1e1) or (ATPF0a2 and ATPF0b and ATPF0c and ATPF1a2 and ATPF1b2 and ATPF1c2 and ATPF1d and ATPF1e2) and (AtpF and AtpFb and AtpE and AtpC)</p>
  
     <p>Confidence score: 2</p>
  
     <p>E.C. number: 3.6.3.14</p>
  </body></notes>
              <listOfReactants>
          <speciesReference species="M_adp_c" stoichiometry="3"/>
          <speciesReference species="M_pi_c" stoichiometry="3"/>
          <speciesReference species="M_h_e" stoichiometry="14"/>
        </listOfReactants>
        <listOfProducts>
          <speciesReference species="M_atp_c" stoichiometry="3"/>
          <speciesReference species="M_h_c" stoichiometry="11"/>
          <speciesReference species="M_h2o_c" stoichiometry="3"/>
        </listOfProducts>
        <kineticLaw>
          <math xmlns="http://www.w3.org/1998/Math/MathML">          
            <apply>
              <ci>  </ci>
            </apply>
          </math>
                  <listOfParameters>
            <parameter id="LOWER_BOUND" units="mmol_per_gDW_per_hr" value="-1000"/>
            <parameter id="UPPER_BOUND" units="mmol_per_gDW_per_hr" value="1000"/>
            <parameter value="0" id="OBJECTIVE_COEFFICIENT"/>
            <parameter id="FLUX_VALUE" units="mmol_per_gDW_per_hr" value="0"/>
            <parameter value="0" id="REDUCED_COST"/>
          </listOfParameters>
        </kineticLaw>
      </reaction>
      <reaction name="ATP synthetase(u)" id="R_ATPSu" reversible="false">
<notes><body xmlns="http://www.w3.org/1999/xhtml">
     <p>GENE_ASSOCIATION: (G0148 and G0150 and G0149 and A0734 and A0749 and A0733 and A0735 and A0145) or (G0148 and G0150 and G0149 and A0734 and A0749 and A0733 and A0735 and G0145) or (G0148 and G0150 and G0149 and A0734 and A0749 and G0152 and A0735 and A0145) or (G0148 and G0150 and G0149 and A0734 and A0749 and G0152 and A0735 and G0145) or (G0148 and G0150 and G0149 and A0734 and G0144 and A0733 and A0735 and A0145) or (G0148 and G0150 and G0149 and A0734 and G0144 and A0733 and A0735 and G0145) or (G0148 and G0150 and G0149 and A0734 and G0144 and G0152 and A0735 and A0145) or (G0148 and G0150 and G0149 and A0734 and G0144 and G0152 and A0735 and G0145) or (G0148 and G0150 and G0149 and G0151 and A0749 and A0733 and A0735 and A0145) or (G0148 and G0150 and G0149 and G0151 and A0749 and A0733 and A0735 and G0145) or (G0148 and G0150 and G0149 and G0151 and A0749 and G0152 and A0735 and A0145) or (G0148 and G0150 and G0149 and G0151 and A0749 and G0152 and A0735 and G0145) or (G0148 and G0150 and G0149 and G0151 and G0144 and A0733 and A0735 and A0145) or (G0148 and G0150 and G0149 and G0151 and G0144 and A0733 and A0735 and G0145) or (G0148 and G0150 and G0149 and G0151 and G0144 and G0152 and A0735 and A0145) or (G0148 and G0150 and G0149 and G0151 and G0144 and G0152 and A0735 and G0145) or (A0739 and G0150 and G0149 and A0734 and A0749 and A0733 and A0735 and A0145) or (A0739 and G0150 and G0149 and A0734 and A0749 and A0733 and A0735 and G0145) or (A0739 and G0150 and G0149 and A0734 and A0749 and G0152 and A0735 and A0145) or (A0739 and G0150 and G0149 and A0734 and A0749 and G0152 and A0735 and G0145) or (A0739 and G0150 and G0149 and A0734 and G0144 and A0733 and A0735 and A0145) or (A0739 and G0150 and G0149 and A0734 and G0144 and A0733 and A0735 and G0145) or (A0739 and G0150 and G0149 and A0734 and G0144 and G0152 and A0735 and A0145) or (A0739 and G0150 and G0149 and A0734 and G0144 and G0152 and A0735 and G0145) or (A0739 and G0150 and G0149 and G0151 and A0749 and A0733 and A0735 and A0145) or (A0739 and G0150 and G0149 and G0151 and A0749 and A0733 and A0735 and G0145) or (A0739 and G0150 and G0149 and G0151 and A0749 and G0152 and A0735 and A0145) or (A0739 and G0150 and G0149 and G0151 and A0749 and G0152 and A0735 and G0145) or (A0739 and G0150 and G0149 and G0151 and G0144 and A0733 and A0735 and A0145) or (A0739 and G0150 and G0149 and G0151 and G0144 and A0733 and A0735 and G0145) or (A0739 and G0150 and G0149 and G0151 and G0144 and G0152 and A0735 and A0145) or (A0739 and G0150 and G0149 and G0151 and G0144 and G0152 and A0735 and G0145)</p>
  
     <p>PROTEIN_ASSOCIATION: </p>
  
     <p>SUBSYSTEM: Photosynthesis</p>
  
     <p>PROTEIN_CLASS: </p>
  
     <p>SYNTHETIC_OBJECTIVE: 0.0</p>
  
     <p>GPR: (ATPF0a1 and ATPF0b and ATPF0c and ATPF1a1 and ATPF1b1 and ATPF1c1 and ATPF1d and ATPF1e1) or (ATPF0a1 and ATPF0b and ATPF0c and ATPF1a1 and ATPF1b1 and ATPF1c1 and ATPF1d and ATPF1e2) or (ATPF0a1 and ATPF0b and ATPF0c and ATPF1a1 and ATPF1b1 and ATPF1c2 and ATPF1d and ATPF1e1) or (ATPF0a1 and ATPF0b and ATPF0c and ATPF1a1 and ATPF1b1 and ATPF1c2 and ATPF1d and ATPF1e2) or (ATPF0a1 and ATPF0b and ATPF0c and ATPF1a1 and ATPF1b2 and ATPF1c1 and ATPF1d and ATPF1e1) or (ATPF0a1 and ATPF0b and ATPF0c and ATPF1a1 and ATPF1b2 and ATPF1c1 and ATPF1d and ATPF1e2) or (ATPF0a1 and ATPF0b and ATPF0c and ATPF1a1 and ATPF1b2 and ATPF1c2 and ATPF1d and ATPF1e1) or (ATPF0a1 and ATPF0b and ATPF0c and ATPF1a1 and ATPF1b2 and ATPF1c2 and ATPF1d and ATPF1e2) or (ATPF0a1 and ATPF0b and ATPF0c and ATPF1a2 and ATPF1b1 and ATPF1c1 and ATPF1d and ATPF1e1) or (ATPF0a1 and ATPF0b and ATPF0c and ATPF1a2 and ATPF1b1 and ATPF1c1 and ATPF1d and ATPF1e2) or (ATPF0a1 and ATPF0b and ATPF0c and ATPF1a2 and ATPF1b1 and ATPF1c2 and ATPF1d and ATPF1e1) or (ATPF0a1 and ATPF0b and ATPF0c and ATPF1a2 and ATPF1b1 and ATPF1c2 and ATPF1d and ATPF1e2) or (ATPF0a1 and ATPF0b and ATPF0c and ATPF1a2 and ATPF1b2 and ATPF1c1 and ATPF1d and ATPF1e1) or (ATPF0a1 and ATPF0b and ATPF0c and ATPF1a2 and ATPF1b2 and ATPF1c1 and ATPF1d and ATPF1e2) or (ATPF0a1 and ATPF0b and ATPF0c and ATPF1a2 and ATPF1b2 and ATPF1c2 and ATPF1d and ATPF1e1) or (ATPF0a1 and ATPF0b and ATPF0c and ATPF1a2 and ATPF1b2 and ATPF1c2 and ATPF1d and ATPF1e2) or (ATPF0a2 and ATPF0b and ATPF0c and ATPF1a1 and ATPF1b1 and ATPF1c1 and ATPF1d and ATPF1e1) or (ATPF0a2 and ATPF0b and ATPF0c and ATPF1a1 and ATPF1b1 and ATPF1c1 and ATPF1d and ATPF1e2) or (ATPF0a2 and ATPF0b and ATPF0c and ATPF1a1 and ATPF1b1 and ATPF1c2 and ATPF1d and ATPF1e1) or (ATPF0a2 and ATPF0b and ATPF0c and ATPF1a1 and ATPF1b1 and ATPF1c2 and ATPF1d and ATPF1e2) or (ATPF0a2 and ATPF0b and ATPF0c and ATPF1a1 and ATPF1b2 and ATPF1c1 and ATPF1d and ATPF1e1) or (ATPF0a2 and ATPF0b and ATPF0c and ATPF1a1 and ATPF1b2 and ATPF1c1 and ATPF1d and ATPF1e2) or (ATPF0a2 and ATPF0b and ATPF0c and ATPF1a1 and ATPF1b2 and ATPF1c2 and ATPF1d and ATPF1e1) or (ATPF0a2 and ATPF0b and ATPF0c and ATPF1a1 and ATPF1b2 and ATPF1c2 and ATPF1d and ATPF1e2) or (ATPF0a2 and ATPF0b and ATPF0c and ATPF1a2 and ATPF1b1 and ATPF1c1 and ATPF1d and ATPF1e1) or (ATPF0a2 and ATPF0b and ATPF0c and ATPF1a2 and ATPF1b1 and ATPF1c1 and ATPF1d and ATPF1e2) or (ATPF0a2 and ATPF0b and ATPF0c and ATPF1a2 and ATPF1b1 and ATPF1c2 and ATPF1d and ATPF1e1) or (ATPF0a2 and ATPF0b and ATPF0c and ATPF1a2 and ATPF1b1 and ATPF1c2 and ATPF1d and ATPF1e2) or (ATPF0a2 and ATPF0b and ATPF0c and ATPF1a2 and ATPF1b2 and ATPF1c1 and ATPF1d and ATPF1e1) or (ATPF0a2 and ATPF0b and ATPF0c and ATPF1a2 and ATPF1b2 and ATPF1c1 and ATPF1d and ATPF1e2) or (ATPF0a2 and ATPF0b and ATPF0c and ATPF1a2 and ATPF1b2 and ATPF1c2 and ATPF1d and ATPF1e1) or (ATPF0a2 and ATPF0b and ATPF0c and ATPF1a2 and ATPF1b2 and ATPF1c2 and ATPF1d and ATPF1e2) and (AtpF and AtpFb and AtpE and AtpC)</p>
  
     <p>Protein: (ATPF0a1 and ATPF0b and ATPF0c and ATPF1a1 and ATPF1b1 and ATPF1c1 and ATPF1d and ATPF1e1) or (ATPF0a1 and ATPF0b and ATPF0c and ATPF1a1 and ATPF1b1 and ATPF1c1 and ATPF1d and ATPF1e2) or (ATPF0a1 and ATPF0b and ATPF0c and ATPF1a1 and ATPF1b1 and ATPF1c2 and ATPF1d and ATPF1e1) or (ATPF0a1 and ATPF0b and ATPF0c and ATPF1a1 and ATPF1b1 and ATPF1c2 and ATPF1d and ATPF1e2) or (ATPF0a1 and ATPF0b and ATPF0c and ATPF1a1 and ATPF1b2 and ATPF1c1 and ATPF1d and ATPF1e1) or (ATPF0a1 and ATPF0b and ATPF0c and ATPF1a1 and ATPF1b2 and ATPF1c1 and ATPF1d and ATPF1e2) or (ATPF0a1 and ATPF0b and ATPF0c and ATPF1a1 and ATPF1b2 and ATPF1c2 and ATPF1d and ATPF1e1) or (ATPF0a1 and ATPF0b and ATPF0c and ATPF1a1 and ATPF1b2 and ATPF1c2 and ATPF1d and ATPF1e2) or (ATPF0a1 and ATPF0b and ATPF0c and ATPF1a2 and ATPF1b1 and ATPF1c1 and ATPF1d and ATPF1e1) or (ATPF0a1 and ATPF0b and ATPF0c and ATPF1a2 and ATPF1b1 and ATPF1c1 and ATPF1d and ATPF1e2) or (ATPF0a1 and ATPF0b and ATPF0c and ATPF1a2 and ATPF1b1 and ATPF1c2 and ATPF1d and ATPF1e1) or (ATPF0a1 and ATPF0b and ATPF0c and ATPF1a2 and ATPF1b1 and ATPF1c2 and ATPF1d and ATPF1e2) or (ATPF0a1 and ATPF0b and ATPF0c and ATPF1a2 and ATPF1b2 and ATPF1c1 and ATPF1d and ATPF1e1) or (ATPF0a1 and ATPF0b and ATPF0c and ATPF1a2 and ATPF1b2 and ATPF1c1 and ATPF1d and ATPF1e2) or (ATPF0a1 and ATPF0b and ATPF0c and ATPF1a2 and ATPF1b2 and ATPF1c2 and ATPF1d and ATPF1e1) or (ATPF0a1 and ATPF0b and ATPF0c and ATPF1a2 and ATPF1b2 and ATPF1c2 and ATPF1d and ATPF1e2) or (ATPF0a2 and ATPF0b and ATPF0c and ATPF1a1 and ATPF1b1 and ATPF1c1 and ATPF1d and ATPF1e1) or (ATPF0a2 and ATPF0b and ATPF0c and ATPF1a1 and ATPF1b1 and ATPF1c1 and ATPF1d and ATPF1e2) or (ATPF0a2 and ATPF0b and ATPF0c and ATPF1a1 and ATPF1b1 and ATPF1c2 and ATPF1d and ATPF1e1) or (ATPF0a2 and ATPF0b and ATPF0c and ATPF1a1 and ATPF1b1 and ATPF1c2 and ATPF1d and ATPF1e2) or (ATPF0a2 and ATPF0b and ATPF0c and ATPF1a1 and ATPF1b2 and ATPF1c1 and ATPF1d and ATPF1e1) or (ATPF0a2 and ATPF0b and ATPF0c and ATPF1a1 and ATPF1b2 and ATPF1c1 and ATPF1d and ATPF1e2) or (ATPF0a2 and ATPF0b and ATPF0c and ATPF1a1 and ATPF1b2 and ATPF1c2 and ATPF1d and ATPF1e1) or (ATPF0a2 and ATPF0b and ATPF0c and ATPF1a1 and ATPF1b2 and ATPF1c2 and ATPF1d and ATPF1e2) or (ATPF0a2 and ATPF0b and ATPF0c and ATPF1a2 and ATPF1b1 and ATPF1c1 and ATPF1d and ATPF1e1) or (ATPF0a2 and ATPF0b and ATPF0c and ATPF1a2 and ATPF1b1 and ATPF1c1 and ATPF1d and ATPF1e2) or (ATPF0a2 and ATPF0b and ATPF0c and ATPF1a2 and ATPF1b1 and ATPF1c2 and ATPF1d and ATPF1e1) or (ATPF0a2 and ATPF0b and ATPF0c and ATPF1a2 and ATPF1b1 and ATPF1c2 and ATPF1d and ATPF1e2) or (ATPF0a2 and ATPF0b and ATPF0c and ATPF1a2 and ATPF1b2 and ATPF1c1 and ATPF1d and ATPF1e1) or (ATPF0a2 and ATPF0b and ATPF0c and ATPF1a2 and ATPF1b2 and ATPF1c1 and ATPF1d and ATPF1e2) or (ATPF0a2 and ATPF0b and ATPF0c and ATPF1a2 and ATPF1b2 and ATPF1c2 and ATPF1d and ATPF1e1) or (ATPF0a2 and ATPF0b and ATPF0c and ATPF1a2 and ATPF1b2 and ATPF1c2 and ATPF1d and ATPF1e2) and (AtpF and AtpFb and AtpE and AtpC)</p>
  
     <p>Confidence score: 2</p>
  
     <p>E.C. number: 3.6.3.14</p>
  </body></notes>
              <listOfReactants>
          <speciesReference species="M_adp_c" stoichiometry="3"/>
          <speciesReference species="M_pi_c" stoichiometry="3"/>
          <speciesReference species="M_h_u" stoichiometry="14"/>
        </listOfReactants>
        <listOfProducts>
          <speciesReference species="M_atp_c" stoichiometry="3"/>
          <speciesReference species="M_h_c" stoichiometry="11"/>
          <speciesReference species="M_h2o_c" stoichiometry="3"/>
        </listOfProducts>
        <kineticLaw>
          <math xmlns="http://www.w3.org/1998/Math/MathML">          
            <apply>
              <ci>  </ci>
            </apply>
          </math>
                  <listOfParameters>
            <parameter id="LOWER_BOUND" units="mmol_per_gDW_per_hr" value="0"/>
            <parameter id="UPPER_BOUND" units="mmol_per_gDW_per_hr" value="1000"/>
            <parameter value="0" id="OBJECTIVE_COEFFICIENT"/>
            <parameter id="FLUX_VALUE" units="mmol_per_gDW_per_hr" value="0"/>
            <parameter value="0" id="REDUCED_COST"/>
          </listOfParameters>
        </kineticLaw>
      </reaction>
      <reaction name="Biotin:CoA ligase (AMP-forming)" id="R_BACCL" reversible="false">
<notes><body xmlns="http://www.w3.org/1999/xhtml">
     <p>GENE_ASSOCIATION: A0084</p>
  
     <p>PROTEIN_ASSOCIATION: </p>
  
     <p>SUBSYSTEM: Vitamins _ Cofactor Biosynthesis</p>
  
     <p>PROTEIN_CLASS: </p>
  
     <p>SYNTHETIC_OBJECTIVE: 0.0</p>
  
     <p>GPR: BirA (A0084)</p>
  
     <p>Protein: BirA</p>
  
     <p>Confidence score: 2</p>
  
     <p>E.C. number: 6.3.4.15</p>
  </body></notes>
              <listOfReactants>
          <speciesReference species="M_atp_c" stoichiometry="1"/>
          <speciesReference species="M_h_c" stoichiometry="1"/>
          <speciesReference species="M_btn_c" stoichiometry="1"/>
        </listOfReactants>
        <listOfProducts>
          <speciesReference species="M_ppi_c" stoichiometry="1"/>
          <speciesReference species="M_btamp_c" stoichiometry="1"/>
        </listOfProducts>
        <kineticLaw>
          <math xmlns="http://www.w3.org/1998/Math/MathML">          
            <apply>
              <ci>  </ci>
            </apply>
          </math>
                  <listOfParameters>
            <parameter id="LOWER_BOUND" units="mmol_per_gDW_per_hr" value="0"/>
            <parameter id="UPPER_BOUND" units="mmol_per_gDW_per_hr" value="1000"/>
            <parameter value="0" id="OBJECTIVE_COEFFICIENT"/>
            <parameter id="FLUX_VALUE" units="mmol_per_gDW_per_hr" value="0"/>
            <parameter value="0" id="REDUCED_COST"/>
          </listOfParameters>
        </kineticLaw>
      </reaction>
      <reaction name="beta-carotene hydrolase" id="R_BCAROHX" reversible="false">
<notes><body xmlns="http://www.w3.org/1999/xhtml">
     <p>GENE_ASSOCIATION: A0915</p>
  
     <p>PROTEIN_ASSOCIATION: </p>
  
     <p>SUBSYSTEM: Carotenoid Biosynthesis</p>
  
     <p>PROTEIN_CLASS: </p>
  
     <p>SYNTHETIC_OBJECTIVE: 0.0</p>
  
     <p>GPR: CrtR (A0915)</p>
  
     <p>Protein: CrtR</p>
  
     <p>Confidence score: 3</p>
  
     <p>E.C. number: </p>
  </body></notes>
              <listOfReactants>
          <speciesReference species="M_h_c" stoichiometry="1"/>
          <speciesReference species="M_o2_c" stoichiometry="1"/>
          <speciesReference species="M_nadph_c" stoichiometry="1"/>
          <speciesReference species="M_bcarote_c" stoichiometry="1"/>
        </listOfReactants>
        <listOfProducts>
          <speciesReference species="M_h2o_c" stoichiometry="1"/>
          <speciesReference species="M_nadp_c" stoichiometry="1"/>
          <speciesReference species="M_bcryptox_c" stoichiometry="1"/>
        </listOfProducts>
        <kineticLaw>
          <math xmlns="http://www.w3.org/1998/Math/MathML">          
            <apply>
              <ci>  </ci>
            </apply>
          </math>
                  <listOfParameters>
            <parameter id="LOWER_BOUND" units="mmol_per_gDW_per_hr" value="0"/>
            <parameter id="UPPER_BOUND" units="mmol_per_gDW_per_hr" value="1000"/>
            <parameter value="0" id="OBJECTIVE_COEFFICIENT"/>
            <parameter id="FLUX_VALUE" units="mmol_per_gDW_per_hr" value="0"/>
            <parameter value="0" id="REDUCED_COST"/>
          </listOfParameters>
        </kineticLaw>
      </reaction>
      <reaction name="beta-carotene hydrolase" id="R_BCAROHX2" reversible="false">
<notes><body xmlns="http://www.w3.org/1999/xhtml">
     <p>GENE_ASSOCIATION: A0915</p>
  
     <p>PROTEIN_ASSOCIATION: </p>
  
     <p>SUBSYSTEM: Carotenoid Biosynthesis</p>
  
     <p>PROTEIN_CLASS: </p>
  
     <p>SYNTHETIC_OBJECTIVE: 0.0</p>
  
     <p>GPR: CrtR (A0915)</p>
  
     <p>Protein: CrtR</p>
  
     <p>Confidence score: 3</p>
  
     <p>E.C. number: </p>
  </body></notes>
              <listOfReactants>
          <speciesReference species="M_h_c" stoichiometry="1"/>
          <speciesReference species="M_o2_c" stoichiometry="1"/>
          <speciesReference species="M_nadph_c" stoichiometry="1"/>
          <speciesReference species="M_bcryptox_c" stoichiometry="1"/>
        </listOfReactants>
        <listOfProducts>
          <speciesReference species="M_h2o_c" stoichiometry="1"/>
          <speciesReference species="M_nadp_c" stoichiometry="1"/>
          <speciesReference species="M_zeax_c" stoichiometry="1"/>
        </listOfProducts>
        <kineticLaw>
          <math xmlns="http://www.w3.org/1998/Math/MathML">          
            <apply>
              <ci>  </ci>
            </apply>
          </math>
                  <listOfParameters>
            <parameter id="LOWER_BOUND" units="mmol_per_gDW_per_hr" value="0"/>
            <parameter id="UPPER_BOUND" units="mmol_per_gDW_per_hr" value="1000"/>
            <parameter value="0" id="OBJECTIVE_COEFFICIENT"/>
            <parameter id="FLUX_VALUE" units="mmol_per_gDW_per_hr" value="0"/>
            <parameter value="0" id="REDUCED_COST"/>
          </listOfParameters>
        </kineticLaw>
      </reaction>
      <reaction name="beta-carotene ketolase" id="R_BCAROKE" reversible="false">
<notes><body xmlns="http://www.w3.org/1999/xhtml">
     <p>GENE_ASSOCIATION: A2809</p>
  
     <p>PROTEIN_ASSOCIATION: </p>
  
     <p>SUBSYSTEM: Carotenoid Biosynthesis</p>
  
     <p>PROTEIN_CLASS: </p>
  
     <p>SYNTHETIC_OBJECTIVE: 0.0</p>
  
     <p>GPR: CrtW (A2809)</p>
  
     <p>Protein: CrtW</p>
  
     <p>Confidence score: 3</p>
  
     <p>E.C. number: </p>
  </body></notes>
              <listOfReactants>
          <speciesReference species="M_o2_c" stoichiometry="1"/>
          <speciesReference species="M_bcarote_c" stoichiometry="1"/>
        </listOfReactants>
        <listOfProducts>
          <speciesReference species="M_h2o_c" stoichiometry="1"/>
          <speciesReference species="M_echin_c" stoichiometry="1"/>
        </listOfProducts>
        <kineticLaw>
          <math xmlns="http://www.w3.org/1998/Math/MathML">          
            <apply>
              <ci>  </ci>
            </apply>
          </math>
                  <listOfParameters>
            <parameter id="LOWER_BOUND" units="mmol_per_gDW_per_hr" value="0"/>
            <parameter id="UPPER_BOUND" units="mmol_per_gDW_per_hr" value="1000"/>
            <parameter value="0" id="OBJECTIVE_COEFFICIENT"/>
            <parameter id="FLUX_VALUE" units="mmol_per_gDW_per_hr" value="0"/>
            <parameter value="0" id="REDUCED_COST"/>
          </listOfParameters>
        </kineticLaw>
      </reaction>
      <reaction name="beta-carotene ketolase" id="R_BCAROKL1" reversible="false">
<notes><body xmlns="http://www.w3.org/1999/xhtml">
     <p>GENE_ASSOCIATION: A2809</p>
  
     <p>PROTEIN_ASSOCIATION: </p>
  
     <p>SUBSYSTEM: Carotenoid Biosynthesis</p>
  
     <p>PROTEIN_CLASS: </p>
  
     <p>SYNTHETIC_OBJECTIVE: 0.0</p>
  
     <p>GPR: CrtW (A2809)</p>
  
     <p>Protein: CrtW</p>
  
     <p>Confidence score: 3</p>
  
     <p>E.C. number: </p>
  </body></notes>
              <listOfReactants>
          <speciesReference species="M_h_c" stoichiometry="1"/>
          <speciesReference species="M_o2_c" stoichiometry="1"/>
          <speciesReference species="M_nadph_c" stoichiometry="1"/>
          <speciesReference species="M_zeax_c" stoichiometry="1"/>
        </listOfReactants>
        <listOfProducts>
          <speciesReference species="M_h2o_c" stoichiometry="1"/>
          <speciesReference species="M_nadp_c" stoichiometry="1"/>
          <speciesReference species="M_adox_c" stoichiometry="1"/>
        </listOfProducts>
        <kineticLaw>
          <math xmlns="http://www.w3.org/1998/Math/MathML">          
            <apply>
              <ci>  </ci>
            </apply>
          </math>
                  <listOfParameters>
            <parameter id="LOWER_BOUND" units="mmol_per_gDW_per_hr" value="0"/>
            <parameter id="UPPER_BOUND" units="mmol_per_gDW_per_hr" value="1000"/>
            <parameter value="0" id="OBJECTIVE_COEFFICIENT"/>
            <parameter id="FLUX_VALUE" units="mmol_per_gDW_per_hr" value="0"/>
            <parameter value="0" id="REDUCED_COST"/>
          </listOfParameters>
        </kineticLaw>
      </reaction>
      <reaction name="beta-carotene ketolase" id="R_BCAROKL2" reversible="false">
<notes><body xmlns="http://www.w3.org/1999/xhtml">
     <p>GENE_ASSOCIATION: A2809</p>
  
     <p>PROTEIN_ASSOCIATION: </p>
  
     <p>SUBSYSTEM: Carotenoid Biosynthesis</p>
  
     <p>PROTEIN_CLASS: </p>
  
     <p>SYNTHETIC_OBJECTIVE: 0.0</p>
  
     <p>GPR: CrtW (A2809)</p>
  
     <p>Protein: CrtW</p>
  
     <p>Confidence score: 3</p>
  
     <p>E.C. number: </p>
  </body></notes>
              <listOfReactants>
          <speciesReference species="M_h_c" stoichiometry="1"/>
          <speciesReference species="M_o2_c" stoichiometry="1"/>
          <speciesReference species="M_nadph_c" stoichiometry="1"/>
          <speciesReference species="M_adox_c" stoichiometry="1"/>
        </listOfReactants>
        <listOfProducts>
          <speciesReference species="M_h2o_c" stoichiometry="1"/>
          <speciesReference species="M_nadp_c" stoichiometry="1"/>
          <speciesReference species="M_astx_c" stoichiometry="1"/>
        </listOfProducts>
        <kineticLaw>
          <math xmlns="http://www.w3.org/1998/Math/MathML">          
            <apply>
              <ci>  </ci>
            </apply>
          </math>
                  <listOfParameters>
            <parameter id="LOWER_BOUND" units="mmol_per_gDW_per_hr" value="0"/>
            <parameter id="UPPER_BOUND" units="mmol_per_gDW_per_hr" value="1000"/>
            <parameter value="0" id="OBJECTIVE_COEFFICIENT"/>
            <parameter id="FLUX_VALUE" units="mmol_per_gDW_per_hr" value="0"/>
            <parameter value="0" id="REDUCED_COST"/>
          </listOfParameters>
        </kineticLaw>
      </reaction>
      <reaction name="biotin-carboxyl-carrier-protein:carbon-dioxide ligase (ADP-forming)" id="R_BCCDLi" reversible="false">
<notes><body xmlns="http://www.w3.org/1999/xhtml">
     <p>GENE_ASSOCIATION: A2443 and A0052 and A2127 and A0058</p>
  
     <p>PROTEIN_ASSOCIATION: </p>
  
     <p>SUBSYSTEM: Pyruvate metabolism</p>
  
     <p>PROTEIN_CLASS: </p>
  
     <p>SYNTHETIC_OBJECTIVE: 0.0</p>
  
     <p>GPR: AccABCD (A2443 and A0052 and A2127 and A0058)</p>
  
     <p>Protein: AccABCD</p>
  
     <p>Confidence score: 2</p>
  
     <p>E.C. number: 6.3.4.14</p>
  </body></notes>
              <listOfReactants>
          <speciesReference species="M_atp_c" stoichiometry="1"/>
          <speciesReference species="M_hco3_c" stoichiometry="1"/>
          <speciesReference species="M_btn_cbxl_c" stoichiometry="1"/>
        </listOfReactants>
        <listOfProducts>
          <speciesReference species="M_adp_c" stoichiometry="1"/>
          <speciesReference species="M_pi_c" stoichiometry="1"/>
          <speciesReference species="M_h_c" stoichiometry="1"/>
          <speciesReference species="M_btn_co2_c" stoichiometry="1"/>
        </listOfProducts>
        <kineticLaw>
          <math xmlns="http://www.w3.org/1998/Math/MathML">          
            <apply>
              <ci>  </ci>
            </apply>
          </math>
                  <listOfParameters>
            <parameter id="LOWER_BOUND" units="mmol_per_gDW_per_hr" value="0"/>
            <parameter id="UPPER_BOUND" units="mmol_per_gDW_per_hr" value="1000"/>
            <parameter value="0" id="OBJECTIVE_COEFFICIENT"/>
            <parameter id="FLUX_VALUE" units="mmol_per_gDW_per_hr" value="0"/>
            <parameter value="0" id="REDUCED_COST"/>
          </listOfParameters>
        </kineticLaw>
      </reaction>
      <reaction name="beta-D-Glucose-6-phosphate:NADP+ 1-oxoreductase" id="R_bG6PDH" reversible="false">
<notes><body xmlns="http://www.w3.org/1999/xhtml">
     <p>GENE_ASSOCIATION: A1459</p>
  
     <p>PROTEIN_ASSOCIATION: </p>
  
     <p>SUBSYSTEM: Pentose Phosphate Pathway</p>
  
     <p>PROTEIN_CLASS: </p>
  
     <p>SYNTHETIC_OBJECTIVE: 0.0</p>
  
     <p>GPR: Zwf (A1459)</p>
  
     <p>Protein: Zwf</p>
  
     <p>Confidence score: 2</p>
  
     <p>E.C. number: 1.1.1.49</p>
  </body></notes>
              <listOfReactants>
          <speciesReference species="M_nadp_c" stoichiometry="1"/>
          <speciesReference species="M_g6p_B_c" stoichiometry="1"/>
        </listOfReactants>
        <listOfProducts>
          <speciesReference species="M_nadph_c" stoichiometry="1"/>
          <speciesReference species="M_h_c" stoichiometry="1"/>
          <speciesReference species="M_6pgl_c" stoichiometry="1"/>
        </listOfProducts>
        <kineticLaw>
          <math xmlns="http://www.w3.org/1998/Math/MathML">          
            <apply>
              <ci>  </ci>
            </apply>
          </math>
                  <listOfParameters>
            <parameter id="LOWER_BOUND" units="mmol_per_gDW_per_hr" value="0"/>
            <parameter id="UPPER_BOUND" units="mmol_per_gDW_per_hr" value="1000"/>
            <parameter value="0" id="OBJECTIVE_COEFFICIENT"/>
            <parameter id="FLUX_VALUE" units="mmol_per_gDW_per_hr" value="0"/>
            <parameter value="0" id="REDUCED_COST"/>
          </listOfParameters>
        </kineticLaw>
      </reaction>
      <reaction name="ATP:D-glucose 6-phosphotransferase" id="R_bGLK" reversible="true">
<notes><body xmlns="http://www.w3.org/1999/xhtml">
     <p>GENE_ASSOCIATION: A2438</p>
  
     <p>PROTEIN_ASSOCIATION: </p>
  
     <p>SUBSYSTEM: Glycolysis/Gluconeogenesis</p>
  
     <p>PROTEIN_CLASS: </p>
  
     <p>SYNTHETIC_OBJECTIVE: 0.0</p>
  
     <p>GPR: Glk (A2438)</p>
  
     <p>Protein: Glk</p>
  
     <p>Confidence score: 2</p>
  
     <p>E.C. number: 2.7.1.2</p>
  </body></notes>
              <listOfReactants>
          <speciesReference species="M_atp_c" stoichiometry="1"/>
          <speciesReference species="M_glc_D_B_c" stoichiometry="1"/>
        </listOfReactants>
        <listOfProducts>
          <speciesReference species="M_adp_c" stoichiometry="1"/>
          <speciesReference species="M_h_c" stoichiometry="1"/>
          <speciesReference species="M_g6p_B_c" stoichiometry="1"/>
        </listOfProducts>
        <kineticLaw>
          <math xmlns="http://www.w3.org/1998/Math/MathML">          
            <apply>
              <ci>  </ci>
            </apply>
          </math>
                  <listOfParameters>
            <parameter id="LOWER_BOUND" units="mmol_per_gDW_per_hr" value="-1000"/>
            <parameter id="UPPER_BOUND" units="mmol_per_gDW_per_hr" value="1000"/>
            <parameter value="0" id="OBJECTIVE_COEFFICIENT"/>
            <parameter id="FLUX_VALUE" units="mmol_per_gDW_per_hr" value="0"/>
            <parameter value="0" id="REDUCED_COST"/>
          </listOfParameters>
        </kineticLaw>
      </reaction>
      <reaction name="ATP:lipoate adenylyltransferase" id="R_BiLipL" reversible="true">
<notes><body xmlns="http://www.w3.org/1999/xhtml">
     <p>GENE_ASSOCIATION: A1555</p>
  
     <p>PROTEIN_ASSOCIATION: </p>
  
     <p>SUBSYSTEM: Lipoic Acid Metabolism</p>
  
     <p>PROTEIN_CLASS: </p>
  
     <p>SYNTHETIC_OBJECTIVE: 0.0</p>
  
     <p>GPR: Lpl (A1555)</p>
  
     <p>Protein: Lpl</p>
  
     <p>Confidence score: 2</p>
  
     <p>E.C. number: 2.7.7.63</p>
  </body></notes>
              <listOfReactants>
          <speciesReference species="M_atp_c" stoichiometry="1"/>
          <speciesReference species="M_h_c" stoichiometry="1"/>
          <speciesReference species="M_lipt_c" stoichiometry="1"/>
        </listOfReactants>
        <listOfProducts>
          <speciesReference species="M_ppi_c" stoichiometry="1"/>
          <speciesReference species="M_Lipoyl_AMP_c" stoichiometry="1"/>
        </listOfProducts>
        <kineticLaw>
          <math xmlns="http://www.w3.org/1998/Math/MathML">          
            <apply>
              <ci>  </ci>
            </apply>
          </math>
                  <listOfParameters>
            <parameter id="LOWER_BOUND" units="mmol_per_gDW_per_hr" value="-1000"/>
            <parameter id="UPPER_BOUND" units="mmol_per_gDW_per_hr" value="1000"/>
            <parameter value="0" id="OBJECTIVE_COEFFICIENT"/>
            <parameter id="FLUX_VALUE" units="mmol_per_gDW_per_hr" value="0"/>
            <parameter value="0" id="REDUCED_COST"/>
          </listOfParameters>
        </kineticLaw>
      </reaction>
      <reaction name="Photoautotrophic" id="R_bio07035" reversible="false">
<notes><body xmlns="http://www.w3.org/1999/xhtml">
     <p>GENE_ASSOCIATION: </p>
  
     <p>PROTEIN_ASSOCIATION: </p>
  
     <p>SUBSYSTEM: </p>
  
     <p>PROTEIN_CLASS: </p>
  
     <p>SYNTHETIC_OBJECTIVE: 0.0</p>
  
     <p>GPR: </p>
  
     <p>Protein: </p>
  
     <p>Confidence score: </p>
  
     <p>E.C. number: </p>
  </body></notes>
              <listOfReactants>
          <speciesReference species="M_cholphya_c" stoichiometry="0.003358"/>
          <speciesReference species="M_bcarote_c" stoichiometry="0.0018"/>
          <speciesReference species="M_glycogen_c" stoichiometry="3.34444"/>
          <speciesReference species="M_lipid_SYN_c" stoichiometry="0.000879"/>
          <speciesReference species="M_protein_SYN_c" stoichiometry="0.000294"/>
          <speciesReference species="M_rna_SYN_c" stoichiometry="9.46E-5"/>
          <speciesReference species="M_dna_SYN_c" stoichiometry="9.2E-5"/>
          <speciesReference species="M_k_c" stoichiometry="0.1704"/>
          <speciesReference species="M_nh4_c" stoichiometry="0.01136"/>
          <speciesReference species="M_fe3_c" stoichiometry="0.006816"/>
          <speciesReference species="M_cu2_c" stoichiometry="0.003029"/>
          <speciesReference species="M_mn2_c" stoichiometry="0.003029"/>
          <speciesReference species="M_mobd_c" stoichiometry="0.003029"/>
          <speciesReference species="M_zn2_c" stoichiometry="0.003029"/>
          <speciesReference species="M_so4_c" stoichiometry="0.003787"/>
          <speciesReference species="M_fe2_c" stoichiometry="0.006816"/>
          <speciesReference species="M_ca2_c" stoichiometry="0.004544"/>
          <speciesReference species="M_cobalt2_c" stoichiometry="0.003029"/>
          <speciesReference species="M_na1_c" stoichiometry="0.003787"/>
          <speciesReference species="M_5mthf_c" stoichiometry="0.05"/>
          <speciesReference species="M_accoa_c" stoichiometry="5E-5"/>
          <speciesReference species="M_coa_c" stoichiometry="1E-6"/>
          <speciesReference species="M_nad_c" stoichiometry="0.00215"/>
          <speciesReference species="M_nadh_c" stoichiometry="5E-5"/>
          <speciesReference species="M_nadp_c" stoichiometry="0.00013"/>
          <speciesReference species="M_nadph_c" stoichiometry="0.0004"/>
          <speciesReference species="M_succoa_c" stoichiometry="3E-6"/>
          <speciesReference species="M_udpg_c" stoichiometry="0.003"/>
        </listOfReactants>
        <listOfProducts>
          <speciesReference species="M_Biomass_c" stoichiometry="1"/>
        </listOfProducts>
        <kineticLaw>
          <math xmlns="http://www.w3.org/1998/Math/MathML">          
            <apply>
              <ci>  </ci>
            </apply>
          </math>
                  <listOfParameters>
            <parameter id="LOWER_BOUND" units="mmol_per_gDW_per_hr" value="0"/>
            <parameter id="UPPER_BOUND" units="mmol_per_gDW_per_hr" value="1000"/>
            <parameter value="1" id="OBJECTIVE_COEFFICIENT"/>
            <parameter id="FLUX_VALUE" units="mmol_per_gDW_per_hr" value="0"/>
            <parameter value="0" id="REDUCED_COST"/>
          </listOfParameters>
        </kineticLaw>
      </reaction>
      <reaction name="Biotin ABC transporter" id="R_Biotabc" reversible="false">
<notes><body xmlns="http://www.w3.org/1999/xhtml">
     <p>GENE_ASSOCIATION: A0310</p>
  
     <p>PROTEIN_ASSOCIATION: </p>
  
     <p>SUBSYSTEM: Transport</p>
  
     <p>PROTEIN_CLASS: </p>
  
     <p>SYNTHETIC_OBJECTIVE: 0.0</p>
  
     <p>GPR: BioY (A0310)</p>
  
     <p>Protein: BioY</p>
  
     <p>Confidence score: 2</p>
  
     <p>E.C. number: </p>
  </body></notes>
              <listOfReactants>
          <speciesReference species="M_h2o_c" stoichiometry="1"/>
          <speciesReference species="M_atp_c" stoichiometry="1"/>
          <speciesReference species="M_btn_e" stoichiometry="1"/>
        </listOfReactants>
        <listOfProducts>
          <speciesReference species="M_adp_c" stoichiometry="1"/>
          <speciesReference species="M_pi_c" stoichiometry="1"/>
          <speciesReference species="M_h_c" stoichiometry="1"/>
          <speciesReference species="M_btn_c" stoichiometry="1"/>
        </listOfProducts>
        <kineticLaw>
          <math xmlns="http://www.w3.org/1998/Math/MathML">          
            <apply>
              <ci>  </ci>
            </apply>
          </math>
                  <listOfParameters>
            <parameter id="LOWER_BOUND" units="mmol_per_gDW_per_hr" value="0"/>
            <parameter id="UPPER_BOUND" units="mmol_per_gDW_per_hr" value="1000"/>
            <parameter value="0" id="OBJECTIVE_COEFFICIENT"/>
            <parameter id="FLUX_VALUE" units="mmol_per_gDW_per_hr" value="0"/>
            <parameter value="0" id="REDUCED_COST"/>
          </listOfParameters>
        </kineticLaw>
      </reaction>
      <reaction name="Biliverdin Reductase" id="R_BLVDR" reversible="false">
<notes><body xmlns="http://www.w3.org/1999/xhtml">
     <p>GENE_ASSOCIATION: A2324</p>
  
     <p>PROTEIN_ASSOCIATION: </p>
  
     <p>SUBSYSTEM: Porphyrin and chlorophyll metabolism</p>
  
     <p>PROTEIN_CLASS: </p>
  
     <p>SYNTHETIC_OBJECTIVE: 0.0</p>
  
     <p>GPR: BvdR (A2324)</p>
  
     <p>Protein: BvdR</p>
  
     <p>Confidence score: 2</p>
  
     <p>E.C. number: </p>
  </body></notes>
              <listOfReactants>
          <speciesReference species="M_biliverdin_c" stoichiometry="1"/>
          <speciesReference species="M_nadph_c" stoichiometry="1"/>
          <speciesReference species="M_h_c" stoichiometry="1"/>
        </listOfReactants>
        <listOfProducts>
          <speciesReference species="M_bilirubin_c" stoichiometry="1"/>
          <speciesReference species="M_nadp_c" stoichiometry="1"/>
        </listOfProducts>
        <kineticLaw>
          <math xmlns="http://www.w3.org/1998/Math/MathML">          
            <apply>
              <ci>  </ci>
            </apply>
          </math>
                  <listOfParameters>
            <parameter id="LOWER_BOUND" units="mmol_per_gDW_per_hr" value="0"/>
            <parameter id="UPPER_BOUND" units="mmol_per_gDW_per_hr" value="1000"/>
            <parameter value="0" id="OBJECTIVE_COEFFICIENT"/>
            <parameter id="FLUX_VALUE" units="mmol_per_gDW_per_hr" value="0"/>
            <parameter value="0" id="REDUCED_COST"/>
          </listOfParameters>
        </kineticLaw>
      </reaction>
      <reaction name="Adenosine 3',5'-bisphosphate 3'(2')-phosphohydrolase" id="R_BPNT" reversible="false">
<notes><body xmlns="http://www.w3.org/1999/xhtml">
     <p>GENE_ASSOCIATION: A0034</p>
  
     <p>PROTEIN_ASSOCIATION: </p>
  
     <p>SUBSYSTEM: Sulfur Metabolism</p>
  
     <p>PROTEIN_CLASS: </p>
  
     <p>SYNTHETIC_OBJECTIVE: 0.0</p>
  
     <p>GPR: CysQ (A0034)</p>
  
     <p>Protein: CysQ</p>
  
     <p>Confidence score: 2</p>
  
     <p>E.C. number: 3.1.3.7</p>
  </body></notes>
              <listOfReactants>
          <speciesReference species="M_h2o_c" stoichiometry="1"/>
          <speciesReference species="M_pap_c" stoichiometry="1"/>
        </listOfReactants>
        <listOfProducts>
          <speciesReference species="M_pi_c" stoichiometry="1"/>
          <speciesReference species="M_amp_c" stoichiometry="1"/>
          <speciesReference species="M_h_c" stoichiometry="1"/>
        </listOfProducts>
        <kineticLaw>
          <math xmlns="http://www.w3.org/1998/Math/MathML">          
            <apply>
              <ci>  </ci>
            </apply>
          </math>
                  <listOfParameters>
            <parameter id="LOWER_BOUND" units="mmol_per_gDW_per_hr" value="0"/>
            <parameter id="UPPER_BOUND" units="mmol_per_gDW_per_hr" value="1000"/>
            <parameter value="0" id="OBJECTIVE_COEFFICIENT"/>
            <parameter id="FLUX_VALUE" units="mmol_per_gDW_per_hr" value="0"/>
            <parameter value="0" id="REDUCED_COST"/>
          </listOfParameters>
        </kineticLaw>
      </reaction>
      <reaction name="Butyryl-[acyl-carrier protein]:malonyl-CoA" id="R_BTMAT1" reversible="false">
<notes><body xmlns="http://www.w3.org/1999/xhtml">
     <p>GENE_ASSOCIATION: A1676</p>
  
     <p>PROTEIN_ASSOCIATION: </p>
  
     <p>SUBSYSTEM: Fatty Acid Synthesis</p>
  
     <p>PROTEIN_CLASS: </p>
  
     <p>SYNTHETIC_OBJECTIVE: 0.0</p>
  
     <p>GPR: FabI (A1676)</p>
  
     <p>Protein: FabI</p>
  
     <p>Confidence score: 4</p>
  
     <p>E.C. number: 1.3.1.9</p>
  </body></notes>
              <listOfReactants>
          <speciesReference species="M_nadh_c" stoichiometry="1"/>
          <speciesReference species="M_h_c" stoichiometry="1"/>
          <speciesReference species="M_but2eACP_c" stoichiometry="1"/>
        </listOfReactants>
        <listOfProducts>
          <speciesReference species="M_nad_c" stoichiometry="1"/>
          <speciesReference species="M_butACP_c" stoichiometry="1"/>
        </listOfProducts>
        <kineticLaw>
          <math xmlns="http://www.w3.org/1998/Math/MathML">          
            <apply>
              <ci>  </ci>
            </apply>
          </math>
                  <listOfParameters>
            <parameter id="LOWER_BOUND" units="mmol_per_gDW_per_hr" value="0"/>
            <parameter id="UPPER_BOUND" units="mmol_per_gDW_per_hr" value="1000"/>
            <parameter value="0" id="OBJECTIVE_COEFFICIENT"/>
            <parameter id="FLUX_VALUE" units="mmol_per_gDW_per_hr" value="0"/>
            <parameter value="0" id="REDUCED_COST"/>
          </listOfParameters>
        </kineticLaw>
      </reaction>
      <reaction name="Biotin synthase" id="R_BTS1" reversible="false">
<notes><body xmlns="http://www.w3.org/1999/xhtml">
     <p>GENE_ASSOCIATION: (A0309 and A0921) or (A0309 and A1811) or (A0309 and A0787)</p>
  
     <p>PROTEIN_ASSOCIATION: </p>
  
     <p>SUBSYSTEM: Biotin Biosynthesis</p>
  
     <p>PROTEIN_CLASS: </p>
  
     <p>SYNTHETIC_OBJECTIVE: 0.0</p>
  
     <p>GPR: (BioB (A0309) and IscS1 (A0921) ) or (BioB (A0309) and IscS4 (A1811) ) or (BioB (A0309) and IscS2 (A0787) )</p>
  
     <p>Protein: (BioB and IscS1) or (BioB and IscS4) or (BioB and IscS2)</p>
  
     <p>Confidence score: 2</p>
  
     <p>E.C. number: 2.8.1.6</p>
  </body></notes>
              <listOfReactants>
          <speciesReference species="M_amet_c" stoichiometry="1"/>
          <speciesReference species="s_c" stoichiometry="1"/>
          <speciesReference species="M_dtbt_c" stoichiometry="1"/>
        </listOfReactants>
        <listOfProducts>
          <speciesReference species="M_met_L_c" stoichiometry="1"/>
          <speciesReference species="M_h_c" stoichiometry="1"/>
          <speciesReference species="M_btn_c" stoichiometry="1"/>
          <speciesReference species="M_dad_5_c" stoichiometry="1"/>
        </listOfProducts>
        <kineticLaw>
          <math xmlns="http://www.w3.org/1998/Math/MathML">          
            <apply>
              <ci>  </ci>
            </apply>
          </math>
                  <listOfParameters>
            <parameter id="LOWER_BOUND" units="mmol_per_gDW_per_hr" value="0"/>
            <parameter id="UPPER_BOUND" units="mmol_per_gDW_per_hr" value="1000"/>
            <parameter value="0" id="OBJECTIVE_COEFFICIENT"/>
            <parameter id="FLUX_VALUE" units="mmol_per_gDW_per_hr" value="0"/>
            <parameter value="0" id="REDUCED_COST"/>
          </listOfParameters>
        </kineticLaw>
      </reaction>
      <reaction name="biotin synthase (ala-L producing)" id="R_BTS2" reversible="true">
<notes><body xmlns="http://www.w3.org/1999/xhtml">
     <p>GENE_ASSOCIATION: (A0309 and A0921) or (A0309 and A1811) or (A0309 and A0787)</p>
  
     <p>PROTEIN_ASSOCIATION: </p>
  
     <p>SUBSYSTEM: Biotin Biosynthesis</p>
  
     <p>PROTEIN_CLASS: </p>
  
     <p>SYNTHETIC_OBJECTIVE: 0.0</p>
  
     <p>GPR: (BioB (A0309) and IscS1 (A0921) ) or (BioB (A0309) and IscS4 (A1811) ) or (BioB (A0309) and IscS2 (A0787) )</p>
  
     <p>Protein: (BioB and IscS1) or (BioB and IscS4) or (BioB and IscS2)</p>
  
     <p>Confidence score: 2</p>
  
     <p>E.C. number: </p>
  </body></notes>
              <listOfReactants>
          <speciesReference species="M_cys_L_c" stoichiometry="1"/>
          <speciesReference species="M_dtbt_c" stoichiometry="1"/>
        </listOfReactants>
        <listOfProducts>
          <speciesReference species="M_ala_L_c" stoichiometry="1"/>
          <speciesReference species="M_btn_c" stoichiometry="1"/>
          <speciesReference species="M_h_c" stoichiometry="2"/>
        </listOfProducts>
        <kineticLaw>
          <math xmlns="http://www.w3.org/1998/Math/MathML">          
            <apply>
              <ci>  </ci>
            </apply>
          </math>
                  <listOfParameters>
            <parameter id="LOWER_BOUND" units="mmol_per_gDW_per_hr" value="-1000"/>
            <parameter id="UPPER_BOUND" units="mmol_per_gDW_per_hr" value="1000"/>
            <parameter value="0" id="OBJECTIVE_COEFFICIENT"/>
            <parameter id="FLUX_VALUE" units="mmol_per_gDW_per_hr" value="0"/>
            <parameter value="0" id="REDUCED_COST"/>
          </listOfParameters>
        </kineticLaw>
      </reaction>
      <reaction name="calcium transport via ABC system" id="R_CA2abc1" reversible="false">
<notes><body xmlns="http://www.w3.org/1999/xhtml">
     <p>GENE_ASSOCIATION: A0245</p>
  
     <p>PROTEIN_ASSOCIATION: </p>
  
     <p>SUBSYSTEM: Transport</p>
  
     <p>PROTEIN_CLASS: </p>
  
     <p>SYNTHETIC_OBJECTIVE: 0.0</p>
  
     <p>GPR: YloB (A0245)</p>
  
     <p>Protein: YloB</p>
  
     <p>Confidence score: 2</p>
  
     <p>E.C. number: </p>
  </body></notes>
              <listOfReactants>
          <speciesReference species="M_h2o_c" stoichiometry="1"/>
          <speciesReference species="M_atp_c" stoichiometry="1"/>
          <speciesReference species="M_ca2_e" stoichiometry="1"/>
        </listOfReactants>
        <listOfProducts>
          <speciesReference species="M_adp_c" stoichiometry="1"/>
          <speciesReference species="M_pi_c" stoichiometry="1"/>
          <speciesReference species="M_ca2_c" stoichiometry="1"/>
          <speciesReference species="M_h_c" stoichiometry="1"/>
        </listOfProducts>
        <kineticLaw>
          <math xmlns="http://www.w3.org/1998/Math/MathML">          
            <apply>
              <ci>  </ci>
            </apply>
          </math>
                  <listOfParameters>
            <parameter id="LOWER_BOUND" units="mmol_per_gDW_per_hr" value="0"/>
            <parameter id="UPPER_BOUND" units="mmol_per_gDW_per_hr" value="1000"/>
            <parameter value="0" id="OBJECTIVE_COEFFICIENT"/>
            <parameter id="FLUX_VALUE" units="mmol_per_gDW_per_hr" value="0"/>
            <parameter value="0" id="REDUCED_COST"/>
          </listOfParameters>
        </kineticLaw>
      </reaction>
      <reaction name="CTP:N-acylneuraminate cytidylyltransferase" id="R_CACT" reversible="true">
<notes><body xmlns="http://www.w3.org/1999/xhtml">
     <p>GENE_ASSOCIATION: </p>
  
     <p>PROTEIN_ASSOCIATION: </p>
  
     <p>SUBSYSTEM: Cell Wall</p>
  
     <p>PROTEIN_CLASS: </p>
  
     <p>SYNTHETIC_OBJECTIVE: 0.0</p>
  
     <p>GPR: </p>
  
     <p>Protein: </p>
  
     <p>Confidence score: 1</p>
  
     <p>E.C. number: 2.7.7.43</p>
  </body></notes>
              <listOfReactants>
          <speciesReference species="M_ctp_c" stoichiometry="1"/>
          <speciesReference species="M_acnam_c" stoichiometry="1"/>
        </listOfReactants>
        <listOfProducts>
          <speciesReference species="M_ppi_c" stoichiometry="1"/>
          <speciesReference species="M_CMP_N_acetylneuraminate_c" stoichiometry="1"/>
        </listOfProducts>
        <kineticLaw>
          <math xmlns="http://www.w3.org/1998/Math/MathML">          
            <apply>
              <ci>  </ci>
            </apply>
          </math>
                  <listOfParameters>
            <parameter id="LOWER_BOUND" units="mmol_per_gDW_per_hr" value="-1000"/>
            <parameter id="UPPER_BOUND" units="mmol_per_gDW_per_hr" value="1000"/>
            <parameter value="0" id="OBJECTIVE_COEFFICIENT"/>
            <parameter id="FLUX_VALUE" units="mmol_per_gDW_per_hr" value="0"/>
            <parameter value="0" id="REDUCED_COST"/>
          </listOfParameters>
        </kineticLaw>
      </reaction>
      <reaction name="carbamate hydro-lyase" id="R_CBHL1" reversible="true">
<notes><body xmlns="http://www.w3.org/1999/xhtml">
     <p>GENE_ASSOCIATION: A0643 or A0863</p>
  
     <p>PROTEIN_ASSOCIATION: </p>
  
     <p>SUBSYSTEM: Nitrogen Metabolism</p>
  
     <p>PROTEIN_CLASS: </p>
  
     <p>SYNTHETIC_OBJECTIVE: 0.0</p>
  
     <p>GPR: CynS (A0643 or A0863)</p>
  
     <p>Protein: CynS</p>
  
     <p>Confidence score: 2</p>
  
     <p>E.C. number: 4.2.1.104</p>
  </body></notes>
              <listOfReactants>
          <speciesReference species="M_hco3_c" stoichiometry="1"/>
          <speciesReference species="M_cynt_c" stoichiometry="1"/>
          <speciesReference species="M_h_c" stoichiometry="1"/>
        </listOfReactants>
        <listOfProducts>
          <speciesReference species="M_Carbamate_c" stoichiometry="1"/>
          <speciesReference species="M_co2_c" stoichiometry="1"/>
        </listOfProducts>
        <kineticLaw>
          <math xmlns="http://www.w3.org/1998/Math/MathML">          
            <apply>
              <ci>  </ci>
            </apply>
          </math>
                  <listOfParameters>
            <parameter id="LOWER_BOUND" units="mmol_per_gDW_per_hr" value="-1000"/>
            <parameter id="UPPER_BOUND" units="mmol_per_gDW_per_hr" value="1000"/>
            <parameter value="0" id="OBJECTIVE_COEFFICIENT"/>
            <parameter id="FLUX_VALUE" units="mmol_per_gDW_per_hr" value="0"/>
            <parameter value="0" id="REDUCED_COST"/>
          </listOfParameters>
        </kineticLaw>
      </reaction>
      <reaction name="carbamate hydro-lyase" id="R_CBHL2" reversible="true">
<notes><body xmlns="http://www.w3.org/1999/xhtml">
     <p>GENE_ASSOCIATION: A0643 or A0863</p>
  
     <p>PROTEIN_ASSOCIATION: </p>
  
     <p>SUBSYSTEM: Nitrogen Metabolism</p>
  
     <p>PROTEIN_CLASS: </p>
  
     <p>SYNTHETIC_OBJECTIVE: 0.0</p>
  
     <p>GPR: CynS (A0643 or A0863)</p>
  
     <p>Protein: CynS</p>
  
     <p>Confidence score: 2</p>
  
     <p>E.C. number: 4.2.1.104</p>
  </body></notes>
              <listOfReactants>
          <speciesReference species="M_h_c" stoichiometry="2"/>
          <speciesReference species="M_Carbamate_c" stoichiometry="1"/>
        </listOfReactants>
        <listOfProducts>
          <speciesReference species="M_co2_c" stoichiometry="1"/>
          <speciesReference species="M_nh4_c" stoichiometry="1"/>
        </listOfProducts>
        <kineticLaw>
          <math xmlns="http://www.w3.org/1998/Math/MathML">          
            <apply>
              <ci>  </ci>
            </apply>
          </math>
                  <listOfParameters>
            <parameter id="LOWER_BOUND" units="mmol_per_gDW_per_hr" value="-1000"/>
            <parameter id="UPPER_BOUND" units="mmol_per_gDW_per_hr" value="1000"/>
            <parameter value="0" id="OBJECTIVE_COEFFICIENT"/>
            <parameter id="FLUX_VALUE" units="mmol_per_gDW_per_hr" value="0"/>
            <parameter value="0" id="REDUCED_COST"/>
          </listOfParameters>
        </kineticLaw>
      </reaction>
      <reaction name="Carboxymethylenebutenolidase" id="R_CBML" reversible="false">
<notes><body xmlns="http://www.w3.org/1999/xhtml">
     <p>GENE_ASSOCIATION: A2763</p>
  
     <p>PROTEIN_ASSOCIATION: </p>
  
     <p>SUBSYSTEM: Toluene Degradation</p>
  
     <p>PROTEIN_CLASS: </p>
  
     <p>SYNTHETIC_OBJECTIVE: 0.0</p>
  
     <p>GPR: Cbml (A2763)</p>
  
     <p>Protein: Cbml</p>
  
     <p>Confidence score: 2</p>
  
     <p>E.C. number: 3.1.1.45</p>
  </body></notes>
              <listOfReactants>
          <speciesReference species="M_3c2mdl_c" stoichiometry="1"/>
          <speciesReference species="M_h2o_c" stoichiometry="1"/>
        </listOfReactants>
        <listOfProducts>
          <speciesReference species="M_3c2mml_c" stoichiometry="1"/>
        </listOfProducts>
        <kineticLaw>
          <math xmlns="http://www.w3.org/1998/Math/MathML">          
            <apply>
              <ci>  </ci>
            </apply>
          </math>
                  <listOfParameters>
            <parameter id="LOWER_BOUND" units="mmol_per_gDW_per_hr" value="0"/>
            <parameter id="UPPER_BOUND" units="mmol_per_gDW_per_hr" value="1000"/>
            <parameter value="0" id="OBJECTIVE_COEFFICIENT"/>
            <parameter id="FLUX_VALUE" units="mmol_per_gDW_per_hr" value="0"/>
            <parameter value="0" id="REDUCED_COST"/>
          </listOfParameters>
        </kineticLaw>
      </reaction>
      <reaction name="Carbon-dioxide:L-glutamine amido-ligase (ADP-forming," id="R_CBPS" reversible="false">
<notes><body xmlns="http://www.w3.org/1999/xhtml">
     <p>GENE_ASSOCIATION: A2488 and A2505</p>
  
     <p>PROTEIN_ASSOCIATION: </p>
  
     <p>SUBSYSTEM: Nucleotide Metabolism</p>
  
     <p>PROTEIN_CLASS: </p>
  
     <p>SYNTHETIC_OBJECTIVE: 0.0</p>
  
     <p>GPR: CarAB (A2488 and A2505)</p>
  
     <p>Protein: CarAB</p>
  
     <p>Confidence score: 2</p>
  
     <p>E.C. number: 6.3.5.5</p>
  </body></notes>
              <listOfReactants>
          <speciesReference species="M_h2o_c" stoichiometry="1"/>
          <speciesReference species="M_atp_c" stoichiometry="2"/>
          <speciesReference species="M_gln_L_c" stoichiometry="1"/>
          <speciesReference species="M_hco3_c" stoichiometry="1"/>
        </listOfReactants>
        <listOfProducts>
          <speciesReference species="M_adp_c" stoichiometry="2"/>
          <speciesReference species="M_pi_c" stoichiometry="1"/>
          <speciesReference species="M_glu_L_c" stoichiometry="1"/>
          <speciesReference species="M_h_c" stoichiometry="2"/>
          <speciesReference species="M_cbp_c" stoichiometry="1"/>
        </listOfProducts>
        <kineticLaw>
          <math xmlns="http://www.w3.org/1998/Math/MathML">          
            <apply>
              <ci>  </ci>
            </apply>
          </math>
                  <listOfParameters>
            <parameter id="LOWER_BOUND" units="mmol_per_gDW_per_hr" value="0"/>
            <parameter id="UPPER_BOUND" units="mmol_per_gDW_per_hr" value="1000"/>
            <parameter value="0" id="OBJECTIVE_COEFFICIENT"/>
            <parameter id="FLUX_VALUE" units="mmol_per_gDW_per_hr" value="0"/>
            <parameter value="0" id="REDUCED_COST"/>
          </listOfParameters>
        </kineticLaw>
      </reaction>
      <reaction name="Cystathionine cysteine-lyase" id="R_CCL" reversible="true">
<notes><body xmlns="http://www.w3.org/1999/xhtml">
     <p>GENE_ASSOCIATION: </p>
  
     <p>PROTEIN_ASSOCIATION: </p>
  
     <p>SUBSYSTEM: Cysteine and Methionine Metabolism</p>
  
     <p>PROTEIN_CLASS: </p>
  
     <p>SYNTHETIC_OBJECTIVE: 0.0</p>
  
     <p>GPR: </p>
  
     <p>Protein: </p>
  
     <p>Confidence score: 1</p>
  
     <p>E.C. number: 4.4.1.1</p>
  </body></notes>
              <listOfReactants>
          <speciesReference species="M_cyst_L_c" stoichiometry="1"/>
          <speciesReference species="M_h2o_c" stoichiometry="1"/>
        </listOfReactants>
        <listOfProducts>
          <speciesReference species="M_cys_L_c" stoichiometry="1"/>
          <speciesReference species="M_nh4_c" stoichiometry="1"/>
          <speciesReference species="M_2obut_c" stoichiometry="1"/>
        </listOfProducts>
        <kineticLaw>
          <math xmlns="http://www.w3.org/1998/Math/MathML">          
            <apply>
              <ci>  </ci>
            </apply>
          </math>
                  <listOfParameters>
            <parameter id="LOWER_BOUND" units="mmol_per_gDW_per_hr" value="-1000"/>
            <parameter id="UPPER_BOUND" units="mmol_per_gDW_per_hr" value="1000"/>
            <parameter value="0" id="OBJECTIVE_COEFFICIENT"/>
            <parameter id="FLUX_VALUE" units="mmol_per_gDW_per_hr" value="0"/>
            <parameter value="0" id="REDUCED_COST"/>
          </listOfParameters>
        </kineticLaw>
      </reaction>
      <reaction name="CDPdiacylglycerol:sn-glycerol-3-phosphate 3-phosphatidyltransferase" id="R_CDGPT_SYN" reversible="false">
<notes><body xmlns="http://www.w3.org/1999/xhtml">
     <p>GENE_ASSOCIATION: A0877</p>
  
     <p>PROTEIN_ASSOCIATION: </p>
  
     <p>SUBSYSTEM: Fatty Acid Synthesis</p>
  
     <p>PROTEIN_CLASS: </p>
  
     <p>SYNTHETIC_OBJECTIVE: 0.0</p>
  
     <p>GPR: PgsA (A0877)</p>
  
     <p>Protein: PgsA</p>
  
     <p>Confidence score: 2</p>
  
     <p>E.C. number: </p>
  </body></notes>
              <listOfReactants>
          <speciesReference species="M_cdpdag_SYN_c" stoichiometry="0.01"/>
          <speciesReference species="M_glyc3p_c" stoichiometry="1"/>
        </listOfReactants>
        <listOfProducts>
          <speciesReference species="M_cmp_c" stoichiometry="1"/>
          <speciesReference species="M_h_c" stoichiometry="1"/>
          <speciesReference species="M_pglyp_SYN_c" stoichiometry="0.01"/>
        </listOfProducts>
        <kineticLaw>
          <math xmlns="http://www.w3.org/1998/Math/MathML">          
            <apply>
              <ci>  </ci>
            </apply>
          </math>
                  <listOfParameters>
            <parameter id="LOWER_BOUND" units="mmol_per_gDW_per_hr" value="0"/>
            <parameter id="UPPER_BOUND" units="mmol_per_gDW_per_hr" value="1000"/>
            <parameter value="0" id="OBJECTIVE_COEFFICIENT"/>
            <parameter id="FLUX_VALUE" units="mmol_per_gDW_per_hr" value="0"/>
            <parameter value="0" id="REDUCED_COST"/>
          </listOfParameters>
        </kineticLaw>
      </reaction>
      <reaction name="ATP: 4-(Cytidine 5'-diphospho)-2-C-methyl-D-erythritol" id="R_CDPMEK" reversible="false">
<notes><body xmlns="http://www.w3.org/1999/xhtml">
     <p>GENE_ASSOCIATION: A2416</p>
  
     <p>PROTEIN_ASSOCIATION: </p>
  
     <p>SUBSYSTEM: Terpenoid Backbone Biosynthesis</p>
  
     <p>PROTEIN_CLASS: </p>
  
     <p>SYNTHETIC_OBJECTIVE: 0.0</p>
  
     <p>GPR: IspE (A2416)</p>
  
     <p>Protein: IspE</p>
  
     <p>Confidence score: 2</p>
  
     <p>E.C. number: 2.7.1.148</p>
  </body></notes>
              <listOfReactants>
          <speciesReference species="M_atp_c" stoichiometry="1"/>
          <speciesReference species="M_4c2me_c" stoichiometry="1"/>
        </listOfReactants>
        <listOfProducts>
          <speciesReference species="M_adp_c" stoichiometry="1"/>
          <speciesReference species="M_h_c" stoichiometry="1"/>
          <speciesReference species="M_2p4c2me_c" stoichiometry="1"/>
        </listOfProducts>
        <kineticLaw>
          <math xmlns="http://www.w3.org/1998/Math/MathML">          
            <apply>
              <ci>  </ci>
            </apply>
          </math>
                  <listOfParameters>
            <parameter id="LOWER_BOUND" units="mmol_per_gDW_per_hr" value="0"/>
            <parameter id="UPPER_BOUND" units="mmol_per_gDW_per_hr" value="1000"/>
            <parameter value="0" id="OBJECTIVE_COEFFICIENT"/>
            <parameter id="FLUX_VALUE" units="mmol_per_gDW_per_hr" value="0"/>
            <parameter value="0" id="REDUCED_COST"/>
          </listOfParameters>
        </kineticLaw>
      </reaction>
      <reaction name="Cellulose synthase" id="R_CELLSYN" reversible="false">
<notes><body xmlns="http://www.w3.org/1999/xhtml">
     <p>GENE_ASSOCIATION: A2118</p>
  
     <p>PROTEIN_ASSOCIATION: </p>
  
     <p>SUBSYSTEM: Cell Envelope Biosynthesis</p>
  
     <p>PROTEIN_CLASS: </p>
  
     <p>SYNTHETIC_OBJECTIVE: 0.0</p>
  
     <p>GPR: CelA (A2118)</p>
  
     <p>Protein: CelA</p>
  
     <p>Confidence score: 3</p>
  
     <p>E.C. number: 2.4.1.12</p>
  </body></notes>
              <listOfReactants>
          <speciesReference species="M_udpg_c" stoichiometry="1"/>
        </listOfReactants>
        <listOfProducts>
          <speciesReference species="M_cell_c" stoichiometry="1"/>
          <speciesReference species="M_h_c" stoichiometry="1"/>
          <speciesReference species="M_udp_c" stoichiometry="1"/>
        </listOfProducts>
        <kineticLaw>
          <math xmlns="http://www.w3.org/1998/Math/MathML">          
            <apply>
              <ci>  </ci>
            </apply>
          </math>
                  <listOfParameters>
            <parameter id="LOWER_BOUND" units="mmol_per_gDW_per_hr" value="0"/>
            <parameter id="UPPER_BOUND" units="mmol_per_gDW_per_hr" value="1000"/>
            <parameter value="0" id="OBJECTIVE_COEFFICIENT"/>
            <parameter id="FLUX_VALUE" units="mmol_per_gDW_per_hr" value="0"/>
            <parameter value="0" id="REDUCED_COST"/>
          </listOfParameters>
        </kineticLaw>
      </reaction>
      <reaction name="Cyanophycinase" id="R_CGPase" reversible="false">
<notes><body xmlns="http://www.w3.org/1999/xhtml">
     <p>GENE_ASSOCIATION: A2406</p>
  
     <p>PROTEIN_ASSOCIATION: </p>
  
     <p>SUBSYSTEM: Cyanophycin Metabolism</p>
  
     <p>PROTEIN_CLASS: </p>
  
     <p>SYNTHETIC_OBJECTIVE: 0.0</p>
  
     <p>GPR: CphB (A2406)</p>
  
     <p>Protein: CphB</p>
  
     <p>Confidence score: 2</p>
  
     <p>E.C. number: </p>
  </body></notes>
              <listOfReactants>
          <speciesReference species="M__arg_asp_L_2_c" stoichiometry="1"/>
          <speciesReference species="M_h2o_c" stoichiometry="1"/>
        </listOfReactants>
        <listOfProducts>
          <speciesReference species="M_arg_asp_L_c" stoichiometry="2"/>
        </listOfProducts>
        <kineticLaw>
          <math xmlns="http://www.w3.org/1998/Math/MathML">          
            <apply>
              <ci>  </ci>
            </apply>
          </math>
                  <listOfParameters>
            <parameter id="LOWER_BOUND" units="mmol_per_gDW_per_hr" value="0"/>
            <parameter id="UPPER_BOUND" units="mmol_per_gDW_per_hr" value="1000"/>
            <parameter value="0" id="OBJECTIVE_COEFFICIENT"/>
            <parameter id="FLUX_VALUE" units="mmol_per_gDW_per_hr" value="0"/>
            <parameter value="0" id="REDUCED_COST"/>
          </listOfParameters>
        </kineticLaw>
      </reaction>
      <reaction name="Cystathionine Homocysteine-lyase" id="R_CHL" reversible="true">
<notes><body xmlns="http://www.w3.org/1999/xhtml">
     <p>GENE_ASSOCIATION: A0292</p>
  
     <p>PROTEIN_ASSOCIATION: </p>
  
     <p>SUBSYSTEM: Cysteine and Methionine Metabolism</p>
  
     <p>PROTEIN_CLASS: </p>
  
     <p>SYNTHETIC_OBJECTIVE: 0.0</p>
  
     <p>GPR: Cbl (A0292)</p>
  
     <p>Protein: Cbl</p>
  
     <p>Confidence score: 2</p>
  
     <p>E.C. number: 4.4.1.8</p>
  </body></notes>
              <listOfReactants>
          <speciesReference species="M_cyst_L_c" stoichiometry="1"/>
          <speciesReference species="M_h2o_c" stoichiometry="1"/>
        </listOfReactants>
        <listOfProducts>
          <speciesReference species="M_hcys_L_c" stoichiometry="1"/>
          <speciesReference species="M_nh4_c" stoichiometry="1"/>
          <speciesReference species="M_pyr_c" stoichiometry="1"/>
        </listOfProducts>
        <kineticLaw>
          <math xmlns="http://www.w3.org/1998/Math/MathML">          
            <apply>
              <ci>  </ci>
            </apply>
          </math>
                  <listOfParameters>
            <parameter id="LOWER_BOUND" units="mmol_per_gDW_per_hr" value="-1000"/>
            <parameter id="UPPER_BOUND" units="mmol_per_gDW_per_hr" value="1000"/>
            <parameter value="0" id="OBJECTIVE_COEFFICIENT"/>
            <parameter id="FLUX_VALUE" units="mmol_per_gDW_per_hr" value="0"/>
            <parameter value="0" id="REDUCED_COST"/>
          </listOfParameters>
        </kineticLaw>
      </reaction>
      <reaction name="Chorismate pyruvatemutase" id="R_CHORM" reversible="true">
<notes><body xmlns="http://www.w3.org/1999/xhtml">
     <p>GENE_ASSOCIATION: A2537</p>
  
     <p>PROTEIN_ASSOCIATION: </p>
  
     <p>SUBSYSTEM: Amino Acid Metabolism</p>
  
     <p>PROTEIN_CLASS: </p>
  
     <p>SYNTHETIC_OBJECTIVE: 0.0</p>
  
     <p>GPR: AroH (A2537)</p>
  
     <p>Protein: AroH</p>
  
     <p>Confidence score: 2</p>
  
     <p>E.C. number: 5.4.99.5</p>
  </body></notes>
              <listOfReactants>
          <speciesReference species="M_chor_c" stoichiometry="1"/>
        </listOfReactants>
        <listOfProducts>
          <speciesReference species="M_pphn_c" stoichiometry="1"/>
        </listOfProducts>
        <kineticLaw>
          <math xmlns="http://www.w3.org/1998/Math/MathML">          
            <apply>
              <ci>  </ci>
            </apply>
          </math>
                  <listOfParameters>
            <parameter id="LOWER_BOUND" units="mmol_per_gDW_per_hr" value="-1000"/>
            <parameter id="UPPER_BOUND" units="mmol_per_gDW_per_hr" value="1000"/>
            <parameter value="0" id="OBJECTIVE_COEFFICIENT"/>
            <parameter id="FLUX_VALUE" units="mmol_per_gDW_per_hr" value="0"/>
            <parameter value="0" id="REDUCED_COST"/>
          </listOfParameters>
        </kineticLaw>
      </reaction>
      <reaction name="5-O-(1-Carboxyvinyl)-3-phosphoshikimate phosphate-lyase" id="R_CHORS" reversible="false">
<notes><body xmlns="http://www.w3.org/1999/xhtml">
     <p>GENE_ASSOCIATION: A2147</p>
  
     <p>PROTEIN_ASSOCIATION: </p>
  
     <p>SUBSYSTEM: Amino Acid Metabolism</p>
  
     <p>PROTEIN_CLASS: </p>
  
     <p>SYNTHETIC_OBJECTIVE: 0.0</p>
  
     <p>GPR: AroC (A2147)</p>
  
     <p>Protein: AroC</p>
  
     <p>Confidence score: 2</p>
  
     <p>E.C. number: 4.2.3.5</p>
  </body></notes>
              <listOfReactants>
          <speciesReference species="M_3psme_c" stoichiometry="1"/>
        </listOfReactants>
        <listOfProducts>
          <speciesReference species="M_pi_c" stoichiometry="1"/>
          <speciesReference species="M_chor_c" stoichiometry="1"/>
        </listOfProducts>
        <kineticLaw>
          <math xmlns="http://www.w3.org/1998/Math/MathML">          
            <apply>
              <ci>  </ci>
            </apply>
          </math>
                  <listOfParameters>
            <parameter id="LOWER_BOUND" units="mmol_per_gDW_per_hr" value="0"/>
            <parameter id="UPPER_BOUND" units="mmol_per_gDW_per_hr" value="1000"/>
            <parameter value="0" id="OBJECTIVE_COEFFICIENT"/>
            <parameter id="FLUX_VALUE" units="mmol_per_gDW_per_hr" value="0"/>
            <parameter value="0" id="REDUCED_COST"/>
          </listOfParameters>
        </kineticLaw>
      </reaction>
      <reaction name="chorismate pyruvate-lyase (4-hydroxybenzoate-forming)" id="R_CHPL" reversible="true">
<notes><body xmlns="http://www.w3.org/1999/xhtml">
     <p>GENE_ASSOCIATION: A0518</p>
  
     <p>PROTEIN_ASSOCIATION: </p>
  
     <p>SUBSYSTEM: Ubiquinone and other terpenoid-Ubiquinone and other terpenoid-quinone biosynthesis</p>
  
     <p>PROTEIN_CLASS: </p>
  
     <p>SYNTHETIC_OBJECTIVE: 0.0</p>
  
     <p>GPR: UbiC (A0518)</p>
  
     <p>Protein: UbiC</p>
  
     <p>Confidence score: 2</p>
  
     <p>E.C. number: 4.1.3.40</p>
  </body></notes>
              <listOfReactants>
          <speciesReference species="M_pyr_c" stoichiometry="1"/>
          <speciesReference species="M_4hbz_c" stoichiometry="1"/>
        </listOfReactants>
        <listOfProducts>
          <speciesReference species="M_chor_c" stoichiometry="1"/>
        </listOfProducts>
        <kineticLaw>
          <math xmlns="http://www.w3.org/1998/Math/MathML">          
            <apply>
              <ci>  </ci>
            </apply>
          </math>
                  <listOfParameters>
            <parameter id="LOWER_BOUND" units="mmol_per_gDW_per_hr" value="-1000"/>
            <parameter id="UPPER_BOUND" units="mmol_per_gDW_per_hr" value="1000"/>
            <parameter value="0" id="OBJECTIVE_COEFFICIENT"/>
            <parameter id="FLUX_VALUE" units="mmol_per_gDW_per_hr" value="0"/>
            <parameter value="0" id="REDUCED_COST"/>
          </listOfParameters>
        </kineticLaw>
      </reaction>
      <reaction name="chlorophyllide-a:phytyl-diphosphate phytyltransferase" id="R_ChPS" reversible="false">
<notes><body xmlns="http://www.w3.org/1999/xhtml">
     <p>GENE_ASSOCIATION: A0548</p>
  
     <p>PROTEIN_ASSOCIATION: </p>
  
     <p>SUBSYSTEM: Porphyrin and Chlorophyll Metabolism</p>
  
     <p>PROTEIN_CLASS: </p>
  
     <p>SYNTHETIC_OBJECTIVE: 0.0</p>
  
     <p>GPR: ChlG (A0548)</p>
  
     <p>Protein: ChlG</p>
  
     <p>Confidence score: 2</p>
  
     <p>E.C. number: 2.5.1.62</p>
  </body></notes>
              <listOfReactants>
          <speciesReference species="M_h_c" stoichiometry="1"/>
          <speciesReference species="M_chlld_c" stoichiometry="1"/>
          <speciesReference species="M_phdp_c" stoichiometry="1"/>
        </listOfReactants>
        <listOfProducts>
          <speciesReference species="M_ppi_c" stoichiometry="1"/>
          <speciesReference species="M_cholphya_c" stoichiometry="1"/>
        </listOfProducts>
        <kineticLaw>
          <math xmlns="http://www.w3.org/1998/Math/MathML">          
            <apply>
              <ci>  </ci>
            </apply>
          </math>
                  <listOfParameters>
            <parameter id="LOWER_BOUND" units="mmol_per_gDW_per_hr" value="0"/>
            <parameter id="UPPER_BOUND" units="mmol_per_gDW_per_hr" value="1000"/>
            <parameter value="0" id="OBJECTIVE_COEFFICIENT"/>
            <parameter id="FLUX_VALUE" units="mmol_per_gDW_per_hr" value="0"/>
            <parameter value="0" id="REDUCED_COST"/>
          </listOfParameters>
        </kineticLaw>
      </reaction>
      <reaction name="2-methylmaleate hydro-lyase" id="R_CICOHL" reversible="true">
<notes><body xmlns="http://www.w3.org/1999/xhtml">
     <p>GENE_ASSOCIATION: A0456 and A1353</p>
  
     <p>PROTEIN_ASSOCIATION: </p>
  
     <p>SUBSYSTEM: Amino Acid Biosynthesis</p>
  
     <p>PROTEIN_CLASS: </p>
  
     <p>SYNTHETIC_OBJECTIVE: 0.0</p>
  
     <p>GPR: LeuCD (A0456 and A1353)</p>
  
     <p>Protein: LeuCD</p>
  
     <p>Confidence score: 2</p>
  
     <p>E.C. number: 4.2.1.35</p>
  </body></notes>
              <listOfReactants>
          <speciesReference species="M_cico_c" stoichiometry="1"/>
          <speciesReference species="M_h2o_c" stoichiometry="1"/>
        </listOfReactants>
        <listOfProducts>
          <speciesReference species="M_emma_c" stoichiometry="1"/>
        </listOfProducts>
        <kineticLaw>
          <math xmlns="http://www.w3.org/1998/Math/MathML">          
            <apply>
              <ci>  </ci>
            </apply>
          </math>
                  <listOfParameters>
            <parameter id="LOWER_BOUND" units="mmol_per_gDW_per_hr" value="-1000"/>
            <parameter id="UPPER_BOUND" units="mmol_per_gDW_per_hr" value="1000"/>
            <parameter value="0" id="OBJECTIVE_COEFFICIENT"/>
            <parameter id="FLUX_VALUE" units="mmol_per_gDW_per_hr" value="0"/>
            <parameter value="0" id="REDUCED_COST"/>
          </listOfParameters>
        </kineticLaw>
      </reaction>
      <reaction name="(R)-2-Methylmalate hydro-lyase" id="R_CIMAHL" reversible="true">
<notes><body xmlns="http://www.w3.org/1999/xhtml">
     <p>GENE_ASSOCIATION: A0456 and A1353</p>
  
     <p>PROTEIN_ASSOCIATION: </p>
  
     <p>SUBSYSTEM: Amino Acid Biosynthesis</p>
  
     <p>PROTEIN_CLASS: </p>
  
     <p>SYNTHETIC_OBJECTIVE: 0.0</p>
  
     <p>GPR: LeuCD (A0456 and A1353)</p>
  
     <p>Protein: LeuCD</p>
  
     <p>Confidence score: 2</p>
  
     <p>E.C. number: 4.2.1.35</p>
  </body></notes>
              <listOfReactants>
          <speciesReference species="M_cima_c" stoichiometry="1"/>
        </listOfReactants>
        <listOfProducts>
          <speciesReference species="M_cico_c" stoichiometry="1"/>
          <speciesReference species="M_h2o_c" stoichiometry="1"/>
        </listOfProducts>
        <kineticLaw>
          <math xmlns="http://www.w3.org/1998/Math/MathML">          
            <apply>
              <ci>  </ci>
            </apply>
          </math>
                  <listOfParameters>
            <parameter id="LOWER_BOUND" units="mmol_per_gDW_per_hr" value="-1000"/>
            <parameter id="UPPER_BOUND" units="mmol_per_gDW_per_hr" value="1000"/>
[truncated: 1,026,602 more chars]
