# Supplementary material for: Assessment of transcriptomic constraint-based methods for central carbon flux inference
Source: PLoS One. 2020 Sep 9;15(9):e0238689. doi: 10.1371/journal.pone.0238689 (PMC7480874; doi:10.1371/journal.pone.0238689)
Supplement: S5 Dataset — Python code used in plotting and analysis (.ipynb), and tab-delimited tables of correlations generated. See README for details. (GZ) [file pone.0238689.s005.gz]

Archive with 74 entries (72 files):
- plotting_scripts_and_correl_tables
- plotting_scripts_and_correl_tables/cleaned_spearman_mf_correls_barplot.ipynb
- plotting_scripts_and_correl_tables/._Ecoli_spearman_DC_pfba_mf_uptake_plotting_table.txt
- plotting_scripts_and_correl_tables/Ecoli_spearman_DC_pfba_mf_uptake_plotting_table.txt
- plotting_scripts_and_correl_tables/._Bsub_expo_DC_pfba_mf_uptake_plotting_table.txt
- plotting_scripts_and_correl_tables/Bsub_expo_DC_pfba_mf_uptake_plotting_table.txt
- plotting_scripts_and_correl_tables/._pcc6803_correct_model_mixocond_pfba_mf_plotting_table.txt
- plotting_scripts_and_correl_tables/pcc6803_correct_model_mixocond_pfba_mf_plotting_table.txt
- plotting_scripts_and_correl_tables/._Bsub_mf_and_pf_trueAC.txt
- plotting_scripts_and_correl_tables/Bsub_mf_and_pf_trueAC.txt
- plotting_scripts_and_correl_tables/._bsub_spearman_AC_pfba_mf_uptake_plotting_table.txt
- plotting_scripts_and_correl_tables/bsub_spearman_AC_pfba_mf_uptake_plotting_table.txt
- plotting_scripts_and_correl_tables/cluster_mf_similarity.ipynb
- plotting_scripts_and_correl_tables/._Ecoli_EX_rxns.txt
- plotting_scripts_and_correl_tables/Ecoli_EX_rxns.txt
- plotting_scripts_and_correl_tables/._bsub_mf_clustering_table.txt
- plotting_scripts_and_correl_tables/bsub_mf_clustering_table.txt
- plotting_scripts_and_correl_tables/cluster_pf_similarity.ipynb
- plotting_scripts_and_correl_tables/._pcc7002_AC_pfba_mf_plotting_table.txt
- plotting_scripts_and_correl_tables/pcc7002_AC_pfba_mf_plotting_table.txt
- plotting_scripts_and_correl_tables/cleaned_mf_correls_barplot.ipynb
- plotting_scripts_and_correl_tables/._pcc7002_DC_pfba_mf_plotting_table.txt
- plotting_scripts_and_correl_tables/pcc7002_DC_pfba_mf_plotting_table.txt
- plotting_scripts_and_correl_tables/._Bsub_expo_true_AC_pfba_mf_uptake_plotting_table.txt
- plotting_scripts_and_correl_tables/Bsub_expo_true_AC_pfba_mf_uptake_plotting_table.txt
- plotting_scripts_and_correl_tables/EX_rxns_plot.ipynb
- plotting_scripts_and_correl_tables/._pcc6803_correct_model_ALLconds_pfba_mf_plotting_table.txt
- plotting_scripts_and_correl_tables/pcc6803_correct_model_ALLconds_pfba_mf_plotting_table.txt
- plotting_scripts_and_correl_tables/._Ecoli_spearman_true_AC_pfba_mf_uptake_plotting_table.txt
- plotting_scripts_and_correl_tables/Ecoli_spearman_true_AC_pfba_mf_uptake_plotting_table.txt
- plotting_scripts_and_correl_tables/._Ecoli_spearman_out_closed_AC_plotting_table.txt
- plotting_scripts_and_correl_tables/Ecoli_spearman_out_closed_AC_plotting_table.txt
- plotting_scripts_and_correl_tables/._Ecoli_expo_out_closed_AC_plotting_table.txt
- plotting_scripts_and_correl_tables/Ecoli_expo_out_closed_AC_plotting_table.txt
- plotting_scripts_and_correl_tables/._pcc7002_spearman_AC_pfba_mf_plotting_table.txt
- plotting_scripts_and_correl_tables/pcc7002_spearman_AC_pfba_mf_plotting_table.txt
- plotting_scripts_and_correl_tables/._Ecoli_mf_and_pf_8C.txt
- plotting_scripts_and_correl_tables/Ecoli_mf_and_pf_8C.txt
- plotting_scripts_and_correl_tables/._pcc6803_spearman_correct_model_mixocond_pfba_mf_plotting_table.txt
- plotting_scripts_and_correl_tables/pcc6803_spearman_correct_model_mixocond_pfba_mf_plotting_table.txt
- plotting_scripts_and_correl_tables/._pcc7002_spearman_DC_pfba_mf_plotting_table.txt
- plotting_scripts_and_correl_tables/pcc7002_spearman_DC_pfba_mf_plotting_table.txt
- plotting_scripts_and_correl_tables/._Ecoli_mf_and_pf_trueAC.txt
- plotting_scripts_and_correl_tables/Ecoli_mf_and_pf_trueAC.txt
- plotting_scripts_and_correl_tables/._README.rtf
- plotting_scripts_and_correl_tables/README.rtf
- plotting_scripts_and_correl_tables/._Ecoli_expo_true_AC_pfba_mf_uptake_plotting_table.txt
- plotting_scripts_and_correl_tables/Ecoli_expo_true_AC_pfba_mf_uptake_plotting_table.txt
- plotting_scripts_and_correl_tables/.ipynb_checkpoints
- plotting_scripts_and_correl_tables/._pcc6803_correct_model_autocond_pfba_mf_plotting_table.txt
- plotting_scripts_and_correl_tables/pcc6803_correct_model_autocond_pfba_mf_plotting_table.txt
- plotting_scripts_and_correl_tables/._Bsub_mf_and_pf_8C.txt
- plotting_scripts_and_correl_tables/Bsub_mf_and_pf_8C.txt
- plotting_scripts_and_correl_tables/._pcc6803_spearman_correct_model_ALLconds_pfba_mf_plotting_table.txt
- plotting_scripts_and_correl_tables/pcc6803_spearman_correct_model_ALLconds_pfba_mf_plotting_table.txt
- plotting_scripts_and_correl_tables/._Bsub_spearman_DC_pfba_mf_uptake_plotting_table.txt
- plotting_scripts_and_correl_tables/Bsub_spearman_DC_pfba_mf_uptake_plotting_table.txt
- plotting_scripts_and_correl_tables/._bsub_expo_AC_pfba_mf_uptake_plotting_table.txt
- plotting_scripts_and_correl_tables/bsub_expo_AC_pfba_mf_uptake_plotting_table.txt
- plotting_scripts_and_correl_tables/._pcc6803_correct_model_hetcond_pfba_mf_plotting_table.txt
- plotting_scripts_and_correl_tables/pcc6803_correct_model_hetcond_pfba_mf_plotting_table.txt
- plotting_scripts_and_correl_tables/mf_correls_barplot.ipynb
- plotting_scripts_and_correl_tables/._Ecoli_expo_DC_pfba_mf_uptake_plotting_table.txt
- plotting_scripts_and_correl_tables/Ecoli_expo_DC_pfba_mf_uptake_plotting_table.txt
- plotting_scripts_and_correl_tables/._Bsub_spearman_true_AC_pfba_mf_uptake_plotting_table.txt
- plotting_scripts_and_correl_tables/Bsub_spearman_true_AC_pfba_mf_uptake_plotting_table.txt
- plotting_scripts_and_correl_tables/mf_exp_plots.ipynb
- plotting_scripts_and_correl_tables/._bsub_pfba_pf_clustering_table.txt
- plotting_scripts_and_correl_tables/bsub_pfba_pf_clustering_table.txt
- plotting_scripts_and_correl_tables/.ipynb_checkpoints/cluster_pf_similarity-checkpoint.ipynb
- plotting_scripts_and_correl_tables/.ipynb_checkpoints/mf_correls_barplot-checkpoint.ipynb
- plotting_scripts_and_correl_tables/.ipynb_checkpoints/EX_rxns_plot-checkpoint.ipynb
- plotting_scripts_and_correl_tables/.ipynb_checkpoints/cluster_mf_similarity-checkpoint.ipynb
- plotting_scripts_and_correl_tables/.ipynb_checkpoints/mf_exp_plots-checkpoint.ipynb
