# Supplementary material for: Assessment of transcriptomic constraint-based methods for central carbon flux inference
Source: PLoS One. 2020 Sep 9;15(9):e0238689. doi: 10.1371/journal.pone.0238689 (PMC7480874; doi:10.1371/journal.pone.0238689)
Supplement: S5 Dataset — Python code used in plotting and analysis (.ipynb), and tab-delimited tables of correlations generated. See README for details. (GZ) [file pone.0238689.s005.gz › plotting_scripts_and_correl_tables/Ecoli_spearman_DC_pfba_mf_uptake_plotting_table.txt]

	Ecoli
	18	20	22	24	26
	Acetate	Fructose	Galactose	Gluconate	Glucose	Glycerol	Pyruvate	Succinate
E-Flux2	0.869803569	0.722668958	0.825945685	0.766490025	0.875024323	0.73191846	0.870294778	0.813280861
SPOT	0.724332819	0.392918258	0.610578605	0.262798166	0.621164295	0.449323386	0.668321313	0.640780171
pFBA_mf	0.870830088	0.810265196	0.763648911	0.621808302	0.800413829	0.708606771	0.873374861	0.845547995
pFBA	0.870145742	0.526000715	0.630498115	0.569275629	0.553653093	0.73191846	0.870294778	0.743883759
Average of all methods	0.833778054	0.612963282	0.707667829	0.555093031	0.712563885	0.655441769	0.820571432	0.760873196
