# Supplementary material for: Assessment of transcriptomic constraint-based methods for central carbon flux inference
Source: PLoS One. 2020 Sep 9;15(9):e0238689. doi: 10.1371/journal.pone.0238689 (PMC7480874; doi:10.1371/journal.pone.0238689)
Supplement: S5 Dataset — Python code used in plotting and analysis (.ipynb), and tab-delimited tables of correlations generated. See README for details. (GZ) [file pone.0238689.s005.gz › plotting_scripts_and_correl_tables/Bsub_expo_DC_pfba_mf_uptake_plotting_table.txt]

	Ecoli
	18	20	22	24	26
	Fructose	Gluconate	Glucose	Glut+Succ	Glycerol	Malate	Mal+Glcs	Pyruvate
E-Flux2	0.876562375	0.887469804	0.892273031	0.563351875	0.880956073	0.708441621	0.607062822	0.910855539
SPOT	0.774985797	0.870030431	0.799340243	0.457721197	0.74555475	0.831554192	0.445158473	0.818008025
pFBA_mf	0.850404174	0.930922683	0.874837832	0.681720528	0.95560852	0.695462563	0.648397895	0.926339316
pFBA	0.862165428	0.850364939	0.88676694	0.550876964	0.82642123	0.639745113	0.630929632	0.503716046
Average of all methods	0.841029443	0.884696964	0.863304511	0.563417641	0.852135143	0.718800872	0.582887205	0.789729731
