# Supplementary material for: Assessment of transcriptomic constraint-based methods for central carbon flux inference
Source: PLoS One. 2020 Sep 9;15(9):e0238689. doi: 10.1371/journal.pone.0238689 (PMC7480874; doi:10.1371/journal.pone.0238689)
Supplement: S5 Dataset — Python code used in plotting and analysis (.ipynb), and tab-delimited tables of correlations generated. See README for details. (GZ) [file pone.0238689.s005.gz › plotting_scripts_and_correl_tables/pcc6803_correct_model_mixocond_pfba_mf_plotting_table.txt]

	Cyanobact. PCC 6803
	17	20	24
	Autotrophic	Mixotrophic	Heterotrophic
E-Flux2	-0.526188041	-0.43316985	-0.158978681
SPOT	0.27209081	0.387031756	0.404921523
pFBA_mf	0.975806161	0.878745242	-0.068018864
pFBA	-0.628240617	-0.484404821	-0.213726652
Average of all methods	0.023367078	0.087050582	-0.008950669
