# Supplementary material for: Assessment of transcriptomic constraint-based methods for central carbon flux inference
Source: PLoS One. 2020 Sep 9;15(9):e0238689. doi: 10.1371/journal.pone.0238689 (PMC7480874; doi:10.1371/journal.pone.0238689)
Supplement: S5 Dataset — Python code used in plotting and analysis (.ipynb), and tab-delimited tables of correlations generated. See README for details. (GZ) [file pone.0238689.s005.gz › plotting_scripts_and_correl_tables/Bsub_mf_and_pf_trueAC.txt]

rxn	Fructose	Fructose_Eflux	Fructose_SPOT	Fructose_pFBA	Fructose_exp	Gluconate	Gluconate_Eflux	Gluconate_SPOT	Gluconate_pFBA	Gluconate_exp	Glucose	Glucose_Eflux	Glucose_SPOT	Glucose_pFBA	Glucose_exp	Glutamate+Succinate	Glutamate+Succinate_Eflux	Glutamate+Succinate_SPOT	Glutamate+Succinate_pFBA	Glutamate+Succinate_exp	Glycerol	Glycerol_Eflux	Glycerol_SPOT	Glycerol_pFBA	Glycerol_exp	Malate	Malate_Eflux	Malate_SPOT	Malate_pFBA	Malate_exp	Mal+Glucose	Malate+Glucose_Eflux	Malate+Glucose_SPOT	Malate+Glucose_pFBA	Malate+Glucose_exp	Pyruvate	Pyruvate_Eflux	Pyruvate_SPOT	Pyruvate_pFBA	Pyruvate_exp
(((PGI)))	-1.516	0.102949665	-0.001758535	84.10375133	0	-0.723	0.145645981	1.61E-02	84.10375133	0	4.159	0.119657437	0.034012497	84.10375133	0	-0.393	0.231845764	0.014290588	84.10375133	0	-0.15	0.425197032	0.016728855	84.10375133	0	-2.195	0.084743217	0.024450165	84.10375133	0	2.879	0.109062668	0.038083487	84.10375133	0	-0.154	0.39236261	0.014990839	84.10375133	0
(((PFK)))	0	0.087134551	2.59E-10	1.94E-15	0	2.825	0.044358046	5.39E-08	1.94E-15	0	6.005	0.120259774	5.15E-10	1.94E-15	0	0	1.27E-15	7.68E-10	1.94E-15	0	0	1.113164395	3.60E-10	1.94E-15	0	0	1.15E-13	1.73E-09	1.94E-15	0	4.23	0.295238381	1.06E-09	1.94E-15	0	0	2.68E-16	1.77E-09	1.94E-15	0
(((FBP)))	0.921	8.46E-17	5.05E-02	1.68E-13	0	0	1.80E-16	4.03E-09	1.68E-13	0	0	2.73E-17	0.00675458	1.68E-13	0	0.358	6.35E-16	9.40E-03	1.68E-13	0	0.317	9.58E-16	1.13E-09	1.68E-13	0	1.272	4.96E-15	0.007523489	1.68E-13	0	0	1.84E-17	6.68E-03	1.68E-13	0	0.223	2.26E-16	4.77E-03	1.68E-13	0
(((FBA)))	4.799	0.087134551	0.034120006	-1.14E-13	0	2.825	0.044358046	0.015018527	-1.14E-13	0	6.005	0.120259774	3.10E-02	-1.14E-13	0	-0.36	1.91E-15	0.010912469	-1.14E-13	0	-0.315	1.128423121	0.018883413	-1.14E-13	0	-1.26	0.174091335	0.013416326	-1.14E-13	0	4.23	0.313850844	0.035200134	-1.14E-13	0	-0.22	3.10E-16	0.004383694	-1.14E-13	0
(((TPI)))	4.799	0.119430142	0.047879501	893.5273981	0	2.825	0.147018131	0.028931094	893.5273981	0	6.005	0.145015617	0.047607732	893.5273981	0	-0.36	0.229589758	0.019829702	893.5273981	0	5.905	1.652180799	0.045656868	893.5273981	0	-1.26	0.071838594	0.023279537	893.5273981	0	4.23	0.339788258	0.051348514	893.5273981	0	-0.22	0.330624762	0.010361637	893.5273981	0
(((GAPD_NAD)))	8.706	0.724179687	0.076442265	1000	0	6.463	0.70538085	0.047888805	1000	0	11.577	0.722762621	0.074883094	1000	0	0	0.721074792	0.028872105	1000	0	4.781	3.442557288	0.090356436	1000	0	0	0.832643879	0.030672764	1000	0	7.054	1.092320009	0.081782734	1000	0	0	0.71696106	0.017937984	1000	0
(((GAPD_NADP)))	0	1.90E-16	2.03E-09	3.58E-15	0	0	4.19E-16	8.55E-08	3.58E-15	0	0	6.14E-17	1.79E-09	3.58E-15	0	1.296	1.27E-15	5.18E-10	3.58E-15	0	0	2.16E-15	1.92E-02	3.58E-15	0	3.579	1.14E-14	1.37E-09	3.58E-15	0	0	4.59E-17	8.56E-09	3.58E-15	0	0.9	4.90E-16	3.92E-03	3.58E-15	0
((((PGK)_AND_(PGM)_AND_(ENO))))	8.706	4.91E-01	0.059510226	1.39E+02	0	6.463	0.634602663	0.036300606	1.39E+02	0	11.577	0.577111663	0.061570863	1.39E+02	0	-1.295	4.44E-01	0.028872104	1.39E+02	0	4.781	2.348329239	0.045199556	1.39E+02	0	-3.587	2.57E-01	0.030672763	1.39E+02	0	7.054	0.57063122	0.068321031	1.39E+02	0	-0.899	0.411007178	0.014016543	1.39E+02	0
(((PYK)))	8.222	1.47E+00	1.04E-02	1.00E+03	0	6.09	1.31E+00	3.81E-02	1.00E+03	0	11.944	1.21E+00	2.45E-03	1.00E+03	0	2.546	1.25E+00	2.90E-02	1.00E+03	0	4.489	2.93E+00	3.55E-02	1.00E+03	0	11.593	1.77E+00	4.02E-02	1.00E+03	0	16.759	1.28E+00	1.92E-04	1.00E+03	0	0.814	1.15E+00	0.033544713	1.00E+03	0
(((G6PDH)))	1.339	1.52E-15	2.98E-02	3.37E-13	0	0.534	2.51E-15	2.31E-02	3.37E-13	0	3.297	4.90E-16	3.93E-02	3.37E-13	0	0.234	2.54E-15	2.49E-02	3.37E-13	0	0.008	1.73E-14	0.022633823	3.37E-13	0	1.997	5.70E-14	2.70E-02	3.37E-13	0	2.894	1.84E-16	0.042228003	3.37E-13	0	0.027	1.69E-15	0.021380335	3.37E-13	0
(((PGDHr)))	1.339	0.434417955	-1.26E-02	-1.04E+02	0	5.664	3.26E-01	-1.06E-02	-1.04E+02	0	3.297	0.338057149	-9.88E-03	-1.04E+02	0	0.234	0.408184166	-1.00E-02	-1.04E+02	0	0.008	5.35E-01	-1.20E-02	-1.04E+02	0	1.997	4.81E-01	-2.65E-02	-1.04E+02	0	2.894	0.317408706	-1.39E-02	-1.04E+02	0	0.027	1.45E-01	-1.12E-02	-1.04E+02	0
(((RPE)))	0.595	0.419865746	-0.015787491	213.2596916	0	3.548	0.317332384	-9.71E-03	213.2596916	0	1.846	0.312905734	-0.018350975	213.2596916	0	0.033	0.346341379	-1.39E-02	213.2596916	0	-0.165	0.596957447	-8.04E-03	213.2596916	0	0.935	0.468482373	-0.019485511	213.2596916	0	1.351	0.338947407	-2.08E-02	213.2596916	0	-0.066	0.187743106	-0.011503463	213.2596916	0
(((RPI)))	0.744	-0.014552208	-0.003165506	317.2422835	0	2.116	-0.008427084	8.56E-04	317.2422835	0	1.451	-0.025151415	-0.008471681	317.2422835	0	0.201	-0.061842786	-3.84E-03	317.2422835	0	0.172	0.062023058	4.00E-03	317.2422835	0	1.062	-0.012484428	0.006994477	317.2422835	0	1.543	0.021538701	-6.95E-03	317.2422835	0	0.093	0.042787335	-0.000307	317.2422835	0
(((TKT1)))	0.412	0.209932873	-0.007893744	106.6298458	0	1.863	0.158666192	-4.86E-03	106.6298458	0	1.055	0.156452867	-9.18E-03	106.6298458	0	0.069	0.17317069	-6.94E-03	106.6298458	0	-0.014	0.298478723	-4.02E-03	106.6298458	0	0.609	0.234241186	-9.74E-03	106.6298458	0	0.882	0.169473704	-1.04E-02	106.6298458	0	0.003	0.093871553	-5.75E-03	106.6298458	0
(((TKT2)))	0.183	0.209932873	-0.007893745	106.6298458	0	1.685	0.158666192	-4.86E-03	106.6298458	0	0.791	0.156452867	-0.009175487	106.6298458	0	-0.036	0.17317069	-6.94E-03	106.6298458	0	-0.151	0.298478723	-4.02E-03	106.6298458	0	0.326	0.234241186	-9.74E-03	106.6298458	0	0.469	0.169473704	-1.04E-02	106.6298458	0	-0.069	0.093871553	-5.75E-03	106.6298458	0
(((TAL)))	0.412	2.10E-01	-0.007893744	1.07E+02	0	1.863	1.59E-01	-0.004856554	1.07E+02	0	1.055	1.56E-01	-0.009175487	1.07E+02	0	0.069	1.73E-01	-0.00693597	1.07E+02	0	-0.014	2.98E-01	-4.02E-03	1.07E+02	0	0.609	2.34E-01	-9.74E-03	1.07E+02	0	0.882	1.69E-01	-0.010405008	1.07E+02	0	0.003	9.39E-02	-0.005751727	1.07E+02	0
(((PDH)))	5.072	1.90E-16	0.072109574	1.22E-14	0	3.554	3.14E-16	0.046398285	1.22E-14	0	7.405	6.14E-17	0.077120365	1.22E-14	0	2.448	4.24E-16	0.050807903	1.22E-14	0	2.592	2.16E-15	7.46E-02	1.22E-14	0	13.981	5.44E-15	1.34E-01	1.22E-14	0	10.114	1.84E-17	0.12010103	1.22E-14	0	6.049	1.90E-16	0.05148867	1.22E-14	0
((((CS)_AND_(ACONT))))	3.791	0.130095087	0.025849017	3.77E-15	0	2.937	0.254723479	0.028650654	3.77E-15	0	3.353	1.51E-01	0.018188522	3.77E-15	0	1.96	1.85E-01	0.026616075	3.77E-15	0	2.004	1.73E-15	0.027838586	3.77E-15	0	2.83	-1.60E-01	0.025094278	3.77E-15	0	1.739	1.64E-13	0.011731912	3.77E-15	0	3.91	1.75E-01	0.030692319	3.77E-15	0
(((ICDHy)))	3.791	0.085375005	1.15E-02	295.639738	0	2.937	0.242038277	1.24E-02	295.639738	0	3.353	1.51E-01	3.95E-03	295.639738	0	1.96	2.04E-01	1.17E-02	295.639738	0	2.004	2.04E-01	1.10E-02	295.639738	0	2.83	-1.85E-01	-1.71E-03	295.639738	0	1.739	0.132194618	-6.59E-03	295.639738	0	3.91	0.203491316	1.28E-02	295.639738	0
(((AKGD)))	3.165	0.396606194	4.15E-02	524.4137449	0	2.427	0.318933344	4.98E-02	524.4137449	0	2.638	0.35665237	3.22E-02	524.4137449	0	3.852	0.449878523	4.79E-02	524.4137449	0	1.62	0.645365732	4.55E-02	524.4137449	0	2.007	0.628941708	4.72E-02	524.4137449	0	0.651	0.447770059	1.84E-02	524.4137449	0	3.675	0.878471656	4.48E-02	524.4137449	0
((((SUCD1)_AND_(FUM))))	3.165	0.216527872	0.009308268	-9.46E+01	0	2.427	0.017571775	0.014260336	-9.46E+01	0	2.638	0.213122421	0.004721866	-9.46E+01	0	7.202	-0.41845201	0.007891142	-9.46E+01	0	1.62	-0.016389006	0.010524621	-9.46E+01	0	2.007	3.79E-03	0.006714984	-9.46E+01	0	0.651	0.010590906	2.98E-03	-9.46E+01	0	3.675	0.443137373	0.009779847	-9.46E+01	0
(((MDH)))	2.157	0.378230288	0.0085786	18.70603273	0	2.225	0.395733629	0.014259792	18.70603273	0	1.878	0.213122421	0.004720226	18.70603273	0	6.195	0.252726266	0.007890979	18.70603273	0	0.622	0.023185121	0.009789541	18.70603273	0	18.171	0.027359282	0.014833154	18.70603273	0	13.194	0.015669393	0.002505995	18.70603273	0	3.174	0.20792718	0.009229967	18.70603273	0
(((PPCK)))	0	6.34E-17	6.51E-10	1.45E-15	0	0.019	1.40E-16	1.52E-09	1.45E-15	0	0.916	2.05E-17	3.81E-10	1.45E-15	0	4.078	3.18E-16	2.90E-10	1.45E-15	0	0.004	7.19E-16	9.68E-11	1.45E-15	0	15.803	3.68E-15	4.49E-09	1.45E-15	0	10.546	1.53E-17	5.07E-10	1.45E-15	0	1.884	1.13E-16	2.16E-08	1.45E-15	0
((((ME2))))	2.599	1.52E-16	7.30E-04	1.97E-13	0	1.506	4.19E-16	5.86E-07	1.97E-13	0	3.504	4.91E-17	1.64E-06	1.97E-13	0	0.319	2.27E-12	1.67E-07	1.97E-13	0	1.968	7.02E-02	0.000735	1.97E-13	0	1.737	1.13E-13	0.002249443	1.97E-13	0	0.819	3.84E-13	4.76E-04	1.97E-13	0	2.965	2.35E-01	5.50E-04	1.97E-13	0
((((PC))))	0.628	1.16E-02	0.04423961	2.92E-15	0	0	1.25E-15	0.038637219	2.92E-15	0	3.372	1.56E-02	0.039538894	2.92E-15	0	0	6.35E-16	0.039791046	2.92E-15	0	0.11	1.72E-15	0.047404787	2.92E-15	0	10.358	8.77E-15	0.053149294	2.92E-15	0	7.595	3.06E-17	0.038598992	2.92E-15	0	1.769	1.64E-16	0.040593844	2.92E-15	0
((((PTAr)_AND_(-ACKr))))	7.595	0.40222277	2.02E-02	1000	1	3.372	0.26500044	1.25E-02	1000	1	0.628	0.305822545	1.79E-02	1000	1	10.358	0.214815004	1.27E-02	1000	1	0	0.375625437	1.32E-02	1000	1	1.769	0.912312507	3.16E-02	1000	1	0.11	0.425549836	2.93E-02	1000	1	0	0.15922072	8.69E-03	1000	1
