# Supplementary material for: Assessment of transcriptomic constraint-based methods for central carbon flux inference
Source: PLoS One. 2020 Sep 9;15(9):e0238689. doi: 10.1371/journal.pone.0238689 (PMC7480874; doi:10.1371/journal.pone.0238689)
Supplement: S5 Dataset — Python code used in plotting and analysis (.ipynb), and tab-delimited tables of correlations generated. See README for details. (GZ) [file pone.0238689.s005.gz › plotting_scripts_and_correl_tables/bsub_spearman_AC_pfba_mf_uptake_plotting_table.txt]

Bacillus subtilis
	9		10		11		12
	Fructose	Gluconate	Glucose	Glut+Succ	Glycerol	Malate	Mal+Glcs	Pyruvate
E-Flux2	0.574854942	0.570939837	0.6169927	-0.277873136	0.261986547	-0.382745725	0.405961327	-0.026031873
SPOT	0.648843426	0.293795271	0.575492928	-0.100394051	0.548288186	-0.030655935	0.269362719	0.19568202
pFBA_mf	0.529149551	0.361669291	0.146533983	0.758469803	0.132120827	0.657863619	0.263031566	0.131113829
pFBA	0.51010668	0.436943753	0.524152599	-0.089726075	0.250042995	-0.264977809	0.36793457	-0.310327334
Average of all methods	0.56573865	0.415837038	0.465793052	0.072619135	0.298109639	-0.005128962	0.326572545	-0.00239084
