# Supplementary material for: Assessment of transcriptomic constraint-based methods for central carbon flux inference
Source: PLoS One. 2020 Sep 9;15(9):e0238689. doi: 10.1371/journal.pone.0238689 (PMC7480874; doi:10.1371/journal.pone.0238689)
Supplement: S5 Dataset — Python code used in plotting and analysis (.ipynb), and tab-delimited tables of correlations generated. See README for details. (GZ) [file pone.0238689.s005.gz › plotting_scripts_and_correl_tables/cluster_mf_similarity.ipynb]

# %% [markdown]
# Clustering Mapped Rxns 

# %% [markdown]
- "Remove" based on similarity

# %% [code]
from sklearn.cluster import AgglomerativeClustering
from scipy.cluster.hierarchy import dendrogram, linkage  
from matplotlib import pyplot as plt
import numpy as np
import pandas as pd
from bokeh.io import output_notebook
output_notebook()

# %% [markdown]
## Choosing either Ecoli or Bsub measured fluxes.

# %% [code]
# mf_table = 'ecoli_mf_clustering_table'

# %% [code]
mf_table = 'bsub_mf_clustering_table'

# %% [code]
mf_table

# %% [code]
df = pd.read_csv(mf_table+'.txt', sep = '\t')

df = df.set_index(df.columns[0])

df

# %% [markdown]
## Visual check of # of potential clusters

# %% [code]
# # Merge the mf dists
# X = np.vstack([df])

# # print(df.shape[1])

# for i in range(df.shape[1]):
#     plt.figure()
#     plt.title(df.columns[i])
#     plt.scatter(X[:,i],X[:,i], c = 'r')

# %% [code]
clustering = AgglomerativeClustering(n_clusters=4, linkage='ward').fit(df)

# %% [code]
clustering

# %% [code]
clustering.labels_

# %% [code]
plt.figure(figsize=(8, 8), dpi=80)
plt.xticks(rotation='vertical')
plt.scatter(df.index,clustering.labels_, c=clustering.labels_, cmap='rainbow')  

print('reactions in cluster 0:\n')
for i in range(len(df.index)):
    if clustering.labels_[i] == 0:
#     print(clustering.labels_[i])
        print(df.index[i])

# %% [code]
# model = AgglomerativeClustering(n_clusters=2,linkage="ward")
# model.fit(X)

# %% [code]
#Function to plot dendograms based on choice of clustering method.
def dendo(df, linkage_type):
    linked = linkage(df, linkage_type)

    labelList = df.index

    fig = plt.figure(figsize=(20, 10))
    dendrogram(linked,  
                orientation='top',
                labels=labelList,
                distance_sort='descending',
                show_leaf_counts=True)
    
    print('linkage matrix:\n')
    print('[child1,      child2,       distance,       weight]\n')
    print(linked)
    plt.show()  


# %% [code]
# distance, weight = get_distances(X,model)
# linkage_matrix = np.column_stack([model.children_, distance, weight]).astype(float)
# plt.figure(figsize=(20,10))
# dendrogram(linkage_matrix)
# plt.show()
# # # linkage_matrix

# linkage(df, 'ward')

# %% [markdown]
## Ward
minimizes the sum of squared differences within all clusters. It is a variance-minimizing approach and in this sense is similar to the k-means objective function but tackled with an agglomerative hierarchical approach.

# %% [code]
dendo(df, 'ward')
dendo(df.T, 'ward')

# %% [markdown]
# Other clustering testing

# %% [markdown]
## Maximum or complete linkage
minimizes the maximum distance between observations of pairs of clusters.

# %% [code]
dendo(df, 'complete')

# %% [markdown]
## Average linkage
minimizes the average of the distances between all observations of pairs of clusters.

# %% [code]
dendo(df, 'average')

# %% [markdown]
## Single linkage
minimizes the distance between the closest observations of pairs of clusters.

# %% [code]
dendo(df, 'single')

# %% [code]


# %% [code]
