# Supplementary material for: Assessment of transcriptomic constraint-based methods for central carbon flux inference
Source: PLoS One. 2020 Sep 9;15(9):e0238689. doi: 10.1371/journal.pone.0238689 (PMC7480874; doi:10.1371/journal.pone.0238689)
Supplement: S5 Dataset — Python code used in plotting and analysis (.ipynb), and tab-delimited tables of correlations generated. See README for details. (GZ) [file pone.0238689.s005.gz › plotting_scripts_and_correl_tables/Ecoli_EX_rxns.txt]

Rxns	Eflux2_acetate flux	Eflux2_fructose flux	Eflux2_galactose flux	Eflux2_gluconate flux	Eflux2_glucose flux	Eflux2_glycerol flux	Eflux2_pyruvate flux	Eflux2_succinate flux	SPOT_acetate flux	SPOT_fructose flux	SPOT_galactose flux	SPOT_gluconate flux	SPOT_glucose flux	SPOT_glycerol flux	SPOT_pyruvate flux	SPOT_succinate flux	pFBA_acetate flux	pFBA_fructose flux	pFBA_galactose flux	pFBA_gluconate flux	pFBA_glucose flux	pFBA_glycerol flux	pFBA_pyruvate flux	pFBA_succinate flux
EX_14glucan[e]	-123.4592763	-112.5416368	-256.9858105	-171.9738145	-310.92435	-6.09E-14	-185.3473737	-2.00E-22	-8.36E-13	-6.94E-13	-1.83E-12	-1.99E-11	-3.43E-12	-2.87E-13	-3.58E-13	-9.73E-13	2.73E-12	2.73E-12	2.73E-12	2.73E-12	2.73E-12	2.73E-12	2.73E-12	2.73E-12
EX_15dap[e]	-5.76E-12	-6.22E-14	-1.28E-12	1.25E-11	-2.02E-12	4.88E-10	4.46E-12	-3.81E-12	8.06E-13	6.07E-13	1.96E-12	1.30E-12	2.56E-12	5.35E-13	2.47E-13	1.00E-12	1.48E-11	1.48E-11	1.48E-11	1.48E-11	1.48E-11	1.48E-11	1.48E-11	1.48E-11
EX_23camp[e]	-305.22015	-249.70335	-1.04E-11	8.12E-12	7.20E-12	-1.96E-09	-346.135	-394.6094	-3.20E-12	-6.10E-12	-7.33E-12	-6.56E-12	-1.35E-11	-3.71E-12	-1.08E-12	-8.45E-12	-4.90E-10	-4.90E-10	-4.90E-10	-4.90E-10	-4.90E-10	-4.90E-10	-4.90E-10	-4.90E-10
EX_23ccmp[e]	-305.22015	-249.70335	8.06E-12	8.01E-13	1.35E-11	-1.87E-09	-346.135	-394.6094	-3.20E-12	-6.13E-12	-7.34E-12	-6.57E-12	-1.37E-11	-3.71E-12	-1.08E-12	-8.45E-12	-4.89E-10	-4.89E-10	-4.89E-10	-4.89E-10	-4.89E-10	-4.89E-10	-4.89E-10	-4.89E-10
EX_23cgmp[e]	-305.22015	-249.70335	3.07E-14	2.15E-11	1.61E-11	-1.87E-09	-346.135	-394.6094	-3.20E-12	-6.12E-12	-7.33E-12	-6.57E-12	-1.37E-11	-3.71E-12	-1.08E-12	-8.45E-12	-4.90E-10	-4.90E-10	-4.90E-10	-4.90E-10	-4.90E-10	-4.90E-10	-4.90E-10	-4.90E-10
EX_23cump[e]	-305.22015	-249.70335	5.50E-13	1.17E-11	1.32E-11	-1.89E-09	-346.135	-394.6094	-3.20E-12	-6.15E-12	-7.34E-12	-6.57E-12	-1.39E-11	-3.71E-12	-1.08E-12	-8.45E-12	-4.90E-10	-4.90E-10	-4.90E-10	-4.90E-10	-4.90E-10	-4.90E-10	-4.90E-10	-4.90E-10
EX_23dappa[e]	-2.88E-12	6.36E-12	6.19E-12	-83.320285	2.20E-12	-7.72E-10	2.10E-12	-4.92E-13	-6.11E-13	-3.83E-13	-1.32E-12	-9.67E-13	-1.63E-12	-2.95E-13	-2.13E-13	-6.57E-13	-1.16E-10	-1.16E-10	-1.16E-10	-1.16E-10	-1.16E-10	-1.16E-10	-1.16E-10	-1.16E-10
EX_26dap-M[e]	-1.26E-11	-2.76E-12	-2.88E-12	-8.67E-12	1.52E-11	-4.13E-12	1.45E-12	-1.42E-11	-3.78E-13	-1.52E-13	-6.16E-13	-4.06E-13	-6.54E-13	-1.53E-13	-1.06E-13	-3.51E-13	3.30E-12	3.30E-12	3.30E-12	3.30E-12	3.30E-12	3.30E-12	3.30E-12	3.30E-12
EX_2ddglcn[e]	372.3036	204.7786	746.73635	384.4251	438.5387	661.5953	428.49033	826.6146	5.05E-04	2.20E-04	4.46E-04	2.96E-04	2.49E-04	2.30E-04	4.39E-04	2.50E-04	310.151735	310.151735	310.151735	310.151735	310.151735	310.151735	310.151735	310.151735
EX_34dhpac[e]	-2.56E-13	-1.24E-12	8.11E-12	-9.93E-12	-2.21E-12	4.44E-10	-9.47E-12	2.53E-12	4.38E-13	2.77E-13	9.47E-13	6.88E-13	1.15E-12	2.22E-13	1.38E-13	5.01E-13	1.17E-10	1.17E-10	1.17E-10	1.17E-10	1.17E-10	1.17E-10	1.17E-10	1.17E-10
EX_3amp[e]	305.22015	3.05E-12	-260.94655	-239.1189	-219.8518	-375.4671	-1.23E-11	1.05E-11	6.41E-13	2.91E-12	4.25E-13	-1.95E-12	1.39E-12	2.49E-12	2.17E-13	4.64E-12	-2.25E-10	-2.25E-10	-2.25E-10	-2.25E-10	-2.25E-10	-2.25E-10	-2.25E-10	-2.25E-10
EX_3cmp[e]	305.22015	249.70335	-3.88E-13	-233.8363493	-206.5338362	9.98E-10	346.135	176.6995632	5.03E-13	4.51E-12	2.23E-12	3.31E-12	8.27E-12	2.44E-12	4.08E-13	5.33E-12	-1.96E-10	-1.96E-10	-1.96E-10	-1.96E-10	-1.96E-10	-1.96E-10	-1.96E-10	-1.96E-10
EX_3gmp[e]	305.22015	249.70335	8.00E-13	1.17E-11	-8.92E-12	1.04E-09	346.135	394.6094	5.03E-13	4.01E-12	2.23E-12	1.77E-12	6.82E-12	2.44E-12	3.82E-13	5.33E-12	-2.03E-10	-2.03E-10	-2.03E-10	-2.03E-10	-2.03E-10	-2.03E-10	-2.03E-10	-2.03E-10
EX_3hcinnm[e]	-1.07E-11	9.06E-12	-3.12E-11	2.37E-12	4.89E-12	-4.05E-10	-3.98E-11	-4.11E-11	-4.00E-13	-2.42E-13	-7.18E-13	-5.96E-13	-9.31E-13	-1.94E-13	-1.30E-13	-4.14E-13	-3.15E-10	-3.15E-10	-3.15E-10	-3.15E-10	-3.15E-10	-3.15E-10	-3.15E-10	-3.15E-10
EX_3hpp[e]	39.939475	36.122465	182.46035	76.96379	96.935575	80.820895	42.70246	70.56289	8.58E-13	7.93E-13	2.24E-12	1.72E-12	3.11E-12	5.50E-13	2.82E-13	1.20E-12	4.24E-11	4.24E-11	4.24E-11	4.24E-11	4.24E-11	4.24E-11	4.24E-11	4.24E-11
EX_3hpppn[e]	-3.14E-11	-8.87E-12	-3.21E-11	-1.04E-12	-7.14E-12	-9.51E-11	-15.04969	-4.02E-11	-2.20E-13	-1.25E-13	-3.83E-13	-3.17E-13	-4.90E-13	-9.88E-14	-7.33E-14	-2.20E-13	-1.77E-10	-1.77E-10	-1.77E-10	-1.77E-10	-1.77E-10	-1.77E-10	-1.77E-10	-1.77E-10
EX_3ump[e]	305.22015	249.70335	-8.40E-12	2.44E-13	-2.84E-12	1.05E-09	346.135	394.6094	1.28E-12	5.59E-12	4.53E-12	4.98E-12	1.15E-11	3.13E-12	5.49E-13	7.08E-12	-2.20E-10	-2.20E-10	-2.20E-10	-2.20E-10	-2.20E-10	-2.20E-10	-2.20E-10	-2.20E-10
EX_4abut[e]	2180.90615	419.1133	2.11E-11	1264.57075	886.11515	574.2425	-1.71E-11	352.321	2.93E-12	1.51E-12	1.07E-11	-4.61E-05	1.54E-11	4.36E-12	-1.52E-12	7.90E-12	-1.51E-10	-1.51E-10	-1.51E-10	-1.51E-10	-1.51E-10	-1.51E-10	-1.51E-10	-1.51E-10
EX_4hoxpacd[e]	-2.26E-13	7.90E-13	9.33E-12	-1.01E-11	-1.85E-12	4.45E-10	-7.60E-12	4.48E-12	4.38E-13	2.77E-13	9.47E-13	6.88E-13	1.15E-12	2.22E-13	1.38E-13	5.01E-13	1.17E-10	1.17E-10	1.17E-10	1.17E-10	1.17E-10	1.17E-10	1.17E-10	1.17E-10
EX_5dglcn[e]	-714.4684	-891.19345	-712.73525	-18412.1	490.797582	-910.9318	-702.9952	-900.10225	8.23E-04	5.07E-04	6.95E-04	5.45E-04	6.30E-04	6.14E-04	8.36E-04	7.77E-04	462.9095368	462.9095368	462.9095368	462.9095368	462.9095368	462.9095368	462.9095368	462.9095368
EX_5mtr[e]	3.77E-12	9.43E-12	-1.54E-11	-1.63E-11	-5.19E-14	1.21E-11	-3.20E-12	1.47E-11	2.80E-12	2.97E-12	7.27E-12	4.87E-12	8.37E-12	1.14E-12	1.09E-12	2.88E-12	4.89E-12	4.89E-12	4.89E-12	4.89E-12	4.89E-12	4.89E-12	4.89E-12	4.89E-12
EX_LalaDglu[e]	-861.103055	-1458.4996	-2276.74029	-2053.91755	-2162.857	-2100.14845	-1041.3923	-1980.14987	-2.28E-04	-4.94E-04	-4.05E-04	-7.05E-04	-6.29E-04	-6.00E-04	-4.20E-04	-4.09E-04	-8.05E-10	-8.05E-10	-8.05E-10	-8.05E-10	-8.05E-10	-8.05E-10	-8.05E-10	-8.05E-10
EX_LalaDgluMdap[e]	4.55E-12	13.10935008	384.8783203	988.8817201	848.614942	-2.59E-09	366.8145259	1038.090715	1.48E-04	4.16E-04	2.15E-04	4.27E-04	3.74E-04	4.94E-04	1.82E-04	2.99E-04	-2.937596032	-2.937596032	-2.937596032	-2.937596032	-2.937596032	-2.937596032	-2.937596032	-2.937596032
EX_LalaDgluMdapDala[e]	-41.73387759	-520.7678852	-435.5245686	-1054.948653	-903.6154645	-70.76686983	-966.1089221	-1104.4008	-1.48E-04	-4.16E-04	-2.15E-04	-4.27E-04	-3.74E-04	-4.94E-04	-1.82E-04	-2.99E-04	-5.42E-09	-5.42E-09	-5.42E-09	-5.42E-09	-5.42E-09	-5.42E-09	-5.42E-09	-5.42E-09
EX_LalaLglu[e]	-861.103055	-1458.4996	-2276.74029	-2053.91755	-2373.2477	-2100.14845	-1041.3923	-1980.14987	-2.73E-04	-5.93E-04	-4.86E-04	-8.46E-04	-7.55E-04	-7.20E-04	-5.04E-04	-4.91E-04	-8.05E-10	-8.05E-10	-8.05E-10	-8.05E-10	-8.05E-10	-8.05E-10	-8.05E-10	-8.05E-10
EX_ac[e]	16526.55254	7477.696747	9207.823062	18543.03256	9992.67516	9155.197504	28915.69722	11007.57222	5.67E-04	0.002429047	0.001341486	0.002808387	0.002524328	0.001716935	0.001739085	0.002088277	1000	1000	1000	1000	1000	1000	1000	1000
EX_acac[e]	-17.815875	-6.5035895	-12.541475	-10.942439	-10.868225	-20.46926	-22.18868	-13.45375	-1.69E-04	-5.45E-13	-6.92E-12	-8.49E-13	-1.67E-12	-2.23E-12	-9.40E-13	-1.76E-12	3.87E-12	3.87E-12	3.87E-12	3.87E-12	3.87E-12	3.87E-12	3.87E-12	3.87E-12
EX_acald[e]	-6924.750111	-14820.54147	-10315.55346	-10191.58221	-9376.959996	-15694.75227	-7878.812173	-10394.88132	-3.39E-04	1.26E-05	-1.61E-04	5.96E-04	7.19E-04	-2.15E-04	-5.78E-05	-7.92E-05	-408.345633	-408.345633	-408.345633	-408.345633	-408.345633	-408.345633	-408.345633	-408.345633
EX_acgal[e]	3.80E-12	3.96E-13	-1.26E-11	-1.65E-11	-1.19E-12	8.55E-10	-4.63E-12	5.50E-12	2.58E-12	1.55E-12	4.96E-12	3.18E-12	5.37E-12	1.22E-12	6.48E-13	3.00E-12	6.81E-10	6.81E-10	6.81E-10	6.81E-10	6.81E-10	6.81E-10	6.81E-10	6.81E-10
EX_acgal1p[e]	978.8805903	474.4071828	-6.95E-13	-2.71E-12	1.36E-11	2.01E-10	1033.5454	726.8228691	-1.31E-12	-8.15E-13	-2.55E-12	-1.54E-12	-2.42E-12	-6.43E-13	-2.40E-13	-1.16E-12	-4.15E-10	-4.15E-10	-4.15E-10	-4.15E-10	-4.15E-10	-4.15E-10	-4.15E-10	-4.15E-10
EX_acgam[e]	-409.618923	-223.5089187	-582.225324	-623.8642103	-738.4991445	-352.108441	-423.0738014	-462.4045965	2.40E-12	1.47E-12	4.66E-12	2.96E-12	5.18E-12	1.14E-12	5.85E-13	2.80E-12	6.83E-10	6.83E-10	6.83E-10	6.83E-10	6.83E-10	6.83E-10	6.83E-10	6.83E-10
EX_acgam1p[e]	978.8805903	474.4071828	9.51E-12	-212.505021	-286.1030405	1.84E-10	946.3017279	635.3690322	-1.31E-12	-8.15E-13	-2.56E-12	-1.54E-12	-2.54E-12	-6.43E-13	-2.40E-13	-1.16E-12	-4.15E-10	-4.15E-10	-4.15E-10	-4.15E-10	-4.15E-10	-4.15E-10	-4.15E-10	-4.15E-10
EX_acmana[e]	-307.2141922	-167.631689	-436.668993	-377.82235	-311.6444	-264.0813308	-339.116269	-384.9092127	-1.91E-13	-8.20E-14	-3.38E-13	-2.23E-13	-3.41E-13	-8.57E-14	-6.27E-14	-2.04E-13	5.46E-12	5.46E-12	5.46E-12	5.46E-12	5.46E-12	5.46E-12	5.46E-12	5.46E-12
EX_acmum[e]	-5.36E-20	-194.6878	-127.2613846	-3.70E-19	-1.62E-15	-410.3533	-8.98E-19	-494.0638	-0.003539482	-0.003473553	-0.003575865	-0.003495931	-0.003465338	-0.003095696	-0.003422491	-0.003430089	1.14E-12	1.14E-12	1.14E-12	1.14E-12	1.14E-12	1.14E-12	1.14E-12	1.14E-12
EX_acnam[e]	1.75E-11	8.03E-12	-6.82E-12	1.29E-11	1.61E-11	-1.57E-11	2.99E-12	-1.46E-12	-4.68E-13	-2.24E-13	-8.32E-13	-6.57E-13	-9.34E-13	-2.06E-13	-1.59E-13	-4.70E-13	9.09E-13	9.09E-13	9.09E-13	9.09E-13	9.09E-13	9.09E-13	9.09E-13	9.09E-13
EX_acolipa[e]	2.10E-21	9.52E-22	4.92E-17	1.66E-20	3.02E-17	1.46E-11	4.57E-20	2.04E-23	9.59E-13	3.56E-13	1.52E-12	7.57E-13	1.32E-12	6.11E-13	2.77E-13	8.16E-13	8.19E-12	8.19E-12	8.19E-12	8.19E-12	8.19E-12	8.19E-12	8.19E-12	8.19E-12
EX_acser[e]	-6.40E-12	-1.35E-11	-6.36E-12	3.48E-12	1.14E-11	6.74E-12	5.54E-12	1.28E-11	1.42E-04	3.71E-04	6.86E-04	0.001074679	7.82E-04	3.49E-04	5.13E-04	2.85E-11	2.81E-10	2.81E-10	2.81E-10	2.81E-10	2.81E-10	2.81E-10	2.81E-10	2.81E-10
EX_ade[e]	3628.530973	4035.606452	5042.263218	6377.260908	6456.383395	7422.208605	3539.666235	6232.892394	4.04E-04	9.09E-04	7.69E-04	0.001042458	8.37E-04	4.93E-04	8.05E-04	8.53E-04	104.9492166	104.9492166	104.9492166	104.9492166	104.9492166	104.9492166	104.9492166	104.9492166
EX_adn[e]	-2434.917026	-1897.238354	-3847.9995	-3704.838179	-4351.274422	-4096.827	-1863.31588	-4924.345627	6.01E-05	-3.93E-04	-2.45E-04	-6.83E-04	-5.75E-04	4.15E-05	-3.30E-04	-1.84E-04	-45.87250169	-45.87250169	-45.87250169	-45.87250169	-45.87250169	-45.87250169	-45.87250169	-45.87250169
EX_adocbl[e]	-5.50E-20	-1.40E-20	-2.83E-16	-4.95E-19	-9.34E-17	-4.44E-12	-6.31E-19	-2.02E-22	-1.11E-16	-4.68E-17	-1.90E-16	-1.38E-16	-1.73E-16	-4.54E-17	-3.49E-17	-1.10E-16	2.61E-12	2.61E-12	2.61E-12	2.61E-12	2.61E-12	2.61E-12	2.61E-12	2.61E-12
EX_ag[e]	0	0	0	0	0	0	0	0	-2.12E-22	-2.12E-22	-1.06E-22	-7.41E-22	0	0	-2.12E-22	2.01E-21	0	0	0	0	0	0	0	0
EX_agm[e]	47.834805	14.97513	6.74E-13	26.27629	2.35E-11	48.738085	15.95767	21.27312	-1.83E-12	-8.64E-05	-1.22E-11	-9.14E-05	-8.05E-05	-1.34E-04	-1.16E-12	-3.94E-05	-6.81E-10	-6.81E-10	-6.81E-10	-6.81E-10	-6.81E-10	-6.81E-10	-6.81E-10	-6.81E-10
EX_akg[e]	-12571.176	-10205.208	-16842.24716	-15120.25	-16807.955	-14347.045	-15606.445	-13843.26	-0.001803289	-1.38E-04	-0.001098794	2.11E-04	5.53E-05	-0.001036299	-0.001268835	-8.13E-04	-1000	-1000	-1000	-1000	-1000	-1000	-1000	-1000
EX_ala-B[e]	-4.61E-12	7.01E-13	1.32E-11	-5.17E-12	2.28E-12	-1.01E-11	-4.47E-12	-1.13E-11	-2.89E-16	-1.03E-16	-4.83E-16	-3.10E-16	-3.70E-16	-9.98E-17	-8.18E-17	-2.15E-16	-4.55E-12	-4.55E-12	-4.55E-12	-4.55E-12	-4.55E-12	-4.55E-12	-4.55E-12	-4.55E-12
EX_ala-D[e]	20.8669388	32.12384449	410.2014445	1021.915187	876.1152033	35.38343493	395.890449	1071.245758	1.48E-04	2.70E-04	2.15E-04	1.19E-04	6.75E-05	4.94E-04	1.82E-04	2.99E-04	1.468798023	1.468798023	1.468798023	1.468798023	1.468798023	1.468798023	1.468798023	1.468798023
EX_ala-L[e]	10599.2953	14285.72946	13876.45853	23421.70745	14667.50515	23833.8224	15195.37314	21292.11601	0.001063666	5.58E-04	0.001077842	4.25E-04	4.74E-04	0.00123119	6.89E-04	0.001345508	920.7005454	920.7005454	920.7005454	920.7005454	920.7005454	920.7005454	920.7005454	920.7005454
EX_alaala[e]	-901.802415	-1170.998645	-951.2329991	-1770.598592	-903.4921363	-1629.375785	-1142.65046	-1694.465918	6.98E-13	-2.18E-12	3.93E-13	-2.93E-11	-8.23E-05	-1.20E-13	-5.56E-14	1.96E-13	-1.58E-10	-1.58E-10	-1.58E-10	-1.58E-10	-1.58E-10	-1.58E-10	-1.58E-10	-1.58E-10
EX_all-D[e]	1.13E-11	1.22E-11	6.23E-12	-1.68E-11	1.67E-11	3.86E-12	1.71E-11	9.31E-12	-4.86E-13	-2.15E-13	-8.79E-13	-7.59E-13	-9.08E-13	-1.73E-13	-1.60E-13	-4.69E-13	4.21E-12	4.21E-12	4.21E-12	4.21E-12	4.21E-12	4.21E-12	4.21E-12	4.21E-12
EX_alltn[e]	-150.2161	-142.7456	-141.9658	-80.72532	-112.53798	-258.0412	-167.3484	-274.34705	-3.18E-13	-6.56E-13	-1.42E-12	-9.83E-13	-2.83E-12	-3.70E-13	-1.10E-13	-6.25E-13	-992.262276	-992.262276	-992.262276	-992.262276	-992.262276	-992.262276	-992.262276	-992.262276
EX_amp[e]	-5.72E-12	-511.0811421	-2028.5784	-2266.487667	-1487.1766	-3062.176	-358.3747914	-2601.855686	-3.28E-12	-6.99E-12	-9.55E-12	-1.97E-11	-1.83E-11	-1.64E-12	-1.08E-12	-5.46E-12	-7.18E-10	-7.18E-10	-7.18E-10	-7.18E-10	-7.18E-10	-7.18E-10	-7.18E-10	-7.18E-10
EX_anhgm[e]	8.19E-12	7.37E-12	-5.78E-12	-1.04E-11	-4.69E-12	-1.22E-11	6.65E-12	-1.41E-11	5.29E-12	1.20E-12	6.98E-12	3.62E-12	5.86E-12	1.66E-12	1.22E-12	4.01E-12	-6.03E-12	-6.03E-12	-6.03E-12	-6.03E-12	-6.03E-12	-6.03E-12	-6.03E-12	-6.03E-12
EX_arab-L[e]	-1.75E-11	4.81E-12	1.70E-12	-1.54E-11	-3.50E-11	-6.22E-12	-3.77E-11	8.57E-12	-4.95E-13	-2.28E-13	-9.28E-13	-9.06E-13	-1.12E-12	-1.53E-13	-1.78E-13	-4.61E-13	4.32E-12	4.32E-12	4.32E-12	4.32E-12	4.32E-12	4.32E-12	4.32E-12	4.32E-12
EX_arbt[e]	0	0	0	0	0	0	0	0	1.27E-21	4.76E-22	3.18E-22	5.29E-22	0	2.12E-22	-4.24E-22	-7.41E-22	0	0	0	0	0	0	0	0
EX_arbtn[e]	-2.24E-06	-1.19E-06	-474.0363512	-7.615246496	-530.4483515	-97.10496938	-1.34E-05	-1.77E-07	-1.28E-05	-1.12E-05	-1.71E-05	-2.81E-05	-1.86E-05	-2.46E-05	-8.08E-06	-2.13E-07	-47.10688732	-47.10688732	-47.10688732	-47.10688732	-47.10688732	-47.10688732	-47.10688732	-47.10688732
EX_arbtn-fe3[e]	2.24E-06	1.19E-06	474.0363512	7.615246496	530.4483515	97.10496938	1.34E-05	1.77E-07	1.28E-05	1.12E-05	1.71E-05	2.81E-05	1.86E-05	2.46E-05	8.08E-06	2.13E-07	47.10688732	47.10688732	47.10688732	47.10688732	47.10688732	47.10688732	47.10688732	47.10688732
EX_arg-L[e]	-492.075021	-419.7783062	-539.1087907	-729.5320223	-585.4582754	-802.0227389	-634.9605095	-727.1171089	-1.87E-12	-1.86E-12	-5.39E-12	-3.85E-12	-8.41E-12	-1.61E-12	-5.25E-13	-2.83E-12	-31.26951948	-31.26951948	-31.26951948	-31.26951948	-31.26951948	-31.26951948	-31.26951948	-31.26951948
EX_ascb-L[e]	8.42E-12	-50.65904	-117.03095	-98.06574	-2.15E-13	-208.23065	-69.10863	-224.3102	-6.46E-13	-3.27E-13	-1.16E-12	-8.29E-13	-1.38E-12	-2.87E-13	-2.10E-13	-7.58E-13	-1.14E-13	-1.14E-13	-1.14E-13	-1.14E-13	-1.14E-13	-1.14E-13	-1.14E-13	-1.14E-13
EX_asn-L[e]	-527.3456271	-424.0203386	-439.3454507	-802.9885676	-477.117855	-803.9477204	-711.5680692	-773.7864613	-7.30E-14	-1.39E-04	-2.65E-12	-3.73E-05	-9.31E-11	-9.13E-13	-3.49E-13	-5.40E-12	-25.48302191	-25.48302191	-25.48302191	-25.48302191	-25.48302191	-25.48302191	-25.48302191	-25.48302191
EX_aso3[e]	0	0	0	0	0	0	0	0	-8.35E-19	6.86E-19	-2.34E-18	-8.15E-19	9.29E-19	8.04E-19	-2.39E-18	4.21E-19	0	0	0	0	0	0	0	0
EX_asp-L[e]	-10068.19811	-15169.22421	955.7558151	-15463.02689	-337.9310188	-20555.09703	-15437.46919	-13941.12909	0.001024752	-5.95E-04	9.00E-04	-2.78E-04	-1.54E-04	6.32E-04	4.91E-04	-0.001002544	960.5261592	960.5261592	960.5261592	960.5261592	960.5261592	960.5261592	960.5261592	960.5261592
EX_btn[e]	-0.003003734	-0.00273708	-0.003645188	-0.004755069	-0.003958581	-0.00509334	-0.004185393	-0.00477257	-3.42E-17	4.12E-18	-4.05E-18	-1.18E-18	-6.17E-18	5.11E-18	2.11E-18	-1.43E-18	-2.11E-04	-2.11E-04	-2.11E-04	-2.11E-04	-2.11E-04	-2.11E-04	-2.11E-04	-2.11E-04
EX_but[e]	1.18E-11	3.00E-11	-3.86E-11	-1.50E-11	-1.84E-11	2.62E-11	3.93E-12	1.76E-12	-1.87E-13	9.70E-14	2.45E-13	2.16E-13	4.79E-13	3.18E-15	-1.58E-14	1.65E-13	1.57E-11	1.57E-11	1.57E-11	1.57E-11	1.57E-11	1.57E-11	1.57E-11	1.57E-11
EX_butso3[e]	4.82E-13	-9.92E-12	3.93E-12	1.35E-11	2.24E-12	-2.84E-11	8.16E-13	2.60E-12	-6.40E-13	-3.26E-13	-1.32E-12	-8.13E-13	-1.43E-12	-2.74E-13	-1.93E-13	-7.36E-13	-8.19E-12	-8.19E-12	-8.19E-12	-8.19E-12	-8.19E-12	-8.19E-12	-8.19E-12	-8.19E-12
EX_ca2[e]	-7.817217248	-7.123250569	-9.486602936	-12.37506791	-10.3022067	-13.25541808	-10.89248451	-12.42061301	-5.85E-15	-2.18E-15	-6.42E-15	-6.58E-15	-7.73E-15	-2.12E-15	-1.42E-15	-4.87E-15	-0.550244256	-0.550244256	-0.550244256	-0.550244256	-0.550244256	-0.550244256	-0.550244256	-0.550244256
EX_cbi[e]	0	0	0	0	0	0	0	0	-4.97E-18	-1.95E-18	-7.81E-18	-1.50E-17	-1.85E-17	-5.38E-18	-2.73E-18	-5.79E-18	0	0	0	0	0	0	0	0
EX_cbl1[e]	-6.47E-21	-2.65E-21	-1.02E-16	-4.04E-20	-5.28E-17	4.24E-12	-1.33E-19	-2.46E-23	-1.11E-16	-4.37E-17	-1.90E-16	-1.39E-16	-1.74E-16	-4.53E-17	-3.52E-17	-1.10E-16	4.66E-12	4.66E-12	4.66E-12	4.66E-12	4.66E-12	4.66E-12	4.66E-12	4.66E-12
EX_cd2[e]	1.68E-11	-3.85E-12	4.60E-14	2.06E-11	1.08E-11	7.08E-12	-3.35E-12	-1.66E-11	4.13E-17	-1.96E-18	1.45E-18	5.37E-18	2.56E-18	3.11E-18	2.44E-18	-6.98E-18	3.75E-12	3.75E-12	3.75E-12	3.75E-12	3.75E-12	3.75E-12	3.75E-12	3.75E-12
EX_cgly[e]	455.6493	211.3161869	583.2305078	616.45785	592.6512821	482.4719133	425.7370647	654.56615	8.21E-04	7.69E-04	8.54E-04	7.40E-04	6.68E-04	0.001136783	8.12E-04	8.69E-04	266.899869	266.899869	266.899869	266.899869	266.899869	266.899869	266.899869	266.899869
EX_chol[e]	184.34335	203.4502	-4.12E-12	9.96E-12	-1.39E-11	1826.001623	203.36895	438.2269	1.13E-04	2.82E-04	1.54E-04	2.71E-04	2.31E-04	3.04E-04	1.97E-04	2.45E-04	1.60E-09	1.60E-09	1.60E-09	1.60E-09	1.60E-09	1.60E-09	1.60E-09	1.60E-09
EX_chtbs[e]	-4.06E-12	-7.67E-12	-1.04E-11	-1.70E-12	1.39E-11	-1.46E-11	-1.25E-12	-3.02E-12	-2.13E-13	-1.02E-13	-3.88E-13	-2.88E-13	-4.40E-13	-1.05E-13	-7.38E-14	-2.33E-13	4.21E-12	4.21E-12	4.21E-12	4.21E-12	4.21E-12	4.21E-12	4.21E-12	4.21E-12
EX_cit[e]	-82.680145	-97.2947	-66.491545	-65.58226	-74.916915	-96.59986	-93.66651	-143.8286	-3.05E-04	-2.78E-04	-0.001474244	-1.64E-04	-7.78E-04	-0.00131006	1.31E-04	-7.42E-04	701.0928629	701.0928629	701.0928629	701.0928629	701.0928629	701.0928629	701.0928629	701.0928629
EX_cl[e]	-7.817217248	-7.123250569	-9.486602936	-12.37506791	-10.3022067	-13.25541808	-10.89248451	-12.42061301	-5.92E-15	-2.17E-15	-6.43E-15	-6.58E-15	-7.73E-15	-2.13E-15	-1.41E-15	-4.90E-15	-0.550244256	-0.550244256	-0.550244256	-0.550244256	-0.550244256	-0.550244256	-0.550244256	-0.550244256
EX_cm[e]	-1.55E-12	4.38E-12	9.81E-12	-7.47E-12	-1.37E-11	4.77E-12	2.39E-12	-1.09E-11	3.55E-19	3.35E-19	-2.35E-18	9.61E-19	1.51E-18	1.65E-18	-3.08E-19	5.43E-19	3.75E-12	3.75E-12	3.75E-12	3.75E-12	3.75E-12	3.75E-12	3.75E-12	3.75E-12
EX_cmp[e]	8.04E-12	-3.62E-12	8.97E-12	-233.8363493	-206.5338362	-9.09E-10	-2.14E-12	5.91E-12	-3.51E-12	-2.22E-12	-6.43E-12	-4.14E-12	-6.44E-12	-1.73E-12	-7.96E-13	-4.15E-12	-6.90E-10	-6.90E-10	-6.90E-10	-6.90E-10	-6.90E-10	-6.90E-10	-6.90E-10	-6.90E-10
EX_co2[e]	59199.6412	45451.49434	38026.77478	86104.43563	38157.64578	65595.82515	83750.1459	82383.78128	0.005480507	0.003630549	0.00414929	0.004653431	0.003654586	0.004766864	0.006008499	0.004885499	1000	1000	1000	1000	1000	1000	1000	1000
EX_cobalt2[e]	-0.037546673	-0.034213499	-0.045564856	-0.059438367	-0.049482261	-0.063666753	-0.052317409	-0.059657123	-1.69E-17	-5.60E-18	-2.44E-17	-3.11E-17	-3.45E-17	-2.61E-18	-1.36E-17	-1.58E-17	-0.002642864	-0.002642864	-0.002642864	-0.002642864	-0.002642864	-0.002642864	-0.002642864	-0.002642864
EX_colipa[e]	-7.03E-18	-6.02E-18	-36.515825	-34.086065	-42.50123	-54.884325	-2.44E-16	-4.72E-20	-1.67E-04	-9.10E-05	-1.34E-04	-1.35E-04	-1.11E-04	-1.32E-04	-1.71E-04	-1.04E-04	-140.2422569	-140.2422569	-140.2422569	-140.2422569	-140.2422569	-140.2422569	-140.2422569	-140.2422569
EX_colipap[e]	6.90E-22	3.17E-22	1.61E-17	5.41E-21	9.29E-18	-1.97E-12	1.58E-20	7.15E-24	4.22E-13	1.27E-13	5.81E-13	2.77E-13	4.93E-13	2.85E-13	1.17E-13	3.09E-13	2.16E-12	2.16E-12	2.16E-12	2.16E-12	2.16E-12	2.16E-12	2.16E-12	2.16E-12
EX_cpgn[e]	2.25E-06	1.19E-06	474.0363512	7.615246496	530.4483515	97.10496947	1.34E-05	1.77E-07	1.28E-05	1.12E-05	1.71E-05	2.81E-05	1.86E-05	2.46E-05	8.08E-06	2.13E-07	47.10688732	47.10688732	47.10688732	47.10688732	47.10688732	47.10688732	47.10688732	47.10688732
EX_cpgn-un[e]	-2.25E-06	-1.19E-06	-474.0363512	-7.615246496	-530.4483515	-97.10496947	-1.34E-05	-1.77E-07	-1.28E-05	-1.12E-05	-1.71E-05	-2.81E-05	-1.86E-05	-2.46E-05	-8.08E-06	-2.13E-07	-47.10688732	-47.10688732	-47.10688732	-47.10688732	-47.10688732	-47.10688732	-47.10688732	-47.10688732
EX_crn[e]	1.06E-11	-7.75E-12	1.50E-11	-3.33E-11	-9.64E-12	1.93E-11	-3.57E-12	-2.87E-11	-4.44E-17	-5.51E-18	-1.16E-17	-2.62E-17	-3.88E-17	-3.95E-18	4.27E-18	-2.95E-17	5.80E-12	5.80E-12	5.80E-12	5.80E-12	5.80E-12	5.80E-12	5.80E-12	5.80E-12
EX_crn-D[e]	7.39E-12	6.60E-12	-1.18E-11	1.88E-11	5.57E-12	1.48E-11	1.84E-11	-3.64E-11	1.24E-17	-6.73E-18	-1.14E-17	-1.82E-17	-2.24E-17	-2.24E-18	1.26E-18	5.22E-18	3.87E-12	3.87E-12	3.87E-12	3.87E-12	3.87E-12	3.87E-12	3.87E-12	3.87E-12
EX_csn[e]	-7.40E-12	1.08E-11	1.13E-11	2.79E-12	5.01E-13	-1.26E-10	-4.03E-12	7.15E-12	-3.94E-12	-4.85E-04	-3.58E-04	-7.11E-04	-6.06E-04	-7.82E-04	-2.61E-12	-7.67E-04	-2.76E-10	-2.76E-10	-2.76E-10	-2.76E-10	-2.76E-10	-2.76E-10	-2.76E-10	-2.76E-10
EX_cu[e]	-1.02E-11	6.88E-12	-3581.259273	-76.91901134	-4006.944774	-731.417059	4.98E-12	-3.93E-12	-8.48E-05	-7.86E-05	-1.21E-04	-1.98E-04	-1.32E-04	-1.81E-04	-5.68E-05	-3.66E-11	-355.2615162	-355.2615162	-355.2615162	-355.2615162	-355.2615162	-355.2615162	-355.2615162	-355.2615162
EX_cu2[e]	-1.064823637	-0.970294842	3579.967053	75.23333926	4005.541457	729.6114699	-1.483721714	-1.691876008	8.48E-05	7.86E-05	1.21E-04	1.98E-04	1.32E-04	1.81E-04	5.68E-05	3.66E-11	355.1865646	355.1865646	355.1865646	355.1865646	355.1865646	355.1865646	355.1865646	355.1865646
EX_cyan[e]	-828.697507	-277.5306934	1.39E-11	1.50E-11	-8.28E-12	-2.26E-09	-1477.852482	-80.74868697	-8.35E-12	-1.14E-12	-4.02E-12	-2.30E-12	-3.91E-12	-8.98E-13	-3.14E-12	-3.18E-12	-5.52E-10	-5.52E-10	-5.52E-10	-5.52E-10	-5.52E-10	-5.52E-10	-5.52E-10	-5.52E-10
EX_cynt[e]	-162.11115	-160.6754	7.23E-12	-300.72805	-309.17675	-408.9316	-208.38045	-367.11355	-5.46E-13	-4.88E-13	-1.49E-12	-1.00E-12	-2.07E-12	-4.22E-13	-1.78E-13	-7.65E-13	-6.03E-12	-6.03E-12	-6.03E-12	-6.03E-12	-6.03E-12	-6.03E-12	-6.03E-12	-6.03E-12
EX_cys-D[e]	-4.11E-12	9.99E-12	6.17E-12	-1.75E-11	-4.51E-12	-1.07E-11	9.20E-12	-1.41E-11	-8.10E-13	-4.90E-13	-1.81E-12	-1.76E-12	-2.48E-12	-3.81E-13	-3.03E-13	-1.09E-12	-4.55E-13	-4.55E-13	-4.55E-13	-4.55E-13	-4.55E-13	-4.55E-13	-4.55E-13	-4.55E-13
EX_cys-L[e]	3.99E-12	-7.32E-12	5.49E-12	2.06E-11	1.14E-11	-4.51E-11	1.27E-11	5.93E-12	4.01E-12	1.87E-12	1.03E-11	8.60E-12	1.15E-11	2.96E-12	1.26E-12	6.04E-12	-9.909259471	-9.909259471	-9.909259471	-9.909259471	-9.909259471	-9.909259471	-9.909259471	-9.909259471
EX_cytd[e]	-697.7434483	-607.543431	-1127.531711	-655.8612028	-619.145338	-1402.414554	-823.5524538	-953.8174532	4.05E-12	2.53E-12	4.30E-12	1.83E-12	4.66E-12	1.29E-12	5.32E-13	4.42E-12	-16.96982884	-16.96982884	-16.96982884	-16.96982884	-16.96982884	-16.96982884	-16.96982884	-16.96982884
EX_dad-2[e]	-1500.440849	-1446.549987	-3404.30973	-3009.865208	-3563.162671	-4096.827	-1386.813121	-2530.460958	-4.64E-04	-6.03E-04	-5.23E-04	-5.99E-04	-4.65E-04	-6.50E-04	-4.75E-04	-6.68E-04	-80.67388124	-80.67388124	-80.67388124	-80.67388124	-80.67388124	-80.67388124	-80.67388124	-80.67388124
EX_damp[e]	1.11E-11	-210.6222303	-1244.844271	-1803.172353	-1487.1766	-43.42717087	-40.70628537	-1005.932573	-7.81E-12	-1.02E-05	-2.12E-11	-1.33E-11	-1.42E-11	-8.91E-12	-1.28E-12	-3.25E-11	-7.54E-10	-7.54E-10	-7.54E-10	-7.54E-10	-7.54E-10	-7.54E-10	-7.54E-10	-7.54E-10
EX_dca[e]	-7.32E-12	-1.22E-11	1.10E-11	-1.69E-11	1.60E-11	2.05E-12	-3.08E-12	1.44E-11	-2.81E-13	-1.06E-13	-4.08E-13	-2.85E-13	-4.24E-13	-9.98E-14	-8.39E-14	-2.21E-13	4.21E-12	4.21E-12	4.21E-12	4.21E-12	4.21E-12	4.21E-12	4.21E-12	4.21E-12
EX_dcmp[e]	-1.46E-11	9.19E-13	4.11E-12	1.73E-11	7.26E-12	-8.50E-10	-5.82E-12	-3.57E-13	-3.51E-12	-2.21E-12	-6.42E-12	-4.14E-12	-6.33E-12	-1.73E-12	-7.98E-13	-4.15E-12	-6.73E-10	-6.73E-10	-6.73E-10	-6.73E-10	-6.73E-10	-6.73E-10	-6.73E-10	-6.73E-10
EX_dcyt[e]	1.20E-13	-1.21E-13	1.43E-13	-1.562011659	-48.19384285	6.87E-10	-78.96858607	9.67E-14	7.65E-13	-1.77E-13	-2.69E-11	-1.85E-12	-1.41E-12	-9.95E-12	-3.10E-13	-4.56E-13	3.77E-10	3.77E-10	3.77E-10	3.77E-10	3.77E-10	3.77E-10	3.77E-10	3.77E-10
EX_ddca[e]	-5.10E-21	-1.72E-21	-8.06E-17	-1.27E-20	-5.36E-17	4.30E-12	-1.87E-19	-7.33E-24	-2.77E-13	-9.72E-14	-3.73E-13	-2.55E-13	-3.71E-13	-9.07E-14	-7.87E-14	-2.05E-13	6.48E-12	6.48E-12	6.48E-12	6.48E-12	6.48E-12	6.48E-12	6.48E-12	6.48E-12
EX_dgmp[e]	1.60E-11	2.19E-12	-5.51E-13	1.77E-11	9.56E-13	-8.51E-10	4.33E-12	-6.22E-12	-4.21E-12	-6.67E-12	-9.25E-12	-5.18E-12	-7.65E-12	-2.32E-12	-9.65E-13	-6.14E-12	-7.35E-10	-7.35E-10	-7.35E-10	-7.35E-10	-7.35E-10	-7.35E-10	-7.35E-10	-7.35E-10
EX_dgsn[e]	1.51E-11	-1.92E-13	-1.61E-11	-2.65E-12	1.19E-12	8.43E-10	3.77E-13	-7.82E-12	-1.39E-04	-3.79E-04	-2.28E-04	-1.75E-04	-1.31E-04	-2.04E-04	-2.25E-04	-2.49E-04	-63.14817108	-63.14817108	-63.14817108	-63.14817108	-63.14817108	-63.14817108	-63.14817108	-63.14817108
EX_dha[e]	595.8499	267.3801	217.69725	214.083	-52.19145	-1024.9418	560.47705	772.82635	0.001164358	0.001192572	9.74E-04	4.32E-04	8.69E-04	0.001559284	0.001074659	0.001267023	-180.1441511	-180.1441511	-180.1441511	-180.1441511	-180.1441511	-180.1441511	-180.1441511	-180.1441511
EX_dimp[e]	1.45E-11	4.60E-12	1.81E-12	1.60E-12	4.55E-12	-8.20E-10	4.77E-12	-3.35E-12	-4.96E-12	-4.33E-12	-9.48E-12	-4.39E-12	-6.27E-12	-2.45E-12	-9.80E-13	-6.65E-12	-7.29E-10	-7.29E-10	-7.29E-10	-7.29E-10	-7.29E-10	-7.29E-10	-7.29E-10	-7.29E-10
EX_din[e]	-1.83E-11	3.64E-12	7.19E-12	-1.87E-11	-1.45E-11	7.90E-10	-9.01E-12	-6.97E-12	-2.46E-04	-2.79E-04	-2.41E-04	-5.17E-05	-1.82E-05	-2.37E-04	-2.42E-04	-2.88E-04	-56.88251187	-56.88251187	-56.88251187	-56.88251187	-56.88251187	-56.88251187	-56.88251187	-56.88251187
EX_dms[e]	188.43041	133.3665	268.9418	322.5259	324.5553	379.2909	128.72699	442.2649	2.64E-04	2.43E-04	3.06E-04	2.16E-04	2.57E-04	2.86E-04	1.85E-04	3.16E-04	103.5997766	103.5997766	103.5997766	103.5997766	103.5997766	103.5997766	103.5997766	103.5997766
EX_dmso[e]	-188.43041	-133.3665	-268.9418	-322.5259	-324.5553	-379.2909	-128.72699	-442.2649	-2.64E-04	-2.43E-04	-3.06E-04	-2.16E-04	-2.57E-04	-2.86E-04	-1.85E-04	-3.16E-04	-103.5997766	-103.5997766	-103.5997766	-103.5997766	-103.5997766	-103.5997766	-103.5997766	-103.5997766
EX_dopa[e]	-4.15E-14	-7.15E-13	-7.88E-12	1.44E-11	-1.01E-11	-4.45E-10	1.27E-11	-7.91E-13	-4.38E-13	-2.77E-13	-9.47E-13	-6.88E-13	-1.15E-12	-2.22E-13	-1.38E-13	-5.01E-13	-1.10E-10	-1.10E-10	-1.10E-10	-1.10E-10	-1.10E-10	-1.10E-10	-1.10E-10	-1.10E-10
EX_doxrbcn[e]	-1.55E-12	4.38E-12	9.81E-12	-7.47E-12	-1.37E-11	4.77E-12	2.39E-12	-1.09E-11	-7.48E-20	-1.63E-18	-1.40E-18	-1.35E-18	5.86E-19	-1.59E-18	-1.28E-18	-2.60E-19	3.75E-12	3.75E-12	3.75E-12	3.75E-12	3.75E-12	3.75E-12	3.75E-12	3.75E-12
EX_dtmp[e]	-1.18E-11	1.77E-12	4.95E-12	1.98E-11	-1.25E-12	-8.40E-10	3.09E-12	-7.83E-12	-3.51E-12	-3.76E-12	-7.53E-12	-5.68E-12	-7.27E-12	-1.73E-12	-8.70E-13	-4.46E-12	-7.08E-10	-7.08E-10	-7.08E-10	-7.08E-10	-7.08E-10	-7.08E-10	-7.08E-10	-7.08E-10
EX_dump[e]	-1.16E-11	2.31E-12	-7.35E-12	6.80E-12	3.96E-12	-8.57E-10	3.24E-12	1.65E-12	-5.14E-12	-2.22E-12	-6.88E-12	-4.14E-12	-6.44E-12	-1.73E-12	-9.22E-13	-4.15E-12	-7.52E-10	-7.52E-10	-7.52E-10	-7.52E-10	-7.52E-10	-7.52E-10	-7.52E-10	-7.52E-10
EX_duri[e]	6.74E-14	-2.48E-13	-2.19E-13	-2.90E-14	1.85E-13	8.28E-10	-2.78E-13	-2.71E-13	-2.66E-04	9.86E-13	-5.00E-05	3.61E-13	9.96E-13	-4.52E-12	-1.80E-04	-3.51E-12	-79.37023397	-79.37023397	-79.37023397	-79.37023397	-79.37023397	-79.37023397	-79.37023397	-79.37023397
EX_eca4colipa[e]	1.71E-21	8.35E-22	5.19E-17	1.20E-20	2.83E-17	3.63E-12	3.71E-20	1.53E-23	1.66E-12	2.67E-13	1.55E-12	6.83E-13	1.38E-12	5.55E-13	3.28E-13	9.06E-13	8.87E-12	8.87E-12	8.87E-12	8.87E-12	8.87E-12	8.87E-12	8.87E-12	8.87E-12
EX_enlipa[e]	1.03E-21	5.26E-22	2.74E-17	1.00E-20	1.54E-17	-2.30E-12	2.14E-20	1.07E-23	7.90E-13	3.57E-13	1.31E-12	8.95E-13	1.27E-12	2.92E-13	2.60E-13	6.04E-13	2.27E-12	2.27E-12	2.27E-12	2.27E-12	2.27E-12	2.27E-12	2.27E-12	2.27E-12
EX_enter[e]	-2.24E-06	-1.18E-06	-474.0363512	-7.615246496	-530.4483515	-97.10496939	-1.34E-05	-1.76E-07	-1.28E-05	-1.12E-05	-1.71E-05	-2.81E-05	-1.86E-05	-2.46E-05	-8.08E-06	-2.15E-07	-47.10688732	-47.10688732	-47.10688732	-47.10688732	-47.10688732	-47.10688732	-47.10688732	-47.10688732
EX_etha[e]	184.34335	203.4502	-9.28E-12	-1.11E-11	-1.31E-11	1826.001623	203.36895	438.2269	1.14E-04	2.82E-04	1.54E-04	2.71E-04	2.31E-04	3.04E-04	1.97E-04	2.45E-04	1.30E-09	1.30E-09	1.30E-09	1.30E-09	1.30E-09	1.30E-09	1.30E-09	1.30E-09
EX_ethso3[e]	-40.69988134	-3.87E-12	3.12E-12	-87.94338894	-1.65E-12	-74.73267218	-8.37E-12	-1.18E-11	-5.58E-13	-2.63E-13	-1.14E-12	-5.97E-13	-1.01E-12	-2.22E-13	-1.56E-13	-5.79E-13	-2.84E-12	-2.84E-12	-2.84E-12	-2.84E-12	-2.84E-12	-2.84E-12	-2.84E-12	-2.84E-12
EX_etoh[e]	7564.4968	10669.6145	13637.48	11170.027	14138.2945	16525.135	7761.741	11979.7305	-2.65E-04	3.56E-04	-9.37E-05	7.68E-04	7.86E-04	2.64E-05	3.23E-05	-2.39E-05	-276.6739802	-276.6739802	-276.6739802	-276.6739802	-276.6739802	-276.6739802	-276.6739802	-276.6739802
EX_f6p[e]	-103.97199	-41.56532	-84.421845	-22.661885	-16.90346	-4.14E-11	-156.55805	-7.80E-12	-8.18E-13	-5.82E-13	-1.89E-12	-4.81E-12	-3.22E-12	-2.37E-13	-3.50E-13	-9.06E-13	-1.59E-09	-1.59E-09	-1.59E-09	-1.59E-09	-1.59E-09	-1.59E-09	-1.59E-09	-1.59E-09
EX_fald[e]	-2.86E-13	5.94E-12	-1.15E-11	-1.28E-11	-1.71E-12	1.76E-09	-3.92E-12	5.02E-13	2.45E-14	-6.40E-15	2.46E-13	-1.30E-13	-7.97E-14	-1.55E-14	-2.52E-14	1.18E-14	-1.60E-10	-1.60E-10	-1.60E-10	-1.60E-10	-1.60E-10	-1.60E-10	-1.60E-10	-1.60E-10
EX_fe2[e]	4.31E-12	-21.98012054	-4295.599847	-106.7228026	-4805.824547	-873.9447238	133.0264039	149.9922779	-1.10E-04	-1.00E-04	-1.55E-04	-2.53E-04	-1.69E-04	-2.30E-04	-7.27E-05	-2.29E-11	-425.6598673	-425.6598673	-425.6598673	-425.6598673	-425.6598673	-425.6598673	-425.6598673	-425.6598673
EX_fe3[e]	-1.35E-05	-7.13E-06	1422.109054	22.84573949	1591.345055	291.3149074	-8.04E-05	-1.06E-06	3.30E-05	3.35E-05	5.20E-05	8.42E-05	5.69E-05	8.19E-05	2.42E-05	-1.28E-06	141.3206619	141.3206619	141.3206619	141.3206619	141.3206619	141.3206619	141.3206619	141.3206619
EX_fe3dcit[e]	-24.12148438	-2.31E-20	-1.64E-16	-4.44E-17	-2.48E-16	-40.90206911	-166.6372	-188.3184	-6.10E-13	-2.76E-13	-1.57E-12	-7.52E-13	-1.48E-12	-3.40E-13	-1.78E-13	-5.86E-13	1.25E-12	1.25E-12	1.25E-12	1.25E-12	1.25E-12	1.25E-12	1.25E-12	1.25E-12
EX_fe3dhbzs[e]	-1.18E-20	-4.26E-21	-1.94E-16	-8.00E-20	-1.08E-16	-1.67E-12	-1.93E-19	-4.51E-23	-6.53E-13	-2.70E-13	-1.12E-12	-7.98E-13	-1.23E-12	-2.75E-13	-2.05E-13	-5.86E-13	-6.82E-13	-6.82E-13	-6.82E-13	-6.82E-13	-6.82E-13	-6.82E-13	-6.82E-13	-6.82E-13
EX_fe3hox[e]	2.25E-06	1.19E-06	474.0363512	7.615246496	530.4483515	97.10496939	1.34E-05	1.77E-07	1.28E-05	1.12E-05	1.71E-05	2.81E-05	1.86E-05	2.46E-05	8.08E-06	2.13E-07	47.10688732	47.10688732	47.10688732	47.10688732	47.10688732	47.10688732	47.10688732	47.10688732
EX_fe3hox-un[e]	-2.25E-06	-1.19E-06	-474.0363512	-7.615246496	-530.4483515	-97.10496939	-1.34E-05	-1.77E-07	-1.28E-05	-1.12E-05	-1.71E-05	-2.81E-05	-1.86E-05	-2.46E-05	-8.08E-06	-2.13E-07	-47.10688732	-47.10688732	-47.10688732	-47.10688732	-47.10688732	-47.10688732	-47.10688732	-47.10688732
EX_fecrm[e]	2.25E-06	1.19E-06	474.0363512	7.615246496	530.4483515	97.10496939	1.34E-05	1.77E-07	1.28E-05	1.12E-05	1.71E-05	2.81E-05	1.86E-05	2.46E-05	8.08E-06	2.13E-07	47.10688732	47.10688732	47.10688732	47.10688732	47.10688732	47.10688732	47.10688732	47.10688732
EX_fecrm-un[e]	-2.25E-06	-1.19E-06	-474.0363512	-7.615246496	-530.4483515	-97.10496939	-1.34E-05	-1.77E-07	-1.28E-05	-1.12E-05	-1.71E-05	-2.81E-05	-1.86E-05	-2.46E-05	-8.08E-06	-2.13E-07	-47.10688732	-47.10688732	-47.10688732	-47.10688732	-47.10688732	-47.10688732	-47.10688732	-47.10688732
EX_feenter[e]	2.24E-06	1.18E-06	474.0363512	7.615246496	530.4483515	97.10496939	1.34E-05	1.76E-07	1.28E-05	1.12E-05	1.71E-05	2.81E-05	1.86E-05	2.46E-05	8.08E-06	2.15E-07	47.10688732	47.10688732	47.10688732	47.10688732	47.10688732	47.10688732	47.10688732	47.10688732
EX_feoxam[e]	2.25E-06	1.19E-06	474.0363512	7.615246496	530.4483515	97.10496939	1.34E-05	1.77E-07	1.28E-05	1.12E-05	1.71E-05	2.81E-05	1.86E-05	2.46E-05	8.08E-06	2.14E-07	47.10688732	47.10688732	47.10688732	47.10688732	47.10688732	47.10688732	47.10688732	47.10688732
EX_feoxam-un[e]	-2.25E-06	-1.19E-06	-474.0363512	-7.615246496	-530.4483515	-97.10496939	-1.34E-05	-1.77E-07	-1.28E-05	-1.12E-05	-1.71E-05	-2.81E-05	-1.86E-05	-2.46E-05	-8.08E-06	-2.14E-07	-47.10688732	-47.10688732	-47.10688732	-47.10688732	-47.10688732	-47.10688732	-47.10688732	-47.10688732
EX_for[e]	2794.177852	1056.52212	3651.457932	4537.896322	3566.829071	4279.370102	3411.655897	4593.363274	0.002199865	0.001901093	0.002219187	0.00167426	0.00175113	0.002605726	0.002006822	0.002610815	787.2879385	787.2879385	787.2879385	787.2879385	787.2879385	787.2879385	787.2879385	787.2879385
EX_fru[e]	-422.4819694	-1789.091761	-1703.605923	-3199.482139	-2015.777635	-1.32E-10	-971.3052987	-1995.615948	-1.52E-12	-3.37E-12	-2.20E-12	-1.44E-12	-2.13E-12	-3.96E-13	-5.02E-13	-1.39E-12	4.77E-12	4.77E-12	4.77E-12	4.77E-12	4.77E-12	4.77E-12	4.77E-12	4.77E-12
EX_frulys[e]	1.86E-12	-4.21E-12	6.40E-12	1.42E-11	5.60E-12	-2.13E-12	-7.94E-13	-1.00E-11	-5.52E-13	-2.99E-13	-1.10E-12	-1.48E-12	-1.57E-12	-2.17E-13	-2.03E-13	-5.94E-13	2.05E-12	2.05E-12	2.05E-12	2.05E-12	2.05E-12	2.05E-12	2.05E-12	2.05E-12
EX_fruur[e]	-159.0217	-186.395	-171.4845	-112.0695	-51.288985	-322.504449	-115.21938	-423.9503214	-1.63E-04	-9.21E-05	-1.92E-04	-1.55E-04	-1.26E-04	-1.25E-04	-1.49E-04	-1.28E-04	-96.27980955	-96.27980955	-96.27980955	-96.27980955	-96.27980955	-96.27980955	-96.27980955	-96.27980955
EX_fuc-L[e]	-162.7185	1.61E-11	5.80E-12	-53.39175	-44.625585	1.89E-11	-137.2907	-7.86E-12	-6.63E-13	-3.44E-13	-1.15E-12	-1.04E-12	-1.41E-12	-1.80E-13	-2.27E-13	-6.87E-13	4.32E-12	4.32E-12	4.32E-12	4.32E-12	4.32E-12	4.32E-12	4.32E-12	4.32E-12
EX_fum[e]	-5.37E-12	1.25E-11	-1.41E-12	1.32E-11	7.15E-12	-2.79E-11	-4.51E-12	-7.59E-12	-8.99E-13	-7.79E-13	-1.50E-12	-2.07E-12	-2.80E-12	-5.18E-13	-3.61E-13	-2.31E-11	-7.84E-10	-7.84E-10	-7.84E-10	-7.84E-10	-7.84E-10	-7.84E-10	-7.84E-10	-7.84E-10
EX_fusa[e]	-1.55E-12	4.38E-12	9.81E-12	-7.47E-12	-1.37E-11	4.77E-12	2.39E-12	-1.09E-11	2.39E-18	-9.07E-19	7.11E-19	3.44E-19	3.84E-19	-1.65E-18	6.16E-19	-1.35E-18	3.75E-12	3.75E-12	3.75E-12	3.75E-12	3.75E-12	3.75E-12	3.75E-12	3.75E-12
EX_g1p[e]	978.8805903	474.4071828	-9.53E-12	-8.37E-12	2.53E-12	1.78E-10	1033.5454	726.8228691	-4.27E-12	-5.53E-13	-3.19E-12	-9.53E-13	-1.23E-12	-2.65E-13	-5.34E-13	-4.77E-13	-4.19E-10	-4.19E-10	-4.19E-10	-4.19E-10	-4.19E-10	-4.19E-10	-4.19E-10	-4.19E-10
EX_g3pc[e]	-184.34335	-203.4502	5.36E-12	5.63E-12	2.68E-12	-1826.001623	-203.36895	-438.2269	-1.13E-04	-2.82E-04	-1.54E-04	-2.71E-04	-2.31E-04	-3.04E-04	-1.97E-04	-2.45E-04	-1.59E-09	-1.59E-09	-1.59E-09	-1.59E-09	-1.59E-09	-1.59E-09	-1.59E-09	-1.59E-09
EX_g3pe[e]	-184.34335	-203.4502	-9.36E-12	8.25E-12	1.53E-11	-1826.001623	-203.36895	-438.2269	-1.14E-04	-2.82E-04	-1.54E-04	-2.71E-04	-2.31E-04	-3.04E-04	-1.97E-04	-2.45E-04	-1.60E-09	-1.60E-09	-1.60E-09	-1.60E-09	-1.60E-09	-1.60E-09	-1.60E-09	-1.60E-09
EX_g3pg[e]	-184.34335	-67.07899294	1.32E-11	-9.27E-12	-2.41E-12	-602.8330233	-203.36895	-2.30E-12	-1.24E-04	-2.31E-04	-1.63E-04	-2.37E-04	-2.13E-04	-0.001375189	-2.02E-04	-2.65E-04	-2.15E-09	-2.15E-09	-2.15E-09	-2.15E-09	-2.15E-09	-2.15E-09	-2.15E-09	-2.15E-09
EX_g3pi[e]	-184.34335	-203.4502	3.39E-12	-1.01E-11	-2.28E-12	-1826.001623	-203.36895	-438.2269	-1.14E-04	-2.82E-04	-1.54E-04	-2.71E-04	-2.31E-04	-3.04E-04	-1.97E-04	-2.45E-04	-1.59E-09	-1.59E-09	-1.59E-09	-1.59E-09	-1.59E-09	-1.59E-09	-1.59E-09	-1.59E-09
EX_g3ps[e]	-510.9628	-346.88725	6.27E-12	2.00E-12	-354.4769	-1213.734483	-432.99545	-410.3653681	-2.66E-12	-1.59E-12	-3.84E-12	-3.72E-12	-6.06E-12	-1.29E-12	-8.83E-13	-4.02E-12	-1.72E-09	-1.72E-09	-1.72E-09	-1.72E-09	-1.72E-09	-1.72E-09	-1.72E-09	-1.72E-09
EX_g6p[e]	-103.97199	-41.56532	-84.421845	-22.661885	-16.90346	-1.20E-11	-156.55805	-9.86E-12	-9.50E-13	-7.40E-13	-2.28E-12	-1.37E-04	-4.70E-12	-2.59E-13	-4.28E-13	-1.02E-12	-4.55E-09	-4.55E-09	-4.55E-09	-4.55E-09	-4.55E-09	-4.55E-09	-4.55E-09	-4.55E-09
EX_gal[e]	3.03E-06	268.214053	642.9223333	1359.858978	1182.336224	0.136918224	742.8668721	1399.556954	2.11E-04	3.21E-04	5.08E-04	5.53E-04	5.16E-04	6.18E-04	2.57E-04	4.93E-04	0.0151549	0.0151549	0.0151549	0.0151549	0.0151549	0.0151549	0.0151549	0.0151549
EX_gal-bD[e]	-3.03E-06	-1.58E-12	-1.20E-12	8.09E-12	-5.12E-12	-0.136918208	1.33E-12	1.03E-11	-2.00E-04	-1.25E-04	-5.08E-04	-2.52E-04	-3.02E-04	-4.68E-04	-2.30E-04	-4.29E-04	-0.015154894	-0.015154894	-0.015154894	-0.015154894	-0.015154894	-0.015154894	-0.015154894	-0.015154894
EX_gal1p[e]	978.8805903	474.4071828	-5.26E-13	-2.02E-11	-3.78E-12	1.72E-10	1033.5454	726.8228691	-1.15E-05	-2.34E-12	-3.06E-12	-8.78E-13	-9.41E-13	-8.16E-13	-9.30E-13	-1.30E-12	-4.19E-10	-4.19E-10	-4.19E-10	-4.19E-10	-4.19E-10	-4.19E-10	-4.19E-10	-4.19E-10
EX_galct-D[e]	-29.5483325	-14.97788	-22.6682925	-12.36656625	-13.42985	-37.85925002	-28.9269785	-50.089785	-1.06E-05	-3.05E-12	-8.18E-12	-5.68E-12	-7.38E-12	-1.50E-12	-4.43E-10	-2.49E-12	-141.1588915	-141.1588915	-141.1588915	-141.1588915	-141.1588915	-141.1588915	-141.1588915	-141.1588915
EX_galctn-D[e]	-1.56E-12	1.37E-11	1.33E-11	1.50E-11	-1.74E-12	-2.59E-11	2.79E-12	-4.54E-12	-2.00E-12	-7.16E-13	-2.94E-12	-2.07E-12	-3.20E-12	-4.68E-13	-6.72E-13	-1.33E-12	-1.82E-12	-1.82E-12	-1.82E-12	-1.82E-12	-1.82E-12	-1.82E-12	-1.82E-12	-1.82E-12
EX_galctn-L[e]	1.54E-11	2.15E-13	1.97E-12	-5.48E-13	3.75E-12	-4.45E-11	8.16E-12	3.62E-12	-9.21E-05	-4.55E-12	-2.09E-05	-1.36E-11	-2.84E-11	-7.28E-12	-3.58E-05	-6.79E-10	-56.03841186	-56.03841186	-56.03841186	-56.03841186	-56.03841186	-56.03841186	-56.03841186	-56.03841186
EX_galt[e]	-3.22E-12	4.09E-12	6.83E-12	2.18E-11	-1.36E-11	-2.41E-11	-5.13E-12	-2.87E-13	-1.14E-12	-3.87E-13	-2.07E-12	-1.12E-12	-1.90E-12	-2.69E-13	-3.70E-13	-1.05E-12	4.43E-12	4.43E-12	4.43E-12	4.43E-12	4.43E-12	4.43E-12	4.43E-12	4.43E-12
EX_galur[e]	-40.1626	-24.35289	-47.83202	-33.71404	-50.274675	-52.44858495	-45.69493	-77.44419	-1.02E-04	-5.30E-05	-5.35E-05	-1.96E-09	-7.23E-10	-2.38E-12	-1.15E-04	-1.92E-05	-85.62365639	-85.62365639	-85.62365639	-85.62365639	-85.62365639	-85.62365639	-85.62365639	-85.62365639
EX_gam[e]	1.18E-11	3.15E-12	-3.05E-12	1.57E-11	-1.19E-11	-3.98E-11	2.39E-12	1.21E-11	-2.66E-13	-1.23E-13	-5.05E-13	-3.54E-13	-5.34E-13	-1.10E-13	-9.28E-14	-2.99E-13	4.21E-12	4.21E-12	4.21E-12	4.21E-12	4.21E-12	4.21E-12	4.21E-12	4.21E-12
EX_gam6p[e]	-103.97199	-41.56532	-84.421845	-22.661885	-16.90346	-5.62E-12	-156.55805	-2.85E-12	-2.91E-13	-1.96E-13	-6.50E-13	-6.72E-13	-8.78E-13	-1.29E-13	-1.11E-13	-3.59E-13	-5.875192076	-5.875192076	-5.875192076	-5.875192076	-5.875192076	-5.875192076	-5.875192076	-5.875192076
EX_gbbtn[e]	0	0	0	0	0	0	0	0	6.40E-18	6.23E-18	1.94E-18	1.37E-17	1.87E-17	4.49E-19	4.63E-18	-6.48E-18	0	0	0	0	0	0	0	0
EX_gdp[e]	382.2267531	47.30859167	5.13E-12	1.55E-12	7.36E-12	6.14E-10	465.09445	-3.53E-12	1.14E-12	5.40E-13	2.10E-12	1.27E-12	2.24E-12	4.36E-13	3.22E-13	1.29E-12	3.05E-10	3.05E-10	3.05E-10	3.05E-10	3.05E-10	3.05E-10	3.05E-10	3.05E-10
EX_glc[e]	-888.9031579	-130.6391701	-245.6831194	160.5389741	96.81251981	4.31E-08	55.05397971	233.8902457	-4.29E-04	-1.85E-04	-3.12E-05	5.12E-04	3.08E-04	-1.67E-04	-2.36E-04	-4.87E-04	1.30E-08	1.30E-08	1.30E-08	1.30E-08	1.30E-08	1.30E-08	1.30E-08	1.30E-08
EX_glcn[e]	1769.41005	534.28375	306.749475	-1.76E-11	3089.784418	352.3160994	1698.46735	2521.3747	-0.001008659	-7.97E-04	-8.95E-04	-0.001191096	-8.65E-04	-9.41E-04	-0.001248121	-8.33E-04	-839.676934	-839.676934	-839.676934	-839.676934	-839.676934	-839.676934	-839.676934	-839.676934
EX_glcr[e]	-29.5483325	-14.97788	-22.6682925	-12.36656625	-13.42985	-37.85924998	-28.9269785	-50.089785	-6.56E-11	-2.80E-12	-7.54E-12	-5.56E-12	-7.35E-12	-1.37E-12	-4.10E-11	-2.40E-12	-141.1588915	-141.1588915	-141.1588915	-141.1588915	-141.1588915	-141.1588915	-141.1588915	-141.1588915
EX_glcur[e]	-251.20185	-200.6986	-527.41983	-313.7302515	-383.9119935	-286.6422661	-267.57602	-310.7053935	-1.48E-04	-7.49E-05	-1.80E-04	-1.41E-04	-1.23E-04	-1.05E-04	-1.39E-04	-1.02E-04	-72.20985716	-72.20985716	-72.20985716	-72.20985716	-72.20985716	-72.20985716	-72.20985716	-72.20985716
EX_glcur1p[e]	978.8805903	474.4071828	1.42E-11	-5.749048477	-49.71160653	1.84E-10	1033.5454	718.114052	-1.70E-12	-9.64E-13	-3.69E-12	-2.00E-12	-3.26E-12	-7.65E-13	-3.07E-13	-1.48E-12	-4.87E-10	-4.87E-10	-4.87E-10	-4.87E-10	-4.87E-10	-4.87E-10	-4.87E-10	-4.87E-10
EX_gln-L[e]	-396.236044	-361.060533	-647.3153115	-627.262592	-525.5501836	-671.8854362	-552.113986	-629.571164	-6.51E-12	-3.93E-12	-1.31E-04	-7.43E-12	-1.61E-11	-3.18E-12	-1.80E-12	-8.15E-12	-3.46E-10	-3.46E-10	-3.46E-10	-3.46E-10	-3.46E-10	-3.46E-10	-3.46E-10	-3.46E-10
EX_glu-L[e]	-3040.76445	-816.6192	-1947.0701	-2811.7	-2192.525632	-2998.567137	-893.86955	-1663.7365	-0.001574787	-6.34E-04	-0.00141797	-6.46E-04	-6.35E-04	-0.001102131	-0.001428143	-0.001160027	-789.1877278	-789.1877278	-789.1877278	-789.1877278	-789.1877278	-789.1877278	-789.1877278	-789.1877278
EX_gly[e]	1320.699152	2136.394655	3459.442412	1219.570378	3017.225072	3774.348247	993.4307002	2200.843026	0.001314658	0.001523716	0.001586447	0.001986022	0.002291107	0.001817738	0.001694505	0.001586214	388.9857953	388.9857953	388.9857953	388.9857953	388.9857953	388.9857953	388.9857953	388.9857953
EX_glyald[e]	-1194.7388	-1110.8705	-1377.9043	-709.65655	-745.6968	-3057.9215	-1025.67435	-2959.4995	2.71E-05	-1.38E-04	2.47E-05	-9.14E-05	-4.83E-05	-0.002154319	1.23E-05	5.42E-05	-91.55991254	-91.55991254	-91.55991254	-91.55991254	-91.55991254	-91.55991254	-91.55991254	-91.55991254
EX_glyb[e]	0	0	0	0	0	0	0	0	-7.09E-18	-6.89E-18	-1.36E-17	-1.88E-17	-2.38E-17	-3.27E-18	-1.05E-17	-5.52E-17	0	0	0	0	0	0	0	0
EX_glyc[e]	1379.08215	1177.949493	1377.9043	709.65655	745.6968	3660.754523	1229.0433	2959.4995	9.65E-05	3.69E-04	1.38E-04	3.28E-04	2.61E-04	-0.001479397	1.90E-04	2.11E-04	-82.63289067	-82.63289067	-82.63289067	-82.63289067	-82.63289067	-82.63289067	-82.63289067	-82.63289067
EX_glyc-R[e]	59.096665	29.95576	45.336585	24.7331325	26.8597	75.7185	28.9269785	100.17957	1.06E-05	5.99E-12	1.29E-11	-3.52E-13	7.43E-12	2.97E-12	4.84E-10	7.11E-05	282.317783	282.317783	282.317783	282.317783	282.317783	282.317783	282.317783	282.317783
EX_glyc2p[e]	1.02E-11	1.64E-11	1.28E-11	-5.20E-12	-3.75E-12	-7.61E-10	1.24E-11	1.41E-12	-3.47E-12	-1.56E-12	-5.97E-12	-3.58E-12	-6.21E-12	-2.62E-04	-8.63E-13	-3.56E-12	-7.61E-10	-7.61E-10	-7.61E-10	-7.61E-10	-7.61E-10	-7.61E-10	-7.61E-10	-7.61E-10
EX_glyc3p[e]	405.07995	542.8758929	-300.48955	-262.58105	-555.3537	-16235.41262	636.33305	1219.423918	-0.001250982	-9.78E-04	-0.001074001	-0.001280101	-0.001057654	-2.17E-04	-0.001461749	-0.001024386	-733.4307993	-733.4307993	-733.4307993	-733.4307993	-733.4307993	-733.4307993	-733.4307993	-733.4307993
EX_glyclt[e]	101.083864	106.9834532	1409.693901	136.5077707	1.324145299	165.6857223	3257.45664	244.8840246	0.001687534	0.001319952	8.48E-04	7.22E-04	8.40E-04	8.44E-04	0.001700206	0.0018418	298.9778602	298.9778602	298.9778602	298.9778602	298.9778602	298.9778602	298.9778602	298.9778602
EX_gmp[e]	1.45E-11	4.11E-12	-2.05E-12	2.29E-11	1.91E-12	-8.32E-10	-1.89E-12	-3.78E-12	-3.51E-12	-3.26E-12	-6.41E-12	-7.00E-12	-8.49E-12	-1.73E-12	-8.33E-13	-4.15E-12	-6.96E-10	-6.96E-10	-6.96E-10	-6.96E-10	-6.96E-10	-6.96E-10	-6.96E-10	-6.96E-10
EX_gsn[e]	-4.30E-13	-3.61E-12	-390.2712877	-2.08E-11	-1.88E-11	1.52E-09	-1.28E-11	-1.55E-11	5.01E-13	-1.86E-04	-1.67E-10	-3.55E-04	-2.34E-04	3.76E-13	-5.62E-05	-1.85E-11	-23.64273215	-23.64273215	-23.64273215	-23.64273215	-23.64273215	-23.64273215	-23.64273215	-23.64273215
EX_gthox[e]	0	0	0	0	0	0	0	0	2.37E-17	-2.68E-18	-8.15E-18	-1.91E-17	-3.96E-17	-9.10E-18	-3.40E-18	-6.29E-17	0	0	0	0	0	0	0	0
EX_gthrd[e]	-455.6493	-233.52975	-648.4629	-616.45785	-778.18205	-482.4719133	-497.96765	-654.56615	-8.21E-04	-7.69E-04	-8.54E-04	-7.40E-04	-6.68E-04	-0.001136783	-8.12E-04	-8.69E-04	-266.899869	-266.899869	-266.899869	-266.899869	-266.899869	-266.899869	-266.899869	-266.899869
EX_gtp[e]	-382.2267531	-47.30859167	-6.16E-12	1.67E-12	7.10E-12	-6.27E-10	-465.09445	4.09E-12	-1.14E-12	-5.40E-13	-2.10E-12	-1.27E-12	-2.24E-12	-4.36E-13	-3.22E-13	-1.29E-12	-2.98E-10	-2.98E-10	-2.98E-10	-2.98E-10	-2.98E-10	-2.98E-10	-2.98E-10	-2.98E-10
EX_gua[e]	-473.143155	-428.9550185	-228.0726862	-759.3809373	-686.7818468	-872.9563097	-659.1548842	-845.4670155	1.39E-04	3.55E-04	2.28E-04	4.41E-04	2.92E-04	3.65E-05	2.82E-04	2.49E-04	61.02657489	61.02657489	61.02657489	61.02657489	61.02657489	61.02657489	61.02657489	61.02657489
EX_h[e]	-3729.138781	-1248.888121	15165.86575	11224.07824	17293.00285	9823.136887	-6650.336169	-363.3690914	0.001406672	0.001574933	0.001388553	0.001746509	0.001460785	0.002143655	0.001518537	0.001439977	719.5154862	719.5154862	719.5154862	719.5154862	719.5154862	719.5154862	719.5154862	719.5154862
EX_h2[e]	-255.740235	-248.354299	-407.51545	-343.3529448	-315.8024445	-474.24319	-276.35162	-796.36357	-2.94E-04	-2.58E-05	-2.94E-04	-7.72E-05	-1.69E-04	-2.41E-10	-2.61E-04	-3.83E-04	-93.90980325	-93.90980325	-93.90980325	-93.90980325	-93.90980325	-93.90980325	-93.90980325	-93.90980325
EX_h2o[e]	-951.0954927	572.5557548	1459.559319	3594.272485	3095.154311	-1737.503029	1912.22116	3732.78263	5.74E-04	0.001125614	7.26E-04	0.00107823	9.11E-04	0.001490341	6.72E-04	9.25E-04	18.30420162	18.30420162	18.30420162	18.30420162	18.30420162	18.30420162	18.30420162	18.30420162
EX_h2o2[e]	-8.65E-12	-1.26E-11	-3.50E-12	6.52E-12	2.11E-12	1.31E-09	-1.13E-11	3.20E-13	1.31E-12	8.30E-13	2.84E-12	2.06E-12	3.46E-12	6.67E-13	4.15E-13	1.50E-12	3.44E-10	3.44E-10	3.44E-10	3.44E-10	3.44E-10	3.44E-10	3.44E-10	3.44E-10
EX_h2s[e]	-1.44E-11	-5.36E-12	-9.55E-12	-5.28E-12	-1.85E-11	3.36E-12	5.85E-12	19.60679678	7.97E-13	3.57E-13	1.19E-12	7.95E-13	1.32E-12	4.05E-13	2.18E-13	5.60E-13	1.42E-11	1.42E-11	1.42E-11	1.42E-11	1.42E-11	1.42E-11	1.42E-11	1.42E-11
EX_hacolipa[e]	7.03E-18	6.02E-18	36.515825	34.086065	42.50123	54.884325	2.44E-16	4.72E-20	1.67E-04	9.10E-05	1.34E-04	1.35E-04	1.11E-04	1.32E-04	1.71E-04	1.04E-04	140.2422569	140.2422569	140.2422569	140.2422569	140.2422569	140.2422569	140.2422569	140.2422569
EX_halipa[e]	7.03E-18	6.02E-18	36.515825	34.086065	42.50123	54.884325	2.44E-16	4.72E-20	1.67E-04	9.10E-05	1.34E-04	1.35E-04	1.11E-04	1.32E-04	1.71E-04	1.04E-04	140.2422569	140.2422569	140.2422569	140.2422569	140.2422569	140.2422569	140.2422569	140.2422569
EX_hdca[e]	-1.41E-17	-1.20E-17	-73.03165	-68.17213	-85.00246	-109.76865	-4.88E-16	-9.45E-20	-3.35E-04	-1.82E-04	-2.67E-04	-2.70E-04	-2.23E-04	-2.64E-04	-3.41E-04	-2.08E-04	-280.4845138	-280.4845138	-280.4845138	-280.4845138	-280.4845138	-280.4845138	-280.4845138	-280.4845138
EX_hdcea[e]	-5.76E-21	-1.75E-21	-8.45E-17	-1.17E-20	-5.47E-17	2.18E-12	-2.23E-19	-6.61E-24	-2.47E-13	-8.78E-14	-3.28E-13	-2.10E-13	-3.26E-13	-8.43E-14	-6.89E-14	-1.84E-13	-5.91E-12	-5.91E-12	-5.91E-12	-5.91E-12	-5.91E-12	-5.91E-12	-5.91E-12	-5.91E-12
EX_hg2[e]	0	0	0	0	0	0	0	0	6.14E-17	-4.33E-18	-2.11E-17	-2.36E-17	-3.21E-17	-1.28E-17	8.11E-20	-3.80E-17	0	0	0	0	0	0	0	0
EX_his-L[e]	-142.283867	-129.6527401	-172.6689316	-225.2428787	-187.5140169	-241.2664357	-198.257867	-226.0718607	2.23E-12	6.26E-13	5.40E-12	3.11E-12	4.83E-12	9.44E-13	7.05E-13	2.22E-12	-10.01518546	-10.01518546	-10.01518546	-10.01518546	-10.01518546	-10.01518546	-10.01518546	-10.01518546
EX_hom-L[e]	-1.62E-11	1.27E-11	-6.99E-12	-1.50E-11	-7.88E-12	1.04E-11	-3.02E-12	-5.48E-12	2.99E-13	1.13E-13	5.26E-13	2.96E-13	4.70E-13	1.29E-13	8.21E-14	2.89E-13	3.07E-12	3.07E-12	3.07E-12	3.07E-12	3.07E-12	3.07E-12	3.07E-12	3.07E-12
EX_hxa[e]	5.93E-12	4.83E-11	-3.89E-11	18.2154665	-2.57E-11	32.485325	-1.33E-11	13.45375	3.24E-12	2.65E-04	1.29E-04	5.40E-04	3.99E-04	2.54E-04	7.15E-05	2.74E-04	9.56E-11	9.56E-11	9.56E-11	9.56E-11	9.56E-11	9.56E-11	9.56E-11	9.56E-11
EX_hxan[e]	-34.77516	-22.114585	5345.706595	4130.935105	4209.7246	3601.804886	0.902366696	4703.53817	1.24E-05	4.58E-04	2.12E-04	5.55E-04	3.86E-04	-1.44E-05	2.76E-04	2.02E-04	69.38078716	69.38078716	69.38078716	69.38078716	69.38078716	69.38078716	69.38078716	69.38078716
EX_idon-L[e]	343.6405	356.9097	405.985775	18412.1	249.6089	558.6157006	294.7376	838.2029	6.14E-04	6.70E-04	5.49E-04	0.001109541	6.16E-04	6.43E-04	6.75E-04	6.08E-04	376.7673972	376.7673972	376.7673972	376.7673972	376.7673972	376.7673972	376.7673972	376.7673972
EX_ile-L[e]	1589.3211	1218.222	-529.5164773	3164.528	-575.0412698	1450.8145	2500.9995	1704.5755	5.14E-13	4.45E-13	2.04E-12	7.86E-13	1.72E-12	3.56E-13	1.63E-13	8.28E-13	-30.71314378	-30.71314378	-30.71314378	-30.71314378	-30.71314378	-30.71314378	-30.71314378	-30.71314378
EX_imp[e]	1.32E-11	-7.65E-13	4.78E-12	7.53E-12	1.20E-11	-8.53E-10	-3.30E-12	4.73E-12	-2.75E-12	-2.57E-12	-6.19E-12	-5.95E-12	-7.66E-12	-1.22E-12	-8.16E-13	-3.73E-12	-6.85E-10	-6.85E-10	-6.85E-10	-6.85E-10	-6.85E-10	-6.85E-10	-6.85E-10	-6.85E-10
EX_indole[e]	468.0313	470.2945	137.1405447	214.5262	247.09155	1109.65065	580.5617	1204.0477	-0.001753815	-0.001094742	-0.00145855	-0.001153675	-0.001104873	-0.001570089	-0.001603062	-0.001742452	-1000	-1000	-1000	-1000	-1000	-1000	-1000	-1000
EX_inost[e]	184.34335	203.4502	1.01E-11	2.44E-12	-7.34E-12	1826.001623	203.36895	438.2269	1.14E-04	2.82E-04	1.54E-04	2.71E-04	2.31E-04	3.04E-04	1.97E-04	2.45E-04	1.82E-09	1.82E-09	1.82E-09	1.82E-09	1.82E-09	1.82E-09	1.82E-09	1.82E-09
EX_ins[e]	34.77516	22.114585	26.358105	29.563095	38.171	130.43371	27.24489	33.26283	2.34E-04	-8.21E-05	2.89E-05	-2.65E-04	-1.65E-04	3.40E-04	-3.38E-05	8.63E-05	-12.49827529	-12.49827529	-12.49827529	-12.49827529	-12.49827529	-12.49827529	-12.49827529	-12.49827529
EX_isetac[e]	8.98E-12	-7.11E-12	8.05E-12	6.18E-12	-7.27E-12	-3.61E-11	6.19E-12	-8.08E-12	-6.32E-13	-3.13E-13	-1.35E-12	-7.90E-13	-1.31E-12	-2.98E-13	-1.93E-13	-7.33E-13	-3.07E-12	-3.07E-12	-3.07E-12	-3.07E-12	-3.07E-12	-3.07E-12	-3.07E-12	-3.07E-12
EX_k[e]	-293.1539071	-267.1294233	-355.7576344	-464.078123	-386.3436372	-497.0921845	-408.4796791	-465.7861123	-2.21E-13	-8.17E-14	-2.41E-13	-2.47E-13	-2.90E-13	-7.98E-14	-5.31E-14	-1.84E-13	-20.63474102	-20.63474102	-20.63474102	-20.63474102	-20.63474102	-20.63474102	-20.63474102	-20.63474102
EX_kdo2lipid4[e]	-29.22032253	-26.62631375	-35.46039322	-46.25731436	-38.50907464	-49.54801423	-40.71550023	-46.42755939	1.91E-13	7.55E-14	3.09E-13	2.00E-13	2.88E-13	8.67E-14	5.52E-14	1.84E-13	-2.056782371	-2.056782371	-2.056782371	-2.056782371	-2.056782371	-2.056782371	-2.056782371	-2.056782371
EX_lac-D[e]	4380.44935	2862.01715	4219.15765	1005.6367	1363.79115	7752.151	5797.37755	4786.7473	0.001869305	0.002127611	0.002156855	0.00196704	0.001922038	0.002574006	0.001865779	0.002674074	-10.38022439	-10.38022439	-10.38022439	-10.38022439	-10.38022439	-10.38022439	-10.38022439	-10.38022439
EX_lac-L[e]	-2372.3976	-3.80E-12	4.71E-12	-1005.6367	-826.0735741	-3.99E-11	-4454.514	-2748.7705	8.35E-11	5.55E-14	8.61E-12	-4.09E-13	-5.71E-13	6.17E-11	1.96E-12	2.48E-04	-16.75718209	-16.75718209	-16.75718209	-16.75718209	-16.75718209	-16.75718209	-16.75718209	-16.75718209
EX_lcts[e]	-1.44E-11	-268.214053	-642.9223333	-1359.858978	-1182.336224	-1.43E-08	-742.8668721	-1399.556954	-1.02E-11	-1.96E-04	-1.18E-09	-3.01E-04	-2.14E-04	-1.50E-04	-2.65E-05	-6.46E-05	-4.81E-09	-4.81E-09	-4.81E-09	-4.81E-09	-4.81E-09	-4.81E-09	-4.81E-09	-4.81E-09
EX_leu-L[e]	-676.6375992	-616.5696834	-821.1351984	-1071.153068	-891.7316975	-1147.353845	-942.8245803	-1075.095331	2.38E-12	2.09E-04	3.03E-04	3.81E-04	4.98E-04	2.24E-04	6.46E-13	4.41E-11	-47.62768391	-47.62768391	-47.62768391	-47.62768391	-47.62768391	-47.62768391	-47.62768391	-47.62768391
EX_lipa[e]	-7.03E-18	-6.02E-18	-36.515825	-34.086065	-42.50123	-54.884325	-2.44E-16	-4.72E-20	-1.67E-04	-9.10E-05	-1.34E-04	-1.35E-04	-1.11E-04	-1.32E-04	-1.71E-04	-1.04E-04	-140.2422569	-140.2422569	-140.2422569	-140.2422569	-140.2422569	-140.2422569	-140.2422569	-140.2422569
EX_lipa_cold[e]	1.07E-21	5.48E-22	2.91E-17	1.09E-20	1.65E-17	-1.63E-12	2.19E-20	1.37E-23	7.66E-05	5.90E-05	5.42E-05	6.87E-05	5.29E-05	4.96E-05	8.86E-05	5.21E-05	2.50E-12	2.50E-12	2.50E-12	2.50E-12	2.50E-12	2.50E-12	2.50E-12	2.50E-12
EX_lipoate[e]	1.26E-11	2.69E-12	7.69E-13	5.01E-12	-3.56E-12	-1.48E-11	-1.34E-11	-1.53E-11	2.34E-17	-1.15E-17	-7.58E-18	-2.12E-17	-2.36E-17	-7.71E-18	-9.35E-18	2.55E-17	1.71E-12	1.71E-12	1.71E-12	1.71E-12	1.71E-12	1.71E-12	1.71E-12	1.71E-12
EX_lys-L[e]	-515.3821495	-1.62E-12	-625.4432565	-815.8771717	-679.2152838	-873.9178717	-176.989223	-818.8799193	4.21E-13	4.39E-13	1.43E-12	2.54E-12	2.88E-12	2.49E-13	2.43E-13	7.35E-13	-36.2771122	-36.2771122	-36.2771122	-36.2771122	-36.2771122	-36.2771122	-36.2771122	-36.2771122
EX_lyx-L[e]	-2.42E-12	-9.92E-12	1.12E-11	-1.12E-11	9.83E-12	2.77E-11	6.36E-12	1.34E-11	-1.59E-12	-7.30E-13	-3.00E-12	-2.96E-12	-3.68E-12	-4.87E-13	-5.72E-13	-1.47E-12	-3.52E-12	-3.52E-12	-3.52E-12	-3.52E-12	-3.52E-12	-3.52E-12	-3.52E-12	-3.52E-12
EX_mal-D[e]	1.59E-11	5.72E-12	8.18E-12	-6.94E-13	3.94E-13	-3.80E-11	-5.55E-12	-1.16E-11	-6.92E-13	-4.32E-13	-1.33E-12	-8.85E-13	-1.60E-12	-3.71E-13	-2.15E-13	-2.00E-12	-7.28E-12	-7.28E-12	-7.28E-12	-7.28E-12	-7.28E-12	-7.28E-12	-7.28E-12	-7.28E-12
EX_mal-L[e]	2818.339897	-1.24E-11	2667.821524	5324.118492	1204.537971	4.00E-11	1932.64418	1.33E-11	0.001539594	7.89E-04	0.001742876	9.06E-04	0.001013027	0.001709766	0.001160202	5.15E-04	39.8220484	39.8220484	39.8220484	39.8220484	39.8220484	39.8220484	39.8220484	39.8220484
EX_malt[e]	-1.89E-18	-1.16E-20	-2.64E-16	-1.74E-19	-3.27E-15	2.87E-12	-4.06E-19	-4.80E-23	-1.12E-12	-6.06E-13	-1.82E-12	-1.76E-12	-1.98E-12	-3.64E-13	-3.55E-13	-1.13E-12	2.27E-12	2.27E-12	2.27E-12	2.27E-12	2.27E-12	2.27E-12	2.27E-12	2.27E-12
EX_malthx[e]	-137.1769737	-125.0462632	-285.5397895	-171.9737855	-345.4715	4.13E-12	-205.9415263	-6.13E-23	-2.54E-13	-2.11E-13	-5.53E-13	-4.54E-12	-1.04E-12	-8.72E-14	-1.09E-13	-2.96E-13	5.00E-12	5.00E-12	5.00E-12	5.00E-12	5.00E-12	5.00E-12	5.00E-12	5.00E-12
EX_maltpt[e]	-7.38E-21	-3.81E-21	-2.29E-16	-171.9738	-1.23E-16	3.57E-12	-2.13E-19	-8.46E-23	-3.77E-13	-2.62E-13	-7.60E-13	-1.57E-12	-1.17E-12	-1.33E-13	-1.48E-13	-4.19E-13	4.66E-12	4.66E-12	4.66E-12	4.66E-12	4.66E-12	4.66E-12	4.66E-12	4.66E-12
EX_malttr[e]	-2.79E-18	-7.44E-21	-1.63E-16	-1.16E-19	-3.10E-15	2.37E-12	-2.36E-19	-5.48E-23	-5.81E-13	-3.36E-13	-1.04E-12	-1.19E-12	-1.27E-12	-2.05E-13	-2.01E-13	-6.08E-13	3.75E-12	3.75E-12	3.75E-12	3.75E-12	3.75E-12	3.75E-12	3.75E-12	3.75E-12
EX_maltttr[e]	-3.69E-21	-1.91E-21	-1.15E-16	-8.75E-20	-6.15E-17	4.90E-12	-1.06E-19	-8.24E-23	-3.95E-13	-2.33E-13	-7.37E-13	-9.01E-13	-9.42E-13	-1.43E-13	-1.41E-13	-4.18E-13	4.66E-12	4.66E-12	4.66E-12	4.66E-12	4.66E-12	4.66E-12	4.66E-12	4.66E-12
EX_man[e]	-195.0041545	-953.1762535	-1037.848856	-2145.768396	-1208.099612	-3.79E-11	-572.906174	-1266.339886	-6.46E-13	-2.10E-13	-1.03E-12	-6.49E-13	-9.98E-13	-1.80E-13	-2.19E-13	-6.01E-13	4.32E-12	4.32E-12	4.32E-12	4.32E-12	4.32E-12	4.32E-12	4.32E-12	4.32E-12
EX_man6p[e]	-103.97199	-41.56532	-84.421845	-22.661885	-16.90346	-2.37E-11	-156.55805	9.54E-13	-8.18E-13	-5.82E-13	-1.89E-12	-4.81E-12	-3.21E-12	-2.37E-13	-3.50E-13	-9.06E-13	-1.59E-09	-1.59E-09	-1.59E-09	-1.59E-09	-1.59E-09	-1.59E-09	-1.59E-09	-1.59E-09
EX_manglyc[e]	6.84E-12	-3.05E-12	-3.54E-12	1.03E-11	1.13E-11	-1.80E-11	-1.17E-12	7.84E-12	-1.00E-12	-3.73E-13	-1.45E-12	-1.27E-12	-1.57E-12	-3.29E-13	-3.56E-13	-1.11E-12	1.02E-12	1.02E-12	1.02E-12	1.02E-12	1.02E-12	1.02E-12	1.02E-12	1.02E-12
EX_melib[e]	1.91E-11	-1.67E-12	2.11E-13	3.93E-13	-8.25E-14	1.12E-11	1.46E-12	-9.87E-13	-2.53E-13	-1.36E-13	-5.02E-13	-7.39E-13	-6.57E-13	-8.52E-14	-9.45E-14	-2.54E-13	5.68E-12	5.68E-12	5.68E-12	5.68E-12	5.68E-12	5.68E-12	5.68E-12	5.68E-12
EX_meoh[e]	-4.03E-13	-1.16E-12	-1.21E-11	-2.04E-12	-1.34E-12	5.93E-13	-1.66E-12	-8.12E-14	1.81E-17	4.00E-18	2.16E-17	3.11E-17	3.11E-17	7.08E-18	4.12E-18	-8.99E-18	6.93E-12	6.93E-12	6.93E-12	6.93E-12	6.93E-12	6.93E-12	6.93E-12	6.93E-12
EX_met-D[e]	0	0	0	0	0	0	0	0	-7.24E-19	-1.04E-18	-9.87E-19	-1.07E-18	-6.95E-20	-3.96E-19	-1.50E-18	-2.21E-18	0	0	0	0	0	0	0	0
EX_met-L[e]	-230.4810011	-210.0202502	-279.7007774	-364.8636016	-303.7478475	-390.8196396	-321.1514603	-366.2064426	-4.06E-13	-5.81E-13	-9.48E-13	-7.95E-13	-1.40E-12	-1.70E-13	-1.68E-13	-4.21E-13	-16.22327266	-16.22327266	-16.22327266	-16.22327266	-16.22327266	-16.22327266	-16.22327266	-16.22327266
EX_metsox-R-L[e]	5.92E-12	-3.63E-12	3.11E-13	-2.03E-11	7.74E-12	-2.70E-11	4.80E-12	-1.08E-13	-4.47E-13	-4.73E-13	-1.08E-12	-7.89E-13	-1.47E-12	-2.02E-13	-1.79E-13	-4.86E-13	-5.05E-10	-5.05E-10	-5.05E-10	-5.05E-10	-5.05E-10	-5.05E-10	-5.05E-10	-5.05E-10
EX_metsox-S-L[e]	5.06E-12	-1.02E-11	6.30E-12	8.33E-12	2.39E-12	-1.75E-11	3.29E-12	2.08E-12	-4.41E-13	-4.20E-13	-9.49E-13	-7.07E-13	-1.18E-12	-1.80E-13	-1.75E-13	-4.32E-13	-5.05E-10	-5.05E-10	-5.05E-10	-5.05E-10	-5.05E-10	-5.05E-10	-5.05E-10	-5.05E-10
EX_mg2[e]	-13.02869541	-11.87208428	-15.81100489	-20.62511318	-17.17034449	-22.09236346	-18.15414086	-20.70102168	-9.88E-15	-3.63E-15	-1.07E-14	-1.10E-14	-1.29E-14	-3.55E-15	-2.36E-15	-8.17E-15	-0.917073759	-0.917073759	-0.917073759	-0.917073759	-0.917073759	-0.917073759	-0.917073759	-0.917073759
EX_mincyc[e]	-1.55E-12	4.38E-12	9.81E-12	-7.47E-12	-1.37E-11	4.77E-12	2.39E-12	-1.09E-11	1.13E-18	-1.01E-18	1.98E-18	7.70E-19	-1.40E-19	-2.15E-19	-1.29E-18	-1.21E-18	3.75E-12	3.75E-12	3.75E-12	3.75E-12	3.75E-12	3.75E-12	3.75E-12	3.75E-12
EX_minohp[e]	-1.16E-18	-1.57E-18	-2.28E-14	-1.26E-16	-3.54E-14	-1.17E-10	-2.56E-16	-2.95E-20	-8.56E-13	-4.96E-13	-1.67E-12	-1.04E-12	-1.89E-12	-3.99E-13	-2.13E-13	-9.78E-13	-2.20E-10	-2.20E-10	-2.20E-10	-2.20E-10	-2.20E-10	-2.20E-10	-2.20E-10	-2.20E-10
EX_mmet[e]	-0.66983264	-0.610368829	-0.812877024	-1.060380459	-0.882763533	-1.135814882	-0.933342573	-1.064283074	-3.17E-13	-2.00E-13	-6.43E-13	-4.41E-13	-7.63E-13	-1.41E-13	-1.08E-13	-3.27E-13	-0.047148691	-0.047148691	-0.047148691	-0.047148691	-0.047148691	-0.047148691	-0.047148691	-0.047148691
EX_mn2[e]	-1.037790032	-0.945661123	-1.259412609	-1.64287645	-1.367689688	-1.759749066	-1.44605318	-1.648922879	-7.38E-16	-2.91E-16	-8.54E-16	-8.75E-16	-1.02E-15	-2.80E-16	-1.85E-16	-6.08E-16	-0.073048757	-0.073048757	-0.073048757	-0.073048757	-0.073048757	-0.073048757	-0.073048757	-0.073048757
EX_mnl[e]	-1.50E-12	1.40E-11	7.28E-12	6.62E-12	8.89E-12	-6.73E-12	1.10E-12	7.79E-12	-5.55E-13	-1.54E-13	-7.29E-13	-5.15E-13	-6.86E-13	-1.43E-13	-1.83E-13	-5.13E-13	4.32E-12	4.32E-12	4.32E-12	4.32E-12	4.32E-12	4.32E-12	4.32E-12	4.32E-12
EX_mobd[e]	-0.193740831	-0.176541657	-0.235114655	-0.306701971	-0.255328466	-0.328520448	-0.269957829	-0.307830755	-1.70E-16	-6.53E-17	-2.59E-16	-1.78E-16	-2.41E-16	-6.21E-17	-3.97E-17	-9.39E-17	-0.013637178	-0.013637178	-0.013637178	-0.013637178	-0.013637178	-0.013637178	-0.013637178	-0.013637178
EX_mso3[e]	-2.90E-12	6.90E-12	-4.13E-12	7.36E-12	1.77E-11	-1.76E-09	-6.89E-13	-4.16E-12	-5.30E-13	-2.64E-13	-1.11E-12	-6.51E-13	-1.13E-12	-2.16E-13	-1.55E-13	-5.72E-13	-2.96E-12	-2.96E-12	-2.96E-12	-2.96E-12	-2.96E-12	-2.96E-12	-2.96E-12	-2.96E-12
EX_n2o[e]	71.624235	66.657605	105.88805	99.00137	86.582245	124.21105	75.034835	90.81881	3.47E-04	2.49E-04	3.43E-04	1.74E-04	2.25E-04	3.98E-04	3.28E-04	3.46E-04	97.26712294	97.26712294	97.26712294	97.26712294	97.26712294	97.26712294	97.26712294	97.26712294
EX_na1[e]	-4.72E-12	1.02E-11	4.13E-11	1.74E-11	-4.63E-12	2.76E-11	-9.27E-12	-9.31E-12	-2.55E-17	4.20E-18	2.70E-19	3.00E-18	-2.23E-19	2.88E-18	-3.40E-18	-1.49E-17	3.98E-12	3.98E-12	3.98E-12	3.98E-12	3.98E-12	3.98E-12	3.98E-12	3.98E-12
EX_nac[e]	3.84E-12	5.40E-12	1.35E-11	2.25E-11	3.76E-12	-2.19E-12	1.42E-12	-1.45E-11	-2.53E-16	-1.18E-16	-5.00E-16	-3.22E-16	-3.93E-16	-1.10E-16	-8.07E-17	-2.42E-16	5.34E-12	5.34E-12	5.34E-12	5.34E-12	5.34E-12	5.34E-12	5.34E-12	5.34E-12
EX_nh4[e]	5219.768109	9721.678283	2276.469425	6819.755352	4717.950545	11674.88457	6835.289186	7202.038258	0.002673241	0.002405551	0.002006263	0.002529314	0.002205657	0.003489042	0.002758818	0.002737958	1000	1000	1000	1000	1000	1000	1000	1000
EX_ni2[e]	-0.485103011	-0.442038412	-0.588697934	-0.767943695	-0.639310809	-0.822574455	-0.675940922	-0.770770029	-3.69E-16	-1.41E-16	-3.94E-16	-4.09E-16	-4.79E-16	-1.27E-16	-8.64E-17	-2.62E-16	-0.034145801	-0.034145801	-0.034145801	-0.034145801	-0.034145801	-0.034145801	-0.034145801	-0.034145801
EX_nmn[e]	-3.421252813	-3.117534063	-4.151869643	-5.416023957	-4.508823603	-5.801314577	-4.767162291	-5.435957047	-5.99E-16	-2.37E-16	-9.88E-16	-6.49E-16	-7.90E-16	-2.20E-16	-1.63E-16	-5.00E-16	-0.240817755	-0.240817755	-0.240817755	-0.240817755	-0.240817755	-0.240817755	-0.240817755	-0.240817755
EX_no[e]	-489.51918	-509.4537	-418.88889	-852.0459	-173.16449	-1129.6734	-554.714245	-852.38591	-6.93E-04	-4.99E-04	-6.86E-04	-3.47E-04	-4.49E-04	-7.96E-04	-6.56E-04	-6.93E-04	-194.5342459	-194.5342459	-194.5342459	-194.5342459	-194.5342459	-194.5342459	-194.5342459	-194.5342459
EX_no2[e]	601.9152785	514.47825	1007.7873	799.3489246	815.15257	1322.815975	589.69906	964.118405	-0.001031391	-0.001535409	-0.001368416	-0.001527672	-0.00125167	-0.001669985	-0.001134196	-8.98E-04	336.4124371	336.4124371	336.4124371	336.4124371	336.4124371	336.4124371	336.4124371	336.4124371
EX_no3[e]	-284.95	-189.01882	-1019.08755	-222.87695	-875.00522	-530.5655	-229.230445	-343.0641	-0.002190415	-0.002076034	-0.002274506	-0.002028313	-0.001865976	-0.002519534	-0.002162573	-0.002174097	-355.4019619	-355.4019619	-355.4019619	-355.4019619	-355.4019619	-355.4019619	-355.4019619	-355.4019619
EX_novbcn[e]	7.83E-34	3.59E-35	4.78E-30	1.10E-31	4.08E-30	1.05E-23	-3.49E-32	-1.37E-35	-5.72E-21	-3.18E-22	-8.05E-21	-8.89E-21	-5.51E-21	-6.78E-21	-6.35E-22	1.41E-20	3.75E-12	3.75E-12	3.75E-12	3.75E-12	3.75E-12	3.75E-12	3.75E-12	3.75E-12
EX_o16a4colipa[e]	0	0	0	0	0	0	0	0	6.19E-18	7.63E-19	7.83E-18	1.40E-17	1.96E-17	5.17E-18	2.51E-18	5.23E-18	0	0	0	0	0	0	0	0
EX_o2[e]	-24920.83868	-20815.45429	-28870.87659	-37294.0601	-30685.89714	-37161.31831	-35442.4533	-42302.02453	-0.004658383	-0.003638391	-0.003863474	-0.0039759	-0.003610782	-0.004642347	-0.005235335	-0.004709985	-1000	-1000	-1000	-1000	-1000	-1000	-1000	-1000
EX_o2s[e]	0	0	0	0	0	0	0	0	1.80E-18	-5.26E-19	-9.22E-19	1.98E-19	4.13E-19	-4.85E-19	-1.89E-19	1.35E-18	0	0	0	0	0	0	0	0
EX_ocdca[e]	-4.73E-21	-1.48E-21	-7.48E-17	-9.24E-21	-4.37E-17	5.20E-12	-1.87E-19	-5.20E-24	-1.82E-13	-6.74E-14	-2.50E-13	-1.77E-13	-2.60E-13	-6.12E-14	-5.27E-14	-1.42E-13	3.30E-12	3.30E-12	3.30E-12	3.30E-12	3.30E-12	3.30E-12	3.30E-12	3.30E-12
EX_ocdcea[e]	-5.09E-21	-1.57E-21	-7.77E-17	-1.03E-20	-4.77E-17	5.64E-12	-1.92E-19	-5.81E-24	-2.21E-13	-8.01E-14	-2.94E-13	-1.93E-13	-2.96E-13	-7.56E-14	-6.22E-14	-1.67E-13	2.39E-12	2.39E-12	2.39E-12	2.39E-12	2.39E-12	2.39E-12	2.39E-12	2.39E-12
EX_octa[e]	8.38E-12	-4.45E-13	1.87E-12	2.18E-11	-6.52E-12	-8.93E-12	2.44E-12	6.80E-12	-3.39E-13	-1.26E-13	-4.98E-13	-3.42E-13	-5.12E-13	-1.21E-13	-1.01E-13	-2.63E-13	4.32E-12	4.32E-12	4.32E-12	4.32E-12	4.32E-12	4.32E-12	4.32E-12	4.32E-12
EX_orn[e]	-7.46E-12	-2.74E-12	3.39E-11	-5.51E-11	6.76E-12	2.26E-11	-1.72E-11	-4.39E-11	-5.20E-13	-2.10E-13	-7.83E-13	-4.80E-13	-8.54E-13	-2.05E-13	-1.93E-13	-3.99E-13	1.48E-12	1.48E-12	1.48E-12	1.48E-12	1.48E-12	1.48E-12	1.48E-12	1.48E-12
EX_orot[e]	4.66E-12	1.06E-11	1.00E-11	-1.33E-11	7.57E-13	-4.24E-11	-3.82E-12	3.85E-12	-1.81E-13	-6.16E-14	-2.81E-13	-1.61E-13	-2.65E-13	-7.52E-14	-5.26E-14	-1.92E-13	-4.32E-12	-4.32E-12	-4.32E-12	-4.32E-12	-4.32E-12	-4.32E-12	-4.32E-12	-4.32E-12
EX_pacald[e]	1.35E-11	-1.55E-11	1.45E-11	-1.93E-11	1.84E-11	3.99E-10	4.95E-12	4.32E-12	-2.72E-13	-1.58E-13	-3.29E-13	-3.46E-13	-5.84E-13	-1.54E-13	-1.13E-13	-2.75E-13	7.74E-11	7.74E-11	7.74E-11	7.74E-11	7.74E-11	7.74E-11	7.74E-11	7.74E-11
EX_peamn[e]	-9.80E-14	-5.06E-12	4.18E-12	2.50E-13	-9.87E-13	-4.42E-10	5.78E-12	-3.33E-13	-4.38E-13	-2.77E-13	-9.47E-13	-6.88E-13	-1.15E-12	-2.22E-13	-1.38E-13	-5.01E-13	-1.10E-10	-1.10E-10	-1.10E-10	-1.10E-10	-1.10E-10	-1.10E-10	-1.10E-10	-1.10E-10
EX_phe-L[e]	-278.2433724	-253.5425584	-337.6629189	-440.4739589	-366.6932418	-471.8088434	-387.7033897	-442.0950756	3.57E-13	9.17E-14	7.52E-13	2.16E-13	5.28E-13	1.34E-13	9.04E-14	3.90E-13	-19.58520692	-19.58520692	-19.58520692	-19.58520692	-19.58520692	-19.58520692	-19.58520692	-19.58520692
EX_pheme[e]	2.17E-19	0	1.69E-17	0	1.04E-17	7.33E-13	0	0	2.87E-13	1.46E-13	5.56E-13	3.81E-13	6.09E-13	1.23E-13	9.52E-14	2.79E-13	5.68E-13	5.68E-13	5.68E-13	5.68E-13	5.68E-13	5.68E-13	5.68E-13	5.68E-13
EX_pi[e]	1822.476406	1703.172396	2960.086818	3865.293099	3361.997665	24659.35565	3237.974853	4754.344728	0.001689711	0.00221624	0.001763866	0.002393285	0.002187978	0.002959245	0.002197198	0.002153622	641.6848376	641.6848376	641.6848376	641.6848376	641.6848376	641.6848376	641.6848376	641.6848376
EX_pnto-R[e]	-0.865075338	-0.788279026	-1.049814273	-1.369459964	-1.140071289	-1.466882	-1.205393099	-1.374500114	-7.95E-17	-4.03E-17	-1.91E-16	-1.26E-16	-1.51E-16	-3.91E-17	-2.53E-17	-8.01E-17	-0.060891583	-0.060891583	-0.060891583	-0.060891583	-0.060891583	-0.060891583	-0.060891583	-0.060891583
EX_ppa[e]	1.07E-11	1.28E-11	-1.77E-12	-1.87E-11	-2.80E-12	-2.73E-12	-4.06E-12	8.04E-12	-3.43E-13	-1.53E-13	-6.64E-13	-4.58E-13	-6.77E-13	-1.38E-13	-1.13E-13	-3.29E-13	4.32E-12	4.32E-12	4.32E-12	4.32E-12	4.32E-12	4.32E-12	4.32E-12	4.32E-12
EX_ppal[e]	3.20E-13	8.05E-12	7.01E-12	4.56E-12	2.99E-12	9.18E-12	1.32E-13	-4.84E-13	-4.95E-13	-1.83E-13	-9.20E-13	-5.99E-13	-8.27E-13	-1.75E-13	-1.54E-13	-4.25E-13	4.21E-12	4.21E-12	4.21E-12	4.21E-12	4.21E-12	4.21E-12	4.21E-12	4.21E-12
EX_pppn[e]	-2.72E-11	-6.01E-12	-5.37E-12	-3.56E-11	-4.58E-11	-5.07E-11	1.74E-11	2.59E-11	-4.06E-13	-2.40E-13	-7.25E-13	-6.16E-13	-9.58E-13	-1.97E-13	-1.37E-13	-4.32E-13	-2.82E-10	-2.82E-10	-2.82E-10	-2.82E-10	-2.82E-10	-2.82E-10	-2.82E-10	-2.82E-10
EX_ppt[e]	-8.24E-12	7.15E-12	-1.18E-11	-25.49751068	-4.30524053	-8.44E-10	-7.27E-13	-2.08E-13	-3.58E-12	-1.64E-12	-7.30E-12	-3.50E-12	-6.22E-12	-1.27E-12	-7.98E-13	-4.94E-12	-7.71E-10	-7.71E-10	-7.71E-10	-7.71E-10	-7.71E-10	-7.71E-10	-7.71E-10	-7.71E-10
EX_pro-L[e]	-331.995189	-302.5226041	-402.8935662	-525.5659244	-437.5320464	-562.9541676	-462.6009922	-527.5002129	9.62E-13	6.42E-13	2.69E-12	1.74E-12	2.35E-12	8.66E-13	2.78E-13	1.45E-12	-23.36873082	-23.36873082	-23.36873082	-23.36873082	-23.36873082	-23.36873082	-23.36873082	-23.36873082
EX_progly[e]	-1.31E-11	4.11E-12	1.50E-11	-7.64E-12	1.79E-11	-9.49E-12	1.30E-12	1.95E-12	-1.26E-12	-7.31E-13	-2.81E-12	-2.79E-12	-3.02E-12	-9.66E-13	-4.05E-13	-1.85E-12	1.36E-12	1.36E-12	1.36E-12	1.36E-12	1.36E-12	1.36E-12	1.36E-12	1.36E-12
EX_psclys[e]	7.08E-14	8.13E-12	-4.28E-12	1.01E-11	2.41E-12	2.97E-11	1.44E-11	1.99E-12	-5.52E-13	-2.99E-13	-1.10E-12	-1.48E-12	-1.57E-12	-2.17E-13	-2.03E-13	-5.94E-13	2.05E-12	2.05E-12	2.05E-12	2.05E-12	2.05E-12	2.05E-12	2.05E-12	2.05E-12
EX_pser-L[e]	-1.11E-11	6.92E-13	1.48E-12	-229.4476587	5.95E-14	-7.67E-10	1.14E-12	1.31E-11	-1.04E-12	-5.12E-13	-1.54E-12	-1.14E-12	-1.90E-12	-4.40E-13	-2.90E-13	-1.22E-12	-6.94E-10	-6.94E-10	-6.94E-10	-6.94E-10	-6.94E-10	-6.94E-10	-6.94E-10	-6.94E-10
EX_ptrc[e]	2.11E-11	-3.45E-12	-4.60E-11	-61.55202709	-886.11515	-7.11E-11	5.72E-12	4.15E-11	-3.79E-12	8.64E-05	-2.89E-12	9.14E-05	8.05E-05	1.34E-04	-9.70E-13	3.94E-05	3.94E-10	3.94E-10	3.94E-10	3.94E-10	3.94E-10	3.94E-10	3.94E-10	3.94E-10
EX_pydam[e]	1.54E-11	1.39E-11	2.95E-12	2.20E-11	-1.06E-11	-3.67E-11	-9.73E-13	2.34E-12	-1.13E-17	-1.63E-17	-7.64E-17	-5.76E-17	-7.60E-17	-1.88E-17	-1.38E-17	-4.86E-17	-4.02E-11	-4.02E-11	-4.02E-11	-4.02E-11	-4.02E-11	-4.02E-11	-4.02E-11	-4.02E-11
EX_pydx[e]	-0.33491632	-0.305184414	-0.406438512	-0.530190229	-0.441381766	-0.567907441	-0.466671287	-0.532141537	-4.96E-17	-1.20E-17	-7.97E-17	-5.31E-17	-7.41E-17	-1.69E-17	-1.42E-17	-5.34E-17	-5.01E-11	-5.01E-11	-5.01E-11	-5.01E-11	-5.01E-11	-5.01E-11	-5.01E-11	-5.01E-11
EX_pydxn[e]	1.16E-11	1.05E-11	2.75E-12	1.21E-11	1.50E-11	-2.50E-11	7.16E-12	-4.30E-12	-6.84E-17	-3.41E-17	-1.52E-16	-1.13E-16	-1.55E-16	-3.66E-17	-2.51E-17	-5.78E-17	-4.93E-11	-4.93E-11	-4.93E-11	-4.93E-11	-4.93E-11	-4.93E-11	-4.93E-11	-4.93E-11
EX_pyr[e]	652.3110283	24319.4139	16671.72784	-7391.730138	17703.23873	16074.782	-3145.677536	4164.344597	0.001235483	0.001250726	0.001659847	0.001392591	0.001427733	0.001708896	0.001198104	0.002071158	-41.32460688	-41.32460688	-41.32460688	-41.32460688	-41.32460688	-41.32460688	-41.32460688	-41.32460688
EX_quin[e]	1.55E-11	-2.32E-13	-2.01E-12	3.91E-12	-1.26E-12	206.0966	-2.94E-13	-1.50E-13	4.73E-05	7.94E-13	1.51E-04	5.57E-12	5.68E-11	3.94E-04	1.36E-12	1.40E-04	-1.86E-10	-1.86E-10	-1.86E-10	-1.86E-10	-1.86E-10	-1.86E-10	-1.86E-10	-1.86E-10
EX_r5p[e]	3.11E-13	1.19E-12	6.56E-13	3.72E-12	1.69E-13	-8.54E-10	8.36E-12	1.16E-11	-2.96E-12	-1.82E-12	-5.23E-12	-3.33E-12	-5.35E-12	-1.35E-12	-7.17E-13	-3.31E-12	-6.74E-10	-6.74E-10	-6.74E-10	-6.74E-10	-6.74E-10	-6.74E-10	-6.74E-10	-6.74E-10
EX_rfamp[e]	7.83E-34	3.59E-35	4.78E-30	1.10E-31	4.08E-30	1.05E-23	-3.49E-32	-1.37E-35	1.69E-21	4.24E-22	-1.06E-22	-5.72E-21	-2.12E-21	7.20E-21	-4.24E-22	1.98E-20	3.75E-12	3.75E-12	3.75E-12	3.75E-12	3.75E-12	3.75E-12	3.75E-12	3.75E-12
EX_rib-D[e]	-1.43E-12	3.38E-13	-2.03E-12	4.17E-13	1.20E-12	8.48E-10	-8.89E-12	-9.99E-13	2.66E-12	1.69E-12	4.70E-12	2.91E-12	4.83E-12	1.24E-12	6.21E-13	3.02E-12	6.83E-10	6.83E-10	6.83E-10	6.83E-10	6.83E-10	6.83E-10	6.83E-10	6.83E-10
EX_rmn[e]	-1.74525	6.71E-12	-2.89E-12	-8.6691545	-10.868225	-3.68E-11	-2.779067	2.56E-12	-1.25E-12	-6.52E-13	-2.19E-12	-1.96E-12	-2.74E-12	-3.45E-13	-4.36E-13	-1.26E-12	1.25E-12	1.25E-12	1.25E-12	1.25E-12	1.25E-12	1.25E-12	1.25E-12	1.25E-12
EX_sbt-D[e]	-1.33E-11	-1.06E-11	4.06E-12	-2.03E-11	1.08E-11	-1.68E-11	-8.98E-12	9.83E-12	-5.44E-13	-1.52E-13	-7.13E-13	-5.06E-13	-6.68E-13	-1.39E-13	-1.79E-13	-4.98E-13	4.32E-12	4.32E-12	4.32E-12	4.32E-12	4.32E-12	4.32E-12	4.32E-12	4.32E-12
EX_sel[e]	0	0	0	0	0	0	0	0	-1.06E-17	-3.22E-19	-2.66E-18	-1.64E-17	-1.82E-17	-6.19E-18	-4.68E-18	2.04E-18	0	0	0	0	0	0	0	0
EX_ser-D[e]	-99.04652906	-130.8758711	-3.30E-12	-558.4256771	-150.182928	-5.41E-10	-208.8547332	9.90E-13	-1.80E-12	-7.00E-13	-1.96E-12	-1.62E-12	-2.54E-12	-7.23E-13	-5.09E-13	-2.86E-12	-14.08379509	-14.08379509	-14.08379509	-14.08379509	-14.08379509	-14.08379509	-14.08379509	-14.08379509
EX_ser-L[e]	-103.6297651	-150.3097185	1417.71715	-649.2781669	-250.30488	2744.402333	-280.3015719	2261.179751	0.001843637	0.001804692	0.002206007	0.002070466	0.001863647	0.002148151	0.002101304	0.001651349	-23.47299179	-23.47299179	-23.47299179	-23.47299179	-23.47299179	-23.47299179	-23.47299179	-23.47299179
EX_skm[e]	-1.339665281	-1.220737658	-1.625754048	-2.120760917	-1.765527065	-2.271629764	-1.866685146	-2.128566148	-3.38E-12	-1.02E-12	-5.61E-12	-2.32E-12	-4.70E-12	-8.44E-13	-8.77E-13	-2.21E-12	-0.094297382	-0.094297382	-0.094297382	-0.094297382	-0.094297382	-0.094297382	-0.094297382	-0.094297382
EX_slnt[e]	0	0	0	0	0	0	0	0	-7.04E-18	4.42E-18	-4.13E-19	1.59E-17	1.80E-17	4.60E-18	2.53E-18	4.69E-18	0	0	0	0	0	0	0	0
EX_so2[e]	0	0	0	0	0	0	0	0	6.31E-20	-3.36E-19	-6.01E-19	-9.04E-20	-6.26E-19	-2.73E-19	3.95E-19	-5.46E-19	0	0	0	0	0	0	0	0
EX_so3[e]	828.697507	277.5306934	-1.25E-11	-1.48E-11	-4.62E-12	2.26E-09	1477.852482	80.74868697	8.35E-12	1.14E-12	4.02E-12	2.30E-12	3.91E-12	8.98E-13	3.14E-12	3.18E-12	5.59E-10	5.59E-10	5.59E-10	5.59E-10	5.59E-10	5.59E-10	5.59E-10	5.59E-10
EX_so4[e]	-6.51509864	-5.936726411	-7.906413744	-10.31374536	-8.586161893	-11.04745506	-9.078116777	-10.35170398	-1.23E-12	-6.70E-13	-3.84E-12	-2.45E-12	-4.71E-12	-6.72E-13	-3.89E-13	-1.57E-12	-0.458589737	-0.458589737	-0.458589737	-0.458589737	-0.458589737	-0.458589737	-0.458589737	-0.458589737
EX_spmd[e]	-1.09E-12	1.39E-12	-5.52E-12	-1.07E-12	-1.41E-11	9.68E-13	-1.80E-13	3.37E-13	2.80E-12	2.97E-12	7.27E-12	4.86E-12	8.36E-12	1.14E-12	1.09E-12	2.87E-12	5.00E-12	5.00E-12	5.00E-12	5.00E-12	5.00E-12	5.00E-12	5.00E-12	5.00E-12
EX_succ[e]	372.841945	3800.663166	13082.65679	23334.97651	17075.2593	18890.2753	111.714985	11544.58792	0.004346471	0.002423859	0.004283973	0.001975888	0.002380467	0.004169898	0.003189517	0.003169732	940.6151485	940.6151485	940.6151485	940.6151485	940.6151485	940.6151485	940.6151485	940.6151485
EX_sucr[e]	-5.06E-13	-1.94E-12	-6.94E-12	1.81E-11	1.45E-12	1.83E-12	-8.67E-12	-9.74E-12	-5.35E-13	-2.23E-13	-8.59E-13	-9.30E-13	-1.02E-12	-1.66E-13	-1.94E-13	-5.30E-13	3.64E-12	3.64E-12	3.64E-12	3.64E-12	3.64E-12	3.64E-12	3.64E-12	3.64E-12
EX_sulfac[e]	-100.079115	-106.0679	-105.6103	-134.9172	1.19E-11	-163.982	-123.9304	-243.2876	-4.25E-13	-2.52E-13	-1.06E-12	-6.95E-13	-1.18E-12	-2.22E-13	-1.33E-13	-4.77E-13	-2.84E-12	-2.84E-12	-2.84E-12	-2.84E-12	-2.84E-12	-2.84E-12	-2.84E-12	-2.84E-12
EX_tartr-D[e]	7.50E-12	1.54E-11	-5.95E-12	-1.61E-12	4.48E-12	-6.46E-11	-2.51E-12	3.10E-12	-2.79E-12	-1.05E-12	-2.78E-12	-2.44E-12	-3.70E-12	-6.85E-13	-9.73E-13	-1.62E-12	-176.6219992	-176.6219992	-176.6219992	-176.6219992	-176.6219992	-176.6219992	-176.6219992	-176.6219992
EX_tartr-L[e]	-31.10838	-22.745685	-23.523105	-24.691235	-27.34952	-16.25751	-18.048475	-26.02424	-7.81E-04	-4.05E-04	-2.93E-04	-1.33E-04	-1.86E-04	-2.59E-04	-6.83E-04	-6.73E-04	-490.9172417	-490.9172417	-490.9172417	-490.9172417	-490.9172417	-490.9172417	-490.9172417	-490.9172417
EX_taur[e]	-9.77E-12	1.57E-11	7.26E-12	1.62E-12	1.13E-11	-1.48E-11	-2.47E-12	-1.35E-11	-2.76E-13	-1.72E-13	-5.55E-13	-4.44E-13	-7.57E-13	-1.34E-13	-9.27E-14	-3.25E-13	-2.27E-13	-2.27E-13	-2.27E-13	-2.27E-13	-2.27E-13	-2.27E-13	-2.27E-13	-2.27E-13
EX_tcynt[e]	828.697507	277.5306934	1.73E-12	-1.29E-11	8.04E-12	2.27E-09	1477.852482	80.74868697	8.35E-12	1.14E-12	4.02E-12	2.30E-12	3.91E-12	8.98E-13	3.14E-12	3.18E-12	5.59E-10	5.59E-10	5.59E-10	5.59E-10	5.59E-10	5.59E-10	5.59E-10	5.59E-10
EX_thm[e]	-0.33491632	-0.305184414	-0.406438512	-0.530190229	-0.441381766	-0.567907441	-0.466671287	-0.532141537	-2.68E-17	-3.07E-17	-1.21E-16	-8.56E-17	-9.86E-17	-2.59E-17	-2.37E-17	-8.33E-17	-0.023574346	-0.023574346	-0.023574346	-0.023574346	-0.023574346	-0.023574346	-0.023574346	-0.023574346
EX_thr-L[e]	-3873.924744	-4066.38555	-4454.067184	-6622.459608	-4228.81161	-8103.516299	-4676.812426	-5595.853117	-0.001198397	-0.001159152	-0.001212249	-0.001189538	-0.00164786	-0.001527261	-0.001575457	-0.001351742	-480.5218079	-480.5218079	-480.5218079	-480.5218079	-480.5218079	-480.5218079	-480.5218079	-480.5218079
EX_thrp[e]	-733.5685637	-812.7989	-470.5989	-448.8283	-264.9186	-1.23E-09	-1110.6405	-1006.64485	-1.16E-04	-2.69E-04	-1.73E-04	-6.26E-05	-3.32E-04	-2.90E-04	-1.19E-04	-2.34E-04	-1.83E-09	-1.83E-09	-1.83E-09	-1.83E-09	-1.83E-09	-1.83E-09	-1.83E-09	-1.83E-09
EX_thym[e]	1.73E-12	-4.57E-12	5.90E-12	9.38E-12	-1.43E-12	2.03E-11	-7.69E-12	9.13E-12	3.06E-11	2.36E-04	1.10E-04	2.36E-04	1.12E-04	8.06E-12	1.13E-04	5.39E-05	34.90558855	34.90558855	34.90558855	34.90558855	34.90558855	34.90558855	34.90558855	34.90558855
EX_thymd[e]	-1.44E-11	4.80E-11	8.35E-12	-1.57E-11	-4.77E-11	8.24E-10	-3.21E-12	4.13E-11	-2.55E-11	-2.36E-04	-1.10E-04	-2.36E-04	-1.12E-04	-5.16E-12	-1.13E-04	-5.39E-05	-37.67171558	-37.67171558	-37.67171558	-37.67171558	-37.67171558	-37.67171558	-37.67171558	-37.67171558
EX_tma[e]	354.99035	271.52208	396.65179	425.74495	473.46611	530.69178	358.81709	611.88859	8.73E-04	8.64E-04	8.63E-04	9.21E-04	8.36E-04	0.001126039	8.62E-04	8.85E-04	511.5080292	511.5080292	511.5080292	511.5080292	511.5080292	511.5080292	511.5080292	511.5080292
EX_tmao[e]	-354.99035	-271.52208	-396.65179	-425.74495	-473.46611	-530.69178	-358.81709	-611.88859	-8.73E-04	-8.64E-04	-8.63E-04	-9.21E-04	-8.36E-04	-0.001126039	-8.62E-04	-8.85E-04	-511.5080292	-511.5080292	-511.5080292	-511.5080292	-511.5080292	-511.5080292	-511.5080292	-511.5080292
EX_tre[e]	-254.8394961	-512.3430067	-1194.378782	-2159.405648	-1906.018694	-1.40E-08	-1201.4088	-2176.668093	-6.26E-12	-5.10E-12	-1.59E-04	-3.37E-04	-2.38E-04	-1.58E-11	-5.65E-12	-9.53E-12	-4.79E-09	-4.79E-09	-4.79E-09	-4.79E-09	-4.79E-09	-4.79E-09	-4.79E-09	-4.79E-09
EX_trp-L[e]	-553.4019206	-548.0864178	-240.7422682	-349.6724027	-359.600356	-1254.411021	-699.5168388	-1339.691294	0.001753815	0.001094742	0.00145855	0.001153675	0.001104873	0.001570089	0.001603062	0.001742452	993.9908676	993.9908676	993.9908676	993.9908676	993.9908676	993.9908676	993.9908676	993.9908676
EX_tsul[e]	-828.697507	-277.5306934	-8.37E-13	1.16E-11	-8.48E-13	-2.27E-09	-1477.852482	-80.74868697	-8.35E-12	-1.14E-12	-4.02E-12	-2.30E-12	-3.91E-12	-8.98E-13	-3.14E-12	-3.18E-12	-5.52E-10	-5.52E-10	-5.52E-10	-5.52E-10	-5.52E-10	-5.52E-10	-5.52E-10	-5.52E-10
EX_ttdca[e]	-5.03E-21	-1.65E-21	-7.86E-17	-1.13E-20	-5.02E-17	4.99E-12	-1.90E-19	-6.46E-24	-2.36E-13	-8.46E-14	-3.20E-13	-2.21E-13	-3.29E-13	-7.80E-14	-6.78E-14	-1.79E-13	2.73E-12	2.73E-12	2.73E-12	2.73E-12	2.73E-12	2.73E-12	2.73E-12	2.73E-12
EX_ttdcea[e]	-5.41E-21	-1.75E-21	-8.16E-17	-1.30E-20	-5.53E-17	3.84E-12	-1.94E-19	-7.42E-24	-2.99E-13	-1.04E-13	-3.93E-13	-2.46E-13	-3.77E-13	-1.02E-13	-8.21E-14	-2.19E-13	2.50E-12	2.50E-12	2.50E-12	2.50E-12	2.50E-12	2.50E-12	2.50E-12	2.50E-12
EX_ttrcyc[e]	-1.55E-12	4.38E-12	9.81E-12	-7.47E-12	-1.37E-11	4.77E-12	2.39E-12	-1.09E-11	-1.23E-18	-9.88E-19	-9.57E-19	-1.85E-18	-6.81E-19	1.56E-18	7.20E-19	-8.67E-19	3.75E-12	3.75E-12	3.75E-12	3.75E-12	3.75E-12	3.75E-12	3.75E-12	3.75E-12
EX_tungs[e]	0	0	0	0	0	0	0	0	-1.36E-18	8.99E-19	-9.94E-19	1.87E-18	-5.34E-19	-6.99E-19	2.02E-18	-1.34E-18	0	0	0	0	0	0	0	0
EX_tym[e]	-1.25E-12	4.76E-13	-8.10E-12	9.76E-12	-1.04E-12	-4.40E-10	1.26E-11	-1.40E-12	-4.38E-13	-2.77E-13	-9.47E-13	-6.88E-13	-1.15E-12	-2.22E-13	-1.38E-13	-5.01E-13	-1.10E-10	-1.10E-10	-1.10E-10	-1.10E-10	-1.10E-10	-1.10E-10	-1.10E-10	-1.10E-10
EX_tyr-L[e]	-207.1014389	-188.7161884	-251.3284531	-318.7541833	-272.9362334	-351.1756255	-288.5744562	-329.0591453	3.29E-12	1.94E-12	5.99E-12	3.60E-12	6.35E-12	1.49E-12	8.08E-13	3.73E-12	-14.57761419	-14.57761419	-14.57761419	-14.57761419	-14.57761419	-14.57761419	-14.57761419	-14.57761419
EX_tyrp[e]	1.60E-11	-1.66E-13	-6.80E-12	-9.0983363	-2.74E-12	-8.62E-10	1.64E-12	5.42E-12	-2.96E-12	-1.82E-12	-5.26E-12	-3.33E-12	-5.73E-12	-1.35E-12	-7.15E-13	-3.31E-12	-6.87E-10	-6.87E-10	-6.87E-10	-6.87E-10	-6.87E-10	-6.87E-10	-6.87E-10	-6.87E-10
EX_uacgam[e]	-978.8805903	-474.4071828	5.60E-12	7.81E-12	-1.45E-11	-1.04E-09	-1033.5454	-787.7920937	-1.27E-12	-7.30E-13	-2.41E-12	-1.64E-12	-2.96E-12	-5.80E-13	-4.08E-13	-1.84E-12	-2.55E-10	-2.55E-10	-2.55E-10	-2.55E-10	-2.55E-10	-2.55E-10	-2.55E-10	-2.55E-10
EX_udpacgal[e]	-978.8805903	-474.4071828	2.40E-12	1.96E-11	6.69E-12	-1.06E-09	-1033.5454	-726.8228691	-1.27E-12	-7.30E-13	-2.41E-12	-1.64E-12	-2.94E-12	-5.80E-13	-4.08E-13	-1.84E-12	-2.55E-10	-2.55E-10	-2.55E-10	-2.55E-10	-2.55E-10	-2.55E-10	-2.55E-10	-2.55E-10
EX_udpg[e]	-978.8805903	-474.4071828	-1.89E-12	1.87E-11	3.04E-12	-1.00E-09	-1033.5454	-726.8228691	-1.27E-12	-7.30E-13	-2.41E-12	-1.64E-12	-2.96E-12	-5.80E-13	-4.08E-13	-1.84E-12	-2.55E-10	-2.55E-10	-2.55E-10	-2.55E-10	-2.55E-10	-2.55E-10	-2.55E-10	-2.55E-10
EX_udpgal[e]	-978.8805903	-474.4071828	-8.64E-12	1.12E-11	8.13E-12	-1.04E-09	-1033.5454	-726.8228691	-1.28E-12	-7.30E-13	-2.41E-12	-1.64E-12	-2.95E-12	-5.80E-13	-4.07E-13	-1.84E-12	-2.55E-10	-2.55E-10	-2.55E-10	-2.55E-10	-2.55E-10	-2.55E-10	-2.55E-10	-2.55E-10
EX_udpglcur[e]	-978.8805903	-474.4071828	-8.19E-12	6.17E-12	-5.15E-12	-1.03E-09	-1033.5454	-732.6287472	-1.27E-12	-7.30E-13	-2.41E-12	-1.64E-12	-2.94E-12	-5.80E-13	-4.08E-13	-1.84E-12	-2.55E-10	-2.55E-10	-2.55E-10	-2.55E-10	-2.55E-10	-2.55E-10	-2.55E-10	-2.55E-10
EX_ump[e]	4059.980594	1884.314039	3.05E-12	6.56E-12	7.62E-12	4.31E-09	3641.835633	2642.46364	4.06E-12	3.03E-12	8.89E-12	6.42E-12	1.22E-11	2.24E-12	1.43E-12	7.66E-12	5.79E-10	5.79E-10	5.79E-10	5.79E-10	5.79E-10	5.79E-10	5.79E-10	5.79E-10
EX_ura[e]	126.21875	96.6002	315.8082	232.09245	290.5609	348.7342	140.3202	278.53045	5.71E-04	0.002076195	0.001264219	0.002133344	0.001969987	0.001322225	0.001008773	0.001724194	106.687413	106.687413	106.687413	106.687413	106.687413	106.687413	106.687413	106.687413
EX_urea[e]	-3.67E-11	5.91E-12	4.90E-12	-1.15E-11	-2.32E-11	-1.52E-11	-3.86E-12	-1.90E-11	3.11E-12	8.64E-05	1.59E-11	9.14E-05	8.05E-05	1.34E-04	1.55E-12	3.94E-05	6.98E-10	6.98E-10	6.98E-10	6.98E-10	6.98E-10	6.98E-10	6.98E-10	6.98E-10
EX_uri[e]	869.1975171	509.83646	26.358105	29.563095	38.171	130.43371	1553.136257	1091.688638	4.48E-04	0.001420731	7.70E-04	0.00115825	0.001292168	0.001314602	4.08E-04	0.001302471	-42.55106914	-42.55106914	-42.55106914	-42.55106914	-42.55106914	-42.55106914	-42.55106914	-42.55106914
EX_val-L[e]	1961.109996	1979.23625	1202.377024	4262.06405	741.1012756	2741.1795	3403.99835	2930.115	-1.92E-12	-2.09E-04	-3.03E-04	-3.81E-04	-4.98E-04	-2.24E-04	-5.45E-13	-4.00E-11	-44.73438227	-44.73438227	-44.73438227	-44.73438227	-44.73438227	-44.73438227	-44.73438227	-44.73438227
EX_xan[e]	-111.6427	-1.416005	-11.250295	14.300605	41.9812	-163.47586	121.88641	32.22092	-1.31E-04	3.47E-04	6.63E-05	4.12E-04	2.80E-04	-8.31E-05	9.34E-05	2.73E-05	35.9837607	35.9837607	35.9837607	35.9837607	35.9837607	35.9837607	35.9837607	35.9837607
EX_xmp[e]	1.87E-11	1.90E-12	-7.50E-12	2.08E-11	1.26E-11	-8.60E-10	9.72E-12	1.42E-11	-3.04E-12	-2.90E-12	-7.09E-12	-6.62E-12	-9.10E-12	-1.29E-12	-8.46E-13	-4.30E-12	-7.07E-10	-7.07E-10	-7.07E-10	-7.07E-10	-7.07E-10	-7.07E-10	-7.07E-10	-7.07E-10
EX_xtsn[e]	34.77516	22.114585	-26.358105	29.563095	38.171	130.43371	27.24489	33.26283	1.31E-04	-1.37E-04	-6.63E-05	-3.23E-04	-2.08E-04	2.77E-04	-9.34E-05	-2.73E-05	-35.9837607	-35.9837607	-35.9837607	-35.9837607	-35.9837607	-35.9837607	-35.9837607	-35.9837607
EX_xyl-D[e]	2.67E-12	6.33E-12	8.95E-12	1.91E-11	-1.18E-11	2.51E-11	1.71E-12	1.04E-11	-1.20E-12	-5.45E-13	-2.23E-12	-2.11E-12	-2.64E-12	-3.83E-13	-4.21E-13	-1.12E-12	2.50E-12	2.50E-12	2.50E-12	2.50E-12	2.50E-12	2.50E-12	2.50E-12	2.50E-12
EX_xylu-L[e]	1.67E-11	6.55E-12	-2.78E-12	1.98E-11	-1.22E-12	7.42E-13	-3.95E-12	-1.41E-11	-7.94E-13	-3.64E-13	-1.49E-12	-1.47E-12	-1.82E-12	-2.42E-13	-2.86E-13	-7.33E-13	1.93E-12	1.93E-12	1.93E-12	1.93E-12	1.93E-12	1.93E-12	1.93E-12	1.93E-12
EX_zn2[e]	-0.512136615	-0.466672131	-0.62150463	-0.810739319	-0.674938037	-0.868414518	-0.713609456	-0.813723158	-3.87E-16	-1.39E-16	-4.22E-16	-4.28E-16	-5.01E-16	-1.35E-16	-9.35E-17	-2.88E-16	-0.036048663	-0.036048663	-0.036048663	-0.036048663	-0.036048663	-0.036048663	-0.036048663	-0.036048663
