# Supplementary material for: Assessment of transcriptomic constraint-based methods for central carbon flux inference
Source: PLoS One. 2020 Sep 9;15(9):e0238689. doi: 10.1371/journal.pone.0238689 (PMC7480874; doi:10.1371/journal.pone.0238689)
Supplement: S5 Dataset — Python code used in plotting and analysis (.ipynb), and tab-delimited tables of correlations generated. See README for details. (GZ) [file pone.0238689.s005.gz › plotting_scripts_and_correl_tables/bsub_mf_clustering_table.txt]

rxn	Fructose	Gluconate	Glucose	Glutamate+Succinate	Glycerol	Malate	Mal+Glucose	Pyruvate
(((PGI)))	-1.516	-0.723	4.159	-0.393	-0.15	-2.195	2.879	-0.154
(((PFK)))	0	2.825	6.005	0	0	0	4.23	0
(((FBP)))	0.921	0	0	0.358	0.317	1.272	0	0.223
(((FBA)))	4.799	2.825	6.005	-0.36	-0.315	-1.26	4.23	-0.22
(((TPI)))	4.799	2.825	6.005	-0.36	5.905	-1.26	4.23	-0.22
(((GAPD_NAD)))	8.706	6.463	11.577	0	4.781	0	7.054	0
(((GAPD_NADP)))	0	0	0	1.296	0	3.579	0	0.9
((((PGK)_AND_(PGM)_AND_(ENO))))	8.706	6.463	11.577	-1.295	4.781	-3.587	7.054	-0.899
(((PYK)))	8.222	6.09	11.944	2.546	4.489	11.593	16.759	0.814
(((G6PDH)))	1.339	0.534	3.297	0.234	0.008	1.997	2.894	0.027
(((PGDHr)))	1.339	5.664	3.297	0.234	0.008	1.997	2.894	0.027
(((RPE)))	0.595	3.548	1.846	0.033	-0.165	0.935	1.351	-0.066
(((RPI)))	0.744	2.116	1.451	0.201	0.172	1.062	1.543	0.093
(((TKT1)))	0.412	1.863	1.055	0.069	-0.014	0.609	0.882	0.003
(((TKT2)))	0.183	1.685	0.791	-0.036	-0.151	0.326	0.469	-0.069
(((TAL)))	0.412	1.863	1.055	0.069	-0.014	0.609	0.882	0.003
(((PDH)))	5.072	3.554	7.405	2.448	2.592	13.981	10.114	6.049
((((CS)_AND_(ACONT))))	3.791	2.937	3.353	1.96	2.004	2.83	1.739	3.91
(((ICDHy)))	3.791	2.937	3.353	1.96	2.004	2.83	1.739	3.91
(((AKGD)))	3.165	2.427	2.638	3.852	1.62	2.007	0.651	3.675
((((SUCD1)_AND_(FUM))))	3.165	2.427	2.638	7.202	1.62	2.007	0.651	3.675
(((MDH)))	2.157	2.225	1.878	6.195	0.622	18.171	13.194	3.174
(((PPCK)))	0	0.019	0.916	4.078	0.004	15.803	10.546	1.884
((((ME2))))	2.599	1.506	3.504	0.319	1.968	1.737	0.819	2.965
((((PC))))	0.628	0	3.372	0	0.11	10.358	7.595	1.769
((((PTAr)_AND_(-ACKr))))	7.595	3.372	0.628	10.358	0	1.769	0.11	0
