# Supplementary material for: Assessment of transcriptomic constraint-based methods for central carbon flux inference
Source: PLoS One. 2020 Sep 9;15(9):e0238689. doi: 10.1371/journal.pone.0238689 (PMC7480874; doi:10.1371/journal.pone.0238689)
Supplement: S5 Dataset — Python code used in plotting and analysis (.ipynb), and tab-delimited tables of correlations generated. See README for details. (GZ) [file pone.0238689.s005.gz › plotting_scripts_and_correl_tables/cleaned_mf_correls_barplot.ipynb]

# %% [markdown]
# Plotting correlations as a bar plot with direct carbon source for pfba.
 - FBA methods vs Carbon Sources

# %% [code]
import pandas as pd
import numpy as np

from bokeh.models import ColumnDataSource, Band, LinearColorMapper, BasicTicker, PrintfTickFormatter, ColorBar, Span, Legend, Title, Whisker
from bokeh.plotting import figure, show
from bokeh.layouts import row, column
from bokeh.resources import CDN #, INLINE
from bokeh.embed import file_html

from bokeh.io import export_svgs

from svgutils.compose import *

# from bokeh.io import output_notebook
# output_notebook()

# %% [markdown]
#### Formatting Table

# %% [code]
# # brandesE = 'Ecoli_brandes_log_DC_fullAC_plotting_table'
# brandesE = 'Ecoli_brandes_expo_DC_fullAC_plotting_table'
# tiwariB = 'bsub_tiwari_DC_AC_FullAC_plotting_table' #bsub grown on glucose (tiwari), mal+glucose (otto)
# brunkE = 'Ecoli_brunk_DC_fullAC_plotting_table'

fileE_DC_pfba_mf = 'Ecoli_expo_DC_pfba_mf_uptake_plotting_table'
fileE_AC_pfba_mf = 'Ecoli_expo_out_closed_AC_plotting_table'
fileE_TOoAC_pfba_mf = 'Ecoli_expo_true_AC_pfba_mf_uptake_plotting_table'

fileB_DC_pfba_mf = 'Bsub_expo_DC_pfba_mf_uptake_plotting_table'
fileB_AC_pfba_mf = 'Bsub_expo_AC_pfba_mf_uptake_plotting_table'
fileB_TAC_pfba_mf = 'Bsub_expo_true_AC_pfba_mf_uptake_plotting_table'

# fileC_pfba_mf_A = 'pcc6803_correct_model_autocond_pfba_mf_plotting_table'
fileC_pfba_mf_M = 'pcc6803_correct_model_mixocond_pfba_mf_plotting_table'
# fileC_pfba_mf_H = 'pcc6803_correct_model_hetcond_pfba_mf_plotting_table'

NEW_fileC_combined = 'pcc6803_correct_model_ALLconds_pfba_mf_plotting_table'

fileN_pfba_mf_DC = 'pcc7002_DC_pfba_mf_plotting_table'

fileN_pfba_mf_AC = 'pcc7002_AC_pfba_mf_plotting_table'


# %% [code]
prefixes_0 = [fileE_DC_pfba_mf, fileE_AC_pfba_mf, fileE_TOoAC_pfba_mf,
            fileB_DC_pfba_mf, fileB_AC_pfba_mf, fileB_TAC_pfba_mf,
            fileC_pfba_mf_M, NEW_fileC_combined,
            fileN_pfba_mf_DC, fileN_pfba_mf_AC]
df_names_0 = ['dfE_DC_pfba_mf', 'dfE_AC_pfba_mf', 'dfE_TOoAC_pfba_mf', 
            'dfB_DC_pfba_mf', 'dfB_AC_pfba_mf', 'dfB_TAC_pfab_mf', 
            'dfC_M', 'dfC_allConds', 
            'dfN_DC', 'dfN_AC' ]

# %% [code]
print(prefixes_0)
print()
print(df_names_0)

# %% [code]
def assign_dfs(prefixes, df_names):

    all_dfs = []
    for i in range(len(prefixes)):
        
        df = set_up_dfs(prefixes[i],df_names[i])
#         print(string)
        all_dfs.append(df)
#         print(all_dfs)
        
    return all_dfs

def set_up_dfs(prefix, df_name):

    df = pd.read_csv(prefix+'.txt', sep = '\t')
    df.columns = df.iloc[1]
    df = df[1:][1:]
    new_columns = df.columns.values; new_columns[0] = 'FBA Methods'; df.columns = new_columns
    df = df.set_index(df.columns[0])
    df.fillna(0.0, inplace=True)

    df.name = df_name
#     print(df.name)
    
#     print(df.name)

#     print(df)
    return df

all_df_names = assign_dfs(prefixes_0,df_names_0)

# %% [markdown]
## Bar plot

# %% [code]
from bokeh.transform import dodge
from bokeh.core.properties import value


def plotBP(df_in, name, letter='', legend_pos='bottom_left'):
    """
    df_in: dataframe to use
    name: filename as string
    """
    df = df_in
#     plotName = name

    num_samps = df.shape[1]
    num_methods = df.shape[0]

    x_range = df.columns.tolist()
#     y_range = df.index.tolist()[::-1]

    x = df.stack().tolist()
    y = ['E-Flux2'] * num_samps +  ['SPOT'] * num_samps + ['pFBA_mf'] * num_samps + ['pFBA'] * num_samps + ['Average of all methods'] * num_samps
    c = df.columns.tolist() * num_methods

#     print(y)
    form_df = pd.DataFrame({'Methods': y, 'Correlations': x, 'CarbonSources': c})
    form_df = pd.DataFrame(data=form_df)

#     print(form_df)
    correls = form_df['Correlations'].astype('float')
    
    TOOLS = "hover,save,pan,box_zoom,reset,wheel_zoom"

    
    b = figure(x_range=x_range,
               tools=TOOLS, toolbar_location='below',
               tooltips=[('FBA Methods', '@Methods'),('Correlation Value', '@Correlations'),('C Source', '@CarbonSources')],
                      ) 

    tlen = len(form_df)
    l = int(tlen/5)

    ef2 = form_df.iloc[0:l]
    spot = form_df.iloc[l:(2*l)]
    
    form_df.iloc[(2*l):(3*l)] = 0
    
    pfba_mf = form_df.iloc[(2*l):(3*l)]
    pfba = form_df.iloc[(3*l):(4*l)]
    avgs = form_df.iloc[(4*l):]

    ef2_vals = ef2["Correlations"].astype('float')
    ef2_std = round(ef2_vals.std(),3)
    ef2_mean = round(ef2_vals.mean(),3)
    ef2_var = round(ef2_std**2,3)

    spot_vals = spot["Correlations"].astype('float')
    spot_std = round(spot_vals.std(),3)
    spot_mean = round(spot_vals.mean(),3)
    spot_var = round(spot_std**2,3)


    pfba_mf_vals = pfba_mf["Correlations"].astype('float')
    pfba_mf_std = round(pfba_mf_vals.std(),3)
    pfba_mf_mean = round(pfba_mf_vals.mean(),3)
    pfba_mf_var = round(pfba_mf_std**2,3)


    pfba_vals = pfba["Correlations"].astype('float')
    pfba_std = round(pfba_vals.std(),3)
    pfba_mean = round(pfba_vals.mean(),3)
    pfba_var = round(pfba_std**2,3)
    

    
    ef2_line = Span(location=ef2_mean, dimension='width', line_color="#e84d60",line_dash='dashed', line_alpha=0.9, line_cap='round', line_width=5)
    spot_line = Span(location=spot_mean, dimension='width', line_color="#c9d9d3",line_dash='dashed',line_alpha=0.9, line_cap='round', line_width=5)
    pfba_line = Span(location=pfba_mean, dimension='width', line_color="#718dbf",line_dash='dashed', line_alpha=0.9, line_cap='round', line_width=5)


    b.renderers.extend([ef2_line, spot_line, pfba_line]) 
    
    width = 0.2
    ef2_offset = -0.2
    spot_offset = 0
    pfba_offset = 0.2
    
#     +"var="+str(ef2_var)

    b.vbar(x=dodge('CarbonSources', ef2_offset, range=b.x_range), top='Correlations', width=width, source=ef2,
           color="#e84d60", legend="E-Flux2, "+"µ="+str(ef2_mean)+", σ="+str(ef2_std))

    b.vbar(x=dodge('CarbonSources',  spot_offset,  range=b.x_range), top='Correlations', width=width, source=spot,
           color="#c9d9d3", legend="SPOT, "+"µ="+str(spot_mean)+", σ="+str(spot_std))

    b.vbar(x=dodge('CarbonSources',  pfba_offset, range=b.x_range), top='Correlations', width=width, source=pfba,
       color="#718dbf", legend="pFBA, "+"µ="+str(pfba_mean)+", σ="+str(pfba_std))
    
    
    def error_bars(vals, std_dev, offset):
    
        errs = [std_dev]*len(vals)

        upper = [1 if x+e > 1 else x+e for x,e in zip(vals, errs) ]
        lower = [-1 if x-e < -1 else x-e for x,e in zip(vals, errs) ]

        base = [p + width + offset + 0.3 for p in range(len(ef2_vals)) ]

        source_error = ColumnDataSource(data=dict(base=base, lower=lower, upper=upper))

        b.add_layout(
            Whisker(source=source_error, base="base", upper="upper", lower="lower", level='overlay')
        )
        
    error_bars(ef2_vals, ef2_std, ef2_offset)
    error_bars(spot_vals, spot_std, spot_offset)
    error_bars(pfba_vals, pfba_std, pfba_offset)

        
    if 'PCC 6803 Pearson AC' in name:
        b.legend.location = 'top_left'
        b.y_range.start = -0.8

    else:
        b.legend.location = legend_pos
        b.y_range.start = -0.6


    b.yaxis.axis_label = 'Correlation'
    b.yaxis.axis_label_text_font_size = '16pt'
    b.yaxis.axis_label_text_font_style = 'bold'
    b.y_range.end = 1
    b.x_range.range_padding = 0.1
    b.xaxis.major_label_text_font_size = "14pt"
    b.xaxis.major_label_text_font_style = "bold"
    b.xaxis.major_label_orientation = 1
    b.xgrid.grid_line_color = None
    b.legend.orientation = "vertical"
    b.legend.background_fill_alpha = 0.5
    b.legend.label_text_font_size = '12pt'
    b.legend.label_text_font_style = 'bold'

    
    b.toolbar.logo = None
    b.toolbar_location = None

    
    b.add_layout(Title(text=letter+'     '+name, text_font_style="bold italic", text_font_size="16pt", offset=-50), 'above')
#     b.add_layout(Title(text=letter, text_font_size="20pt"), 'left')
    
    if 'E. coli DC' == name:
        b.add_layout(Title(text='1', text_font_style="bold", text_font_size="24pt", offset = -50), 'above')
        
    if 'B. subtilis DC' == name:
        b.add_layout(Title(text='2', text_font_style="bold", text_font_size="24pt", offset = -50), 'above')

#     show(b)

    b.output_backend = "svg"
    
    return b

# %% [code]
E_DC_pfba_mf = plotBP(all_df_names[0], 'E. coli Pearson DC', 'A)')
E_AC_pfba_mf = plotBP(all_df_names[1], 'E. coli Pearson AC', 'B)')
E_TOoAC_pfba_mf = plotBP(all_df_names[2], 'E. coli Pearson Full AC', 'C)')

B_DC_pfba_mf = plotBP(all_df_names[3], 'B. subtilis Pearson DC', 'A)')
B_AC_pfba_mf = plotBP(all_df_names[4], 'B. subtilis Pearson AC', 'B)')
B_TAC_pfba_mf = plotBP(all_df_names[5], 'B. subtilis Pearson Full AC ', 'C)')

# C_A = plotBP(dfC_A, 'PCC6803 in Autotrophic Condition')
C_M = plotBP(all_df_names[6], 'PCC 6803 Pearson AC Mixotrophic Condition', 'B)')
# C_H = plotBP(dfC_H, 'PCC6803 in Heterotrophic Condition')

C_combined = plotBP(all_df_names[7], 'PCC 6803 Pearson DC All Conditions', 'A)')

N_DC = plotBP(all_df_names[8], 'PCC 7002 Pearson DC Autotrophic ', 'A)')
N_AC = plotBP(all_df_names[9], 'PCC 7002 Pearson AC Mixotrophic ', 'B)')

# curplot = column(row(E_DC_pfba_mf, E_AC_pfba_mf,E_TOoAC_pfba_mf), row(B_DC_pfba_mf, B_AC_pfba_mf, B_TAC_pfba_mf), row(row(C_combined, C_M)), row(N_DC, N_AC))
curplot = column(row(E_DC_pfba_mf, E_AC_pfba_mf,E_TOoAC_pfba_mf), row(B_DC_pfba_mf, B_AC_pfba_mf,B_TAC_pfba_mf), row(column(C_combined, C_M)), row(column(N_DC, N_AC)))
show(curplot)

# %% [markdown]
## Making Fig1 and 2 .SVG

# %% [code]
fig1_2 = column(row(E_DC_pfba_mf, E_AC_pfba_mf,E_TOoAC_pfba_mf), row(B_DC_pfba_mf, B_AC_pfba_mf,B_TAC_pfba_mf))

export_svgs(fig1_2, filename="Fig1_2_pearson.svg")

# %% [code]

Figure("50cm", "50cm",
       SVG("Fig1_2_pearson.svg").scale(0.5),
       SVG("Fig1_2_pearson_1.svg").scale(0.5).move(300,0),
       SVG("Fig1_2_pearson_1_2.svg").scale(0.5).move(600,0),

       ).save("fig1_pearson_final_compose.svg")


    
Figure("50cm", "50cm",
       SVG("Fig1_2_pearson_1_2_3.svg").scale(0.5),
       SVG("Fig1_2_pearson_1_2_3_4.svg").scale(0.5).move(300,0),
       SVG("Fig1_2_pearson_1_2_3_4_5.svg").scale(0.5).move(600,0)

       ).save("fig2_pearson_final_compose.svg")


# %% [code]
Figure("30cm", "20cm",
       SVG("fig1_pearson_final_compose.svg"),
       SVG("fig2_pearson_final_compose.svg").move(0,300),

       ).save("fig1_2_pearson_final_compose.svg")

# %% [markdown]
## Making Fig3 A and B

# %% [code]
fig3 = row(column(C_combined, C_M))

export_svgs(fig3, filename='Fig3_pearson.svg')

# %% [code]
Figure("30cm", "35cm",
       SVG("Fig3_pearson.svg"),
       SVG("Fig3_pearson_1.svg").move(0,600),

       ).save("fig3_pearson_final_compose.svg")

# %% [markdown]
## Making Fig 4 A and B

# %% [code]
fig4 = row(column(N_DC, N_AC))
export_svgs(fig4, filename='Fig4_pearson.svg')

# %% [code]
Figure("30cm", "35cm",
       SVG("Fig4_pearson.svg"),
       SVG("Fig4_pearson_1.svg").move(0,600),

       ).save("fig4_pearson_final_compose.svg")

# %% [code]
# E_brandes = plotBP(dfE_brandes, 'Liu et. al E. coli DC, AC, Full AC')
# show(E_brandes)

# %% [code]
# E_brunk = plotBP(dfE_brunk, 'Brunk et. al E. coli DC, AC, Full AC')
# show(E_brunk)

# %% [code]
# B_tiwari = plotBP(dfB_tiwari, 'Tiwari/Borkowski/Otto expo B. subtilis DC, AC, Full AC')
# show(B_tiwari)

# %% [code]
# html = file_html(curplot, CDN, "All Plots")
# f = open('21_sample_plots_w_pfba_mf.html', 'w')
# f.write(html)

# %% [code]


# %% [code]
