# Supplementary material for: Assessment of transcriptomic constraint-based methods for central carbon flux inference
Source: PLoS One. 2020 Sep 9;15(9):e0238689. doi: 10.1371/journal.pone.0238689 (PMC7480874; doi:10.1371/journal.pone.0238689)
Supplement: S5 Dataset — Python code used in plotting and analysis (.ipynb), and tab-delimited tables of correlations generated. See README for details. (GZ) [file pone.0238689.s005.gz › plotting_scripts_and_correl_tables/pcc7002_DC_pfba_mf_plotting_table.txt]

	Cyanobact. PCC7002
	17	18
	NO3 replete	NO3 deprived
E-Flux2	0.521563929	0.570226125
SPOT	0.392903298	0.892296662
pFBA_mf	0.335568688	0.533952627
pFBA	0.348799349	0.546512665
Average of all methods	0.399708816	0.63574702
