# Supplementary material for: Assessment of transcriptomic constraint-based methods for central carbon flux inference
Source: PLoS One. 2020 Sep 9;15(9):e0238689. doi: 10.1371/journal.pone.0238689 (PMC7480874; doi:10.1371/journal.pone.0238689)
Supplement: S5 Dataset — Python code used in plotting and analysis (.ipynb), and tab-delimited tables of correlations generated. See README for details. (GZ) [file pone.0238689.s005.gz › plotting_scripts_and_correl_tables/Bsub_expo_true_AC_pfba_mf_uptake_plotting_table.txt]

	Bacillus subtilis
	9		10		11		12
	Fructose	Gluconate	Glucose	Glut+Succ	Glycerol	Malate	Mal+Glcs	Pyruvate
E-Flux2	0.763537334	0.83579724	0.82492229	0.200426253	0.804039137	0.290902572	0.647913487	0.391377599
SPOT	0.766672649	0.654208051	0.752976149	0.3707843	0.7935741	0.536299918	0.537604247	0.705655
pFBA_mf	0.774703226	0.672921257	0.634263109	0.455421859	0.712871236	0.206082205	0.485385703	0.157125726
pFBA	0.76528197	0.664929246	0.627989815	0.433760809	0.703554964	0.203376979	0.48342066	0.141679286
Average of all methods	0.767548795	0.706963948	0.710037841	0.365098305	0.753509859	0.309165419	0.538581024	0.348959403
