# Supplementary material for: Assessment of transcriptomic constraint-based methods for central carbon flux inference
Source: PLoS One. 2020 Sep 9;15(9):e0238689. doi: 10.1371/journal.pone.0238689 (PMC7480874; doi:10.1371/journal.pone.0238689)
Supplement: S5 Dataset — Python code used in plotting and analysis (.ipynb), and tab-delimited tables of correlations generated. See README for details. (GZ) [file pone.0238689.s005.gz › plotting_scripts_and_correl_tables/EX_rxns_plot.ipynb]

# %% [markdown]
## Gene Expression Effect on EX Rxns

# %% [code]
import pandas as pd
import numpy as np

from bokeh.models import ColumnDataSource, LabelSet, Label, LinearColorMapper, Span, Legend
from bokeh.plotting import figure, show
from bokeh.layouts import row, column
from bokeh.resources import CDN #, INLINE
from bokeh.embed import file_html

# %% [code]
fileE_EX = 'Ecoli_EX_rxns'

# %% [code]
df = pd.read_csv(fileE_EX+'.txt', sep = '\t')
# df.columns = df.iloc[1]
# df = df[1:][1:]
# new_columns = df.columns.values; new_columns[0] = 'FBA Methods'; df.columns = new_columns
df = df.set_index(df.columns[0])
# df.fillna(0.0, inplace=True)
dfE_EX = df

# %% [code]
df_Acetate = dfE_EX.iloc[:,0::8]
df_Acetate.shape

# %% [code]
def col_norm(df):
    ## normalize using abs of col min. Preserves directionality.
    norm_data = []
    for i in range(len(df.columns)):

        col = df.iloc[:,i]
        
        norm_col = col/abs(col.max())
    #     print(norm_col)
        norm_data.append(norm_col)

    df = pd.concat(norm_data, axis=1)

    return df

# %% [code]
# col_norm(df_Acetate)

# %% [code]
from bokeh.transform import dodge
from bokeh.core.properties import value


def plotBP(df_in, name):
    """
    df_in: dataframe to use
    name: filename as string
    """
    
    df = df_in
    
    #normalize per column basis
    df = col_norm(df)
#     print(df)
#     plotName = 'Flux Bar'+name

    num_samps = df.shape[1]
    num_methods = df.shape[0]

#     x_range = df.columns.tolist()
    x_range = df.index.tolist()


    x = df.stack().tolist()

    y = []
    for i in x_range:
        for j in range(num_samps):
            y.append(i)
#     print(y)
    
    c = df.columns.tolist() * num_methods

    form_df = pd.DataFrame({'Reactions': y, 'Fluxes': x, 'Methods': c})
    form_df = pd.DataFrame(data=form_df)
    
#     print(form_df)
    flux = form_df['Fluxes'].astype(float)
    
    TOOLS = "hover,save,pan,box_zoom,reset,wheel_zoom"

    
    b = figure(x_range=x_range, plot_width=1400, plot_height=500, title = name+" Normalized Predicted Exchange Fluxes",tools=TOOLS, toolbar_location='below',
               tooltips=[('Reaction', '@Reactions'),('Flux Value', '@Fluxes'),('Method', '@Methods')],
                      ) 

    tlen = len(form_df)
    l = int(tlen/num_methods)

    ef2 = form_df.iloc[0::3]
    spot = form_df.iloc[1::3]
    pfba = form_df.iloc[2::3]


    b.vbar(x=dodge('Reactions', -0.1, range=b.x_range), top='Fluxes', width=0.2, source=ef2,
           color="#e84d60", legend=value("E-Flux2"))

    b.vbar(x=dodge('Reactions',  0.1, range=b.x_range), top='Fluxes', width=0.2, source=spot,
           color="#c9d9d3", legend=value("SPOT"))

    b.vbar(x=dodge('Reactions',  0.3, range=b.x_range), top='Fluxes', width=0.2, source=pfba,
           color="#718dbf", legend=value("pFBA"))
    
    c_source_xpos = [25, 128, 141, 153, 154, 160, 266, 282]
    c_source_xpos = [c*1.5 for c in c_source_xpos]
    
    c_source_ypos = [-1 for y in range(len(c_source_xpos))]
    
    source = ColumnDataSource(data=dict(x_pos=c_source_xpos,
                                    y_pos=c_source_ypos,
                                    names=['Acetate', 'Fructose', 'Galactose', 'Glucose',
                                           'Gluconate', 'Glycerol', 'Pyruvate', 'Succinate']))
                                           
    labels = LabelSet(x='x_pos', y='y_pos', text='names', text_font_size="10pt", angle_units='deg', angle=90,
              x_offset=15, y_offset=5, source=source)
    
#     b.triangle(c_source_pos, [-1, -1, -1, -1, -1, -1, -1, -1], size=10, color="navy", text='blah', alpha=1)

    
#     if flux.min() >= 0:
#         b.y_range.start = 0
#     else:
#         b.y_range.start = flux.min() - 0.05

    b.y_range.start = -1
    b.y_range.end = 1
#     b.x_range.range_padding = 0.1
#     factor_padding = 0.5
    b.x_range.factor_padding = 0.5
    b.xaxis.major_label_orientation = 1
    b.xgrid.grid_line_color = None
    b.legend.location = "top_right"
    b.legend.orientation = "horizontal"
                        
    b.add_layout(labels)
#     show(b)
    
    return b

# %% [code]
# ac = plotBP(df_Acetate, 'Acetate')

# %% [code]
# ac = plotBP(dfE_EX, 'All')

# %% [code]
# show(ac)

# %% [code]
def multi_plot(df, org, Csource):
    
    plots = []
    for col in range(len(df.columns)//3):
        cur_df_list = []


        cols = df.iloc[:,col::8]

        header = cols.columns[0]
        header = [c for c in header[7:-5]]
        header = ''.join(header)

        cur_df_list.append(cols)
        cur_df = pd.concat(cur_df_list,axis=1)
        curplot = plotBP(cur_df, org+' '+Csource+' '+header)
#         show(curplot)
        plots.append(curplot)
    return plots

# %% [code]
dfE_EX.shape

# %% [code]
mult_C = multi_plot(dfE_EX, 'E. coli', 'Full AC')

# %% [code]
show(column(mult_C))

# %% [raw]


# %% [code]
