# Supplementary material for: Assessment of transcriptomic constraint-based methods for central carbon flux inference
Source: PLoS One. 2020 Sep 9;15(9):e0238689. doi: 10.1371/journal.pone.0238689 (PMC7480874; doi:10.1371/journal.pone.0238689)
Supplement: S5 Dataset — Python code used in plotting and analysis (.ipynb), and tab-delimited tables of correlations generated. See README for details. (GZ) [file pone.0238689.s005.gz › plotting_scripts_and_correl_tables/Ecoli_spearman_true_AC_pfba_mf_uptake_plotting_table.txt]

	Ecoli
	18	20	22	24	26
	Acetate	Fructose	Galactose	Gluconate	Glucose	Glycerol	Pyruvate	Succinate
E-Flux2	-0.124593547	0.152121834	0.489390943	0.374616209	0.528122235	0.490916737	-0.054091077	-0.064339497
SPOT	0.241273157	0.364351715	0.552951443	0.204878809	0.407338909	0.438733241	0.228175336	0.26445439
pFBA_mf	0.924499243	0.548409201	0.631741149	0.544304072	0.795607608	0.825044095	0.911493139	0.845547995
pFBA	-0.084931507	0.232968175	0.315753425	0.123196604	0.140676181	0.417496326	-0.263230009	-0.107173431
Average of all methods	0.239061837	0.324462731	0.49745924	0.311748924	0.467936233	0.5430476	0.205586847	0.234622364
