# Supplementary material for: Assessment of transcriptomic constraint-based methods for central carbon flux inference
Source: PLoS One. 2020 Sep 9;15(9):e0238689. doi: 10.1371/journal.pone.0238689 (PMC7480874; doi:10.1371/journal.pone.0238689)
Supplement: S5 Dataset — Python code used in plotting and analysis (.ipynb), and tab-delimited tables of correlations generated. See README for details. (GZ) [file pone.0238689.s005.gz › plotting_scripts_and_correl_tables/Ecoli_spearman_out_closed_AC_plotting_table.txt]

	Ecoli
	18	20	22	24	26
	Acetate	Fructose	Galactose	Gluconate	Glucose	Glycerol	Pyruvate	Succinate
E-Flux2	-0.035940446	0.641574004	0.67362665	0.240256039	0.670783826	0.592149593	-0.019856218	0.095824783
SPOT	0.146182823	0.11839179	0.653773833	0.222185952	0.581719847	0.20606943	0.173771637	0.096183469
pFBA_mf	NaN	NaN	NaN	NaN	NaN	NaN	NaN	NaN
pFBA	-0.252909026	0.425248058	0.679329386	0.326925853	0.632609669	0.447378731	-0.048605186	-0.142343902
Average of all methods	-0.04755555	0.395071284	0.668909956	0.263122615	0.628371114	0.415199251	0.035103411	0.016554783
