# Supplementary material for: Assessment of transcriptomic constraint-based methods for central carbon flux inference
Source: PLoS One. 2020 Sep 9;15(9):e0238689. doi: 10.1371/journal.pone.0238689 (PMC7480874; doi:10.1371/journal.pone.0238689)
Supplement: S5 Dataset — Python code used in plotting and analysis (.ipynb), and tab-delimited tables of correlations generated. See README for details. (GZ) [file pone.0238689.s005.gz › plotting_scripts_and_correl_tables/Ecoli_expo_out_closed_AC_plotting_table.txt]

	Ecoli
	18	20	22	24	26
	Acetate	Fructose	Galactose	Gluconate	Glucose	Glycerol	Pyruvate	Succinate
E-Flux2	0.245135636	0.852445984	0.836656485	0.749021166	0.910162567	0.792900154	0.370193129	0.340357698
SPOT	0.596341473	0.509863898	0.762988014	0.685994609	0.754872968	0.607055974	0.532477928	0.538941586
pFBA_mf	NaN	NaN	NaN	NaN	NaN	NaN	NaN	NaN
pFBA	0.144929096	0.822264212	0.871247777	0.766195912	0.923663964	0.795584591	0.394115796	0.148242768
Average of all methods	0.509668686	0.725068424	0.778665911	0.586983031	0.775794296	0.673090039	0.42998168	0.396014046
