# Supplementary material for: Assessment of transcriptomic constraint-based methods for central carbon flux inference
Source: PLoS One. 2020 Sep 9;15(9):e0238689. doi: 10.1371/journal.pone.0238689 (PMC7480874; doi:10.1371/journal.pone.0238689)
Supplement: S5 Dataset — Python code used in plotting and analysis (.ipynb), and tab-delimited tables of correlations generated. See README for details. (GZ) [file pone.0238689.s005.gz › plotting_scripts_and_correl_tables/pcc7002_spearman_AC_pfba_mf_plotting_table.txt]

	Cyanobact. PCC7002
	17	18
	NO3 replete	NO3 deprived
E-Flux2	-0.222706366	-0.015503878
SPOT	0.335529026	0.545546762
pFBA_mf	-0.149277948	0.07518113
pFBA	-0.149270388	0.067389551
Average of all methods	-0.046431419	0.168153391
