# Supplementary material for: Assessment of transcriptomic constraint-based methods for central carbon flux inference
Source: PLoS One. 2020 Sep 9;15(9):e0238689. doi: 10.1371/journal.pone.0238689 (PMC7480874; doi:10.1371/journal.pone.0238689)
Supplement: S5 Dataset — Python code used in plotting and analysis (.ipynb), and tab-delimited tables of correlations generated. See README for details. (GZ) [file pone.0238689.s005.gz › plotting_scripts_and_correl_tables/Ecoli_mf_and_pf_8C.txt]

Rxn	Acetate_mf	Acetate_Eflux	Acetate_SPOT	Acetate_pFBA	Acetate_exp	Fructose_mf	Fructose_Eflux	Fructose_SPOT	Fructose_pFBA	Fructose_exp	Galactose_mf	Galactose_Eflux	Galactose_SPOT	Galactose_pFBA	Galactose_exp	Gluconate_mf	Gluconate_Eflux	Gluconate_SPOT	Gluconate_pFBA	Gluconate_exp	Glucose_mf	Glucose_Eflux	Glucose_SPOT	Glucose_pFBA	Glucose_exp	Glycerol_mf	Glycerol_Eflux	Glycerol_SPOT	Glycerol_pFBA	Glycerol_exp	Pyruvate_mf	Pyruvate_Eflux	Pyruvate_SPOT	Pyruvate_pFBA	Pyruvate_exp	Succinate_mf	Succinate_Eflux	Succinate_SPOT	Succinate_pFBA	Succinate_exp
PGI flux	-3.4233	518.0660064	0.000957	219.9388551	5949.041	-6.1979	1160.116542	8.62E-05	219.9388551	7006.976	1.3685	1562.066277	0.001204953	219.9388551	8385.2175	-0.0313	1896.362064	-0.000119	219.9388551	11959.839	5.7	1425.185518	0.000694	219.9388551	9315.32	-3.4494	1022.564411	0.000597	219.9388551	9653.578	-0.8982	919.5520755	0.000785	219.9388551	8751.2575	-5.5903	1733.11	0.001007856	219.9388551	5459.697
PFK-FBP flux	-1.8862	585.9702572	0.000896	72.90886527	9211.274	-2.461	1227.469356	1.31E-04	72.90886527	12088.6035	1.5475	1784.686946	0.001120336	72.90886527	21611.985	0.4869	1378.096883	0.000606	72.90886527	25375.212	7.0585	1877.590183	0.001242316	72.90886527	26393.528	-1.5	541.0794386	0.000256935	72.90886527	26611.1305	-0.587	1231.883771	0.000978	72.90886527	11061.2455	-2.6916	2431.570016	0.000902	72.90886527	19252.6525
FBA flux	-1.8862	969.4275572	0.000896	193.2170755	41638.25963	5.867	2663.50834	0.001737703	193.2170755	35585.60165	1.5475	2659.687446	0.001120336	193.2170755	55099.7279	0.4869	2370.807833	0.000606	193.2170755	47092.05802	7.0585	3075.621183	0.001242316	193.2170755	54403.90489	-1.4957	1461.19917	0.000257	193.2170755	57727.8271	-0.587	1697.616921	0.000978	193.2170755	44464.77438	-2.6916	3353.058316	0.000902	193.2170755	46558.35995
TPI flux	-1.8862	1815.429834	0.000702	506.9503037	14428.9015	5.867	4534.856745	0.001798635	506.9503037	17357.385	1.5475	5111.973316	1.32E-03	506.9503037	16487.925	0.4869	4622.295616	0.000864	506.9503037	20388.495	7.0585	5919.937202	0.001675169	506.9503037	29560.85	8.6403	3403.021744	0.002443605	506.9503037	27599.305	-0.587	3091.395505	0.001107901	506.9503037	19462.375	-2.6916	6054.840583	0.001082303	506.9503037	22732.93
Middle EMP	-2.2639	3753.667828	0.00207158	1000	34894.305	13.4646	9599.290292	0.003652783	1000	41682.93	3.3085	10589.10074	0.002952589	1000	41385.345	6.8946	9206.11935	0.003388448	1000	53178.335	15.7104	12277.90528	0.003606542	1000	51903.1	8.0129	6936.830205	0.003041045	1000	53328.425	-1.1293	6493.741678	0.002726649	1000	48416.925	-3.4151	12781.40015	0.002497351	1000	51033.975
Lower EMP	-2.7366	3375.329124	0.001595397	937.6563904	11359.749	12.5985	8768.01744	0.002251803	937.6563904	17956.335	3.0415	9674.169831	0.000789	937.6563904	31027.5325	5.8734	8329.315781	0.000946	937.6563904	39951.64	14.5577	11165.41107	0.001692992	937.6563904	34067.395	7.2588	6232.4866	0.002309425	937.6563904	31479.44	-1.7891	5901.74854	0.001680074	937.6563904	16293.61	-4.2739	11628.86823	0.00107202	937.6563904	26099.073
PYK-PPS flux	-1.6532	634.8865573	0.002643699	198.9407216	13595.2985	0.669	2120.281692	0.000833	198.9407216	19219.036	3.3573	2086.655256	0.000703	198.9407216	22766.378	3.4646	1555.701426	0.000421	198.9407216	26652.212	2.4873	2269.833617	1.30E-12	198.9407216	28073.859	5.5073	524.2899948	3.37E-03	198.9407216	27087.575	-3.4504	1350.208648	0.001966678	198.9407216	17837.1745	-3.73	2717.21911	0.002073048	198.9407216	17296.8085
PDH flux	0.0655	1.41E-08	0.003807946	3.30E-19	44054.885	9.0688	3104.333416	0.002610092	3.30E-19	26139.88	2.9427	2131.814298	0.001840638	3.30E-19	28644.345	7.5055	1.84E+03	0.005241106	3.30E-19	75344.76	11.2985	4202.659355	0.00243404	3.30E-19	42018.46	4.0977	2.17E-09	0.002142518	3.30E-19	35025.215	21.0174	310.3999488	0.005438088	3.30E-19	68813.12	7.7521	1862.36873	0.001951314	3.30E-19	38384.04
ED flux	0.8216	1.03E-09	1.89E-04	4.30E-19	244.7245	0	1.93E-10	1.13E-11	4.30E-19	519.56755	0.173	8.19E-09	2.08E-10	4.30E-19	1142.08435	5.819	1.03E-09	1.92E-03	4.30E-19	31594.425	1.087	2.83E-10	2.54E-11	4.30E-19	1244.164	0.0146	1.48E-10	1.16E-10	4.30E-19	874.96075	0	6.17E-11	0.00042	4.30E-19	318.2114	0.6555	1.79E-08	0.000176	4.30E-19	585.91505
PPP/ED branch	3.4083	542.6956998	1.89E-04	5.29E-20	2705.8155	6.1713	1498.19836	1.61E-04	5.29E-20	2780.843	0.5917	1387.307013	2.02E-10	5.29E-20	6481.2555	0	466.6963936	1.70E-03	5.29E-20	6450.854	3.9193	2.06E+03	0.000766	5.29E-20	7909.5265	3.4261	8.63E+02	1.26E-10	5.29E-20	5549.704	0.8768	946.4217363	0.00042	5.29E-20	4096.012	5.5633	1963.383762	0.000176	5.29E-20	4388.891
Early PPP	2.5867	542.6956998	4.14E-12	2.85E-20	8327.0295	6.1713	1498.19836	1.61E-04	2.85E-20	9658.6315	0.4187	1387.307013	1.38E-11	2.85E-20	10211.8045	1.465	466.6963936	3.83E-12	2.85E-20	13382.01	2.8323	2.06E+03	7.66E-04	2.85E-20	15799.245	3.4115	8.63E+02	1.21E-11	2.85E-20	8580.3995	0.8768	946.4217363	5.68E-12	2.85E-20	13239.65	4.9078	1963.383762	6.84E-13	2.85E-20	11400.13
RPI flux	1.0293	342.8979218	0.00022	26.69466397	4690.20845	2.3985	855.3388925	5.54E-05	26.69466397	3796.4061	0.2279	854.1963229	0.000312	26.69466397	6751.266	0.9052	531.0005214	9.11E-11	26.69466397	6133.5943	1.4274	1162.435592	3.82E-04	26.69466397	7749.84555	1.4264	589.422652	0.000252	26.69466397	8571.743	0.5389	568.9571156	9.09E-05	26.69466397	6646.2031	1.9741	1147.959345	0.000157	26.69466397	9818.888
RPE flux	1.5574	-191.0392561	0.00022	28.13791538	2704.60115	3.7727	-623.6155432	-1.06E-04	28.13791538	2789.14745	0.1908	-511.9300862	0.000312	28.13791538	7083.93075	0.5598	84.60208612	1.07E-10	28.13791538	8379.78415	1.4048	-870.0534849	-3.84E-04	28.13791538	7890.10655	1.9851	-257.7694667	0.000252	28.13791538	8658.83275	0.3379	-363.7600095	9.09E-05	28.13791538	4162.52375	2.9337	-788.7433606	0.000157	28.13791538	7601.7018
Non-oxidative PPP	0.8391	-137.4751131	0.00011	7.155426631	12547.3155	1.9838	-403.9909274	-5.28E-05	7.155426631	13888.486	0.1322	-357.4253738	0.000156	7.155426631	24774.631	0.3888	-54.93119518	4.32E-11	7.155426631	22389.415	0.8202	-558.395655	-1.92E-04	7.155426631	24427.636	1.0807	-206.9921997	1.26E-04	7.155426631	26003.937	0.2477	-247.5284805	4.55E-05	7.155426631	13319.9905	1.5639	-522.1805333	7.85E-05	7.155426631	18887.5005
TKT2 flux	0.7182	-53.56414306	0.00011	20.98248875	9776.6595	1.7889	-219.6246158	-5.28E-05	20.98248875	25980.7715	0.0586	-154.5047124	0.000156	20.98248875	26033.7885	0.171	139.5332813	6.43E-11	20.98248875	35689.572	0.5846	-311.65783	-1.92E-04	20.98248875	33428.5545	0.9044	-50.77726705	1.26E-04	20.98248875	28769.226	0.0901	-116.231529	4.55E-05	20.98248875	10708.9875	1.3698	-266.5628273	7.85E-05	20.98248875	37157.2385
PPC flux	1.7741	3.12E-10	0.007027376	8.54E-21	15839.0415	3.5457	4.01E-11	0.004657174	8.54E-21	40879.71	0.3774	1.41E-09	0.000877	8.54E-21	31530.54	1.9434	2.46E-10	0.001598558	8.54E-21	37960.625	2.4533	7.08E-11	9.60E-05	8.54E-21	40024.33	1.3765	4.75E-11	2.33E-03	8.54E-21	28921.92	2.4894	1.13E-11	0.008663641	8.54E-21	25618.92	2.0161	3.30E-09	0.003822357	8.54E-21	19060.185
PPCK flux	3.1143	2.68E-10	0.009445136	2.28E-20	93643.1	0.3589	4.78E-11	0.005014946	2.28E-20	38460.085	0.8489	2.25E-09	0.002422718	2.28E-20	43261.65	0	2.84E-10	0.002151322	2.28E-20	41635.63	0.5409	7.08E-11	4.72E-11	2.28E-20	10294.1155	0	4.15E-11	3.99E-03	2.28E-20	72339.405	1.1648	1.71E-11	0.010565315	2.28E-20	116522.4	2.9718	4.61E-09	0.006238432	2.28E-20	118294.55
Early TCA	8.834	1659.23421	0.004058666	616.4998002	18544.6865	4.5683	3233.063461	0.002233377	616.4998002	9311.913	1.521	3881.238788	0.002772666	616.4998002	17630.244	1.154	3836.139342	0.001654761	616.4998002	11488.971	2.978	4334.435274	0.00153713	616.4998002	12830.7565	2.4648	3143.862588	0.002939447	616.4998002	15296.284	8.0819	2523.201194	0.003471442	616.4998002	19929.544	3.1554	4538.490247	0.003129434	616.4998002	25888.4785
ICDH flux	4.6964	1659.23421	3.14E-11	616.4998002	51715.665	4.5661	3233.063461	5.28E-12	616.4998002	29396.675	0.4962	3881.238788	8.27E-11	616.4998002	54080.33	1.154	3836.139342	3.17E-11	616.4998002	61848.375	2.978	4334.435274	3.48E-11	616.4998002	68439.02	2.4648	3143.862588	1.78E-11	616.4998002	50704.595	7.9793	2523.201194	1.45E-11	616.4998002	69427.33	3.0389	4538.490247	9.90E-13	616.4998002	61532.38
Intermediate TCA	4.2672	1307.156769	1.21E-12	558.4835879	24338.985	3.8749	2459.490957	3.56E-13	558.4835879	17746.95	0.2361	3029.815105	1.65E-11	558.4835879	22371.775	0.1824	3020.196502	5.29E-12	558.4835879	38369.6	2.1381	3299.161556	3.33E-12	558.4835879	24055.035	1.8405	2488.408913	1.97E-12	558.4835879	26239.51	7.4157	1972.29951	3.79E-13	558.4835879	36546.635	2.352	3465.957922	4.89E-14	558.4835879	45002.28
SUCDH3 flux	8.4048	3976.438777	0.006080027	684.8419462	23736.565	3.8771	5530.471915	0.004327191	684.8419462	16782.99	1.2609	6531.957805	0.004244098	684.8419462	20144.82	0.1824	6425.755973	0.004360768	684.8419462	23828.95	2.1381	6734.357786	0.003425052	684.8419462	16302.26	1.8405	5794.488475	0.004609285	684.8419462	25650.24	7.5183	5998.527676	0.007080997	684.8419462	39156.345	18.3704	11904.28816	0.006655659	684.8419462	40673.485
FUM flux	8.4048	2303.444354	0.004058666	722.654379	15523.296	3.8771	4648.499942	0.002233377	722.654379	10154.476	1.2609	5439.12268	0.002772666	722.654379	10591.9825	0.1824	5329.102519	0.001654761	722.654379	8973.06365	2.1381	6228.716913	0.00153713	722.654379	6979.7757	1.8405	4343.172335	0.002939447	722.654379	11974.1574	7.5183	3531.20799	0.0035035	722.654379	20916.888	17.2304	6500.945444	0.003857505	722.654379	17028.762
MDH and MQO flux	10.6713	2303.086567	0.006157448	589.2710794	47782.2546	2.2277	4646.612487	0.00340959	589.2710794	39839.721	2.2851	5437.045273	0.00515668	589.2710794	49119.8587	0.1824	5327.111684	0.003392387	589.2710794	56608.185	2.1381	6226.190928	0.004157023	589.2710794	54159.579	1.8405	4342.506252	0.00550854	589.2710794	53553.5356	7.4278	3529.863834	0.005733397	589.2710794	65695.372	4.9507	6498.32855	0.005873299	589.2710794	81256.331
Malic Enzyme	1.871	7.90E-10	2.28E-11	4.79E-20	15671.6585	1.6516	1.79E-10	0.000549	4.79E-20	14246.0495	0.0005	9.94E-09	4.14E-04	4.79E-20	14477.3065	0	9.32E-10	0.00019	4.79E-20	13485.0925	0	2.43E-10	0.000798	4.79E-20	13338.6215	0	1.18E-10	0.000355	4.79E-20	18908.013	0.1931	7.68E-11	4.97E-12	4.79E-20	19983.459	12.3962	1.94E-08	2.16E-12	4.79E-20	30647.05
Glyoxylate Cycle	4.1376	3.78E-10	0.00241776	1.72E-20	67422.623	0.0022	3.03E-11	0.000907	1.72E-20	49568.261	1.0248	1.27E-09	0.001960087	1.72E-20	112098.5825	0	2.17E-10	0.000743	1.72E-20	40580.6	0	4.87E-11	0.000702	1.72E-20	65972.265	0	5.65E-11	0.002008828	1.72E-20	119683.25	0.1026	1.17E-11	0.001869617	1.72E-20	66953.1175	0.1165	3.16E-09	0.001688005	1.72E-20	94799.2725
Growth_rate	0.29	220.0412491	6.30E-13	36.25895423	0	0.4924	483.467102	5.96E-14	36.25895423	0	0.18	532.1225079	1.04E-12	36.25895423	0	0.59	509.9477017	2.92E-13	36.25895423	0	0.65	647.0250457	4.83E-13	36.25895423	0	0.49	409.6452335	1.37E-13	36.25895423	0	0.39	344.3023625	2.76E-13	36.25895423	0	0.51	670.3109176	6.53E-15	36.25895423	0
