# Supplementary material for: Assessment of transcriptomic constraint-based methods for central carbon flux inference
Source: PLoS One. 2020 Sep 9;15(9):e0238689. doi: 10.1371/journal.pone.0238689 (PMC7480874; doi:10.1371/journal.pone.0238689)
Supplement: S5 Dataset — Python code used in plotting and analysis (.ipynb), and tab-delimited tables of correlations generated. See README for details. (GZ) [file pone.0238689.s005.gz › plotting_scripts_and_correl_tables/pcc7002_spearman_DC_pfba_mf_plotting_table.txt]

	Cyanobact. PCC7002
	17	18
	NO3 replete	NO3 deprived
E-Flux2	0.221692858	0.426841025
SPOT	0.33341782	0.60498589
pFBA_mf	0.178712624	0.435637563
pFBA	0.157214541	0.421975585
Average of all methods	0.222759461	0.472360016
