# Supplementary material for: Assessment of transcriptomic constraint-based methods for central carbon flux inference
Source: PLoS One. 2020 Sep 9;15(9):e0238689. doi: 10.1371/journal.pone.0238689 (PMC7480874; doi:10.1371/journal.pone.0238689)
Supplement: S5 Dataset — Python code used in plotting and analysis (.ipynb), and tab-delimited tables of correlations generated. See README for details. (GZ) [file pone.0238689.s005.gz › plotting_scripts_and_correl_tables/Ecoli_mf_and_pf_trueAC.txt]

Rxn	Acetate_mf	Acetate_Eflux	Acetate_SPOT	Acetate_pFBA	Acetate_exp	Fructose_mf	Fructose_Eflux	Fructose_SPOT	Fructose_pFBA	Fructose_exp	Galactose_mf	Galactose_Eflux	Galactose_SPOT	Galactose_pFBA	Galactose_exp	Gluconate_mf	Gluconate_Eflux	Gluconate_SPOT	Gluconate_pFBA	Gluconate_exp	Glucose_mf	Glucose_Eflux	Glucose_SPOT	Glucose_pFBA	Glucose_exp	Glycerol_mf	Glycerol_Eflux	Glycerol_SPOT	Glycerol_pFBA	Glycerol_exp	Pyruvate_mf	Pyruvate_Eflux	Pyruvate_SPOT	Pyruvate_pFBA	Pyruvate_exp	Succinate_mf	Succinate_Eflux	Succinate_SPOT	Succinate_pFBA	Succinate_exp
PGI flux	-3.4233	789.8688517	-0.001436905	-433.0017336	5949.041	-6.1979	2894.028647	-1.33E-03	-433.0017336	7006.976	1.3685	569.2643947	-0.001180957	-433.0017336	8385.2175	-0.0313	2736.828153	-0.002785632	-433.0017336	11959.839	5.7	4395.446064	-0.001619951	-433.0017336	9315.32	-3.4494	-5549.703961	-0.001307786	-433.0017336	9653.578	-0.8982	-452.7175947	-0.001541378	-433.0017336	8751.2575	-5.5903	780.3302511	-0.001047352	-433.0017336	5459.697
PFK-FBP flux	-1.8862	1454.587534	4.78E-11	-7.75E-13	9211.274	-2.461	2750.229719	4.88E-04	-7.75E-13	12088.6035	1.5475	5282.179132	0.000649	-7.75E-13	21611.985	0.4869	6879.923147	3.95E-05	-7.75E-13	25375.212	7.0585	5557.509301	0.000879	-7.75E-13	26393.528	-1.5	0.000895931	-0.001394799	-7.75E-13	26611.1305	-0.587	2306.643489	-4.68E-12	-7.75E-13	11061.2455	-2.6916	5451.126605	2.45E-12	-7.75E-13	19252.6525
FBA flux	-1.8862	1454.587534	5.06E-11	-7.96E-13	41638.25963	5.867	4049.332289	0.000488	-7.96E-13	35585.60165	1.5475	6157.179631	0.000649	-7.96E-13	55099.7279	0.4869	7872.634096	3.95E-05	-7.96E-13	47092.05802	7.0585	6755.539684	0.000879	-7.96E-13	54403.90489	-1.4957	0.00092	-0.001394799	-7.96E-13	57727.8271	-0.587	2306.643489	-3.42E-12	-7.96E-13	44464.77438	-2.6916	6372.614905	2.66E-12	-7.96E-13	46558.35995
TPI flux	-1.8862	5417.174262	0.001633797	606.1977747	14428.9015	5.867	8283.268	0.002737361	606.1977747	17357.385	1.5475	12192.23891	2.51E-03	606.1977747	16487.925	0.4869	14632.91027	0.002534594	606.1977747	20388.495	7.0585	14439.56304	0.003130982	606.1977747	29560.85	8.6403	27131.85867	0.00567	606.1977747	27599.305	-0.587	7282.71171	0.002337678	606.1977747	19462.375	-2.6916	12474.36367	0.002202324	606.1977747	22732.93
Middle EMP	-2.2639	11359.749	0.004932603	1000	34894.305	13.4646	17956.335	0.006490845	1000	41682.93	3.3085	33847.77017	0.006223088	1000	41385.345	6.8946	39951.64	0.007323332	1000	53178.335	15.7104	34067.39504	0.006877273	1000	51903.1	8.0129	39172.024	0.007090655	1000	53328.425	-1.1293	16293.61	0.005974186	1000	48416.925	-3.4151	33297.399	0.005199126	1000	51033.975
Lower EMP	-2.7366	11359.749	0.003062631	1000	11359.749	12.5985	17956.335	0.004117197	1000	17956.335	3.0415	31027.5325	0.002798802	1000	31027.5325	5.8734	39951.64	0.003098634	1000	39951.64	14.5577	34067.395	0.00363195	1000	34067.395	7.2588	31479.44	0.004599818	1000	31479.44	-1.7891	16293.61	0.003325859	1000	16293.61	-4.2739	26099.073	0.002840868	1000	26099.073
PYK-PPS flux	-1.6532	10987.97607	0.004001854	997.4734221	13595.2985	0.669	17114.10007	0.001444657	997.4734221	19219.036	3.3573	22766.378	0.001326239	997.4734221	22766.378	3.4646	26652.212	0.000231	997.4734221	26652.212	2.4873	27692.93948	4.20E-04	997.4734221	28073.859	5.5073	27087.575	3.76E-03	997.4734221	27087.575	-3.4504	14496.1973	0.00402052	997.4734221	17837.1745	-3.73	17296.8085	0.003292082	997.4734221	17296.8085
PDH flux	0.0655	4.39E+03	0.005047539	1.08E-14	44054.885	9.0688	18297.02446	0.003548368	1.08E-14	26139.88	2.9427	5632.620813	0.003266569	1.08E-14	28644.345	7.5055	1.03E+04	0.0066742	1.08E-14	75344.76	11.2985	9471.564804	0.003586953	1.08E-14	42018.46	4.0977	7.80E+03	0.00398544	1.08E-14	35025.215	21.0174	8975.078346	0.006753977	1.08E-14	68813.12	7.7521	6353.284495	0.003151445	1.08E-14	38384.04
ED flux	0.8216	2.90E-19	1.44E-03	4.33E+02	244.7245	0	1.84E-20	5.72E-04	4.33E+02	519.56755	0.173	1.14E+03	9.36E-04	4.33E+02	1142.08435	5.819	3.48E+03	2.98E-03	4.33E+02	31594.425	1.087	5.24E-05	5.41E-04	4.33E+02	1244.164	0.0146	8.75E+02	1.07E-03	4.33E+02	874.96075	0	9.62E-20	0.001541378	4.33E+02	318.2114	0.6555	5.86E+02	0.000986	4.33E+02	585.91505
PPP/ED branch	3.4083	353.9947711	1.44E-03	4.33E+02	2705.8155	6.1713	0	1.33E-03	4.33E+02	2780.843	0.5917	5571.419492	1.18E-03	4.33E+02	6481.2555	0	4843.322004	2.98E-03	4.33E+02	6450.854	3.9193	4.25E+02	0.001619951	4.33E+02	7909.5265	3.4261	5.55E+03	1.31E-03	4.33E+02	5549.704	0.8768	4096.012	0.001541378	4.33E+02	4096.012	5.5633	4388.891	0.001047352	4.33E+02	4388.891
Early PPP	2.5867	694.4680211	3.95E-12	1.19E-14	8327.0295	6.1713	1.01E-19	7.60E-04	1.19E-14	9658.6315	0.4187	4429.335142	2.45E-04	1.19E-14	10211.8045	1.465	1361.720667	1.29E-12	1.19E-14	13382.01	2.8323	4.25E+02	1.08E-03	1.19E-14	15799.245	3.4115	4.67E+03	2.37E-04	1.19E-14	8580.3995	0.8768	4388.48895	2.56E-12	1.19E-14	13239.65	4.9078	3802.97595	6.15E-05	1.19E-14	11400.13
RPI flux	1.0293	-1033.741577	0.00042	-116.6793138	4690.20845	2.3985	-1446.085951	5.37E-04	-116.6793138	3796.4061	0.2279	-2655.914655	0.000435	-116.6793138	6751.266	0.9052	-3183.121669	-5.34E-04	-116.6793138	6133.5943	1.4274	-3515.687569	3.81E-04	-116.6793138	7749.84555	1.4264	-3545.637254	0.001279695	-116.6793138	8571.743	0.5389	224.4150245	9.53E-05	-116.6793138	6646.2031	1.9741	-3455.294562	0.0006	-116.6793138	9818.888
RPE flux	1.5574	-1727.110946	0.000592	-116.6007327	2704.60115	3.7727	-1445.011079	-1.12E-04	-116.6007327	2789.14745	0.1908	-7083.930749	0.000298	-116.6007327	7083.93075	0.5598	-4543.349659	-4.04E-04	-116.6007327	8379.78415	1.4048	-3939.471373	-6.01E-04	-116.6007327	7890.10655	1.9851	-8218.408512	0.001141086	-116.6007327	8658.83275	0.3379	-4162.52375	2.71E-04	-116.6007327	4162.52375	2.9337	-7256.434626	0.00064	-116.6007327	7601.7018
Non-oxidative PPP	0.8391	-863.555473	0.000294	-58.31018899	12547.3155	1.9838	-722.5055393	-5.58E-05	-58.31018899	13888.486	0.1322	-3600.48085	9.01E-05	-58.31018899	24774.631	0.3888	-2271.674871	-2.02E-04	-58.31018899	22389.415	0.8202	-1969.736005	-3.00E-04	-58.31018899	24427.636	1.0807	-4213.56604	3.89E-04	-58.31018899	26003.937	0.2477	-2081.261875	1.35E-04	-58.31018899	13319.9905	1.5639	-3740.372413	2.81E-04	-58.31018899	18887.5005
TKT2 flux	0.7182	-863.555473	0.000297	-58.2905437	9776.6595	1.7889	-722.5055393	-5.58E-05	-58.2905437	25980.7715	0.0586	-3600.48085	0.000208	-58.2905437	26033.7885	0.171	-2271.674871	-2.02E-04	-58.2905437	35689.572	0.5846	-1969.736005	-3.00E-04	-58.2905437	33428.5545	0.9044	-4213.073122	7.52E-04	-58.2905437	28769.226	0.0901	-2081.261875	1.35E-04	-58.2905437	10708.9875	1.3698	-3740.372413	3.59E-04	-58.2905437	37157.2385
PPC flux	1.7741	1.70E-20	0.006098166	5.02E-15	15839.0415	3.5457	1.73E-21	0.003986374	5.02E-15	40879.71	0.3774	2.42E-10	0.00059	5.02E-15	31530.54	1.9434	4.18E-09	0.001850601	5.02E-15	37960.625	2.4533	8.02E-08	1.87E-04	5.02E-15	40024.33	1.3765	1.28E+03	1.77E-03	5.02E-15	28921.92	2.4894	1.11E-20	0.007338856	5.02E-15	25618.92	2.0161	1.08E-18	0.002901928	5.02E-15	19060.185
PPCK flux	3.1143	6.84E-19	0.010507149	1.00E-14	93643.1	0.3589	3.75E+03	0.004431649	1.00E-14	38460.085	0.8489	4.58E-09	0.00253652	1.00E-14	43261.65	0	8.94E-09	0.002096551	1.00E-14	41635.63	0.5409	1.69E-05	1.66E-12	1.00E-14	10294.1155	0	6.88E-08	4.05E-03	1.00E-14	72339.405	1.1648	1.99E-18	0.011225704	1.00E-14	116522.4	2.9718	1.70E-18	0.006545097	1.00E-14	118294.55
Early TCA	8.834	2293.537043	0.003072649	-1000	18544.6865	4.5683	3727.328756	0.002111682	-1000	9311.913	1.521	1.03E-08	0.002054131	-1000	17630.244	1.154	1427.901601	0.000655	-1000	11488.971	2.978	2509.486366	0.000967	-1000	12830.7565	2.4648	3.38E-06	0.002240286	-1000	15296.284	8.0819	5433.275143	0.002429446	-1000	19929.544	3.1554	1428.166557	0.002864522	-1000	25888.4785
ICDH flux	4.6964	2293.537043	-3.82E-03	-1000	51715.665	4.5661	3727.328756	-1.97E-03	-1000	29396.675	0.4962	1.04E-08	-3.31E-03	-1000	54080.33	1.154	1427.901601	-2.18E-03	-1000	61848.375	2.978	2509.486366	-1.98E-03	-1000	68439.02	2.4648	7.66E-06	-3.46E-03	-1000	50704.595	7.9793	5433.275143	-3.68E-03	-1000	69427.33	3.0389	1428.166557	-2.86E-03	-1000	61532.38
Intermediate TCA	4.2672	15523.296	5.90E-13	1000	24338.985	3.8749	10154.476	4.98E-12	1000	17746.95	0.2361	10591.9825	1.72E-12	1000	22371.775	0.1824	8973.06365	1.09E-12	1000	38369.6	2.1381	6979.775699	4.90E-13	1000	24055.035	1.8405	11974.1574	9.10E-12	1000	26239.51	7.4157	20916.888	4.24E-13	1000	36546.635	2.352	17028.762	9.15E-14	1000	45002.28
SUCDH3 flux	8.4048	17969.28019	0.006962057	1000	23736.565	3.8771	11540.3053	0.004754172	1000	16782.99	1.2609	12240.37169	0.005364513	1000	20144.82	0.1824	10602.29136	0.004187702	1000	23828.95	2.1381	8160.754231	0.003541939	1000	16302.26	1.8405	14322.76736	0.005851691	1000	25650.24	7.5183	23744.19363	0.007857296	1000	39156.345	18.3704	23132.06291	0.006826102	1000	40673.485
FUM flux	8.4048	15523.296	0.006888636	1000	15523.296	3.8771	10154.476	0.004085767	1000	10154.476	1.2609	10591.9825	0.005364513	1000	10591.9825	0.1824	8973.06365	0.002832742	1000	8973.06365	2.1381	6979.7757	0.002941966	1000	6979.7757	1.8405	11974.1574	0.005703645	1000	11974.1574	7.5183	20916.888	0.006108794	1000	20916.888	17.2304	17028.762	0.005727731	1000	17028.762
MDH and MQO flux	10.6713	7971.711937	0.010131968	721.5645509	47782.2546	2.2277	-8275.4403	0.006124108	721.5645509	39839.721	2.2851	1136.275623	0.007289414	721.5645509	49119.8587	0.1824	875.5443821	0.005298314	721.5645509	56608.185	2.1381	1618.174531	0.006255651	721.5645509	54159.579	1.8405	4030.311671	0.007744522	721.5645509	53553.5356	7.4278	3348.611866	0.009274563	721.5645509	65695.372	4.9507	-1683.962247	0.008140825	721.5645509	81256.331
Malic Enzyme	1.871	6.95E+03	2.29E-11	2.26E-14	15671.6585	1.6516	1.34E+04	0.00044	2.26E-14	14246.0495	0.0005	8.10E-08	1.29E-03	2.26E-14	14477.3065	0	7.23E-08	4.89E-12	2.26E-14	13485.0925	0	5.77E-05	0.000431	2.26E-14	13338.6215	0	2.10E+03	0.001357399	2.26E-14	18908.013	0.1931	9.77E+03	3.57E-12	2.26E-14	19983.459	12.3962	1.53E+04	6.72E-04	2.26E-14	30647.05
Glyoxylate Cycle	4.1376	2.36E-20	0.005415643	1.16E-14	67422.623	0.0022	2.16E-21	0.002941899	1.16E-14	49568.261	1.0248	2.54E-10	0.00485915	1.16E-14	112098.5825	0	3.04E-09	0.002218817	1.16E-14	40580.6	0	8.00E-08	0.002293972	1.16E-14	65972.265	0	7.03E-08	0.005216742	1.16E-14	119683.25	0.1026	1.25E-20	0.004610007	1.16E-14	66953.1175	0.1165	7.81E-19	0.004098743	1.16E-14	94799.2725
Growth_rate	0.29	1231.6729	8.44E-14	88.095462	0	0.4924	1205.013656	1.67E-13	88.095462	0	0.18	1478.753859	2.11E-13	88.095462	0	0.59	1673.404391	2.52E-14	88.095462	0	0.65	1531.335913	1.96E-14	88.095462	0	0.49	2210.748797	7.78E-13	88.095462	0	0.39	1737.864898	3.32E-14	88.095462	0	0.51	2058.167836	5.57E-15	88.095462	0
