# Supplementary material for: Assessment of transcriptomic constraint-based methods for central carbon flux inference
Source: PLoS One. 2020 Sep 9;15(9):e0238689. doi: 10.1371/journal.pone.0238689 (PMC7480874; doi:10.1371/journal.pone.0238689)
Supplement: S5 Dataset — Python code used in plotting and analysis (.ipynb), and tab-delimited tables of correlations generated. See README for details. (GZ) [file pone.0238689.s005.gz › plotting_scripts_and_correl_tables/Ecoli_expo_true_AC_pfba_mf_uptake_plotting_table.txt]

	Ecoli
	18	20	22	24	26
	Acetate	Fructose	Galactose	Gluconate	Glucose	Glycerol	Pyruvate	Succinate
E-Flux2	0.234093212	0.558993491	0.714131223	0.742673611	0.761107412	0.768702115	0.459132463	0.329158895
SPOT	0.535301876	0.687526993	0.712525236	0.706540405	0.712574824	0.688901974	0.44623293	0.447657663
pFBA_mf	-0.042383487	0.485764537	0.468205508	0.4819402	0.43451435	0.624904871	-0.074789686	0.027396442
pFBA	-0.034345952	0.486186529	0.517034102	0.477431321	0.472662128	0.609578085	-0.059953648	0.035758515
Average of all methods	0.173166412	0.554617888	0.602974017	0.602146384	0.595214679	0.673021761	0.192655515	0.209992879
