# Supplementary material for: Assessment of transcriptomic constraint-based methods for central carbon flux inference
Source: PLoS One. 2020 Sep 9;15(9):e0238689. doi: 10.1371/journal.pone.0238689 (PMC7480874; doi:10.1371/journal.pone.0238689)
Supplement: S5 Dataset — Python code used in plotting and analysis (.ipynb), and tab-delimited tables of correlations generated. See README for details. (GZ) [file pone.0238689.s005.gz › plotting_scripts_and_correl_tables/pcc6803_correct_model_autocond_pfba_mf_plotting_table.txt]

	Cyanobact. PCC 6803
	17	20	24
	Autotrophic	Mixotrophic	Heterotrophic
E-Flux2	0.9761042	0.879011105	-0.06730743
SPOT	0.572086109	0.619481805	0.429425027
pFBA_mf	0.9761042	0.879011105	-0.06730743
pFBA	0.9761042	0.879011105	-0.06730743
Average of all methods	0.875099677	0.81412878	0.056875684
