# Supplementary material for: Assessment of transcriptomic constraint-based methods for central carbon flux inference
Source: PLoS One. 2020 Sep 9;15(9):e0238689. doi: 10.1371/journal.pone.0238689 (PMC7480874; doi:10.1371/journal.pone.0238689)
Supplement: S5 Dataset — Python code used in plotting and analysis (.ipynb), and tab-delimited tables of correlations generated. See README for details. (GZ) [file pone.0238689.s005.gz › plotting_scripts_and_correl_tables/Bsub_mf_and_pf_8C.txt]

rxn	Fructose	Fructose_Eflux	Fructose_SPOT	Fructose_pFBA	Fructose_exp	Gluconate	Gluconate_Eflux	Gluconate_SPOT	Gluconate_pFBA	Gluconate_exp	Glucose	Glucose_Eflux	Glucose_SPOT	Glucose_pFBA	Glucose_exp	Glutamate+Succinate	Glutamate+Succinate_Eflux	Glutamate+Succinate_SPOT	Glutamate+Succinate_pFBA	Glutamate+Succinate_exp	Glycerol	Glycerol_Eflux	Glycerol_SPOT	Glycerol_pFBA	Glycerol_exp	Malate	Malate_Eflux	Malate_SPOT	Malate_pFBA	Malate_exp	Mal+Glucose	Malate+Glucose_Eflux	Malate+Glucose_SPOT	Malate+Glucose_pFBA	Malate+Glucose_exp	Pyruvate	Pyruvate_Eflux	Pyruvate_SPOT	Pyruvate_pFBA	Pyruvate_exp
(((PGI)))	-1.516	1258.821376	-0.018073648	204.9234751	0	-0.723	1465.030546	7.25E-03	204.9234751	0	4.159	4607.280725	0.010146173	204.9234751	0	-0.393	1240.285167	0.002792723	204.9234751	0	-0.15	5342.490293	0.007168551	204.9234751	0	-2.195	3556.061493	0.009766022	204.9234751	0	2.879	7576.164422	0.010973403	204.9234751	0	-0.154	2043.117266	0.008871704	204.9234751	0
(((PFK)))	0	4074.763484	1.74E-12	1.88E+02	0	2.825	3425.69568	1.64E-11	1.88E+02	0	6.005	7557.367536	6.94E-12	1.88E+02	0	0	3020.118899	5.52E-12	1.88E+02	0	0	5684.476106	9.08E-10	1.88E+02	0	0	4445.559796	2.44E-12	1.88E+02	0	4.23	7972.66523	8.46E-12	1.88E+02	0	0	2277.665208	1.82E-12	1.88E+02	0
(((FBP)))	0.921	1.55E-23	3.93E-02	8.65E-14	0	0	1.08E-16	2.78E-10	8.65E-14	0	0	1.45E-25	0.004857264	8.65E-14	0	0.358	6.55E-32	7.74E-03	8.65E-14	0	0.317	4.88E-19	2.50E-09	8.65E-14	0	1.272	1.37E-16	0.005534449	8.65E-14	0	0	2.00E-29	8.10E-03	8.65E-14	0	0.223	4.37E-16	9.40E-11	8.65E-14	0
(((FBA)))	4.799	8644.681613	0.044951836	665.8108751	0	2.825	4475.011561	0.019050327	665.8108751	0	6.005	9599.272492	3.74E-02	665.8108751	0	-0.36	5917.340795	0.01602404	665.8108751	0	-0.315	7336.936525	0.024245787	665.8108751	0	-1.26	6638.878888	0.018370433	665.8108751	0	4.23	9863.926979	0.039770736	665.8108751	0	-0.22	3401.852479	0.00931019	665.8108751	0
(((TPI)))	4.799	9851.048142	0.059470084	341.8745769	0	2.825	5736.721956	0.033235213	341.8745769	0	6.005	10435.6596	0.0553892	341.8745769	0	-0.36	7502.632481	0.027965121	341.8745769	0	5.905	7539.420872	0.039947163	341.8745769	0	-1.26	4496.045887	0.031940272	341.8745769	0	4.23	9278.585503	0.056305278	341.8745769	0	-0.22	3095.158611	0.018479039	341.8745769	0
(((GAPD_NAD)))	8.706	19726.24153	0.100888283	1000	0	6.463	11032.21811	0.059324107	1000	0	11.577	21361.58064	0.094779056	1000	0	0	14138.20686	0.049108163	1000	0	4.781	14888.93314	0.079512855	1000	0	0	11590.12612	0.047908173	1000	0	7.054	19218.42229	0.096933993	1000	0	0	6422.84838	0.032383604	1000	0
(((GAPD_NADP)))	0	2.73E-23	1.45E-12	5.20E-13	0	0	1.94E-16	7.66E-12	5.20E-13	0	0	2.54E-25	3.92E-12	5.20E-13	0	1.296	6.55E-32	1.78E-12	5.20E-13	0	0	3.59E-18	1.32E-02	5.20E-13	0	3.579	2.72E-16	7.67E-13	5.20E-13	0	0	3.22E-29	3.82E-12	5.20E-13	0	0.9	1.52E-15	1.22E-12	5.20E-13	0
((((PGK)_AND_(PGM)_AND_(ENO))))	8.706	1.93E+04	0.100888283	9.79E+02	0	6.463	10819.65217	0.058746393	9.79E+02	0	11.577	20982.58756	0.094779056	9.79E+02	0	-1.295	1.38E+04	0.049108163	9.79E+02	0	4.781	14688.02786	0.06202162	9.79E+02	0	-3.587	1.12E+04	0.047908173	9.79E+02	0	7.054	18839.64872	0.096933992	9.79E+02	0	-0.899	6201.923434	0.032383604	9.79E+02	0
(((PYK)))	8.222	7.43E+03	2.24E-12	5.79E+02	0	6.09	3.99E+03	1.88E-03	5.79E+02	0	11.944	8.50E+03	4.07E-12	5.79E+02	0	2.546	4.88E+03	6.39E-12	5.79E+02	0	4.489	7.10E+03	5.41E-03	5.79E+02	0	11.593	5.32E+03	8.05E-03	5.79E+02	0	16.759	8.77E+03	2.75E-12	5.79E+02	0	0.814	2.94E+03	0.009611117	5.79E+02	0
(((G6PDH)))	1.339	4105.664586	1.81E-02	2.66E-13	0	0.534	2675.523757	9.93E-03	2.66E-13	0	3.297	4361.620369	2.57E-02	2.66E-13	0	0.234	2518.53532	1.02E-02	2.66E-13	0	0.008	1.15E-18	0.005619699	2.66E-13	0	1.997	1.71E+03	7.39E-03	2.66E-13	0	2.894	609.1830652	0.026235264	2.66E-13	0	0.027	1.31E-14	0.010147264	2.66E-13	0
(((PGDHr)))	1.339	4105.664586	-3.12E-04	1.82E-12	0	5.664	2.68E+03	2.32E-03	1.82E-12	0	3.297	4361.620369	5.23E-03	1.82E-12	0	0.234	2518.53532	9.34E-04	1.82E-12	0	0.008	2.57E+02	-1.37E-03	1.82E-12	0	1.997	1.71E+03	-1.18E-02	1.82E-12	0	2.894	609.1830652	2.64E-03	1.82E-12	0	0.027	-1.34E-12	-1.44E-03	1.82E-12	0
(((RPE)))	0.595	2583.516303	-0.016127053	-8.551206136	0	3.548	1704.287629	-7.25E-03	-8.551206136	0	1.846	2766.190325	-0.012440134	-8.551206136	0	0.033	1544.083563	-1.05E-02	-8.551206136	0	-0.165	89.95186065	-7.17E-03	-8.551206136	0	0.935	1012.269684	-0.015300471	-8.551206136	0	1.351	264.6474457	-1.57E-02	-8.551206136	0	-0.066	-82.51702367	-0.008871704	-8.551206136	0
(((RPI)))	0.744	-1522.148283	-0.01581531	-8.551206136	0	2.116	-971.2361286	-9.57E-03	-8.551206136	0	1.451	-1595.430044	-0.017670145	-8.551206136	0	0.201	-974.4517575	-1.15E-02	-8.551206136	0	0.172	-166.8555488	-5.80E-03	-8.551206136	0	1.062	-697.7310931	-0.003508911	-8.551206136	0	1.543	-344.5356195	-1.84E-02	-8.551206136	0	0.093	-82.51702367	-0.007436336	-8.551206136	0
(((TKT1)))	0.412	1368.840603	-0.008063526	0.015908442	0	1.863	891.9889566	-3.62E-03	0.015908442	0	1.055	1454.136804	-6.22E-03	0.015908442	0	0.069	839.7628122	-5.27E-03	0.015908442	0	-0.014	85.75363093	-3.58E-03	0.015908442	0	0.609	570.2378862	-7.65E-03	0.015908442	0	0.882	203.3242174	-7.87E-03	0.015908442	0	0.003	0.153512528	-4.44E-03	0.015908442	0
(((TKT2)))	0.183	1214.6757	-0.008063526	-8.567114578	0	1.685	812.2986721	-3.62E-03	-8.567114578	0	0.791	1312.05352	-0.006220067	-8.567114578	0	-0.036	704.3207504	-5.27E-03	-8.567114578	0	-0.151	4.198229727	-3.58E-03	-8.567114578	0	0.326	442.0317979	-7.65E-03	-8.567114578	0	0.469	61.32322831	-7.87E-03	-8.567114578	0	-0.069	-82.6705362	-4.44E-03	-8.567114578	0
(((TAL)))	0.412	1.37E+03	-0.008063526	1.59E-02	0	1.863	8.92E+02	-0.003624431	1.59E-02	0	1.055	1.45E+03	-0.006220067	1.59E-02	0	0.069	8.40E+02	-0.005267929	1.59E-02	0	-0.014	8.58E+01	-3.58E-03	1.59E-02	0	0.609	5.70E+02	-7.65E-03	1.59E-02	0	0.882	2.03E+02	-0.007869991	1.59E-02	0	0.003	1.54E-01	-0.004435852	1.59E-02	0
(((PDH)))	5.072	7.94E+03	0.04890404	7.33E+02	0	3.554	3.17E+03	0.042291884	7.33E+02	0	7.405	7.63E+03	0.055296985	7.33E+02	0	2.448	5.69E+03	0.043846302	7.33E+02	0	2.592	2.98E+03	5.08E-02	7.33E+02	0	13.981	8.71E+03	9.66E-02	7.33E+02	0	10.114	7.66E+03	0.097512129	7.33E+02	0	6.049	3.72E+03	0.048039534	7.33E+02	0
((((CS)_AND_(ACONT))))	3.791	-4616.018858	0.008626939	-53.08643969	0	2.937	-2961.796066	0.014996077	-53.08643969	0	3.353	-4.58E+03	0.001735446	-53.08643969	0	1.96	-3.64E-12	0.013111225	-53.08643969	0	2.004	0	0.021017953	-53.08643969	0	2.83	-2.51E+03	0.009227148	-53.08643969	0	1.739	-754.6392566	-0.005442457	-53.08643969	0	3.91	1.34E-15	0.014773705	-53.08643969	0
(((ICDHy)))	3.791	-5378.857086	3.15E-03	-132.7160992	0	2.937	-3300.285425	6.71E-03	-132.7160992	0	3.353	-4.86E+03	-5.33E-03	-132.7160992	0	1.96	-1.46E-11	5.56E-03	-132.7160992	0	2.004	7.28E-12	1.25E-02	-132.7160992	0	2.83	-2.79E+03	-4.67E-03	-132.7160992	0	1.739	-987.5984303	-1.60E-02	-132.7160992	0	3.91	0	4.12E-03	-132.7160992	0
(((AKGD)))	3.165	3464.743944	2.43E-02	346.0897104	0	2.427	2541.815901	3.38E-02	346.0897104	0	2.638	1815.980935	1.55E-02	346.0897104	0	3.852	9419.824409	3.31E-02	346.0897104	0	1.62	4091.203627	2.67E-02	346.0897104	0	2.007	3974.220954	1.77E-02	346.0897104	0	0.651	5346.389477	1.07E-11	346.0897104	0	3.675	7498.831202	3.27E-02	346.0897104	0
((((SUCD1)_AND_(FUM))))	3.165	2392.337021	0.003373032	3.52E-12	0	2.427	1288.145025	0.00478757	3.52E-12	0	2.638	680.3626894	-0.000987	3.52E-12	0	7.202	467.7060402	0.003536999	3.52E-12	0	1.62	2256.367554	0.00065	3.52E-12	0	2.007	1.82E-12	0.000651	3.52E-12	0	0.651	2286.524492	-5.02E-10	3.52E-12	0	3.675	4118.31574	0.006415641	3.52E-12	0
(((MDH)))	2.157	901.8500977	-0.02697934	51.96063832	0	2.225	466.180623	-0.018492072	51.96063832	0	1.878	831.1737657	-0.031923067	51.96063832	0	6.195	792.3232443	-0.018491086	51.96063832	0	0.622	493.7270581	-0.023585714	51.96063832	0	18.171	749.9934841	-0.015183665	51.96063832	0	13.194	830.6923482	-0.036385233	51.96063832	0	3.174	484.5128472	-0.005047861	51.96063832	0
(((PPCK)))	0	2.82E-23	0.004705746	6.21E-13	0	0.019	2.00E-16	8.89E-12	6.21E-13	0	0.916	2.59E-25	0.005139873	6.21E-13	0	4.078	6.55E-32	0.003155074	6.21E-13	0	0.004	4.16E-18	3.58E-10	6.21E-13	0	15.803	2.21E-16	0.022914873	6.21E-13	0	10.546	3.26E-29	0.003703441	6.21E-13	0	1.884	1.58E-15	0.019531945	6.21E-13	0
((((ME2))))	2.599	1.71E+03	3.40E-02	2.84E-12	0	1.506	9.38E+02	0.028776011	2.84E-12	0	3.504	5.53E+01	3.60E-02	2.84E-12	0	0.319	2.26E-31	2.95E-02	2.84E-12	0	1.968	1.76E+03	0.030422625	2.84E-12	0	1.737	1.08E-15	0.041285034	2.84E-12	0	0.819	2.26E+03	4.70E-02	2.84E-12	0	2.965	3.63E+03	2.41E-02	2.84E-12	0
((((PC))))	0.628	3.40E-23	0.047252837	1.04E-13	0	0	2.34E-16	0.044914998	1.04E-13	0	3.372	3.30E-25	0.046055495	1.04E-13	0	0	6.55E-32	0.044734281	1.04E-13	0	0.11	5.48E-19	0.051058099	1.04E-13	0	10.358	3.56E-16	0.063183778	1.04E-13	0	7.595	5.15E-29	0.043287678	1.04E-13	0	1.769	6.03E-16	0.052280491	1.04E-13	0
((((PTAr)_AND_(-ACKr))))	7.595	6861.143523	2.38E-02	674.5055343	1	3.372	2615.79421	9.52E-03	674.5055343	1	0.628	6636.008413	2.61E-02	674.5055343	1	10.358	3397.363802	1.53E-02	674.5055343	1	0	2030.84817	1.25E-02	674.5055343	1	1.769	7818.732953	3.63E-02	674.5055343	1	0.11	6666.128118	3.66E-02	674.5055343	1	0	1620.848271	1.45E-02	674.5055343	1
