# Supplementary material for: Assessment of transcriptomic constraint-based methods for central carbon flux inference
Source: PLoS One. 2020 Sep 9;15(9):e0238689. doi: 10.1371/journal.pone.0238689 (PMC7480874; doi:10.1371/journal.pone.0238689)
Supplement: S5 Dataset — Python code used in plotting and analysis (.ipynb), and tab-delimited tables of correlations generated. See README for details. (GZ) [file pone.0238689.s005.gz › plotting_scripts_and_correl_tables/pcc6803_spearman_correct_model_ALLconds_pfba_mf_plotting_table.txt]

	Cyanobact. PCC 6803
	17	20	24
	Autotrophic	Mixotrophic	Heterotrophic
E-Flux2	0.737530107	-0.63745381	0.167320404
SPOT	0.535395453	-0.041102132	0.420095684
pFBA_mf	0.737530107	0.563085653	-0.384146487
pFBA	0.734045027	-0.665358764	-0.345969794
Average of all methods	0.686125174	-0.195207263	-0.035675048
