# Supplementary material for: Assessment of transcriptomic constraint-based methods for central carbon flux inference
Source: PLoS One. 2020 Sep 9;15(9):e0238689. doi: 10.1371/journal.pone.0238689 (PMC7480874; doi:10.1371/journal.pone.0238689)
Supplement: S5 Dataset — Python code used in plotting and analysis (.ipynb), and tab-delimited tables of correlations generated. See README for details. (GZ) [file pone.0238689.s005.gz › plotting_scripts_and_correl_tables/Bsub_spearman_DC_pfba_mf_uptake_plotting_table.txt]

	Ecoli
	18	20	22	24	26
	Fructose	Gluconate	Glucose	Glut+Succ	Glycerol	Malate	Mal+Glcs	Pyruvate
E-Flux2	0.676375336	0.759212557	0.732008612	0.695890778	0.603631699	0.692123328	0.511309386	0.841185849
SPOT	0.664267596	0.640858379	0.754373928	0.45401534	0.599382619	0.78070928	0.302999254	0.793363266
pFBA_mf	0.656726891	0.788959937	0.736544568	0.710517467	0.769020057	0.688698671	0.345046362	0.859249113
pFBA	0.701730846	0.699229624	0.720014089	0.686301732	0.567317874	0.668036383	0.527416317	0.729017172
Average of all methods	0.674775167	0.722065124	0.735735299	0.636681329	0.634838062	0.707391915	0.42169283	0.80570385
