# Supplementary material for: Assessment of transcriptomic constraint-based methods for central carbon flux inference
Source: PLoS One. 2020 Sep 9;15(9):e0238689. doi: 10.1371/journal.pone.0238689 (PMC7480874; doi:10.1371/journal.pone.0238689)
Supplement: S5 Dataset — Python code used in plotting and analysis (.ipynb), and tab-delimited tables of correlations generated. See README for details. (GZ) [file pone.0238689.s005.gz › plotting_scripts_and_correl_tables/bsub_expo_AC_pfba_mf_uptake_plotting_table.txt]

	Bacillus subtilis
	9		10		11		12
	Fructose	Gluconate	Glucose	Glut+Succ	Glycerol	Malate	Mal+Glcs	Pyruvate
E-Flux2	0.807308676	0.754640282	0.850792938	0.204561868	0.799590867	0.190897518	0.605343947	0.440653289
SPOT	0.751466763	0.602682437	0.745170915	0.156876983	0.755630028	0.404046061	0.436339796	0.5845797
pFBA_mf	0.752848074	0.738502518	0.734822893	0.500839179	0.77662802	0.476699752	0.625807822	0.772637442
pFBA	0.870211263	0.755273518	0.83429505	0.306368696	0.707038038	0.210121106	0.611429274	0.200999013
Average of all methods	0.795458694	0.712774689	0.791270449	0.292161682	0.759721738	0.320441109	0.56973021	0.499717361
