# Supplementary material for: Assessment of transcriptomic constraint-based methods for central carbon flux inference
Source: PLoS One. 2020 Sep 9;15(9):e0238689. doi: 10.1371/journal.pone.0238689 (PMC7480874; doi:10.1371/journal.pone.0238689)
Supplement: S5 Dataset — Python code used in plotting and analysis (.ipynb), and tab-delimited tables of correlations generated. See README for details. (GZ) [file pone.0238689.s005.gz › plotting_scripts_and_correl_tables/pcc6803_correct_model_hetcond_pfba_mf_plotting_table.txt]

	Cyanobact. PCC 6803
	17	20	24
	Autotrophic	Mixotrophic	Heterotrophic
E-Flux2	-0.450518061	-0.390800346	-0.361219029
SPOT	-0.007915937	0.211296687	0.260117463
pFBA_mf	-0.450518061	-0.390800346	-0.361219029
pFBA	-0.631071668	-0.460131872	-0.158719694
Average of all methods	-0.385005931	-0.257608969	-0.155260072
