# Supplementary material for: Assessment of transcriptomic constraint-based methods for central carbon flux inference
Source: PLoS One. 2020 Sep 9;15(9):e0238689. doi: 10.1371/journal.pone.0238689 (PMC7480874; doi:10.1371/journal.pone.0238689)
Supplement: S5 Dataset — Python code used in plotting and analysis (.ipynb), and tab-delimited tables of correlations generated. See README for details. (GZ) [file pone.0238689.s005.gz › plotting_scripts_and_correl_tables/mf_correls_barplot.ipynb]

# %% [markdown]
# Plotting correlations as a bar plot with direct carbon source for pfba.
 - FBA methods vs Carbon Sources

# %% [code]
import pandas as pd
import numpy as np

from bokeh.models import LinearColorMapper, BasicTicker, PrintfTickFormatter, ColorBar, Span, Legend, Title
from bokeh.plotting import figure, show
from bokeh.layouts import row, column
from bokeh.resources import CDN #, INLINE
from bokeh.embed import file_html

# from bokeh.io import output_notebook
# output_notebook()

# %% [markdown]
#### Formatting Table

# %% [code]
# # brandesE = 'Ecoli_brandes_log_DC_fullAC_plotting_table'
# brandesE = 'Ecoli_brandes_expo_DC_fullAC_plotting_table'


# tiwariB = 'bsub_tiwari_DC_AC_FullAC_plotting_table' #bsub grown on glucose (tiwari), mal+glucose (otto)

# brunkE = 'Ecoli_brunk_DC_fullAC_plotting_table'


# fileE_DC = 'Ecoli_expo_DC_plotting_table'

fileE_DC_pfba_mf = 'Ecoli_expo_DC_pfba_mf_uptake_plotting_table'

# fileE_AC = 'Ecoli_expo_AC_plotting_table'

fileE_AC_pfba_mf = 'Ecoli_expo_out_closed_AC_plotting_table'

# fileE_FAC = 'Ecoli_floor_expo_AC_plotting_table'

# fileE_TAC = 'Ecoli_expo_true_AC_plotting_table'

# fileE_TOoAC = 'Ecoli_expo_true_AC_out_open_plotting_table'

fileE_TOoAC_pfba_mf = 'Ecoli_expo_true_AC_pfba_mf_uptake_plotting_table'


# fileB_DC = 'Bsub_expo_DC_plotting_table'

fileB_DC_pfba_mf = 'Bsub_expo_DC_pfba_mf_uptake_plotting_table'

# fileB_AC = 'Bsub_AC_plotting_table'

fileB_AC_pfba_mf = 'Bsub_expo_AC_pfba_mf_uptake_plotting_table'

# fileB_FAC = 'Bsub_floor_expo_AC_plotting_table'

# fileB_TAC = 'Bsub_expo_true_AC_plotting_table'

fileB_TAC_pfab_mf = 'Bsub_expo_true_AC_pfba_mf_uptake_plotting_table'


# fileC_final = 'pcc6803_plotting_table'

# fileC_A = 'pcc6803_correct_model_autocond_plotting_table'
fileC_pfba_mf_A = 'pcc6803_correct_model_autocond_pfba_mf_plotting_table'
# fileC_M = 'pcc6803_correct_model_mixocond_plotting_table'
fileC_pfba_mf_M = 'pcc6803_correct_model_mixocond_pfba_mf_plotting_table'
# fileC_H = 'pcc6803_correct_model_hetcond_plotting_table'
fileC_pfba_mf_H = 'pcc6803_correct_model_hetcond_pfba_mf_plotting_table'

NEW_fileC_combined = 'pcc6803_correct_model_ALLconds_pfba_mf_plotting_table'

# fileN_DC = 'pcc7002_DC_plotting_table'
fileN_pfba_mf_DC = 'pcc7002_DC_pfba_mf_plotting_table'
# fileN_AC = 'pcc7002_AC_plotting_table'
fileN_pfba_mf_AC = 'pcc7002_AC_pfba_mf_plotting_table'


# %% [code]
# ## Alt expression sets

# df = pd.read_csv(brandesE+'.txt', sep = '\t')
# df.columns = df.iloc[1]
# df = df[1:][1:]
# new_columns = df.columns.values; new_columns[0] = 'FBA Methods'; df.columns = new_columns
# df = df.set_index(df.columns[0])
# df.fillna(0.0, inplace=True)
# dfE_brandes = df


# df = pd.read_csv(tiwariB+'.txt', sep = '\t')
# df.columns = df.iloc[1]
# df = df[1:][1:]
# new_columns = df.columns.values; new_columns[0] = 'FBA Methods'; df.columns = new_columns
# df = df.set_index(df.columns[0])
# df.fillna(0.0, inplace=True)
# dfB_tiwari = df


# df = pd.read_csv(brunkE+'.txt', sep = '\t')
# df.columns = df.iloc[1]
# df = df[1:][1:]
# new_columns = df.columns.values; new_columns[0] = 'FBA Methods'; df.columns = new_columns
# df = df.set_index(df.columns[0])
# df.fillna(0.0, inplace=True)
# dfE_brunk = df


## Validated expression sets


df = pd.read_csv(fileE_DC_pfba_mf+'.txt', sep = '\t')
df.columns = df.iloc[1]
df = df[1:][1:]
new_columns = df.columns.values; new_columns[0] = 'FBA Methods'; df.columns = new_columns
df = df.set_index(df.columns[0])
df.fillna(0.0, inplace=True)
dfE_DC_pfba_mf = df


df = pd.read_csv(fileE_AC_pfba_mf+'.txt', sep = '\t')
df.columns = df.iloc[1]
df = df[1:][1:]
new_columns = df.columns.values; new_columns[0] = 'FBA Methods'; df.columns = new_columns
df = df.set_index(df.columns[0])
df.fillna(0.0, inplace=True)
dfE_AC_pfba_mf = df


df = pd.read_csv(fileE_TOoAC_pfba_mf+'.txt', sep = '\t')
df.columns = df.iloc[1]
df = df[1:][1:]
new_columns = df.columns.values; new_columns[0] = 'FBA Methods'; df.columns = new_columns
df = df.set_index(df.columns[0])
df.fillna(0.0, inplace=True)
dfE_TOoAC_pfba_mf = df


df = pd.read_csv(fileB_DC_pfba_mf+'.txt', sep = '\t')
df.columns = df.iloc[1]
df = df[1:][1:]
new_columns = df.columns.values; new_columns[0] = 'FBA Methods'; df.columns = new_columns
df = df.set_index(df.columns[0])
df.fillna(0.0, inplace=True)
dfB_DC_pfba_mf = df


df = pd.read_csv(fileB_AC_pfba_mf+'.txt', sep = '\t')
df.columns = df.iloc[1]
df = df[1:][1:]
new_columns = df.columns.values; new_columns[0] = 'FBA Methods'; df.columns = new_columns
df = df.set_index(df.columns[0])
df.fillna(0.0, inplace=True)
dfB_AC_pfba_mf = df


df = pd.read_csv(fileB_TAC_pfab_mf+'.txt', sep = '\t')
df.columns = df.iloc[1]
df = df[1:][1:]
new_columns = df.columns.values; new_columns[0] = 'FBA Methods'; df.columns = new_columns
df = df.set_index(df.columns[0])
df.fillna(0.0, inplace=True)
dfB_TAC_pfab_mf = df


# df = pd.read_csv(fileC_pfba_mf_A+'.txt', sep = '\t')
# df.columns = df.iloc[1]
# df = df[1:][1:]
# new_columns = df.columns.values; new_columns[0] = 'FBA Methods'; df.columns = new_columns
# df = df.set_index(df.columns[0])
# df.fillna(0.0, inplace=True)
# dfC_A = df

df = pd.read_csv(fileC_pfba_mf_M+'.txt', sep = '\t')
df.columns = df.iloc[1]
df = df[1:][1:]
new_columns = df.columns.values; new_columns[0] = 'FBA Methods'; df.columns = new_columns
df = df.set_index(df.columns[0])
df.fillna(0.0, inplace=True)
dfC_M = df

# df = pd.read_csv(fileC_pfba_mf_H+'.txt', sep = '\t')
# df.columns = df.iloc[1]
# df = df[1:][1:]
# new_columns = df.columns.values; new_columns[0] = 'FBA Methods'; df.columns = new_columns
# df = df.set_index(df.columns[0])
# df.fillna(0.0, inplace=True)
# dfC_H = df


df = pd.read_csv(NEW_fileC_combined+'.txt', sep = '\t')
df.columns = df.iloc[1]
df = df[1:][1:]
new_columns = df.columns.values; new_columns[0] = 'FBA Methods'; df.columns = new_columns
df = df.set_index(df.columns[0])
df.fillna(0.0, inplace=True)
dfC_allConds = df


df = pd.read_csv(fileN_pfba_mf_DC+'.txt', sep = '\t')
df.columns = df.iloc[1]
df = df[1:][1:]
new_columns = df.columns.values; new_columns[0] = 'FBA Methods'; df.columns = new_columns
df = df.set_index(df.columns[0])
df.fillna(0.0, inplace=True)
dfN_DC= df

df = pd.read_csv(fileN_pfba_mf_AC+'.txt', sep = '\t')
df.columns = df.iloc[1]
df = df[1:][1:]
new_columns = df.columns.values; new_columns[0] = 'FBA Methods'; df.columns = new_columns
df = df.set_index(df.columns[0])
df.fillna(0.0, inplace=True)
dfN_AC= df


# %% [code]
dfC_allConds
# dfC_M

# %% [code]
df_list = [dfE_DC_pfba_mf, dfE_AC_pfba_mf, dfE_TOoAC_pfba_mf, dfB_DC_pfba_mf, dfB_AC_pfba_mf, dfB_TAC_pfab_mf, dfC_M, dfC_allConds, dfN_DC, dfN_AC]
print(len(df_list))
df_all = pd.concat(df_list, axis=1)
df_all.fillna(0.0, inplace = True)
df_all

# %% [code]
AC_only_list = [dfE_TOoAC_pfba_mf, dfB_TAC_pfab_mf, dfC_M, dfN_AC]
df_AC_only = pd.concat(AC_only_list, axis=1)
df_AC_only = df_AC_only.astype(float)
df_AC_only.mean(axis=1)

# %% [code]

# df_all = df_all.astype(float)
# df_all.mean(axis=1)


# %% [code]
DC_only_list  = [dfE_DC_pfba_mf, dfB_DC_pfba_mf, dfC_allConds, dfN_DC]
df_DC = pd.concat(DC_only_list, axis=1)
df_DC = df_DC.astype(float)
df_DC.mean(axis=1)

# %% [markdown]
## Bar plot

# %% [code]
from bokeh.transform import dodge
from bokeh.core.properties import value


def plotBP(df_in, name, letter='', legend_pos='bottom_left'):
    """
    df_in: dataframe to use
    name: filename as string
    """
    df = df_in
#     plotName = name

    num_samps = df.shape[1]
    num_methods = df.shape[0]

    x_range = df.columns.tolist()
#     y_range = df.index.tolist()[::-1]

    x = df.stack().tolist()
    y = ['E-Flux2'] * num_samps +  ['SPOT'] * num_samps + ['pFBA_mf'] * num_samps + ['pFBA'] * num_samps + ['Average of all methods'] * num_samps
    c = df.columns.tolist() * num_methods

#     print(y)
    form_df = pd.DataFrame({'Methods': y, 'Correlations': x, 'CarbonSources': c})
    form_df = pd.DataFrame(data=form_df)

#     print(form_df)
    correls = form_df['Correlations'].astype('float')
    
    TOOLS = "hover,save,pan,box_zoom,reset,wheel_zoom"

    
    b = figure(x_range=x_range,
               tools=TOOLS, toolbar_location='below',
               tooltips=[('FBA Methods', '@Methods'),('Correlation Value', '@Correlations'),('C Source', '@CarbonSources')],
                      ) 

    tlen = len(form_df)
    l = int(tlen/5)
#     print(tlen)
#     print(l)

    if 'AC'in name:
        ef2 = form_df.iloc[0:l]
        spot = form_df.iloc[l:(2*l)]
        form_df.iloc[(2*l):(3*l)] = 0
        pfba_mf = form_df.iloc[(2*l):(3*l)]
        pfba = form_df.iloc[(3*l):(4*l)]
        avgs = form_df.iloc[(4*l):]
        
        ef2_vals = ef2["Correlations"].astype('float')
        ef2_std = round(ef2_vals.std(),3)
        ef2_mean = round(ef2_vals.mean(),3)

        spot_vals = spot["Correlations"].astype('float')
        spot_std = round(spot_vals.std(),3)
        spot_mean = round(spot_vals.mean(),3)

        pfba_mf_vals = pfba_mf["Correlations"].astype('float')
        pfba_mf_std = round(pfba_mf_vals.std(),3)
        pfba_mf_mean = round(pfba_mf_vals.mean(),3)

        pfba_vals = pfba["Correlations"].astype('float')
        pfba_std = round(pfba_vals.std(),3)
        pfba_mean = round(pfba_vals.mean(),3)

        ef2_line = Span(location=ef2_mean, dimension='width', line_color="#e84d60",line_dash='dashed', line_alpha=0.75, line_cap='round', line_width=5)

        spot_line = Span(location=spot_mean, dimension='width', line_color="#c9d9d3",line_dash='dashed',line_alpha=0.75, line_cap='round', line_width=5)

        pfba_line = Span(location=pfba_mean, dimension='width', line_color="#718dbf",line_dash='dashed', line_alpha=0.75, line_cap='round', line_width=5)
        
#         pfba_mf_line = Span(location=pfba_mf_mean, dimension='width', line_color="black",line_dash='dashed', line_alpha=0.75, line_cap='round', line_width=5)


        b.renderers.extend([ef2_line, spot_line, 
#                             pfba_mf_line, 
                            pfba_line]) 

        b.vbar(x=dodge('CarbonSources', -0.3, range=b.x_range), top='Correlations', width=0.2, source=ef2,
               color="#e84d60", legend="E-Flux2, "+"µ="+str(ef2_mean)+", σ="+str(ef2_std))

        b.vbar(x=dodge('CarbonSources',  -0.1,  range=b.x_range), top='Correlations', width=0.2, source=spot,
               color="#c9d9d3", legend="SPOT, "+"µ="+str(spot_mean)+", σ="+str(spot_std))

        b.vbar(x=dodge('CarbonSources',  0.1, range=b.x_range), top='Correlations', width=0.2, source=pfba,
           color="#718dbf", legend="pFBA, "+"µ="+str(pfba_mean)+", σ="+str(pfba_std))

#         b.vbar(x=dodge('CarbonSources',  0.3,  range=b.x_range), top='Correlations', width=0.2, source=pfba_mf,
#            color="black", legend="pFBA_mf, "+"µ="+str(pfba_mf_mean)+", σ="+str(pfba_mf_std))

    else:
        ef2 = form_df.iloc[0:l]
        spot = form_df.iloc[l:(2*l)]
        pfba_mf = form_df.iloc[(2*l):(3*l)]
        pfba = form_df.iloc[(3*l):(4*l)]
        avgs = form_df.iloc[(4*l):]

    
        ef2_vals = ef2["Correlations"].astype('float')
        ef2_std = round(ef2_vals.std(),3)
        ef2_mean = round(ef2_vals.mean(),3)

        spot_vals = spot["Correlations"].astype('float')
        spot_std = round(spot_vals.std(),3)
        spot_mean = round(spot_vals.mean(),3)

        pfba_mf_vals = pfba_mf["Correlations"].astype('float')
        pfba_mf_std = round(pfba_mf_vals.std(),3)
        pfba_mf_mean = round(pfba_mf_vals.mean(),3)

        pfba_vals = pfba["Correlations"].astype('float')
        pfba_std = round(pfba_vals.std(),3)
        pfba_mean = round(pfba_vals.mean(),3)

        ef2_line = Span(location=ef2_mean, dimension='width', line_color="#e84d60",line_dash='dashed', line_alpha=0.75, line_cap='round', line_width=5)

        spot_line = Span(location=spot_mean, dimension='width', line_color="#c9d9d3",line_dash='dashed',line_alpha=0.75, line_cap='round', line_width=5)

        pfba_mf_line = Span(location=pfba_mf_mean, dimension='width', line_color="black",line_dash='dashed', line_alpha=0.75, line_cap='round', line_width=5)

#         pfba_line = Span(location=pfba_mean, dimension='width', line_color="#718dbf",line_dash='dashed', line_alpha=0.75, line_cap='round', line_width=5)

        b.renderers.extend([ef2_line, spot_line, pfba_mf_line
#                             ,pfba_line
                           ]) 

        b.vbar(x=dodge('CarbonSources', -0.3, range=b.x_range), top='Correlations', width=0.2, source=ef2,
               color="#e84d60", legend="E-Flux2, "+"µ="+str(ef2_mean)+", σ="+str(ef2_std))

        b.vbar(x=dodge('CarbonSources',  -0.1,  range=b.x_range), top='Correlations', width=0.2, source=spot,
               color="#c9d9d3", legend="SPOT, "+"µ="+str(spot_mean)+", σ="+str(spot_std))

#         b.vbar(x=dodge('CarbonSources',  0.1, range=b.x_range), top='Correlations', width=0.2, source=pfba,
#            color="#718dbf", legend="pFBA, "+"µ="+str(pfba_mean)+", σ="+str(pfba_std))

        b.vbar(x=dodge('CarbonSources',  0.1,  range=b.x_range), top='Correlations', width=0.2, source=pfba_mf,
           color="black", legend="pFBA_mf, "+"µ="+str(pfba_mf_mean)+", σ="+str(pfba_mf_std))


    
    
    


#     if '7002' in name:
#         b.y_range.start = -0.7
#     else:
#         b.y_range.start = -0.5
        
    if 'PCC 6803 AC' in name:
        b.legend.location = 'top_right'
        b.y_range.start = -0.7

    else:
        b.legend.location = legend_pos
        b.y_range.start = -0.5


    b.yaxis.axis_label = 'Correlation'
    b.yaxis.axis_label_text_font_size = '16pt'
    b.yaxis.axis_label_text_font_style = 'bold'
    b.y_range.end = 1
    b.x_range.range_padding = 0.1
    b.xaxis.major_label_text_font_size = "14pt"
    b.xaxis.major_label_text_font_style = "bold"
    b.xaxis.major_label_orientation = 1
    b.xgrid.grid_line_color = None
    b.legend.orientation = "vertical"
    b.legend.background_fill_alpha = 0.5
    b.legend.label_text_font_size = '12pt'
    b.legend.label_text_font_style = 'bold'

    
    b.toolbar.logo = None
    b.toolbar_location = None

    
    b.add_layout(Title(text=letter+'     '+name, text_font_style="bold italic", text_font_size="16pt", offset=-50), 'above')
#     b.add_layout(Title(text=letter, text_font_size="20pt"), 'left')
    
    if 'E. coli DC' == name:
        b.add_layout(Title(text='1', text_font_style="bold", text_font_size="24pt", offset = -50), 'above')
        
    if 'B. subtilis DC' == name:
        b.add_layout(Title(text='2', text_font_style="bold", text_font_size="24pt", offset = -50), 'above')

#     show(b)
    
    return b

# %% [code]
E_DC_pfba_mf = plotBP(dfE_DC_pfba_mf, 'E. coli DC', 'A)')
E_AC_pfba_mf = plotBP(dfE_AC_pfba_mf, 'E. coli AC', 'B)')
E_TOoAC_pfba_mf = plotBP(dfE_TOoAC_pfba_mf, 'E. coli Full AC', 'C)')

B_DC_pfba_mf = plotBP(dfB_DC_pfba_mf, 'B. subtilis DC', 'A)')
B_AC_pfba_mf = plotBP(dfB_AC_pfba_mf, 'B. subtilis AC', 'B)')
B_TAC_pfba_mf = plotBP(dfB_TAC_pfab_mf, 'B. subtilis Full AC ', 'C)')

# C_A = plotBP(dfC_A, 'PCC6803 in Autotrophic Condition')
C_M = plotBP(dfC_M, 'PCC 6803 AC Mixotrophic Condition', 'B)')
# C_H = plotBP(dfC_H, 'PCC6803 in Heterotrophic Condition')

C_combined = plotBP(dfC_allConds, 'PCC 6803 DC All Conditions', 'A)')

N_DC = plotBP(dfN_DC, 'PCC 7002 DC Autotrophic ', 'A)')
N_AC = plotBP(dfN_AC, 'PCC 7002 AC Mixotrophic ', 'B)')

# curplot = column(row(E_DC_pfba_mf, E_AC_pfba_mf,E_TOoAC_pfba_mf), row(B_DC_pfba_mf, B_AC_pfba_mf, B_TAC_pfba_mf), row(row(C_combined, C_M)), row(N_DC, N_AC))
curplot = column(row(E_DC_pfba_mf, E_AC_pfba_mf,E_TOoAC_pfba_mf), row(B_DC_pfba_mf, B_AC_pfba_mf,B_TAC_pfba_mf), row(column(C_combined, C_M)), row(column(N_DC, N_AC)))
show(curplot)

# %% [code]
E_brandes = plotBP(dfE_brandes, 'Liu et. al E. coli DC, AC, Full AC')
show(E_brandes)

# %% [code]
E_brunk = plotBP(dfE_brunk, 'Brunk et. al E. coli DC, AC, Full AC')
show(E_brunk)

# %% [code]
B_tiwari = plotBP(dfB_tiwari, 'Tiwari/Borkowski/Otto expo B. subtilis DC, AC, Full AC')
show(B_tiwari)

# %% [code]
html = file_html(curplot, CDN, "All Plots")
f = open('21_sample_plots_w_pfba_mf.html', 'w')
f.write(html)

# %% [code]


# %% [code]
