# Supplementary material for: Assessment of transcriptomic constraint-based methods for central carbon flux inference
Source: PLoS One. 2020 Sep 9;15(9):e0238689. doi: 10.1371/journal.pone.0238689 (PMC7480874; doi:10.1371/journal.pone.0238689)
Supplement: S5 Dataset — Python code used in plotting and analysis (.ipynb), and tab-delimited tables of correlations generated. See README for details. (GZ) [file pone.0238689.s005.gz › plotting_scripts_and_correl_tables/Ecoli_expo_DC_pfba_mf_uptake_plotting_table.txt]

	Ecoli
	18	20	22	24	26
	Acetate	Fructose	Galactose	Gluconate	Glucose	Glycerol	Pyruvate	Succinate
E-Flux2	0.920508529	0.88492359	0.928338248	0.794639194	0.947069709	0.897135925	0.932534139	0.905810413
SPOT	0.671712319	0.620826903	0.751000787	0.646264574	0.763328965	0.628384921	0.544231977	0.632678549
pFBA_mf	0.929602	0.901706066	0.863158625	0.687539342	0.899140203	0.858070864	0.914668611	0.882363843
pFBA	0.929602004	0.838174037	0.838777519	0.601987206	0.84826343	0.897135925	0.932534139	0.886010045
Average of all methods	0.862856213	0.811407649	0.845318795	0.682607579	0.864450577	0.820181909	0.830992217	0.826715712
