# Supplementary material for: Assessment of transcriptomic constraint-based methods for central carbon flux inference
Source: PLoS One. 2020 Sep 9;15(9):e0238689. doi: 10.1371/journal.pone.0238689 (PMC7480874; doi:10.1371/journal.pone.0238689)
Supplement: S5 Dataset — Python code used in plotting and analysis (.ipynb), and tab-delimited tables of correlations generated. See README for details. (GZ) [file pone.0238689.s005.gz › plotting_scripts_and_correl_tables/Bsub_spearman_true_AC_pfba_mf_uptake_plotting_table.txt]

	Bacillus subtilis
	9		10		11		12
	Fructose	Gluconate	Glucose	Glut+Succ	Glycerol	Malate	Mal+Glcs	Pyruvate
E-Flux2	0.424580148	0.667009955	0.247214159	-0.14393421	0.068197411	-0.357876733	0.082433621	-0.07058423
SPOT	0.700120715	0.265205199	0.563742587	0.084232213	0.623265605	0.190068504	0.340469663	0.36815103
pFBA_mf	0.529149551	0.361669291	0.146533983	0.758469803	0.132120827	0.657863619	0.263031566	0.131113829
pFBA	0.386488363	0.334133869	0.093278469	-0.054850874	0.291788106	-0.235092543	-0.051440332	-0.251671528
Average of all methods	0.510084694	0.407004579	0.2626923	0.160979233	0.278842987	0.063740712	0.158623629	0.044252275
