# Supplementary material for: Assessment of transcriptomic constraint-based methods for central carbon flux inference
Source: PLoS One. 2020 Sep 9;15(9):e0238689. doi: 10.1371/journal.pone.0238689 (PMC7480874; doi:10.1371/journal.pone.0238689)
Supplement: S5 Dataset — Python code used in plotting and analysis (.ipynb), and tab-delimited tables of correlations generated. See README for details. (GZ) [file pone.0238689.s005.gz › plotting_scripts_and_correl_tables/mf_exp_plots.ipynb]

# %% [markdown]
# Plotting mf, pf per reaction.

# %% [code]
import pandas as pd
import math

# from bokeh.models import FactorRange
from bokeh.plotting import figure, show
from bokeh.layouts import row, column
from bokeh.palettes import brewer
from bokeh.resources import CDN, INLINE
from bokeh.embed import file_html
# %BOKEH_RESOURCES=inline
from bokeh.io import output_notebook
output_notebook()

# %% [markdown]
## Choosing either Ecoli or Bsub mf,pf tables.

# %% [code]
# mfE_table = 'Ecoli_Ace_mf_and_pf' # single condition test


mf_E8C_table = 'Ecoli_mf_and_pf_8C'

mf_ETAC_table = 'Ecoli_mf_and_pf_trueAC'

mf_B8C_table = 'Bsub_mf_and_pf_8C'

mf_BTAC_table = 'Bsub_mf_and_pf_trueAC'

# %% [code]
df = pd.read_csv(mf_E8C_table+'.txt', sep = '\t')
df = df.set_index(df.columns[0])
df_E8C = df

df = pd.read_csv(mf_ETAC_table+'.txt', sep = '\t')
df = df.set_index(df.columns[0])
df_ETAC = df


df = pd.read_csv(mf_B8C_table+'.txt', sep = '\t')
df = df.set_index(df.columns[0])
df_B8C = df

df = pd.read_csv(mf_BTAC_table+'.txt', sep = '\t')
df = df.set_index(df.columns[0])
df_BTAC = df

# %% [markdown]
Attempted Normalization (with negative values)

# %% [code]
## whole df normalize
# a = -1
# b = 1
# x = df-df.min()
# y = df.max()-df.min()

# norm_df= ((b-a) * (x/y)+a)
# df = norm_df

# norm_data = []


### normalize by column
# for i in range(len(df.columns)):
    
#     col = df.iloc[:,i]
#     a = -1
#     b = 1
#     x = col-col.min()
#     y = col.max()-col.min()

#     norm_col = ((b-a) * (x/y)+a)
    
# #     print(norm_col)
#     norm_data.append(norm_col)
    
# df = pd.concat(norm_data, axis=1)

# df   


# %% [markdown]
## Normalize by column

# %% [code]
def col_norm(df):
    ## normalize using abs of col min. Preserves directionality.
    norm_data = []
    for i in range(len(df.columns)):

        col = df.iloc[:,i]
        
        norm_col = col/abs(col.max())
    #     print(norm_col)
        norm_data.append(norm_col)

    df = pd.concat(norm_data, axis=1)

    return df

# %% [markdown]
## Bar plot

# %% [code]
from bokeh.transform import dodge
from bokeh.core.properties import value


def plotBP(df_in, name):
    """
    df_in: dataframe to use
    name: filename as string
    """
    
    df = df_in
    
    #normalize per column basis
    df = col_norm(df)
#     print(df)
    plotName = 'Flux Bar'+name

    num_samps = df.shape[1]
    num_methods = df.shape[0]

#     x_range = df.columns.tolist()
    x_range = df.index.tolist()


    x = df.stack().tolist()

    y = []
    for i in x_range:
        for j in range(num_samps):
            y.append(i)
#     print(y)
    
    c = df.columns.tolist() * num_methods

    form_df = pd.DataFrame({'Reactions': y, 'Fluxes': x, 'CarbonSources': c})
    form_df = pd.DataFrame(data=form_df)
    
#     print(form_df)
    flux = form_df['Fluxes'].astype(float)
    
    TOOLS = "hover,save,pan,box_zoom,reset,wheel_zoom"

    
    b = figure(x_range=x_range, plot_width=800, plot_height=600, title = name+" Measured and Predicted Fluxes",tools=TOOLS, toolbar_location='below',
               tooltips=[('Reaction', '@Reactions'),('Flux Value', '@Fluxes'),('C Source', '@CarbonSources')],
                      ) 

    tlen = len(form_df)
    l = int(tlen/num_methods)
#     print(tlen)
#     print(l)

    mf = form_df.iloc[0::5]
#     print(mf)
    ef2 = form_df.iloc[1::5]
    spot = form_df.iloc[2::5]
    pfba = form_df.iloc[3::5]
    exp = form_df.iloc[4::5]


    b.vbar(x=dodge('Reactions', -0.3, range=b.x_range), top='Fluxes', width=0.2, source=mf,
           color="black", legend=value("MF"))

    b.vbar(x=dodge('Reactions', -0.1, range=b.x_range), top='Fluxes', width=0.2, source=ef2,
           color="#e84d60", legend=value("E-Flux2"))

    b.vbar(x=dodge('Reactions',  0.1,  range=b.x_range), top='Fluxes', width=0.2, source=spot,
           color="#c9d9d3", legend=value("SPOT"))

    b.vbar(x=dodge('Reactions',  0.3, range=b.x_range), top='Fluxes', width=0.2, source=pfba,
           color="#718dbf", legend=value("pFBA"))
    
    b.vbar(x=dodge('Reactions',  0.5, range=b.x_range), top='Fluxes', width=0.2, source=exp,
           color="green", legend=value("Exp"))


#     if flux.min() >= 0:
#         b.y_range.start = 0
#     else:
#         b.y_range.start = flux.min() - 0.05

    b.y_range.start = -0.5
    b.y_range.end = 1
    b.x_range.range_padding = 0.1
#     factor_padding = 0.5
    b.x_range.factor_padding = 0.5
    b.xaxis.major_label_orientation = 1
    b.xgrid.grid_line_color = None
    b.legend.location = "bottom_center"
    b.legend.orientation = "horizontal"
    
    b.toolbar.logo = None
    b.toolbar_location = None

#     show(b)
    
    return b

# %% [markdown]
## Driver Function

# %% [code]
def multi_plot(df, org, Csource):
    
    plots = []
    
    for col in range(len(df.columns)//5):
        cur_df_list = []

        start = 5*col
        end = 5*col+5
#         print(start, end)

        header = df.columns[start]
        if 'E. coli' == org:
            header = [c for c in header[:-3]]
        else: header = [c for c in header[:]]
        header = ''.join(header)
#         print(header)

        cols = df.iloc[:,start:end]
#         print(cols)

        cur_df_list.append(cols)
        cur_df = pd.concat(cur_df_list,axis=1)
        curplot = plotBP(cur_df, org+' '+Csource+' '+header)
#         show(curplot)
        plots.append(curplot)
    return plots

# %% [code]
p_E8C = column(multi_plot(df_E8C, 'E. coli', 'AC'))
p_ETAC = column(multi_plot(df_ETAC, 'E. coli', 'Full AC'))

# %% [code]
Eout_plots = row(p_E8C, p_ETAC)

# %% [code]
show(Eout_plots)

# %% [code]
p_B8C = column(multi_plot(df_B8C,'B. sub', 'AC'))
p_BTAC = column(multi_plot(df_BTAC, 'B. sub', 'Full AC'))

# %% [code]
Bout_plots = row(p_B8C, p_BTAC)

# %% [code]
show(Bout_plots)

# %% [code]
df_B8C
df_B8C.iloc[:, 16:]

# %% [markdown]
## To HTML

# %% [code]
# html = file_html(out_plots, CDN, "Ecoli Source Expression mf, pfs, exp")
# f = open('Ecoli_sourceExpr_multiplot_exp_mf_pf.html', 'w')
# f.write(html)

# %% [code]
html = file_html(Eout_plots, CDN, "Ecoli AC vs Full C, Source Expression mf, pfs, exp")
f = open('Ecoli_AC_vs_trueAC_sourceExpr_multiplot_exp_mf_pf.html', 'w')
f.write(html)

# %% [code]
html = file_html(Bout_plots, CDN, "Bsub AC vs Full C, Source Expression mf, pfs, exp")
f = open('Bsub_AC_vs_trueAC_sourceExpr_multiplot_exp_mf_pf.html', 'w')
f.write(html)

# %% [code]
