# Supplementary material for: Assessment of transcriptomic constraint-based methods for central carbon flux inference
Source: PLoS One. 2020 Sep 9;15(9):e0238689. doi: 10.1371/journal.pone.0238689 (PMC7480874; doi:10.1371/journal.pone.0238689)
Supplement: S5 Dataset — Python code used in plotting and analysis (.ipynb), and tab-delimited tables of correlations generated. See README for details. (GZ) [file pone.0238689.s005.gz › plotting_scripts_and_correl_tables/bsub_pfba_pf_clustering_table.txt]

rID	pFBA_Fru	pFBA_Gluconate	pFBA_Glucose	pFBA_Glut+Succ	pFBA_Gly	pFBA_Malate	pFBA_Mal+Glucose	pFBA_Pyr	pFBA_AC	pFBA_FullAC
DKMD2K	9.63E-16	8.60E-16	2.74E-14	9.98E-15	8.96E-13	1.99E-13	3.69E-14	6.58E-15	4.11E-13	2.55E-14
DKMD3M	0	0	0	0	0	0	0	0	0	0
DM1PE	0	0	0	0	5.68E-13	4.55E-13	1.14E-13	0	5.68E-13	1.14E-13
HKM1PP	9.63E-16	8.60E-16	2.74E-14	9.98E-15	8.96E-13	1.99E-13	3.69E-14	6.58E-15	4.11E-13	2.55E-14
MDRPD	5.72E-16	9.60E-16	2.56E-14	1.21E-14	2.55E-12	2.03E-13	3.76E-14	6.49E-15	3.37E-13	2.64E-14
MTRI	0	0	0	0	1.36E-12	3.41E-13	2.27E-13	0	3.41E-13	1.14E-13
IG3PS	1.734496107	1.370432801	1.698078475	1.14828004	1.126139448	0.925317956	1.764838539	1.104962991	2.052188998	2.11E-14
GLUSy	6.09E-16	1.37E-15	3.28E-14	7.27E-15	2.07E-12	1.15E-13	4.23E-14	3.78E-15	7.74E-14	1.45E-15
CBPS	5.872235288	4.639678247	5.748941326	3.88756743	3.812609196	3.132716606	5.974961322	3.740915095	6.947802655	6.12E-16
GLNS	29.87951266	23.6079309	29.25215982	19.78098877	19.3995811	15.94010473	30.40221035	19.03478223	35.35228873	19.49075462
ACGS	1.52E-15	2.74E-15	1.01E-13	2.00E-14	4.25E-12	1.78E-13	1.37E-13	1.44E-14	1.90E-13	4.57E-15
ADPDA	9.067905308	7.164590813	8.877514779	6.003181345	5.887430844	4.837540756	9.226534841	5.776720819	10.72879636	7.624082351
ALAD_L	8.03E-14	3.80E-13	4.44E-12	5.48E-13	9.29E-11	7.89E-12	3.14E-12	5.88E-13	8.68E-12	3.81E-13
G5SADs	3.409548038	2.693898505	3.337960871	2.257206541	2.213684153	1.818923669	3.469193016	2.172056993	4.034045938	116.561453
P5CR	3.409548038	372.8810324	3.337960871	2.257206541	2.213684153	85.36743601	3.469193016	2.172056993	4.034045938	12.02541373
OCBT	4.097402063	3.237374915	4.011372653	2.712583203	2.660280458	2.185879627	4.169080026	2.61025529	4.847888331	-116.561453
ACGK	4.097402063	3.237374915	4.011372653	2.712583203	2.660280467	2.185879628	4.169080026	2.61025529	4.847888332	1.44E-15
ACOTA	-4.097402063	-3.237374915	-4.011372653	-2.712583203	-2.660280467	-2.185879628	-4.169080026	-2.61025529	-4.847888332	0
AGMT	7.07E-16	8.67E-16	4.59E-14	7.82E-15	1.24E-12	3.75E-14	1.99E-14	4.23E-15	9.44E-14	7.83E-15
AGPR	-4.097402063	-3.237374915	-4.011372653	-2.712583203	-2.660280467	-2.185879628	-4.169080026	-2.61025529	-4.847888332	0
ALATA_L	-197.296974	-31.27620542	-132.6832457	-263.0069244	-63.26510511	-47.96375292	-126.7349908	-54.61790717	-270.3398423	-54.03939387
ARGDC	7.07E-16	8.67E-16	4.59E-14	7.82E-15	1.24E-12	3.75E-14	1.99E-14	4.23E-15	9.44E-14	7.83E-15
ASAD	-23.484964	-19.72471586	-22.99187165	-15.54763674	-15.24785457	-13.31815303	-25.40141969	-14.96112673	-29.53727089	-7.624082351
ASNS1	3.142049251	2.482546567	3.076078511	2.080115617	2.040007813	1.676218574	3.197014735	2.001646544	3.717551674	1.66E-15
ASPK	23.484964	19.72471586	22.99187165	15.54763674	15.24785457	13.31815303	25.40141969	14.96112673	29.53727089	7.624082351
ASPTA1	-305.5891518	-55.11840212	-208.4660795	-400.8947524	-101.1589231	-77.48504399	-200.6676896	-88.07038644	-417.7951899	-18.70603273
DAPDC	6.906260344	5.456665871	6.761255901	4.57211802	4.483960605	3.68434768	7.027075109	4.399642095	8.17122128	1.05E-15
DAPE	9.067905308	7.164590813	8.877514779	6.003181345	5.887430844	4.837540756	9.226534841	5.776720819	10.72879636	7.624082351
DHDPRy	9.067905308	7.164590813	8.877514779	6.003181345	5.887430844	4.837540756	9.226534841	5.776720819	10.72879636	7.624082351
DHDPS	9.067905308	7.164590813	8.877514779	6.003181345	5.887430844	4.837540756	9.226534841	5.776720819	10.72879636	7.624082351
HSDy	-14.41705869	-12.56012505	-14.11435687	-9.5444554	-9.360423729	-8.480612278	-16.17488484	-9.184405908	-18.80847453	1.14E-13
HSK	7.128674986	6.388902376	6.979000705	2.618415807	4.628365589	4.313794944	8.227606	2.51964021	6.430359651	2.10E-15
THRS	7.128674986	6.388902376	6.979000705	2.618415807	4.628365589	4.313794944	8.227606	2.51964021	6.430359651	2.10E-15
APSPTi	3.609110626	2.85157376	3.533333425	2.389321993	2.343252217	1.9253862	3.672246655	2.299188598	4.270160706	9.30E-15
G5SD	3.409548038	2.693898505	3.337960871	2.257206541	2.213684144	1.818923668	3.469193016	2.172056993	4.034045937	2.88E-15
GLU5K	3.409548038	2.693898505	3.337960871	2.257206541	2.213684144	1.818923668	3.469193016	2.172056993	4.034045937	2.88E-15
DAAOP	0	0	0	0	0	0	0	0	0	9.02E-13
ACLS	15.73379489	127.4874008	15.40344677	11.06550127	10.21532826	8.393655585	16.00903426	10.64807272	18.61562021	8.81E-15
MMSDHir	1.48E-15	2.31E-15	5.32E-14	1.60E-14	3.91E-12	3.08E-13	1.10E-13	1.27E-14	4.03E-13	6.29E-15
GLUDxi	1.08E-13	4.67E-13	5.89E-12	1.43E-11	1.22E-10	1.03E-11	4.17E-12	7.62E-13	1.77E-11	4.04E-13
ARGKr	1.14E-13	0	-1.14E-13	0	-1.14E-13	0	-1.14E-13	1.14E-13	2.27E-13	-131.0129154
ANS1	1.152792394	0.910826207	1.128588265	0.763177554	0.748462326	0.614991004	1.172958784	0.734387887	1.363939567	3.54E-15
ANPRT	1.152792394	0.910826207	1.128588265	0.763177554	0.748462326	0.614991004	1.172958784	0.734387887	1.363939567	3.54E-15
CHORM	6.08665892	4.809095276	5.9588629	4.029521266	3.951825945	3.247107197	6.193135976	3.877513947	7.201500438	67.00071188
CHORS	7.254312357	5.731663257	7.102000184	4.802537205	4.709936956	3.870026262	7.381215776	4.621369081	8.583023019	5.81E-15
DAHPS	7.254312357	5.731663257	7.102000184	4.802537205	4.709936956	3.870026262	7.381215776	4.621369081	8.583023019	5.64E-15
DHQD1	7.254312357	5.731663257	7.102000184	4.802537205	4.709936956	3.870026262	7.381215776	4.621369081	8.583023019	0
DHQS	7.254312357	5.731663257	7.102000184	4.802537205	4.709936956	3.870026262	7.381215776	4.621369081	8.583023019	5.64E-15
IGPS	1.152792394	0.910826207	1.128588265	0.763177554	0.748462326	0.614991004	1.172958784	0.734387887	1.363939567	3.54E-15
PPND	2.352290925	1.858555133	2.302902021	1.557275746	1.527249092	1.25489877	2.393440761	1.49852998	2.783140037	67.00071188
PPNDH	3.734367994	2.950540143	3.655960879	2.472245521	2.424576853	1.992208427	3.799695215	2.378983967	4.418360401	5.91E-13
PRAI	1.152792394	0.910826207	1.128588265	0.763177554	0.748462326	0.614991004	1.172958784	0.734387887	1.363939567	0
PSCVT	7.254312357	5.731663257	7.102000184	4.802537205	4.709936956	3.870026262	7.381215776	4.621369081	8.583023019	0
SHK3D	7.254312357	5.731663257	7.102000184	4.802537205	4.709936956	3.870026262	7.381215776	4.621369081	8.583023019	0
SHKK	7.254312357	5.731663257	7.102000184	4.802537205	4.709936956	3.870026262	7.381215776	4.621369081	8.583023019	5.74E-15
TRPS1	1.152792394	0.910826207	1.128588265	0.763177554	0.748462326	0.614991004	1.172958784	0.734387887	1.363939567	3.54E-15
TYRTA	-2.352290925	-1.858555133	-2.302902021	-1.557275746	-1.527249092	-1.25489877	-2.393440761	-1.49852998	-2.783140037	-67.00071188
CYSTS	1.203744544	0.951083719	1.178470619	0.796909159	0.781543534	0.642172927	1.224802267	0.76684702	1.424224188	1.17E-14
TRPAS1	1.03E-15	1.44E-15	5.10E-14	7.23E-15	2.10E-12	1.12E-13	4.67E-14	3.71E-15	9.19E-14	7.50E-15
PAPSR	0	0	0	0	0	0	0	0	0	0
GHMT	11.21584202	7.692539566	10.98035323	7.425169463	7.282000861	5.19401242	9.906425387	7.145066683	11.51938647	0.029951217
ADSKr	0	0	0	0	0	0	0	0	0	0
CYSS	1.02E-15	1.35E-15	4.93E-14	1.00E-14	2.09E-12	1.19E-13	4.57E-14	8.21E-15	8.97E-14	2.04E-15
CYSTGL	2.028920723	1.74060545	1.986321331	2.043511973	1.317297738	1.175259001	2.241545577	1.966423714	3.652134186	2.85E-15
CYSTL	1.03E-15	1.44E-15	5.10E-14	7.24E-15	2.10E-12	1.12E-13	4.67E-14	3.71E-15	9.19E-14	1.03E-14
PGCDr	19.35015958	14.1194987	18.94388194	12.81029224	12.56329025	9.533503334	18.18304074	12.32704421	21.14359775	1000
PSERTr	19.35015958	14.1194987	18.94388194	12.81029224	12.56329025	9.533503334	18.18304074	12.32704421	21.14359775	1000
SERAT	0	0	0	0	2.05E-12	0	1.14E-13	0	1.14E-13	0
HSTPTr	1.734496107	1.370432801	1.698078475	1.14828004	1.126139448	0.925317956	1.764838539	1.104962991	2.052188998	1.14E-13
PHETA1	-3.734367994	-2.950540143	-3.655960879	-2.472245521	-2.424576853	-1.992208427	-3.799695215	-2.378983967	-4.418360401	-6.82E-13
DAMOX_ALA	181.9752634	19.17045624	117.683231	252.8635667	53.3173268	39.7899358	111.1452496	44.85719157	252.2117843	1.52E-13
METAT	1.85E-15	1.55E-15	3.05E-14	2.41E-14	3.21E-12	4.59E-13	5.00E-14	1.01E-14	9.59E-14	5.85E-15
GF6PTA	6.946799148	5.488695754	6.800943549	4.598955728	4.51028084	3.705974297	7.06832308	4.425467393	8.219185232	2.91E-15
METS	2.405366082	1.900490041	2.354862806	1.592412834	1.561708684	1.283213273	2.447444388	1.532341577	2.845936518	4.21E-15
METSR_S1	3.21E-15	20.64125918	2.26E-13	7.03E-14	46.12840334	47.49679385	2.41E-12	1.54E-14	2.43E-12	1.71E-14
METSR_S2	3.21E-15	20.64125918	2.26E-13	7.03E-14	46.12840334	47.49679385	2.41E-12	1.54E-14	2.43E-12	8.49E-15
METSR_R1	3.21E-15	20.64125918	2.26E-13	7.03E-14	46.12840334	47.49679385	2.41E-12	1.54E-14	2.43E-12	1.71E-14
METSR_R2	3.21E-15	20.64125918	2.26E-13	7.03E-14	46.12840334	47.49679385	2.41E-12	1.54E-14	2.43E-12	8.49E-15
GGTAe2	2.81E-16	3.93E-16	2.58E-14	1.06E-14	4.91E-13	2.21E-13	2.50E-14	7.51E-15	5.49E-14	5.74E-13
GLYO1	3.76E-15	1.85E-15	8.29E-14	7.28E-15	1.68E-12	1.11E-13	1.12E-13	8.01E-15	7.05E-14	4.10E-15
SARCO	0	0	0	0	0	0	0	0	0	0
NTRIR2x	8.44E-17	6.31E-17	8.66E-15	8.11E-17	1.15E-13	5.46E-15	8.21E-15	7.71E-18	2.01E-15	1000
APATi	9.067905308	7.164590813	8.877514779	6.003181345	5.887430844	4.837540756	9.226534841	5.776720819	10.72879636	7.624082351
APTA1i	9.067905308	7.164590813	8.877514779	6.003181345	5.887430844	4.837540756	9.226534841	5.776720819	10.72879636	7.624082351
MTAN	7.07E-16	8.67E-16	4.59E-14	7.82E-15	1.24E-12	3.75E-14	1.99E-14	4.23E-15	9.44E-14	7.83E-15
ADMDC	0	0	0	0	1.14E-12	-4.55E-13	0	0	1.14E-13	0
MTRK	7.41E-16	9.12E-16	3.85E-14	1.25E-14	1.23E-12	1.36E-13	2.00E-13	6.27E-15	1.09E-13	2.74E-14
UNK5	9.63E-16	8.60E-16	2.74E-14	9.98E-15	8.96E-13	1.99E-13	3.69E-14	6.58E-15	4.11E-13	2.55E-14
SPMS	7.07E-16	8.67E-16	4.59E-14	7.82E-15	1.24E-12	3.75E-14	1.99E-14	4.23E-15	9.44E-14	7.83E-15
SPRS	0	0	0	0	0	0	0	0	0	0
ABTAr	0	0	0	0	0	0	0	0	0	0
ACHBS	8.056531965	6.365500404	7.887376319	5.333626759	5.230786293	4.297993903	8.197469024	5.132424121	9.532178366	8.29E-15
ACODA	2.57E-15	2.65E-15	9.62E-14	2.01E-14	4.12E-12	2.97E-13	4.65E-14	1.92E-14	1.68E-13	4.51E-15
AHSERL3	0	0	0	0	0	0	0	0	0	0
AHSERL4	0	0	0	0	0	0	0	0	0	0
ALAR	189.4690254	25.09130968	125.0196533	257.8246256	58.18272889	43.78770351	118.7701039	49.63110235	261.0781149	26.43036181
ARGN	2.64E-16	3.47E-16	1.55E-14	3.83E-15	5.20E-13	3.29E-14	1.16E-14	2.47E-15	3.52E-14	6.76E-14
ARGSL	4.097402063	3.237374915	4.011372653	2.712583203	2.660280458	2.185879627	4.169080026	2.61025529	4.847888331	-116.561453
ARGSSr	4.097402063	3.237374915	4.011372653	2.712583203	2.660280458	2.185879627	4.169080026	2.61025529	4.847888331	-116.561453
ATPPRTr	1.734496107	1.370432801	1.698078475	1.14828004	1.126139448	0.925317956	1.764838539	1.104962991	2.052188998	1.14E-13
DHAD1	15.37076082	12.14450395	15.04803499	10.17583019	9.979624654	8.199984385	15.63964945	9.791963087	18.18609228	1.83E-14
DHAD2	1.11E-13	5.24E-13	6.15E-12	0.330790993	1.21E-10	1.19E-11	4.79E-12	8.14E-13	1.91E-11	1.14E-14
DHAD3	8.056531965	6.365500404	7.887376319	5.002835766	5.230786293	4.297993903	8.197469024	5.132424121	9.532178366	1.17E-14
FGLU	6.17E-16	8.67E-16	3.46E-14	3.59E-15	1.14E-12	4.94E-14	2.61E-14	2.50E-15	3.93E-14	7.43E-15
FMETDF	0	0	0	0	0	0	0	0	0	0
GLUN	9.95E-16	1.34E-15	4.89E-14	9.88E-15	2.07E-12	1.13E-13	4.43E-14	7.52E-15	8.66E-14	1.92E-15
GLUR	-2.161644964	-1.707924942	-2.116258878	-1.431063325	-1.40347024	-1.153193076	-2.199459732	-1.377078724	-2.557575077	-7.624082351
GLYAT	0	-1.169145241	-1.14E-13	0	-5.46E-12	-0.789408342	-1.505621128	0	-1.750765889	-986.0502206
HIBD	1.48E-15	2.31E-15	5.32E-14	1.60E-14	3.91E-12	3.08E-13	1.10E-13	1.27E-14	4.03E-13	6.29E-15
HISD1r	0	0	1.14E-13	1.14E-13	2.27E-12	1.25E-12	1.14E-13	0	-1.14E-12	0
HISTD	1.734496107	1.370432801	1.698078475	1.14828004	1.126139448	0.925317956	1.764838539	1.104962991	2.052188998	2.14E-14
HISTP	1.734496107	1.370432801	1.698078475	1.14828004	1.126139448	0.925317956	1.764838539	1.104962991	2.052188998	2.14E-14
HP5CD	0	0	0	0	0	0	0	0	0	0
HSSTr	7.288383706	6.171222672	7.135356168	6.926039593	4.73205814	4.166817334	7.947278844	6.664765698	12.37811488	0
IGPDH	1.734496107	1.370432801	1.698078475	1.14828004	1.126139448	0.925317956	1.764838539	1.104962991	2.052188998	2.11E-14
ILEDHr	-8.056531965	-6.365500404	-7.887376319	-5.002835766	-5.230786293	-4.297993903	-8.197469024	-5.132424121	-9.532178366	0
ILETA	2.326538095	1.838207711	2.277689899	1.209435731	1.510528802	1.241160166	2.367237423	1.482124106	2.75267028	90.66573647
IPMD	8.58579029	6.783669673	8.40552229	5.684009079	5.574412707	4.580342321	8.735985937	5.469588822	10.15837643	6.76E-15
IPPMIa	-8.58579029	-6.783669673	-8.40552229	-5.684009079	-5.574412707	-4.580342321	-8.735985937	-5.469588822	-10.15837643	0
IPPMIb	-8.58579029	-6.783669673	-8.40552229	-5.684009079	-5.574412707	-4.580342321	-8.735985937	-5.469588822	-10.15837643	0
IPPS	8.58579029	6.783669673	8.40552229	5.684009079	5.574412707	4.580342321	8.735985937	5.469588822	10.15837643	6.83E-15
IZPN	6.17E-16	8.67E-16	3.46E-14	3.59E-15	1.14E-12	4.94E-14	2.61E-14	2.50E-15	3.93E-14	7.43E-15
KARA1	-15.37076082	-12.14450395	-15.04803499	-10.17583019	-9.979624654	-8.199984385	-15.63964945	-9.791963087	-18.18609228	0
KARA2	8.056531965	6.365500404	7.887376319	5.333626759	5.230786293	4.297993903	8.197469024	5.132424121	9.532178366	0
LEUTA	280.6031868	65.6522699	199.122538	3.00786067	101.1445247	77.88601991	192.6187666	89.92064149	126.0221923	441.9547357
LLEUDr	-287.9572805	-71.46277078	-206.3222244	-7.876455601	-105.9192457	-81.80927744	-200.1015092	-94.60557637	-134.7232727	-437.6105642
LYSAM	0	0	0	0	0	0	0	0	0	0
LYSDC	0	0	0	0	0	0	0	0	0	0
MMSAD1	1.48E-15	2.31E-15	5.32E-14	1.60E-14	3.91E-12	3.08E-13	1.10E-13	1.27E-14	4.03E-13	6.29E-15
MMSAD2	0	0	0	0	0	0	0	0	0	0
ORNTA	1.05E-11	1.71E-11	3.26E-10	2.72E-11	8.86E-09	6.23E-10	5.41E-10	2.56E-11	4.98E-10	116.561453
ORNTAC	4.097402063	3.237374915	4.011372653	2.712583203	2.660280467	2.185879628	4.169080026	2.61025529	4.847888332	0
P5CD	6.05E-16	1.37E-15	3.27E-14	7.28E-15	2.07E-12	1.14E-13	4.20E-14	3.77E-15	7.69E-14	104.5360393
PRAMPC	1.734496107	1.370432801	1.698078475	1.14828004	1.126139448	0.925317956	1.764838539	1.104962991	2.052188998	2.12E-14
PRATPP	1.734496107	1.370432801	1.698078475	1.14828004	1.126139448	0.925317956	1.764838539	1.104962991	2.052188998	2.12E-14
PRMICI	1.734496107	1.370432801	1.698078475	1.14828004	1.126139448	0.925317956	1.764838539	1.104962991	2.052188998	1.14E-13
PRO1x	1.54E-15	370.1871339	1.04E-13	2.78E-14	1.24E-10	83.54851234	7.22E-13	7.54E-15	8.93E-13	5.80E-15
PSP_D	2.45E-17	1.12E-16	2.68E-14	6.71E-15	2.80E-13	8.80E-14	1.11E-14	2.83E-15	1.17E-13	2.02E-13
SDPDS	0	0	0	0	0	0	0	0	0	0
SERD_D	1.20E-16	8.31E-17	2.15E-15	6.38E-15	1.86E-14	2.30E-13	9.15E-15	2.55E-15	1.02E-13	5.46E-15
SERD_L	1.03E-15	1.44E-15	5.10E-14	7.23E-15	2.10E-12	1.12E-13	4.67E-14	3.71E-15	9.18E-14	5.47E-15
SHSL1	0.825176179	0.789521731	0.807850713	1.246602814	0.535754204	0.533086075	1.01674331	1.199576693	2.227909997	1.48E-15
SHSL2	3.609110626	2.85157376	3.533333425	2.389321993	2.343252217	1.9253862	3.672246655	2.299188598	4.270160706	1.59E-15
SHSL3	0	0	0	0	0	0	0	0	0	0
SLCYSS	0	0	0	0	0	0	0	0	0	0
SSALy	2.25E-15	1.03E-15	6.99E-14	3.61E-14	1.69E-12	1.22E-13	4.55E-14	11.18727983	2.03E-13	1.20E-14
THRD	4.81E-16	1.169145241	3.25E-14	3.99E-14	5.90E-12	0.789408342	1.505621128	2.96E-15	1.750765889	986.0502206
THRD_L	3.173514341	2.094767773	3.106882957	2.37E-13	2.060436836	1.414389842	2.697634568	4.81E-12	1.39E-11	4.46E-15
URCN	6.17E-16	8.67E-16	3.46E-14	3.59E-15	1.14E-12	4.94E-14	2.61E-14	2.50E-15	3.93E-14	7.43E-15
UREA2	7.45E-16	1.24E-15	2.50E-15	4.04E-15	1.37E-12	6.29E-14	3.33E-14	3.78E-15	3.81E-14	2.83E-15
VALDHr	-287.5358637	-71.12980761	-205.9096558	-7.597467121	-105.6456365	-81.58446029	-199.6727204	-94.33711229	-134.2246686	-439.2999642
VALTA	281.0246036	65.98523307	199.5351066	3.286849149	101.4181338	78.11083707	193.0475554	90.18910557	126.5207963	440.2653357
ASNN	3.32E-16	4.47E-16	1.62E-14	3.29E-15	6.91E-13	3.75E-14	1.48E-14	2.50E-15	2.89E-14	2.79E-15
ASPT	6.87E-14	3.06E-13	3.76E-12	1.96E-13	7.75E-11	3.61E-12	2.43E-12	3.61E-13	6.20E-12	4.32E-13
LAAL1	0	0	0	0	0	0	0	0	0	0
LAAL10	0	0	0	0	0	0	0	0	0	0
LAAL11	0	0	0	0	0	0	0	0	0	0
LAAL12	0	0	0	0	0	0	0	0	0	0
LAAL13	0	0	0	0	0	0	0	0	0	0
LAAL14	0	0	0	0	0	0	0	0	0	0
LAAL15	0	0	0	0	0	0	0	0	0	0
LAAL16	0	0	0	0	0	0	0	0	0	0
LAAL17	0	0	0	0	0	0	0	0	0	0
LAAL18	0	0	0	0	0	0	0	0	0	0
LAAL19	0	0	0	0	0	0	0	0	0	0
LAAL2	0	0	0	0	0	0	0	0	0	0
LAAL20	0	0	0	0	0	0	0	0	0	0
LAAL21	0	0	0	0	0	0	0	0	0	0
LAAL22	0	0	0	0	0	0	0	0	0	0
LAAL23	0	0	0	0	0	0	0	0	0	0
LAAL24	0	0	0	0	0	0	0	0	0	0
LAAL25	0	0	0	0	0	0	0	0	0	0
LAAL26	0	0	0	0	0	0	0	0	0	0
LAAL27	0	0	0	0	0	0	0	0	0	0
LAAL28	0	0	0	0	0	0	0	0	0	0
LAAL29	0	0	0	0	0	0	0	0	0	0
LAAL3	0	0	0	0	0	0	0	0	0	0
LAAL30	0	0	0	0	0	0	0	0	0	0
LAAL31	0	0	0	0	0	0	0	0	0	0
LAAL32	0	0	0	0	0	0	0	0	0	0
LAAL33	0	0	0	0	0	0	0	0	0	0
LAAL34	0	0	0	0	0	0	0	0	0	0
LAAL35	0	0	0	0	0	0	0	0	0	0
LAAL36	0	0	0	0	0	0	0	0	0	0
LAAL37	0	0	0	0	0	0	0	0	0	0
LAAL38	0	0	0	0	0	0	0	0	0	0
LAAL39	0	0	0	0	0	0	0	0	0	0
LAAL4	0	0	0	0	0	0	0	0	0	0
LAAL40	0	0	0	0	0	0	0	0	0	0
LAAL41	0	0	0	0	0	0	0	0	0	0
LAAL42	0	0	0	0	0	0	0	0	0	0
LAAL5	0	0	0	0	0	0	0	0	0	0
LAAL6	0	0	0	0	0	0	0	0	0	0
LAAL7	0	0	0	0	0	0	0	0	0	0
LAAL8	0	0	0	0	0	0	0	0	0	0
LAAL9	0	0	0	0	0	0	0	0	0	0
GLUTRR	0	0	0	0	0	0	0	0	0	0
SPMDAT1	0	0	0	0	0	0	0	0	0	0
SPMDAT3	0	0	0	0	0	0	0	0	0	0
MMSAD3	0	0	0	0	0	0	0	0	0	5.12E-15
CYTOM	-0.006369019	-0.005032189	-0.006235294	-0.004216451	-0.004135151	-0.00339774	-0.006480435	-0.004057392	-0.007535578	-0.022463413
HIBHr	2.92E-15	4.54E-15	9.85E-14	3.19E-14	7.59E-12	6.10E-13	2.12E-13	2.53E-14	7.98E-13	1.26E-14
OMCDC	8.58579029	6.783669673	8.40552229	5.684009079	5.574412707	4.580342321	8.735985937	5.469588822	10.15837643	6.76E-15
PSP_L	19.35015958	14.1194987	18.94388194	12.81029224	12.56329025	9.533503334	18.18304074	12.32704421	21.14359775	20.40807804
RHCYS	7.89E-16	5.13E-16	3.00E-14	1.22E-14	1.36E-12	3.61E-14	2.27E-14	1.21E-14	1.30E-13	3.99E-15
SALADC2	0	0	0	0	0	0	0	0	0	3.55E-15
SHSL4	2.854096901	2.530127181	2.79417203	3.290114786	1.853051719	1.70834506	3.258288879	3.166000407	5.88004418	9.79E-16
Q23DO	0	0	0	0	0	0	0	0	0	0
ALCD2y	0	-115.056062	-1.14E-13	0	-5.72E-11	4.55E-13	-2.05E-12	0	-1.02E-12	0
BTDD_RR	0	0	0	1.14E-13	-1.02E-12	1.14E-13	0	0	-2.27E-13	5.68E-13
ACLDC	0.363034069	115.3428968	0.355411774	0.889671071	0.235703605	0.1936712	0.369384811	0.856109637	0.42952793	4.23E-15
G3PD1	-385.5785243	-242.7191984	-339.6243646	-290.6431683	-92.69352977	-219.9125247	-335.8196596	-262.7317523	-386.0412436	95.39930833
GNKr	0	627.671912	0	0	0	0	0	0	1.48E-12	0
RBKr	0	0	-1.14E-13	-1.14E-13	6.82E-13	-1.14E-13	0	0	-3.41E-13	-3.41E-13
SBTD_D	3.31E-17	5.69E-17	6.78E-15	8.10E-15	5.91E-13	3.43E-13	6.55E-15	3.40E-15	8.07E-14	1.24E-14
ACS	9.68E-16	1.34E-15	4.83E-14	9.74E-15	2.05E-12	1.07E-13	4.29E-14	6.91E-15	8.37E-14	7.624082351
PC	52.64912546	42.76744472	51.54369984	1.55E-14	34.18298655	1.11E-13	4.68E-14	48.38846807	1.04E-13	2.92E-15
GAPD_NADP	6.90E-16	3.10E-14	5.43E-14	38.20422329	3.91E-11	100.025437	8.01E-14	47.12149353	5.20E-13	3.58E-15
PGDHr	218.4507687	627.671912	60.49121121	0	1.93E-12	-1.14E-13	1.14E-13	31.0753925	1.82E-12	-103.9825919
PGMT	-5.331966289	-4.212809397	-5.220015861	-3.529895766	-3.461833987	-2.844494219	-5.425241118	-3.396736029	-6.30857718	84.10375133
RPE	138.4064249	412.7375251	33.25180075	-4.351845488	-4.69247743	-3.855680247	-7.353853938	16.52924934	-8.551206136	213.2596916
RPI	-80.04434385	-214.9343869	-27.23941045	-4.351845488	-4.69247743	-3.855680247	-7.353853938	-14.54614316	-8.551206136	317.2422835
G3PD4	373.0820127	232.8456511	327.3902308	282.3701634	374.0216525	213.2511506	323.1045401	254.7708334	371.2558524	346.7334791
G6PDH	218.4507687	2.02E-15	60.49121121	1.97E-14	2.54E-12	1.76E-13	1.11E-13	31.0753925	2.66E-13	3.37E-13
ACKr	-696.4789426	-59.89296555	-549.478751	-96.48899006	-279.4060019	-403.5067709	-597.6471486	-758.4712173	-674.5055343	-1000
GAPD_NAD	1000	1000	1000	2.76E-14	424.0335661	68.89051134	1000	7.53E-15	1000	1000
ENO	980.6498404	985.8805013	981.0561181	-51.01170456	411.4702758	-40.66616386	981.8169593	-59.44583281	978.8564022	346.8077719
FBA	316.6090399	403.0360199	499.3946363	-12.47417273	159.8258905	-10.40614876	509.8490743	-22.36206845	665.8108751	-1.14E-13
M1PD	0	0	0	0	0	0	0	0	0	2.57E-11
PPCK	9.88E-16	1.31E-15	4.93E-14	62.0478423	2.05E-12	176.9483234	6.08E-13	14.84827452	6.21E-13	1.45E-15
ME2	2.80E-15	1.32E-15	9.97E-14	172.1788351	2.08E-12	346.8615773	130.2557175	1.30E-12	2.84E-12	1.97E-13
ALCD19_D	313.3244804	0	-3.41E-13	-0.006524255	-172.4904828	-4.43E-12	-1.14E-13	-0.006278137	-308.7163553	0
ALCD19_L	0	0	0	0	0	0	0	0	0	0
LACZ	0	0	0	0	0	0	0	0	0	1.86E-15
UAG2E	0.165382187	0.130669174	0.161909808	0.109487167	0.107376087	0.088227991	0.168275303	0.105356936	0.195673835	0.583299956
GALCTD	0	0	0	0	0	0	0	0	0	1.50E-14
GLCRD	0	0	0	0	0	0	0	0	0	1.50E-14
ACTD2	0.363034069	115.3428968	0.355411774	0.889671071	0.235703605	0.1936712	0.369384811	0.856109637	0.42952793	5.99E-13
OXADC	2.50E-15	2.44E-15	1.31E-13	2.54E-14	4.37E-12	5.19E-13	1.28E-13	1.60E-14	1.91E-13	6.96E-15
GLYCTO10	3.57E-14	3.88E-14	2.96E-13	0.005621934	6.93E-12	0.00453032	3.74E-13	0.005409856	3.09E-12	1.47E-14
PGAMT	-6.946799148	-5.488695754	-6.800943549	-4.598955728	-4.51028084	-3.705974297	-7.06832308	-4.425467393	-8.219185232	975.4987661
AGDC	0	0	0	0	0	0	0	0	0	1.09E-14
CDPMEK	0.044583131	0.035225323	0.04364706	0.029515154	0.028946057	0.023784183	0.045363047	0.028401741	0.052749044	0.157243891
DXPRIi	0.044583131	0.035225323	0.04364706	0.029515154	0.028946057	0.023784183	0.045363047	0.028401741	0.052749044	0.157243891
DXPS	0.044583131	0.035225323	0.04364706	0.029515154	0.028946057	0.023784183	0.045363047	0.028401741	0.052749044	0.157243891
G6PDA	9.95E-16	1.34E-15	4.87E-14	9.88E-15	2.07E-12	1.13E-13	4.43E-14	7.51E-15	8.68E-14	5.68E-15
LAAF	0	0	0	0	0	0	0	0	0	3.01E-13
FBA2	313.3244804	0	-2.27E-13	-0.006524255	-172.4904828	-4.55E-12	0	-0.006278137	-308.7163553	0
ALTRH	0	0	0	0	0	0	0	0	0	7.50E-13
GUI1	0	0	0	0	0	0	0	0	0	7.96E-13
MANAO	0	0	0	0	0	0	0	0	0	-6.82E-13
MNNH	0	0	0	0	0	0	0	0	0	7.52E-13
TAGUR	0	0	0	0	0	0	0	0	0	-6.82E-13
GUI2	0	0	0	0	0	0	0	0	0	7.96E-13
HEX1	1.04E-16	1.47E-16	1.16E-11	6.47E-15	1.43E-14	1.65E-13	6.85E-12	2.72E-15	1.54E-11	2.32E-15
DKI	0	0	0	0	0	0	0	0	0	0
DKII	0	0	0	0	0	0	0	0	0	0
DDGLK	3.40E-17	1.35E-16	1.21E-14	7.70E-15	2.27E-13	9.15E-14	1.15E-14	3.11E-15	1.15E-13	3.85E-15
EDA	3.40E-17	1.35E-16	1.21E-14	7.70E-15	2.27E-13	9.15E-14	1.15E-14	3.11E-15	1.15E-13	3.85E-15
MALT	0	0	0	0	0	0	0	0	0	3.04E-15
MLTG1	0	0	0	0	0	0	0	0	0	4.44E-15
MLTG2	0	0	0	0	0	0	0	0	0	0
MLTG3	0	0	0	0	0	0	0	0	0	0
MLTG4	0	0	0	0	0	0	0	0	0	0
MLTG5	0	0	0	0	0	0	0	0	0	0
MLTG7	0	0	0	0	0	0	0	0	0	0
SUCH	0	0	0	0	0	0	0	0	0	1.06E-14
DRBKr	0	0	0	0	0	0	0	0	0	0
ARABRr	1.14E-13	1.14E-13	0	0	2.27E-13	0	1.14E-13	-1.14E-13	2.27E-13	-1.14E-13
GLTPD	0	0	0	0	0	0	0	0	0	0
GLXCBL	1.76E-15	2.39E-16	1.50E-13	0.002810967	2.49E-12	0.00226516	1.49E-13	0.002704928	1.49E-12	4.89E-15
HOXPRx	0	0	-1.14E-13	-0.002810967	-1.82E-12	-0.00226516	-2.27E-13	-0.002704928	-5.23E-12	0
ME1x_D	0	0	0	0	0	0	0	0	0	1.13E-14
TARTDC	0	0	0	0	0	0	0	0	0	0
TARTRDH	0	0	0	0	0	0	0	0	0	0
TARTRDH2	0	0	0	0	0	0	0	0	0	0
ALDD20x	0	0	0	0	0	0	0	0	0	0
ALDD6	0	0	0	0	0	0	0	0	0	0
UDPG4E	0	0	0	0	0	0	0	0	0	0
SUCD1	1.14E-13	1.14E-13	1.14E-13	255.3526782	4.09E-12	6.82E-13	0	51.87723646	3.52E-12	386.3962303
SUCOAS	7.288383706	6.171222672	7.135356168	-637.0808275	4.73205814	4.166817334	7.947278844	-34.02519093	-333.7115955	-1000
MCA	0	0	0	0	2.50E-12	1.14E-13	0	0	1.14E-13	0
MCITS	1.18E-15	1.57E-15	5.03E-14	9.54E-15	2.54E-12	1.56E-13	4.69E-14	6.61E-15	4.97E-14	2.25E-15
MICITL	0	0	0	0	2.50E-12	1.14E-13	0	0	1.14E-13	0
ACONT	20.73794965	16.38514282	20.30253386	-15.63612236	13.46432724	11.06326911	21.10072928	65.08837415	-53.08643969	110.8649018
AKGD	1.81E-15	8.31E-16	6.00E-14	644.0068671	1.50E-12	9.97E-14	4.48E-14	40.68995663	346.0897104	524.4137449
CS	20.73794965	16.38514282	20.30253386	8.11E-15	13.46432724	11.06326911	21.10072928	65.08837415	8.65E-14	3.77E-15
FUM	10.52586499	8.316531	10.30486301	262.3210655	6.834026172	5.615332223	10.70999936	58.58275238	12.45379811	-94.62352801
ICDHy	20.73794965	16.38514282	20.30253386	-39.0903059	13.46432724	11.06326911	21.10072928	65.08837415	-132.7160992	295.639738
MDH	10.52586499	8.316531	10.30486301	90.14223047	6.834026172	211.4402883	65.78576419	58.58275238	51.96063832	18.70603273
BG_MADG_	0	0	0	0	0	0	0	0	0	9.02E-13
BG_MBDG_	0	0	0	0	0	0	0	0	0	9.02E-13
FFSD	0	0	0	0	0	0	0	0	0	2.15E-14
AAMYL	0	0	0	0	0	0	0	0	0	4.83E-04
AB6PGH	0	0	0	0	0	0	0	0	0	2.75E-13
ABUTD	0	0	0	0	0	0	0	0	0	0
ADPRDP	0	0	0	0	0	0	0	0	0	0
ALDD10	0	0	0	0	0	0	0	0	0	0
ALDD11	0	0	0	0	0	0	0	0	0	0
ALDD12	0	0	0	0	0	0	0	0	0	0
ALDD13	0	0	0	0	0	0	0	0	0	0
ALDD14	0	0	0	0	0	0	0	0	0	0
ALDD15	0	0	0	0	0	0	0	0	0	0
ALDD16	0	0	0	0	0	0	0	0	0	0
ALDD17	0	0	0	0	0	0	0	0	0	0
ALDD18	0	0	0	0	0	0	0	0	0	0
ALDD1x	0	0	0	0	0	0	0	0	0	4.88E-15
ALDD2x	1.06E-15	1.32E-15	5.22E-14	1.02E-14	2.12E-12	1.26E-13	4.73E-14	9.13E-15	9.40E-14	3.95E-15
ALDD3	0	0	0	0	0	0	0	0	0	0
ALDD30	2.50E-15	2.44E-15	1.31E-13	2.54E-14	4.37E-12	5.19E-13	1.28E-13	1.60E-14	1.91E-13	6.96E-15
ALDD31	0	0	0	0	0	0	0	0	0	8.50E-15
ALDD32	0	0	0	0	0	0	0	0	0	0
ALDD4	0	0	0	0	0	0	0	0	0	3.89E-15
ALDD4x	0	0	0	0	0	0	0	0	0	0
ALDD5	0	0	0	0	0	0	0	0	0	0
ALDD7	0	0	0	0	0	0	0	0	0	0
ALDD8	0	0	0	0	0	0	0	0	0	0
ALDD8x	3.79E-14	1.49E-15	1.54E-13	7.32E-15	2.86E-12	1.10E-13	7.15E-14	3.76E-15	1.18E-13	6.20E-15
ALDD9	0	0	0	0	0	0	0	0	0	0
ARAI	0	-1.14E-13	1.14E-13	0	1.14E-13	-1.14E-13	0	0	-9.09E-13	0
BG_CELLB_	0	0	0	0	0	0	0	0	0	9.02E-13
BUTKr	0	0	0	0	0	0	0	0	0	0
D4DGCD	0	0	0	0	0	0	0	0	0	0
F1PK	408.9321492	4.01E-15	1.61E-13	0.006524255	172.4904828	4.58E-12	5.23E-14	0.006278137	477.6577913	2.98E-15
FBP	92.32310929	1.33E-15	4.89E-14	12.48069698	12.66459226	10.40614876	4.37E-14	22.36834659	8.65E-14	1.68E-13
FRUK	1.04E-16	1.47E-16	88.2762112	6.47E-15	1.44E-14	1.65E-13	92.82616824	2.72E-15	4.90E-11	2.32E-15
G1Dx	0	0	0	0	0	0	0	0	0	0
G1PPDM	0	0	0	0	0	0	0	0	0	0
G6PI	0	0	0	0	0	0	0	0	0	0
GALK	0	0	0	0	0	0	0	0	0	1.14E-14
GALS1	0	0	0	0	0	0	0	0	0	0
GALS2	0	0	0	0	0	0	0	0	0	0
GALS3	0	0	0	0	0	0	0	0	0	6.40E-15
GALS4	0	0	0	0	0	0	0	0	0	0
GALT	0	0	0	0	0	0	0	0	0	0
GBEZY	0	0	0	0	0	0	0	0	0	0
GCALDD	0.008492025	0.006709585	0.008313726	0.005621934	0.005513535	0.00453032	0.00864058	0.005409856	0.010047437	7.22E-15
GLCP	1.99E-15	2.68E-15	9.61E-14	1.97E-14	4.14E-12	2.26E-13	8.85E-14	1.50E-14	1.73E-13	102.9094992
GLCS1	1.99E-15	2.68E-15	9.61E-14	1.97E-14	4.14E-12	2.26E-13	8.85E-14	1.50E-14	1.73E-13	5.17E-15
GLGCr	0	0	1.14E-13	0	3.41E-12	6.82E-13	1.14E-13	0	-2.96E-12	0
GLYK	1.53E-15	4.37E-15	6.31E-14	2.99E-14	289.4416115	0.005257437	5.08E-14	7.66E-15	1.37E-12	1.96E-15
HMGCOASi	1.99E-15	2.68E-15	9.76E-14	2.06E-14	4.15E-12	2.25E-13	8.86E-14	1.51E-14	1.75E-13	5.57E-15
INVRTSc	0	0	0	0	0	0	0	0	0	4.01E-15
MAL6PG	0	0	0	0	0	0	0	0	0	2.15E-14
MALTAT	0	0	0	0	0	0	0	0	0	0
MAN6PI	1.14E-13	1.14E-13	0	0	1.14E-13	0	1.14E-13	0	-3.41E-13	-312.6284357
MGSA	0	0	0	0	0	0	0	0	0	0
OCOAT1r	0	-1.14E-13	1.14E-13	0	3.18E-12	0	0	0	-3.41E-13	-475.5862551
PBUTT	0	0	0	0	0	0	0	0	0	1.14E-13
PFK_2	0	0	0	0	0	0	0	0	0	3.87E-15
PGGH	0	0	0	0	0	0	0	0	0	2.15E-14
PGLYCP	4.03E-17	1.11E-16	2.02E-14	4.71E-15	1.23E-13	3.08E-14	4.66E-16	2.03E-15	8.10E-14	2.02E-13
PGMT_B	0	0	0	0	0	0	0	0	0	0
PHYT3	0	0	0	0	0	0	0	0	0	0
PMANM	0	0	0	0	1.14E-13	1.14E-13	0	0	-1.14E-13	-125.0513743
PPCOAC	0	0	0	0	0	0	0	0	0	0
PPS	9.90E-16	1.31E-15	4.88E-14	1.56E-14	2.05E-12	1.12E-13	4.37E-14	55.21737518	8.54E-14	1.32E-15
RBK_D	4.28E-17	1.08E-16	8.56E-15	7.06E-15	8.70E-14	2.21E-14	7.35E-15	3.06E-15	8.59E-14	1.94E-15
RBLK1	1.86E-17	8.94E-17	7.57E-15	7.77E-15	8.74E-14	2.08E-14	8.58E-15	3.11E-15	9.49E-14	2.96E-15
RBP4E	0	0	0	0	1.14E-13	0	0	0	0	0
RMK	0	0	0	0	0	0	0	0	0	4.30E-15
S6PG	0	0	0	0	0	0	0	0	0	2.75E-13
TAL	72.83036861	209.2345942	20.17690047	0.225345859	0.008729763	0.007173007	0.013680919	10.57530921	0.015908442	106.6298458
TKT1	72.83036861	209.2345942	20.17690047	0.225345859	0.008729763	0.007173007	0.013680919	10.57530921	0.015908442	106.6298458
TKT2	65.57605626	203.5029309	13.07490028	-4.577191347	-4.701207193	-3.862853255	-7.367534857	5.953940128	-8.567114578	106.6298458
TRE6PH	0	0	0	0	0	0	0	0	0	2.15E-14
UAG2EMA	0	0	0	0	0	0	0	0	0	-1000
XYLI1	0	0	0	0	0	0	0	0	0	0
XYLI2	0	0	88.2762112	0	1.14E-13	-3.41E-13	92.82616824	0	4.90E-11	1.14E-13
XYLK	0	0	0	0	0	0	0	0	0	3.88E-15
PTAr	696.4789426	59.89296555	549.478751	96.48899006	279.4060019	403.5067709	597.6471486	758.4712173	674.5055343	1000
PDH	767.7761663	4.05E-13	619.279012	129.3111675	325.6964581	440.7529632	668.6859901	855.1436042	732.5745544	1.22E-14
PFK	9.94E-16	403.0360199	499.3946363	1.10E-14	2.07E-12	1.12E-13	509.8490743	7.51E-15	188.1530837	1.94E-15
PGI	-223.782735	-4.212809397	384.6675679	-3.529895766	-3.461833987	-2.844494219	431.445083	-34.47212853	204.9234751	84.10375133
PGM	980.6498404	985.8805013	981.0561181	-51.01170456	411.4702758	-40.66616386	981.8169593	-59.44583281	978.8564022	138.7231087
PYK	241.7229412	972.7092498	514.3570638	2.79E-14	400.6469317	127.388914	527.9847438	7.47E-15	578.9592928	1000
TPI	617.0697286	392.8722831	486.800934	-20.99685054	268.4250701	-17.26345928	496.7602497	-30.56324172	341.8745769	893.5273981
PGK	1000	1000	1000	-38.20422329	424.0335661	-31.13492568	1000	-47.12149353	1000	1000
RMI	0	0	0	0	0	0	0	0	0	0
SUCD5_BS	3.15E-16	2.35E-15	1.04E-13	255.3526782	3.70E-12	4.80E-13	6.00E-14	51.87723646	3.26E-12	471.0765867
INSCR	0	0	0	0	0	0	0	0	0	5.12E-15
INS2D	0	0	0	0	0	0	0	0	0	5.12E-15
ACNPLYSr	0	0	0	0	0	0	0	0	0	-785.5391313
ACS2	9.94E-16	1.34E-15	4.82E-14	9.86E-15	2.07E-12	1.13E-13	4.42E-14	7.48E-15	8.64E-14	917.5399209
ARABI	0	0	0	0	1.14E-13	0	0	0	-1.14E-13	0
ETHAAL	9.86E-17	9.87E-17	1.41E-15	5.88E-15	1.06E-13	3.17E-14	5.37E-15	2.25E-15	8.92E-14	3.63E-15
FORAMD	6.17E-16	8.67E-16	3.46E-14	3.59E-15	1.14E-12	4.94E-14	2.61E-14	2.50E-15	3.93E-14	7.43E-15
GLCRAL	0	0	0	0	0	0	0	0	0	3.00E-14
GLYCK	2.70E-14	4.79E-15	2.79E-13	0.002810967	5.13E-12	0.00226516	2.81E-13	0.002704928	1.58E-12	2.82E-15
ISOMS	0	0	0	0	0	0	0	0	0	0
LCADi	0	0	0	0	0	0	0	0	0	4.37E-15
MI1PP	0	0	0	0	0	0	0	0	0	0
MLTG6	0	0	0	0	0	0	0	0	0	1.14E-14
MPL	0	0	0	0	0	0	0	0	0	4.16E-15
PGL	218.4507687	2.02E-15	60.49121121	1.97E-14	2.54E-12	1.76E-13	1.11E-13	31.0753925	2.66E-13	3.37E-13
PPAK	0	1.14E-13	2.27E-13	1.14E-13	7.96E-12	1.02E-12	1.14E-13	0	7.96E-13	1000
PTA2r	0	1.14E-13	2.27E-13	1.14E-13	8.07E-12	7.96E-13	1.14E-13	0	6.82E-13	1000
RMPA	0	0	0	0	0	0	0	0	0	0
SORD_D	0	0	0	0	-1.14E-13	-2.27E-13	0	0	-1.14E-13	84.68035648
TGBPA	0	0	0	0	0	0	0	0	0	0
UAG4E	1.980764832	1.565010775	1.939176521	1.311316129	1.286031952	1.05669725	2.01541537	1.261848801	2.34356467	6.986121423
UGLYCHr	-1.14E-13	0	0	0	7.96E-13	1.14E-13	0	0	0	0
XYL14BASE	0	0	0	0	0	0	0	0	0	0
PAPPT3	2.161644964	1.707924942	2.116258878	1.431063325	1.40347024	1.153193076	2.199459732	1.377078724	2.557575077	7.624082351
LIPO4S24_BS	3.12E-04	2.46E-04	3.05E-04	2.06E-04	2.02E-04	1.66E-04	3.17E-04	1.98E-04	3.69E-04	0.00109891
LIPO1S24_BS	1.45E-04	1.15E-04	1.42E-04	9.61E-05	9.42E-05	7.74E-05	1.48E-04	9.25E-05	1.72E-04	5.12E-04
LIPO2S24_BS	1.30E-04	1.03E-04	1.27E-04	8.61E-05	8.44E-05	6.93E-05	1.32E-04	8.28E-05	1.54E-04	4.58E-04
TECA1S45	0.076852826	0.060721747	0.075239218	0.050878504	0.049897488	0.0409994	0.078197252	0.048959192	0.090929304	0.271058516
TECA3S45	0.038638714	0.030528613	0.037827452	0.0255798	0.025086583	0.020612958	0.039314641	0.024614843	0.045715838	0.136278038
TECA2S45	0.049890647	0.039418814	0.048843139	0.033028863	0.032392016	0.026615633	0.05076341	0.031782901	0.059028692	0.175963401
TECA4S_BS	0.066025494	0.052167026	0.064639217	0.043710538	0.042867732	0.035223242	0.067180512	0.042061627	0.078118822	0.232870714
GALU	5.331966289	4.212809397	5.220015861	3.529895766	3.461833987	2.844494219	5.425241118	3.396736029	6.30857718	18.80574782
TEICH45	0	0	0	0	0	0	0	0	0	0
G3PCT	9.775704977	7.723826362	9.570453425	6.471762525	6.346977064	5.215137304	9.946716413	6.227625514	11.56623767	34.4787331
UDPGD	0	0	0	0	0	0	0	0	0	0
LIPO3S24_BS	3.86E-04	3.05E-04	3.77E-04	2.55E-04	2.50E-04	2.06E-04	3.92E-04	2.46E-04	4.56E-04	0.001359935
UAGDPr	6.946799148	5.488695754	6.800943549	4.598955728	4.51028084	3.705974297	7.06832308	4.425467393	8.219185232	-975.4987661
ALAALA	2.161644964	1.707924942	2.116258878	1.431063325	1.40347024	1.153193076	2.199459732	1.377078724	2.557575077	7.624082351
AMAA	0	0	0	0	0	0	0	0	0	0
HXAD	0	0	0	0	0	0	0	0	0	0
UAAGDS	2.161644964	1.707924942	2.116258878	1.431063325	1.40347024	1.153193076	2.199459732	1.377078724	2.557575077	7.624082351
UAGCVT	2.161644964	1.707924942	2.116258878	1.431063325	1.40347024	1.153193076	2.199459732	1.377078724	2.557575077	7.624082351
UAGPT3	2.161644964	1.707924942	2.116258878	1.431063325	1.40347024	1.153193076	2.199459732	1.377078724	2.557575077	7.624082351
UAMAGS	2.161644964	1.707924942	2.116258878	1.431063325	1.40347024	1.153193076	2.199459732	1.377078724	2.557575077	7.624082351
UAMAS	2.161644964	1.707924942	2.116258878	1.431063325	1.40347024	1.153193076	2.199459732	1.377078724	2.557575077	7.624082351
UAPGR	2.161644964	1.707924942	2.116258878	1.431063325	1.40347024	1.153193076	2.199459732	1.377078724	2.557575077	7.624082351
UGMDDS	2.161644964	1.707924942	2.116258878	1.431063325	1.40347024	1.153193076	2.199459732	1.377078724	2.557575077	7.624082351
G1PACTr	6.946799148	5.488695754	6.800943549	4.598955728	4.51028084	3.705974297	7.06832308	4.425467393	8.219185232	-975.4987661
PPTGS_BS	2.161644964	1.707924942	2.116258878	1.431063325	1.40347024	1.153193076	2.199459732	1.377078724	2.557575077	7.624082351
UDCPDP	2.161644964	1.707924942	2.116258878	1.431063325	1.40347024	1.153193076	2.199459732	1.377078724	2.557575077	7.624082351
MTHFD	8.317938489	5.402893576	8.143294329	5.506684451	5.400507169	3.648040559	6.957827338	5.298953486	8.090698609	0.029951217
MTHFR1	2.405366082	1.900490041	2.354862806	1.592412834	1.561708684	1.283213273	2.447444388	1.532341577	2.845936518	4.21E-15
NMNATr	1.14E-13	0	-1.14E-13	-1.14E-13	-1.14E-13	9.09E-13	-1.14E-13	0	1.82E-12	0
PTPAT	0	0	0	0	-2.27E-13	0	0	0	6.82E-13	0
ADCL	0.008492025	0.006709585	0.008313726	0.005621934	0.005513535	0.00453032	0.00864058	0.005409856	0.010047437	3.02E-15
ADCS	0.008492025	0.006709585	0.008313726	0.005621934	0.005513535	0.00453032	0.00864058	0.005409856	0.010047437	3.02E-15
AMMQT7	0.006369019	0.005032189	0.006235294	0.004216451	0.004135151	0.00339774	0.006480435	0.004057392	0.007535578	0.022463413
DHNAOT7	0.006369019	0.005032189	0.006235294	0.004216451	0.004135151	0.00339774	0.006480435	0.004057392	0.007535578	0.022463413
DPCOAK	4.89E-16	3.52E-17	4.01E-14	4.61E-15	7.32E-13	2.79E-14	7.21E-15	2.72E-15	9.34E-14	1.56E-14
DPR	7.83E-16	1.37E-15	2.66E-14	1.20E-14	1.81E-12	1.41E-13	3.83E-14	5.35E-15	1.27E-13	6.27E-15
HEXTT	0.006369019	0.005032189	0.006235294	0.004216451	0.004135151	0.00339774	0.006480435	0.004057392	0.007535578	0.022463413
ICHORS	0.006369019	0.005032189	0.006235294	0.004216451	0.004135151	0.00339774	0.006480435	0.004057392	0.007535578	0.022463413
MOHMT	7.83E-16	1.37E-15	2.66E-14	1.20E-14	1.81E-12	1.41E-13	3.83E-14	5.35E-15	1.27E-13	6.27E-15
NCTPPRT	0	0	0	0	-2.27E-13	-1.14E-13	0	0	2.27E-13	-1.295390146
NNAM	2.49E-16	3.35E-16	1.22E-14	2.47E-15	5.18E-13	2.82E-14	1.11E-14	1.88E-15	2.16E-14	1.14E-15
NNATr	0.367280081	0.290189565	0.359568637	0.24314865	0.238460373	0.19593636	0.373705101	0.233976251	0.434551649	1.295390146
NPHS	0.006369019	0.005032189	0.006235294	0.004216451	0.004135151	0.00339774	0.006480435	0.004057392	0.007535578	0.022463413
PANTS	7.83E-16	1.37E-15	2.66E-14	1.20E-14	1.81E-12	1.41E-13	3.83E-14	5.35E-15	1.27E-13	6.27E-15
PTHKr	0	0	0	0	0	0	0	0	0	0
SUCBZL	0.006369019	0.005032189	0.006235294	0.004216451	0.004135151	0.00339774	0.006480435	0.004057392	0.007535578	0.022463413
SUCBZS	0.006369019	0.005032189	0.006235294	0.004216451	0.004135151	0.00339774	0.006480435	0.004057392	0.007535578	0.022463413
PYRIS	0	0	0	0	0	0	0	0	0	0
DHBS	0	0	0	0	0	0	0	0	0	0
AOXSir	0	0	0	0	0	0	0	0	0	0
AHMMPS	0	0	0	0	0	0	0	0	0	0
APRAUR	2.69E-16	2.71E-16	1.45E-14	2.39E-15	3.73E-13	2.81E-14	1.31E-14	1.54E-15	2.62E-14	3.74E-15
DHFOR2	0	0	0	1.14E-13	2.27E-13	0	0	1.14E-13	2.27E-13	-0.029951217
DHFS	0.008492025	0.006709585	0.008313726	0.005621934	0.005513535	0.00453032	0.00864058	0.005409856	0.010047437	3.02E-15
DHPS3	0.008492025	0.006709585	0.008313726	0.005621934	0.005513535	0.00453032	0.00864058	0.005409856	0.010047437	3.02E-15
PMDPHT	2.69E-16	2.71E-16	1.45E-14	2.39E-15	3.73E-13	2.81E-14	1.31E-14	1.54E-15	2.62E-14	3.74E-15
RBFSb	2.69E-16	2.71E-16	1.45E-14	2.39E-15	3.73E-13	2.81E-14	1.31E-14	1.54E-15	2.62E-14	3.74E-15
GTPCI	0.008492025	0.006709585	0.008313726	0.005621934	0.005513535	0.00453032	0.00864058	0.005409856	0.010047437	3.02E-15
MTHFC	8.317938489	5.402893576	8.143294329	5.506684451	5.400507169	3.648040559	6.957827338	5.298953486	8.090698609	0.029951217
DHNPA	0.008492025	0.006709585	0.008313726	0.005621934	0.005513535	0.00453032	0.00864058	0.005409856	0.010047437	3.02E-15
AMAOT	0	0	0	0	0	0	0	0	0	0
BTS	0	0	0	0	0	0	0	0	0	0
CHCOAL	0	0	0	0	0	0	0	0	0	0
DB4PS	5.04E-16	4.71E-16	2.11E-14	4.69E-15	5.08E-13	5.07E-14	1.85E-14	3.06E-15	4.47E-14	7.49E-15
DBTS	0	0	0	0	0	0	0	0	0	0
DHPPDA2	2.69E-16	2.71E-16	1.45E-14	2.39E-15	3.73E-13	2.81E-14	1.31E-14	1.54E-15	2.62E-14	3.74E-15
HETZK	0	0	0	0	0	0	0	0	0	0
HPPK	0.008492025	0.006709585	0.008313726	0.005621934	0.005513535	0.00453032	0.00864058	0.005409856	0.010047437	3.02E-15
PMPK	0	0	0	0	0	0	0	0	0	0
RBFSa	5.04E-16	4.71E-16	2.11E-14	4.69E-15	5.08E-13	5.07E-14	1.85E-14	3.06E-15	4.47E-14	7.49E-15
TMPK	0	0	0	0	0	0	0	0	0	0
TMPPP	0	0	0	0	0	0	0	0	0	0
2S6HCCi	0.006369019	0.005032189	0.006235294	0.004216451	0.004135151	0.00339774	0.006480435	0.004057392	0.007535578	0.022463413
ASP1DC	7.83E-16	1.37E-15	2.66E-14	1.20E-14	1.81E-12	1.41E-13	3.83E-14	5.35E-15	1.27E-13	3.14E-15
ASPO6	0.367280081	0.290189565	0.359568637	0.24314865	0.238460373	0.19593636	0.373705101	0.233976251	0.434551649	1.70E-14
ASPO7	263.152111	20.41956922	166.9200505	372.8003643	73.60623766	54.05634824	155.9826547	61.03581465	365.8345516	1.57E-13
DHBD	0	0	0	0	0	0	0	0	0	0
DHFR	0.501029475	0.395865534	0.490509817	0.331694112	0.325298543	0.267288908	0.509794241	0.319181476	0.59279878	0.029951217
FMNATr	0	0	0	0	2.27E-13	5.68E-13	0	0	0	0
FTHFD	1.479735356	5.20E-14	1.448666704	0.979622017	0.960733409	2.63E-13	8.64E-14	0.942667325	4.30E-13	8.91E-14
GTPCII	2.69E-16	2.71E-16	1.45E-14	2.39E-15	3.73E-13	2.81E-14	1.31E-14	1.54E-15	2.62E-14	3.74E-15
ICHORT	0	0	0	0	0	0	0	0	0	0
OXGDC	2.25E-15	1.03E-15	6.99E-14	3.61E-14	1.69E-12	1.22E-13	4.55E-14	11.18727983	2.03E-13	9.70E-15
PNTEH	0	0	0	0	0	0	0	0	0	0
PNTK	4.93E-16	1.02E-15	3.75E-14	6.43E-15	7.24E-13	3.72E-14	7.34E-15	2.72E-15	1.42E-13	1.52E-14
PPPGO	0	0	0	0	0	0	0	0	0	0
PTHPS	0	0	0	0	0	0	0	0	0	0
RBFK	8.93E-17	1.48E-16	7.94E-15	5.64E-15	2.04E-14	2.29E-13	7.35E-15	2.06E-15	1.42E-13	1.39E-14
NNDPR	0.367280081	0.290189565	0.359568637	0.24314865	0.238460373	0.19593636	0.373705101	0.233976251	0.434551649	1.70E-14
NADS1	0.367280081	0.290189565	0.359568637	0.24314865	0.238460373	0.19593636	0.373705101	0.233976251	0.434551649	1.295390146
QULNS	0.367280081	0.290189565	0.359568637	0.24314865	0.238460373	0.19593636	0.373705101	0.233976251	0.434551649	1.70E-14
TMN	0	0	0	0	0	0	0	0	0	0
CPPPGO	0	0	0	0	0	0	0	0	0	0
FCLT	0	0	0	0	0	0	0	0	0	0
G1SATi	0	0	0	0	0	0	0	0	0	0
HEMECS	0	0	0	0	0	0	0	0	0	0
HEMEDS	0	0	0	0	0	0	0	0	0	0
HMBS	0	0	0	0	0	0	0	0	0	0
SHCHD2	0	0	0	0	0	0	0	0	0	0
SHCHF	0	0	0	0	0	0	0	0	0	0
UPP3MT	0	0	0	0	0	0	0	0	0	0
PPBNGS	0	0	0	0	0	0	0	0	0	0
UPP3S	0	0	0	0	0	0	0	0	0	0
UPPDC1	0	0	0	0	0	0	0	0	0	0
HMPK1	0	0	0	0	0	0	0	0	0	0
NIRP	0	0	1.14E-13	0	5.68E-13	0	0	0	-5.68E-13	0
PPCDC	4.93E-16	1.02E-15	3.75E-14	6.43E-15	7.24E-13	3.72E-14	7.34E-15	2.72E-15	1.42E-13	1.52E-14
PPNCL	4.93E-16	1.02E-15	3.75E-14	6.43E-15	7.24E-13	3.72E-14	7.34E-15	2.72E-15	1.42E-13	1.52E-14
X00002	0	0	0	0	0	0	0	0	0	0
CDGPT_BS	0.439886895	0.347556519	0.430650992	0.291216186	0.285601094	0.2346706	0.447582063	0.280230516	0.520457234	1.551473053
G3POA_BS	2.280919701	1.802164423	2.233029313	1.510026201	1.48091059	1.216823692	2.320821003	1.453062849	2.698696353	8.044762173
PAP_BS	0.653191702	0.516089561	0.639477232	0.432429333	0.424091435	0.348464323	0.664618321	0.41611662	0.772831268	2.303795216
PGPPH_BS	0.439886895	0.347556519	0.430650992	0.291216186	0.285601094	0.2346706	0.447582063	0.280230516	0.520457234	1.551473053
PHCYT_BS	1.627727999	1.286074862	1.593552081	1.077596868	1.056819155	0.868359369	1.656202683	1.03694623	1.925865085	5.740966956
PSDC_BS	1.187841104	0.938518343	1.162901089	0.786380682	0.771218062	0.633688769	1.20862062	0.756715714	1.405407851	4.189493903
ACCOAC	21.57750037	17.04847544	21.1244573	14.28484786	14.00941418	11.51115213	21.95496669	13.74597455	25.5296675	76.10345015
OIVD1	1.231696639	0.973168788	1.205835829	0.815414148	0.799691719	0.657084794	1.253243342	0.784653939	1.457296031	4.344171573
OIVD2	0.273710364	0.216259731	0.267963518	0.181203144	0.177709271	0.146018843	0.27849852	0.174367542	0.323843562	0.965371461
OIVD3	2.326538095	1.838207711	2.277689899	1.540226725	1.510528802	1.241160166	2.367237423	1.482124106	2.75267028	90.66573647
DMPPS	0.016984054	0.013419175	0.016627537	0.011243872	0.0110289	0.009060804	0.017281261	0.010819714	0.020094965	0.059902435
DMATT	0.006369019	0.005032189	0.006235294	0.004216451	0.004135151	0.00339774	0.006480435	0.004057392	0.007535578	0.022463413
IPDDI	-0.010615035	-0.008386986	-0.010392243	-0.007027421	-0.006893749	-0.005663063	-0.010800826	-0.006762323	-0.012559387	-0.037439022
IPDPS	0.027599077	0.021806148	0.027019523	0.018271282	0.017917156	0.014723379	0.028081786	0.017582027	0.03265408	0.097341455
MECDPDH	0.044583131	0.035225323	0.04364706	0.029515154	0.028946057	0.023784183	0.045363047	0.028401741	0.052749044	0.157243891
MECDPS	0.044583131	0.035225323	0.04364706	0.029515154	0.028946057	0.023784183	0.045363047	0.028401741	0.052749044	0.157243891
MEPCT	0.044583131	0.035225323	0.04364706	0.029515154	0.028946057	0.023784183	0.045363047	0.028401741	0.052749044	0.157243891
KAS1	0.045618394	0.036043288	0.044660586	0.030200524	0.029618212	0.024336474	0.04641642	0.029061257	0.053973927	0.160895243
KAS10	0	0	0	0	0	0	0	0	0	0
KAS11	0.319328758	0.252303019	0.312624104	0.211403668	0.207327483	0.170355317	0.32491494	0.203428799	0.377817489	1.126266704
KAS12	0.775512698	0.612735904	0.759229966	0.513408908	0.503509601	0.413720055	0.789079141	0.494041369	0.91755676	2.735219139
KAS13	0.136855182	0.108129865	0.133981759	0.090601572	0.088854635	0.073009421	0.13924926	0.087183771	0.161921781	0.48268573
KAS17	0	0	0	0	0	0	0	0	0	0
KAS2	6.31E-17	1.72E-16	3.54E-15	8.02E-16	2.58E-13	1.43E-14	5.09E-15	3.76E-16	9.11E-15	1.78E-16
KAS3	0.912367881	0.720865769	0.893211725	0.60401048	0.592364236	0.486729477	0.928328401	0.58122514	1.079478541	3.217904869
KAS4	1.551025397	1.225471808	1.518459933	1.026817816	1.007019201	0.827440111	1.578158282	0.988082738	1.83511352	5.470438277
KAS5	0	0	0	0	0	0	0	0	0	0
KAS6	0.22809197	0.180216442	0.223302931	0.15100262	0.148091059	0.121682369	0.2320821	0.145306285	0.269869635	0.804476217
KAS7	0	0	0	0	0	0	0	0	0	0
KAS8	5.51E-17	1.53E-16	3.11E-15	7.04E-16	2.34E-13	1.27E-14	4.51E-15	3.27E-16	8.05E-15	1.54E-16
KAS9	0	0	0	0	0	0	0	0	0	0
ACPS1	0	0	0	0	0	0	0	0	0	0
FACOAL140_ISO_	0.045618394	0.036043288	0.044660586	0.030200524	0.029618212	0.024336474	0.04641642	0.029061257	0.053973927	0.160895243
FACOAL140	0	0	0	0	1.14E-13	0	0	0	-1.71E-12	0
FACOAL150_anteiso_	1.551025397	1.225471808	1.518459933	1.026817816	1.007019201	0.827440111	1.578158282	0.988082738	1.83511352	5.470438277
FACOAL150_ISO_	0.912367881	0.720865769	0.893211725	0.60401048	0.592364236	0.486729477	0.928328401	0.58122514	1.079478541	3.217904869
FACOAL160	0	0	0	-1.14E-13	4.55E-13	-7.96E-13	0	0	-1.82E-12	0
FACOAL160_ISO_	0.22809197	0.180216442	0.223302931	0.15100262	0.148091059	0.121682369	0.2320821	0.145306285	0.269869635	0.804476217
FACOAL161	0	0	0	0	0	0	0	0	0	0
FACOAL161_ISO_	0	0	0	0	0	0	0	0	0	0
FACOAL170_anteiso_	0.775512698	0.612735904	0.759229966	0.513408908	0.503509601	0.413720055	0.789079141	0.494041369	0.91755676	2.735219139
FACOAL170_ISO_	0.319328758	0.252303019	0.312624104	0.211403668	0.207327483	0.170355317	0.32491494	0.203428799	0.377817489	1.126266704
FACOAL171_anteiso_	0	0	0	0	0	0	0	0	0	0
FACOAL171_ISO_	0	0	0	0	0	0	0	0	0	0
FACOAL180	0.136855182	0.108129865	0.133981759	0.090601572	0.088854635	0.073009422	0.13924926	0.087183771	0.161921781	0.48268573
GRTT	0.006369019	0.005032189	0.006235294	0.004216451	0.004135151	0.00339774	0.006480435	0.004057392	0.007535578	0.022463413
CDPDSP_BS	1.187841104	0.938518343	1.162901089	0.786380682	0.771218062	0.633688769	1.20862062	0.756715714	1.405407851	4.189493903
UGT_BS	0.331380046	0.261824793	0.324422361	0.219381923	0.215151905	0.176784431	0.337177047	0.211106087	0.392076109	1.168771375
UGT1_BS	0.182047786	0.143836735	0.178225495	0.120520212	0.118196399	0.097118745	0.185232442	0.115973778	0.21539193	0.64207922
UGT2_BS	0.13976387	0.110428033	0.136829376	0.092527197	0.090743131	0.074561147	0.142208832	0.089036755	0.165363229	0.492944621
LYSLG_BS	0.046827149	0.036998331	0.045843962	0.03100075	0.030403008	0.02498132	0.04764632	0.029831296	0.055404079	0.1651585
AGPATr_BS	2.280919701	1.802164423	2.233029313	1.510026201	1.48091059	1.216823692	2.320821003	1.453062849	2.698696353	8.044762173
CLPNS2_BS	0.009854995	0.007786474	0.009648079	0.006524255	0.006398457	0.005257437	0.010027394	0.006278137	0.011660051	0.034758388
ACACT10rr	-1.14E-13	1.14E-13	1.14E-13	0	1.02E-12	1.14E-13	0	0	0	82.46007906
ACACT1r	0.593039122	0.46856275	0.580587621	0.392606812	0.385036753	0.31637416	0.603413461	0.377796341	0.701661052	477.6778933
ACACT2r	0.593039122	0.46856275	0.580587621	0.392606812	0.385036753	0.31637416	0.603413461	0.377796341	0.701661052	2.091638165
ACACT3r	0.593039122	0.46856275	0.580587621	0.392606812	0.385036753	0.31637416	0.603413461	0.377796341	0.701661052	2.091638165
ACACT4r	0.593039122	0.46856275	0.580587621	0.392606812	0.385036753	0.31637416	0.603413461	0.377796341	0.701661052	2.091638165
ACACT5r	0.593039122	0.46856275	0.580587621	0.392606812	0.385036753	0.31637416	0.603413461	0.377796341	0.701661052	2.091638165
ACACT6r	0.593039122	0.46856275	0.580587621	0.392606812	0.385036753	0.31637416	0.603413461	0.377796341	0.701661052	2.091638165
ACACT7r	0.45618394	0.360432885	0.446605863	0.30200524	0.296182118	0.243364738	0.464164201	0.29061257	0.539739271	1.608952435
ACOAD1	0.593039122	0.46856275	0.580587621	0.392606812	0.385036753	0.31637416	0.603413461	0.377796341	0.701661052	2.091638165
ACOAD19	1.62E-15	2.93E-15	2.72E-13	1.57E-14	3.90E-12	3.03E-13	1.15E-13	1.20E-14	3.88E-13	1.11E-14
ACOAD2	0.593039122	0.46856275	0.580587621	0.392606812	0.385036753	0.31637416	0.603413461	0.377796341	0.701661052	2.091638165
ACOAD20	1.42E-16	4.28E-16	8.18E-15	2.06E-15	5.92E-13	4.54E-14	3.40E-14	7.82E-16	5.20E-14	41.23003953
ACOAD3	-0.593039122	-0.46856275	-0.580587621	-0.392606812	-0.385036753	-0.31637416	-0.603413461	-0.377796341	-0.701661052	-2.091638165
ACOAD4	-0.593039122	-0.46856275	-0.580587621	-0.392606812	-0.385036753	-0.31637416	-0.603413461	-0.377796341	-0.701661052	-2.091638165
ACOAD5	-0.593039122	-0.46856275	-0.580587621	-0.392606812	-0.385036753	-0.31637416	-0.603413461	-0.377796341	-0.701661052	-2.091638165
ACOAD6	-0.593039122	-0.46856275	-0.580587621	-0.392606812	-0.385036753	-0.31637416	-0.603413461	-0.377796341	-0.701661052	-2.091638165
ACOAD7	-0.45618394	-0.360432885	-0.446605863	-0.30200524	-0.296182118	-0.243364738	-0.464164201	-0.29061257	-0.539739271	-1.608952435
ACPSc	0	0	0	0	0	0	0	0	0	0
DAGK_BS	9.96E-16	1.34E-15	4.94E-14	9.89E-15	2.08E-12	1.13E-13	4.43E-14	7.52E-15	8.67E-14	1.92E-15
ECOAH1	0.593039122	0.46856275	0.580587621	0.392606812	0.385036753	0.31637416	0.603413461	0.377796341	0.701661052	2.091638165
ECOAH2	0.593039122	0.46856275	0.580587621	0.392606812	0.385036753	0.31637416	0.603413461	0.377796341	0.701661052	2.091638165
ECOAH2c	0	0	2.27E-13	0	7.62E-12	5.68E-13	2.27E-13	0	6.82E-13	1.14E-13
ECOAH3	0.593039122	0.46856275	0.580587621	0.392606812	0.385036753	0.31637416	0.603413461	0.377796341	0.701661052	2.091638165
ECOAH4	0.593039122	0.46856275	0.580587621	0.392606812	0.385036753	0.31637416	0.603413461	0.377796341	0.701661052	2.091638165
ECOAH5	0.593039122	0.46856275	0.580587621	0.392606812	0.385036753	0.31637416	0.603413461	0.377796341	0.701661052	2.091638165
ECOAH6	0.593039122	0.46856275	0.580587621	0.392606812	0.385036753	0.31637416	0.603413461	0.377796341	0.701661052	2.091638165
ECOAH7	0.45618394	0.360432885	0.446605863	0.30200524	0.296182118	0.243364738	0.464164201	0.29061257	0.539739271	1.608952435
ECOAH9	0	0	0	0	1.02E-12	1.14E-13	0	0	4.55E-13	82.46007906
FACOAL181	0	0	0	0	0	0	0	0	0	0
GPDDA1	0	0	0	0	0	0	0	0	0	0
GPDDA2	0	0	0	0	0	0	0	0	0	0
GPDDA4	0	0	0	0	0	0	0	0	0	0
HACD1	0.593039122	0.46856275	0.580587621	0.392606812	0.385036753	0.31637416	0.603413461	0.377796341	0.701661052	2.091638165
HACD2	0.593039122	0.46856275	0.580587621	0.392606812	0.385036753	0.31637416	0.603413461	0.377796341	0.701661052	2.091638165
HACD3	0.593039122	0.46856275	0.580587621	0.392606812	0.385036753	0.31637416	0.603413461	0.377796341	0.701661052	2.091638165
HACD4	0.593039122	0.46856275	0.580587621	0.392606812	0.385036753	0.31637416	0.603413461	0.377796341	0.701661052	2.091638165
HACD5	0.593039122	0.46856275	0.580587621	0.392606812	0.385036753	0.31637416	0.603413461	0.377796341	0.701661052	2.091638165
HACD6	0.593039122	0.46856275	0.580587621	0.392606812	0.385036753	0.31637416	0.603413461	0.377796341	0.701661052	2.091638165
HACD7	0.45618394	0.360432885	0.446605863	0.30200524	0.296182118	0.243364738	0.464164201	0.29061257	0.539739271	1.608952435
HACD8	0	0	0	0	9.09E-13	-1.14E-13	0	0	1.14E-13	82.46007906
HACOADr	1.48E-15	2.31E-15	5.32E-14	1.60E-14	3.91E-12	3.08E-13	1.10E-13	1.27E-14	4.03E-13	6.29E-15
HMGL	1.99E-15	2.68E-15	9.76E-14	2.06E-14	4.15E-12	2.25E-13	8.86E-14	1.51E-14	1.75E-13	5.57E-15
IPDPUPT	0	0	0	0	0	0	0	0	0	0
FRTT	0.006369019	0.005032189	0.006235294	0.004216451	0.004135151	0.00339774	0.006480435	0.004057392	0.007535578	0.022463413
GGTT	0.006369019	0.005032189	0.006235294	0.004216451	0.004135151	0.00339774	0.006480435	0.004057392	0.007535578	0.022463413
PPTT	0.006369019	0.005032189	0.006235294	0.004216451	0.004135151	0.00339774	0.006480435	0.004057392	0.007535578	0.022463413
LDH_L	-80.76361158	-650.2185059	-232.4408379	-1.14E-13	-6.39E-11	3.41E-13	-362.5356985	-1.14E-13	-744.5974549	2.873759873
NADH4	758.660537	475.5648495	667.0145954	573.0133317	466.7151823	433.1636753	658.9241998	517.5025856	757.297096	251.3341707
NTR3B	0	0	0	0	0	0	0	0	0	340.4136683
ATPS4r	1000	1000	1000	1000	1000	1000	1000	1000	1000	1000
FDH	1.13E-15	1.29E-15	5.74E-14	1.54E-14	2.16E-12	2.55E-13	4.99E-14	1.41E-14	5.26E-13	5.78E-15
FLVR	0	0	0	0	0	0	0	0	0	0
TRDR	4.959342601	45.20091619	4.855215812	2.633876126	95.4767109	97.63929486	5.046098932	2.534517313	5.867703182	4.327950892
CYOO3	210.448912	470.0977088	288.25803	254.1288964	341.6911978	354.2315099	295.3692018	369.762622	229.5833764	658.7862186
CYOR3m	210.448912	470.0977088	288.25803	254.1288964	341.6911978	354.2315099	295.3692018	369.762622	229.5833764	658.7862186
CYTB_B2	470.5840676	2.82E-13	297.2127326	408.3150999	141.0579242	5.498817515	281.4776104	99.11120995	447.0642943	4.66E-13
CYTB_B3	450.7095702	238.3127918	408.9340636	448.2921771	357.9877128	286.6844984	405.1819277	355.2768235	451.9052777	69.94434964
HEMEOS	0	0	0	0	0	0	0	0	0	0
HEMEAS	0	0	0	0	0	0	0	0	0	0
FMNRy	0	0	0	0	0	0	0	0	0	2.92E-14
LDH2	0	0	0	0	0	0	0	0	0	0
NTD1	1.44E-15	3.32E-14	3.00E-13	9.89E-15	2.99E-12	1.17E-13	9.90E-13	7.52E-15	2.05E-13	5.24E-15
NTD10	4.97E-16	6.71E-16	2.38E-14	4.93E-15	1.04E-12	5.64E-14	2.21E-14	3.75E-15	4.38E-14	5.99E-15
NTD2	3.76E-15	2.37E-15	7.98E-14	0.321855727	6.06E-12	5.01E-13	5.06E-14	0.309714229	1.75E-13	4.11E-13
NTD3	2.42E-15	4.00E-15	1.33E-13	2.26E-14	4.91E-12	2.62E-13	1.25E-13	1.62E-14	2.15E-13	4.40E-15
NTD4	9.97E-16	1.34E-15	6.54E-14	9.94E-15	2.05E-12	1.14E-13	4.22E-14	7.52E-15	8.74E-14	3.51E-13
NTD5	0.006369019	0.005032189	0.006235294	0.004216451	0.004135151	0.00339774	0.006480435	0.004057392	0.007535578	1.02E-14
NTD6	1.50E-15	6.62E-15	2.76E-15	9.89E-15	2.92E-12	1.53E-13	5.41E-13	7.52E-15	2.72E-13	1.30287795
NTD7	3.91E-15	1.69E-15	2.60E-14	0.323261211	5.67E-12	1.64E-12	4.86E-14	0.311066693	2.31E-13	3.48E-13
NTD8	9.96E-16	1.34E-15	4.96E-14	9.89E-15	2.08E-12	1.12E-13	4.43E-14	7.52E-15	8.68E-14	1.92E-15
NTD9	4.97E-16	6.71E-16	2.44E-14	4.94E-15	1.04E-12	5.63E-14	2.21E-14	3.75E-15	4.33E-14	2.31E-15
23CN2P1	0	0	0	0	0	0	0	0	0	0
23CN2P2	0	0	0	0	0	0	0	0	0	0
23CN2P3	0	0	0	0	0	0	0	0	0	0
23CN2P4	0	0	0	0	0	0	0	0	0	0
3NUCLE1	0	0	2.27E-13	0	3.41E-13	1.14E-13	0	0	1.25E-12	-334.6028692
3NUCLE2	0	0	0	0	2.27E-13	1.14E-13	0	0	2.27E-13	-412.4666136
3NUCLE3	0	0	0	0	1.14E-13	-3.41E-13	0	0	3.41E-13	-287.6428417
3NUCLE4	0	0	0	0	3.41E-13	1.14E-13	0	0	1.25E-12	-542.0074631
NADK	0.023353068	0.018451359	0.022862724	0.015460316	0.015161749	0.012458345	0.023761556	0.0148771	0.027630402	0.064894298
NADK1	1.92E-11	3.98E-11	2.15E-09	6.13E-11	2.27E-08	2.23E-09	1.16E-09	6.12E-11	1.34E-09	0.017471548
NADK2	2.51E-10	1.90E-10	5.25E-09	7.40E-10	1.23E-07	9.64E-09	1.07E-08	7.31E-10	1.49E-08	3.23E-10
NADK3	2.17E-10	1.76E-10	4.97E-09	6.65E-10	1.15E-07	8.77E-09	1.01E-08	6.54E-10	1.28E-08	2.87E-10
NADK4	2.17E-10	1.76E-10	4.97E-09	6.65E-10	1.15E-07	8.77E-09	1.01E-08	6.54E-10	1.28E-08	2.87E-10
NADK5	1.49E-10	1.44E-10	4.31E-09	5.03E-10	9.53E-08	6.84E-09	8.35E-09	4.90E-10	8.79E-09	2.15E-10
AHCYSNS	7.89E-16	5.13E-16	3.00E-14	1.22E-14	1.36E-12	3.61E-14	2.27E-14	1.21E-14	1.30E-13	3.99E-15
DCMPDA2ir	9.95E-16	1.34E-15	4.99E-14	7.29E-15	2.07E-12	1.12E-13	4.43E-14	2.45E-15	8.68E-14	1.23E-14
DCMPDA3ir	9.96E-16	1.34E-15	4.97E-14	9.89E-15	2.08E-12	1.13E-13	4.43E-14	7.52E-15	8.68E-14	72.6274118
DGK1	0.369403088	0.291866961	0.361647068	0.244554133	0.239838756	0.19706894	0.375865246	0.235328715	0.437063508	1.30287795
RNDR1	0.488291438	0.385801156	0.478039228	2.83E-14	0.317028241	0.260493427	0.496833371	3.62E-15	0.577727625	3.025072942
RNDR2	7.02E-16	3.29E-15	9.32E-14	4.18E-15	1.54E-12	6.46E-14	3.01E-13	1.84E-15	9.34E-14	5.44E-15
RNDR3	0.369403088	0.291866961	0.361647068	0.244554133	0.239838756	0.19706894	0.375865246	0.235328715	0.437063508	1.30287795
RNDR4	0.49253745	0.389155948	0.482196091	2.84E-14	0.319785008	0.262758587	0.501153661	3.62E-15	0.582751343	1.23E-14
PRPPS	7.20760622	5.694760538	7.056274693	4.771616568	4.679612516	3.845109499	7.333692584	4.591614876	8.527762117	-882.060791
GUAD	3.32E-16	4.47E-16	1.92E-14	3.33E-15	6.91E-13	3.74E-14	1.63E-14	2.50E-15	3.03E-14	524.2287331
CYTD	3.78E-15	2.54E-15	7.72E-14	0.00421645	5.57E-12	4.98E-13	5.38E-14	0.004057391	1.75E-13	218.4490886
DURIPP	0	0	3.41E-13	-0.326072178	-1.48E-12	-1.59E-12	1.02E-12	-0.31377162	-6.82E-13	1.14E-13
PPM	-0.006369019	-0.005032189	-0.006235294	0.645116938	-0.004135151	-0.00339774	-0.006480435	0.620780921	-0.007535578	-458.1886616
PPM2	-0.363034069	-0.286834772	-0.355411774	-0.889671071	-0.235703605	-0.1936712	-0.369384811	-0.856109637	-0.42952793	-6.82E-13
TMDPP	0.006369019	0.005032189	0.006235294	0.004216451	0.004135151	0.00339774	0.006480435	0.004057392	0.007535578	0
PYNP2	1.14E-13	1.14E-13	-1.14E-13	0.326072178	2.96E-12	1.36E-12	-9.09E-13	0.31377162	6.82E-13	67.9151892
DCYTD	7.77E-16	1.97E-15	6.29E-14	5.16E-15	1.62E-12	7.25E-14	6.42E-14	2.08E-15	8.42E-14	2.23E-14
ADADir	1.67E-15	2.09E-15	7.80E-14	1.75E-14	3.52E-12	1.95E-13	6.84E-14	1.41E-14	1.39E-13	3.41E-15
ADD	3.59E-16	6.06E-16	2.64E-14	3.24E-15	7.86E-13	3.67E-14	2.10E-14	2.48E-15	2.96E-14	82.413903
ADNK1	1.37E-15	6.30E-15	5.21E-13	9.89E-15	3.29E-12	1.04E-13	4.96E-13	7.52E-15	2.38E-14	1.93E-15
ALLTN	3.80E-16	4.59E-16	2.02E-14	4.11E-15	7.00E-13	4.17E-14	1.43E-14	3.21E-15	4.09E-14	5.93E-15
CYTDK1	0.004245942	0.003354745	0.004156167	7.26E-11	0.00274116	0.002236869	0.004316526	6.57E-11	0.005022598	1.93E-15
CYTDK2	2.26E-11	3.32E-11	1.56E-09	3.18E-11	2.33E-08	1.81E-09	1.11E-09	3.12E-11	1.54E-09	1.93E-15
CYTDK3	0.002123077	0.001677444	0.002079126	7.27E-11	0.001393968	0.00116087	0.002163908	6.58E-11	0.002512978	1.93E-15
CYTK1	11.43315506	9.033384773	11.19310355	7.564819712	7.42309359	6.099352795	11.63316113	7.279448847	13.52726878	41.73972433
CYTK2	0	0	-1.14E-13	-1.14E-13	-2.84E-12	-6.82E-13	0	0	0	0
DADK	0	0	1.14E-13	0.323261211	4.77E-12	1.14E-13	-4.55E-13	0.311066693	0	-1.30287795
DADNK	3.59E-15	1.68E-15	1.31E-13	0.323261211	7.25E-12	8.46E-14	4.81E-14	0.311066693	2.64E-14	1.92E-15
DGNSK	0.369403088	0.291866961	0.361647068	0.244554133	0.239838756	0.19706894	0.375865246	0.235328715	0.437063508	1.30287795
DINSK	0	0	0	0	0	0	0	0	0	0
DRPAr	-0.363034069	-0.286834772	-0.355411774	-0.889671071	-0.235703605	-0.1936712	-0.369384811	-0.856109637	-0.42952793	-5.68E-13
DTMPK	0.486168431	0.384123759	0.475960797	0.321855727	0.315649857	0.259360847	0.494673226	0.309714229	0.575215766	1.714707187
DURIK1	3.20E-15	2.09E-15	6.18E-14	0.326072178	6.22E-12	1.84E-12	4.63E-14	0.31377162	1.51E-13	3.04E-15
DUTPDP	4.98E-16	6.71E-16	2.44E-14	4.94E-15	1.04E-12	5.63E-14	2.21E-14	3.76E-15	4.33E-14	1.40E-15
GK2	-0.155687125	-0.123009064	-0.152418306	-0.103068792	-0.101081509	-0.083055879	-0.158410644	-0.099180685	-0.184203016	-0.559089389
GMPR	2.74E-16	4.51E-16	1.67E-14	2.93E-15	6.92E-13	4.00E-14	1.49E-14	1.88E-15	2.75E-14	5.93E-15
GTPDPK	0	0	0	0	0	0	0	0	0	0
GUAPRTr	-0.369403088	-0.291866961	-0.361647068	-0.244554133	-0.239838756	-0.19706894	-0.375865246	-0.235328715	-0.437063508	-999.9176342
HXPRTr	-0.10031205	-0.079256981	-0.098205968	-0.066409098	-0.065129574	-0.053514561	-0.102066904	-0.063903923	-0.11868545	0
NDPK2	13.56106121	10.71465253	13.27633199	8.981979994	8.804658557	7.234546908	13.79829183	8.643148997	16.04492539	-953.5855795
NDPK3	11.05738296	8.736485623	10.82522118	7.316049128	7.179119683	5.898886115	11.25081545	7.04006274	13.0826697	40.41438297
NDPK4	0.486168431	0.38412376	0.475960801	0.321855728	0.315649953	0.259360854	0.494673234	0.309714229	0.575215775	1.714707188
NDPK5	0.369403088	0.291866961	0.361647073	0.244554134	0.239838871	0.197068949	0.375865256	0.235328716	0.43706352	1.302877951
NDPK6	1.14E-13	0	0	0	9.09E-13	0	1.14E-13	0	0	1.14E-13
NDPK7	0.369403088	0.291866961	0.361647073	0.244554134	0.239838871	0.197068949	0.375865256	0.235328716	0.43706352	1.302877951
NDPK8	0.332604313	0.262792092	0.325620927	0.220192419	0.215946855	0.177437558	0.338422738	0.211886009	0.393524624	1.163105603
PRASCS	2.5476075	2.012875595	2.494117712	1.68658023	1.654060389	1.359096141	2.592174109	1.622956657	3.014231087	0
PUNP1	-1.14E-13	0	0	0.323261211	3.41E-12	-6.82E-13	-3.41E-13	0.311066693	-1.59E-12	44.12546152
PUNP2	0	0	-2.27E-13	-0.323261211	-4.09E-12	0	4.55E-13	-0.311066693	2.27E-13	1.30287795
PUNP3	1.14E-13	0	0	-2.27E-13	1.14E-12	4.55E-13	1.14E-13	0	-1.36E-12	-474.3860231
PUNP4	-0.369403088	-0.291866961	-0.361647068	-0.244554133	-0.239838756	-0.19706894	-0.375865246	-0.235328715	-0.437063508	-1.30287795
PUNP5	0	0	0	0	6.82E-13	0	0	0	1.59E-12	97.02520721
PUNP6	0	0	0	0	0	0	0	0	0	0
PUNP7	1.14E-13	1.14E-13	0	0	1.25E-12	0	1.14E-13	0	6.82E-13	-135.9449381
PUNP8	0	0	0	0	0	0	0	0	0	0
PYNP1r	0.006369019	0.005032189	0.006235294	0.004216451	0.004135151	0.00339774	0.006480435	0.004057392	0.007535578	56.92355831
RIOR	0	0	1.14E-13	0	5.68E-13	0	0	0	-3.41E-13	0
TMDK1	9.95E-16	1.34E-15	5.92E-14	9.96E-15	2.05E-12	1.12E-13	4.31E-14	7.53E-15	8.87E-14	2.37E-15
TMDS	0.49253745	0.389155948	0.482196091	0.326072178	0.319785008	0.262758587	0.501153661	0.31377162	0.582751343	3.67E-15
URIC	3.80E-16	4.59E-16	2.02E-14	4.11E-15	7.00E-13	4.17E-14	1.43E-14	3.21E-15	4.09E-14	3.69E-15
URIK1	1.38E-15	1.03E-14	1.33E-13	9.90E-15	3.21E-12	1.46E-13	3.50E-13	7.52E-15	1.75E-13	1.93E-15
URIK2	1.38E-15	1.03E-14	1.33E-13	9.89E-15	3.21E-12	1.46E-13	3.49E-13	7.52E-15	1.75E-13	1.93E-15
URIK3	1.38E-15	1.03E-14	1.33E-13	9.90E-15	3.21E-12	1.46E-13	3.50E-13	7.52E-15	1.75E-13	1.93E-15
XANDb	3.80E-16	4.59E-16	2.02E-14	4.11E-15	7.00E-13	4.17E-14	1.43E-14	3.21E-15	4.09E-14	1.86E-15
XPPT	0.10031205	0.079256981	0.098205968	0.066409098	0.065129574	0.053514561	0.102066904	0.063903923	0.11868545	3.71E-15
PRAGS	2.5476075	2.012875595	2.494117712	1.68658023	1.654060389	1.359096141	2.592174109	1.622956657	3.014231087	2.68E-15
PRAIS	2.5476075	2.012875595	2.494117712	1.68658023	1.654060389	1.359096141	2.592174109	1.622956657	3.014231087	2.68E-15
PRFGS	2.5476075	2.012875595	2.494117712	1.68658023	1.654060389	1.359096141	2.592174109	1.622956657	3.014231087	2.68E-15
URIDK1	6.082625208	4.805908223	5.95491388	3.70499512	3.949207016	3.244955295	6.1890317	3.565230036	7.196727905	18.30094252
URIDK2	9.23E-09	1.06E-08	2.33E-07	8.31E-04	5.33E-06	1.19E-06	1.72E-07	8.61E-04	1.28E-07	5.94E-04
AIRC1	2.5476075	2.012875595	2.494117712	1.68658023	1.654060389	1.359096141	2.592174109	1.622956657	3.014231087	2.68E-15
CTPS1	0.401248181	0.317027906	0.39282354	0.269852837	0.260514511	0.214057642	0.408267422	0.259673065	0.474741396	1.93E-15
GART	9.96E-16	1.37E-15	4.91E-14	9.90E-15	2.07E-12	2.04E-13	1.12E-13	7.52E-15	1.74E-13	9.28E-16
ADK1	29.80673108	23.55042586	29.18090637	19.40954432	19.35232692	15.90127725	30.32815557	73.89472513	35.26617637	-1000
ADPT	5.67E-16	1.11E-15	5.23E-14	4.94E-15	1.27E-12	5.48E-14	4.06E-14	3.75E-15	4.26E-14	2.30E-15
ADSL1r	3.880855426	3.06628049	3.799372648	2.569223884	2.519685325	2.070356455	3.948745226	2.472303974	4.591678689	0
ADSL2r	2.5476075	2.012875595	2.494117712	1.68658023	1.654060389	1.359096141	2.592174109	1.622956657	3.014231087	0
ADSS	3.880855426	3.06628049	3.799372648	2.569223884	2.519685325	2.070356455	3.948745226	2.472303974	4.591678689	1.05E-15
AICART	4.282103607	3.383308396	4.192196187	2.83486027	2.780199836	2.284414097	4.357012648	2.727919648	5.066420085	0
ASPCT	1.774833225	1.402303331	1.737568673	1.174984227	1.152328737	0.946836978	1.805881296	1.130659804	2.099914324	116.561453
CTPS2	9.95E-16	1.34E-15	4.81E-14	9.88E-15	2.07E-12	1.14E-13	4.43E-14	7.52E-15	8.65E-14	9.63E-16
DHORD1	1.774833225	1.402303331	1.737568673	1.174984227	1.152328737	0.946836978	1.805881296	1.130659804	2.099914324	116.561453
DHORTS	-1.774833225	-1.402303331	-1.737568673	-1.174984227	-1.152328737	-0.946836978	-1.805881296	-1.130659804	-2.099914324	-116.561453
GARFTi	2.5476075	2.012875595	2.494117712	1.68658023	1.654060389	1.359096141	2.592174109	1.622956657	3.014231087	1.76E-15
GK1	0.176917188	0.139783028	0.173202621	0.117123627	0.114865346	0.09438168	0.180012094	0.112705324	0.209321608	0.604016215
GLUPRT	2.5476075	2.012875595	2.494117712	1.68658023	1.654060389	1.359096141	2.592174109	1.622956657	3.014231087	2.68E-15
GMPS2	0.401248181	0.317027906	0.39282354	0.265636386	0.260514511	0.214057642	0.408267422	0.255615673	0.474741396	1.44E-15
IMPCir	4.282103607	3.383308396	4.192196187	2.83486027	2.780199836	2.284414097	4.357012648	2.727919648	5.066420085	1.96E-15
IMPD	0.300936131	0.237770926	0.294617572	0.199227288	0.195384937	0.160543081	0.306200518	0.19171175	0.356055946	3.72E-15
NDPK1	3.897839476	3.079699661	3.816000103	2.580467752	2.53071244	2.0794171	3.966026389	2.483123685	4.611773566	0.047422765
ORPT	-1.774833225	-1.402303331	-1.737568673	-1.174984227	-1.152328737	-0.946836978	-1.805881296	-1.130659804	-2.099914324	-116.561453
UPPRT	5.79E-16	1.30E-15	3.54E-14	4.94E-15	1.26E-12	6.32E-14	3.94E-14	3.75E-15	5.78E-14	2.30E-15
ADK2	0	0	0	0	0	1.14E-13	0	0	0	961.7259759
ALLTAHr	0	-1.14E-13	0	0	7.96E-13	1.14E-13	0	0	1.14E-13	0
MCSNAH1r	-0.006369019	-0.005032189	-0.006235294	-0.004216451	-0.004135151	-0.00339774	-0.006480435	-0.004057392	-0.007535578	-0.022463413
NDPK9	0.002123077	0.001677444	0.002079126	7.26E-11	0.001393968	0.00116087	0.002163908	6.58E-11	0.002512978	0
OMPDC	1.774833225	1.402303331	1.737568673	1.174984227	1.152328737	0.946836978	1.805881296	1.130659804	2.099914324	116.561453
URIDK3	-0.492537459	-0.389155959	-0.482196324	-8.31E-04	-0.319790341	-0.262759775	-0.501153833	-8.61E-04	-0.582751471	-5.94E-04
XANDa	0.10031205	0.079256981	0.098205968	0.066409098	0.065129574	0.053514561	0.102066904	0.063903923	0.11868545	179.4391102
BADH	0	0	0	0	0	0	0	0	0	4.31E-15
CHOLD2	0	0	0	0	0	0	0	0	0	4.31E-15
BLACT	0	0	0	0	0	0	0	0	0	0
FMETTRS	0	0	0	0	0	0	0	0	0	0
26DPAi	0	0	0	0	0	0	0	0	0	0
GTHPe	0	0	0	0	3.41E-13	1.14E-13	0	0	-1.14E-13	-112.4914155
METTRS	0	0	0	0	0	0	0	0	0	0
PENCAC	0	0	0	0	0	0	0	0	0	0
SODr	0	0	0	0	0	0	0	0	0	0
GLUTRS	0	0	0	0	0	0	0	0	0	0
CAT	223.6347439	7.30E-14	143.3502094	313.5438429	18.02877345	6.18E-12	134.6537454	53.63152607	310.2904009	58.28072652
ATPM	9.96E-16	1.34E-15	4.88E-14	9.90E-15	2.07E-12	1.13E-13	4.43E-14	7.52E-15	8.67E-14	1.92E-15
HCO3E	80.09886112	64.4555984	78.41709847	18.17241529	52.00500993	14.64386873	27.92992801	65.87535772	32.47747015	76.10345015
SADT1r	3.609110626	2.85157376	3.533333425	2.389321993	2.343252217	1.9253862	3.672246655	2.299188598	4.270160706	0
SULR	-3.609110626	-2.85157376	-3.533333425	-2.389321993	-2.343252217	-1.9253862	-3.672246655	-2.299188598	-4.270160706	0
AKP1	0.008492025	0.006709585	0.008313726	0.005621934	0.005513535	0.00453032	0.00864058	0.005409856	0.010047437	3.02E-15
PPA	51.87969076	40.99036582	50.79042026	34.3456599	33.68342315	27.67674672	52.78724888	33.05002418	61.38205223	3.06E-15
FDMO1	0	0	0	0	0	0	0	0	0	3.76E-15
FDMO2	0	0	0	0	0	0	0	0	0	3.89E-15
FDMO3	0	0	0	0	0	0	0	0	0	0
FDMO4	0	0	0	0	0	0	0	0	0	8.50E-15
FDMO5	0	0	0	0	0	0	0	0	0	3.96E-15
FDMO6	0	0	0	0	0	0	0	0	0	4.21E-15
FDMO	0	0	0	0	0	0	0	0	0	4.88E-15
ALKPr	0	1.14E-13	0	0	9.09E-13	-2.27E-13	2.27E-13	1.14E-13	1.14E-13	-451.3946107
TMPHi	7.15E-17	8.96E-17	9.72E-15	6.30E-15	1.11E-13	3.27E-14	9.02E-15	2.29E-15	5.09E-14	961.7259759
FUMt6	0	0	0	-1.14E-13	-5.68E-13	-7.96E-13	0	0	-8.87E-12	-364.4583052
ARGt2	0	0	0	0	0	0	0	0	0	1.94E-15
PIabc	9.96E-16	1.35E-15	4.89E-14	9.92E-15	2.08E-12	1.14E-13	4.44E-14	7.58E-15	8.67E-14	1.92E-15
GLNabc	0	0	0	0	0	0	0	0	0	2.84E-15
ADEt2ir	0	0	0	0	0	0	0	0	0	36.98556353
GLY3Pt2	0	0	0	0	0	0	0	0	0	486.2077557
SERt2	0	0	0	0	0	0	0	0	0	2.00E-12
ASNt2	0	0	0	0	0	0	0	0	0	11.08195038
3AMBAt2	0	0	0	0	0	0	0	0	0	0
ala_Bt2	0	0	0	0	0	0	0	0	0	3.13E-15
GABAt2	0	0	0	0	0	0	0	0	0	1.02E-14
ARSENBabc	0	0	0	0	0	0	0	0	0	0
ARSENBt2	0	0	0	0	0	0	0	0	0	0
GLYBabc	9.95E-16	1.35E-15	4.89E-14	9.91E-15	2.08E-12	1.14E-13	4.44E-14	7.58E-15	8.67E-14	1.93E-15
LCTSabc	0	0	0	0	0	0	0	0	0	1.86E-15
BTDt6_RR	0	0	0	1.14E-13	-1.36E-12	-1.14E-13	0	0	1.25E-12	5.68E-13
PPIabc	0	0	0	0	0	0	0	0	0	2.61E-15
RIBabc1	1.59E-15	1.85E-15	1.11E-13	1.11E-14	2.34E-12	1.25E-13	9.77E-14	8.17E-15	1.95E-13	2.77E-13
GLCt2	0	0	88.2762112	0	0	0	92.82616824	0	6.43E-11	1.17E-14
MNLpts	0	0	0	0	0	0	0	0	0	2.57E-11
THRt2	0	0	0	0	0	0	0	0	0	1000
UREAt	0	0	0	0	-3.41E-13	-1.14E-13	0	0	0	-2.27E-13
HISt2	0	0	0	0	0	0	0	0	0	6.117536123
ILEt2	0	0	0	0	0	0	0	0	0	110.8753203
NO3t2	0	0	0	0	0	0	0	0	0	340.4136683
ECTOINEabc	0	0	0	0	0	0	0	0	0	0
CTBTabc	0	0	0	0	0	0	0	0	0	0
GBBTNabc	0	0	0	0	0	0	0	0	0	0
PROLBabc	0	0	0	0	0	0	0	0	0	0
CHOLSabc	0	0	0	0	0	0	0	0	0	0
GLYBt6	0	0	0	0	-1.59E-12	-1.14E-13	0	0	-1.14E-13	0
GLUt2	1.31E-16	1.65E-16	1.64E-14	464.5508114	2.84E-13	9.60E-14	1.57E-14	2.80E-15	322.3924886	5.81E-15
CHLabc	0	0	0	0	0	0	0	0	0	4.31E-15
CRNabc	0	0	0	0	0	0	0	0	0	0
Kt2i	13.64657406	2.86E-13	6.12E-11	1.55E-11	2.60E-10	1.27E-11	5.02E-11	1.19E-12	7.660385041	9.79E-13
GALCTRt2	0	0	0	0	0	0	0	0	0	1.50E-14
METDabc	0	0	0	0	0	0	0	0	0	0
METabc	1.95E-15	2.54E-15	9.87E-14	1.89E-14	4.01E-12	2.10E-13	8.75E-14	1.46E-14	1.55E-13	8.483682286
CD2t4	0	0	0	0	0	0	0	0	0	0
INSt2r	0	0	0	1.14E-13	2.27E-13	-2.27E-13	0	0	-6.82E-13	97.02520721
GALt2	0	0	0	0	0	0	0	0	0	3.15E-15
MALt2	0	0	0	0	0	265.4342657	4.200283064	0	5.72E-12	75.5530405
CITt6	-5.912939747	-0.426478017	-0.528441201	-15.63612236	-0.350454218	-0.287958544	-0.549216902	-0.343863942	-53.08643969	90.48364389
ARBTpts	0	0	0	0	0	0	0	0	0	2.75E-13
SALCpts	0	0	0	0	0	0	0	0	0	2.75E-13
CITt15	3.866817156	5.77E-13	1.33E-10	1.20E-11	5.35E-10	2.66E-11	1.40E-10	2.37E-12	2.08E-10	2.61E-12
CITt10	5.14E-11	0.426478017	0.5284412	1.09E-11	0.350454218	0.287958544	0.549216902	0.343863942	9.19E-11	20.38125787
CITt11	0	0	0	0	0	0	0	0	0	0
CITt12	0	0	0	0	0	0	0	0	0	0
CITt13	0	0	0	0	0	0	0	0	0	0
CITt14	2.046122591	2.74E-13	4.59E-11	4.24E-12	2.39E-10	1.22E-11	4.06E-11	1.10E-12	8.40E-11	1.09E-12
SO4t2	3.609110626	2.85157376	3.533333425	2.389321993	2.343252217	1.9253862	3.672246655	2.299188598	4.270160706	1.03E-14
ICITt2	-0.719699119	-0.426478017	-0.528441205	-23.45418354	-0.350454263	-0.287958557	-0.549216905	-0.343863942	-79.62965953	127.4386111
GALURt2	0	0	0	0	0	0	0	0	0	8.75E-13
GLCURt2	0	0	0	0	0	0	0	0	0	8.73E-13
CYSGLYt2ir	0	0	0	0	0	0	0	0	0	0
DIPEPabc15	0	0	0	0	0	0	0	0	0	0
GLYCt5	313.3343354	0.007786474	0.009648079	0	-461.9256958	5.68E-13	0.010027394	0	-308.7046952	0.034758388
MANpts	0	0	0	0	0	0	0	0	0	2.23E-13
SUCpts	0	0	0	0	0	0	0	0	0	2.15E-14
CBL2abc	0	0	0	0	0	0	0	0	0	0
FE3t4	0.072182213	0.057031475	0.070666669	0.04778644	0.046865044	0.038507724	0.073444933	0.045983772	0.085403214	0.254585347
FERXAabc	0	0	0	0	0	0	0	0	0	0
MNabc	0	0	0	0	0	0	0	0	0	0
ALA_Dt2	0	0	0	0	0	0	0	0	0	5.61E-15
NO2t3	9.93724873	2.72E-13	4.40E-11	7.54E-12	2.39E-10	1.20E-11	3.11E-11	1.10E-12	4.52E-09	2.38E-13
PYRt2	0	0	0	-1.14E-13	-1.71E-12	-1.14E-13	0	1000	592.3307278	-941.0755032
SUCCt6	0	0	-1.14E-13	-388.6541888	-9.09E-13	-3.41E-13	0	0	-346.0897104	-138.0175146
ACt6	-705.5468479	-67.05755637	-558.3562658	-102.4921714	-285.2934327	-408.3443117	-606.8736834	-764.2479381	-685.2343307	-1000
ETOHt3	2.42E-15	115.056062	2.22E-13	1.88E-14	5.75E-11	3.08E-13	2.15E-12	9.17E-15	1.22E-12	1.21E-14
HXANt2	0	0	0	0	0	0	0	0	0	8.14E-13
ASPt2	0	0	0	0	0	0	0	0	0	5.63E-15
GLCpts	0	0	450.378795	0	0	0	436.8703242	0	211.2320523	1.79E-13
GAMpts	0	0	0	0	0	0	0	0	0	9.91E-14
ACGApts	0	0	0	0	0	0	0	0	0	1.09E-14
CA2abc1	9.95E-16	1.35E-15	4.88E-14	9.91E-15	2.08E-12	1.14E-13	4.44E-14	7.58E-15	8.67E-14	1.93E-15
CD2abc1	0	0	0	0	0	0	0	0	0	0
Cut1	0	0	0	0	0	0	0	0	0	0
Kt3	6.2279234	2.59E-13	3.43E-11	5.01E-12	2.21E-10	1.13E-11	2.16E-11	1.02E-12	3.91E-10	7.58E-13
MANt2	0	0	0	0	0	0	0	0	0	0
PNTOt2	0	0	0	0	-7.96E-13	-1.14E-13	0	0	-4.55E-13	0
TRPt2	0	0	0	0	0	0	0	0	0	4.065877742
CYTDt2	0	0	0	0	0	0	0	0	0	449.168372
FRUpts	722.2566296	0	0	0	0	0	0	0	168.9414361	5.45E-15
GLCNt2ir	0	627.671912	0	0	0	0	0	0	1.38E-12	1.94E-15
GLCRt2	0	0	0	0	0	0	0	0	0	1.50E-14
DDGLCNt2	0	0	0	0	2.27E-13	0	0	0	1.14E-13	-1.48E-12
ARBt2ir	0	0	0	0	0	0	0	0	0	5.59E-15
DCYTt2	0	0	0	0	0	0	0	0	0	2.13E-14
FEDCabc	9.95E-16	1.36E-15	4.82E-14	9.91E-15	2.08E-12	1.16E-13	4.43E-14	7.63E-15	8.61E-14	1.93E-15
CRO4t3	0	0	0	0	0	0	0	0	0	0
FERRICHabc	0	0	0	0	0	0	0	0	0	0
CAt4	1.978186391	-0.053676683	-0.066509806	-0.044975473	-0.044108277	-0.036242564	-0.069124643	-0.043278844	-0.080379496	-0.239609738
FE2abc	0	0	0	0	0	0	0	0	0	0
FORt2	-1.488227381	-0.006709585	-1.45698043	-0.985243951	-0.966246944	-0.00453032	-0.00864058	-0.948077181	-0.010047437	-1.14E-13
Kt7	3.70932533	11.84745027	14.67996117	9.926930138	9.73552377	7.999413371	15.25710478	9.552452391	10.08087676	52.88636186
ARSNAt1	0	0	0	0	0	0	0	0	0	0
ARSt1	0	0	0	0	0	0	0	0	0	0
ANTIMt1	0	0	0	0	0	0	0	0	0	0
GUAt2	0	0	0	0	0	0	0	0	0	3.33E-13
FOLt	0	0	0	0	5.68E-13	1.14E-13	0	0	-6.82E-13	0.029951217
ADNt2r	0	0	0	0	4.55E-13	1.14E-13	0	0	-6.82E-13	378.7283307
GSNt2r	0	0	0	0	4.55E-13	1.14E-13	0	0	-6.82E-13	67.62143997
RIBFLVt6	0	0	0	0	-1.14E-13	0	0	0	0	0
MALTTRabc	0	0	0	0	0	0	0	0	0	4.44E-15
DRIBabc	0	0	0	0	0	0	0	0	0	8.84E-16
THMDt2	0	0	0	0	0	0	0	0	0	1.07E-14
ALLNt2	0	0	0	0	0	0	0	0	0	2.24E-15
5MTRt2	0	0	0	0	2.27E-13	2.27E-13	0	0	0	0
ARGabc	0	0	0	0	0	0	0	0	0	9.68E-16
METSabc	0	0	0	0	0	0	0	0	0	8.58E-15
ARBabc	0	0	0	0	0	0	0	0	0	1.43E-15
CSNt2	0	0	0	0	0	0	0	0	0	56.9010949
DADNt2	0	0	0	0	0	0	0	0	0	1.08E-14
DIPEPabc1	0	0	0	0	0	0	0	0	0	0
DIPEPabc10	0	0	0	0	0	0	0	0	0	0
DIPEPabc11	0	0	0	0	0	0	0	0	0	0
DIPEPabc12	0	0	0	0	0	0	0	0	0	0
DIPEPabc13	0	0	0	0	0	0	0	0	0	0
DIPEPabc14	0	0	0	0	0	0	0	0	0	0
DIPEPabc2	0	0	0	0	0	0	0	0	0	0
DIPEPabc3	0	0	0	0	0	0	0	0	0	0
DIPEPabc4	0	0	0	0	0	0	0	0	0	0
DIPEPabc5	0	0	0	0	0	0	0	0	0	0
DIPEPabc6	0	0	0	0	0	0	0	0	0	0
DIPEPabc7	0	0	0	0	0	0	0	0	0	0
DIPEPabc8	0	0	0	0	0	0	0	0	0	0
DIPEPabc9	0	0	0	0	0	0	0	0	0	0
ETHAt6	0	0	0	0	1.14E-13	0	0	0	1.14E-13	0
GLUt4i	1.31E-16	1.65E-16	1.64E-14	232.2754057	2.83E-13	9.55E-14	1.56E-14	2.80E-15	180.9496644	5.81E-15
HGt	0	0	0	0	0	0	0	0	0	0
LEUt6	0	0	0	0	-1.14E-13	-1.14E-13	0	0	-7.96E-13	30.28192571
ORNt2	0	0	0	0	0	0	0	0	0	1.90E-15
PRIt2	0	0	0	0	0	0	0	0	0	1.84E-15
PURabc1	0	0	0	0	0	0	0	0	0	0
MGt5	-1.439398238	-0.852956033	-1.056882356	-1.429376745	-0.700907699	-0.575916878	-1.098433751	-0.687727883	-2.554560846	70.10238602
VALt2	0	0	0	0	0	0	0	0	0	23.93046729
XYLt2	0	0	0	0	0	0	0	0	0	3.86E-15
ZN2abc2	9.96E-16	1.34E-15	4.88E-14	9.90E-15	2.07E-12	1.12E-13	4.43E-14	7.50E-15	8.67E-14	1.92E-15
ZN2t4	3.866817156	5.78E-13	1.33E-10	1.20E-11	5.37E-10	2.67E-11	1.40E-10	2.37E-12	2.09E-10	2.61E-12
URIt2	0	0	0	0	0	0	0	0	0	261.9327142
XANt6	0	0	0	0	4.55E-13	1.14E-13	0	0	2.27E-13	-567.7229052
XTSNt2	0	0	0	0	4.55E-13	2.27E-13	0	0	-6.82E-13	-135.9449381
URAt6	0	0	0	0	3.41E-13	0	0	0	-2.27E-13	-67.9151892
MALTpts	0	0	0	0	0	0	0	0	0	2.15E-14
MALTabc	0	0	0	0	0	0	0	0	0	2.75E-15
AKGt2	0	0	0	0	0	0	0	0	0	170.8735103
ALAt2	0	0	0	0	0	0	0	0	0	5.61E-15
MNt2	0	0	0	0	0	0	0	0	0	0
MOBDabc	0	0	0	0	0	0	0	0	0	0
BILEt4	0	0	0	0	0	0	0	0	0	0
GLYCLTt2r	-0.008492025	-0.006709585	-0.008313726	-1.14E-13	-0.005513535	-1.59E-11	-0.00864058	0	-0.010047437	-2.27E-13
LYSt3r	0	0	0	0	3.41E-13	-1.14E-13	0	0	1.14E-13	-24.35825423
NAt3	12.55550661	8.53E-13	1.79E-10	232.2754057	7.71E-10	81.20542123	3.98E-11	3.52E-12	141.4428242	37.77652025
PROt2	0	0	0	0	0	0	0	0	0	5.64E-15
NH4t	161.0201797	127.2227335	157.639386	-590.226809	104.5440088	85.90095015	163.8369886	102.578114	-312.8292773	-1000
RIBabc	7.14E-16	1.01E-15	3.15E-14	8.77E-15	1.72E-12	9.58E-14	2.86E-14	6.96E-15	5.55E-14	9.64E-16
TREpts	0	0	0	0	0	0	0	0	0	2.15E-14
CELBpts	0	0	0	0	0	0	0	0	0	2.15E-14
L_LACt2	-80.76361158	-650.2185059	-232.4408379	-1.14E-13	-6.39E-11	103.0234232	-234.5827918	0	-705.0906147	2.873759873
NO2t2ir	9.93724873	2.72E-13	4.40E-11	7.54E-12	2.39E-10	1.20E-11	3.11E-11	1.10E-12	4.52E-09	659.5863317
PIt8	4.185168872	2.85E-13	5.96E-11	2.09E-13	2.58E-10	3.29E-12	24.9248714	1.18E-12	1.16E-11	2.35E-13
NAabcO	9.96E-16	1.35E-15	4.88E-14	1.01E-14	2.08E-12	1.14E-13	4.43E-14	7.56E-15	8.70E-14	1.93E-15
PIt6	21.97719126	20.67099277	25.61305294	17.32014031	16.98618156	13.95708039	1.695160349	16.6667654	30.954297	-567.0942866
BUTSabc	0	0	0	0	0	0	0	0	0	3.89E-15
CYSabc	0	0	0	0	0	0	0	0	0	4.245585045
CYSTabc	0	0	0	0	0	0	0	0	0	0
DJENKabc	0	0	0	0	0	0	0	0	0	0
ETHSabc	0	0	0	0	0	0	0	0	0	3.76E-15
HEXSabc	0	0	0	0	0	0	0	0	0	0
ISTNTabc	0	0	0	0	0	0	0	0	0	4.21E-15
LANTHabc	0	0	0	0	0	0	0	0	0	0
LCYSTabc	0	0	0	0	0	0	0	0	0	3.55E-15
LIPTabc	0	0	0	0	0	0	0	0	0	0
METSRabc	0	0	0	0	0	0	0	0	0	8.58E-15
MOPSabc	0	0	0	0	0	0	0	0	0	0
MSO3abc	0	0	0	0	0	0	0	0	0	4.88E-15
SULAabc	0	0	0	0	0	0	0	0	0	3.96E-15
TAURabc	0	0	0	0	0	0	0	0	0	4.95E-15
THIOGabc	0	0	0	0	0	0	0	0	0	0
ICITt10	0.719699119	0.426478017	0.528441205	6.90E-12	0.350454263	0.287958557	0.549216905	0.343863942	5.99E-11	57.33622513
SBTt2	0	0	0	0	0	0	0	0	0	84.68035648
MALt10	0	0	0	0	0	103.0234232	127.9529067	0	39.50684021	1.16E-12
MALt4	0	0	0	0	0	184.2288445	53.17829251	0	4.86E-12	37.77652025
SPMDt3	7.07E-16	8.67E-16	4.59E-14	7.82E-15	1.24E-12	3.75E-14	1.99E-14	4.23E-15	9.44E-14	7.83E-15
INSTt2	0	0	0	0	0	0	0	0	0	5.12E-15
ACTNabc1	1.26E-15	1.60E-15	5.96E-14	1.29E-14	2.42E-12	1.40E-13	5.29E-14	1.02E-14	1.58E-13	1.94E-15
ACTNabc	7.99E-16	1.06E-15	4.07E-14	7.94E-15	1.66E-12	8.81E-14	3.72E-14	5.95E-15	6.06E-14	1.91E-15
2HXMPt6	0	0	0	0	0	0	0	0	0	-3.41E-13
2PGLYCt6	0	0	0	0	1.14E-13	-1.14E-13	0	0	0	2.27E-13
2PGt6	0	0	0	0	-5.68E-13	-1.14E-13	0	0	0	208.0846631
3AMPt6	0	0	-1.14E-13	0	6.82E-13	2.27E-13	0	0	-6.82E-13	-334.6028692
3CMPt6	0	0	0	0	4.55E-13	2.27E-13	0	0	-6.82E-13	-287.6428417
3GMPt6	0	0	0	0	5.68E-13	2.27E-13	0	0	-6.82E-13	-542.0074631
3PGt6	0	0	0	0	-5.68E-13	-1.14E-13	0	0	-1.14E-13	138.7231087
3UMPt6	0	0	0	0	2.27E-13	-3.41E-13	0	0	-6.82E-13	-412.4666136
6PGCt6	0	0	-1.14E-13	0	-2.27E-13	-3.41E-13	-1.14E-13	0	-1.14E-13	-103.9825919
ABTt	0	0	0	0	1.14E-13	0	0	0	0	0
ACACt2	0	0	0	0	-6.82E-13	-1.14E-13	0	0	-4.55E-13	-475.5862551
ACMANAt2	0	0	0	0	0	0	0	0	0	214.4608687
ACNAMt2	0	0	0	0	0	0	0	0	0	785.5391313
AMPt6	0	0	0	0	4.55E-13	0	0	0	3.41E-13	8.87304811
ARAB_Dt	0	0	0	0	1.14E-13	1.14E-13	0	0	-1.14E-13	0
ARGPt6	0	0	0	0	4.55E-13	1.14E-13	0	0	2.27E-13	131.0129154
CHORt2	0	0	0	0	3.41E-13	0	0	0	0	67.02317529
CITR_Lt2	0	0	0	0	0	0	0	0	0	1.29E-15
CMPt6	0	0	0	0	4.55E-13	1.14E-13	0	0	2.27E-13	74.06507023
CO2t	-1000	-867.4970484	-693.2541076	-1000	-334.6387623	-1000	-866.5258556	-1000	-1000	-1000
DEXTRINt2	0	0	0	0	0	0	0	0	0	1.14E-14
DHAt	0	0	0	0	-5.68E-13	0	-1.14E-13	0	-1.14E-13	451.3946107
DTMPt6	0	0	0	0	4.55E-13	1.14E-13	0	0	2.27E-13	1.714707187
F6Pt6_2	0	0	0	0	0	0	0	0	0	15.26499273
G1Pt6_2	0	0	0	0	0	0	0	0	0	2.58E-12
G6Pt6_2	0	0	0	0	0	0	0	0	0	6.63E-12
GALTpts	0	0	0	0	0	0	0	0	0	3.91E-15
GAM6Pt	0	0	0	0	1.14E-13	0	0	0	-1.14E-13	-975.4987661
GLU_Dt2	0	0	0	0	0	0	0	0	0	5.81E-15
GLXt2	0	0	0	0	0	0	0	0	0	1.44E-14
GLYCOGENt	0	0	0	0	0	0	0	0	0	102.9094992
GLYt6	0	0	0	0	-5.68E-13	0	0	0	-1.14E-13	-955.5074668
GMPt6	0	0	0	0	5.68E-13	1.14E-13	0	0	-4.55E-13	1000
H2Ot5	-1000	-1000	-1000	-280.6175758	-1000	-614.4708824	-1000	-199.6100441	-652.4298491	618.7027854
HQNt6	0	0	0	0	0	0	0	0	0	-3.41E-13
MAL_Dt2	0	0	0	0	0	0	0	0	0	1.13E-14
MAN1Pt6	0	0	0	0	1.14E-13	0	0	0	-1.14E-13	-125.0513743
MAN6Pt6	0	0	0	0	1.14E-13	0	0	0	-2.27E-13	-187.5770614
MELIBt2	0	0	0	0	0	0	0	0	0	2.39E-15
METt3	2.01E-15	2.72E-15	9.65E-14	2.06E-14	4.16E-12	2.33E-13	8.86E-14	1.53E-14	2.04E-13	1.92E-15
NACUP	0	0	0	0	0	0	0	0	0	1.295390146
O2t	789.5060188	395.4877687	640.5526225	868.9119296	530.6539975	418.2010006	625.6681153	465.7068538	874.5668751	463.8760502
PALAt2	0	0	0	0	0	0	0	0	0	1.27E-14
PEPt6	0	0	0	0	-1.14E-13	-2.27E-13	0	0	-1.14E-13	-124.7228208
PHEt6	0	0	0	0	3.41E-13	1.14E-13	0	0	2.27E-13	13.17104779
PPAt6	0	0	-1.14E-13	0	-5.57E-12	-6.82E-13	0	0	0	-82.46007906
PSER_Dt6	0	0	0	0	2.27E-13	-1.14E-13	0	0	1.14E-13	2.27E-13
PSER_Lt6	0	0	0	0	-2.27E-13	-1.14E-13	0	0	-1.14E-13	-979.591922
RAFFINt2	0	0	0	0	0	0	0	0	0	4.01E-15
RMNt	0	0	0	0	0	0	0	0	0	4.25E-15
SER_Dt6	0	0	0	0	0	0	0	0	-1.14E-13	-2.27E-13
SRB_Lt	0	0	0	0	3.41E-13	1.14E-13	0	0	-1.14E-13	-84.68035648
THMt6	0	0	0	0	3.41E-13	-1.14E-13	0	0	2.27E-13	0.022463413
TMPt6	0	0	0	0	1.14E-13	0	0	0	0	961.7259759
TYRt6	0	0	0	0	3.41E-13	1.14E-13	0	0	-2.27E-13	-58.7042247
UMPt6	0	0	0	0	4.55E-13	1.14E-13	0	0	1.14E-13	-186.0814261
EX_2ddglcn(e)	1.57E-17	7.18E-17	5.28E-15	1.97E-15	2.61E-13	2.59E-14	5.17E-15	8.89E-16	5.56E-14	1.48E-12
EX_2hxmp(e)	0	0	0	0	0	0	0	0	0	4.55E-13
EX_2pg(e)	6.02E-16	7.03E-16	2.73E-14	5.65E-15	1.05E-12	7.33E-14	2.46E-14	3.27E-15	8.73E-14	-208.0846631
EX_2pglyc(e)	4.29E-17	9.19E-17	1.47E-14	4.42E-15	3.93E-13	2.94E-14	2.38E-15	1.82E-15	7.79E-14	-2.27E-13
EX_3amba(e)	0	0	0	0	0	0	0	0	0	0
EX_3amp(e)	5.29E-17	5.77E-17	2.51E-15	6.16E-16	8.69E-14	6.77E-15	2.12E-15	4.11E-16	6.40E-15	334.6028692
EX_3cmp(e)	8.25E-17	8.94E-17	3.81E-15	9.73E-16	1.26E-13	1.16E-14	3.74E-15	5.75E-16	1.25E-14	287.6428417
EX_3gmp(e)	5.22E-17	5.58E-17	2.35E-15	6.14E-16	8.48E-14	6.77E-15	2.03E-15	4.11E-16	6.42E-15	542.0074631
EX_3pg(e)	6.09E-16	7.12E-16	2.80E-14	5.64E-15	1.06E-12	7.32E-14	2.50E-14	3.26E-15	8.96E-14	-138.7231087
EX_3ump(e)	8.96E-17	1.03E-16	4.29E-15	9.66E-16	1.40E-13	1.19E-14	4.35E-15	5.77E-16	1.52E-14	412.4666136
EX_4abut(e)	0	0	0	0	0	0	0	0	0	0
EX_5mtr(e)	6.88E-17	1.24E-16	3.31E-15	1.02E-15	1.89E-13	1.84E-14	6.72E-15	4.37E-16	8.28E-14	1.14E-13
EX_6pgc(e)	4.74E-16	6.55E-16	3.33E-14	2.10E-15	6.31E-13	3.04E-14	4.34E-14	9.95E-16	9.16E-14	103.9825919
EX_abt(e)	1.23E-17	8.86E-17	8.29E-15	1.77E-15	3.73E-13	1.55E-14	1.05E-14	7.86E-16	9.01E-14	0
EX_ac(e)	705.5468479	67.05755637	558.3562658	102.4921714	285.2934327	408.3443117	606.8736834	764.2479381	685.2343307	1000
EX_acac(e)	6.57E-16	6.79E-16	3.12E-14	9.46E-15	1.11E-12	1.24E-13	2.66E-14	1.08E-14	5.57E-13	475.5862551
EX_acgam(e)	0	0	0	0	0	0	0	0	0	0
EX_acmana(e)	0	0	0	0	0	0	0	0	0	-214.4608687
EX_acnam(e)	0	0	0	0	0	0	0	0	0	-785.5391313
EX_actn_R(e)	4.99E-16	6.08E-16	2.68E-14	5.01E-15	1.00E-12	5.72E-14	2.33E-14	4.27E-15	1.05E-13	0
EX_ade(e)	0	0	0	0	0	0	0	0	0	-36.98556353
EX_adn(e)	5.48E-17	6.03E-17	2.61E-15	6.18E-16	8.88E-14	6.80E-15	2.21E-15	4.12E-16	6.43E-15	-378.7283307
EX_akg(e)	0	0	0	0	0	0	0	0	0	-170.8735103
EX_alaala(e)	0	0	0	0	0	0	0	0	0	-9.09E-13
EX_ala_B(e)	0	0	0	0	0	0	0	0	0	0
EX_ala_D(e)	0	0	0	0	0	0	0	0	0	1.71E-12
EX_ala_L(e)	0	0	0	0	0	0	0	0	0	0
EX_ala_L_asp_L(e)	0	0	0	0	0	0	0	0	0	0
EX_ala_L_gln_L(e)	0	0	0	0	0	0	0	0	0	0
EX_ala_L_glu_L(e)	0	0	0	0	0	0	0	0	0	0
EX_ala_L_gly(e)	0	0	0	0	0	0	0	0	0	0
EX_ala_L_his_L(e)	0	0	0	0	0	0	0	0	0	0
EX_ala_L_leu_L(e)	0	0	0	0	0	0	0	0	0	0
EX_ala_L_Thr_L(e)	0	0	0	0	0	0	0	0	0	0
EX_alltn(e)	0	0	0	0	0	0	0	0	0	0
EX_amp(e)	5.22E-17	5.58E-17	2.35E-15	6.16E-16	8.41E-14	6.78E-15	2.03E-15	4.11E-16	6.33E-15	-8.87304811
EX_antim(e)	0	0	0	0	0	0	0	0	0	0
EX_arab_D(e)	3.90E-17	1.05E-16	8.54E-15	1.80E-15	3.81E-13	1.68E-14	7.36E-15	8.70E-16	8.53E-14	0
EX_arab_L(e)	0	0	0	0	0	0	0	0	0	9.09E-13
EX_arbt(e)	0	0	0	0	0	0	0	0	0	-3.41E-13
EX_arg_L(e)	0	0	0	0	0	0	0	0	0	0
EX_argp(e)	8.31E-17	9.63E-17	3.73E-15	1.49E-15	1.50E-13	1.34E-14	3.65E-15	8.57E-16	1.24E-14	-131.0129154
EX_arsenb(e)	0	0	0	0	0	0	0	0	0	0
EX_arsna(e)	0	0	0	0	0	0	0	0	0	0
EX_arsni2(e)	0	0	0	0	0	0	0	0	0	0
EX_asn_L(e)	0	0	0	0	0	0	0	0	0	-11.08195038
EX_asp_L(e)	0	0	0	0	0	0	0	0	0	0
EX_bilea(e)	0	0	0	0	0	0	0	0	0	0
EX_btd_RR(e)	9.35E-16	1.37E-15	6.07E-14	6.29E-15	2.14E-12	6.92E-14	5.16E-14	5.28E-15	4.75E-13	-4.55E-13
EX_buts(e)	0	0	0	0	0	0	0	0	0	0
EX_ca2(e)	-0.0679362	-0.053676683	-0.066509806	-0.044975473	-0.044108277	-0.036242564	-0.069124643	-0.043278844	-0.080379496	-0.239609738
EX_cbl2(e)	0	0	0	0	0	0	0	0	0	0
EX_cd2(e)	0	0	0	0	0	0	0	0	0	0
EX_cellb(e)	0	0	0	0	0	0	0	0	0	-9.09E-13
EX_cgly(e)	2.81E-16	3.93E-16	2.58E-14	1.06E-14	4.91E-13	2.21E-13	2.50E-14	7.51E-15	5.49E-14	5.68E-13
EX_chitob(e)	0	0	0	0	0	0	0	0	0	0
EX_chol(e)	0	0	0	0	0	0	0	0	0	0
EX_chols(e)	0	0	0	0	0	0	0	0	0	0
EX_chor(e)	1.21E-16	1.38E-16	5.78E-15	1.12E-15	2.04E-13	1.50E-14	5.42E-15	6.14E-16	2.06E-14	-67.02317529
EX_cit(e)	4.10E-16	4.59E-16	1.75E-14	15.63612236	7.02E-13	1.04E-13	2.45E-14	4.50E-15	53.08643969	-110.8649018
EX_citr	0	0	0	0	0	0	0	0	0	0
EX_cmp(e)	7.62E-17	8.37E-17	3.51E-15	8.85E-16	1.21E-13	1.05E-14	3.43E-15	5.35E-16	1.09E-14	-74.06507023
EX_co2(e)	1000	867.4970484	693.2541076	1000	334.6387623	1000	866.5258556	1000	1000	1000
EX_cobalt2(e)	0	0	0	0	0	0	0	0	0	0
EX_crn(e)	0	0	0	0	0	0	0	0	0	0
EX_cro4(e)	0	0	0	0	0	0	0	0	0	0
EX_csn(e)	0	0	0	0	0	0	0	0	0	-56.9010949
EX_ctbt(e)	0	0	0	0	0	0	0	0	0	0
EX_cu2(e)	0	0	0	0	0	0	0	0	0	0
EX_cys_L(e)	0	0	0	0	0	0	0	0	0	-4.245585045
EX_cyst(e)	0	0	0	0	0	0	0	0	0	0
EX_cytd(e)	0	0	0	0	0	0	0	0	0	-449.168372
EX_dad_2(e)	0	0	0	0	0	0	0	0	0	0
EX_dcyt(e)	0	0	0	0	0	0	0	0	0	-1.14E-13
EX_dextrin(e)	0	0	0	0	0	0	0	0	0	4.83E-04
EX_dha(e)	9.83E-16	7.99E-16	4.89E-14	3.33E-15	1.05E-12	4.59E-14	4.35E-14	1.77E-15	8.62E-14	-451.3946107
EX_djenk(e)	0	0	0	0	0	0	0	0	0	0
EX_drib(e)	0	0	0	0	0	0	0	0	0	0
EX_dtmp(e)	7.54E-17	9.61E-17	3.69E-15	9.31E-16	1.37E-13	1.12E-14	3.78E-15	5.44E-16	1.42E-14	-1.714707187
EX_ectoine(e)	0	0	0	0	0	0	0	0	0	0
EX_etha(e)	8.45E-17	9.83E-17	2.65E-15	3.94E-15	3.78E-13	2.59E-14	5.52E-15	1.85E-15	7.83E-14	0
EX_eths(e)	0	0	0	0	0	0	0	0	0	0
EX_etoh(e)	2.42E-15	115.056062	2.22E-13	1.88E-14	5.75E-11	3.08E-13	2.15E-12	9.17E-15	1.22E-12	0
EX_fe2(e)	0	0	0	0	0	0	0	0	0	0
EX_fe3(e)	-0.072182213	-0.057031475	-0.070666669	-0.04778644	-0.046865044	-0.038507724	-0.073444933	-0.045983772	-0.085403214	-0.254585347
EX_ferrich(e)	0	0	0	0	0	0	0	0	0	0
EX_ferxa(e)	0	0	0	0	0	0	0	0	0	0
EX_fol(e)	2.62E-17	2.87E-17	1.26E-15	3.14E-16	3.32E-14	3.42E-15	1.05E-15	1.97E-16	3.43E-15	-0.029951217
EX_for(e)	1.488227381	0.006709585	1.45698043	0.985243951	0.966246944	0.00453032	0.00864058	0.948077181	0.010047437	1.14E-13
EX_fru(e)	-722.2566296	0	0	0	0	0	0	0	-168.9414361	0
EX_fum(e)	6.91E-16	7.00E-16	2.75E-14	9.54E-14	1.05E-12	8.53E-13	5.42E-14	9.69E-15	8.75E-12	364.4583052
EX_g1p(e)	0	0	0	0	0	0	0	0	0	-2.61E-12
EX_g6p(e)	0	0	0	0	0	0	0	0	0	-6.59E-12
EX_gal(e)	0	0	0	0	0	0	0	0	0	0
EX_galctr_D(e)	0	0	0	0	0	0	0	0	0	0
EX_galt(e)	0	0	0	0	0	0	0	0	0	0
EX_galur(e)	0	0	0	0	0	0	0	0	0	-7.96E-13
EX_gam(e)	0	0	0	0	0	0	0	0	0	0
EX_gam6p(e)	2.30E-16	2.51E-16	1.33E-14	1.42E-15	3.01E-13	1.85E-14	1.20E-14	7.88E-16	4.23E-14	975.4987661
EX_gbbtn(e)	0	0	0	0	0	0	0	0	0	0
EX_glc(e)	0	0	-538.6550062	0	0	0	-529.6964924	0	-211.2320523	3.41E-12
EX_glcn_D(e)	0	-627.671912	0	0	0	0	0	0	-1.36E-12	0
EX_glcr(e)	0	0	0	0	0	0	0	0	0	0
EX_glcur(e)	0	0	0	0	0	0	0	0	0	-7.96E-13
EX_gln_L(e)	0	0	0	0	0	0	0	0	0	0
EX_glu_D(e)	0	0	0	0	0	0	0	0	0	0
EX_glu_L(e)	8.57E-17	2.06E-16	8.76E-15	-696.8262171	4.00E-13	4.05E-14	9.00E-15	1.93E-15	-503.342153	5.68E-13
EX_glx(e)	0	0	0	0	0	0	0	0	0	0
EX_gly(e)	9.36E-16	7.09E-16	3.47E-14	7.06E-15	1.05E-12	1.01E-13	3.80E-14	5.53E-15	6.97E-14	955.5074668
EX_gly_asn_L(e)	0	0	0	0	0	0	0	0	0	0
EX_gly_asp_L(e)	0	0	0	0	0	0	0	0	0	0
EX_glyb(e)	4.34E-17	1.09E-16	7.43E-15	5.18E-15	2.64E-13	3.46E-14	8.27E-15	2.07E-15	8.46E-14	0
EX_glyc(e)	313.3343354	0.007786474	0.009648079	4.57E-15	-461.9256958	8.36E-14	0.010027394	1.80E-15	-308.7046952	0.034758388
EX_glyc3p(e)	0	0	0	0	0	0	0	0	0	-486.2077557
EX_glyclt(e)	0.008492025	0.006709585	0.008313726	1.46E-13	0.005513535	1.60E-11	0.00864058	1.94E-14	0.010047437	2.27E-13
EX_glycogen(e)	0	0	0	0	0	0	0	0	0	-102.9094992
EX_gly_gln_L(e)	0	0	0	0	0	0	0	0	0	0
EX_gly_glu_L(e)	0	0	0	0	0	0	0	0	0	0
EX_gly_met_L(e)	0	0	0	0	0	0	0	0	0	0
EX_gly_pro_L(e)	0	0	0	0	0	0	0	0	0	0
EX_gmp(e)	4.72E-17	5.15E-17	2.14E-15	5.46E-16	7.78E-14	6.05E-15	1.86E-15	3.70E-16	5.54E-15	-1000
EX_gsn(e)	5.40E-17	5.82E-17	2.45E-15	6.17E-16	8.80E-14	6.81E-15	2.12E-15	4.11E-16	6.41E-15	-67.62143997
EX_gthox(e)	2.13E-17	4.58E-17	1.87E-15	1.99E-15	1.10E-13	1.21E-14	2.31E-15	5.40E-16	9.80E-15	112.4914155
EX_gthrd(e)	4.90E-17	1.17E-16	4.87E-15	5.13E-15	2.65E-13	3.12E-14	5.40E-15	1.28E-15	2.75E-14	-224.9828311
EX_gua(e)	0	0	0	0	0	0	0	0	0	-3.41E-13
EX_h(e)	921.2201717	195.0277463	922.8742399	-307.2729674	372.8849518	-625.8511404	734.5105534	-149.8130648	1000	1000
EX_h2o(e)	1000	1000	1000	280.6175758	1000	614.4708824	1000	199.6100441	652.4298491	-393.7199543
EX_h2o2(e)	1.76E-16	2.25E-16	5.84E-15	9.29E-15	2.95E-13	3.28E-14	1.42E-14	3.57E-15	4.61E-14	-112.4914155
EX_hexs(e)	0	0	0	0	0	0	0	0	0	0
EX_hg2(e)	0	0	0	0	0	0	0	0	0	0
EX_his_L(e)	0	0	0	0	0	0	0	0	0	-6.117536123
EX_hqn(e)	0	0	0	0	0	0	0	0	0	4.55E-13
EX_hxan(e)	0	0	0	0	0	0	0	0	0	-7.96E-13
EX_icit(e)	4.10E-16	4.59E-16	1.75E-14	23.45418354	7.02E-13	1.04E-13	2.45E-14	4.49E-15	79.62965953	-184.7748363
EX_ile_L(e)	0	0	0	0	0	0	0	0	0	-110.8753203
EX_inost(e)	0	0	0	0	0	0	0	0	0	0
EX_ins(e)	6.76E-17	7.05E-17	3.05E-15	7.60E-16	1.06E-13	8.37E-15	2.60E-15	4.95E-16	8.67E-15	-97.02520721
EX_istnt(e)	0	0	0	0	0	0	0	0	0	0
EX_k(e)	-14.99479315	-11.84745027	-14.67996117	-9.926930138	-9.73552377	-7.999413371	-15.25710478	-9.552452391	-17.7412618	-52.88636186
EX_lac_L(e)	80.76361158	650.2185059	232.4408379	4.55E-14	6.43E-11	2.74E-13	362.5356985	3.50E-14	744.5974549	-2.873759873
EX_lanth(e)	0	0	0	0	0	0	0	0	0	0
EX_Larab(e)	0	0	0	0	0	0	0	0	0	-2.27E-13
EX_lcts(e)	0	0	0	0	0	0	0	0	0	0
EX_Lcyst(e)	0	0	0	0	0	0	0	0	0	0
EX_leu_L(e)	2.52E-16	3.39E-16	1.29E-14	3.41E-15	5.42E-13	4.18E-14	1.26E-14	2.26E-15	6.58E-14	-30.28192571
EX_lipt(e)	0	0	0	0	0	0	0	0	0	0
EX_lys_L(e)	1.81E-16	2.75E-16	8.99E-15	3.07E-15	4.23E-13	3.85E-14	1.20E-14	1.40E-15	5.97E-14	-24.35825423
EX_madg(e)	0	0	0	0	0	0	0	0	0	-9.09E-13
EX_mal_D(e)	0	0	0	0	0	0	0	0	0	0
EX_mal_L(e)	0	0	0	0	0	-552.6865334	-185.3314823	0	-39.50684021	-113.3295607
EX_malt(e)	0	0	0	0	0	0	0	0	0	0
EX_malttr(e)	0	0	0	0	0	0	0	0	0	0
EX_man(e)	0	0	0	0	0	0	0	0	0	-1.14E-13
EX_man1p(e)	3.72E-16	4.01E-16	2.64E-14	1.66E-15	4.22E-13	2.26E-14	2.39E-14	8.84E-16	8.39E-14	125.0513743
EX_man6p(e)	3.72E-16	4.01E-16	2.64E-14	1.66E-15	4.22E-13	2.26E-14	2.39E-14	8.84E-16	8.39E-14	187.5770614
EX_mbdg(e)	0	0	0	0	0	0	0	0	0	-9.09E-13
EX_melib(e)	0	0	0	0	0	0	0	0	0	0
EX_meoh(e)	0	0	0	0	0	0	0	0	0	1.71E-12
EX_met_D(e)	0	0	0	0	0	0	0	0	0	0
EX_met_L(e)	1.02E-16	2.55E-16	5.73E-15	1.80E-15	3.86E-13	2.88E-14	8.73E-15	6.28E-16	5.60E-14	-8.483682286
EX_met_L_ala_L(e)	0	0	0	0	0	0	0	0	0	0
EX_metox(e)	0	0	0	0	0	0	0	0	0	0
EX_metox_R(e)	0	0	0	0	0	0	0	0	0	0
EX_mg2(e)	-2.159097357	-1.705912067	-2.113764761	-1.429376745	-1.401816179	-1.15183398	-2.196867557	-1.375455767	-2.554560846	-7.615096985
EX_mn2(e)	0	0	0	0	0	0	0	0	0	0
EX_mnl(e)	0	0	0	0	0	0	0	0	0	-2.57E-11
EX_mobd(e)	0	0	0	0	0	0	0	0	0	0
EX_mops(e)	0	0	0	0	0	0	0	0	0	0
EX_mso3(e)	0	0	0	0	0	0	0	0	0	0
EX_na1(e)	0	0	0	0	2.27E-13	0	0	0	-1.14E-13	0
EX_nac(e)	0	0	0	0	0	0	0	0	0	-1.295390146
EX_nh4(e)	-161.0201797	-127.2227335	-157.639386	590.226809	-104.5440088	-85.90095015	-163.8369886	-102.578114	312.8292773	1000
EX_ni2(e)	0	0	0	0	0	0	0	0	0	0
EX_no2(e)	7.60E-17	8.01E-17	7.18E-15	8.27E-17	3.61E-13	5.69E-15	7.11E-15	1.19E-17	1.33E-14	-659.5863317
EX_no3(e)	0	0	0	0	0	0	0	0	0	-340.4136683
EX_o2(e)	-789.5060188	-395.4877687	-640.5526225	-868.9119296	-530.6539975	-418.2010006	-625.6681153	-465.7068538	-874.5668751	-463.8760502
EX_orn_L(e)	0	0	0	0	0	0	0	0	0	0
EX_pala(e)	0	0	0	0	0	0	0	0	0	0
EX_pep(e)	4.30E-16	4.58E-16	1.88E-14	5.55E-15	7.09E-13	6.99E-14	1.67E-14	3.24E-15	8.25E-14	124.7228208
EX_phe_L(e)	1.10E-16	1.25E-16	5.30E-15	1.08E-15	1.86E-13	1.42E-14	4.92E-15	5.92E-16	2.01E-14	-13.17104779
EX_pi(e)	-26.16236013	-20.67099277	-25.61305294	-17.32014031	-16.98618156	-13.95708039	-26.62003175	-16.6667654	-30.954297	597.624272
EX_pnto_R(e)	3.32E-16	3.15E-16	1.82E-15	8.38E-15	1.24E-12	9.19E-14	5.78E-14	4.85E-15	4.20E-13	0
EX_ppa(e)	2.48E-15	3.77E-15	1.35E-13	5.41E-14	6.06E-12	7.12E-13	9.12E-15	2.20E-14	1.22E-14	82.46007906
EX_ppi(e)	0	0	0	0	0	0	0	0	0	0
EX_pro_L(e)	0	0	0	0	0	0	0	0	0	0
EX_prolb(e)	0	0	0	0	0	0	0	0	0	0
EX_pser_D(e)	3.43E-17	6.07E-17	5.34E-15	2.91E-15	2.54E-13	6.40E-14	4.29E-15	1.27E-15	5.28E-14	-2.27E-13
EX_pser_L(e)	4.34E-16	4.64E-16	1.92E-14	5.78E-15	7.13E-13	6.87E-14	1.70E-14	3.20E-15	8.74E-14	979.591922
EX_pur(e)	0	0	0	0	0	0	0	0	0	0
EX_pyr(e)	1.47E-15	1.41E-15	6.15E-14	2.64E-14	2.20E-12	2.14E-13	5.35E-14	-1000	-592.3307278	941.0755032
EX_raffin(e)	0	0	0	0	0	0	0	0	0	0
EX_rib_D(e)	9.14E-16	9.05E-16	8.75E-14	2.43E-15	8.57E-13	3.50E-14	7.68E-14	1.22E-15	1.47E-13	3.41E-13
EX_ribflv(e)	2.09E-16	2.99E-16	1.51E-14	4.22E-15	6.22E-13	3.05E-14	1.05E-14	2.29E-15	6.39E-14	0
EX_rmn(e)	0	0	0	0	0	0	0	0	0	0
EX_salcn(e)	0	0	0	0	0	0	0	0	0	-3.41E-13
EX_sbt_D(e)	0	0	0	0	0	0	0	0	0	-84.68035648
EX_ser_D(e)	9.49E-17	1.04E-16	3.84E-15	5.26E-15	4.16E-13	1.51E-13	8.09E-15	2.32E-15	1.00E-13	3.41E-13
EX_ser_L(e)	0	0	0	0	0	0	0	0	0	-1.93E-12
EX_so4(e)	-3.609110626	-2.85157376	-3.533333425	-2.389321993	-2.343252217	-1.9253862	-3.672246655	-2.299188598	-4.270160706	0
EX_spmd(e)	7.07E-16	8.67E-16	4.59E-14	7.82E-15	1.24E-12	3.75E-14	1.99E-14	4.23E-15	9.44E-14	0
EX_srb_L(e)	3.53E-17	5.39E-17	7.35E-15	1.25E-15	2.21E-13	3.83E-14	7.12E-15	5.97E-16	8.49E-14	84.68035648
EX_starch(e)	0	0	0	0	0	0	0	0	0	-4.83E-04
EX_succ(e)	6.40E-16	9.00E-16	3.43E-14	388.6541888	1.38E-12	4.49E-13	6.14E-14	1.05E-14	346.0897104	138.0175146
EX_sucr(e)	0	0	0	0	0	0	0	0	0	0
EX_sula(e)	0	0	0	0	0	0	0	0	0	0
EX_taur(e)	0	0	0	0	0	0	0	0	0	0
EX_thiog(e)	0	0	0	0	0	0	0	0	0	0
EX_thr_L(e)	0	0	0	0	0	0	0	0	0	-1000
EX_thym(e)	9.93E-17	1.44E-16	5.01E-15	1.48E-15	2.08E-13	1.71E-14	5.40E-15	8.52E-16	1.78E-14	-0.022463413
EX_thymd(e)	0	0	0	0	0	0	0	0	0	0
EX_tmp(e)	5.00E-17	1.50E-16	6.55E-15	3.50E-15	3.65E-13	2.26E-14	6.08E-15	1.71E-15	1.20E-13	-961.7259759
EX_tre(e)	0	0	0	0	0	0	0	0	0	0
EX_trp_L(e)	0	0	0	0	0	0	0	0	0	-4.065877742
EX_tyr_L(e)	1.09E-16	1.25E-16	5.27E-15	1.07E-15	1.85E-13	1.42E-14	4.90E-15	5.89E-16	1.98E-14	58.7042247
EX_ump(e)	8.74E-17	9.58E-17	4.06E-15	9.66E-16	1.37E-13	1.16E-14	4.01E-15	5.77E-16	1.39E-14	186.0814261
EX_ura(e)	1.22E-16	1.50E-16	5.67E-15	1.91E-15	2.18E-13	2.17E-14	5.91E-15	1.27E-15	1.87E-14	67.9151892
EX_urate(e)	0	0	0	0	0	0	0	0	0	0
EX_urea(e)	5.49E-16	6.43E-16	1.08E-14	5.56E-15	8.35E-13	7.62E-14	2.04E-14	4.79E-15	2.83E-14	3.41E-13
EX_uri(e)	0	0	0	0	0	0	0	0	0	-261.9327142
EX_val_L(e)	0	0	0	0	0	0	0	0	0	-23.93046729
EX_xan(e)	8.01E-17	8.43E-17	3.43E-15	1.22E-15	1.38E-13	1.21E-14	2.91E-15	9.21E-16	1.05E-14	567.7229052
EX_xtsn(e)	6.74E-17	7.05E-17	3.04E-15	7.53E-16	1.06E-13	8.35E-15	2.59E-15	4.93E-16	8.94E-15	135.9449381
EX_xyl_D(e)	0	0	0	0	0	0	0	0	0	0
EX_zn2(e)	0	0	0	0	2.27E-13	0	0	0	0	0
Sink_f6p	0	0	0	0	0	0	0	0	0	-15.26499273
BM1	0.021230063	0.016773963	0.020784314	0.014054835	0.013783837	0.011325801	0.021601451	0.013524639	0.025118592	0.074878043
BM2	0.021230063	0.016773963	0.020784314	0.014054835	0.013783837	0.011325801	0.021601451	0.013524639	0.025118592	0.074878043
